# Supplementary material for: MTMol-GPT: De novo multi-target molecular generation with transformer-based generative adversarial imitation learning
Source: PLoS Comput Biol. 2024 Jun 26;20(6):e1012229. doi: 10.1371/journal.pcbi.1012229 (PMC11233020; doi:10.1371/journal.pcbi.1012229)
Supplement: S1 Data — All datasets for each figure and table are structured in the supporting_data.zip file. (ZIP) [file pcbi.1012229.s002.zip]

Archive with 152 entries (113 files):
- data/
- data/DLGN/
- data/DLGN/Chembl24.txt
- data/DLGN/DRD2_test.txt
- data/DLGN/DRD2_train.txt
- data/DLGN/DRD2_valid.txt
- data/DLGN/HTR1A_test.txt
- data/DLGN/HTR1A_train.txt
- data/DLGN/HTR1A_valid.txt
- data/DLGN/Psy_train.txt
- data/DRD2_docking_decision.csv
- data/exp3_tsne_results/
- data/exp3_tsne_results/region1.xlsx
- data/exp3_tsne_results/region2.xlsx
- data/exp3_tsne_results/region3.xlsx
- data/exp3_tsne_results/region4.xlsx
- data/exp3_tsne_results/region5.xlsx
- data/exp3_tsne_results/region6.xlsx
- data/exp4_DRD2_HTR1Adocking_pharmacophoremapping/
- data/exp4_DRD2_HTR1Adocking_pharmacophoremapping/01_DRD2_phar_dock/
- data/exp4_DRD2_HTR1Adocking_pharmacophoremapping/01_DRD2_phar_dock/DRD2_6regions.pse
- data/exp4_DRD2_HTR1Adocking_pharmacophoremapping/01_DRD2_phar_dock/DRD2_newphar.pse
- data/exp4_DRD2_HTR1Adocking_pharmacophoremapping/02_HTR1A_phar_dock/
- data/exp4_DRD2_HTR1Adocking_pharmacophoremapping/02_HTR1A_phar_dock/HTR1A_6regions.pse
- data/exp4_DRD2_HTR1Adocking_pharmacophoremapping/02_HTR1A_phar_dock/HTR1A_newphar.pse
- data/exp5_EGFR_SRC_protein_ligand_binding_interactions/
- data/exp5_EGFR_SRC_protein_ligand_binding_interactions/06_EGFR_interactions/
- data/exp5_EGFR_SRC_protein_ligand_binding_interactions/06_EGFR_interactions/6JXT_YY3_A_1101.pse
- data/exp5_EGFR_SRC_protein_ligand_binding_interactions/06_EGFR_interactions/LIGAND310_6JXT_PROTEIN_UNL_A_1.pse
- data/exp5_EGFR_SRC_protein_ligand_binding_interactions/06_EGFR_interactions/LIGAND323_6JXT_PROTEIN_UNL_A_1.pse
- data/exp5_EGFR_SRC_protein_ligand_binding_interactions/06_EGFR_interactions/LIGAND366_6JXT_PROTEIN_UNL_A_1.pse
- data/exp5_EGFR_SRC_protein_ligand_binding_interactions/06_EGFR_interactions/LIGAND6_6JXT_PROTEIN_UNL_A_1.pse
- data/exp5_EGFR_SRC_protein_ligand_binding_interactions/06_EGFR_interactions/LIGAND821_6JXT_PROTEIN_UNL_A_1.pse
- data/exp5_EGFR_SRC_protein_ligand_binding_interactions/06_EGFR_interactions/LIGAND920_6JXT_PROTEIN_UNL_A_1.pse
- data/exp5_EGFR_SRC_protein_ligand_binding_interactions/06_EGFR_interactions/LIGNAD394_6JXT_PROTEIN_UNL_A_1.pse
- data/exp5_EGFR_SRC_protein_ligand_binding_interactions/07_Src_interactions/
- data/exp5_EGFR_SRC_protein_ligand_binding_interactions/07_Src_interactions/3G5D_1N1_A_1.pse
- data/exp5_EGFR_SRC_protein_ligand_binding_interactions/07_Src_interactions/LIGAND310_3G5D_PROTEIN_UNL_A_1.pse
- data/exp5_EGFR_SRC_protein_ligand_binding_interactions/07_Src_interactions/LIGAND323_3G5D_PROTEIN_UNL_A_1.pse
- data/exp5_EGFR_SRC_protein_ligand_binding_interactions/07_Src_interactions/LIGAND366_3G5D_PROTEIN_UNL_A_1.pse
- data/exp5_EGFR_SRC_protein_ligand_binding_interactions/07_Src_interactions/LIGAND394_3G5D_PROTEIN_UNL_A_1.pse
- data/exp5_EGFR_SRC_protein_ligand_binding_interactions/07_Src_interactions/LIGAND6_3G5D_PROTEIN_UNL_A_1.pse
- data/exp5_EGFR_SRC_protein_ligand_binding_interactions/07_Src_interactions/LIGAND821_3G5D_PROTEIN_UNL_A_1.pse
- data/exp5_EGFR_SRC_protein_ligand_binding_interactions/07_Src_interactions/LIGAND920_3G5D_PROTEIN_UNL_A_1.pse
- data/fig2-6/
- data/fig2-6/figure2/
- data/fig2-6/figure2/DRD2_test.txt
- data/fig2-6/figure2/HTR1A_test.txt
- data/fig2-6/figure2/MTMol-GPT/
- data/fig2-6/figure2/MTMol-GPT/finetune_gail_num30000_e30.txt
- data/fig2-6/figure2/SF-MTMol-GPT/
- data/fig2-6/figure2/SF-MTMol-GPT/finetune_gail_num30000_e190.txt
- data/fig2-6/figure3/
- data/fig2-6/figure3/DRD2_docking_decision.csv
- data/fig2-6/figure3/HTR1A_docking_decision.csv
- data/fig2-6/figure4/
- data/fig2-6/figure4/DRD2_test.txt
- data/fig2-6/figure4/gail_e30_6LUQ_H_7E2Y_H_sample1000_size25_affinity.csv
- data/fig2-6/figure4/HTR1A_test.txt
- data/fig2-6/figure4/plot_tsne_DRD2_HTR1A.py
- data/fig2-6/figure5/
- data/fig2-6/figure5/01_DRD2_phar_dock/
- data/fig2-6/figure5/01_DRD2_phar_dock/DRD2_6regions.pse
- data/fig2-6/figure5/01_DRD2_phar_dock/DRD2_newphar.pse
- data/fig2-6/figure5/02_HTR1A_phar_dock/
- data/fig2-6/figure5/02_HTR1A_phar_dock/HTR1A_6regions.pse
- data/fig2-6/figure5/02_HTR1A_phar_dock/HTR1A_newphar.pse
- data/fig2-6/figure6/
- data/fig2-6/figure6/06_EGFR_interactions/
- data/fig2-6/figure6/06_EGFR_interactions/6JXT_YY3_A_1101.pse
- data/fig2-6/figure6/06_EGFR_interactions/LIGAND310_6JXT_PROTEIN_UNL_A_1.pse
- data/fig2-6/figure6/06_EGFR_interactions/LIGAND323_6JXT_PROTEIN_UNL_A_1.pse
- data/fig2-6/figure6/06_EGFR_interactions/LIGAND366_6JXT_PROTEIN_UNL_A_1.pse
- data/fig2-6/figure6/06_EGFR_interactions/LIGAND6_6JXT_PROTEIN_UNL_A_1.pse
- data/fig2-6/figure6/06_EGFR_interactions/LIGAND821_6JXT_PROTEIN_UNL_A_1.pse
- data/fig2-6/figure6/06_EGFR_interactions/LIGAND920_6JXT_PROTEIN_UNL_A_1.pse
- data/fig2-6/figure6/06_EGFR_interactions/LIGNAD394_6JXT_PROTEIN_UNL_A_1.pse
- data/fig2-6/figure6/07_Src_interactions/
- data/fig2-6/figure6/07_Src_interactions/3G5D_1N1_A_1.pse
- data/fig2-6/figure6/07_Src_interactions/LIGAND310_3G5D_PROTEIN_UNL_A_1.pse
- data/fig2-6/figure6/07_Src_interactions/LIGAND323_3G5D_PROTEIN_UNL_A_1.pse
- data/fig2-6/figure6/07_Src_interactions/LIGAND366_3G5D_PROTEIN_UNL_A_1.pse
- data/fig2-6/figure6/07_Src_interactions/LIGAND394_3G5D_PROTEIN_UNL_A_1.pse
- data/fig2-6/figure6/07_Src_interactions/LIGAND6_3G5D_PROTEIN_UNL_A_1.pse
- data/fig2-6/figure6/07_Src_interactions/LIGAND821_3G5D_PROTEIN_UNL_A_1.pse
- data/fig2-6/figure6/07_Src_interactions/LIGAND920_3G5D_PROTEIN_UNL_A_1.pse
- data/figS1-S11/
- data/figS1-S11/S_figureS1/
- data/figS1-S11/S_figureS1/Chembl24.txt
- data/figS1-S11/S_figureS1/MTMol-GPT/
- data/figS1-S11/S_figureS1/MTMol-GPT/finetune_gail_num30000_e30.txt
- data/figS1-S11/S_figureS1/SF-MTMol-GPT/
- data/figS1-S11/S_figureS1/SF-MTMol-GPT/finetune_gail_num30000_e30.txt
- data/figS1-S11/S_figureS2-S5/
- data/figS1-S11/S_figureS2-S5/results/
- data/figS1-S11/S_figureS2-S5/results/sf_results/
- data/figS1-S11/S_figureS2-S5/results/sf_results/finetune_gail_num30000_e0.txt
- data/figS1-S11/S_figureS2-S5/results/sf_results/finetune_gail_num30000_e0_prop.csv
- data/figS1-S11/S_figureS2-S5/results/sf_results/finetune_gail_num30000_e190.txt
- data/figS1-S11/S_figureS2-S5/results/sf_results/finetune_gail_num30000_e190_prop.csv
- data/figS1-S11/S_figureS2-S5/results/sf_results/selfies_e0_supp.pdf
- data/figS1-S11/S_figureS2-S5/results/sf_results/selfies_e190_supp.pdf
- data/figS1-S11/S_figureS2-S5/results/sm_results/
- data/figS1-S11/S_figureS2-S5/results/sm_results/finetune_gail_num30000_e0.txt
- data/figS1-S11/S_figureS2-S5/results/sm_results/finetune_gail_num30000_e0_prop.csv
- data/figS1-S11/S_figureS2-S5/results/sm_results/finetune_gail_num30000_e30.txt
- data/figS1-S11/S_figureS2-S5/results/sm_results/finetune_gail_num30000_e30_prop.csv
- data/figS1-S11/S_figureS2-S5/results/sm_results/smiles_e0_supp.pdf
- data/figS1-S11/S_figureS2-S5/results/sm_results/smiles_e30_supp.pdf
- data/figS1-S11/S_figureS6/
- data/figS1-S11/S_figureS6/03_redock/
- data/figS1-S11/S_figureS6/03_redock/redock_6LUQ.pse
- data/figS1-S11/S_figureS6/03_redock/redock_7E2Y.pse
- data/figS1-S11/S_figureS7/
- data/figS1-S11/S_figureS7/04_DRD2_interactions/
- data/figS1-S11/S_figureS7/04_DRD2_interactions/6CM4_8NU_A_2001.pse
- data/figS1-S11/S_figureS7/04_DRD2_interactions/6LUQ_GMJ_A_1201.pse
- data/figS1-S11/S_figureS7/04_DRD2_interactions/LIGAND1003_6LUQ_PROTEIN_UNL_A_1.pse
- data/figS1-S11/S_figureS7/04_DRD2_interactions/LIGAND14_6LUQ_PROTEIN_UNL_A_1.pse
- data/figS1-S11/S_figureS7/04_DRD2_interactions/LIGAND239_6LUQ_PROTEIN_UNL_A_1.pse
- data/figS1-S11/S_figureS7/04_DRD2_interactions/LIGAND266_6LUQ_PROTEIN_UNL_A_1.pse
- data/figS1-S11/S_figureS7/04_DRD2_interactions/LIGAND955_6LUQ_PROTEIN_UNL_A_1.pse
- data/figS1-S11/S_figureS7/04_DRD2_interactions/LIGAND980_6LUQ_PROTEIN_UNL_A_1.pse
- data/figS1-S11/S_figureS8/
- data/figS1-S11/S_figureS8/05_HTR1A_interactions/
- data/figS1-S11/S_figureS8/05_HTR1A_interactions/7E2Y_SRO_R_501.pse
- data/figS1-S11/S_figureS8/05_HTR1A_interactions/7E2Z_9SC_R_501.pse
- data/figS1-S11/S_figureS8/05_HTR1A_interactions/LIGAND1003_7E2Y_PROTEIN_UNL_A_1.pse
- data/figS1-S11/S_figureS8/05_HTR1A_interactions/LIGAND14_7E2Y_PROTEIN_UNL_A_1.pse
- data/figS1-S11/S_figureS8/05_HTR1A_interactions/LIGAND239_7E2Y_PROTEIN_UNL_A_1.pse
- data/figS1-S11/S_figureS8/05_HTR1A_interactions/LIGAND266_7E2Y_PROTEIN_UNL_A_1.pse
- data/figS1-S11/S_figureS8/05_HTR1A_interactions/LIGAND955_7E2Y_PROTEIN_UNL_A_1.pse
- data/figS1-S11/S_figureS8/05_HTR1A_interactions/LIGAND980_7E2Y_PROTEIN_UNL_A_1.pse
- data/figS1-S11/S_figureS9-S11/
- data/figS1-S11/S_figureS9-S11/EGFR_test_Xchem.txt
- data/figS1-S11/S_figureS9-S11/gail_e395_6JXT_H_3G5D_H_sample1000_size25_affinity.csv
- data/figS1-S11/S_figureS9-S11/SRC_test_Xchem.txt
- data/HTR1A_docking_decision.csv
- data/MTMol-GPT/
- data/MTMol-GPT/finetune_gail_num30000_e30.txt
- data/MTMol-GPT/gail_e30_6LUQ_H_7E2Y_H_sample1000_size25_affinity.csv
- data/SF-MTMol-GPT/
- data/SF-MTMol-GPT/finetune_gail_num30000_e0.txt
- data/SF-MTMol-GPT/finetune_gail_num30000_e190.txt
- data/SF-MTMol-GPT/gail_e190_6LUQ_H_7E2Y_H_sample1000_size25_affinity.csv
- exp1_plot_prop.py
- exp2_docking.py
- exp3_tsne.py
- utils/
- utils/data_utils.py
- utils/fpscores.pkl.gz
- utils/sascorer.py
