# Supplementary material for: MTMol-GPT: De novo multi-target molecular generation with transformer-based generative adversarial imitation learning
Source: PLoS Comput Biol. 2024 Jun 26;20(6):e1012229. doi: 10.1371/journal.pcbi.1012229 (PMC11233020; doi:10.1371/journal.pcbi.1012229)
Supplement: S1 Data — All datasets for each figure and table are structured in the supporting_data.zip file. (ZIP) [file pcbi.1012229.s002.zip › data/DLGN/Chembl24.txt]

NCCCC(Cc1cn(C2CC3CCC2C3)cn1)C(=O)O
N#Cc1ccccc1Oc1ncnc(N2CCC(Oc3nccc(N)n3)CC2)c1F
CN1CCN(N=C(S)Nc2ccc(S(=O)(=O)Nc3nnc(S(N)(=O)=O)s3)cc2)CC1
COc1ccccc1-n1nc2c(c1C(C)C)C(c1ccc(Cl)cc1C)N(c1cc(Cl)ccc1OCCN(C)C)C2=O
Cc1cccc(Nc2nc(NC3CCCCC3N)nc3c2C(=O)NC3)c1
Cn1c(=O)c2c(cc(OCc3ccc(Cl)cc3)n2C)n(C)c1=O
CC1C(=O)NC(Cc2ccc(F)cc2)C(=O)NCCC=CCOCCNC(C2CC2)C(=O)N1C
CCCc1cc(Cl)c2c(c1)C1CNCC1NC2=O
CN(c1cc(Nc2ccc(C(=O)Nc3nc(-c4ccc(F)c(C(F)(F)F)c4)ns3)cc2)ncn1)C(CO)NO
Cn1cnc2cc(-c3ccc(C(C)(C)O)nc3)nc(N3CCC(CO)C3)c2c1=O
CCC(CSC(CCc1ccccc1C#N)c1cccc(CCc2ccc3ccc(Cl)cc3n2)c1)C(=O)O
O=C1c2ccccc2-c2nnc(-c3cccc(Cl)c3)cc21
Cc1noc(C)c1-c1ccc2c(c1)C(O)(C1CCCC1)C(O)=N2
N=C(N)c1ccc2c(c1)c(CC(=O)O)cn2CC(=O)N1CCC(Cc2ccccc2)CC1
CC(=O)C1=NN2c3cc(F)ccc3OCC2C1(CCCN(C)C)c1ccccc1
CCCCOc1ncc(C#Cc2ccc(CC(C)NC(C)=O)cc2)cn1
CC(C)(C)c1cccc(-c2ccncc2)c1
CNC(=O)c1cc(Oc2ccc3c(c2)nc(Nc2cccc(-c4ccncc4)c2)n3C)ccn1
CC(=O)N1CCN(c2cccc3c2c(C(N)=O)cn3-c2ccnc(NC3CCC(O)CC3)n2)CC1
CC(O)=NCc1ccc(-c2cccc(CN=C(O)C3=C(O)C(=O)N(C)C3)c2)cc1
O=C(O)Cn1c(=O)c(-c2c[nH]c3ccccc23)nc2ccccc21
Cc1ccc2[nH]c(C(=O)N3CCC(CCCO)CC3)cc2c1
OC(COCc1ccccc1)CN1CCC(c2cc(-c3ccncc3)c(-c3ccc(F)cc3)[nH]2)CC1
O=C(OCc1ccccc1)N1CCc2nc(O)n3cc(-c4ccccc4F)nc3c2C1
COc1nc(NCCc2ccc(F)cc2)nc(-c2cccc(C(C)=O)c2F)n1
Nc1ncnc2c1OC(c1ccc(C3CCC(CC(=O)O)CC3)cc1)CO2
CN(C)Cc1cc(OCCCF)ccc1Sc1ccccc1N
O=C(Nc1ccc2c(c1)CCC(F)(F)C2O)c1cc2cc(Cl)ccc2[nH]1
O=C(O)CCC(C=CCc1ccc(OCCCCOc2ccccc2)cc1)Sc1ccc(C(=O)O)cc1
O=S(=O)(Nc1ncns1)c1ccc(Oc2cc(C(F)(F)F)nn2-c2cc(F)ccc2F)c(F)c1
CCc1nn(Cc2cccc(C)n2)c2cccc(NC(=O)c3cnc4cc(CCN5CCN(C)CC5)ccn34)c12
CCc1ccccc1Oc1cnc(-c2nnc(C)n2-c2ccc(OC)nc2)cn1
COc1ccc(Cl)c(OC)c1C1CC(Cl)C(=O)N1Cc1ccc(OC(F)(F)F)cc1
Cc1sc2nc(SCCCN3CCN(c4ccc5ccccc5n4)CC3)[nH]c(=O)c2c1C
COC(=O)c1ccc(NC(=O)N2CC(C)N(c3ccc(C#N)c(C(F)(F)F)c3)CC2C)cn1
O=C(O)CCCCCC(CNS(=O)(=O)c1ccc([N+](=O)[O-])cc1)c1cccnc1
C=CCCNc1nc(NCc2csc(C)n2)nc(N2CCCC2CNS(=O)(=O)c2ccc(C(F)(F)F)cc2)n1
Cc1cc(CCC(=O)O)cc(C)c1-c1nc2ccc(C(=O)Nc3ccc(C(C)(C)C)cc3)cc2[nH]1
COc1cc(C(F)(F)F)cc2c1nc(C)c1c(C)nc(-c3ccncc3C)n12
O=C(NCc1c(-c2ncco2)n(-c2ccccc2)c2cc(Cl)ccc2c1=O)c1ccc2c(c1)OCO2
CS(=O)(=O)c1ccc(-c2cccn3nc(Nc4cccc(N5CCC(N6CCOCC6)CC5)c4)nc23)cc1
CCCC(=O)c1cnn(-c2ccc(NC(=O)c3cn(CC(=O)N4CC5CNCC5C4)c4ccc(C)cc34)cc2)c1C
Cn1cc(-c2cnc3nnn(CC4CN(c5ncc(-c6ccc(CN7CCOCC7)c(F)c6)cn5)CCO4)c3n2)cn1
N=C(N)c1cccc(OC(C(=O)Nc2ccc(C(=O)N3CCCC3)cc2)c2ccccc2)c1
Nc1cccc(Nc2c3ccc(NC(=O)CCN4CCCC4)cc3nc3cc(NC(=O)CCN4CCCC4)ccc23)c1
COc1ccc2c(c1)nc(O)n2C1CCN(CC(O)Cn2nc(-c3ccc(Br)cc3)c3c2CCN(C(C)=O)C3)CC1
COC(=O)CC(NC(=O)C(Cc1ccccc1)NS(=O)(=O)N1CCOCC1)C(=O)NC(CC1CCCCC1)C(O)C(O)CC(C)C
CC(C(O)=NC1CC1)c1ccc(OC2CCN(c3ccc(OCC4CC4(F)F)cn3)C2)cc1
CCCCNC(=O)N1CCC2(CC1)OCC(CN1CCN(c3ccccc3OC)CC1)O2
COc1ncc(N2CCc3ncnc(OC4CCN(c5ncccn5)C4)c3C2)cc1C(F)(F)F
CC(C)N(Cc1c[nH]cn1)c1cc(Cl)cc(Cl)c1
COCC(C)(C)CN1CCC(NC(=O)c2nc(C(C)C)n3ccccc23)CC1
Oc1c2c(nn1-c1ccc(C(F)(F)F)cc1)NC(c1ncccc1C(F)(F)F)CC2
CC(C)c1nn(-c2ccc(C(N)=O)c(NC3CCC(O)CC3)c2)c2nccc(-n3cnc(-c4ccco4)c3)c12
Cc1nn(C)c(C)c1N[S+](=O)(O)c1c(Cl)cc(-c2ccnc(Cl)c2)cc1Cl
CNC(=O)c1ccc(C=CC(=O)NCC(=O)N(C)c2ccc(Cl)c(COc3cccc4c(OCC(=O)N(C)C)cc(C)nc34)c2Cl)cc1
O=C(Nc1cc(C(O)=NC2CCCOC2)nn1-c1ccccc1)c1cc(-c2ncccc2F)ccc1Cl
CC(OC1CN(C2=CC(=O)OC2)CC1c1ccc(F)cc1)c1cc(C(F)(F)F)cc(C(F)(F)F)c1
COc1cc2c(Nc3ccc(NC(=O)Nc4ccc(C)c(C)c4)c(Cl)c3)ncnc2cc1OCCCN1CCN(C)CC1
Cc1cc(CC(NC(=O)N2CCC(N3Cc4ccccc4NC3=O)CC2)C(=O)N2CCC(N3CCCCC3)CC2)c(Cl)c2cn[nH]c12
CCC(NC(=O)c1c(C)c(-c2ccccc2)nc2ccccc12)c1ccccc1
N#Cc1ccc(-c2ccc(OCCCN3CCC(O)CC3)cc2)cc1
NCCCOc1ccc(Nc2ccc(CCNCC(O)c3ccc(O)c4[nH]c(=O)ccc34)cc2)cc1
O=C(CCc1noc2c1ccc1c(F)c(O)ccc12)NC1=C(C(=O)O)CCCC1
Cc1cc(Nc2cc(C(F)(F)F)ccn2)nc(-c2cnc(C3(N)CCCc4cc(C(=O)O)ccc43)s2)c1
CC(C)CCc1cc2c(cc1Cl)C=C(C(=O)O)C(C(F)(F)F)O2
Nc1nc(NCC(O)c2ccccc2)nc2c1ncn2C1OC(CO)C(O)C1O
N=C(N)NCCCC1NC(CN=C(O)COc2ccc(Cl)cc2Cl)CCN(CC(c2ccccc2)c2ccccc2)C1=O
CN1CCC(COc2c(-c3cccs3)c(=O)[nH]c3ccc(C#Cc4cccnc4)cc23)CC1
CCNC(=O)C1OC(n2cnc3c(N)nc(NCCc4ccc(CCC(=O)O)cc4)nc32)C(O)C1O
CCOc1ccc(N(CC(=O)O)C(=O)C(C)CS)cc1OCC
O=C(O)C1CCN(c2c(C=Cc3ccc4ccccc4n3)nc3c(N4CCOCC4)ccnn23)CC1
O=C(NCCN1CCOCC1)C1NC2(CCC2)C2(C(=O)Nc3cc(Cl)ccc32)C1c1cccc(Cl)c1F
CC=Cc1cn(Cc2ccc(C(=O)NS(=O)(=O)c3ccccc3C)cc2OC)c2cc(C(=O)NCC(CC)CC)ccc12
O=S(=O)(c1cccc(-c2ccccc2)n1)N1CCC(c2cnc[nH]2)CC1
N=C(N)c1cccc(CNc2ccc3ccn(-c4cccc(C(=N)N)c4)c3c2)c1
CN(C)C1CN(c2ncc(C(=O)Nc3ccc(OC(F)(F)F)cc3)cc2-c2cncnc2)C1
COc1cc(F)ccc1-c1cccc(Cc2cn(C)c3ccc(NC(=O)C(C)(C)C)cc23)c1
COc1ccccc1CCCCNCCCCN1C(=O)C2CCCN2C1=O
CC(=O)c1cnc2cc(F)c(-c3cc(F)c(O)c(Cl)c3)cc2c1NC1CCC(CN2CCCC2)CC1
Cn1c(C2CC(F)CN2C2CC2)nc(C(=O)NCc2ccc(F)cc2)c(O)c1=O
COc1ccc(-c2nc(CCCCC3COC(C)(C(=O)O)OC3)c(C)o2)cc1
CCCn1c(=O)c2nc(-c3ccc(OCC(=O)NCCNC)cc3)[nH]c2n(CCC)c1=O
Cc1cc(OCC2CC2)ccc1C1CCN(c2ccc(C(C)C(=O)NC3CC3)cc2)CC1
CCCCCCC(O)CC=CCCCCCCCC(=O)NCc1ccc(O)c(OC)c1
O=C(O)Cc1ccc2oc(-c3ccc(C=CC(=O)Nc4ccc(Br)cc4)cc3)nc2c1
Cc1nn(C)c(C)c1N[S+](=O)(O)c1ccc(=NCCN2CCN(C(=O)OC(C)(C)C)CC2)[nH]c1
C#Cc1cccc(S(N)(=O)=O)c1
COC(=O)c1[nH]c(C(C)(C)C)cc1NC(=O)Nc1ccccc1
CCN1CCN(CCCOc2ccc(=O)n(-c3ccccc3)n2)CC1
CC1(C)CCCN(CCCCCC2CCCc3sccc32)C1
CCOc1cc(F)ccc1Cc1cc2c(cc1Cl)COC21OC(CO)C(O)C(O)C1O
NC(=O)c1cc(-c2ccccc2)cc2c(C3CCN(S(=O)(=O)c4ccc(Cl)cc4)CC3)c[nH]c12
COc1cc(O)cc(N(CCCNCC(F)(F)F)c2ccc3ncc(-c4cnn(C)c4)nc3c2)c1
Cc1c(-c2ccccn2)nc2cccc(F)c2c1N1CC2(CCOCC2)c2ncc(N3CCOCC3)cc21
Cc1ccc(-n2nc(N3CCN(C)CC3)cc2NC(=O)c2cnn3cccnc23)nc1
CN1C2CCC1C(COC(c1ccccc1)c1ccc(Cl)cc1)C(c1ccc(F)cc1)C2
CCSc1ccc2c(c1)N(CC(C)N)CC2
CCN(CC)CCCOc1cc2ncc(C#N)c(Nc3ccc4nc(N)sc4c3)c2cc1C
O=C(NN1CCCCC1)c1nc(-c2ccc(Cl)cc2Cl)c(-c2ccc(Cl)cc2Cl)o1
CN(Cc1ccccc1)C(=O)C(CCC(=O)O)NC(=O)CCC(NC(=O)c1cc(Cl)cc(Cl)c1)C(=O)N1CCC2(CCCC2)CC1
COc1ccc(S(=O)(=O)N(Cc2cccnc2)c2c(C(=O)NO)cnc3snc(C)c23)cc1
OC1(COc2cccc3ccc(-c4nnc5ccccn45)nc23)CCNCC1
CCCCCCNC(=O)Nc1ccc(S(=O)(=O)Nc2ccc(CC(C)(C)N)cc2)cc1
COc1cccc(F)c1CN1CCCC(N=C(O)c2ccc3[nH]nc(-c4cccc(C#N)c4)c3c2)C1
COc1ccc(C=C2SC(c3ccc(Cl)cc3)=NC2=O)cc1
COc1ccc(C(=O)Nc2cccc(C)c2N2CCC3(CC2)OCCO3)o1
O=C(c1ccc(N2CC(F)(F)C2)c(OCC2CC2)n1)N1CC2(CCCO2)C1
CCC(C)(C)n1c2cnccc2c2cnc(Nc3ccc(N4CCC(N(C)C)CC4)nn3)nc21
CCC(N=C(O)c1cc(C(=O)NCc2ccccc2S(C)(=O)=O)n2c1COCC2)c1ccccc1
CCC(F)(F)c1cccc(-c2cc(=NC(=O)C3CN=C(O)C3)[nH]n2-c2ccccc2C)c1
CCc1nc(Oc2cc(C)ccn2)c(CC)nc1NC1c2ccccc2CC1OCCF
CCC(C)C1(NC(C)=O)CCN(C(C)C(=O)NC(Cc2cc(F)cc(F)c2)C(O)C2CC(O)CN2)C1=O
CC1NC(C)(C)COC1(O)c1cccc(-c2ccc3ccccc3c2)c1
CNC(=O)C(Cc1ccccc1)NC(=O)C(CC(C)C)C(C)(C)C(=O)NO
CCCC1NC(=O)C2CCCN2C(=O)C(CC(=O)O)NC(=O)C(Cc2c[nH]c3ccccc23)NC(=O)C(CC(C)C)NC1=O
COc1cc(OC)c(C(=O)CCCCN2CCC3(CC2)NC(=O)NC3=O)cc1NS(=O)(=O)c1ccc(S(N)(=O)=O)cc1
CC(C)(C)C#Cc1ccc2c(c1)CCn1c-2cc(OCC2COCCO2)nc1=O
CCN(CC)C(=O)CN(c1cc(Cl)ccc1N(C)C)S(=O)(=O)c1ccc(OC)c(OC)c1
CCOC(=O)c1[nH]cc2c1NC1=C(C(=O)CN(Cc3ccccc3)C1)C2c1ccc(Sc2nc3ccccc3[nH]2)o1
Cn1nccc1-c1cc(NC(=O)C(=O)c2ccc(F)cc2)ccc1OCCN
CCc1cn(C2CC(O)C(COS(N)(=O)=O)O2)c2ncnc(CCc3ccccc3)c12
CNS(=O)(=O)c1ccccc1-c1ccc(NC(=O)C2(Cn3cnnn3)CC(c3cccc(C(=N)N)c3)=NO2)cc1
Cc1nnsc1C1=NNC(=O)C1=Cc1cn(C)c2cccc(OCc3ccc(F)cc3F)c12
O=C(NCCN1CCN(c2cccc(Cl)c2)CC1)c1ccncc1
CSc1cnc(-c2ccc(NC(=O)Nc3ccc(C(N)=O)cc3)cc2)nc1N1CCOCC1
CC(C)(C)n1cc(CN2CCC3(CC2)CN(c2ccc(C(=O)O)cc2)C(=O)O3)c(-c2ccc(F)cc2F)n1
COc1ccc(-c2ccc3ncc4c(c3n2)N(c2cccc(C(F)(F)F)c2)C(=O)N(C)C4)cn1
COC(=O)CNC(=O)C1=CC2(CC1)CCN(C(=O)c1ccc(NC(=O)c3cc(F)ccc3C)cc1)c1ccccc1C2
CC1CCN(C(=O)Nc2nc3c(s2)-c2nc(C(C)(C)C)sc2CC3)C1C(N)=O
CCCn1ncc2c(NC3CCOCC3)c(C(=O)OCC)cnc21
CC(C)C1CN(CCN2CCN=C(O)C2)C(=O)N1c1ccn2ncc(-c3ccc(-c4nc[nH]n4)cc3)c2n1
CCOc1ncc(F)c(N2CCC(Oc3ccc(C(C)NC(C)=O)cc3)C2)n1
CC(C)CCn1c(=O)c(C2=NS(=O)(=O)c3cc(NS(=O)(=O)NCCN)ccc3N2)c(O)c2cccnc21
CN(Cc1ccccc1)C(=O)C(Cc1c[nH]c2ccccc12)NC(=O)c1cnc2ccccc2c1
COC(C)CN=C(O)C1CCN(Cc2cccc(NC(=O)c3cccc(C(F)(F)F)n3)c2)CC1
Cc1ccnc(N2CCN(CCC3NC(=O)c4ccccc43)CC2)c1
O=C(Nc1ccc(NC(=O)c2ccccn2)cc1Cl)c1ccccc1
O=C(CCCCc1cccs1)Nc1ccc2c(c1)CC(C(=O)O)OC2
CON=C(COC(=O)Nc1cc(C(F)(F)F)cc(C(F)(F)F)c1)C(CCN1CCC(O)(c2ccccc2)CC1)c1ccc(Cl)c(Cl)c1
CC(C)N=c1[nH][nH]c2cc(NC(O)=NC(C)c3ccc(F)cc3)ncc12
CN(C)CCCCc1cc2[nH]c3cc(-c4ccccc4Cl)c4c(c3c2cc1O)C(=O)NC4=O
O=C(OCC#CCSc1nnc(-c2cccc(F)c2)o1)c1ccc(F)cc1
COc1cc(CC(O)=NC2CCC(CCN3CCC(c4noc5cc(F)ccc45)CC3)CC2)cc(OC)c1
O=C(O)c1csc(-c2cc(Cl)ccc2OCc2ccccc2)n1
Cc1ccc(-c2ccnc(C(=O)O)n2)cc1F
CC(C)CN(Cc1cc(Cl)c2c(c1)OCCCO2)C(=O)C(C)CNCc1cccc(N(C)C)c1
CC1=C(C(=O)NCCCN2CCC(C#N)(c3ccc(F)cc3)CC2)C(c2ccc(F)c(F)c2)CC(=O)N1C
CC(Oc1cc(-n2cnc3cc(-c4ccnc(Cl)c4)ccc32)sc1C(N)=O)c1ccccc1C(F)(F)F
CC(CO)C1CCC(C)C(N(C)c2ncnc3[nH]ccc23)C1
N#Cc1ccc(N2CCN(C(=O)CC(N)Cc3cc(F)c(F)cc3F)CC2)cc1
CC(=N)N1CCC(Oc2ccc(N(Cc3ccc4ccc(C(=N)N)cc4c3)S(C)(=O)=O)cc2)CC1
C=CCC(CCCC=C(c1ccccc1)c1cccnc1)C(=O)O
O=C(Nc1ccc(-c2nnc(NCCCN3CCCCC3)o2)c(F)c1)c1ccccc1F
O=S(=O)(O)OCC1OC(n2cnc3c(NC4CCCCC4)nc(Cl)nc32)C(O)C1O
Fc1ccc(-c2noc(CCCOc3cnc4ccc(Cl)cc4c3)n2)c(Cl)c1
CCC(=C(c1ccc(C=CC(=O)O)cc1)c1ccc2[nH]c(=O)oc2c1)c1ccccc1
CC(C)(O)C(F)CN=C(O)c1cnc(-n2ccc3cc(C#N)cnc32)cc1NC1CCN(C(=O)CC#N)C1
Cc1sc2nc(N)[nH]c(=O)c2c1Sc1ccc(Cl)c(Cl)c1
Cc1cccc2c1S(=O)(=O)C(c1ccc([N+](=O)[O-])cc1)=CC2=O
Cc1ncnc(C)c1C(=O)N1CCC(N2CCC(N(c3ccccc3)c3ccccc3)CC2)CC1
COc1ccc(Nc2ncc(Cl)c(Nc3cccnc3C(N)=O)n2)cc1N1CCN(C)CC1
CC#CCN=C(O)C(C)Oc1cc(F)ccc1Nc1ncnc2cc(N=S(C)(C)=O)cc(C)c12
COc1cc(-c2cnc(C)n2C)ccc1Nc1cc2cc(-c3cncnc3)ccc2cn1
Cn1c(-c2cccc(-c3ccccc3)c2)nnc1C1(c2ccc(Cl)cc2)CCC1
CC(C)C1NC(=O)CC2C=CCCSSCC(NC1=O)C(=O)NC(C(C)C)C(O)CC(=O)O2
CNC(=O)Cc1cnc(OC)c(-c2nc3c(n2C(C)C)C(c2ccc(C#N)cc2)N(c2cc(Cl)ccc2C)C3=O)c1
O=C(O)CCc1ccc(OC2CCN(C(=O)NC3CC3c3ccccc3)CC2)cc1
CC#CCn1c(N2CCCC(N)C2)c(C#N)c2c1c(=O)n(CC(=O)c1cccc(OC)c1)c(=O)n2C
O=S(=O)(c1ccc(CN=C(O)c2cnc3[nH]ncc3c2)nc1)c1ccc(N2CCOCC2)nc1
COC1CC2CCC(C1)N2S(=O)(=O)c1ccc(C(C)(C)C)cc1
COc1cc(NC(=O)c2cn(Cc3ccccc3Cl)c3ccc(=O)[nH]c3c2=O)cc(OC)c1OC
O=C(O)CSc1nc2c(Br)c(Br)c(Br)c(Br)c2[nH]1
COc1cc(C(O)=Nc2ccc(C3CNCCO3)cc2F)cc(C(N)=O)n1
Cn1c(=O)cc(NC2CCN(S(=O)(=O)C(F)(F)F)CC2)c2cc(C(c3ccc(Cl)cc3)c3ccc(Cl)cc3)ccc21
NC1=NCN=C1c1cc(Cl)ccc1Oc1cc(F)c(S(=O)(=O)Nc2ccncn2)cc1Cl
CN(Cc1ccc2ccccc2c1)c1ccc(C(Cc2cc[n+]([O-])cc2)c2ccc(OC(F)F)c(OC(F)F)c2)cn1
NS(=O)(=O)c1nc2ccc(NC(=O)CN(CCOCCOCCN(CC(=O)O)CC(=O)O)CC(=O)O)cc2s1
CCn1c(=O)[nH]c2nccc(Oc3ccc(NC(=O)Nc4cc(C(C)(C)C)nn4-c4ccc(OC)cc4)c4ccccc34)c21
O=C(c1ccncc1)c1cc(Cl)ccc1NS(=O)(=O)c1ccc(-c2ccccc2)cc1
CC1(c2nc(C(=O)NCc3ccc(F)cc3)c(O)c(=O)[nH]2)CCCN1
CCCc1ccc(-c2nc(-c3cccc4c3CCN4CC(N)(CO)CO)no2)cc1
CNC(=O)OC1OC(n2cnc3c(NC4CC5CC4C4SC54)ncnc32)C(O)C1O
CCCN(Cc1ccc(OCCN2C(=O)CCC2=O)c(C)c1)C(CC(=O)O)c1ccc(Cl)s1
COc1cc(OC)cc(N(Cc2ccc(Cl)s2)c2ccc3ncc(-c4cnn(C)c4)nc3c2)c1
COc1ncc(-c2cnc3nc(N)nc(C)c3c2)cc1NS(=O)(=O)c1cccnc1
CCCCCc1ccc(C(=O)N(CCN2CCC(CCCc3ccccc3)CC2)Cc2ccc(-c3ccc4c(c3)OCO4)cc2)cc1
CCN(CC)c1ccc(CN(Cc2ccccc2)S(=O)(=O)c2ccc(Cl)cc2)cc1
CNS(=O)(=O)c1cccc(C(=O)OCC(=O)c2cc(C)n(CC3CCCO3)c2C)c1
C1=Cc2cccnc2N(C2CC2)c2ncccc21
CC#CCn1c(N2CCCC(N)C2)nc2cnn(Cc3nc4ccccc4o3)c(=O)c21
CCOC(Cc1ccc(OCC=CC#Cc2cccc(C#CC=CCOc3ccc(CC(OCC)C(=O)O)cc3)c2)cc1)C(=O)O
CC(C)c1ccc(-c2nc(=O)n(Cc3ccccc3)c3ccc(O)c(CC4CC4)c23)cc1
OC(=Nc1ccc(C2CNCCO2)c(F)c1)c1cnc(C(F)(F)F)cn1
O=C(C=Cc1cccnc1)NC1CCc2ccc(C(=O)NO)cc2C1
C1=C(Cc2ccccc2)CCN(CCC(c2csc3ccccc23)N2CCCCC2)C1
CC1CCCN1CCc1ccc(-c2ccc(CCC(=O)O)cc2)cc1
Cn1nc(C(C)(C)C)c(Cl)c1-c1nc2cnc(-c3ccccc3F)cc2[nH]1
CC1CCCCCCCCC(=O)N(C)C(C)C(=O)NC(C(O)CNC2CC(C)(C)Oc3ccc(C(C)C)cc32)C1
CCC(C(=O)N1CCCC1C(=O)NC(C=O)CCCN=C(N)N)c1ccccc1
COc1cc(Br)c2occ3c2c1C(CN)CC3
Nc1cccc(-c2cnc3[nH]cc(-c4cccc(NC(=O)Nc5cc(C(F)(F)F)ccc5F)c4)c3c2)c1
C=CCc1cc(CCC(=O)OCC)ccc1C#CC1(O)CN2CCC1CC2
CCC(COC)NC(=O)c1cccnc1Oc1ccc(Nc2ccccn2)cc1
CN1CC2CN(C(=O)c3cc4cc(Cl)ccc4[nH]3)CC2C1
c1ccc(C(Cc2cccc3ccccc23)N2CCNCC2)cc1
COc1ccccc1N1CCN(CCCCNC(=O)N=Nc2cc(F)c(F)c(F)c2)CC1
CC(C)CC(=O)C1C(=O)C(=O)N(c2ccc(-c3ccoc3)cc2)C1c1ccccc1OC(F)(F)F
COc1cc(Cl)c(Cl)c(Nc2c(C#N)cnc3cc(C=Cc4cnccn4)ccc23)c1
Cc1ccccc1CN(c1sc2ccccc2c1Br)S(=O)(=O)c1ccccc1
COc1cc(C(=O)N2CCC3(CC2)Cc2cn(C(C)(C)C)nc2C(=O)N3)cc2cn[nH]c12
CNc1nc(C#CC(O)c2ccccc2)nc2c1ncn2C1OC(CO)C(O)C1O
CC(C)C1NC(=O)C(Cc2cccc(Cl)c2)NCCOc2ccccc2CCCNC(=O)C(CCNC(=N)N)NC1=O
CCCCCCCCCCCCCCCCC(CC(=O)O)C(=O)NC(C(=O)NC)C(C)(C)C
CS(=O)(=O)c1ccc(-c2ccc3c(N4CCCCC4)c(C#N)cnc3c2)cc1
Cc1ccc(-n2nc(C3CCCN(Cc4ccc(S(C)(=O)=O)cc4)C3)cc2N=C(O)c2cnn3cccnc23)cc1
Cc1n[nH]c2ccc(C(=O)N3CCC3c3ccc(Cl)cc3)cc12
CCN(CC)C(=O)C(c1ccccc1)C1CCN(c2ccc(NC(=O)C3CCOC3)cc2F)CC1
CC(=O)NC(C)Cc1ccc(C#Cc2ccnc(N3CCCC(C(F)(F)F)C3)n2)cc1
COc1ccc(CC(=O)Nc2ccsc2-n2nccn2)cc1
Cc1cc(-c2ccccc2)c2cn[nH]c2c1
O=C(CSc1nnnn1-c1ccccc1)Nc1nsc(-c2ccc(Cl)cc2)n1
CCn1c(N)c(C(=O)NC)c(=O)c2ccc(C#CC(C)(O)COC)nc21
COCC1CN(C(=O)c2ccc3cc(Oc4ccc(C(F)(F)F)nc4)ccc3n2)CCN1
c1ccc2c(c1)CCC1CN(CC3CC3)CCC21
O=C(CCc1ccccc1)c1cccc(OCC(O)CN2CCCCC2)c1
O=C(O)C(=O)C=C(O)c1cc(OCc2ccccc2)cc(OCc2ccccc2)c1
COc1ccc(S(=O)(=O)N2CCCN(C(=O)CNC(=O)OC(C)(C)C)CC2C(=O)NO)cc1
CC(=O)NCc1ncc(NC(=O)c2ccc(C(F)(F)F)c(-c3ccn(C)n3)c2)c(-c2ccccc2)n1
Cc1cc(C)c(C(=O)N2CCC(F)(c3ccc(C#N)cc3)CC2)cc1NC(=O)c1ccc(N2CCNCC2)nc1
CCC(C)C1CN2CCCC2CN1C(=O)N1Cc2c(NC(=O)c3ccccn3)n[nH]c2C1(C)C
NS(=O)(=O)c1ccc(-n2cc(CO)c(-c3ccccc3)n2)cc1
O=C(NC1CN2CCC1CC2)c1ccc2cc[nH]c2c1
CC(Nc1ncnc2c(C(N)=O)cccc12)c1ccccc1
Cc1ccccc1Oc1cccc(COc2ccc(CCC(=O)O)cc2)c1
COc1cc2cncc(Cc3cc4ccccc4nc3Cl)c2cc1OC
CC(NC(=O)CCc1nc2ccncc2n1Cc1ccc(OC(F)(F)F)cc1)c1ccc(Cl)cc1
O=c1[nH]c(-c2ccc(NCC3CCNCC3)cc2)nc2c1oc1ccc(Br)cc12
COc1cnc(C(O)=Nc2ccc3c(c2)C2(CCOC(=N)N2)c2cc(-c4ccnc(F)c4)nc(F)c2O3)cn1
CC(C)(C)NCc1ccc2c(c1)CCCC2NC(=O)CC1CCCCN1S(=O)(=O)c1cccc2cccnc12
Cc1c(C(O)(CC(C)(C)C)C(F)(F)F)ccc(C#N)c1Cl
COc1cccc(-n2ncc3c(NN=Cc4ccc(NS(C)(=O)=O)cc4)ncnc32)c1
CCc1c(N)ncnc1N1CCC(c2nc(-c3ccc(C(F)(F)F)c(F)c3)cn2CCN2CCC(F)(F)CC2)CC1
CN1CCN(CCCS(=O)(=O)c2ccc3nc(NC(=O)NC(=O)c4cc(-n5cccn5)ccc4Cl)sc3c2)CC1
N#CC(Cc1ccc(-c2cnc3cccnn23)cc1F)NC(=O)C1NC2CCC1C2
CCN(CC)CCC(=O)Nc1cccc(Oc2nc(Nc3ccc(N4CCN(C)CC4)cc3OC)ncc2Cl)c1
COc1cccc(N2CCN(CCCCNC(=O)c3c[nH]c4ccccc34)CC2)c1
O=C(Nc1c(C(O)(C(F)(F)F)C(F)(F)F)ccc2ccccc12)c1cccnc1
COc1ccc(N2CCN(c3ccc(C)c(C(F)(F)F)c3)C2=O)cc1OCCN1CCCCC1
Cc1cc(Nc2ccc(S(F)(F)(F)(F)F)cc2)n2nc(C3CC3)nc2n1
COc1cc(-c2cc3c([nH]2)c(=O)n(C)c(=O)n3C)ccc1OCC(=O)Nc1ccc(F)cc1
Cc1ccc(-c2ccncc2C2SCC(=O)N2CC(C)C)cc1
COc1cc(OCc2csc(N3CCN(Cc4cccnc4)CC3)n2)c2cc(-c3cn4nc(C)ccc4n3)oc2c1
CCCCN(Cc1ccc(-c2ccccc2-c2nn[nH]n2)cc1)c1[nH]cnc2nc(C)nc1-2
COc1ccc(-c2cnc(C(=O)N3CCN(c4ccc5ccccc5c4)CC3)nc2-c2ccc(C)cc2)cc1
Fc1cc(-c2nc(N3CCN(c4ncccc4C(F)(F)F)CC3)[nH]c2-c2ccc(C(F)(F)F)cc2)cc(F)c1F
COc1ccc(F)c(Cl)c1C1CC1CN
COc1ccc(CCC(=O)N2CC(NC(=O)c3cccnc3)CC2C(=O)NO)cc1OC
Cc1ccc(N=C(O)c2cccc(C(F)(F)F)c2)cc1-c1cc(N2CCOCC2)c(=O)n(C(C)C)c1
O=C1Nc2cc(Br)ccc2C1=c1[nH]c2ccccc2c1=CO
O=C(c1ccc(N2CC(F)(F)C2)c(OCC2CC2)n1)N1CC(F)(F)C1
Cc1noc(CCC2CCC(c3ccc(N4CCOc5ncnc(N)c5C4=O)cc3)CC2)n1
Cc1ccc2[nH]nc(C)c2c1-c1nc2c(c(N3CC(O)C3C)n1)CN(c1c(Cl)c(C3CC3)nn1C)CC2
CCCCc1cc(O)cc2nc(-c3ccc(O)cc3)oc12
NC1(c2ccc(-c3nn4c(-c5ccc(F)cc5)c(Cl)nc4cc3-c3ccccc3)cc2)CCC1
O=C(C=C1CCN(C(=O)c2cccc(F)c2)CC1)NC1CCN(Cc2ccc3cc(F)ccc3c2)C1
Cc1cccnc1N1CC(C(=O)NCc2cccc(C(F)(F)F)c2Cl)N(C)C1=O
COc1cc(S(=O)(=O)c2cccc(C(F)(F)F)c2)cc2c3c(oc12)CCNC3
Cc1nc(C(O)=NC23CCCC(C#Cc4cnccn4)(CC2)C3)cs1
Nc1cccc(Cn2c(-c3ccc(Nc4cncnc4)cc3)ccc2-c2ccccc2Cl)n1
O=C(C(c1ccccc1)c1ccccc1)N1CCN(c2ccccn2)CC1
NC1=NC2(CO1)c1cc(OCC3CCCCC3)ccc1Oc1ccc(-c3cncnc3)cc12
OC(=Nc1cccc(CN2CCC(C(O)=NC3CCCCC3)CC2)c1)c1cnccn1
CC(=O)N(C)C1(c2ccccc2)CCN(CCCC2(c3ccc(Cl)c(Cl)c3)CCCN(C(=O)c3ccccc3)C2)CC1
O=S(=O)(c1cccc(C(F)(F)F)c1)c1ccc2c(c1)OC1CNCCC21
COc1cccc(C2(O)CCN(C(C)C(O)c3ccc4c(c3)CCC(=O)N4)CC2)c1
NCCCCC(NC(=O)C(Cc1c[nH]c2ccccc12)NC(=O)N1CCC2(C=Cc3ccccc32)CC1)C(N)=O
COC1C(=O)N2C(C(=O)N3CCCC3C(=O)O)=C(CSc3nc(=O)c(=O)[nH]n3C)CS(=O)(=O)C12
CCCCCS(=O)(=O)NC(=O)C(C)Cc1ccc(OCCOC)cc1Oc1ncc(C(F)(F)F)cc1Cl
COc1ccc(=Nc2cc(N3CCCC(C(O)=Nc4ccc5c(c4)C(=O)N=C5O)C3)nn3ccnc23)[nH]c1OC
COc1ccc(-c2cc(OC)c(-n3c(=O)ccc4cc(S(=O)(=O)Nc5ccon5)ccc43)cc2F)cc1Cl
O=C(c1ccccc1Cl)N(CC1CCC1)C1CCNC1
Cc1cc(-c2cc(C3CCCNC3)n3ncnc(N)c23)cc(F)c1CO
CN1CCC23c4c5ccc(O)c4OC2c2[nH]c4ccc(Cl)cc4c2CC3(O)C1C5
CCC(NC(=O)c1nccs1)c1cnc(Nc2ccc(C)nc2)c(Cl)c1
CCCCCCCOC(=O)C1CN(CC)CC=C1c1ccccc1
Cc1cc(Nc2ncc(Cl)c(Nc3ccccc3S(=O)(=O)C(C)C)n2)c(OC(C)C)cc1C1CCN(C(=O)CN(C)C)CC1
CCC(CC)(Cc1nc2ccc(OCc3ccn(C)n3)cc2n1Cc1ccc(OC(F)(F)F)cc1)C(=O)O
O=C(c1cccc(Cl)c1Cl)N1CCn2c(nnc2-c2cscn2)C1
COC1CCN(CC2(C(=O)Nc3cc(C#N)cc(C(F)(F)F)c3)CN(c3c(C)cccc3C)C(=O)C2C)CC1
CN(C)CCC(=O)Nc1ccc2nc3ccc(NC(=O)CCN(C)C)cc3c(O)c2c1
COc1cccc(N(C)C(=O)c2ccc(-c3ccccc3)s2)c1
Cc1ccc(NC(=O)NCC(=O)N(C)c2ccc(Cl)c(COc3cccn4c(Br)c(C)nc34)c2Cl)cc1
OC(=NC1CNC1)c1cccc(Cc2nnc(O)c3c2CCCC3)c1
COC(=O)Cc1csc(C(Cc2ccc(NS(=O)(=O)O)cc2)NC(=O)OC(C)(C)C)n1
CCOC(=O)N1C(=O)N(c2cccc(C(F)(F)F)c2)C2=C(C(=O)CC2)C1c1ccc(C#N)cc1
O=C(Nc1ccc(Cl)cc1)C1Cc2ccccc2CN1C(=O)c1cccc(Oc2ccccc2)c1
CCNCCOc1ccc(Nc2ncc3cc(-c4c(Cl)cccc4Cl)c(=O)n(C)c3n2)cc1
CCOC(=O)CCCC(=O)c1ccc(OCCCc2c[nH]cn2)cc1
Cc1cc(COc2ccc(C(=O)NC3(CC(=O)NO)CCN(C(=O)C(C)C)CC3)cc2)c2ccccc2n1
CC(C)(C)N=C(O)C(c1c(C(=O)O)[nH]c2cc(Cl)ccc12)N(C=O)Cc1cc(F)c(F)c(F)c1F
CC12CCCCC1Nc1cc3nc(O)cc(C(F)(F)F)c3cc12
CC1CN(CC(=O)N2CC(C)(C)c3nnc(Cc4ccc(F)cc4F)cc32)C(CN2CCCC2=O)CN1
Cc1nc(C(C)(N=C(O)c2cc(OCC(F)(F)F)c(N3CC(F)(F)C3)cn2)C2CC2)no1
Nc1nc(-c2ccn3c(-c4cccc(NC(=O)NCC(F)(F)F)c4)cnc3c2)cc(C(F)(F)F)n1
CC(OC(=O)Nc1ccccc1)C(=O)NC(CC(=O)O)C(=O)CF
C[N+](C)(C)c1ccc(CNC(=O)c2cc3c(OCc4ccccc4)cccc3n2Cc2cccc(C(=N)N)c2)cc1
Cn1c(=O)c2c(CC(O)=Nc3nc(-c4ccc(OC(F)(F)F)c(F)c4)cs3)cccc2n(C)c1=O
CCCCCCCC(C(=O)CS)C(=O)NC(CC(C)C)C(=O)Nc1ccccc1
Cc1cc2c(cn1)C(NC(=O)COc1cc(C)c3c(C4CC4)nn(C)c3n1)CC2
Cc1noc(-c2cc3cc(Nc4nccc(-c5cn(C)cn5)n4)cc(C)c3[nH]2)n1
CCCCCCCCCCCCCCCCCCNC(=O)Nc1c(OC)cc(OC)cc1OC
COc1cc(C#N)ccc1Oc1cc(NCCC(F)(F)F)c2ncn(-c3ccc(C(=O)NC4CC4)c(C)c3)c2c1
CCCC1N(C(=O)c2cnccc2C(F)(F)F)CCCC1(Oc1ccc(C(F)(F)F)cc1)C(=O)N1CCC(Oc2cccc(C#N)n2)CC1
Nc1nc2c3ccc(O)cc3nc(Cc3ccc4c(c3)OCO4)n2n1
CC1N=C(O)C2(O)CC(F)(F)C(C)C(C=Cc3ccc(-c4ccccc4C#N)cn3)C12
N=C(N)NC(=O)c1ccc(C2CCN(C(=O)c3ccccn3)CC2)c(C(F)(F)F)c1
O=C(CCCN1CCCC(C=Cc2ccccc2)C1)c1ccccc1
CCCc1nc2ccc(OCc3ccc4ccccc4n3)cc2n1-c1ccccc1
N#CC(=Cc1ccccc1Cl)C(=O)Nc1ccc(S(N)(=O)=O)cc1
CCC(NC)C(=O)NC1C(=O)N2C(CCC1CCN)CCC2C(=O)NC(c1ccccc1)c1ccccc1
Cc1cccc(Cl)c1Nc1nc2ccccc2n1-c1cc(Nc2ccc(CCN3CCOCC3)cn2)ncn1
Cc1ncc(N=C(O)c2cccc(C(F)(F)F)c2)cc1-c1cc(N2CCOCC2)c(=O)n(C)n1
CCCC(NC(=O)C1(NC(=O)c2ccc(OC(F)(F)F)cc2)CCCCC1)C(=O)c1nnc(-c2cccc(OC)c2)o1
Cc1nc2ccc(I)cn2c(=O)c1CCN1CCc2oc3ccccc3c2C1
CC(C)CC(NC(=O)c1ccc(Cl)c(-c2cccc(Cl)c2)n1)C(=N)O
CCC(C(=O)NC(CC(=O)O)C(=O)CSCc1ccccc1)n1ccnc(NCc2cncs2)c1=O
Cc1[nH]c2ccc(OS(=O)(=O)C(F)(F)F)cc2c1C1=CCNCC1
N#Cc1cc(-c2ccccc2)ccc1Cn1cccc(O)c1=S
CC(C)(O)CN=C(O)N1C(=O)N(c2cccc(C(F)F)c2)C2=C(C(=O)CC2)C1c1ccc(C#N)cc1
Cc1ccc(NC(=O)Nc2cc(C(C)(C)C)nn2-c2ccc(C)cc2)cc1
COc1cc(NC(C)CCCN)c2nccc(C)c2c1Oc1ccc(C(F)(F)F)cc1
COc1ccc(COc2ccn(CC(=O)c3ccc(CN4CCC(O)CC4)cc3C)c(=O)c2)nc1
COc1cc(OC)cc(N(CCO)c2ccc3ncc(-c4cnn(C5CCN(C(=O)OC(C)(C)C)CC5)c4)nc3c2)c1
COc1cc2cc(C(=O)NCCCCN(C)Cc3ccccc3)c(=O)oc2cc1OC
O=C(Nc1ccc(Oc2ccc(F)cc2)cc1)C1CC(Cc2ccc(F)cc2)CN1C(=O)Cn1cncn1
CC(=O)NC(C)c1ccc(OC2CCN(c3ccnc(N(C)CCc4ccccc4)n3)C2)cc1
Cc1nn(C)c(C)c1NS(=O)(=O)c1ccc(CCCC2CCN(C)CC2)cc1
Cc1cc(OC2CC2)ccc1N1CCC(Oc2ccc(C(C)N=C(O)CO)cc2)C1
Cc1c(C)c2cc(O)c(OCc3ccccc3)cc2oc1=O
O=C1Nc2cncc(n2)OCC(O)C(O)COc2ccc(Cl)cc2N1
NC1=NC(CCc2ccc(Cl)c(Cl)c2)CO1
COc1ccc(-n2cc(Cc3ccc(O)c(Br)c3)sc2=O)cc1
O=C(CNCCc1ccccc1)NC(Cc1c[nH]c2ccccc12)C(=O)NCCc1ccccc1
COc1ccc2nnc3c(C)nc(-c4ccc(Cl)cc4Cl)n3c2n1
CCNC(=O)c1nnn(-c2cc(C(C)C)c(O)cc2O)c1-c1ccc(CN(CC)CC)cc1
COc1cccc(-c2cc(C(N)=O)c3[nH]c4cc(C(=O)N5CCOCC5)ccc4c3c2)c1
CCOC(C)c1nc2cc(-c3noc(=O)[nH]3)nc(-c3cncc(Cl)c3)c2n1CC1CCC(C)CC1
O=C(O)CC1CN(c2nc3ccccc3n(C3CC4CCCC(C3)N4C3CC4CCCCC(C4)C3)c2=O)C1
N#CC1CCCN1C(=O)CNC12CC3CC(C1)CC(OC(=O)NC1CCCCC1)(C3)C2
CN1CC2CC1CN2c1ccc(-c2ccc3[nH]ncc3c2)nn1
N#CCCCN(Cc1ccccc1C(F)(F)F)C1CCNCC1
OC(=NC1=NC(CF)(c2nc(Br)ccc2F)CC(C(F)(F)F)O1)c1ccccc1
Cc1cc(C)c(-c2nc3c([nH]2)CC(O)CC3)cc1C(=O)N1CCC(c2ccc(C#N)cc2)CC1
Nc1ncc(-c2cc(N3CC(N4CCC(F)CC4)C3)nc(N3CCC(F)(F)C3)n2)cc1OC(F)F
O=C(O)C1CCN(Cc2ccc(-c3noc(-c4cnn(C5CCCCC5)c4C4CCCO4)n3)cc2)CC1
COCC(N=C(O)Nc1cc2[nH]nc(OC)c2c(CO)n1)c1ccc(F)cc1
CC(C)(C)NOc1ccc(C(F)(F)F)cc1C(=O)N=c1sc(C(C)(C)C)nn1CC1CCO1
CNC(=O)C(C)(C)c1n[nH]c2c1C(c1ccccc1OC)N(c1ccc(-c3ccsc3)cc1)C2=O
Cc1ncccc1-n1nc(C)c2c1C(=O)N(c1cc(C)c(=O)n(C)c1)C2c1ccc(Cl)cc1
CC(Cl)(Cl)C(NC(=O)c1ccc(Cl)cc1)NC(=NC#N)Nc1ccc(Cl)nc1
Cn1nc2c(c1-c1ccccc1Cl)-c1nc(Nc3nn(C)c4ccccc34)ncc1CC2
CCOC(=O)c1cc(C2CC2)nc(Oc2cccc(NS(=O)(=O)c3ccc(Cl)cc3)c2)c1C#N
O=C(NC1CCCCCC1)c1nn(-c2ccc(Cl)cc2Cl)c(-c2ccc(Br)cc2)c1Cn1cncn1
Cc1nnc(-c2ccc(-c3ccccc3)cc2)n1-c1ccccc1OCCCCN1CCN(C)CC1
N=c1[nH]oc2ccc(-c3cc(Cl)ccc3Oc3ccc(S(=O)(=O)N=c4nc[nH]s4)c(F)c3F)cc12
O=C1N(Cc2ccc(O)cc2)C(Cc2ccccc2)C(O)CN(Cc2ccccc2)N1Cc1ccc(O)cc1
COc1ccc(-c2ccc3c(N4CCOCC4C)nc(N4CCCCC4)nc3n2)cc1CO
CNC(=O)C12CC1C(n1cnc3c(NCc4cccc(Cl)c4)nc(C#CCCC(=O)OC)nc31)C(O)C2O
OC(=NCc1ccccc1)C1CC(N=C(O)N2Cc3ccncc3C2)C1
CN1CCC=C(c2nsnc2OCCCCCCCCCCCCCC2CCN(CCCN3C(=O)CCc4ccccc43)CC2)C1
COc1ccc2c3c1OC1C4(OC)CCC5(CC4COCc4ccc(C(C)(C)C)cc4)C(C2)N(CC2CC2)CCC315
O=C(Nc1nc(-c2ccccc2)nc2c1nnn2Cc1ccccc1)c1ccccc1
Oc1ccc(-c2nnc(-c3ccc(O)c(O)c3)s2)c(O)c1
COc1ccc(F)c(-c2ccc(COc3cccc(CCC(=O)O)c3)cc2C(C)(C)C)c1
Cc1cc(C)cc(C(=O)N2CCN(C(=O)CNC3CCN(Cc4cc[nH]c4)CC3)C(c3ccc(Cl)c(Cl)c3)C2)c1
Cc1ccc(F)cc1-c1ccc2cc(NC(=O)NC3COC3)ncc2c1
COc1cc(N2CC3CNCC(C2)O3)ccc1Nc1ncc(Cl)c(-c2cnc3ccccn23)n1
Cc1cc(-c2cn(CC3CNC3)c(C3CCN(c4ncnc(N)c4OCC(F)(F)F)CC3)n2)ccc1F
CN(C(=O)CN1C(=O)C(NC(=O)Nc2cccc(C3(C(F)(F)F)N=N3)c2)C(=O)N(c2ccccc2)c2ccccc21)c1ccccc1
CC(C)S(=O)(=O)NCC1CCC(NCCN2CCOc3cc(C(F)(F)F)ccc32)CC1
O=S(=O)(NCCN1CCCCCC1)c1ccc(Br)cc1
CCCn1c2ccc(NC(=O)OC(C)C)cc2c2c3c(c4c(c21)CCc1nn(C)cc1-4)C(=O)NC3
CCCCCc1cc(N)c2c(c1)OC(C)(C)C1CCC(C)=CC21
CCN(CCC(C)(C)C)Cc1c(C(C)(C)C)nc2cc(C=CC(=O)NO)ccn12
COc1cc2c(c(OC)c1)C1C3CCCC(C(=O)N1CC2)N3S(=O)(=O)c1ccc(-c2ccccc2)cc1
CC(C=CC1=C(C)CCCC1(C)C)=CC=CC(C)=CC(=O)Nc1ccc(N(C)C)cc1
COc1cccc2oc(-c3cnc4ccc(OCCCS(C)(=N)=O)nn34)cc12
COc1cc(C2c3cc4c(cc3C(Nc3ccccc3OCCCCCCCC(=O)NO)C3COC(=O)C23)OCO4)cc(OC)c1O
CC(C)C(NC(=O)C1CCCN1C(=O)C(NC(=O)Cn1c(=O)ccn(CC(=O)O)c1=O)C(C)C)C(=O)c1nc2ccccc2o1
CCN(Cc1cc(-c2ccc(OC)cn2)ccc1-c1cc(CC(=O)O)ccc1OC)C(=O)C1CC1
CC(NC(=O)c1cnc(Oc2ccc3c(c2)CCC(c2ccccc2)O3)s1)c1ccncc1
CCc1cccc(CC)c1NC(=O)c1nn(C)c2c1CCc1cnc(Nc3ccc(C(=O)NCCN(C)C)cc3OC)nc1-2
NS(=O)(=O)NCCCCC(NC(=O)OCc1ccccc1)c1nc2ccccc2[nH]1
COc1ccc(CSc2ccc(S(N)(=O)=O)s2)cc1
CCC(CC)(NC(=O)c1ccc(C2CC2)c(OCC2CC2)n1)C(=O)N1CC(F)(F)C1
CC(C)(C)c1ccc(C(=O)Nc2ccccc2C(=O)Nc2cccc(C(=O)O)c2)cc1
COc1ccc2c(c1)C(CNC(C)=O)Cc1ccccc1C2
NC(=O)c1nn(-c2ccc(NC(=O)c3ccccc3)cc2)c2c1CCc1ccc(NC(=O)c3ccccc3Cl)cc1-2
CCc1ccccc1NC(=O)CSC(=O)NNC(=O)C(N)Cc1c[nH]c2ccccc12
O=C1NC(=O)c2c1c(-c1ccccc1)cc1c2c2cc(O)ccc2n1CCn1ccnc1
C#CCNc1ncnc2sc3c(=O)n(-c4ccc5c(c4)OCO5)cnc3c12
O=C(Nc1ccc(F)cc1)NC1C(=O)N(CC(=O)N2CCCC2)c2ccccc2N(C2CCCCCC2)C1=O
N#CCC1(COc2cc(COc3ccc(F)c(F)c3F)nc(-c3ccccn3)n2)COC1
CON(C)C(=O)C1C(c2ccc(C)cc2)CC2CCC1N2C
COc1c(CC=C(C)CCC(=O)O)cc(Br)c(C)c1C
CC1(C)Oc2cc(C34CC5CC(CC(N=C=S)(C5)C3)C4)cc(O)c2C2CC(O)CCC21
NC(COc1cccc2ccc(=O)[nH]c12)CN1CCC2(CC1)Cc1cc(F)ccc1O2
CC(C)n1nc(-c2ccc(Cl)cc2)c2c(N)ncnc21
CC(=O)c1cnc2ccc(-c3cnc(C#N)nc3)nc2c1NC1CCC(CN(C)C)CC1
Clc1ccc(C2CC(N3CCCC3)c3ccccc32)cc1Cl
OC(=Nc1cccc(CN2CCC(C(O)=NC3CCCCC3)CC2)c1)c1cccnc1Cl
COc1cccc(N2CNC(=O)C23CCN(C2Cc4cccc5cccc2c45)CC3)c1
O=C(O)CCNc1nc(N2CCC(c3ccccc3)CC2)cc(-n2cccn2)n1
O=C(NC(=S)N(CCCCO)C1CCCCC1)c1sc2ccccc2c1Cl
FC(F)Oc1ccc(-c2ccnc3cc(-c4cccc(Br)c4)nn23)cc1OCC1CC1
CCS(=O)(=O)c1ccc(CC(=O)Nc2cc(-c3ccccc3)c(C(=O)c3ccccc3)s2)cc1
CC1(O)CC(c2nc(-c3ccc4ccc(-c5ccccc5)nc4c3)c3c(N)nccn23)C1
COc1ccc(CCN(C)CCN2CCCC2)cc1
COC(=O)c1nn(C(=O)c2ccsc2)c2ccc(Br)cc12
COc1cccc(-c2cc(NC3CCc4ccccc43)nc(C)n2)c1Cl
COc1cc(C)c2nc3[nH]nc(C)c3c(C(O)c3ccc(F)cc3)c2c1
COc1ccc(CC(=O)Nc2nnc(S(N)(=O)=O)s2)cc1
CCCCS(=O)(=O)CCCOc1cc2ncnc(N3CCN(C(=O)Nc4ccc(OC(C)C)cc4)CC3)c2cc1OC
CCCSc1nc(SC(CC)C(N)=O)nc2c1cnn2-c1ccccc1
O=C(Cc1cccc(Br)c1)Nc1n[nH]c2ccc(N3CCCS3(=O)=O)cc12
C=CC(=O)N1CC(C2CCNc3c(C(N)=O)c(-c4ccc(OCc5ccccc5)cc4)nn32)C1
COC(=O)C1OC(SNCc2ccc(S(N)(=O)=O)cc2)C(OC(C)=O)C(OC(C)=O)C1OC(C)=O
CSc1ccc2c(c1)c1c(n2S(=O)(=O)c2ccc(C)cc2)CCC(N(C)C)C1
COc1ccc(C2CCN(C(=O)N(C)C)C2)cc1OC1CCCC1
O=c1ncn2nc(Sc3ccccc3O)ccc2c1-c1c(Cl)cccc1Cl
CCc1cc(NC(=O)NC(C)C(O)CN(CC)C(C)CCc2ccc(F)cc2)cc(-c2nnnn2C)c1
COc1cccc2c1CC1CC(C(=O)N3CCN(c4ccc(S(C)(=O)=O)cc4)CC3)CN(C)C1C2
CCOc1cc2ncnc(NCc3ccc(F)cc3)c2cc1OCC
O=C1Nc2cc(F)ccc2C1CCCCN1CCN(c2cccc(Cl)c2)CC1
CCCCc1ccc(CCC(NC(C)C(=O)O)C(=O)NC(CCCNC(=N)N)C(=O)Nc2ccccc2)cc1
CCCS(=O)(=O)c1c(F)c(F)c(S(N)(=O)=O)c(F)c1NC1CCCCCCC1
CNC(=O)c1ccc(F)c(-n2c(C)cc(OCc3ccc(F)cc3F)c(Br)c2=O)c1
COc1cc(C)c2nc3[nH]nc(C)c3c(CN3CCNCC3)c2c1
CCOc1cc2ncnc(Nc3ccc(F)c(Cl)c3)c2cc1OCC
Cc1ccccc1C(c1ccccc1)N1CCC(O)(c2ccccc2)CC1
OC(=Nc1cn2nc(-c3cn(C4CC4)nc3-c3ccc(F)cc3)ccc2n1)c1cccc(-c2cccnc2)c1
CC1(c2ccccc2)CCCN(Cc2ccn3c(CC4CC4)nnc3c2C(F)(F)F)C1
CC(=O)NC(CCN1C2CCC1CC(n1c(C)nc3c1CN(C(=O)OC(C)C)CC3)C2)c1ccccc1
O=C(CC1CCN(Cc2ccn(-c3ccc(C(F)(F)F)cc3)c2)CC1)NC(c1ccc(F)cc1)c1c[nH]c(=O)c(Cl)c1
CN1CCN(C(=N)c2ccc(C(=O)Nc3ccccc3C(=O)Nc3ccc(Cl)cn3)cc2)CC1
CCN(C)CC(Nc1ncnc2c(C(N)=O)cccc12)c1ccccc1
OCCn1c2cnccc2c2cnc(Nc3ccc(N4CCNCC4)nn3)nc21
COc1ccc(-c2cc(-c3ccc(S(C)(=O)=O)cc3)c(-c3cccnc3)c(=O)o2)cc1
CCCCCc1ccc(S(=O)(=O)NCCc2c[nH]c3ccccc23)cc1
O=C(c1ccc(Cl)nc1)N1CCN(C(=O)c2cc(Cc3nnc(O)c4c3CCCC4)ccc2F)CC1
Cc1c(Cc2ccccc2S(=O)(=O)c2ccccc2)c2c(n1C(C)C(=O)O)CCNC2=O
O=c1[nH]c2cc(-c3ccccc3)cnc2[nH]1
NC1CCc2ccccc2C(Sc2ccccc2)C1=O
CC(C)c1ccccc1Sc1c(O)cc(-c2cccc(-c3ccccc3)c2)oc1=O
CC1(C(=O)N(CCCC(=O)O)Cc2ccc(C(F)(F)F)cc2)CCN1C(=O)Cc1coc2ccccc12
CCc1ncnc(-c2cc(F)c(C(=O)N3CCN(CC)CC3)c(Cl)c2)c1C#Cc1ccc(N)nc1
CCN=c1[nH][nH]c2cc(NC(O)=NCc3ccccc3OC(F)F)ncc12
O=C(O)CCCc1ccc(NC(=O)Cc2ccc(OCc3ccc4ccccc4n3)cc2)cc1
CCCCCCCSc1nc(O)cc(O)n1
O=C(c1cc2cc(OC(F)(F)F)ccc2o1)N1CCCC1CN1CCCC1
N#CC(C#N)=C1C(=O)N(Cc2ccc(Cl)c(Cl)c2)c2ccc(S(=O)(=O)N3CCCCC3)cc21
CCOc1cc(Cc2cnc(N)nc2N)cc(OC)c1OC
CC(C)CC1C(=O)NC(C2Cc3ccccc3C2)C(=O)N1C(C(=O)N1CCOCC1)c1ccc(F)cc1F
O=C(Nc1ccc(CC(NC(=O)C2CC(N3CCC3)CN2S(=O)(=O)c2cc(Cl)cc(Cl)c2)C(=O)O)cc1)c1c(Cl)cncc1Cl
C=C(C)c1cccc(C(C)(C)NC(=O)Nc2ccc3c(c2)OCCO3)c1
c1ccc2c(c1)Cc1c-2nc2ccccc2c1NCCCCCCCNc1c2c(nc3ccccc13)CCCC2
CCc1nn2cc(-c3cc4cccc(OCC#N)c4o3)nc2s1
Cc1ncc2n1C(=O)N(C1CCN(C(=O)C(O)CS(=O)(=O)c3ccc4cc(Cl)ccc4c3)CC1)C2
CCC(Cc1ccc(SC)cc1)NC
CCC(C)(C)NC(=O)c1coc(C2C3CCC(O3)C2Cc2ccccc2CCC(=O)O)n1
Cc1cc(Nc2nc(NC(C)c3ccc(F)cn3)c(F)c(N3CCS(=O)(=O)CC3)n2)n[nH]1
CN(C)C(=O)Cn1cc(C(=O)C2CSC(c3cccnc3)N2)c2ccccc21
Oc1ccc(CCNc2nc(SCCOc3ccc(Cl)cc3)nc(N3CCNCC3)n2)cc1
CS(=O)(=O)C(C(=O)NCCS(N)(=O)=O)c1nc2cc(-c3ncccn3)ccc2s1
Cc1c(C(N)=O)sc2ncnc(Nc3cccnc3OCC(F)F)c12
O=C(CCC(NC(=O)c1cc(Cl)cc(Cl)c1)C(=O)N1CCC2(CCCC2)CC1)NC(Cc1cccc2ccccc12)C(=O)O
COc1ccccc1S(=O)(=O)N1CC2CN(c3nc(C)cc(C)n3)CC2C1
CC(=O)c1cc(NCc2c[nH]cn2)cc2c(Nc3ccc(F)c(Cl)c3)c(C#N)cnc12
CC(C)n1nc(CN2CCC3(CC2)CN(c2ccc(C(=O)O)cc2)C(=O)O3)c2ccc(C#N)cc21
N#Cc1c[nH]c(C(=O)Nc2ccc(CCS(N)(=O)=O)cc2C2=CCCCC2)n1
O=C(NCC(F)(F)F)C1C(C(=O)Nc2ccc(Br)cc2)C2C=CC1C21CC1
NS(=O)(=O)c1ccc(NSC(=S)N2CCOCC2)cc1
O=C(c1n[nH]c2c1CCNC2)N1CCC(c2cccc(F)c2Cl)CC1
CCCCCCCCCCNC(=O)Nc1c(CC)cccc1C(C)C
OCCNCc1ccc2c(c1)-c1[nH]nc(-c3ccc(-c4ccc(O)cc4)cc3)c1C2
Brc1ccc(C23CNCC2C3)s1
O=C(NCCN1CC=C(n2c(=O)[nH]c3ccccc32)CC1)C1C=c2ccccc2=CC1
CC(N=c1[nH]c(=N)[nH]c(N)c1C#N)c1nc2c(Cl)cc(F)cc2c(=O)n1-c1ccc(=N)[nH]c1
CCCNC(=O)c1nn(-c2ccc(Cl)cc2Cl)c(-n2c(C)ccc2C)c1C
COC(=O)C(c1ccc(Cl)cc1)C1CCCN1
Cc1n[nH]c2ccc(-c3cc(OCC(N)Cc4c[nH]c5ccccc45)cnc3-c3ccoc3)nc12
O=C(C(O)CS(=O)(=O)c1ccc2cc(Cl)ccc2c1)N1CCC(N2CCCCC2=O)CC1
CCN(CC)C(=O)c1ccc(C#Cc2cc(Cl)ccc2OCC(=O)O)cc1S(=O)(=O)C(C)C
CC(Oc1c[nH]c(=O)c(-c2nc3ccc(C(=O)NCCN4CCOCC4)cc3[nH]2)c1)c1c(Cl)ccc(F)c1Cl
CC(C)(C)c1cc(CC2NC(=O)C(NC(=O)C(N)Cc3ccccc3)CCCCNC(=O)CCCNC2=O)ccc1O
O=C(Nc1cccc2cccnc12)c1cncc(Br)c1
NC(CNc1nc(-c2ccncc2)nc2sc3c(c12)CCCC3)Cc1cccc(O)c1
O=C(NN=Cc1ccc(O)c(O)c1)NN=Cc1ccc(O)c(O)c1
Cc1cncc(-c2cc3c(cn2)cnn3-c2cccc(N3CCCC(O)C3)n2)n1
CCCN(CCO)Cc1c(-c2ccccc2)nc2cc(C=CC(=O)NO)ccn12
COc1c(C)cccc1CNCC(C)C(=O)N(Cc1cc(Cl)c2c(c1)OCCCO2)CC(C)C
O=C(COc1cccc2ccccc12)NCC(O)CN1CCc2ccccc2C1
Oc1cc(NC2CCN(CC(F)(F)F)CC2)c2cc(C(c3ccc(Cl)cc3)c3ccc(Cl)cc3)ccc2n1
N=C(c1ccc(C(=O)N2CCN(S(=O)(=O)c3ccc4cc(Br)ccc4c3)CC2)cc1)N1CCCC1
CCc1cc(=O)oc2nc(OCc3cccc(C(F)(F)F)c3)[nH]c(=O)c12
CC(C)(O)Cn1c(N=C(O)c2ccc3cc4n(c3c2)CCCNC4=O)nc2ccccc21
N=C(O)C1(c2ccccc2CCc2nc(Nc3ccc(C4CCNCC4)cc3)ncc2Cl)CC1
O=C1CC2(CCN(CCC(CN3C(=O)NC(c4ccccc4)C3=O)c3cccc(Cl)c3)CC2)c2ccccc21
COc1ccc(Cl)cc1CSc1nc2cc(NC(=O)C3CC3)ccc2n1C(C)C
Cc1cc(Nc2snc(O)c2C(N)=NC(C)CO)ccc1Oc1cc(F)ccc1Cl
CCCSc1nc(NC2CC2c2ccccc2)c2nnn(C3CC(O)C(O)C3O)c2n1
OC(=Nc1cc(Cl)ccc1-c1ccc(O)cc1)c1cnn2cccnc12
COCCN(C)Cc1ccc2nc3sc(C(=O)N(C)C4CCCCC4)cn3c2c1
Cc1cc(C#N)cc(Cl)c1Nc1nc(Cl)cn(C(COCCF)C2CC2)c1=O
CCCOc1nccc(N2CCC(Oc3ccc(C(C)NC(C)=O)cc3)C2)c1Cl
CCCn1c(-c2ccco2)nc2c(NCc3ccccc3)ncnc21
CCC(=O)N1CCN(C(=O)c2cc(Sc3cnc(Nc4cccc(Br)n4)s3)ccc2C)CC1
CCC(C)C1C(=O)NC(C2Cc3ccccc3C2)C(=O)N1C(C(=O)N(C)C)c1ccc(C)nc1C
CC(C)c1cc(C(=O)N2CCc3onc(C(=O)NCCCl)c3C2)c(O)cc1O
CCc1nnc2c(Cl)c(N3CCC(c4ccccc4)CC3)ccn12
COc1ccc(S(=O)(=O)c2cc3cnc(Nc4ccc5[nH]ccc5c4)nc3n(C)c2=O)cc1
Cc1cccc2c1N(C(=O)CSc1ncc(Cl)cc1Cl)CCC2
CNC(=O)c1ccc(COc2ccc(S(=O)(=O)C3(C(=O)NO)CCC4(CCNCC4)C3)cc2)cc1
CN(Cc1ccccc1)C1CCN(CC(F)(F)Cc2c[nH]c3ccc(-n4cnnc4)cc23)CC1
C(=Cc1n[nH]c2cc(N3CCCC3)c(NCc3ccccn3)cc12)c1ccccc1
CN1CCC(Nc2nc(-c3cccc4[nH]ncc34)nc3c2cnn3C)CC1
Cc1ccc2c(c1)N1C(C)CNCC1C2
CN1CCN(c2nc(NCc3ccc(F)c(F)c3)c3cc(Cl)ccc3n2)CC1
COc1ccc(-c2c3c(nn2C)CCc2cnc(Nc4cnn(C)c4)nc2-3)cc1
Oc1ccc2ncn(-c3cccc(F)c3Cl)c2n1
O=C1NC2(CCCC2)C(=O)NC(Cc2ccccc2)C(=O)NCC=Cc2ccccc2OCCNC1Cc1cccs1
CC(C)Oc1ccc2c(c1)C(OCCCC#N)=C(C(=O)O)C(c1ccc3c(c1)OCO3)O2
O=c1c2ncn3nc(-c4ccsc4)cc3c2c(-c2ccc(F)cc2)nn1Cc1ccccc1
Cc1nn(C)c2c(O)nc(-c3ccc(N)cc3)nc12
CC(C)C(=NOCC(O)CNC(C)(C)C)C(C)C
O=C1NCc2[nH]c3c(ccc4cnc(-c5ccccc5F)cc43)c21
COc1cc(N2CCN(C)CC2)c2cc1Nc1ncc(Cl)c(n1)Nc1cc(ccc1S(=O)(=O)C(C)C)CC2
O=C(c1cc(F)cc(F)c1)N1CCN(C(=O)CNC2CCN(Cc3ccccc3)CC2)C(c2ccc(Cl)c(Cl)c2)C1
O=C(COc1ccc(-c2ccc(Cl)cc2)cc1)Nc1ccc(CN2CCCCC2)cc1
NC1CN(Cc2ccc(-c3csnn3)cc2)CC1C(=O)N1CCCC1
CC(=O)NC1C(N)CC(C(=O)O)=CC1N1CCCCCCCC1
OCC(N=C(O)C1CCOc2ncccc21)c1ccc(Cl)cc1Cl
CC1CN2CCCC2CN1C(=O)N1Cc2c(NC(=O)c3ccc4c(c3)CCO4)n[nH]c2C1(C)C
CC(C)(C)OC(=O)NC(Cc1ccc(-c2ccccc2)cc1)C(=O)NCC#N
CC1=C(c2ccc(O)cc2)C(=O)c2ccc(O)cc21
Nc1nccc(-c2[nH]c(-c3ccccc3)nc2-c2ccccc2)n1
O=C(CC1CCCC1)Nc1ccc(NC(=O)N2Cc3ccc(CO)cc3C2)cc1
CC(=NNc1nc(-c2ccc(F)cc2F)cs1)c1cccnc1
CCCNCc1ccc(-c2[nH]c3cc(F)cc4c3c2C(=O)NNC4=O)cc1
NS(=O)(=O)Nc1ccc(C(F)(F)F)cc1
CCCCNC(=O)C(CC(O)C(N)CN(C(=O)c1ccc(CC)c(OCCCOC)c1)C(C)C)C(C)C
CCC(CC)CC1(O)CCN(C(=O)Nc2cc(Oc3ccc(F)cc3)cc(Oc3ccc(C4(C(=O)O)CC4)cc3)c2)CC1
COc1ccc(Cn2c(CCc3ccccc3)nnc2C(NC(=O)c2cnccn2)c2c[nH]c3ccccc23)c(OC)c1
Cc1nc(-c2ccc(N3C(=O)C(=O)C(C(=O)c4cc[nH]c4)C3C3CCCCC3)cc2)no1
COC(=O)N1CCN(c2cc(C)c3nc(-c4c(NCC(O)c5cccc(Cl)c5)cc[nH]c4=O)[nH]c3c2)CC1
Cc1ccccc1NC(=O)Oc1ccc2c(c1)C1(C)CCN(C)OC1N2C
CNC(=O)c1ccc(Oc2nc(Nc3ccc(C(=O)NC4CCN(C)CC4)cc3OC)ncc2C(F)(F)F)cc1
CC(C)CC(SCc1ccccc1)c1c(O)cc(-c2ccccc2)oc1=O
CC1OC(=O)C2(C(O)c3nccs3)CC(F)(F)C(C)C(C=Cc3ccc(-c4ccccc4C#N)cn3)C12
CC(NC(=O)c1c(N)nn2cccnc12)c1cc2cccc(C#Cc3ccn(C)n3)c2c(=O)n1-c1ccccc1
CC(C)CC(CC(=O)NO)C(=O)NC(Cc1ccccc1)C(=O)NC(C)C=O
CCCCn1c(CC(=O)N(C)c2ccc(Cl)c(COc3cccc4ccc(C)nc34)c2Cl)ccc1C(=O)c1ccc(C#N)cc1
CCCCCCCCC=CCCCCCCCC(=O)N(O)CCO
CCCCCCCNC(=O)Oc1cccc(-c2ccc(C(C)C(=O)O)cc2F)c1
C=C(C)c1ccc2ccn(CCN3CCCN(C)CC3)c2c1
Clc1ccc(-c2csc(NN=C3CCCC3)n2)cc1
CCNC(=O)C1OC(n2cnc3c(N)nc(NCCN4CCN(c5ccc(C(F)(F)F)cc5)CC4)nc32)C(O)C1O
COc1ccc(-c2cc(F)c(F)cc2-c2ccc(S(C)(=O)=O)cc2)cc1F
O=c1nc(OCC2COCCO2)cc2n1CCc1cc(OCC3CCOCC3)ccc1-2
CN1CCN(CCCS(=O)(=O)c2ccc3nc(NC(=O)NC(=O)c4cc(N5CCCC5)c(C#N)cc4Cl)sc3c2)CC1
CNC(=O)N1CCN(c2ccnc(-n3ccnc3)n2)C(CC(=O)NCc2ccc3c(c2)OCO3)C1
Nc1ccccc1-c1cn(-c2ccc3c(c2)C=CS(=O)(=O)O3)nn1
CC(C)(Oc1ccc(CCOc2ccc(N=Nc3ccccc3)cc2)cc1)C(=O)O
CC(C)(C)NS(=O)(=O)c1cncc(-c2ccc3nc(NC(=O)NCCc4ccccc4)nn3c2)c1
COc1ccc(-c2cc(C3CCCC3C(=O)NC3(c4ccccc4)CCC3)no2)cc1
Cc1cccc(C(C)C)c1NC(=O)NCC1(c2ccccc2)CCCC1
CCc1cccc(N(C)C(=N)Nc2cc(CC)cc(C(F)(F)F)c2Cl)c1
CC1COCCN1c1nc(N2CCOCC2C)c2ccc(-c3ccc(F)c(CN(C)C)c3)nc2n1
Cc1cc2c(cc1O)CCN(CC(C)C)C2c1ccc(C=CC(=O)O)cc1
COc1ccc(C2(NC3CCC(C(=O)N4CCN(c5nc6ccccc6[nH]5)CC4)C(c4ccsc4)C3)CCC2)cc1
CN(Cc1ccccc1)Cc1ccc(C(=O)Nc2cc(-c3ccccc3)ccc2O)cc1
CC(=O)NC(Cc1ccccc1)C(=O)N(C)C1CCC2(C)C(=CCC3C2CCC24CN(C)C(C)C2CCC34)C1
Cc1csc(-c2nc(C3CCCC3)[nH]c2-c2ccc3ncsc3c2)n1
CC(Nc1ncnc(N)c1C#N)c1nc2ccc(F)cc2c(C#N)c1-c1ccccc1
COC(=O)c1ccccc1OC(=O)c1ccccc1
COc1ccc(Nc2nc3cc(C(=O)O)ccc3c3sccc23)cc1Cl
CC(C)Oc1cccc(CN2CC(c3cccc(C(F)(F)F)c3)N(CC(O)C(F)(F)F)c3ccccc32)n1
COC(=O)Nc1ccc2c(c1)CCCCc1cccc(c1)CC(NC(=O)C=Cc1cc(Cl)ccc1-n1cnnn1)c1nc-2c(Cl)[nH]1
O=C(NC(CO)C(=O)N1CCCC1B(O)O)c1ccnc2ccccc12
Cc1cc(C)c(-c2nc3c([nH]2)CN(C(C)C)CC3)cc1C(=O)N1CCC(c2ccc(C#N)cc2)CC1
O=c1c2cc(-c3ccccc3)oc2ccn1-c1ccc2c(cnn2CCN2CCCC2)c1
CN1CCc2nc(C(=O)NC3CN(CC(=O)O)CCC3NC(=O)c3cc4cc(Cl)ccc4[nH]3)sc2C1
O=C(NC1CCC(CCN2CCC(c3cccc4c3CCO4)CC2)CC1)c1ccccc1
CON=C(C)CN1CCN(C(=O)c2cc(C(F)(F)F)cc(C(F)(F)F)c2)C(Cc2c[nH]c3ccccc23)C1
CC(C)CCN1CCN(Cc2ccccc2)C(CCO)C1
O=S1(=O)c2cccc3cccc(c23)N1CCCN1CC=C(c2ccccc2)CC1
O=C(O)c1ccc2c(C3CCCC3)c(-c3ccoc3)[nH]c2c1
Cc1cc(NC(=O)N2CC=C(c3ncc(CC(O)CO)cc3Cl)CC2)ccc1C(F)(F)F
Cc1ccc(S(=O)(=O)N2CCC(C(=O)Nc3ccc4ccccc4c3)CC2)c(C)c1
Cc1cc(OCc2ccc(F)cc2F)c(Br)c(=O)n1Cc1cccc(CN)c1
Cc1ccc(C2C(O)CC(=O)C2CCCCCCC(=O)O)cc1
COc1cc(-c2ccc(CO)cc2)cc(C=O)c1O
O=C(Oc1ccccc1)C1C2CC3CCC1N3CC2=Cc1ccc(Cl)c(Cl)c1
NC1=NC2(CCOCC2)N(OCCCOc2cc(Cl)c(Cl)cc2Cl)C(N)=N1
Cc1nc(-c2ccc(N3CCC(Oc4ccccc4)CC3)nn2)no1
O=C(NNC1=C(C(=O)C(F)(F)F)CCC1)c1cccc(Cl)c1
Cc1nc(CN2C(=O)c3c(nc(N4CCCC(N)C4)n3Cc3cc(F)ccc3C#N)N3CCCN=C23)nc2ccccc12
Cn1c(=O)ccc2c(NC(=O)NC3CC(C)(C)Oc4c3cccc4C(F)(F)F)cccc21
CC(C)(C)N1CCN(c2ccc(N3CCN(C(O)=NC4C5CC6CC4CC(NS(C)(=O)=O)(C6)C5)c4ccccc43)nc2)CC1
CC(NC(=O)C1CC1)c1ccc(OC2CCN(c3nc(N4CCC5(CC5)C4)ncc3F)C2)cc1
COc1cccc(OC)c1C=CC(=O)c1cn(C)c2ccccc12
COc1ccc2c(c1)CCC2NC(=O)COc1cc(C)c2c(C3CC3)nn(C)c2n1
COc1ccc(CC(=O)Nc2cc(-n3nc(C)cc3C)nc(-c3ccc(C)o3)n2)cc1C
Cc1ccc(-n2nc(C3COCCN3)cc2N=C(O)c2cnn3cccnc23)nc1
O=C1c2ccccc2CCC12CCN(Cc1ccc([N+](=O)[O-])cc1)CC2
O=C(CCN1CCN(CCO)CC1)Nc1ccc(-c2cccc3c(=O)cc(N4CCOCC4)oc23)c2sc3ccccc3c12
c1ccc(-c2ccc(Oc3ccc(OCCN4CCCC4)cc3)cc2)cc1
CN1CCCC1CCNC(=O)Nc1ccccc1S(=O)(=O)Nc1ccc2c(c1C(=O)O)CCCC2
CCC(NC(=O)c1c(CSC)c(-c2ccccc2)nc2ccccc12)c1ccccc1
O=C(NCCc1cccc(Cl)c1Cl)c1cnc(N2CCN(c3ccncc3)CC2)c(Cl)c1
Cc1cccc(CNc2cc(N3CCN(C)CC3)nc(N)n2)c1
COc1cccc(-c2cc3nc(C)c(C)c(N4CCN(C(=O)c5ccco5)CC4)n3n2)c1
CC(C)(Cc1ccc(Oc2ccc(C(N)=O)cn2)cc1)NCC(O)COc1cccc2c1C1(CC1)C(=O)N2
CCCOCCn1c(=O)c(NCC2CCOCC2)nc2ccc(-c3ccc(F)cc3)nc21
CONC(=O)c1ccc(C)c(Nc2cc(=O)n(C)c3c2cnn3-c2ccc(F)cc2F)c1
Nc1ncc(-c2nc(N3CCOCC3)c3cccc(Nc4ccncc4)c3n2)cn1
CC(C)(C)OC(=O)Nc1cccc(-c2cc(C(=O)NCCCCC(=O)NO)no2)c1
O=C(O)C1=C(I)CS(=O)(=O)C2C(=Cc3ccccn3)C(=O)N12
O=C(Nc1ccc2c(c1)N(S(=O)(=O)c1ccc(F)cc1)CC2)c1c(F)cccc1F
CC(=O)c1ccc(NC(=O)C(Cc2ccc(OC(=O)OCc3ccccc3Br)cc2)NC(=O)C2CCC(CN)CC2)cc1
NC1CC(N2Cc3[nH]nc(S(=O)(=O)c4ccccc4)c3C2)COC1c1cc(F)ccc1F
CCCc1nc(CN2CCN(c3ccccn3)CC2)c(CO)n1Cc1ccc(-c2ccccc2-c2nn[nH]n2)cc1
Oc1ccc(-c2nc(-c3ccc(F)cc3)c(-c3ccncc3)[nH]2)cc1
COCC1CCCN1S(=O)(=O)c1ccc2c(c1)C(=O)C(=O)N2Cc1ccc(OCC2CO2)cc1
CCN(Cc1cc(C(F)(F)F)ccc1-n1cc(CC(=O)O)c2cccnc21)C(=O)C1CC1
Cc1ccn(-c2ccc(C(=O)N3CCC(F)(F)C(=CC(=O)NCc4cccc(N)n4)c4ccccc43)c(Cl)c2)n1
CON=C(CCN1CCC(c2cccc[n+]2[O-])CC1)c1ccc(Cl)cc1
O=C(NCCN1CCC(n2c(=O)[nH]c3ccccc32)C(F)C1)c1ccc(F)c(F)c1
COCC(C)(C)n1cc(C(=O)c2cncc(NC(=O)Cn3cc(C(F)(F)F)cn3)c2)c2cnc(N)nc21
Cn1nc(S(N)(=O)=O)sc1=NC(=O)CCS
Cc1nc(-c2nnc3n2CCN(C(=O)c2ccc(-c4cccs4)cc2)C3)cs1
NC(=O)C(CC1CCCCC1)NC(=O)C(CCCc1ccccc1)CC(=O)O
COc1cc(C(=O)NCCCN(C)C)ccc1Nc1ncc2c(n1)-c1c(nn(C)c1-c1ccccc1Cl)CC2
CC(=CCc1c(C)c(C)c(C)c(Br)c1O)CCC(=O)O
CNC(C)C(=O)NC(C(=O)N1CC2CCCN2CC1C(=O)NC(C)c1ccccc1)C1CCCCC1
Cc1cc(O)cc(C)c1CC(N)C(=O)N1Cc2ccccc2CC1C(=O)NCC(=O)c1nc2ccccc2[nH]1
O=S(=O)(Nc1ccc(-c2cnc3cn[nH]c3n2)cc1)c1cc(Cl)ccc1Cl
CCc1ccc(S(=O)(=O)NC2c3cc(NC(=O)C=Cc4ccccc4)ccc3CCC2O)cc1
O=C(NCCN1CCC(n2c(=O)[nH]c3ccccc32)CC1)c1cc2ccccc2c2ccccc12
O=C(NCC(=O)N1CCCC1)Nc1nc2ccc(-c3cncc(C(F)(F)F)c3)cn2n1
COc1ncc(-c2ccc3ncnc(N4CCOCC4)c3c2)cc1NS(=O)(=O)c1ccc(F)cc1F
NC1CCN(c2nccnc2C2CN(c3ccc4ccccc4n3)C2)C1
NC(=O)C1CCN(c2ccc(C(=O)NCc3cn(-c4ccccc4)c4cc(Cl)ccc4c3=O)cn2)CC1
NC(=O)c1cc2c(Oc3cccc(C(F)(F)F)c3)cncc2s1
CC(C)=CCN1CCC2(C)c3c(ccc(O)c3Cl)CC1C2C
CCc1ncnc(-c2cc(F)c(C(=O)N3CCN(C4COC4)CC3)c(F)c2)c1C#Cc1ccc(N)nc1
COc1ccc(S(=O)(=O)N2C(=O)C(c3cc(CN4CCN(C)CC4)ccc3OC)(N3CCCC3c3ncco3)c3cc(Cl)ccc32)cc1
c1ccc(-c2cccc(-c3ccccn3)n2)nc1
CCCS(=O)(=O)NCCOc1ccc2c(c1)C(C1(c3ccc(F)cc3)CCC1)N(N)CC2
Cc1cc(-c2nc(C(C)C)n(C=CC(O)CC(O)CC(=O)O)c2-c2ccc(F)cc2)cc(C)c1Cl
CC(C)(C)NC(=O)C(=CC=Cc1ccccc1)NC(=O)c1ccc([N+](=O)[O-])cc1
COc1ccc(-c2c[nH]c(-c3cccnc3)n2)cc1OC
CCCCCCCn1nnc(C2=CCCN(C)C2)n1
N#CC1=C(N)Oc2c(c(=O)oc3ccccc23)C1c1ccc[n+](Cc2ccccc2Cl)c1
COC(=O)c1cc2cc[nH]c(=O)c2c2cc(Br)ccc12
CC(CNc1ccc(OC(F)(F)F)cc1)NC(=O)C(CC(=O)N1CCOCC1)CC1CCCCC1
CC1Cc2ccc([N+](=O)[O-])cc2CN1
CC1(C)OC(C(F)(F)F)Nc2ccc(-c3cccc(Cl)c3)cc21
CC1OC(n2cc(-c3ccc(Cl)cc3)c3c(Nc4ccccc4)ncnc32)C(O)C1O
O=C(Nc1ccc(-c2nccs2)cc1)C1CCN(S(=O)(=O)c2cccs2)CC1
O=C(CCCCc1cnn[nH]1)N1CCC(N=C(O)OCc2cc(Cl)cc(Cl)c2)CC1
COc1cc2c(=O)[nH]c(-c3cc(CNC(=O)C(C)C)ccc3Cl)nc2cc1Cl
CC(C)N(CC(O)COc1ccc(C(=O)CCc2ccccc2)cc1)C(C)C
CC(Nc1ncc(F)c(N2C(=O)OCC2C(C)O)n1)c1ccc(Cl)c(F)c1
CCC(=O)NC1CCN(c2cccc3oc(CCCCc4ccccc4)cc23)C1
COCCNC(=O)c1ccc(-c2ccc3nc(C(C(=O)NCc4nnc(C)o4)S(=O)(=O)CCOC)sc3c2)cc1
COc1cc(O)c2cc(-c3cn4nc(OC)sc4n3)oc2c1
COc1ccc(-c2ccc(Cl)cc2COc2ccc(-c3nc4cc(C(=O)O)ccc4n3C3CCCCC3)cc2)cc1
CCCCc1nn(C)c(=O)n1Cc1ccc(-n2cccc2-c2nnn[nH]2)cc1
CC(CCc1ccc(COc2cccc(F)c2)cc1)(C(=O)NO)S(C)(=O)=O
COCCOc1n[nH]c2cc(NC(O)=NC(C)c3ccc(OC)cc3)ncc12
OCc1cc(OCC(O)CNC2CCN(c3ncnc4scc(-c5cccs5)c34)CC2)ccc1O
Clc1cccc(OCCCN2CCC(Cc3c[nH]cn3)CC2)c1
N#Cc1ccccc1CN1CCCC1CNC(=S)N1Cc2ccccc2CC1CNC(=O)Nc1ccccc1
CCCCC(=O)c1csc(S(N)(=O)=O)c1
COC(=O)c1cccc2c1c(C(=O)c1ccc(Cn3c(C)nc4cnccc43)cc1)cn2C(=O)N(C)C
OC(=Nc1cccc(Cc2nnc(O)c3c2CCCC3)c1)c1cccnc1O
COc1ccc(-n2cc(C(=O)Nc3ccc(Oc4ccnc5[nH]ccc45)c(F)c3)c(=O)c(-c3ccc(F)cc3)c2)cc1F
O=C1NC(=O)C(=Cc2ccc(OCCCc3ccccc3)c(Cl)c2)S1
CC(Nc1nccc(N2C(=O)OCC2C(C)O)n1)c1ccc(CN2CCC(F)(F)CC2)nc1
NC(=O)C1CCN(CCOc2ccc(C#Cc3ccc(-c4ccc(Cl)cc4)cn3)cc2)CC1
CCC(C)C(NC(=O)C(CC(C)C)NC(=O)c1csc(N)n1)C(=O)NCC(=O)NC(CCCNC(=N)N)C(=O)NC(CC(C)C)C(N)=O
COc1cc2c(Nc3ccc(NC(=O)Nc4ccc(Cl)cc4)c(Cl)c3)ncnc2cc1OCCCN1CCN(C)CC1
COC12CCC3(CC1C(O)CC1CCCC1)C1Cc4ccc(O)c5c4C3(CCN1CC1CC1)C2O5
CN1CCC(CNS(=O)(=O)c2cc(Cl)cc(Cl)c2)(c2ccc(-c3cccc(C#N)c3)cc2)CC1
CC(C)CC(NC(=O)CCN(C)C)c1ccccc1N1CCN(C(=O)C(Cc2ccc(Cl)cc2Cl)N2CCCC2=O)CC1
Clc1cccc(N2CCN(CCCN3CCC(Cc4ccccc4)CC3)CC2)c1
CN(C(=O)c1ccc(OCC2CCCO2)cc1)C1Cc2ccc(CNCC(C)(C)C)cc2C1
NC(=O)c1ccc2[nH]c(-c3ccc(S(=O)(=O)Nc4ccc(Cl)c(Cl)c4)cc3)nc2c1
Cc1cc(OCC(C)(C)C(=O)O)ncc1-c1ccc(-c2nc(C(F)(F)C(F)(F)F)c[nH]2)cc1
COc1cccc(C(C)N=C(O)c2ccc(-c3cn[nH]c3)cc2OCCN(C)C)c1
COc1ccc(-c2ncn3c2-c2cc(OC)c(OC)cc2CC3)cc1
CC(C)(C)c1ccc(OCCCOCCCN2CCCCCC2)cc1
COc1cc(-c2ccc(-n3c(=O)ccc4cc(S(=O)(=O)Nc5ncccn5)ccc43)c(OC)c2)ccc1Cl
CC(=O)c1ccccc1Nc1cccc(C(=O)O)c1
CNc1ccc(C(=O)NCC2CCN(c3ccncc3)CC2)cc1OCCc1ccc(Cl)cc1Cl
COc1ccc2c(CCCCN3C(C)(C)CCCC3(C)C)cccc2c1
CCCN(CCC)c1cc(C)nc2c(-c3ncc(F)cc3C)c(C)nn12
O=C(Nc1cccc(Cc2nnc(O)c3c2CCCC3)c1)c1ccno1
O=C1COC(c2cccs2)(c2cccs2)c2cc(-c3ccc(F)c(Cl)c3)ccc2N1
COc1ccccc1Oc1c(NS(=O)(=O)c2ccc(C)cn2)nc(N2CCOCC2)nc1OCC#CCOC(=O)Nc1cccnc1
CCCCOC(=O)CCCCCCCCCCCNC(=O)NC12CC3CC(CC(C3)C1)C2
CN(C)C(=O)CN1C(=O)N(c2cccc(C(F)(F)F)c2)C2=C(C(=O)CC2)C1c1ccc(C#N)cc1S(C)(=O)=O
Cc1nn(Cc2c(Cl)cccc2C2CC2)c2cc(-c3nnn[nH]3)cnc12
CN(c1ncnc2[nH]ccc12)C1CCC(CS(=O)(=O)N2CCC(OCC(=O)N3CCCC3)C2)CC1
O=C(NCCCCN1CCCC1)C1C(C(=O)NCc2ccc(Br)cc2F)C2CCC1C21CC1
COc1nc(-c2ccc(NC(=O)Nc3ccc(C(=O)NCCN(C)C)cc3)cc2)nc(N2CCOCC2)n1
O=C(O)CCNC(=O)c1ccc(-c2cc(F)ccc2CNc2ccc(-c3ccc(Cl)cc3Cl)c(F)c2)cn1
CC(C)(C)OC(=O)N1CCC(N(C(=O)c2ccc(-c3ccc(C(N)=O)cc3)cc2)C2CC2)CC1
CCC(CC)(NC(=O)c1cnn2c1NC(c1ccccc1)CC2(C)C)c1ccccc1F
N=C(N)Nc1ccc(C(=O)Oc2ccc(CCC(=O)N(CC(=O)O)Cc3ccccc3)c(Cl)c2)cc1
CC(C(=O)NC1CC2CC(c3cccc(O)c3)(C1)C(C)CN2CCCc1ccccc1)c1ccccc1
CC(O)=C(C#N)C(=O)Nc1ccc(-c2cccc(Cl)c2)c(Cl)c1
CN(C)CC=CC(=O)Nc1ccc2ncnc(Nc3cc(Cl)c(Cl)cc3F)c2c1
O=C(CN1CCC(c2cccc[n+]2[O-])CC1)NC1CCCCC1
CNCc1cc(S(N)(=O)=O)ccc1Cc1ccc(Cl)c(Cl)c1
Cc1cc(Nc2cc(N3CCN(C)CC3)nc(Nc3ccc(N4CCOCC4)cc3)n2)n[nH]1
CCCCn1c(=O)c(C(=O)NC2CCC(C)CC2)cc2ccccc21
O=C(C(O)CS(=O)(=O)c1ccc2cc(Cl)ccc2c1)N1CCC(N2CCOCC2=O)CC1
COc1ccc(NC(=O)c2ccc(OCC3CN(C)c4ccccc4O3)cc2C)cc1CC(=O)O
CCn1c2ccc(C(C)=NOCC(C)C)cc2c2c3c(c4c(c21)CCc1nn(C)cc1-4)C(=O)NC3
N#CC(Cc1ccc(-c2ccc3scnc3c2)cc1)NC(=O)C1CNCCCO1
Cc1ccc(-c2nnc(Nc3ccc(S(N)(=O)=O)cc3)c3ccccc23)cc1S(N)(=O)=O
O=C(Cc1ccc2[nH]c(-c3ccc(Br)s3)nc2c1)Nc1ccc(-n2ccccc2=O)cc1
Cc1cccc(-c2scnc2C(O)=Nc2cnn(CCNc3cnc4ccccc4n3)c2)c1
CN(C)Cc1ccccc1Oc1ccc(Cl)cc1
N#CCC1(n2cc(-c3ncnc4[nH]ccc34)cn2)CN(C2CCN(C(=O)c3ccc(-c4ccc(C#N)c(F)c4)c(F)c3)CC2)C1
CCC(NC(=O)C(CC(C)C)NC(=O)OCc1ccccc1)C(=O)C(=O)NCC(O)c1ccc(Oc2ccccc2)cc1
CC1(C)Cc2cc3c(C(F)(F)F)cc(O)nc3cc2NC1(C)C
COc1ccc(C(C)(NCC(O)c2ccc(O)c(NS(C)(=O)=O)c2)C(=O)Nc2ccc(OC)c(OC)c2)cc1
Cc1cc(O)cc(-c2nn(CC#N)cc2-c2cc(NCC(C)O)nc(-c3cccnc3)n2)c1
CC1CCN(C(=O)CC#N)CC1n1c(=O)n(C)c2cnc3[nH]ccc3c21
Cc1ccccc1NCc1cnc[nH]1
Nc1nn2cccnc2c1-c1cc(NCc2ccc(Cl)cc2)ncn1
CCNC(=NS(=O)(=O)c1cccc(F)c1)N1CC(CC)C=N1
COc1ccc2cccc3c2c1CCC3CCNC(=O)C1CC1
COCCN1CCc2c(C(=O)N3CCC(c4cccc(F)c4C(F)(F)F)CC3)n[nH]c2C1
CCCCC(=O)c1cccc2c(C)c(C(=O)Nc3cc(C(C)(C)O)c4ccccc4n3)sc12
Cc1cc(C(=O)N2CCCCc3ccccc32)ccc1CNC(=O)NCC(=O)O
Cc1ccc(S(=O)(=O)n2cc(Cl)c3c(CN4CCN(C)CC4)cccc32)cc1
CCc1nc2c(n1C(CC)CC)C(=O)N(C)CN2c1ccc(Cl)cc1Cl
CC1CCN(c2ccc(CO)cc2NC(=O)c2ccc(C#N)o2)CC1
C#CCN(C)C(C)Cc1ccc(OCCCCNc2c3c(nc4ccccc24)CCCC3)cc1
CC1CCC(Cn2c(C(=O)c3ccccc3F)nc3cc(-c4noc(=O)[nH]4)nc(-c4cncc(Cl)c4)c32)CC1
N=C(N)c1cccc(OCC(NC(=O)c2ccc(-c3ccccc3S(N)(=O)=O)cc2)c2ccccc2)c1
CN1C2CCC1CC(NC(c1ccc(Cl)c(Cl)c1)c1ccc(Cl)c(Cl)c1)C2
Cc1cc(SCc2nc(-c3ccc(OC(F)(F)F)cc3)ns2)ccc1OC(C)(C)C(=O)O
CC(C)(O)CCC(CC(O)C(Cc1ccccc1F)NC(=O)c1cnc2ccccc2n1)C(N)=O
Cc1nc2ccccn2c1-c1csc(NC(=O)c2ccc3ccccc3c2)n1
COc1cncc(-c2c[nH]c3ccc(-c4n[nH]c(=N)o4)nc23)c1
COc1ccc2nc(NC3CCC(NCc4ccsc4)C3)cc(C)c2c1
COCCOc1cnc2ccn(C(C)c3nnc4c(F)cc(-c5cc(C)no5)cn34)c(=O)c2c1
CC(=O)NC(C(=O)N1CCOCC1)C1CC(C(=O)O)CC1N=C(N)N
O=C(NC(=O)C(Cc1ccccc1)NC(=O)C(CCc1ccccc1)NC=CS(=O)(=O)c1ccccc1)NN1CCOCC1
Cc1cc(=O)oc2cc(NC(=O)NS(=O)(=O)c3ccccc3Cl)ccc12
C[S+](O)c1ccc2nc(-c3ccc(-c4ccccc4F)cc3)[nH]c2c1
CC(O)Cn1cc(-c2cn3ncc(C(=N)O)c(NC4CN(c5ncc(C#N)cn5)CC4C)c3n2)cn1
COc1ccc(-c2ccc(F)c(C)c2)cc1-n1c(=O)ccc2cc(S(=O)(=O)Nc3ccon3)ccc21
O=S(=O)(c1cccnc1)N(Cc1ccc(F)c(F)c1)c1cc2ccccc2s1
O=S(=O)(N=c1nc[nH]s1)c1ccc2c(c1)OCCN2c1ccccc1
CN(C(=O)c1ccc(-c2ccc(C#N)cc2)cc1)C1CCN(C(=O)N2CCC(NCCCc3ccccc3)C2)C1
O=C1OC2(CCN(C(=O)Nc3ncc(-c4cccc(C(F)(F)F)c4)cn3)CC2)c2ccccc21
Cc1cc(CCC(=O)O)ccc1-c1nnc(-c2ccc(OC(C)C)c(C#N)c2)s1
O=C(O)c1ccc(-c2csc(C3CCCCN3C(=O)COc3ccccc3)n2)cc1
CC(C)(C)CC1NC(C(O)=NC2CCC(O)CC2)C(c2cccc(Cl)c2)C12C(=O)Nc1cc(Cl)c(F)cc12
c1ccc2sc(SSc3nc4ccccc4s3)nc2c1
CC(C)CN(Cc1cc(C(F)(F)F)ccc1Cl)C1CCNCC1
COc1ccc(-n2c(C)nnc2-c2ccc(-c3ccccc3)cc2)cc1
CN1CC=C(c2cc(C(F)(F)F)ccc2-c2cccc3c2CCN(S(=O)(=O)Nc2ncc(F)s2)C3)CC1
CN1CCC23c4c5ccc(O)c4OCOC46CCC2(OC(C(=O)N4Cc2ccccc2)C63)C1C5
COc1ccc(S(=O)(=O)N2CCC=C(c3ccccc3)CC2)cc1
CC(=O)ON=C1CCCN(C(=O)c2ccc(NC(=O)c3ccccc3C)cc2)c2ccccc21
Oc1ccc2c(c1)C1(CCCCCc3ccccc3)CCN(CCc3ccc(F)cc3)CC1O2
Cc1cc2n[nH]c(=O)n2c2cc(-c3ccc(C(=O)N4CCOCC4)cc3)ccc12
NS(=O)(=O)c1ccc(N(C=CC(=O)C(F)(F)F)CC(=O)c2ccc(F)cc2)cc1
Cc1c(Nc2c(C#N)cncc2C=Cc2ccc(S(N)(=O)=O)cc2)ccc2[nH]ccc12
N#Cc1ccc(-c2nc(C3CCCCN3C(=O)COc3ccccc3)no2)cc1
O=C(Nc1cc(C(O)=NC2CC2)nn1-c1ccccc1)c1cc(-c2ncccc2F)c(Cl)cc1Cl
Nc1cc(C(=O)NC2c3ccccc3-c3c(-c4nc5cnccc5[nH]4)cccc32)ccn1
COc1ccc(-c2cn3c4nc(ncc24)NCCCCCCCC(O)CCCC3)cc1
Cn1c(SCCCN2CC3CCN(c4ccccc4C(F)(F)F)C3C2)nnc1-c1ccccn1
Cc1ncnc(-c2ccc(F)c(C(=O)N3CCCCC3)c2)c1C#Cc1ccc(N)nc1
COc1ccc(CN2C(=O)CNC(c3cccc(-c4ccccc4)c3)(C(Oc3nc(C)cc(C)n3)C(=O)O)c3ccccc32)cc1
O=C1CN(S(=O)(=O)c2cc3ccc(Cl)nc3s2)CCN1Cc1cc2c[nH]ccc-2n1
COCCCOc1cc(CC(CC(N)C(O)CC(C(=O)NCCc2ccc(OC)c(OC)c2)C(C)C)C(C)C)ccc1OC
CN(C1CCc2c(CC(=O)O)c3ccccc3n2C1)S(=O)(=O)c1cccc(F)c1
CN=C(O)C(C)Oc1cc(F)ccc1Nc1ncnc2cc(N=S3(=O)CCCC3)cc(C)c12
C#Cc1cccc(N2C(=O)c3ccccc3C2(O)c2ccc3c(c2)NC(=O)CO3)c1
Cc1cc(C(C)(C)C)ccc1C(C)NC(=O)Nc1cccc2cnccc12
CN1CCCCC1C1CC2CCC(C1)N2C(c1ccccc1Cl)c1ccccc1Cl
Nc1nc(SCCN2CCN(Cc3ccccc3Cl)CC2)nc(N)c1Cc1ccccc1Cl
CC1(C)CC=C(c2cc(C3(O)CCOCC3)ccc2NC(=O)c2ncc(C#N)[nH]2)CC1
CCCc1c(Cc2ccc(-c3ccccc3-c3nc(=O)o[nH]3)cc2)c(=O)n(CC2(C)CC2)c2nc(C)nn12
CN(CC(=O)c1ccc2ccccc2c1)C(=O)CCn1c2c(c(=O)[nH]c1=O)CCCC2
CSc1ccc2c(c1)CCN2C(=O)Nc1cccnc1
NC(=O)Nc1ccc2c(c1)C(=Cc1cc(-c3cccc(O)c3)c[nH]1)C(=O)N2
Cc1cc(-c2nnc(N)nc2-c2ccccc2)cc(C)n1
O=C(Nc1cc2ccc(-c3cncnc3)cc2cn1)C1CC1
CC(C)CC(C(=O)NCC#N)c1cccc(-c2ccc(N3CCN(CC(C)(C)N)CC3)cc2)c1
O=C(Nc1ccc(C2CNCCO2)cc1)c1cnn(-c2ccccc2)n1
COc1ccc(Sc2ccc3c(c2)N2CCNCC2C3)cc1
CC(C)(C)OC(=O)NCCC#CCOc1ccc(S(=O)(=O)N2CCSC(C)(C)C2C(=O)NO)cc1
Cc1csc(NC(=O)c2cc(Sc3nccn3C)ccc2N)n1
Cc1c[nH]c2ncnc(-c3ccc(NC(=O)N(CCO)c4ccccc4F)cc3)c12
CN(Cc1ccc(Cl)cc1)CC1CCN(C(=O)c2ccccc2)CC1
COc1cccc(C2(C)CCN(CC(NC(=O)C3Cc4ccc(O)cc4CN3)C(C)C)CC2C)c1
Cc1cc(COc2ccc(S(=O)(=O)CC3CCNCC3C(=O)NO)cc2)c2ccccc2n1
CCN=C(O)N1C(=O)N(c2cncc(C(F)(F)F)c2)C2=C(C(=O)CC2)C1c1ccc(C#N)cc1S(C)(=O)=O
CC1CCN(C(=O)Oc2ccc(Oc3ccc(C(F)(F)F)cn3)cc2)CC1
CCc1ncnc(-c2cccc(C(=O)NC)c2)c1C#Cc1ccc(N)nc1
CN1CCC(N2CC(C(=O)NCc3cccc(C(F)(F)F)c3Cl)N(C)C2=O)CC1
Cc1nc(C)c(-c2cc(C(=O)N3CC(c4ccc(C#N)cc4)C3)ccc2C)[nH]1
Cc1cc(F)ccc1C1CC2(CCN1C(=O)N(C)C(C)c1cc(C(F)(F)F)cc(C(F)(F)F)c1)CCC(C)(C(N)=O)N2
CC(C)(C)C1CCC(N(Cc2ccc(C(=O)NCCC(=O)O)cc2)C(=O)Nc2cc(Cl)cc(Cl)c2)CC1
N#CC1=C(N)Nc2[nH]c(=O)[nH]c(=O)c2C1c1ccc(Br)cc1
CC1CN(Cc2ccc(F)cc2)CC1c1nc2c(cnn2C2CCOCC2)c(=O)[nH]1
CC(C)(NS(=O)(=O)C(F)(F)F)C1CCN(S(=O)(=O)c2cc3ccccc3n2S(=O)(=O)c2ccccc2F)CC1
O=[N+]([O-])c1ccc(OCC2CCN(CC3CC3)CC2)cc1
CC(=O)NCCCCC(NC(=O)C1Cc2ccccc2CN1C(=O)C(N)Cc1c(C)cc(O)cc1C)C(=O)Nc1ccccc1
CC(=O)n1cc(N=C(O)N2C(C(O)=NC(CO)c3cccc(Cl)c3F)CC3CC32)c2ccccc21
CN(C)C(=O)CN1CC2C=C(c3[nH]c4nccc5c4c3CN(C)c3ccc(F)cc3-5)CC2C1
CCc1cccc(-c2cnc(Nc3cc(S(=O)(=O)CC)ccc3OC)o2)c1
Cc1cccc(NC(=O)c2nccc3c(-c4ccccn4)c[nH]c23)n1
CCCN1CCN(C(=O)c2cnccc2Oc2cc(Cl)ccc2Cl)c2ccccc21
CCCCCCCCC=CCCCCCCCC(=O)Nc1c(C(C)C)cccc1C(C)C
CCC(C)C(C=Cc1ccc(C)cc1)NC(=O)C1CCCCN1CC(=O)c1ccccc1
CSCCN(c1cc2ccccc2s1)S(=O)(=O)c1ccccc1
NS(=O)(=O)c1ccc(NC2=CC(=O)C(=O)c3ccccc32)cc1
CC(C)c1c(Cc2ccccc2)n(COCCO)c(=O)[nH]c1=O
CCCS(=O)(=O)Nc1ccc(F)c(C(=O)c2c[nH]c3ncc(-c4ccc(S(N)(=O)=O)cc4)cc23)c1F
O=C(O)COc1cccc2c1CCCC2CCn1cc(C(c2ccccc2)c2ccccc2)cn1
COc1ccc(C)cc1N(C(=O)c1snc(C(N)=O)c1N)C(C(=O)NC1CCCCC1)c1ccc(C)o1
Cc1ccc(F)cc1C(C)(C)CC(O)(Cc1cc2ncncc2[nH]1)C(F)(F)F
CN1CCN(C(=O)c2nc3cc(F)ccc3[nH]2)CC1
CCN(CC)c1ccc(C(=O)NCCn2c(C)cc3ccccc32)cc1OC
COc1cc(C(=O)NCCN2CCCC2)ccc1CN1CCC(NC(=O)c2cc(=O)c3ccc(F)cc3o2)CC1
COc1cc(NC(=O)Cc2nc(N3CCOCC3)cc(=O)n2C)ccc1F
Cc1cccc(C)c1N1CC(C(=O)Nc2cccc(C#N)c2)CC1=O
CC(Nc1ncc(F)c(N2C(=O)OCC2C(C)O)n1)c1ccc(OC(F)F)cc1F
CCC(CC)COc1c(Br)cc(CCC(=O)O)cc1Br
Cc1cnc(C(=O)N2CCCC(Nc3nc4ccccc4o3)C2C)c(-c2ncco2)c1
N#CC1CCCN1C(=O)C1CCC(COc2cc(C(=O)O)ccc2Br)N1
Cc1nnc(-c2ccc(N3CCC(Oc4ccccc4C(F)(F)F)CC3)nn2)s1
Cc1cc(NC(=O)C2C(C)(C)C2(C)C)cc(S(=O)(=O)N2CCOCC2)c1C
CCC[n+]1ccn(CCC(C(N)=O)(c2ccccc2)c2ccccc2)c1C
C[S+](O)c1ccc(-c2nc(C3=CCOCC3)oc2Sc2ccc(Cl)cc2)cc1
NC(=O)c1cnc(N)c2cc(-c3ccc(N4CCOCC4)cc3)sc12
CNC(C)C(=O)NC(C(=O)N1CCC2CCC(NC(=O)C(c3ccccc3)c3ccccc3)C21)C(C)(C)C
O=S(=O)(Nc1ccncc1Oc1ccc(Br)cc1)C(F)(F)F
Cn1c(=O)n(C2CCN(C(=O)C(C)(C)N)CC2)c2c3nc(-c4cnc5ccccc5c4)ccc3ncc21
O=C1CN=C(n2cnc(C(O)C3CC3)c2)C=C2c3cccc(C4CC4)c3CCN12
FC(F)(F)c1cc(Oc2ccc(COc3ccn4c(-c5ccncc5)cnc4n3)cc2)ccc1Cl
CCOC(Cc1cccc2c1ccn2Cc1nc(-c2ccccc2)oc1C)C(=O)O
COc1nc(NCCc2ccc(Cl)cc2Cl)cc(-c2cccc(C(F)(F)c3nnn[nH]3)c2)n1
OC1CCCCC1N1CC=C(c2ccc(Cl)cc2)CC1
CCCCN=C(NCCCC)Nc1ccc2[nH]c3c(c2c1)CC1(O)C2Cc4ccc(O)c5c4C1(CCN2CC1CC1)C3O5
N#Cc1nccc(N2CC(S(=O)(=O)c3ccccc3C(F)(F)F)CC2C(=O)O)n1
CCCn1c(=O)[nH]c2[nH]c(C3CCCC3)nc2c1=O
O=S(=O)(NC1CCNC1)c1ccc2[nH]c(-c3cc4ccccc4nc3O)cc2c1
COc1cc2c(=O)n(CCc3ccc(S(N)(=O)=O)cc3)c(S)nc2c(OC)c1OC
OCC1CNCC1Nc1nc(-c2cc(F)ccc2O)nc2ccccc12
CC#CCOc1ccc(S(=O)(=O)N2CCN(C(=O)N(CC)CC)CC2C(=O)NO)cc1
Fc1ccc(Nc2n[nH]c3cccnc23)cc1Cl
Cn1c(=O)n(C2CCN(CC(F)(F)F)CC2)c2c3nc(-c4cnc5ccccc5c4)ccc3ncc21
N#Cc1ccccc1OCC(O)CNCCCC(=O)Nc1ccc(F)nc1
COc1cc2c(c(OC)c1)CN1CCc3cc(OC)c(O)c(OC)c3C1C2
CCCN1CCC(NC(=O)Nc2nc3nn(C)cc3c3nc(-c4ccco4)nn23)CC1
CCCNC(=O)c1ccccc1NCc1c[nH]cn1
O=C(CN1CCC(NC(=O)c2ccc(Cl)s2)C1)Nc1ccc(-n2ccccc2=O)cc1F
Cn1cnc2cc(-c3ccc(C4(N)CC4)nc3)nc(NC3CC3)c2c1=O
CC(C)c1c(C(=O)N2CCCCC2)nn(-c2ccc(F)cc2)c1OCC(O)CC(O)CC(=O)O
CC(=O)c1cnc2ccc(-c3ccc4nc[nH]c4c3)cc2c1Nc1ccc(OCCN(C)C)nc1
COc1cccc(N2C(=O)N(Cc3ccccc3F)C3(CCN(Cc4ccc(-c5ccncc5)cc4)CC3)C2=O)c1
CCn1nccc1CN1CCCC(c2cc(N=C(O)c3cnn4cccnc34)n(-c3ccc(C)cc3)n2)C1
Cc1nc(Nc2cc(-c3ccc(CNC(=O)OCc4ccccc4)cc3)n[nH]2)cc(N2CCNCC2)n1
c1ccc(-c2c(-c3ccc(OCCN4CCCC4)cc3)[nH]c3ncnc(NCC4SCCS4)c23)cc1
CCSCC1CN(Cc2c[nH]c3c2NC=NC3N)CC1O
COc1ccc(Oc2ccc3c(c2)CC(NCC(O)c2ccc(Cl)nc2)CC3)cc1C(=O)O
NC(=O)c1cc(N(CCc2nn[nH]n2)c2ccccc2)cc(-c2ccc(Oc3ccc(F)cc3)cc2)n1
CC(C)c1nc2cc(S(=O)(=O)NCc3ccc(F)cc3)ccc2n1Cc1ccccc1
O=C(CCl)Nc1cccc(NC2=NS(=O)(=O)c3ccccc32)c1
CC(=N)N1CCC(Oc2ccc(OCc3nc4cc(C(=N)N)ccc4n3CC(=O)NCCCc3ccccc3)cc2)CC1
CCOc1ccccc1NC(=O)c1cccc(NC(=O)C2CCCCC2)c1
CCCCCCC(CCCCCC(=O)Nc1ccccc1)C(=O)NO
CC(C)CNc1nc(N)cc(N2CCN(C)CC2)n1
CNC(C)C(O)=NC(C(=O)N1Cc2ccccc2C1C(O)=Nc1ccccc1OC)C(C)C
CS(=O)(=O)CC(=O)NC1CCC(CCN2CCC(c3cccc4c3OCO4)CC2)CC1
O=C(Nc1ccc(Cl)cc1)c1ccc2cc3n(c2c1)CCCNC3=O
CCS(=O)(=O)NCCCCCNc1nc2c(s1)CCSc1ccccc1-2
O=C1NC(=O)C(c2c[nH]c3ccccc23)=C1c1nc(N2CCOCC2)nc2ccccc12
CNCCN(C)Cc1cn[nH]c1-c1cc(OCCc2ccccc2)cc(C(F)(F)F)c1
CC1=CCC2(CO)COC(c3ccc(O)cc3F)C1(C)C2
Cc1ccc(NC(=O)Nc2ccc(-c3csc4c(-c5cnn(C(C)C(=O)N(C)C)c5)cnc(N)c34)cc2)cc1
CCc1cc(C2(c3cccc(-c4cccnc4F)c3)N=C(N)N(C)C2=O)cc(CC)n1
Cc1ccc(CCC(NC(C)C(=O)O)C(=O)NC(CC(C)C)C(=O)Nc2ccccc2)cc1
CN(C)C(=O)C1Cc2ccccc2N1C(=O)CCN1CC2CCC(C1)C2c1ccccc1
Nc1ncnc(N2CCC(c3nc(-c4ccc(F)c(C(F)(F)F)c4)cn3CCN3CCCC3)CC2)c1Cl
O=C(CCCN1CCCCC1)Nc1nc2cc(C3(O)c4ccccc4C(=O)N3c3cccc(Cl)c3F)ccc2[nH]1
COc1cccnc1CNC(=O)Cn1c(Cl)cnc(NCC(F)(F)c2ccccn2)c1=O
Cc1cc(Nc2nccc(-c3cn(C)cn3)n2)cc2cc(C(=O)NCc3cc[nH]n3)[nH]c12
c1ccc(-n2ccc(CN3CCN(c4ccccn4)CC3)c2)cc1
CC(C)C1=C(C(=O)N2C(C)CCC2C(=O)N2CCN(C)C(C)C2)SC2=NC(C)(c3ccc(Cl)cc3)C(c3ccc(Cl)cc3)N21
O=C(c1cc(Nc2ccccc2)c(O)cc1O)N1Cc2ccccc2C1
Cc1cc(Nc2cc(S(=O)(=O)c3ccccc3)cc(NC3CCC(O)CC3)n2)n[nH]1
Cc1ccc(S(=O)(=O)N(CC(C)C)C(CCCCNC(=O)CSc2ccccc2)C(=O)O)cc1
O=C1NC(=Cc2nc3ccccc3[nH]2)SC1CCO
C=CC[N+]1(CC2c3ccccc3CCN2C(=O)C2CC(=O)c3ccc(Cl)cc32)CCCC1
Cc1cc(C)cc(CC(=O)NC(Cc2ccccc2)C(=O)Nc2ccc(-c3cn4c(n3)sc3ccccc34)cc2)c1
O=C(NCc1ccc(F)cc1)Nc1nc(-c2ccncc2)cs1
CSCC1OC(n2cnc3c(NCc4ccccc4)ncnc32)C(O)C1O
Cc1cc(C(O)C2CCCC3=Cc4c(cnn4-c4ccc(F)cc4)CC32C)ccc1F
c1ccc(CC2(c3c[nH]c4ccccc34)CCNC2)cc1
CNc1nc(-n2cc(-c3ccc4ccccc4n3)cn2)nc2c1ncn2C1OC(CO)C(O)C1O
CC1CC2C3=CC=C(c4cccnc4)C3(C)CCC2C2(C)CCC(=O)C=C12
Cc1cc(C)c(C=C2C(=O)NN=C2c2ccoc2)[nH]1
COC(=O)NC1(c2ccc(N3CCc4c(C(F)(F)F)nn(-c5ccc(OC)cc5)c4C3=O)cc2)CC1
O=C(Nc1ccc(Br)cc1)N1CCN(c2ncccc2Cl)CC1
CCOc1ccc(COc2ccc3c(c2)OCC3CC(=O)O)cc1-n1c(C)ccc1C
CC(=O)NC1CC2(CCN(Cc3ccc4[nH]c5ccc(Cl)cc5c4c3)CC2)c2ccccc21
O=C(O)C=Cc1ccc(Cc2c(-c3ccc(OC(F)(F)F)cc3)c(=O)oc3ccccc23)cc1
Cc1cc(Cl)c(-n2ccn3nc(-c4cccnc4)cc23)cc1N=C(O)c1cccc(S(F)(F)(F)(F)F)c1
FC(F)Oc1ccc(C(c2nnnn2Cc2ccccc2)N2CCCN(C3CCC3)CC2)cc1
c1ccc2c(c1)CC(Nc1cc(N3CCNCC3)nc(Nc3ccncc3)n1)C2
O=C1CN(Cc2ccc(-c3cccc(CN4CCCCC4)n3)cc2)C(=O)N1CC(F)F
CC(C)n1ncc2cc(NC(=O)c3ccc4cc5n(c4n3)CCCNC5=O)cnc21
OCCCCN1CCN(c2ncnc3[nH]c4ccc(O)cc4c23)CC1
NC(=O)c1cccc(C2CC3CCC(C2)N3CCN(CCc2ccc(O)cc2)C(=O)CO)c1
CCN(CC)CCCC1(C)CC(=O)C(c2ccccc2)=CO1
CS(=O)(=O)C1CCc2c(c(-c3ccc(C(F)(F)F)c(SCCO)c3)nn2CCCN2CCC(N3CCCC3=O)CC2)C1
CC(C)c1cccc(C(C)C)c1NC(=O)CC(CC(c1ccccc1)c1ccccc1)=NO
Cc1ncc(C)c(C(=O)N2CCC(C(N)Cc3cc(F)c(F)cc3F)CC2)n1
CN(C(=O)C=Cc1ccoc1)C1CCC2(O)C3Cc4ccc(O)c5c4C2(CCN3CC2CC2)C1O5
O=C(O)Cc1ccc2oc(-c3ccc(NC(=O)C=Cc4cccc(Br)c4)cc3Cl)nc2c1
Cc1nc(-n2cnn(Cc3ccc(F)cc3)c2=O)sc1C(=O)NCc1nccs1
COC(=O)CCCCCNC(=O)c1ccccc1N=Cc1ccccc1
CC(C)CC=C1CC(CO)(COC(=O)CC(C(C)C)C(C)C)OC1=O
CCOc1nc2nc(C)cc(Nc3ccc(S(F)(F)(F)(F)F)cc3)n2n1
O=C(O)c1c(Cc2cc3c(cc2Cl)OCO3)c(-c2cccnc2)nn1CC1CCCCC1
O=C(Nc1ccc(F)cc1)c1cc2ccccc2oc1=O
CCCCN1C(=O)C(=CNN2CCOCC2)C(=O)c2cccc(C)c21
COc1ccc2c3c1OC1CC(O)C=CC31CCN(CCCCCCCCCNC13CC4CC(C)(CC(C)(C4)C1)C3)C2
NCC1CCN(C(=O)C2CCCN2C(=O)C2CCCN2C(=O)CC(c2ccccc2)(c2ccccc2)c2ccccc2)CC1
Cc1nnn(-c2ccc(-c3ccc(C4(C(=O)O)CC4)cc3)cc2)c1NC(=O)OC(C)c1cccc(C(F)(F)F)c1
CC(OC(=O)Nc1conc1-c1ccc(CSCCS(=O)(=O)O)cc1)c1ccccc1Cl
CCCCCCCCCCCCCC(C)(C)S(=O)(=O)NC(=O)Nc1c(C(C)C)cccc1C(C)C
CN1OC2(N=C1N)c1cc(-c3cccc(C#N)c3)ccc1CC21CCc2c(F)cccc2C1
Cc1ccc(-n2nccn2)c(C(=O)N2CC3CCC2CCN3c2ncc3ccc(F)cc3n2)c1
O=C(CCCN1CCCCC1)Nc1cc(-c2cccc(F)c2)n[nH]1
O=[N+]([O-])c1ccc(-c2ccccc2N2CCNCC2)cc1
CC(Oc1nc2c(c(Nc3ccc(S(=O)(=O)C(F)(F)F)cc3)n1)CCN(c1ncccc1C(F)(F)F)CC2)C1CCCCC1
Cc1c2ccncc2c(C)c2c1[nH]c1ccc(O)cc12
CNC(=O)c1ccc(-c2nccnc2OC2CN(c3ccc4ccccc4n3)C2)cc1
COC(=O)N1CCCC1Cn1nc2c(c1C(C)C)C(c1ccc(Cl)cc1C)N(c1cc(Cl)ccc1C)C2=O
CN(C)C1(c2ccccc2)CCC2(CC1)NCCc1c2[nH]c2ccccc12
O=C(O)CCCOc1ccc(-c2ccc(-c3ncc(C(F)(F)F)[nH]3)cn2)cc1
O=C(CCc1ccccc1)c1ccccc1OCC(O)CN1CCN(c2ccc(F)cc2)CC1
CC1(C)CCC(C)(C)c2cc3c(cc21)OC1CCCCC31c1ccc(C(=O)O)cc1
COc1cnc(C(=O)Nc2cccc(C3(C(F)(F)F)CCSC(N)=N3)c2)cn1
Cn1[nH]c(=NC(=O)c2ccc(-c3nc(C4CCC5CCC(=O)N5C4)n4ccnc(N)c34)cc2)cc1C(F)(F)F
CCN(CC)c1ccc(CNC2CCCCC2NC(=O)c2ccc(F)cc2)cc1
Nc1ncnc2c1ncn2C1OC(COC(=O)c2ccc(S(=O)(=O)Oc3ccc(C=C[N+](=O)[O-])cc3)cc2)C(O)C1O
COc1ccc(-c2nc(C)no2)cc1CC(=O)NC(C(=O)NC(CC(=O)O)C(=O)CSCc1ccccc1)C(C)C
CCS(=O)(=O)c1ccc2oc(Nc3ccc(C(F)(F)F)cc3)nc2c1
O=C(NCC1CCC(CCOc2ccccc2)CC1)c1cn[nH]c1
O=c1n(-c2ccc(F)cn2)ccc2nc(COc3ccccc3)cn12
C=S(C)(=O)NC(=O)c1c[nH]c(-c2cc(Oc3ccc(NC(=O)Nc4ccc(Cl)c(C(F)(F)F)c4)cc3)ccn2)c1
CC(C)(C)c1ccc(CCN2CCc3cc(S(=O)(=O)Nc4ccc(CCCC5CCCC5)cc4F)ccc3C2)cc1
NC(=O)c1nn(-c2ccc(C(=O)O)cc2)c2c1CCc1ccc(NC(=O)c3ccccc3Cl)cc1-2
COc1ccc(C(=O)N(C)C)cc1-c1nc2c(n1C(C)C)C(c1ccc(Cl)cc1)N(c1cccc(Cl)c1F)C2=O
OC1CCC(c2cccnc2Oc2ccc(Nc3ccccn3)cc2)C1
CC(C)N(C)Cc1c(C(N)=O)nc2n1C1CC(C1)c1cc(F)c(C#CC(C)(C)O)cc1-2
CC(C)(C)CN1CCC2(CC1)CN(c1ccccc1Nc1nnc(-c3ccc(OC(F)(F)F)cc3)s1)c1c(O)ccc(F)c12
COc1ccccc1N1CCN(Cc2nc3ccccc3[nH]2)CC1
O=C(c1ccc(Oc2ncccc2C(=O)NCCc2ccccc2)cc1)c1nc2ccccc2[nH]1
Cc1c(-c2cccc(=O)[nH]2)nc2cc(F)ccc2c1N1CC(C)(C)c2ncc(N3CCOCC3)cc21
COCCCCC(O)(c1cccc(Cl)c1-c1cccc(C)c1)C1CCCN(C(=O)C2CC(N)C(O)C2)C1
N#CC=Cc1ccc(-c2cnc(C(=O)CCCCCCc3ccccc3)o2)nc1
Cc1cc(COc2ccc(NC(=O)C3CCN(C(=O)C4CC4)CC3C(=O)NO)cc2)c2ccccc2n1
CCS(=O)(=O)Nc1ccc(OCc2cc(C)nn2C)c(-c2cn(C)c(=O)c3[nH]ccc23)c1
CC1CC(=NNc2nc3ccccc3s2)c2cc(-c3cccc(C(=O)O)n3)ccc2C1
CCCC1=NC2(CC2)C(=O)N1Cc1ccc(-c2ccccc2-c2nn[nH]n2)cc1
CC(C)N(CCC(c1ccccc1)c1cc(CCNCC(O)c2ccc(O)c(NS(C)(=O)=O)c2)ccc1O)C(C)C
Nc1nc(N)c2nc(CSc3ccccc3)ccc2n1
Cc1cccc(OCC(O)CNCCOc2ccc(-n3ccnc3)cc2)c1
O=C(C1CC1c1ccc(C(F)(F)F)cc1)N1CCN(S(=O)(=O)c2cc(-c3cn[nH]n3)cc(C(F)(F)F)c2)CC1
O=C(Nc1nccs1)c1cccc(CN2C(=O)N(Cc3ccc4[nH]ncc4c3)C(Cc3ccccc3)C(O)C(O)C2Cc2ccccc2)c1
CCN1CC(C)N(C(=O)N2Cc3c([nH][nH]c3=NC(=O)c3ccccn3)C2(C)C)CC1C
CC(C)(O)C#Cc1cc2c(cc1F)OCCn1c-2nc(C(N)=O)c1-c1cn[nH]c1
COc1ccc(Cl)cc1S(=O)(=O)N1CCOc2ccc(C(=O)Nc3ccc(C(=O)O)c(Cl)c3)cc21
Fc1cccc(COC2C3CCN(CC3)C2C(c2ccccc2)c2ccccc2)c1
NS(=O)(=O)c1ccc(CNC(=O)Cc2cccs2)cc1
Cc1nn(Cc2ccc(NS(=O)(=O)c3ccccc3)cc2)c(C)c1CC(=O)O
Cc1cc(Nc2cc(C(F)(F)F)ccn2)nc(-c2ccc(NC3CCN(C(=O)Cc4c(C)[nH]c5ccccc45)CC3)nc2)c1
COc1cccc(C2OC(CC(=O)O)c3nnc(C(F)(F)F)n3-c3ccc(Cl)cc32)c1OC
CON=Cc1c(N)ncnc1Nc1ccc2c(cnn2Cc2cccc(C#N)c2)c1
COc1cccc2c1CCCC2CNCCN1CCN(c2ccccc2)CC1
COCC1OC(=O)C(=CN2CCC(c3ccccc3)CC2)C2=C(O)C(=O)C3=C(C(OC(C)=O)CC4(C)C(O)CCC34)C21C
CC(C1CCC(N(C)C(=O)C2CC2)CC1)C(N)C(=O)N1CCC(F)C1
COc1ccc(-c2ccn(CCC(C)C)c(=O)c2C#N)cc1OC
C=CCN(C(=O)NCc1ccc([N+](=O)[O-])cc1)C1CCN(CC2CN(C(=O)C3CCCC3)CC2(O)c2ccccc2)CC1
N#CC1(N=C(O)C2Cc3ccc(c(Cl)c3)OCCCCOc3ccccc3C(O)=N2)CC1
CC(c1ccc(N)cc1)C(CS)C(=O)NC(Cc1ccc(O)cc1)C(=O)O
CC(C(=O)NC1(c2ccccc2)CCC(N2CCC(=O)CC2)CC1)c1cc(C(F)(F)F)cc(C(F)(F)F)c1
COCOc1cc(C#N)cc(-c2cc3ncccc3cn2)c1
O=c1nc(-c2ccc(-c3cnc(N4CCOCC4)c4nc(CCc5ccc6ccccc6n5)cn34)cn2)[nH]o1
C1=NCC(CC2=Cc3ccccc3OC2)N1
CNc1nc(Nc2cc(Cl)c(C(=O)N3CCOCC3)cc2OC)ncc1C(F)(F)F
CN1CC(C)(NC(=O)Nc2cccc(-c3nnnn3C)c2)C(CN2CCCC(Cc3ccc(F)cc3)C2)OC1=O
CCC(=O)N1CCc2cc(Br)cc(S(=O)(=O)NCCCN(C)Cc3ccccc3)c21
CCN(CCn1ccc(-c2ccc(F)cn2)n1)C(=O)c1cc(C)ccc1-n1nccn1
CC(Nc1ncnc(N)c1C#Cc1ccc(C(F)(F)F)cn1)c1nc2cccc(Cl)c2c(=O)n1-c1cc(F)cc(F)c1
CCc1nc2cc(N=C(O)c3ccccc3C(F)(F)F)cc(C(O)=NCc3ccccc3C(F)(F)F)c2[nH]1
CC1CCCN(c2ncnc3[nH]cc(-c4cccc(C#N)c4)c23)C1
Cc1cc(-c2nc(C(F)(F)F)cn2-c2ccc(S(N)(=O)=O)cc2)no1
CCCCCCOc1cc2c(cc1OC)CCN(CC(=O)NCc1ccccc1)C2Cc1ccc(OC)c(OC)c1
CN(C)C(=O)Oc1cccc(NC(=O)C2(CN)CCN(c3ncnc4[nH]c5c(c34)CCCC5)CC2)c1
Cc1cc(C)cc(Sc2c(C)c(=O)[nH]c(=S)n2COCCO)c1
CCc1c2c(c(O)c(CC=C(C)CCC(=O)O)c1OC)C(=O)OC2
CCCCc1ccc(-c2ccc3c4c([nH]c3c2F)-c2ccc(C(=O)O)cc2C4(C)C)cc1
CCCC1CC(C)(c2cccc(O)c2)C(C)CN1C
CCCCN(c1sc2ccccc2c1C(N)=O)S(=O)(=O)c1ccc(C(=O)OC)cc1
COC(=O)c1cc(C#Cc2ccccc2)cc2c1c(C(=O)c1ccc(Cn3c(C)nc4cnccc43)cc1)cn2C(=O)N(C)C
Cc1ccc(-c2ccc(S(=O)(=O)N3CCCC3C(=O)N3CCC(N)C3)cc2F)o1
CCC(C)CNC(=O)c1ccc(NC(=O)N2Cc3ccccc3C2)cc1
C=CCCC(=O)OC(C)C1CN(C(=O)CCC=C)C1=O
O=C(Nc1ccc(C2=CCNCC2)cc1)N1Cc2ccccc2C1
O=C(O)CN=C(O)C1=C(O)CCN(Cc2ccc(Oc3cccc(OC(F)(F)F)c3)nc2)C1=O
Nc1ccnc(Nc2ccc(Oc3ccc(F)cc3)cc2)n1
CCCCc1nn(-c2ccccc2C(F)(F)F)c(=O)n1Cc1ccc(-c2ccccc2S(=O)(=O)NC(=O)c2ccc(C(F)(F)F)cc2)cc1
Cc1ccc2ccc(C(Nc3ccccn3)c3ccccc3)c(O)c2n1
COc1cc(C2CCN(CC(O)CO)CC2)ccc1Nc1ncc2ccc(-c3ccccc3OC)n2n1
Oc1nc(N2CCC(F)C2)nc(NC2CCCNC2)c1-c1ccc2ccccc2n1
CC#CCOc1ccc(S(=O)(=O)NC(Cc2cn(Cc3ccc(OC)cc3)c3ccc(C)cc23)C(=O)O)cc1
CC(C)c1cccc(C(C)C)c1NC(=O)NCC(NCCc1ccc(N(C)C)cc1)c1ccccc1
Cn1cnc(C(Cc2ccc(N)nc2)C(=O)O)c1
COc1ccc(OC)c(CN(C(=O)CF)c2ccccc2Cc2ccccc2)c1
c1ccc(-c2nc(C3Cc4c([nH]c5ccccc45)C(C4CCOCC4)N3)c[nH]2)cc1
CCCOc1ncc(S(=O)(=O)N2CCN(CC)CC2)cc1-c1nc2c3n(nc2c(=O)[nH]1)CCCC3
Cc1nc2ccccc2n1Cc1ccc(Br)cc1
COc1ccc(Oc2ccc(C(C)NC(=O)CNC(=O)Nc3ccc(C(=N)N)cc3)cc2)cc1
Cc1ccc(NC(=O)Oc2cc(C(C)C)ccc2C)cc1
CCN1C(=O)c2c(nc(C#Cc3ccccc3)n2Cc2ccccc2)N2CC(Cc3ccccc3)N=C12
Cc1nc(N(C)c2ccc(OC(C)C)cc2)c2cc(C)oc2n1
CC1=C2N(C)CC3C(CCC4(C)C(C(=O)NC5C6CC7CC(C6)CC5C7)CCC34)C2(C)CCC1=O
Cc1cnc(NC2CCN(c3cccc(C(N)=O)c3)CC2)nc1Oc1c(C)cc(C#N)cc1C
Cc1cc(Nc2ccc3c(c2)CCC3)n2ncnc2n1
O=C(O)Cc1nn(Cc2nc(-c3ccc(F)cc3F)no2)c(=O)c2ccccc12
CNCCc1cn2c3c(cc(F)cc13)CCC2C
Cc1nn(C)c(C)c1N(CC(F)F)S(=O)(=O)c1c(Cl)cc(CCCC2CCNCC2)cc1Cl
CCOc1cc(CN2CCC(Nc3nc4cc(C(=O)O)ccc4o3)CC2)cc(OCC)c1Cl
Cc1ccccc1Nc1ncnc2c1ncn2C1OC(CO)C(O)C1O
COc1cccc(N(CCC2CCN(Cc3ccccc3)CC2)C(C)=O)c1
N#Cc1ccccc1Cn1c(N2CCCC(N)C2)nc2ccc(Br)cc2c1=O
Cn1cnc2cc(-c3ccc(NCCN4CCCC4)c(S(C)(=O)=O)c3)nc(NC3CC3)c2c1=O
O=S(=O)(CCNCc1ccc(-c2ccc3ncnc(Nc4ccc(OCc5cccc(F)c5)c(Cl)c4)c3c2)o1)CC(F)(F)F
COc1ccc(N2CCN(CC(O)c3ccc(Br)cc3)CC2)cc1
O=C(CCn1c2c(c(=O)[nH]c1=O)CSCC2)NCC(=O)c1ccc(-c2cccnc2)cc1
O=S(=O)(Nc1ccc(Oc2ccccc2)cc1)c1cc(Cl)cc(Cl)c1
O=C1NCCCc2c1c1ccccc1n2CCc1ccccc1
NC(COc1cncc(-c2cc3ccncc3s2)c1)Cc1c[nH]c2ccccc12
COC(=O)C1Cc2ccccc2C1NC(=O)C(Cc1ccccc1)CC(O)C(Cc1ccccc1)NC(=O)OC(C)(C)C
CC(C)(Cc1ccc(C(=O)Oc2ccc(C(=N)N)cc2F)s1)C(=O)NC1CCC(C(=O)O)CC1
Nc1ncc(-c2cc(N3CC4CCOC4C3)nc(N3CC4CC3C4)n2)cc1OC(F)F
CCCNC(=O)c1ccc(OC)c(-c2c(=O)ccn3nc(Oc4ccc(F)cc4F)ccc23)c1
COc1ccc(-c2ccc3c(N4CCOCC4C)nc(N4CCOCC4C)nc3n2)cc1N
CN1CCN(Cc2ccc(-c3cn4c5nc(ncc35)NCCCCCCCCC(O)CCCCC4)cc2)CC1
CCC(C)(C)Cc1c[nH]c(CCc2ccc(-c3ccccc3OCc3ncn[nH]3)cc2)n1
Cc1cccc2c(=O)[nH]c(-c3ccc(C(=O)N4CCN(C)CC4)nc3)cc12
O=C(C=Cc1c(C(=O)O)[nH]c2cc(Cl)cc(Cl)c12)Nc1ccc(Nc2ccccc2)cc1
CC1(c2ccccc2)CCCN(C(=O)NCCc2ccc(Cl)cc2)C1
Cc1cc(-c2n[nH]c3cc(NC(O)=NC(C)c4ccc(C(F)(F)F)nc4)ncc23)ccn1
N#Cc1cc(COc2ccc3[nH]c4c(c3c2)CCC4CC(=O)O)ccc1C1CCCCC1
COc1cc(-c2ccc3c(c2)OCO3)cc(C=O)c1O
CCN(CC)CCCNC(=O)c1cnc(N)c2c(-c3ccc(NC(=O)Nc4cccc(F)c4)cc3)csc12
COc1ccc(Cl)cc1-c1c(NC(=O)c2cnn3cccnc23)cnn1CCO
CCN(Cc1ccnc(Cl)c1)C(=O)Cn1cc(N=C(O)c2cnn3cccnc23)c(-c2cc(Cl)ccc2OC(F)F)n1
Cc1sc2nc(OCC(C)C)oc(=O)c2c1C
CCCCCNC(=O)NS(=O)(=O)c1cc([N+](=O)[O-])ccc1Nc1c(C)cccc1C
COc1cc(C=CCc2ccccc2C=CC(=O)O)ccc1OCc1ccccc1
Cc1cccc(Cl)c1Nc1nc2ccccc2n1-c1cc(Nc2ncnc(NCCN3CCOCC3)c2C)ncn1
CC(Nc1ncnc(N)c1C#N)c1nc2ccc(F)cc2c(O)c1-c1ccccc1
Cc1cncc(N2CC3CCN(C(=O)c4c(F)cccc4-n4nccn4)CC32)n1
COC(=O)C1C2CCC(CC1c1ccc(Cl)cc1)O2
CCc1cccc(CC)c1NC(=O)NCC1(c2ccccc2)CCCCC1
CC(NS(=O)(=O)CCCOCn1ccc(=O)[nH]c1=O)c1cccc(OC2CC2)c1
COc1ccc(C(=O)Nc2ccc(OCCCN3CCOCC3)cc2)c(-c2cccc(O)c2)c1O
Cc1cc(-c2ccc(S(=O)(=O)C3CC(C(O)=NC4(C#N)CC4)N(C(=O)C4(c5ncc(Cl)cc5F)CC4)C3)c(Cl)c2)ccn1
C=CC1C(OC(c2ccc(F)cc2)c2ccc(F)cc2)CC2CCC1N2C
N#CC1CN(Cc2cccnc2F)CCC1n1cc(C(=N)O)c(Nc2ccc(F)cc2)n1
O=C1C(=O)N(Cc2ccc(Cc3ccc(CN4C(=O)C(=O)c5ccccc54)cc3)cc2)c2ccccc21
COc1cccc2c(O)nc(-c3ccccc3)nc12
OCC1OC(n2cnc3c(Nc4ccc(F)cc4)ncnc32)C(O)C1O
CN1CCC(O)(C#Cc2ccc3c(c2)-n2nc(C(N)=O)cc2C2(CCC2)CO3)C1=O
N=c1[nH]nc(-c2ccc3[nH]cc(-c4nccc(=Nc5ccccc5)[nH]4)c3c2)o1
Cc1cc(C)cc(NC(=O)Nc2ccc(-c3nccc4[nH]nc(N)c34)cc2)c1
N=c1cc(-c2cc(C(F)(F)F)ccc2N2CCOc3cc(S(=O)(=O)N=c4nc[nH]s4)ccc32)cc[nH]1
COc1cc2c(cc1OC)-c1c(-c3cnc(C(=O)N4CCCOCC4)s3)ncn1CC2
C(=NNc1ccc2ccccc2n1)c1ccc2c(c1)OCCO2
CCC(Nc1c(Nc2cccc(C(=O)N3CCC(O)C3)c2O)c(=O)c1=O)c1ccccc1
COc1ccc(-n2nc(C(F)(F)F)cc2C(=O)NC2CCN(c3ccccc3S(C)(=O)=O)CC2)cc1
CC(C)C(O)(CC(C)(C)c1ccccc1)C(=O)Nc1ccc2c(c1)COC2=O
c1cc2oc(N3CCN4CCC3CC4)nc2nc1C1CCCC1
Cn1ncc(NC(=O)c2nc(C3CC3)cnc2Nc2cncnc2)c1C(N)=O
O=C(Nc1[nH]nc(C(=O)NC2N=C(c3ccccc3)c3ccccc3NC2=O)c1Br)c1ccccc1Cl
CC(C)Oc1ccc(Nc2ncc(N=C(O)CCO)c(=O)n2Cc2ccc(Cl)cc2)cc1F
CCCCc1nnc(SCCc2ccccc2)n1Cc1ccc(NC(=O)c2ccccc2-c2nnn[nH]2)cc1
O=C(NCCn1cccc1)c1ccc(NC(=O)N2Cc3cccnc3C2)cc1
CCCCc1nc(Cl)c(C=O)n1Cc1ccc(-c2ccccc2-c2noc(=O)[nH]2)cc1
COc1ccc(Cc2c(N)nc(SCCN3CCN(Cc4ccccc4Cl)CC3)nc2N)cc1
O=C(NC(=S)Nc1ccc(F)c(Cl)c1)C1CC1
COc1cc2ncnc(N3CCN(C(=O)Nc4ccc(Oc5ccc(N)cc5)cc4)CC3)c2cc1OC
CC(CCC(=O)O)(NC(=O)c1ccc(CCC2CNc3nc(N)nc(N)c3C2)o1)C(=O)O
C#Cc1cccc2c1-c1ccc3c(c1C(CC=C)O2)C(C)=CC(C)(C)N3
CCCc1ccc(Nc2noc3c(C(=O)Nc4cncnc4)c(Cl)ccc23)cc1
Cn1c(=O)c2nc(-c3ccccc3)[nH]c2n(C)c1=O
CN(C(=O)Cc1ccc(C(F)(F)F)cc1)C(CN1CCCC1)c1cccc(OCC(=O)OC(C)(C)C)c1
CC1CCCN1CCOc1ccc(C2Oc3ccc(O)cc3SC2c2ccc(O)cc2)cc1
CCCN(CCC)C(=O)C1=Cc2ccc(C(=O)Nc3ccc(CCCCCN)cc3)cc2NC(=N)C1
Cc1c(Cl)cccc1Cn1c(SCC(=O)O)nc(=O)c2sc(N3CCOCC3)nc21
c1cc(-c2cnn3nc(N4CCOCC4)ccc23)nc(NC2CC2)n1
CCn1c(-c2ccc(Oc3ncccc3Cl)cc2C)c(C)c(=O)[nH]c1=O
CNc1nc2cc(-c3cccc(CCC(N)=O)c3)sc2n2c(C)cnc12
CC(C)C(CO)NCc1nc(C2=CCCCC2)ccc1F
O=C(CCc1ccccc1)NC(Cc1ccccc1)C(=O)CCl
Cc1nn(-c2ccccc2)c(C)c1C=NN1CCN(Cc2ccccc2)CC1
COc1ccc2c(Nc3cccc(Br)c3)ncnc2n1
C#CCN(C)Cc1cc2cc(OCCCC3CCN(Cc4ccccc4)CC3)ccc2n1C
Cc1cc(Nc2ncnc(Nc3cn(C)nc3S(=O)(=O)C(C)C)n2)c(OC2CC2)cc1C1CCN(C)CC1
CN(c1cccnc1)c1ccnc(NC(=O)c2cccc(Br)c2)c1
CC1=C(C(=O)OC(C)C)C(c2ccccc2Cl)C(C(=O)O)=C(C(=O)O)N1Cc1cccc(Cl)c1
CCS(=O)(=O)CCN(C(=O)Cc1ccc(C(F)(F)F)c(F)c1)C(C)c1nc2c(C3CC3)nccn2c1-c1ccc(C#N)cc1
OC(=Nc1ccc(CCC2CCCCN2)cc1)c1ccc(C(F)(F)F)cc1
Cc1ccc(NC(=O)c2cccc(-n3cc(NC(=O)Nc4ccccc4Cl)cn3)c2)cn1
Cn1cnc2cc(-c3ccc(N4CCN(CCO)CC4)c(S(C)(=O)=O)c3)nc(NC3CC3)c2c1=O
CCc1nc2ccc(N(CC=C(C)C)C(=O)c3ccccc3)cc2c(=O)n1Cc1ccc(-c2ccccc2-c2nn[nH]n2)cc1
COc1cc(CCNCc2cccc3c2OCC3)c(OC)cc1Br
O=C(NO)C1C(c2ccccc2)C1c1ccc(-c2ncc(OC(F)F)cn2)cc1
N#CCCN1N=C(c2ccc(OCc3cccc(Cl)c3)cc2)OCC1=O
COc1cc2nc3c(c(N)c2cc1OC)CCC(CNC(=O)c1ccccc1C(F)(F)F)C3
CCCCC12CCC(=O)C(CC)=C1c1ccc(O)cc1C2
Cc1cc(C)cc(S(=O)(=O)c2c(C(=O)NCCn3cccc3)[nH]c3ccc(Cl)cc23)c1
CN1CCN(C(C(=O)Nc2ccc(NC(=O)c3ccc4ccccc4c3)cc2C(=O)c2ccccc2)c2ccccc2)CC1
COc1cccc2c1c(C(=O)NC1CC3CCCC(C1)N3C)nn2C
O=C(NCc1ccccc1N1CCOCC1)c1cncc(-c2ccc(Cl)cc2)c1
CCCOCCn1c(=O)nc(N2CCN(CCO)CC2)c2nnc(-c3ccc(OC)nc3)cc21
CCc1nc(C(N)=O)c(=Nc2ccc(OC)c(N3CCN(C)CC3)c2)[nH]c1NC1CCC(O)CC1
CCc1cccc(-n2cc(C(=O)c3ccccc3N)nn2)c1
CCCCCN(C)C(=O)C(=O)c1c(-c2ccc(Cl)cc2)[nH]c2ccc(Cl)cc12
N#Cc1cccc(CNC2CCC(n3cnc4cnc5[nH]ccc5c43)CC2)c1
Cc1ncc(CN2CCC(CC#N)(n3cc(C(=N)O)c(=Nc4ccnc(F)c4)[nH]3)CC2)s1
Nc1ccncc1-c1cc(F)cc(-n2nnc(-c3ccccn3)n2)c1
CCN(C(=O)c1cc(OCC(F)(F)F)c(C2CC2)cn1)C(C)(C)C
Cc1cc(CN2CCCC2C)ccc1C(=O)Cn1ccc(OCc2ccc(Br)cn2)nc1=O
NCc1cccc(C2CCN(C(=O)c3cn(C(=O)c4cccs4)c4ccccc34)CC2)c1
CCC1CC2=CC(=O)CCC2C2CCC3(C)C(C4CC4C34CCC(=O)O4)C12
O=C(Cc1nc(N2CCOCC2)cc(=O)[nH]1)Nc1cc(Cl)c(F)c(Cl)c1
COc1cc2nc(-c3cccc(N4CCCC4)c3)cc(O)c2cc1-c1cnco1
COc1cc(C(=O)NCCN(C)C)cc(OC)c1-c1cc2c(NC(C)c3ccccc3)ncnc2s1
NC(Cc1ccc(C(=O)NCCc2ccc(-c3ccccc3)cc2)cc1)C(=O)N1Cc2ccccc2CC1C(=O)O
COc1ccc(OC)c(Oc2ccc3nnc(-c4ccccc4)n3n2)c1
COc1cc(NC(=O)N(Cc2ccc(C(=O)NCC(O)C(=O)O)cc2)c2ccc(C3=CCCCC3)cc2)cc(C(F)(F)F)c1
Cc1c[nH]nc1C(=O)Nc1cn2nc(-c3cn(C)nc3-c3ccc(F)cc3)ccc2n1
CC(C)c1cc2c(NCC(N)Cc3ccccc3)nc(-c3ccncc3)nc2s1
COc1cccc2ccc(CSc3ccc(-c4nn(C)cc4-c4ccncc4)cc3)nc12
O=C(c1cc2ccccc2[nH]1)c1cc2c(Nc3ccc(OCc4cccc(F)c4)cc3Cl)ncnc2s1
N#Cc1cccc(-c2c[nH]c3ncnc(N4CCOC(c5nc(C6CC6)no5)C4)c23)c1
CC(C)c1cc(CNc2nc(Nc3cc(C4CC4)[nH]n3)cc(NC3CC4CCC3C4)n2)on1
CCn1c(=O)c2[nH]c(-c3cn[nH]c3)nc2n(C)c1=O
CC(=O)Nc1ccc(C=CC(=O)NCC2CCCN2c2ccc(C)c(COc3cccc4ccc(C)nc34)c2C)cn1
Cn1c(NCC(O)c2ccccc2)nc(-c2ccncc2)cc1=O
COc1cccc(OC)c1C1CCCC(=O)N1Cc1cccc(-c2csc(C)n2)c1
O=c1oc2c(O)c(O)cc3c(=O)oc4c(O)c(O)cc1c4c23
CC(N)C(=O)NC(C(=O)N1CCCC1C(=O)NC(Cc1ccc2ccccc2c1)C(=O)NC(Cc1ccc(O)cc1)C(=O)O)C(C)C
COc1ccc(-c2ccc(S(=O)(=O)N(CC(=O)NO)OC(C)C)s2)cc1
CC(C)(C)c1ccc(Cn2c3c(c4cc(S(C)(=O)=O)cc(Br)c42)CCC3CC(=O)O)cc1
CSc1ccc(-c2c[n+]([O-])ccc2C2CCC(F)(F)CC2C(=O)NCC#N)cc1
NC(CCC(=O)Nc1ccc(OCCc2ccccc2)cc1)C(=O)O
O=C(COc1cccc(Cl)c1)NC1CCN(Cc2ccc(-c3ccc(OC(F)(F)F)cc3)o2)CC1
c1cc2c(cc1OCCCN1CCCCC1)CCNCC2
COc1ccc(-c2[nH]c3nccnc3c2C)cc1
CN=C(O)c1cccc(N=c2ncnc(N3CC(Oc4ccc(F)cc4Cl)C3)[nH]2)c1
CC(C)(O)c1ccc2c(c1)[nH]c1c(C(N)=O)ccc(-c3cccc(-n4cnc5ccccc5c4=O)c3F)c12
NC(=O)c1ccc(-n2nc(C(F)(F)F)c3c(-n4cnc(-c5cccnc5)c4)ccnc32)c(N)c1
CC(C)(O)C(NC(O)=Nc1cc2[nH][nH]c(=NC(=O)N3CC4COCC4C3)c2cn1)c1ccc(F)cc1
CC(C)c1c(C(=O)NCc2ccc(F)c(F)c2)c2ccc(OC3CCC3)cc2n1Cc1cccnc1
Cc1nnc(-c2ccc3c(c2)OOc2ccccc2C3=O)o1
Nc1ncnc2c1c(-c1ccc3[nH]c(Cc4ccccc4Br)nc3c1)nn2C1CCC(N2CCOCC2)CC1
Oc1ccc2c(c1)OCCC1=C2C(c2ccc(OCCN3CCCCC3)cc2)Oc2ccccc21
CC12CCC(C)(O1)C1C(=O)N(c3cccc(C(F)(F)F)c3)C(=O)C12
COc1ccccc1S(=O)(=O)n1c2c(c3ccccc31)CCNCC2
O=C(O)C1CN(CC=Cc2ccc(OCCCc3ccccc3)cc2)C1
O=C(O)c1csc(-c2ccc3c(c2)C(=NNc2nc4ccccc4s2)CCC3)n1
CCCC(C)(C)c1cc(O)c2c(c1)OC(C)(C)C1CC=C(C)CC21
CCCOc1ccc(C#Cc2ccc(CCNC(C)=O)cc2)cc1
O=C(Nc1cc(-c2ccccc2)no1)c1ccc2cc3n(c2n1)CCCNC3=O
O=C(O)C=Cc1ccc(Cn2ccnc2)cc1OCCc1ccc2ccccc2c1
CS(=O)(=O)c1ccccc1NCc1c[nH]cn1
CCCCn1c(-c2cccc(O)c2)cn2c3c(=O)[nH]c(=O)n(C)c3nc12
CCOc1nc2cnc3ccc(C#CCNC(=O)c4cncn(Cc5ccc(F)c(F)c5)c4=O)cc3c2n1C
CCc1c(CC(N)=O)c2c(OCCCC(=O)O)cccn2c1Cc1ccccc1-c1ccccc1
COCCNC(=O)c1c(O)c2ncc(Cc3ccc(F)cc3)cc2n(CC(=O)NCCN(C)C)c1=O
O=C(c1c(Oc2ccccc2F)n(-c2ccccc2)c2cccnc12)N1CCNCC1
Cc1nccn1-c1ccc(COc2cc(F)cc(C3(C(=O)N(C)C)CCOCC3)c2)cc1
CCC(=O)c1ccc(OCCCCOc2ccc(C(=O)O)cc2C)c(C)c1O
Cc1ccc(C(=O)N2CC(c3ccc(C#N)cc3)C2)cc1-c1n[nH]cc1Cl
NC(=O)CCn1c2ccccc2c2c3c(c4c5ccccc5[nH]c4c21)C(=O)NC3
Cc1cc(N)c2cc(N(C)C(=O)c3ccccc3COc3ccc(Cl)cc3)ccc2n1
CCc1cc(Cc2cnc(N)nc2N)cc(CC)c1OCCCOc1ccccc1
CCN1CC=C(c2ccccc2)C(C(=O)OCC(C)C)C1
CCC(C)C1CN2C(=N1)N(CC)C(=O)c1nc(-c3ccc(F)cc3)n(Cc3ccc(F)c(F)c3)c12
Cc1ccc(S(=O)(=O)n2cc(C)c3cc(Cl)cnc32)cc1NC1CCN(C)CC1
CC(O)CCNc1cc(-n2ccc3cc(C#N)cnc32)ncc1C(O)=NCC(F)C(C)(C)O
COc1ccc2nc(C)c3c(C)nc(-c4ccncc4Cl)n3c2n1
Cc1nc(CC(O)=Nc2cc(C(=O)c3cn(C(C)C)c4ccncc34)ccn2)c(C2CC2)o1
CCC(CC)CC1(O)CCN(C(=O)Nc2cc(Oc3ccc(F)cc3)cc(Oc3ccc(C(=O)NC)cc3)c2)CC1
NCCCCCNC(=O)C1C(C(=O)NCc2ccc(Br)cc2F)C2C=CC1C21CC1
CCc1c(C2CCN(CCCSc3ccc(F)cc3)CC2)c2ccc(F)cc2n1-c1cc(C(=O)O)ccn1
CC(c1ccccc1)N1CCC(CNCc2cc(C(=O)O)ccn2)C1=O
Cc1ccc(-c2c(NS(=O)(=O)c3cccs3)ncnc2OCCOc2ncc(Br)cn2)cc1
Cc1cc(S(=O)(=O)NC(=N)NCc2ccc(S(N)(=O)=O)cc2)c(SCc2ccccc2)cc1Cl
O=c1cc(-c2ccccc2)oc2c(Cc3ccccc3)c(O)c(Cc3ccccc3)c(O)c12
Cc1cc(Cl)cc2c(CN3C4CCC3CC4)c3c(C)n[nH]c3nc12
CCc1cn2c(-c3cn[nH]c3)cnc2c(Nc2cc(C)ns2)n1
O=C(c1ccc(Cl)cc1)N(CC1CC1)c1nnc(-c2cccc(F)c2)s1
CCc1nnc(-c2ccc(-c3ccccc3)cc2)n1-c1cccc2ncccc12
Cc1c(C)n(Cc2ccc(-c3ccccc3C(=O)O)cc2)c2ccc(C(=O)NCc3ccc(N(C)C)cc3)cc12
CC(C)(C)C(=O)CN1C(=O)N(CC(=O)Nc2cccc(SCc3nn[nH]n3)c2)N=C(C2CCCCC2)c2ccccc21
Cc1ccc(-c2cnc3[nH]ccc3n2)c(NC2CCCN(S(C)(=O)=O)C2)n1
COc1ccccc1N1CCN(C(=O)CCc2c(-c3ccc(Cl)cc3)[nH]c3c(Cl)cc(Cl)cc23)CC1
CCN(CC)C(=O)CN1CC(c2ccc3c(c2)OCO3)C(C(=O)O)C1c1ccc(OC)cc1
CS(=O)(=O)c1ccc(-c2ccc(F)c(F)c2-c2ccc3c(c2)OCO3)cc1
CNc1nc(N=[N+]=[N-])nc2c1ncn2C1OC(CO)C(O)C1O
CCC(NC(=O)c1cc(C(=O)N2CCCC2C)c2n1CSC2)c1ccccc1
COc1ccc(-c2cc(-c3c[nH]nc3-c3ccccn3)ccn2)cc1
Cc1ccc(C(=O)NC2CC2)cc1Nc1nncc2c1cnn2-c1cccc(F)c1
CC1CCCCC1=NNc1nc(-c2ccccc2)cs1
COc1cc(Oc2ccnc3cc(OC)c(OC)cc23)ccc1CC(=O)Nc1noc(C)c1C
CC1CC(=O)Nc2cccc(-c3ccc4c(c3)c(C(N)=O)nn4C)c2N1
CC(C)N=C(S)NCCCc1c[nH]cn1
COc1cc2ncc3c(c(-c4ccc(C#N)cc4F)nn3C)c2cc1-c1cccnc1
c1cc(Nc2nc(NC3CCCC3)nc(N3CCNCC3)n2)ccn1
O=C1CC2(CCCc3ccccc32)C(=O)N1CCCCN1CCN(N2Cc3ccccc3S2)CC1
CNCC(O)C(c1cccc(F)c1)n1ccc2ccc(Cl)cc21
CC12CCC3c4ccc(CCBr)cc4CCC3C1CC(Cc1cccc(C(N)=O)c1)C2O
Cc1cc(CC(c2ccc(C(O)(C(F)(F)F)C(F)(F)F)cc2)c2ccc(OC(F)F)c(OC(F)F)c2)cc[n+]1[O-]
CCOC(Cc1ccc(OCCCN2CC=C(c3ccc(C(F)(F)F)cc3)CC2)cc1)C(=O)O
CN1C(=O)C(NC(=O)Nc2cccc(C(=O)NCCSCc3csc(N=C(N)N)n3)c2)N=C(c2ccccc2)c2ccccc21
O=c1c(Cl)c(OCc2ccccc2)ccn1Cc1ccccc1
CC1CN(CC2CCCCO2)c2ccccc2C(C)N1C(=O)Nc1cccnc1
Cc1ccc(C2C(=S)NC(=O)N2c2ccc3[nH]cnc3c2)c(F)c1F
Cc1ccc2cc(C(=O)NC3(C(=O)NC(Cc4ccccc4)C(=O)NCC4CCN(CC5CCOCC5)CC4)CCCC3)sc2c1
O=C(CC1CC1)NC1CCC(CCN2CCC(c3cccc4c3OCO4)CC2)CC1
O=C(NCCN1CCC(O)(Cc2ccc(F)cc2)CC1)Nc1ccnc2ccsc12
CCc1ncnc(-c2ccc(C(=O)N(C)O)c(Cl)c2)c1C#Cc1ccc(N)nc1
Cc1ccc(C(=O)Nc2cc(C(F)(F)F)ccn2)cc1Nc1ncnc2cnc(N3CCCN(C)CC3)nc12
CCN(CC)c1ncc(Cl)c(N2CCC(Oc3ccc(C(C)NC(C)=O)cc3)C2)n1
COc1c(Oc2cccnc2C)ncnc1N1C2CC3CC1CC(C2)N3C(=O)OC(C)(C)C
CSc1ccc2[nH]c(=S)n3c2c1CN(C=C(C)C)C(C)C3
CNC(=O)Nc1sc2nc(C)ccc2c1C(=O)N1CCC(N2CCCC3(C2)CC(C)(C)OC3=O)CC1
COc1cc(CC(=O)NCC(COC(=O)C(C)(C)C)Cc2ccc(C(C)(C)C)cc2)cc(Cl)c1O
COC(=O)Cc1c[nH]c2ccc(OCCCN(Cc3cccc(C(F)(F)F)c3Cl)CC(c3ccccc3)c3ccccc3)cc12
CN(C)C(=O)C(=O)c1c[nH]c2cc(Cl)c(C(=O)N3CCn4c(cnc4-c4ccc(F)cc4F)C3)cc12
CN(CCc1cccs1)Cc1ccccc1N1CCN(C(=O)C(Cc2ccc(Cl)cc2)NC(=O)CCN)CC1
Cn1cnc2cc(-c3ccc(N4CCOCC4)c(Cl)c3)nc(N3CCC(CO)C3)c2c1=O
O=C(NCc1ccc(F)cc1)c1nc2c(N3CCCS3(=O)=O)cc(N3CCOCC3)cn2c(=O)c1O
O=C(Cc1ccncc1)NC1CCN(Cc2ccccc2)CC1
O=C1CC(O)CC(CCc2c(Cl)cc(Cl)c3cc(Cl)ccc23)O1
COCC(=O)NCC#Cc1ccc2ncnc(Nc3ccc(Oc4cccc(C(=O)NCC(C)(C)C)c4)c(C)c3)c2c1
CN(C)C(=N)c1ccc(NC(=O)c2cc(C(F)(F)F)nn2-c2cc3ccccc3cc2F)c(F)c1
CCOC(=O)CCNCC(O)COc1ccccc1C(=O)OC
Cn1c2c(c3ccc(-n4ccc(OCc5ccc(F)cn5)cc4=O)cc31)CCN1CCCCC21
Nc1ncc(-c2cc(N3CC4CC3CO4)nc(C3(C(F)(F)F)CC3)n2)cc1OC(F)F
OC(CCN1CCN(c2ccccn2)CC1)c1ccccc1
COc1ccccc1-c1cc(F)cc(-n2nnc(-c3ccccn3)n2)c1
c1ccc(-c2cccc(-c3cncc4sc(-c5nnn[nH]5)cc34)c2)cc1
O=C(O)C(O)=CC(=O)c1cc(Cc2ccccc2)cn(Cc2ccccc2)c1=O
COc1cc2c(N3CCN(C(S)=NCc4ccc(C(F)(F)F)nc4)CC3)ncnc2cc1OCCCN1CCOCC1
COCCCOc1cc(C(C)N(C(=O)C2CNCCO2)C2CC2)cc(C(F)(F)F)c1
CC(C)NC(=O)c1nc(C(=O)NCc2ccc(S(C)(=O)=O)cc2)cc(N)c1C#N
CCc1cccc(CC)c1NC(=O)CN1CC(c2ccc3c(c2)OCO3)C(C(=O)O)C1c1ccc(CCOC)cc1
N=C(O)C(NC(=O)c1ccc(C2CC2)c(OCC(F)(F)F)n1)c1ccccc1
O=C1NC(=O)C(c2c[nH]c3ccccc23)=C1Nc1cccc(OC2CCCN(c3ccnc(F)c3)C2)c1
CN(C)c1ncc2ncnc(Nc3cccc(Br)c3)c2n1
CCCCc1nc2[nH]cnc2c2nc(-c3cccnc3)nn12
CCCCN1CC(C)C(C)(c2cccc(O)c2)CC1CCC
CC(OCCCNC(=O)c1coc(-c2ccc(C(=CCCCCC(=O)O)c3cccnc3)cc2)n1)C1CCCCC1
O=C(c1cccc(Cl)c1Cl)N1CCc2c(ncnc2-n2nccn2)C1
OC1=NCCc2[nH]c(-c3cccc4ccc(=NC5CC5)[nH]c34)cc21
O=C(Nc1cc(C(O)=NCCO)nn1-c1ccccc1)c1cc(-c2ccccn2)c(F)cc1Cl
Cc1ccc(S(=O)(=O)N(CC(C)C)C(CCCCNC(=O)CN(C)c2ccccc2)C(=O)O)cc1
CN(c1ncnc2[nH]ccc12)C1CCC(CS(=O)(=O)N2CC(O)C2)CC1
CNC(=O)N1CCC(n2c(=O)n(C)c3cnc4ccc(-c5cnn(C)c5)nc4c32)CC1
CC1Cc2c(OCc3ccc(-c4ccccc4)cn3)ccc3c2c(c(CC(C)(C)C(=O)O)n3CC2CCCCC2)S1
N=C(N)NCCCC(NC(=O)C(Cc1ccccc1)NC(=O)C(Cc1ccccc1)NS(=O)(=O)Cc1ccccc1)C(=O)c1nccs1
CC(=S)NCCCCC1NC(=O)C(Cc2csc3ccccc23)NC(=O)CCCCCCC(=O)NCCCC(C(N)=O)NC1=O
Cn1cc(-c2ccnc(C3COCCN3)c2)c(-c2ccc(F)cc2)n1
NS(=O)(=O)c1cccc(Nc2ccnc(Nc3ccc(N4CCOCC4)cc3)n2)c1
CN1CC(c2ccc(Nc3cc(-c4cc(F)cc(N5CCn6c(cc7c6CC(C)(C)C7)C5=O)c4CO)cn(C)c3=O)nc2)C1
Cc1cccc(-c2[nH]ncc2-c2ccc(F)cc2)n1
COc1cc(-c2nncn2C)ccc1Nc1cc2cc(-c3cnn(CC(C)(C)O)c3)ccc2cn1
COC(=O)c1ccc(C(=O)N2CCC(CNCc3cccc(-n4cccn4)n3)CC2)cc1Cl
CN(C)C1CCN(c2ccc(NC(=O)C3CCC(c4ccccc4)CC3)cc2)C1
CCCCCN1CCC2(CC1)OC(OC)Cc1c2cnn1-c1ccccc1
CS(=O)(=O)c1ccccc1-c1ccc(N2CCC(NS(=O)(=O)C=Cc3ccc(Cl)s3)C2=O)nc1
CCC1C(=O)CC2CCN(C)C3CCCC1C23
Nc1nc(NCCc2ccc(Br)cc2)nc2nc(-c3ccco3)nn12
Cc1nc(C(F)(F)F)ccc1NC(=O)N1CCC(N2CC(CC#N)(n3cc(-c4ncnc5[nH]ccc45)cn3)C2)CC1
N#Cc1ncccc1CSc1nc(O)c(C#N)c2c1COCC2
CCC(=O)Oc1cccnc1C(=O)Nc1nccs1
C=CC(=O)Nc1cccc(Nc2nc(Nc3ccc(N4CCN(C(=O)CO)CC4)cc3OC(F)F)ncc2C(F)(F)F)c1
CC(C)c1onc(-c2c(Cl)cccc2Cl)c1COc1ccc(-c2ccc3c(C(=O)O)c[nH]c3c2)cc1
CN(C(=O)OCC(C1CCCOC1)N1Cc2cc(Oc3ccccc3)ccc2N=C1N)C1CCCCC1
Cc1ccc(C2=C(c3nn[nH]n3)C(O)=NC(c3ccc(C#CCOCc4ccccc4)cc3)(C(F)(F)F)C2)cc1
CC1CN(c2noc(C3COCCO3)n2)CCN1c1ncc(OCc2ccncc2C#N)cn1
N#Cc1nc(-c2ccnc(Nc3ccc(N=C(O)CN4CCC(F)C4)nc3)n2)ccc1N1CCC(F)C1
COc1ccc(Oc2c(Cl)cnn(-c3ccc(C(F)(F)F)cc3)c2=O)cc1
CCN1CCN(CCCC#Cc2c(C)ncnc2Nc2ccc(OCc3cccc(F)c3)c(Cl)c2)CC1
O=C1c2c(F)cc(C3CC3)cc2OCCN1c1cc(F)cc(-c2cc[nH]c3nc(CN4CCN(C5COC5)CC4)cc2-3)c1CO
Cc1cccc(Nc2ccccc2C(=O)NCC(=O)NCCCCCCNc2c3c(nc4ccccc24)CCCC3)c1C
CC(C)=CC(=O)Nc1c(C(O)(C(F)(F)F)C(F)(F)F)ccc2ccccc12
NS(=O)(=O)c1nc2ccc(NC(=O)CN(CC(=O)O)CC(=O)O)cc2s1
Nc1ncc(-c2ncccc2OC(F)(F)F)nc1C(O)=Nc1ncccc1N1CCC(N)(COC(F)F)CC1
COc1ccc(CCc2cc3cc(-c4c(C)noc4C)ccc3n2CCN2CCOCC2)cc1F
CC1(c2cc(NC(=O)c3cnc(NCC#N)cn3)ccc2F)CCSC(N)=N1
Fc1ccc(Nc2nc3c(-c4nnc[nH]4)cccc3c3cnccc23)cc1
O=C(O)C1CCN(C(=O)N2CCC(c3ccc(C(O)(C(F)(F)F)C(F)(F)F)cc3)(S(=O)(=O)c3ccc(F)cc3)C2)CC1
CC(C)(C)c1ccc(OCCCON2C(N)=NC(N)=NC23CCCC3)cc1
CC(C)(NC(=O)c1ccc(C2CCCO2)c(-c2cccc(Cl)c2)n1)c1ncco1
Cc1ccc(C)c(Cn2cc(CCNc3ncnc4c3ncn4C3OC(C(=O)NC4CC4)C(O)C3O)c3ccccc32)c1
c1cnc(Oc2ccc(Nc3nc4ccccc4s3)cc2)c(-c2ccncc2)c1
COc1cc2ncnc(N3CCOC(c4ccccc4Cl)C3)c2cc1OC
CC1CC2CSC(=N)NC2(c2nc(N=C(O)c3coc(CC(F)(F)F)n3)cs2)CO1
CN1CCC(Nc2ccc(Nc3nccc(-c4ccc(N5CCC(F)(F)C5)c(C#N)c4)n3)cn2)CC1
COc1ccc2[nH]cc(Cc3cc4ccccc4[nH]3)c2c1
CCCCCCC(C(=O)N1CC(Oc2cccc(OC)c2)CC1C(=O)O)n1cnc(NC(=O)c2ccccc2S(=O)(=O)O)c1
Cc1c(Cl)cccc1CNC(=O)Cc1cnc(-c2ccc(F)cc2F)n1C
c1ccc(-c2ccc(N3CCC(Cc4c[nH]cn4)CC3)cc2)cc1
NC1CCN(C(=O)C2CCCCN2S(=O)(=O)c2ccc(-c3ccco3)c(F)c2)C1
CC(=O)Nc1ccc2nc(-c3ccc(-c4ccccc4C(=O)O)cc3)n(Cc3ccc(-c4ccccc4-c4nn[nH]n4)cc3)c(=O)c2c1
COC(=O)CC1(C(=O)Nc2ccc(-c3ccccc3S(N)(=O)=O)cn2)CC(c2cccc(C(=N)N)c2)=NO1
O=C1Nc2ccccc2C1=Cc1cc[n+](Cc2ccccc2F)cc1
COC(=O)c1cc(F)c(-c2c(=O)ccn3c(-c4ccc(F)cc4F)cccc23)c(F)c1
CCN(CC)S(=O)(=O)c1ccccc1-c1ccc(-c2cnc(N)cn2)c(F)c1
N#Cc1c(-c2ccccc2)cc(-c2ccco2)nc1N
CCCCCN(CCCCC)C(=O)C(Cc1c[nH]c2ccccc12)NC(=O)c1c[nH]c2ccccc12
O=C(O)C=Cc1ccc(OC(=O)CCc2c(F)cc(F)cc2F)c(OCc2cccc(F)c2)c1
Cc1cc(Cl)ccc1-c1nc2c(cc1-c1ccc(Cl)cc1)C(N=C(O)C(O)C(F)(F)F)CC(C)(C)O2
CN1C(=O)C2(CC(C)(C)Oc3ccc(-c4cncc(Cl)c4)cc32)N=C1N
[H]C([H])([H])N(C(=O)c1c(F)cccc1Cl)c1ccc(-c2cc(NC(=O)OC(C)C)nn2C(C)C)cc1N1CC2CC2C1
COc1ccc(-c2noc(CSc3nnc(C)n3-c3cccc(C)c3)n2)cc1
Cc1c(N(Cc2cccc(C(F)(F)F)c2)S(=O)(=O)c2ccccc2)nc2ccc(Cl)cn12
CC(C)CC(C=O)NC(=O)C(CC(C)C)NC(=O)C(CC(C)C)NC(=O)C(C)NC(=O)OCc1ccccc1
O=[N+]([O-])c1ccc(-c2scc3c2CCOC32CCN(Cc3ccccc3)CC2)cc1
COCC(N=C(O)Nc1cc2[nH]nc(OCc3ccccc3)c2cn1)c1ccccc1
CCCN(CCC)C(=O)Cc1c(-c2ccccc2)nc2c(OC)cccn12
Cc1nc2ccc(N3CCC(c4cc(F)c(F)cc4F)C(N)C3)nc2c(=O)[nH]1
CCCN=C(S)NCCCCCc1c[nH]cn1
O=C(Nc1ccc(Cl)c(CN2CCC(C(O)=NC3CCCC3)CC2)c1)c1cncc(C(F)(F)F)c1
CS(=O)(=O)C(C(=O)NCCS(N)(=O)=O)c1nc2cc(-c3cccnc3F)ccc2s1
CSc1ccccc1CN(C1CCNC1)S(C)(=O)=O
CNC(=O)Cc1ccc(NC(=O)c2cc3c(C)nn(C4CCCCC4)c3s2)cc1
COC(=O)C1=C(C)NC(C)=C(C(=O)OCCc2ccc(Cl)cc2)C1c1cccc([N+](=O)[O-])c1
CN1CCN(C2=Nc3ccccc3N(NC(=O)c3ccc(C#N)cc3)c3ccc(Cl)cc32)CC1
CN(C)Cc1ccccc1-c1cnn2c(-c3cccc(NC(=O)c4cccc(C(F)(F)F)c4)c3)ccnc12
NC(=O)c1cccc2[nH]c(-c3ccc(-c4cncc(CN5CCCC5)c4)cc3)nc12
Fc1ccc2[nH]cc(C3CCC(NCCOc4cccc5[nH]ccc45)CC3)c2c1
CCC(Nc1cc(CN2CCC(C(=O)O)C2)c(C)cn1)c1ccc(Cl)c(C)c1
CN1CCN(C2CCC(Nc3cc(-c4cccc(NCc5cccc(F)c5)n4)c(Cl)cn3)CC2)CC1
Cc1cc(OCc2cc(-c3ccc(C(F)(F)F)cc3)cc(-c3cccc(C(F)(F)F)c3)c2)ccc1OCC(=O)O
COCc1nc2cc(N=C(O)c3ccccc3C(F)(F)F)cc(C(O)=Nc3nc4ccccc4o3)c2[nH]1
CCc1ncc(Cc2cnc3ccc(N=C(O)C(N)=O)cc3c2)c2cc(OC)c(OC)cc12
CN1C2COCC1CC(N=C(O)c1cn(CC(F)(F)F)c3ncc(F)cc13)C2
CN=c1cccc(-n2ncc3cnc(-c4cncc(C)n4)cc32)[nH]1
CN(C)C(=O)c1ccc(Nc2cc(Nc3ccccc3C(N)=O)ccn2)cc1
Cn1c(=O)n(C)c2cc(N3CCCCC3)c(NC(=O)C(C)(C)C)cc21
CN(C(=O)c1ccc(Cl)cc1)c1nc(-c2ccncc2)cs1
C=CC(=O)Nc1ccc2ncnc(Cc3ccc(OCCN(C)C)c(Br)c3)c2c1
COc1ccc(CNC(=O)C2C(C(=O)NCCCCN3CCCC3)C3C=CC2C32CC2)cc1OC
CCOC(=O)C(C)(C)NC(=O)C(O)C(N)CC1CCCCC1
COc1cccc(CN(CCN2CCCC2)C(=O)Nc2ccc(-c3cn[nH]c3)cc2)c1
O=C(N1CCC(=C2c3ccc(Cl)cc3CCc3cccnc32)CC1)n1cncn1
COC(=O)c1ccc(-c2ccc(C(=O)N3Cc4c(nc5ccccc5c4O)C3c3ccc4c(c3)OCO4)o2)cc1
COc1cc2ncc3c(N)nc(-c4cncc(OCC(N)Cc5cccc(Cl)c5)c4)cc3c2cc1OC
CC(C)(C)C1CCC2(CC1)N=C(c1cc(Cl)cc(Cl)c1)C(=O)N2CCc1ccc(C(=O)NCCC(=O)O)cc1
COC(=O)C1NC(=O)C(Cc2ccccc2)OCCNC(=O)C(NC(=O)C(N)Cc2c(C)cc(O)cc2C)C(C)(C)SSC1(C)C
Cc1cc(C(F)(F)F)nc(N2CCC(C)CC2)c1CNC(=O)C(C)c1ccc(NS(C)(=O)=O)c(F)c1
Fc1cc2c(cc1-c1ccc(OC(F)F)nn1)CNCC2c1ccc(Cl)c(Cl)c1
CC(C)(NC(=O)c1cnn2c1NC(c1ccccc1)CC2(C)C)c1ccc(C(F)(F)F)cc1
CC(C)(C)NC(=O)c1ccccc1CC(O)C(Cc1ccccc1)NC(=O)C(C[S+](O)c1cccc2ccccc12)NS(C)(=O)=O
S=C(NCCCCCc1c[nH]cn1)NCc1ccc(Cl)cc1
CCc1cc2c3c(N)nc(N)nc3ccc2n1C(CC)CC
O=S(=O)(c1cccc(C(F)(F)F)c1)c1cccc2oc(N3CCNCC3)nc12
Cc1ccc(-c2nnc(Cc3cc(C4OC(CO)C(O)C(O)C4O)ccc3Cl)s2)cc1
OC(C(COCc1ccccc1)OCc1ccc(F)cc1)C(O)C(COCc1ccccc1)OCc1ccc(F)cc1
COc1cc2ncnc(Nc3ccc(Cl)cc3F)c2cc1OC
CCCCOc1cncc(-c2nnc3c(C)nc4ccncc4n23)c1
CN(O)C(=O)CSc1nc2ccccc2s1
Cc1noc(C)c1CCC1CCN(S(=O)(=O)CC2(N(O)C=O)CCCCCC2)CC1
CN1CCN(c2cc(C(F)(F)F)ccc2-c2cccc3cc(S(=O)(=O)Nc4nccs4)ccc23)CC1
Cc1cc(-c2nc(-c3ccc(C(F)(F)F)cc3)n3c2CCOC(C)C3)cc(C)n1
CC1Cn2c(nnc2-c2cnco2)C(=O)N1Cc1cccc(C(F)(F)F)c1Cl
CC(C)(O)C(F)CN=C(O)c1cnc(-n2ncc3cc(C#N)cnc32)cc1NC12CC3CC(CC(O)(C3)C1)C2
c1ccc(-c2[nH]c(-c3ccccc3)c3c2CCC3)cc1
CS(=O)(=O)c1cnc2nc(-c3ccc(-c4ccccc4F)cc3)[nH]c2c1
CC(C)CC(NC(=O)c1cc2ccccc2s1)C(=O)NC1CCOCC1=O
Fc1ccccc1CN=C(S)N1CCC(c2c[nH]cn2)CC1
Cn1ncc(NC(=O)c2nc(-c3c(F)cccc3F)sc2N)c1N1CCC2OC(=O)NC2(C)CC1
NC(CNc1nc(-c2ccncc2)nc2c(Cl)csc12)Cc1ccccc1
Cn1c(N2CCOCC2)c(C=NOC(=O)c2ccc(F)cc2)c2ccccc21
CNC(C)C(O)=Nc1cc(-c2ccncc2)cc(C#Cc2ccccc2)n1
N#Cc1ccc2oc3c(=O)[nH]c(-c4ccccc4Cl)nc3c2c1
OCC1CCCN1CCOc1ccc(C2Oc3ccc(O)cc3SC2c2ccc(O)cc2)cc1
COc1cc(C(O)=NCc2ccc(C#N)cc2)ccc1-c1cn[nH]c1
CCN(C(=O)Cc1ccc(S(C)(=O)=O)cc1)C1CCN(CCC(c2ccccc2)c2ccc(NC(C)=O)cc2)CC1
Cc1ccc(C2=C(C(=O)Nc3ccccc3OC(F)(F)F)C(O)=NC(c3ccc(OCCC(F)(F)F)cc3)(C(F)(F)F)C2)cc1
CC(C)(C)C(=O)N(Cc1ccccc1)Cc1cnc2cc3c(cc2c1)CC1(C3)C(=O)Nc2ncccc21
CC(C)(O)c1cnc(Nc2cc(-n3ncc4cc(C#N)cnc43)ncc2C(O)=NCC(F)C(C)(C)O)s1
CCOc1ccc(-c2ccc(C(=O)N(C)C3CCN(C(=O)N4CCC(NC5CCC(C)(C)CC5)C4)C3)s2)cc1
CCCn1c(=O)c2nc(C3CCCC3)[nH]c2n(CCCOC(=O)c2cccc(S(=O)(=O)F)c2)c1=O
CCCCC(C#N)n1cc(C(C)(NC(=O)c2ccccc2)C2CCCCC2)nn1
CCCCCCCCC(O)CCc1cccc(CC(O)c2cccc(C(=O)O)c2)n1
CCCC1CC2C3CCC(=O)C3(C)CCC2C2(C)CCC(=O)C=C12
Cc1c(Nc2nccc(-c3c(-c4cccc(C(=O)Nc5c(F)cccc5F)c4)nc4ccccn34)n2)cccc1OCCN(C)C
CC#CCNc1ccc(S(=O)(=O)CC2(C(=O)NO)CCN(C(=O)c3ccccc3C)CC2)cc1
CCCc1cnc(N2CC(S)CC2CNCc2cc(F)ccc2F)nc1
COc1ccc(CNC(=O)c2nc(-c3ccc(F)cc3)n(CCC(O)CC(O)CC(=O)O)c2C2CC2)cc1F
CC(C)(C)CCN1C(=O)C(CC(=O)N2CCC(N3Cc4ccccc4NC3=O)CC2)SC1c1ccc(F)cc1F
Nc1ncc(-c2cc(N3CC4CC3CO4)nc(N3CC4CC3CC4(F)F)n2)cc1OC(F)F
CCCC(CNC)NCC(Cc1ccc(O)cc1)NCCC1CC2CCC1C2
O=C(CCCCC1CCSS1)NCCCCCCCCN=c1c2ccccc2nc2n1CCCCCC2
Cc1nc(N)nc(-c2c(Nc3ccn(C)n3)nc3ccc(-c4cncnc4)cn23)n1
Cc1cc(C)c(CN2CCc3c(Cl)cc(-c4c(C)noc4C)c(Cl)c3C2=O)c(=O)[nH]1
Nc1ncc(C2CCOCC2)nc1-c1ccc(C(O)=NC(CO)c2cccc(Br)c2)c(F)c1
CSC(=S)N1CC2(CCCCC2)COC1=Nc1ccccc1
O=c1cc(-c2ccc(F)cc2)oc(N2CCOCC2)c1
CCCn1c(=O)c2nc(-c3cnn(Cc4cc(-c5ccc(OC)cc5)on4)c3)[nH]c2n(CCC)c1=O
Cc1cc(C(=O)O)ccc1-c1ccc(N2C(=O)N(c3ncccn3)C3(CCN(Cc4ncccc4C)CC3)C2=O)cc1
N#Cc1cccc(C23CCC(N(CCNCCF)C(=O)Nc4cc(Cl)nc(Cl)c4)CC2C3)c1
COc1c(C)cc(S(=O)(=O)N2CCCC(Cn3ccnc3)C2)cc1C
O=C(O)CCc1cc(Br)c(OCc2cccc(C(F)(F)F)c2)c(Br)c1
CCCCCCC(=O)NCCCCCCCC#CCCCC(=O)O
NC1=NC(c2cccc(Oc3ccccc3)c2)N(c2ccc(Cl)cc2)C(N)=N1
O=C(O)COc1ccc(OCc2ccc3ccccc3n2)cc1C1(c2ccccc2)CC2CCC1C2
CN(c1nc(C(C)(C)C)cs1)C1CCc2c(c3cc(F)ccc3n2CC(=O)O)C1
CNc1nc2[nH]c(-c3cccc(CNC(=O)CCN(C)C)n3)cc2c2c1ncn2C
CCS(=O)(=O)N1CCN(c2ccc(OCC3COC(Cn4ccnc4)(c4ccc(Cl)cc4Cl)O3)cc2)CC1
Cc1cccc2c1C(O)c1cc(C(=O)N=C(N)N)ccc1-2
CN1c2ccc(Cl)cc2C(c2ccccc2)=NCC1CCNC(=O)c1cccs1
CC(=O)NC(C)Cc1ccc(C#Cc2ccc(Oc3ccccc3)cc2)cc1
O=C1CC(c2c(Cl)ccc(N3CCN(C4COC4)CC3)c2Cl)CC(O)=C1Sc1ccccc1Cl
N=C(O)n1cc(N=C(O)N2C(C(O)=Nc3cc(Br)cc(C(=O)O)c3)CC3CC32)c2ccccc21
COC(=O)N1CCC(Nc2cc(-n3ccc4cc(C#N)cnc43)ncc2C(O)=NCC(F)C(C)(C)O)C1
Cc1c(C)c2ccc(OCc3cccc([N+](=O)[O-])c3)cc2oc1=O
O=C(Nc1ccc(C2=CCN(C(=O)c3ccc(Cl)cc3)CC2)cc1)N1Cc2ccccc2C1
CCC(C(=O)NC(CC(=O)O)C(=O)CCCc1ccccc1)n1cc(C(C)(C)C)nc(NC(CC(C)C)C(=O)O)c1=O
CC(C)C(=O)N(Cc1ccc(S(C)(=O)=O)cc1)c1cc(F)cc(-c2nnn[nH]2)c1
O=C(c1ccccc1)c1cc2cc(O)ccc2s1
COc1cccc(CCN2CCN(c3ccccn3)CC2)c1OCCc1ccccc1
NCC=C(F)COc1ccc(F)c(F)c1
CS(=O)(=O)C(C(=O)NCCS(N)(=O)=O)c1nc2ccc(-c3ccc(-n4cccn4)cc3)cc2s1
CNC(=O)c1nc(-c2ccc(OC)c(S(=O)(=O)Nc3ccccc3)c2)cnc1N
COCCNC(=O)c1cc(COc2ccc(NC(=O)Nc3cc(C(C)(C)C)nn3-c3ccc(C)cc3)c3ccccc23)ccn1
NC(CC(=O)N1CCn2nc(-c3ccccc3)nc2C1)Cc1cc(F)c(F)cc1F
COCC(C)(C)NC(=O)C1CC2(O)C3Cc4ccc(O)c5c4C2(CCN3CC2CC2)C(O5)C1=O
CN=C1CCc2c1n(C)c1ccc(OC(=O)N(C)C)c(Br)c21
CCC(=O)N1N=C(c2ccc(Cl)cc2)CC1c1ccc(Cl)cc1
c1ccc2c(c1)CC1NC2c2ccccc21
Fc1ccc(Cl)cc1-c1c[nH]c2ncnc(N3CCOCC3)c12
COCC1CCC(c2nnn3cnc4[nH]ccc4c23)CC1
O=c1[nH]ccc2nc(NCc3c(Cl)cccc3Cl)c3ccc(F)cc3c12
CC(C)c1nn(-c2ccc(C(=O)NC3CCCc4cc(CN5CCCCC5)ccc43)cc2)c(=O)c2ccccc12
CCOC(O)=C1C(COCCn2c(C)nc3ccccc32)=NC(C)=C(C(=O)Nc2ccccn2)C1c1ccccc1Cl
COc1cc(OC)[nH]c(=NCCn2cc(N=C(O)c3ncoc3-c3cccc(N4CCOCC4)c3)cn2)n1
COc1ccc(Cl)c(Nc2ncnc3cc(OCCCN4CCOCC4)cc(OC(C)C)c23)c1
NC(=O)C1(Cc2ccc(OCc3cc(-c4ccccc4)nc4ccccc34)c(F)c2)CC1C(=O)NO
Cc1cccc(-c2cnc(N)c(C(=O)Nc3ccccc3)n2)c1
CCNC(=O)NC(C)Cc1ccc(C#Cc2ccc(OCC)cc2)cc1
O=C(c1nc2ccccc2[nH]1)N1CC(c2cccnc2-c2ccccc2)C1
Cc1cc(CN2CCN(C(O)=Nc3ccccc3)CC2)c(C)n1-c1cccc(C(F)(F)F)c1
CN(C)c1nc(Cl)nc(Nc2[nH]nc3c2CN(C(=O)NC2CC2c2ccccc2)C3(C)C)n1
Cc1ccc(C(=O)N2CCC(F)(c3ccc(C#N)cc3)CC2)cc1-c1nc(C2CC2)[nH]c1Cl
CN(C)CC1CCN(c2ccc(Cl)cc2N=C(O)c2cnn3cc(O)cnc23)CC1
Nc1nc(SC2CCCCC2)nc2c1ncn2C1OC(CO)C(O)C1O
CC(N=C(O)Nc1cc2[nH]nc(-c3ccc(O)nc3)c2cn1)c1ccc(F)cc1
COc1cc(Nc2ccc(S(=O)(=O)NCC3CCCO3)cc2F)cc(OC)c1
O=C(NS(=O)(=O)N1CCC(O)CC1)c1cc(C2CC2)c(OCC23CC4CC(CC(C4)C2)C3)cc1F
CC(C)n1nnc2c(N3CCOCC3)nc(-c3ccc(NC(=O)Nc4ccc(N(C)C)cc4)cc3)nc21
c1ccc2nc(N3CC(Oc4nccnc4N4CCC(N5CCCC5)CC4)C3)ccc2c1
O=C(O)CCNc1nc(-c2nccs2)cc(N2CCc3ccccc3CC2)n1
Cc1ccc(NC(=O)c2cccc(-n3cc(NC(=O)Nc4cccc(F)c4)cn3)c2)cn1
OC(C=Cc1cc(Cl)ccc1-n1cnnn1)=NC1CC=CCCC(O)=Nc2ccc(F)cc2-c2nc1[nH]c2Cl
CC(=O)N1CCC2(CCN(c3nc(O)c(-c4nc5ccccc5s4)c(NC4CCCNC4)n3)C2)C1
CS(=O)(=O)Nc1ccc2c(c1)C(=O)CC1(CCN(CCc3ccccn3)CC1)O2
COc1cccc2c1-c1ccc(N(C)S(C)(=O)=O)cc1C(c1ccccc1)O2
CNC(=O)CCCC1CCN(C(=O)C(Cc2cccc(C(=N)N)c2)NS(=O)(=O)c2cccc(-c3ccc(Cl)c(Cl)c3)c2)CC1
Clc1ccccc1CCOc1cncc(N2CCNCC2)n1
c1ccc(CCN2CCN(c3ccncc3)CC2)cc1
CC(C)C[B-]1(O)OCc2cc(C(O)CNC(C)(C)C)ccc2O1
COc1cc(N2CCOCC2)ccc1NC(=O)c1csc(-c2cccnc2)n1
COc1cc(Cl)ccc1CCS(=O)(=O)Nc1ccc(C#N)cc1S(N)(=O)=O
Cc1cc(N2CCN(CCO)CC2)nc2ccc(NC(=O)COc3ccc(OC(F)(F)F)cc3)cc12
CC1CN(C(=O)c2cc3cc(Nc4nccc(-c5cn(C)cn5)n4)cc(Cl)c3[nH]2)CCO1
CC(O)=NC(C)c1ccc(CN2CCc3cc(OC(C)C)ccc3C2)cc1
CC(C)(C)CCNCc1ccc(-c2cnccc2S(=O)(=O)N2CCCC2)cc1
C1=C(c2ccc(CCN3CCCCC3)cc2)C2CN(Cc3ccccc3)CC2C1
CC(c1nc2c(C3CC3)nccn2c1-c1ccc(C#N)cc1)N(CC1CCS(=O)(=O)CC1)C(=O)Cc1ccc(OC(F)(F)F)cc1
CC(C)n1ncc(CC(O)=Nc2cncc(C(=O)c3cn(C(C)CO)c4ccncc34)c2)c1C(F)(F)F
N#Cc1cc(-c2ccnc(Nc3ccc(N4CCOCC4)cn3)c2)ccc1OC1CCOCC1
O=C(c1nnc(-c2ccccc2Cl)o1)N1CCC(Oc2ccc(CN3CCCC3)cc2)CC1
O=C(C1CCc2ccc(OCc3cc(F)cc(F)c3)c(=O)n21)N1CCCC1
NC1=NC2(CO1)c1cc(-c3cccnc3F)ccc1Oc1c(F)cc(C3=CCOCC3)cc12
CN(c1ncccc1CNc1cccn2nc(Nc3ccc(S(C)(=O)=O)cc3)nc12)S(C)(=O)=O
COc1n[nH]c2cc(N=C(O)NC(c3ccccc3)C3(O)CCCC3)nc(C(C)O)c12
CNc1ccc(N2CCC(Cc3c[nH]cn3)CC2)cc1
COc1ccccc1CCC(=O)Nc1cc(S(=O)(=O)N2CCCCC2)ccc1N1CCN(C)CC1
O=C(NC1(c2ccccc2)CC1)c1ccc2nc(NC3CCC(O)CC3)c3nccn3c2c1
CN(C)C1Cc2ccccc2C(c2ccc(Br)cc2)C1
O=C(O)c1ccc2c(c1)nc(Nc1ccc(F)c(F)c1)c1ccsc12
O=C(O)CCC(=O)N1CCN(c2c(C=Cc3ccc4ccccc4n3)nc3c(N4CCOCC4)ccnn23)CC1
Cn1c(SCCCN2CCC3(CC3c3ccc(C(F)(F)F)cc3)C2)nnc1-c1ccc(-c2ncco2)cc1
c1ccc(CN2CCC(NCCCCCCn3ccc4ccccc43)CC2)cc1
CC1CNC(=O)c2cc3ccc(C(O)=Nc4cnn(Cc5ccccc5)c4)cc3n2C1
Cc1ncc(-c2ccnc(Nc3ccc(Cl)cc3)n2)n1C(C)C
CC(C)(C)c1cc(NC(=O)C2CCCCN2C(=O)N2CCS(=O)(=O)CC2)no1
COc1ccc2oc3c(=O)[nH]c(C4CC(F)CN4)nc3c2c1
Cn1ccnc1Sc1ccc(Nc2c(C#N)cnc3cc(C=CCCN4CCCCC4)ccc23)cc1Cl
Cc1ccc(C23SCCN2C(=O)c2ccccc23)cc1
O=C(Cn1ccnc1)c1ccc(OCc2ccc(OC(F)(F)F)cc2)cc1
N#CCc1c(C(=O)N2CCCCC2c2ccc(F)cc2)nn(-c2ccccc2Cl)c1-c1ccc(Cl)cc1
Cc1cc(Nc2cc(C(F)F)ccn2)nc(-c2ccc(C(C)(O)C3CCC(C(=O)OC4CCOCC4)CC3)nc2)c1
O=c1[nH]c(CCCCCN2CCN(c3cccc(Cl)c3)CC2)nc2ccccc12
CCN(CC)CCCOc1cc2c(cn1)C(c1ccc(OC)cc1)CN(C)C2
CN1CCc2nc(C(=O)NC3CC(C(=O)N(C)C)CCC3NC(=O)c3[nH]c4ccc(F)cc4c3Cl)sc2C1
CCc1cc(NC(=O)C(C#N)=C(O)C2CC2)ccc1C(F)(F)F
O=C(O)c1cc(C=Cc2ccc(C=Cc3ccc(O)c(C(=O)O)c3)c(Br)c2)ccc1O
CC(C)C1C(=O)Nc2cccc(OCC(O)CNC(C)(C)Cc3ccc(Oc4ccc(C(N)=O)cn4)cc3)c21
Cc1ccc(-n2cnc3c(sc4nc(N)nc(N)c43)c2=O)cc1
C=CC(O)=Nc1cc(N2CCN(CC)CC2)ccc1Nc1cc(N(C)C(O)=Nc2cc(OC)cc(OC)c2Cl)ncn1
COCCn1cc(C2=C(c3coc4ccccc34)C(=O)NC2=O)c2ccccc21
CN(CC(=O)NC1C2CC3CC1CC(C(N)=O)(C3)C2)S(=O)(=O)N(C)c1c(Cl)cc(Cl)cc1Cl
Cc1cc(OCC2CCN(C(=N)N)CC2)cc(OS(=O)(=O)c2cccc3ccccc23)c1
COc1ccc(-n2nnnc2C(F)(F)F)cc1C1COC2(CCCN(Cc3n[nH]c(O)n3)C2c2ccccc2)C1
COc1cncc(-c2ccc3c(c2)C2(NC(=N)N(C)O2)C2(CCC(OC)CC2)C3)n1
CC1COc2cc3[nH]c(=O)cc(C(F)(F)F)c3cc2N1CC(F)(F)F
OCCn1cc(-c2cnc3nnn(Cc4cc5cccnc5[nH]4)c3n2)cn1
CN1CCN(c2nc3ccccc3n2CCOCc2ccccc2)CC1
CCNC(=O)CCC(NS(=O)(=O)c1ccc(-c2ccccc2)cc1)C(=O)O
Fc1ccc(N2CCCN(Cc3ccn4c(CC5CC5)nnc4c3C(F)(F)F)CC2)c(F)c1
COc1ccc(-n2ccc3c(sc4ncnc(NC5CC5)c43)c2=O)cc1
Oc1cc(SCc2cccc(F)c2)cnc1O
Cc1ccc(Nc2cnc3[nH]cc(C(O)=NC(C)(C)C)c3n2)nc1
CC(CCC(=O)NCCc1ccc(S(N)(=O)=O)cc1)C1CCC2C3C(=O)CC4CC(=O)CCC4(C)C3CC(=O)C12C
COCc1cc(N(C)CC2CCc3nc(N)nc(N)c3C2)cc(COC)c1COC
CCOC(=O)c1sc(Nc2ccc3c(c2)CCCC3)nc1-c1ccccc1
CC(=CC=CC(C)=CC(=O)O)C=C1CCCC(C2CC2)=C1C(C)C
O=C(c1cccc(F)c1-n1nccn1)N1C2CCC1C(Nc1cnc(C(F)(F)F)cn1)C2
COc1c(NC(=O)c2ccc(C)c(Nc3ncnc4ccc(N5CCN(C)CC5)nc34)c2)cc(C(C)(C)C)cc1NS(C)(=O)=O
N#Cc1cnc(Nc2cc(N3CCN(CCN4CCOCC4)CC3)ncn2)s1
COc1ccc(CN2CCC(NC(=O)c3noc(-c4cc(Cl)c(O)cc4O)c3-c3ccc(OC)cc3)CC2)cc1
Cc1ccc(OC(C)C)c(-c2ccc(N3CC(CNC(=O)c4ccc(-c5nc6cc(C#N)cc(C(C)C)c6o5)cc4)OC3=O)nc2)c1
CC1C(CO)CCN1c1ccc(C#N)c2ccccc12
O=C(CCCCCCc1ccccc1)c1nc(-c2ccccn2)no1
CC1CCCN1CCc1ccc(-c2ccc(S(C)(=O)=O)cc2)cc1
COC(=O)C(CCCN1CCN(Cc2ccc(OC)cc2)CC1)(c1ccc(Br)cc1)C(C)C
Cn1c(Nc2c(Cl)ccc(CNC(=O)C(C)(C)C)c2Cl)nc2cc(C(=O)NC3CCC(C(F)(F)F)CC3)c(N3CC4CCC3CC4)cc21
C1=C(c2cc3ccccc3s2)C2CCN1CC2
Cc1ccccc1N=C(N)NC1CCCCC1
Nc1nc(NCC2CCCN2Cc2ccnc(Cl)c2)cc2nc(-c3ccco3)nn12
CON=C(COCc1cc(C(F)(F)F)cc(C(F)(F)F)c1)C(CCN1CCC(CN2CCCC(C(N)=O)C2)CC1)c1ccc(Cl)c(Cl)c1
Cn1nc(S(N)(=O)=O)sc1=NC(=O)CN(CCN(CC(=O)O)CC(=O)O)CC(=O)O
CCCCC(NC(=O)C(Cc1c(C#N)[nH]c2ccccc12)NC(=O)C(NC(=O)N1C(C)CCCC1C)C(C)C)C(=O)O
Cc1ccc(C(C(=O)NCCCN2CCN(c3ccccc3C)CC2)c2ccc(C)cc2)cc1
Fc1ccc(OC(c2ccc(F)cc2)C2CCNCC2)cc1
Cc1ccc(-c2cc(Nc3cc4n(n3)CCN(C)C4)c(=O)[nH]n2)c(F)c1NC(=O)c1cc2ccccc2s1
CCc1ncnc(-c2ccc(C(=O)N(C)C)cc2)c1C#Cc1ccc(C)nc1
O=S(=O)(c1ccc(Cl)cc1)n1cc(C2=CCNCC2)c2cc(F)ccc21
COc1cccc(N2CCN(C(=O)C3CN(S(=O)(=O)c4ccc(OC)c5ccccc45)c4ccccc43)CC2)c1
Cc1ccccc1NC(=O)NCC1(c2ccccc2)CCCCC1
CC(C)CC1C(=O)NC(C(=O)NCc2ccccc2)CCCCNC(=O)OCCCC1C(=O)NO
CCCCCN(CC(O)C(Cc1ccccc1)NC(=O)OC(C)CC(=O)OC)S(=O)(=O)c1ccc(OC)cc1
CCCCCCCCCCCCCCCCCC=C1CC(=O)OC1(CO)COC(=O)C(C)(C)C
COc1ccccc1NC(=O)c1csc(-c2cccnc2)n1
CC(C)C1CN(CCN2CCOCC2)C(=O)N1c1ccn2ncc(-c3ccc(-c4nc[nH]n4)cc3)c2n1
Cc1ccc(NC(=O)c2ccc(C(C)(C)C)s2)cc1-n1cc(-c2cncc(N3CCN(C)CC3)c2)nn1
Cc1cc(Br)ccc1CNC(=O)c1nn(-c2ccc(Cl)cc2Cl)c(-c2ccc(Cl)cc2)c1Cn1cncn1
NNC(=O)c1cccc(-c2n[nH]c(C3CCCCN3C(=O)COc3ccccc3)n2)c1
NC(=O)CN(CCc1ccc(O)cc1)C(=O)CN(Cc1ccc2c(c1)OCO2)C(=O)CNCC(c1ccccc1)c1ccccc1
Cc1cc(C(=O)N2CCC(N3CCCC3)CC2)c(C)cc1C(=O)N1CCC(N2CCCC2)CC1
COc1cccc(-c2nc(N3CCOCC3)nc3c2CCN3c2ccncc2)c1
CC1=CC(=O)N(Cc2cccc(Br)c2)S(=O)(=O)O1
CC12Cc3cnn(-c4ccc(F)cc4)c3C=C1CCC1C2C(O)CC2(C)C1CCC2(O)C(=O)CSc1ccccn1
Cc1cccc(-c2cc(OC(=O)NC3CCCCC3)ccc2O)c1
N#CC(=C(N)Sc1ccccc1N)c1cccc(C(O)c2cccc(C#N)c2)c1
C#CCn1c(NC(C)c2ccc(C(F)(F)F)cc2)nc2c(c1=O)CN(C(=O)c1c(F)cccc1F)CC2
CCCCC1(CC)CS(=O)(=O)c2cc(CNCC(=O)O)c(OC)cc2C(c2ccccc2)N1O
O=C1c2nnc(-c3ncccn3)n2CC(C2CC2)N1Cc1cccc(C(F)(F)F)c1Cl
Cc1c(Cc2ccc(=O)n(Cc3ccncc3F)n2)c2cc(F)ccc2n1CC(=O)O
CN(C)CCCOc1ccc(-n2nc(C(N)=O)c3c2-c2cc(NC(=O)c4ccccc4Cl)ccc2CC3)cc1
N#Cc1ccc(N(Cc2ccc(O)c(F)c2)n2cnnc2)cc1
CSc1nc(O)cc(Cc2c(F)cccc2F)n1
CCNC(=O)c1ccccc1Nc1ncnc(Nc2ccc(CN)cc2)n1
CCC(C)Nc1cc(-n2ncc3cc(C#N)cnc32)ncc1C(O)=NCC(F)C(C)(C)O
c1nc2ccc(-n3cnc4cnc5cnc(-c6cnsc6)cc5c43)cc2[nH]1
CCSCCC(NC(=O)CCCCNC(=O)C(Cc1ccc(N(C(=O)C(=O)O)c2ccccc2C(=O)O)c(CC)c1)NC(C)=O)C(=O)O
CNc1nccc(-c2cc(C)cnc2Oc2cccc(C(=O)Nc3cc(C(F)(F)F)ccc3N3CCCCC3)c2C)n1
CC12CCC3C4CCC(=O)C=C4CCC3C1CCC21C=CCO1
NCCNc1ccc2c(c1)nc(Cc1ccc3c(c1)OCO3)n1nc(N)nc21
COc1cc(OCc2ccccn2)ccc1C=Cc1cc(C=Cc2cccc(C)n2)n[nH]1
NC(=O)c1cncc(OCc2cccc(NC(=O)c3ccc(-n4cccc4)cc3)c2)c1
Cc1cc(Cl)ccc1OC1CCN(CC2CCN(C(Cc3ccc(F)cc3)C(=O)O)CC2)CC1
CC1CC(=O)NN=C1c1cc(F)c(NC2=C(Cc3ccccc3)C(=O)CCC2)cc1F
O=C(O)c1cccc2c1oc1ccc(-c3csc(-c4cccc(I)c4)n3)cc12
CC(CO)n1c2cnccc2c2cnc(Nc3ccc(N4CCC(O)C4)nn3)nc21
O=S(=O)(Nc1ccc(CCCC2CCCC2)cc1F)c1ccc2c(c1)CCN(Cc1cnc(C(F)(F)F)nc1)C2
O=CNc1cc(C(O)CNCCCCCCCCCN2CCC(OC(=O)Nc3ccccc3-c3ccccc3)CC2)ccc1O
O=c1[nH]nc2cc(CO)c3ccc(-c4ccoc4)cc3n12
CC#CCn1c(N2CCCC(N)C2)nc2c1c(=O)n(CCCN1CCC(C(=O)Nc3ccc(C#N)cc3)CC1)c(=O)n2C
CC=C1C2C=C(C)CC1(N=Cc1ccc(N(C)C)cc1)c1ccc(=O)[nH]c1C2
CC(C)(C)OC(=O)NC1CCN(C(=O)OC2C3CC4CC2CC(C#N)(C4)C3)C1
O=S(=O)(CC1CS1)c1ccc(Oc2ccc(I)cc2)cc1
OC1Cc2ccccc2CC1N1CC=C(c2ccccc2)CC1
N#Cc1cc(-c2cnc3nc(N4CCC(N5CCCCC5)CC4)sc3c2)ccc1F
N#CC1CCCN1C(=O)CNCCC(=O)NCCc1ccccc1
CCCn1c(=O)c(C(=O)NC2CCC(C)CC2)cc2ccccc21
CN(C(=O)N1CCN(C(=O)N(c2ccccc2)c2ccccc2)C(C(=O)O)C1)c1ccccc1
O=C1C(=O)N(CC2CCCCC2)c2ccc(S(=O)(=O)N3CCCC3COc3ccccc3)cc21
CC(C)(C)OC(=O)N1CCC(c2ccc(C(O)(C(F)(F)F)C(F)(F)F)c(F)c2)(S(=O)(=O)c2ccc(F)cc2)C1
COc1ccc(CNc2nnc(N3CCC(CO)CC3)c3ccc(C#N)cc23)cc1Cl
CCn1nc(-c2ccc(CN)cc2)cc1C1CCN(CC2CN(C(C(=O)O)C3CCCCC3)CC2c2ccccc2)CC1
C=C1CC(C(=O)NCc2ccc(C(=N)N)nc2)N(C(=O)C(CC2CCCCC2)NCC(=O)O)C1
CCCCCc1nnc(SCc2ccc(Cl)cc2)n1Cc1ccc(-c2ccccc2-c2nn[nH]n2)cc1
CC(n1cnnc1-c1nc(NC(=O)c2cc(-n3cnc(C4CC4)c3)c(N3CCCC3)cn2)cs1)C(F)(F)F
CC(C)CC(C(=O)NC(C(=O)Nc1nccs1)C(C)(C)C)C(C)N(O)C=O
CN(C)CCNc1nc(-c2ccc(N3CCN(C)CC3)cc2)nc2ccccc12
CCC(=NOC)c1ccccc1NCC1=NCCN1
CNC(=O)Cc1ccc(NC(=O)Cc2ccc(Nc3ncnc4c3ncn4C3OC(CO)C(O)C3O)cc2)cc1
CC(NS(=O)(=O)Cc1ccccc1)C(=O)N1CCCC1C(=O)NCc1ccc(C(=N)N)cc1
CNC(=O)c1ccc(N2C(=S)N(c3cnc(C#N)c(C(F)(F)F)c3)C(=O)C23CCC3)cc1F
O=C(Nc1ccc([N+](=O)[O-])cc1)Nc1cccc(-c2cccc(N3CCCC3)n2)c1
CN(C)Cc1ccn2c(-c3ccnc(NC(=O)C4CCCC4)n3)c(-c3ccc(F)cc3)nc2c1
C=CCN(C)C1CCN(CCCc2c[nH]c3ccc(-n4cnnc4)cc23)CC1
Cc1n[nH]cc1N=C(O)c1cc(NC(=O)c2cc(-c3ccccn3)c(F)cc2Cl)n(-c2ccccc2)n1
Cc1c[nH]c(=O)n(CC2(CN3CCN(c4ccccc4OCC(F)(F)F)CC3)CC2)c1=O
Cc1c(Cl)cccc1C(=O)N1CCCC(c2nc(-c3ccccc3Cl)no2)C1
CCOC(=O)C1CCN(C(=O)C(Cc2ccccc2)NC(=O)Nc2ccc(Br)cc2)CC1
Cc1cccc2c1ncn2CC=C1c2ccccc2COc2ccc(C(=O)O)cc21
CC(=O)NC(C)c1ccc(OC2CN(c3ncc(OCC4CC4(F)F)cn3)C2)cc1
N#CC1CC(F)CN1C(=O)C(N)Cc1csc(-c2cccs2)n1
COc1cc(N2CCOCC2)ccc1NC(=O)c1cccc(-c2ccn[nH]2)n1
O=C(O)c1ccccc1Cn1c(C(=O)O)c(CCS)c2ccccc21
COc1ccc(-c2c(-c3nc(C)n4ncnc(N5CCC5)c34)cnn2C)cc1F
CC(C)c1c(Cc2ccccc2)n(COCc2ccccc2)c(=O)[nH]c1=O
COC(=O)C(Cc1cccc(C(=N)N)c1)C(C)NC(=O)c1ccc(-n2ccnc2)cc1
CC(CO)n1cc(C(=O)c2cc(N=C(O)Cc3cccc(C(F)(F)F)c3)ccn2)c2cnccc21
Cc1cc(Nc2cc(CN3CCOCC3)c3nc(C)c(Cc4ccc(Cl)cc4F)n3n2)n[nH]1
CC#Cc1occc1C1CC2(C)C(CCC3(C)C(C(=O)OC)CC(OC(C)=O)C(=O)C32)C(=O)O1
CC1C(=O)NN=C2COc3cc(-c4ccccc4)c(NC4(C)CN(C)C4)cc3N21
Nc1ccc2c(c1)c1cc[n+]2CCCCC[n+]2ccc(c3cc(N)ccc32)NCCCCCN1
Oc1cc(CCc2ccccc2Cl)nnc1O
COc1cc(-c2cccc(C(F)(F)F)c2)ccc1-n1c(=O)ccc2cc(S(=O)(=O)Nc3cc(C)ncn3)ccc21
COc1ccccc1N1CCN(CCn2c(=O)[nH]c3c(sc4ccc(NC(=O)CCCC(=O)NCCc5ccccc5)cc43)c2=O)CC1
c1cc(-c2nnc[nH]2)c2nc(NC3CCCC3)c3ccncc3c2c1
N#Cc1cc(Nc2nc(NC3CC3)c3ncc(C#N)n3n2)c(Cl)c(N2CC(N3CC(O)C3)C2)c1
Cc1onc(-c2ccccc2)c1COc1ccc(C(=O)NCC2(O)CC2)cn1
Cc1c(N(Cc2ccc(F)c(F)c2)S(=O)(=O)c2cc3ccccc3s2)sc2ccccc12
Cc1cccc(C)c1N1CC(C(=O)Nc2cc(Cl)cc(Cl)c2)CC1=O
O=C(CC1CCOC1)N1CCC(Oc2ccc(NC(=O)N3Cc4ccccc4C3)cc2)CC1
COc1cc2c(Nc3ccc(Cl)c(Cl)c3)ncnc2cc1OCCC1CN(C)CC(C)(C)O1
O=C(O)C(O)=CC(=O)c1cccn1CCCc1ccccc1
COc1cccc(-c2cccc(C(CC(=O)O)c3nccs3)c2)c1OC
CC(CC(=O)Nc1cccc(Br)c1)=NNC(=O)c1ccc(O)cc1O
CC(C)(O)c1nc(-c2ccc(CNC(=O)c3cnc(-c4ccccn4)nc3)cc2)no1
O=C(NCCN1CCC(n2c(=O)[nH]c3cc(Cl)ccc32)CC1)C1CC1c1ccccc1
NC1CN(C(=O)c2cc(NC(=O)c3cc(-c4ncccc4F)c(F)cc3Cl)n(-c3ccccc3)n2)CCC1F
CCNC(=O)c1nnn(-c2cc(C(C)C)c(O)cc2O)c1-c1ccc(CN2CCC(N(C)C)C2)cc1
CC(C)C(CN1CCC(C)(c2cccc(O)c2)C(C)C1)NC(=O)C1Cc2ccc(O)cc2CN1CCCF
O=C(Oc1ccccc1Cl)N1CCC(c2nc(C3=NOC(c4ccccc4)C3)cs2)CC1
O=c1cc(-c2cccc(F)c2)[nH]c2c(-c3ccc(F)cc3)cnn12
CCCN(CCC)CCCCN(C)Cc1ccc(CN(Cc2ncc[nH]2)Cc2nccn2C)cc1
CN1C2CCC1C(CCCOC(c1ccccc1)c1ccc(Cl)cc1)C(c1ccccc1)C2
CN=C(O)c1ccccc1N=c1[nH]c(=Nc2ccccc2OC)[nH]c2c1CCN2
[C-]#[N+]c1ccc(C(=O)Nc2ccc(F)c(C34COCC3(F)COC(=N)N4)c2)nc1
O=C(c1ccc(Cl)cc1Cl)N1CCn2c(nc(C(F)(F)F)c2-c2ccc(F)cc2)C1
O=C(Nc1ccc(C(=O)N2CCCCc3ccccc32)cc1)c1ccccc1
Cc1c[nH]c2ncnc(N3CCC(NC(=O)c4ccccc4)C3)c12
CC(C)(C)C(NC(=O)C(CCCc1ccccc1)CC(=O)O)C(=O)NC1CCCC1
COC1(C)CCCN(S(=O)(=O)c2ccc(C(C)(C)O)cc2)CC1
Cn1ccc(C2CCNCC2C(=O)N(Cc2cc(CCC#N)cc(Cl)c2Cl)C2CC2)cc1=O
CC(C)(C)OC(=O)N1CCC(N(C(=O)c2ccc(-c3ccco3)cc2)C2CC2)CC1
CC(=O)NC(Cc1cccc(F)c1)C(O)CNC1CC2(CC(F)C2)Oc2ncc(CC(C)(C)C)cc21
CCNC(=O)NCc1cccc(CCCCOCCCCCCNCC(O)c2ccc(O)c(CO)c2)c1
Cc1cc(C)cc(S(=O)(=O)c2c(C(=O)NCc3ccccc3F)[nH]c3ccc(Cl)cc23)c1
COc1cc(C=CC(=O)CC(=O)C=Cc2ccc3cc[nH]c3c2)ccc1O
CC(C)(Oc1cccc(OCCN2CC=C(c3ccc(Cl)cc3)CC2)c1)C(=O)O
CC1(C)CN(Cc2ccc(O)cc2)C(=O)C1Oc1ccc(C#N)c(C(F)(F)F)c1
CCOc1ccc(CC(N=C(O)c2sccc2C)C(O)=NC(Cc2cccnc2)C(O)=NCc2ccc(CN)cc2)cc1
CCN(C(=O)Oc1ccc(F)cc1)C1CN(C(=O)C2CCN(c3ccc(Cl)cn3)CC2)CC1c1ccc(F)c(Cl)c1
COc1cc2c(Oc3ccc4[nH]c(C)cc4c3F)ncnc2cc1OCCCN1CCCC1
[H]C([H])([H])Oc1cc(F)cc(N(CCN)c2ccc3ncc(-c4cnn(C)c4)nc3c2)c1
CN(C)CC(=O)Nc1ccc(C2CN(c3nc(-c4ccncc4F)cc(=O)n3C)CCO2)cc1
O=C(C=Cc1cccnc1)Nc1ccc(S(=O)(=O)c2cc(Cl)cc(C(F)(F)F)c2)cc1
COc1ccc(Nc2ncc(CN3CCOCC3)cc2-c2nc(C)nc(N)n2)cn1
COCCNC(=O)c1cccc2c1nc(Nc1cccc(Cl)c1)c1ccncc12
CCOc1ccc(C#Cc2ccc(CC(C)NC(=O)c3ccco3)cc2)cc1
OC(c1cccnc1)(c1cccc(Cl)c1)c1ccc2nc(Cl)c(Cc3cccs3)c(Cl)c2c1
CN1C(=O)N(c2cn(C)cn2)CC1C(=O)NCc1ccc(Cl)cc1Cl
Cc1noc(C)c1-c1ccccc1COCC(NC(=O)C(C)(C)N)c1nnnn1CCOC(=O)NCCCCO
CCn1c(=O)c2[nH]c(-c3cnn(Cc4cccc(C(F)(F)F)c4)c3)nc2n(C)c1=O
Cc1nc(N2CC3CN(C(=O)c4c(F)cccc4-n4nccn4)CC3C2)ncc1Cl
CON=C(C)c1cnc2nnn(Cc3cc4cccnc4cc3F)c2n1
c1cc(-c2n[nH]c3ccnc(OC4CCOCC4)c23)nc(N2CCOCC2)n1
COc1cc(NC(=O)c2cc3c(C)nn(C4CCCCC4)c3s2)ccc1NC(C)=O
CC(=O)NCC1(N)CCN(c2ncnc3[nH]cc(C)c23)C1
Cc1cc2c(cc1Cl)C1(CCN(C(=O)C3CN(C(C)(C)C)CC3c3ccc(F)cc3F)CC1)CC2C(C)(C)C(=O)N1CC(F)(F)C1
COc1ccc(-n2nccn2)c(C(=O)N2CC3CN(c4nc(C)cc(C)n4)CC3C2)c1
COCc1n(CC2CC(c3ccccc3)(c3ccccc3)C(=O)O2)cc[n+]1C
CCN(Cc1ccccc1Cl)c1ccc(C(=O)NCc2cccnc2)cc1
Cc1ccc(CCCc2cccc(C3OC(CO)C(O)C(O)C3O)c2)cc1
COc1cc(CCNCc2cccc(F)c2)c(Cl)cc1NC(=O)Nc1cnc(C#N)cn1
COc1ccc2ccc(S(=O)(=O)NC3CCN(Cc4cc(C(=N)N)ccc4N)C3=O)cc2c1
CC(O)(c1ccc(C(=O)N(C2CC2)C2CCC(COC(N)=O)(c3cscn3)CC2)cc1)C(F)(F)F
N#Cc1cc(NCC2CCC(c3nnn4cnc5[nH]ccc5c34)CC2)ccc1Cl
CN1CCc2cc3c(c4c2C1Cc1cccc(O)c1-4)OCO3
COc1ccc(S(=O)(=O)Nc2cccc(C(c3c(O)c4c(oc3=O)CCCCCC4)C3CC3)c2)cc1
c1ccc2c3c([nH]c2c1)C1CCCN1CC3
CC(O)C(NC(=NS(=O)(=O)c1ccc(Cl)cc1)N1CC(c2ccccc2)C(c2ccc(Cl)cc2)=N1)C(N)=O
CCCCC(NC(=O)OC(C(C)C)C(C)C)C(=O)C(=O)Nc1[nH]nc2cccc(F)c12
O=C(Nc1ccc(F)cc1)N1CCc2ccsc2C1c1ccc(C(F)(F)F)cc1
CC(C)(C)NC(=O)C1CN(Cc2cc3cc(F)ccc3o2)CCN1CC(O)CC(Cc1ccccc1)C(=O)NC1c2ccccc2CC1O
Clc1cc(N=c2[nH][nH]c3cccnc23)ccc1Oc1ccccn1
Cc1cnc(-c2c(-c3nc(C)n4ncnc(N5CCC5)c34)cnn2C)c(F)c1
CCC(Cc1ccc(OC)c(CNC(=O)c2ccc(C34CC5CC(CC(C5)C3)C4)cc2F)c1)C(=O)O
CCOC(=O)COc1cccc2ccc(Cc3cnc(CC)c4cc(OC)c(OC)cc34)nc12
COc1cccc(-c2cn(-c3ccc(CC(=O)O)cc3)c3ncnc(N)c23)c1
CN(C)CCn1nc(C(F)(F)F)cc1-c1cccc(Oc2ccc(S(=O)(=O)Nc3nccs3)cc2C#N)c1
NC(=S)NN=C1CCSc2c(F)cc(Br)cc21
O=S(=O)(c1ccccc1)N1CCCc2cc(-c3cccnc3)ccc21
CCC1=C(C(=O)OC)C(c2ccccc2Cl)C(C#N)=C(C)N1
O=C(Oc1ccc(Oc2ccc(C(F)(F)F)cn2)cc1)N1CCCCC1
NC1=NC(c2cc(F)cc(F)c2)CO1
Cc1cccc(C)c1CC(N)C(=O)NC(CCCN=C(N)N)C(=O)NC(Cc1ccccc1)C(=O)NCCC(N)=O
CC(c1ccccc1)C(NC(=O)C(C)(C)N)C(=O)N1CCC1c1nc2cc(Cl)c(Cl)cc2[nH]1
CC(C)CCN(Cc1cc(Br)c(O)c(Br)c1)C(=O)CCC(=O)N1CCC(N2Cc3ccccc3NC2=O)CC1
COc1ccc(-c2sc3c(c2CN(C)Cc2ccccc2)c(=O)n(CC(C)C)c(=O)n3Cc2c(F)cccc2F)cc1
O=C(Nc1ccc(OC(F)(F)F)cc1)c1cnc(N2CCC(O)C2)c(-c2ccc3ccncc3c2)c1
COc1ccc2cc(Cc3ccccc3)cc(CCNC(C)=O)c2c1
CS(=O)(=O)NC(=O)CCCCCCCCCCCNC(=O)NC12CC3CC(CC(C3)C1)C2
CS(=O)(=O)N=C(O)c1ccc(-c2c(CCc3ccc4ccccc4n3)nc3c(N4CCOCC4)ccnn23)cc1
COc1c(C(C)=CC=CC(C)=CC(=O)O)cc(C(C)(C)C)cc1C(C)(C)C
COc1cc(OCc2cccc(OCc3ccccc3F)c2)c2cc(-c3cn4nc(OC)sc4n3)oc2c1
C=C1C(O)CC(=CC=C2CCCC3(C)C2CCC3C(C)CC#CC(O)C23CC4CC(CC(C4)C2)C3)CC1O
CN(C)CCCNC(=O)c1cc(NC(=O)Cn2cc(C3=C(c4c[nH]c5ccccc45)C(=O)NC3=O)c3ccccc32)cn1C
Cn1cc(-c2cn(-c3ccnc4c3c(C(F)(F)F)nn4-c3ccc(C(N)=O)cc3F)cn2)cn1
CCCN(CCC)c1nc(N(C)c2ccc(OC)cc2Cl)nc2ccnn12
Cc1ccccc1C(=O)N1CCN(c2ccc(C(=O)c3c(-c4ccc(O)cc4)sc4cc(O)ccc34)cc2)CC1
N#Cc1ccc(N=C(O)Nc2ccc(Oc3ccnc(N=C(O)C4CC4)c3)cc2F)cc1Cl
CCc1cccc(CC)c1NC(=O)c1c2c(nn1C)-c1nc(Nc3ccc(N4CCN(C)CC4)cc3OC)ncc1CCC2
COc1ccc(CC(=O)NCc2ccccc2-c2ccccc2C(=O)NCc2ccc(F)cc2F)cc1
NC(=O)c1ccc2[nH]c(-c3ccc(Oc4ccc(Cl)cc4)cc3Cl)nc2c1
O=C(NCc1ccc(Cl)cc1Cl)N1CCC(Nc2ncccn2)CC1
CN(C(=O)c1ncccc1NC(=O)c1nc(C2CC2)cnc1Nc1cncnc1)C1CCOCC1
CN1CCc2nc(N3CCN(C)CC3)nc(Nc3ccc(F)cc3)c2CC1
Nc1c(NC2CC2)nc(C2CC2)nc1N1CCCCCC1
CC12CCC(CN(CCC3CCCCC3)C1)C2(C)C
CCCS(=O)(=O)Nc1ccc(F)c(C(=O)c2c[nH]c3ncc(-c4ccc(C)nc4F)cc23)c1F
N#CC1CCC(C#N)N1C(=O)CNC12CC3CC(CC(C3)C1)C2
N=C(O)c1cc(NC(=O)c2cc(-c3ncc(F)cc3Cl)ccc2Cl)n(-c2ccccc2)n1
Cn1cnc2cc(-c3ccc(CN4CCOCC4)c(S(C)(=O)=O)c3)nc(NC3CC3)c2c1=O
O=C(C=Cc1ccc2c(c1)nc(-c1ccccn1)n2CC(O)CO)NO
O=S(=O)(NCC1CC1)c1ccc(Nc2ccccc2)cc1C(F)(F)F
CC1CN(Cc2ccco2)CCC1(C)c1cccc(O)c1
CCN(CC=Cc1ccccc1S(=O)(=O)Nc1ccc2c(c1C(=O)O)CCCC2)CCO
Cc1cncc(C(=O)Nc2cccc(C(C)Nc3cncc(Br)c3)c2)c1
N#CCC1(n2cc(-c3ncnc4[nH]ccc34)cn2)CN(C2CCN(Cc3ccccc3C#N)CC2)C1
CC(C)(C)C(=O)Nc1cnc2ccc(-c3cnc4ccccc4c3)cc2c1Nc1ccc(N2CCNCC2)c(C(F)(F)F)c1
O=C(O)COc1ccc(SCc2ccc(OCc3ccccc3)cc2)c2c1CCC2
COc1cc(Nc2nccc(-n3cc(C)c(CN(C)C)c3)n2)cc(OC)c1OC
Nc1cnc(-c2ccc(C3CCC3)c(OCc3ccc(C(=O)O)o3)c2F)cn1
CC#Cc1cncc(-c2cccc(C3(C4CC4)NC(=N)N(C)C3=O)c2)c1
COc1cc(-c2ccnc(C(=O)O)n2)ccc1C
COc1cc(F)c(F)c(CNC(=O)C2SCCN2C(=O)Nc2cn(C(N)=O)c3ccccc23)c1
CCCS(=O)(=O)N1CCN(C2(CNC(=O)c3c(N)cccc3Cl)CCCC2)CC1
[C-]#[N+]c1c(F)ccc(C2CN3CCN(C(=O)Cc4cnc(-n5cnnn5)cc4CC)CC3CO2)c1C
CCC(Oc1ccc2[nH]nc(-c3nc4cc(N5CCCCC5)ccc4[nH]3)c2c1)c1c(Cl)cncc1Cl
CC1CN(C)CCN1c1cccc(O)c1
CC(C)(C)N(NC(=O)c1ccc(Cl)cc1)C(=O)c1ccccc1Cl
CCCCS(=O)(=O)Nc1ccc2c(c1)N=C(c1ccc(C(=O)O)cc1)c1cc3c(cc1N2C)C(C)(C)CCC3(C)C
O=C(NCCCCCNc1c2c(nc3cc(Cl)ccc13)CCCC2)c1ccc2nc(-c3ccc(Cl)cc3)c3c(c2c1)NCCC3
CC(=O)n1nc(-c2cccc(C)c2)nc1SCC(=O)Nc1ccccc1
CCN1CCN(CCCC(=O)Nc2n[nH]c3nnc(-c4ccccc4)cc23)CC1
COc1ccc(Cc2c[nH]c3cccc(OC4OC(CO)C(O)C(O)C4O)c23)cc1
COC1CCC2(CC1)Cc1ccc(-c3cc(F)cc(C(F)(F)F)c3)cc1C21NC(=N)N(C)C1=O
c1ccc(CN2CCC(COc3cccnc3)CC2)cc1
C=CC(O)=Nc1cccc(-c2cnc3[nH]cc(-c4cccc(S(=O)(=O)N(CC)CC)c4)c3c2)c1
CC(C)C1NC(=O)C(Cc2cccc(Cl)c2)NCCOc2ccccc2CCCNC(=O)C(CNC2=NCCN2)NC1=O
CCCCNC(=O)CC1NC(C)C(O)C(O)C1O
O=C(O)c1ccccc1C1CCN(c2ncc(C(O)(C(F)(F)F)C(F)(F)F)s2)CC1
COC(=O)c1c(-c2cc(OC)c(OC)c(OC)c2)c2ccc(OCc3ncccn3)nc2c(=O)n1Cc1ccnc(C)c1
O=C(NCc1ccccc1)c1cc2ccccc2[nH]1
Cn1c(=O)oc2ccc(-c3ccc(CC(C#N)NC(=O)C4NC5CCC4C5)cc3)cc21
OC(=Nc1ccc(C2CNCCO2)cc1)c1ccn(-c2ccccc2)n1
CC(O)CNc1cc(Nc2cccc(Cl)c2)nc2c(C=C3N=C(O)N=C3O)cnn12
N=C(NCCCc1c[nH]cn1)NCCC(c1ccccn1)c1ccc(Cl)cc1Cl
Cc1cc(C)c(S(=O)(=O)NC(Cc2c[nH]c3ccccc23)C(F)(F)F)c(C)c1
c1ccc(Nc2ccc(Oc3ncccc3-c3ccsc3)cc2)nc1
Cc1ccc(-c2cc(Br)ccc2OCc2ccccc2)n1-c1cc(C(=O)O)c2ccccc2c1
O=c1n(C2CCN(CC(F)(F)F)CC2)nc(-c2ccnc(NC3CCOCC3)c2)n1-c1ccc2ccccc2c1
CC(=O)Nc1nc2c(Oc3cc(-c4ccc(C(F)(F)F)cc4NCC4CCCN4CC(C)C)ncn3)cccc2s1
Cc1cccc(-c2ccc(C=CC3C(C)C(F)(F)CC4(CN)C(=O)OC(C)C34)nc2)c1C#N
NS(=O)(=O)OCC1OC(n2cnc3c(NC4CCc5ccccc54)nccc32)C(O)C1O
CCc1ncnc(-c2ccc(C(=O)N3CCC(O)(C(F)(F)F)CC3)c(F)c2)c1C#Cc1ccc(N)nc1
CC(=O)n1nc(-c2ccccc2)nc1NCc1ccc(F)cc1
Nc1noc2ccc(-n3nnnc3C(=O)Nc3ccc(-c4ccccc4S(N)(=O)=O)cc3)cc12
CCCCCCCCCCCCCCCC(=O)c1ncc(-c2ccccn2)o1
CC1(C)CCc2c(sc3nc(-c4ccncc4)nc(NCCN)c23)C1
Cc1ccc(N(CCN2CCC(OCC(=O)O)CC2)C(=O)c2ccccc2)cc1
Cc1cccc2[nH]c(-c3n[nH]c4ncc(-c5cncc6ccccc56)cc34)nc12
CCOCCC1(Oc2ccc(Oc3cccc(C)c3)cc2)C(=O)NC(=O)NC1=O
COc1cc(N)c(Cl)cc1C(=O)NCC1CCNCC1
Cc1[nH]c2ccc(Cl)cc2c1C1CCN(CC(O)Cn2nc(-c3ccc(C(F)(F)F)cc3)c3c2CCN(S(C)(=O)=O)C3)CC1
N=C(N)c1ccc(NC(=O)C(O)c2cccc(-c3ccc(OC(F)(F)F)cc3)c2)cc1
CCCCCN(CCCCC)C(=O)C1CCN(C(=O)N(c2ccccc2)c2ccccc2)C(C(=O)O)C1
CCCCN(CC)C(=O)C(=O)c1c(-c2ccccc2)[nH]c2ccc(Cl)cc12
CC(=O)Nc1cccc(Nc2ncnc(N3CCC(OCc4ccc(C(C)C)cc4)CC3)n2)c1C
Cc1ccc(NC(=O)c2cccc(C(F)(F)F)c2)cc1C(=O)Nc1cnc(NC2CCN(C)CC2)nc1
FC(F)(F)c1ccc(C23CCN(CC2)Cc2cc(Oc4ccc(C(F)(F)F)nn4)ccc23)cc1
Cc1ccccc1C(=O)Nc1ccc2[nH]cc(C3CCN(C)CC3)c2n1
CCCOc1cc2c(cc1OC)CC(=O)N(c1ccc(OC)cc1)C2c1ccc(Cl)cc1
COc1cc(-c2ccc(Cl)c(C)c2)ccc1-c1nccc2cc(S(=O)(=O)Nc3ccncn3)ccc12
CCc1cc(-c2noc(-c3cc(OC)cc(CC(C)C)n3)n2)cc(C)c1OCC(O)CNC(=O)CO
O=C1CC2c3cc(O)ccc3OC(c3ccc(O)cc3)C2C1
Cc1ccc(N=C(O)c2cccc(N(C)C)c2)cc1-n1ccn2nc(-c3cccnc3)cc12
CC(C)CC(NC(=O)C(NC(=O)C(N)CNC(=O)c1[nH]c(=O)[nH]c(=O)c1F)C(C)C)C(=O)NC(Cc1ccccc1)C(=O)O
Cc1nc(C(=O)N2C(C)CCCC2CNc2ccc(C(F)(F)F)cn2)c(-c2ccc(F)cc2)s1
COc1cccc2c1C(c1ccccc1)=NCC(CCNC(=O)c1cccs1)N2C
C=CCN(C)CCCCCCOc1ccc2c(-c3ccc(Br)cc3)noc2c1
CCc1ccc(S(=O)(=O)NC2c3cc(C(=O)N(CC)c4cccc(Cl)c4)cnc3OC(C)(C)C2O)cc1
COC(=O)c1ccccc1-c1ccc(C(C)NC(=O)C2(NC(=O)C(F)(F)F)CC2)c(F)c1
CC(Cc1ccc(C(C)(C)C)cc1)N1CCc2cc(S(=O)(=O)Nc3ccc(OCCCCCc4ccccc4)cc3F)ccc2C1
O=C(NCCN1CCC(n2c(=O)[nH]c3cc(Br)ccc32)CC1)c1ccc(F)cc1
COC(=O)C1CC(NC(=O)c2cc(OC)c(OC)c(OC)c2)CN1C(C)=O
Fc1ccc(-c2cc(CNc3nc(Nc4cc(C5CC5)n[nH]4)cc(N4CCOCC4)n3)on2)cc1
CCCCC1(CC)CS(=O)(=O)c2cc(CCC(O)=NO)c(OC)cc2C(c2ccccc2)N1
O=c1nc(Nc2ccc(N3CCOCC3)cc2)c2cccnc2n1O
O=C1c2cccc(Cl)c2C(OCC2(CO)CC2)(c2ccc(Cl)cc2)N1Cc1ccc([N+](=O)[O-])cc1
CN(c1ncnc2[nH]ccc12)C1CCC(CS(=O)(=O)N2CCC2)CC1
Cc1[nH]c2c(c1C(=O)NCCCN1CCCC1)CCCC2=C1C(=O)Nc2ccc(F)cc21
CC(=O)C1=C(C)N(c2cccc(C(F)(F)F)c2)C(=O)N(C)C1c1ccc(C#N)cc1C(=O)N1CCN(C(C)C)CC1
CCN(CC)CCCOc1cc2c(Nc3ccc(F)c(Cl)c3)ncnc2cc1OC
CC(=O)NC1CCN(CCOc2ccc(Cc3ccccc3)cc2)C1
CCCN1CCc2cccc3c2C1Cc1cccc(OC(=O)Nc2cccc4ccccc24)c1-3
Cc1ccc2c(C3CCN(CCN4CCN(C(C)C)C4=O)CC3)cn(-c3ccc(Cl)cc3)c2c1
COc1ccc(-c2nc3c(OCC4CCNCC4)c(Cl)cnc3[nH]2)cc1
O=c1cc(N2CCOCC2)nc2c3ccccc3ccn12
Cn1c(N2CCN(CCN3c4ccccc4Sc4ccc(C(=O)O)cc43)CC2)cc(=O)n(C)c1=O
OC(=Nc1ccc(Cl)c(C(F)(F)F)c1)Nc1cnc(Oc2ccnc(N=C(O)C3CC3)c2)c(Cl)c1
Cc1ccc(-c2nc(NC(=O)CN3CCN(C)CC3)cc(-n3cccn3)n2)o1
CN(C)CCCN=C(O)CN1C(=O)N(c2cccc(C(F)(F)F)c2)C2=C(C(=O)CC2)C1c1ccc(C#N)cc1
CC(C)C(CC(O)C(N)CN1CC(=O)N(c2ccccc2Cl)CC1(C)C)C(=O)NCC(C)(C)C
CN(C)Cc1ccc(-c2c(-c3cccc(OC(F)(F)F)c3)cc3n2C(CCN)CNC3=O)cc1
COCCOc1cc(F)c(-c2nc(C(=O)Nc3cnn(C)c3C3CCC(N)C(O)CO3)ccc2F)c(F)c1
Cc1cc(C)c(-c2nc3cc(N4CCCC4)ncc3[nH]2)cc1C(=O)N1CCC(c2ccc(C#N)cc2)CC1
COc1cc(Cc2cnc(N)nc2N)cc(OC)c1C
CC(NC(=O)N1CC2CC1CN2CCCOc1ccc(C(=O)C2CC2)cc1)C(=O)O
CN(C)C(=O)c1ccc(N(Cc2cccc(C#N)c2)C(=O)c2cc(Cl)c(O)cc2O)cc1
CC(C)Oc1ccc(Nc2ncc(N)c(=O)n2Cc2ccc(Cl)cc2)cc1F
CC(C)(C)c1[nH]nc2c1C(c1cccc[n+]1[O-])N(c1ccc(-c3cccs3)cc1)C2=O
COC(=O)c1cc(-c2cc(Oc3ccc(NC(=O)Nc4cc(C)ccc4F)cc3)ccn2)c[nH]1
Nc1ccccc1NC(=O)c1ccc(CNc2ncnc3ccccc23)cc1
COc1ccc(CN(Cc2ccc(OC)cc2)c2nc(C)nc(Cl)n2)cc1
C=CCn1nc(-c2ccc(O)cc2O)c2cccc(C(F)(F)F)c21
CCCC(=O)NS(=O)(=O)c1ccccc1-c1ccc(Cn2c(CC)nc3c(C)cc(C)nc32)cc1
COC(=O)c1cccc(NC(=O)NC2CC(c3ccccc3)c3ccc(C)cc3N(CC(=O)NC(C)(C)C)C2=O)c1
C=CCSc1ccc2c3c(cccc13)C1=NC(=O)C(C(=O)OCC)=C12
CC(=O)NC(Cc1c[nH]c2ccccc12)C(=O)CCc1cc(C(F)(F)F)cc(C(F)(F)F)c1
O=S(=O)(Nc1ccc2ccc(OCc3ccc4ccccc4n3)cc2c1)C(F)(F)F
COc1cccc(C=CC(=O)N(C)C2CCC3(O)C4Cc5ccc(O)c6c5C3(CCN4CC3CC3)C2O6)c1
O=C(NC1CCC(C(=O)Nc2ccc(-c3ccccc3)cc2)CC1)c1ccon1
NC1=NC(c2cc(NCc3nn(C(F)F)cc3Cl)ccc2F)(C(F)F)C2CC2O1
O=C1c2ccccc2CC1CCN1CCN(c2ccc(Cl)cc2)CC1
CN(CCO)c1cc(Nc2nccc(-c3cnc(N4CCC(F)C4)c(C#N)c3)n2)ccn1
CC#CC1(O)CCC2C3CCC4=CC(=O)CCC4=C3C(c3ccc(N(C)CCCCCCCCCCC(=O)O)cc3)CC21C
CN(Cc1ccccc1)C(=O)c1ccc(S(=O)(=O)Nc2cccc(F)c2)cc1
NC(=O)C1CCN(c2ncc(C(=O)Nc3nc(-c4cccc(C(F)(F)F)c4F)cs3)cc2Cl)CC1
CC1OCCC1OC(=O)NC(Cc1ccccc1)C(O)CN1CC2CCCCC2CC1C(=O)NC(C)(C)C
CC1C(=O)N(CC(F)(F)F)CCCN1C(=O)CC(N)Cc1cc(F)c(F)cc1F
O=C1COc2ccc(CNC34CCC(CCc5c(F)cnc6ccc(OCCc7cc(=O)c(O)c[nH]7)nc56)(CC3)OC4)nc2N1
CC(C)(C)CCN=C(O)N1CCn2c(Cl)c(-c3ccccc3)c(C(=N)O)c2C1
NCCCNC(=O)C1C(C(=O)Nc2ccc(Br)cc2)C2C=CC1C21CC1
CCCCCCCCCCCCn1nnnc1C(NC(=O)c1ccccc1C(F)(F)F)c1ccccc1
Cc1nc2cc(-c3ccccc3)ccc2n1-c1ccc(C(=O)NC2CC2)s1
CCCCOC(=O)c1cc(N2C(=O)C3=C(CCCC3)C2=O)c(F)cc1Cl
O=C(NCC1CCN(CC(c2ccccc2)c2ccccc2)C(=O)C(CCCN2CCCCC2)N1)c1ccc2cc(F)ccc2c1
Cc1nc2cccnc2n2c(-c3cc(C4(O)CCOCC4)ccc3Cl)nnc12
O=C(NC1N=C(c2ccccc2)c2ccccc2-n2cnnc21)OCc1ccccc1
Nc1ccc(S(=O)(=O)n2cc(C3=CCNCC3)c3cc4c(cc32)OCO4)cc1
CCN(C(=O)Oc1ccc(F)cc1)C1CN(C(=O)C2CCN(c3ccc(F)cn3)CC2)CC1c1ccc(F)c(F)c1
CCC(=O)c1cnc2ccc(-c3cc(Cl)c(O)c(Cl)c3)cc2c1Nc1ccc(N2CCC(N)C2)nc1
COc1ccc(F)c(-c2ccc3c(c2)C2(N=C(C)C(N)=N2)C2(CCC(OC)CC2)C3)c1
COc1nc2nc(C)cc(Nc3ccc(Cl)cc3)n2n1
CCOCCC1(c2ccc(Cl)c(Cl)c2)C2CNCC21
COC1(c2cc(F)cc(OCc3ccc4ncncc4c3)c2)CCOCC1
Cc1cc(-c2ccc(N3C(=O)C(=O)C(C(=O)C(C)C)C3c3ccccc3OCC3OCCO3)cc2)cs1
CC(C)(O)C(c1ccccc1)n1cc(NC(=O)c2n[nH]c3cc(-c4cn[nH]c4)ccc23)cn1
Cc1cc(C)nc(N2CC3CCN(C(=O)c4ccccc4-c4nnc[nH]4)CC32)n1
O=C(O)CCCOc1cc(-c2cn[nH]c2)c2c(c1)C(O)(C(F)(F)F)c1ccccc1-2
Cc1ccccc1C(=CCCN1CCCC(C(=O)O)C1)c1ccccc1F
CC1CN(C(=O)c2cn3c4c(cccc24)OCC3C2CCCCC2)CC(C)N1
C=CCOc1cc(Cl)c(Cc2ncc(-c3cccs3)s2)cc1C1OC(CO)C(O)C(O)C1O
CCCCC1=NC2(CCOCC2)C(=O)N1Cc1ccc(-c2ccccc2C(=O)O)cc1
Cc1cc2ccccc2n1CCNC(=O)c1ccc(N2CCC(C)CC2)cc1
O=C1c2ccccc2-c2nccc3cccc1c23
O=C(Cc1nc(-c2ccccn2)cc2ccccc12)c1ccccc1
COc1ccccc1CNc1ccc2c(c1)C13CCCCC1C(C2)N(CC1CC1)CC3
Fc1ccc(-c2c[nH]c(-c3cccnc3)n2)cc1F
COCC(N=C(O)Nc1cc2[nH]nc(-c3cnc(OC)nc3)c2cn1)c1ccccc1
Cc1cc(-c2nnc3c4ccccc4c(OCc4cccc(CNCCc5ccccc5)n4)nn23)no1
Cc1ncc(-c2cnc(N)c(-c3ccc(C(O)=NC(CO)c4cccc(Cl)c4)c(F)c3)c2)n1C
Cc1cc(C(=O)NC2CCC(NC(=O)c3cc(F)cnc3Oc3cccc(-c4ccc(O)cc4CN4CCOCC4)c3)CC2)nn1C
CC(C)C(CC(O)C(N)CN1CC(=O)N(c2cc(F)ccc2F)CC1(C)C)C(=O)NCC(C)(C)C(N)=O
Cn1ncc2c(NCC(C)(C)CO)nc(-c3cccc4[nH]ncc34)nc21
Cn1cnc2cc(-c3ccc(S(N)(=O)=O)cc3)nc(NC3CC3)c2c1=O
CC1=C(C(=O)Nc2cc(Cl)c3[nH]ncc3c2)C(c2ccc(C(F)(F)F)cc2)CC(=O)N1
OCC1OC2(OCc3ccc(Cc4ccc(OC(F)(F)F)cc4)cc32)C(O)C(O)C1O
CCC(C)(C)Nc1c(Nc2ccnc(Nc3ccc(-c4ccccc4)cc3)n2)c(=O)c1=O
N=C(NO)c1cccc(N2C(=O)N(c3cccc(C(N)=CO)c3)C(Cc3ccccc3)C(O)C2CCc2ccccc2)c1
N=C(N)NC(=O)c1cc2c(I)cccc2s1
CC(C)NC(=O)c1ccccc1Nc1ncnc(Nc2ccc(CN)cc2)n1
CC(C)N1C2CCC1c1c(n(C)c3cc(-n4ccc(OCc5ccccc5)cc4=O)ccc13)C2
OC(=Nc1ccc(Cl)c(C(F)(F)F)c1)Nc1ccc(F)c(Oc2cc(N=C(O)C3CC3)ncn2)c1
O=C(Nc1cc[nH]c(=O)c1)c1cc(Cl)c(Cl)cc1Oc1ccc(F)cc1
COc1ccc(C=C2SC(c3ccc(C(C)=O)cc3)=NC2=O)cc1
Cc1cccc(Nc2ncnc3cnc(N(C)C)cc23)c1
O=C(OC1CNC(C#Cc2cc3ncnc(Nc4ccc(OCc5cscn5)c(Cl)c4)c3s2)C1)N1CCOCC1
CC(=O)N1CCCC1COc1ccc(C(F)(F)F)cc1C(=O)N=c1sc(C(C)(C)C)cn1CC1CCCO1
CS(=O)(=O)n1cc2c(n1)CN(C1CCOC(c3cc(F)ccc3F)C(N)C1)C2
COc1ccc(CC2NCCc3c2[nH]c2ccc(C)cc32)c(Cl)c1OC
O=C(C(Nc1ccccc1F)c1ccc(C(F)(F)F)cc1)N1CCCC1c1ccccc1F
Cc1ccc(-c2cc(C(F)(F)F)ccc2OCc2ccc(F)cc2)n1-c1ccc(F)c(C(=O)O)c1
Nc1ccccc1NC(=O)c1ccc(CNc2nccc(-c3ccc(OCCN4CCOCC4)cc3)n2)cc1
N=C(N)NCCCC(NC(=O)C(Cc1ccccc1)NC(=O)C(Cc1cnc[nH]1)NC(=O)CCCc1ccccc1)C(N)=O
Cc1c(CC(=O)Oc2ccc(-c3ccc(S(=O)(=O)NC(C(=O)O)C(C)C)cc3)cc2)oc2ccccc12
COc1ccc2c(ccn2S(=O)(=O)c2cccc(C(=O)Nc3ccc(Cl)cc3C(=O)O)c2)c1
CCCOc1ccc(-c2ccc(-c3ccccc3Cl)n2CC(=O)N=C(N)NCC(O)CO)cc1
Cn1cc(C(=O)NCc2cccs2)c(=O)c2cc(S(=O)(=O)N3CCCC3)ccc21
CNc1nc(Nc2cn(C3CCN(C4COC4)CC3F)nc2C)ncc1C(F)(F)F
N#Cc1cc(-c2ccnc(Nc3ccc(N4CCOCC4)cn3)c2)ccc1OCC1CC1
CCCC(=O)OCOC(=O)C1=C(C)NC(C)=C(C(=O)OC)C1c1cccc(Cl)c1Cl
CCCn1c(-c2ccccc2)cc(C(=O)NCCCN2CCN(c3ccccc3OC)CC2)c1C
Cc1cc(C2(c3ccc(F)c(OCC(F)F)c3)N=C(N)N(C)C2=O)ccc1OC(F)F
Cc1ccc(-c2nccnc2OC2CC(Nc3nc4ccccc4s3)C2)cn1
COC(=O)Nc1ccc(Cl)c(-c2nc3cc(C)ccc3o2)c1
O=C(O)CN1CCC(c2c(C#Cc3ccc4ccccc4n3)nc3c(N4CCOCC4)ccnn23)CC1
O=[N+]([O-])c1ccc(-c2nc(-c3ccccc3)c(-c3ccccc3)n2CCCCCCNc2c3c(nc4ccccc24)CCCC3)cc1
COc1cc(C(CN)C(=O)Nc2ccc3cnccc3c2)ccc1O
CC(c1ccccc1)C(O)C=CC1CC(F)(F)C(=O)N1CCCc1ccc(C(=O)O)s1
N=C(N)c1ccc2[nH]c(-c3cc(CC(=O)O)cc(Br)c3O)c(Cc3ccccc3)c2c1
O=C(Nc1nc2ccc(O)cc2s1)c1ccc(F)c(O)c1
CC1CN(c2nnc(C(F)(F)F)o2)CCN1c1ncc(OCc2ccc(CS(C)(=N)=O)cc2F)cn1
Cn1nc(Nc2nccc(-c3ccc(OC4CCOCC4)c(C#N)c3)n2)ccc1=O
CC1OC(=O)C2CC3CC4(CCC3C(C=Cc3ccc(-c5ccccc5F)cn3)C12)COC(=O)N4
O=S(=O)(Nc1nncs1)c1cc(Cl)c(Oc2ccc(C(F)(F)F)cc2-c2ccnn2C2CNC2)cc1F
CN(C)CCc1c[nH]c2ccc(CCN3CCN(C)S3(=O)=O)cc12
c1cnc2c(N3CCN(CCCCc4ccc(OCCCN5CCCCCC5)cc4)CC3)cccc2c1
O=C(c1ccc(Nc2nccc(-c3cc4ccccc4s3)n2)cc1)N1CCC(N2CCCC2)CC1
Cn1ncc2c(Cl)cc(-c3ccc(C4(C)CCCNC4=O)c(=O)[nH]3)cc21
CNC(=O)c1c(-c2ccc(F)cc2)oc2cc(N(C)S(C)(=O)=O)c(-c3ccc4c(n3)-c3cc5c(F)cccc5n3C(C(=N)O)O4)cc12
CC(C)CCN(CC(O)C(Cc1ccccc1)NC(=O)OC1COC2OCCC12)C1(C)C(=O)Nc2ccccc21
O=S(=O)(NCC1CCCC2(S(=O)(=O)c3ccc(C(F)(F)F)cc3)c3c(F)ccc(F)c3OCC12)C(F)(F)F
O=C1C(Cl)=C(Nc2ccc3c[nH]nc3c2)C(=O)c2ccccc21
Cc1nc2c(ccc3ccccc32)c(-c2ccc3c(c2)CCCO3)c1C(OC(C)(C)C)C(=O)O
CCN1c2cc(Cl)c(Cl)cc2N(C)C(=O)c2cccnc21
CC1(C)CC=C(c2cc(CN3CCN(CCO)CC3)ccc2NC(=O)c2nc(C#N)c[nH]2)CC1
CC(C)=C(F)CN=C(O)C1CC2CC2N1C(=O)Cn1nc(C(=N)O)c2ccncc21
N#Cc1ccc(-c2csc(C3CCCCN3C(=O)COc3ccccc3)n2)cc1
CC(C)(Cc1ccc2ccccc2c1)NCC(O)C1CCCN1Cc1ccccc1C#N
CN1CCN(CCCN(C(=O)Nc2ccc(F)c(Cl)c2)C2CCC3(c4cccnc4)CC23)CC1
Cn1cc(-c2cc3c(-c4ccc(Br)c(N5CCOCC5)n4)n[nH]c3cn2)cn1
Cc1noc(C)c1-c1cc(C(C)c2ccc(F)cc2)c2[nH]c(C3CC3)nc2c1
CSc1ncc(C2C(C(=O)OCC3CCCCC3)=C(C)NC(C)=C2C(=O)OC(C)C)n1Nc1ccccc1
O=C(O)CCCOc1cccc(CCCn2nc(C(c3ccccc3)c3ccccc3)ccc2=O)c1
NC(=O)c1nn(-c2ccc(Cl)cc2)c2c1CCc1ccc(NC(=O)c3ccccc3Cl)cc1-2
Cc1cc(N2CCN(CCCCc3nc4c(c(=O)n3N)CCCC4)CC2)nc2ccccc12
COc1ccc(S(=O)(=O)Nc2cc(Cl)cc(Br)c2Cl)cc1N1CCNCC1
COc1cc2c(Oc3ccc(NC(=O)c4nn(-c5ccccc5F)c(=O)n4C)cc3F)ccnc2cc1OCCCN1CCN(C)CC1
O=C(O)c1ccc(C=C(c2ccc(CCNS(=O)(=O)c3ccc(Cl)cc3)cc2)c2cccnc2)cc1
CCc1csc(C(Cc2ccc(NS(=O)(=O)O)cc2)NC(=O)CCc2ccccc2)n1
CNC(=O)c1ccc(-c2cnc3ncc(Cc4ccc5ncccc5c4)n3n2)cn1
CC1CN(c2nc(N3CCOCC3C)c3ccc(-c4ccc(Cl)cc4)nc3n2)CC(C)O1
COC(=O)CCC1=C(c2ccccc2)c2cc(CCC(=O)OC)ccc2C(=O)C1=O
Cc1csc(NN=Cc2ccc(Cl)cc2)n1
CCOc1ccc(Cl)c(-c2ccc(OCCCC(=O)O)cc2)c1
Cc1ccc(-n2cnc3c(sc4nccc(N(C)C)c43)c2=O)cc1
Cc1[nH]c(C=C2C(=O)Nc3ccc(C(=O)NNc4ccccc4)cc32)c(C)c1CCC(=O)O
CC(C)c1ccccc1Sc1c(O)cc(-c2cccc([N+](=O)[O-])c2)oc1=O
Cc1ccc(CNCC2CCC(c3nnn4cnc5[nH]ccc5c34)CC2)s1
Cc1ccc(CNCC(NC(=O)CNC(=O)c2cc(NCc3ccccc3)cc(C(F)(F)F)c2)C(=O)NC(C)(C)C)c(C)c1
CC(C)c1cc(C(N)=O)ccc1-n1nc(C(C)C)c2c(-n3cnc(-c4cnn(C)c4)c3)ccnc21
CC1COCCN1Cc1cccc(-c2nc(-c3cccc(C(F)(F)F)c3)c[nH]2)c1
COc1cccc(NC(=O)C2(C(=O)Nc3ccc(Oc4ccnc(Nc5cccc(CS(C)(=O)=O)c5)n4)c(F)c3)CC2)c1
CC1CN2CCN(Cc3ccc4ccccc4c3)CC2CC1(C)c1cccc(O)c1
CCOCCCC#Cc1nc(N)c2ncn(C3OC(CO)C(O)C3O)c2n1
O=C(CCCc1c[nH]c2ccccc12)NCCCCCCNc1c2c(nc3cc(Cl)ccc13)CCCC2
O=C(O)C1C(Cn2nc3ccccn3c2=O)CCC1Sc1ccc(-c2ccc(Cl)cc2)cc1
CN(C)C(=O)CCCN1CCC(n2cc(N=C(O)c3c(N)nn4cccnc34)c(-c3cc(Cl)ccc3OC(F)F)n2)CC1
CC1CCCN1CCc1ccc(-c2ccc(CCNC(=O)C(C)(C)C(=O)OC(C)(C)C)cc2)cc1
Nc1ncnc(N2CCC(c3nc(-c4ccc(F)c(C(F)(F)F)c4)cn3CC3CNC3)CC2)c1Cl
CC(C)(C)Cn1c(Cc2ccc(-c3ccc4ccccc4c3)cc2)cc2cnc(C#N)nc21
NC(CC(=O)N1CCN(Cc2ccccc2Cl)C(=O)C1)Cc1cc(F)c(F)cc1F
COc1cc(-c2cccc(C(=O)NC3CCCCC3)c2)cc(C=O)c1O
Cc1cc(CC(OC(=O)N2CCC(N3Cc4ccccc4NC3=O)CC2)c2ccccn2)cc2c(CN3CCCC3)n[nH]c12
O=C(c1ccc(C(=O)N2CCC(N3CCCC3)CC2)o1)N1CCC(N2CCCC2)CC1
CC(Oc1ccccc1F)C(=O)Nc1ccc(OCC(=O)O)c(F)c1
COc1cn(C(C(=O)Nc2ccc(C(=O)O)cc2)C(C)C)c(=O)cc1-c1cc(Cl)ccc1C#N
COC(=O)c1c(C(=O)N2CCOCC2)cc2cc(OC)c(OC)cc2c1-c1cc(OC)c(OC)c(OC)c1
CCCCN(C)CC(=O)C(CC(=O)O)NC(=O)C(CC)n1cccc(NC(=O)c2ccc3ccccc3c2)c1=O
CSc1cc(C)nc(SC)c1NC(=O)N(Cc1ccccc1)Cc1cccc(-c2ccn(C)n2)c1
Cc1nc(C#Cc2cncc(-c3cccc(C#N)c3)c2)cs1
COc1cc(-c2cnc(OC)c(Cl)c2)c(F)cc1-n1c(=O)ccc2cc(S(=O)(=O)Nc3cccnn3)ccc21
O=C1NCc2c1c1c3ccccc3n3c1c1c2c2ccccc2n1CC(CO)C3
NC(CC(=O)N1C(COC(=O)c2ccccc2)CC2CCCCC21)Cc1cc(F)c(F)cc1F
O=C(C1CCCCN1C(=O)COc1ccccc1)N1CCN(c2ccccn2)CC1
CC(C)(C)c1ccccc1Oc1ncccc1NC(=O)Nc1ccc(N2CCN(Cc3ccccc3)CC2)cc1
Cn1cc(-c2cc3c(cn2)cnn3-c2cn(C)c(=O)c(N3CCCC(N)C3)n2)cn1
CC(C)C(=O)N1CCC(C(=O)N2CC(N(C)C(=O)Oc3ccc(F)cc3)C(C)(c3ccc(Cl)cc3)C2)CC1
Cc1[nH]c2ccc(Cl)cc2c1C1=CCNCC1
CC(C)C(C(=O)O)N(C)C(=O)C(CC(O)C(OCc1ccccc1)C(=O)N(C)C(C(=O)O)C(C)C)OCc1ccccc1
COc1ccc(NC(=O)c2ccc(C)c(Nc3ncnc4ccc(N5CCN(C)CC5)nc34)c2)cc1C(F)(F)F
COc1cc2c(Nc3ccc(-c4nc5ccccc5s4)cc3OC(F)(F)F)ncnc2cc1OCCCN1CCN(C)CC1
CCOC(=O)c1cccc(CN2C(=O)N(CCCCCO)C(Cc3ccccc3)C(O)C(O)C2Cc2ccccc2)c1
CC(C)c1cc(-c2ccccc2)cc(C(C)C)[n+]1CC(=O)OCCOc1ccc2nc(S(N)(=O)=O)sc2c1
COc1ccc(-n2nnnc2C(=O)Nc2ccc(-c3ccccc3S(N)(=O)=O)cc2)cc1N
CC1CCCN1c1cccc(=Nc2cc(-c3cccc(O)c3)nn3ccnc23)[nH]1
O=C1CC(C(=O)O)Oc2ccc(OCc3cccc(OCc4ccc5ccccc5n4)c3)cc21
Cc1cc(C)cc(S(=O)(=O)c2c(C(=O)NCN3CCOCC3)[nH]c3ccc(Br)cc23)c1
COc1cc2cncc(Cc3ccc4oc(-c5ccc(C#N)cc5)nc4c3)c2cc1OC
Cc1ccc(C(C)C)cc1OC(=O)NCc1ccccc1
CNc1nc(C)c2cc(-c3cnc4[nH]ccc4c3)c(=O)n(C3CCCC3)c2n1
CS(=O)(=O)c1ccc(-n2nc(C(F)(F)F)cc2-c2ccc(-c3cscn3)cc2)nc1
COC(=O)N1CCC(N(Cc2cc(F)ccc2C)c2ccc(C#N)c(Cl)c2)C1
COc1ccc(-c2cc(N=c3cccc(N4CCCC4C)[nH]3)c3nccn3n2)cc1OC
[O-][n+]1cccc2c1OCC2N=C(O)Cc1cccc(C(F)(F)F)c1Cl
COCc1nc2cc(N=C(O)c3ccccc3Br)cc(C(O)=Nc3cccc(Cl)c3C)c2[nH]1
CC(C)c1c(S(=O)(=O)N(C)C)c(-c2ccc(F)cc2)c(-c2ccc(F)cc2)n1CCC(O)CC(O)CC(=O)O
O=C1NC(Cc2ccccc2)C(O)C(O)C(Cc2ccccc2)N1
CCC(CC)(NC(=O)c1c(C)nn2c1NC(c1ccccc1)CC2(C)C)c1ccc(OCc2ccccc2)cc1
CCNCc1ccccc1Sc1ccc(C)cc1N
CS(=O)(=O)NCc1nc2cnc3[nH]ccc3c2n1C1CCCCCC1
O=C(COc1ccc(Cl)cc1Cl)Nc1ccc(CN2CCCCC2)cc1
Cc1nn(C2CCCCC2)c2sc(C(=O)Nc3ccc(N4CCN(C)CC4)nc3)cc12
COc1ccccc1C1C(S(=O)(=O)C(C)C)C(=O)C(=O)N1c1ccc(-c2ccsc2)cc1
CCn1nc(C(C)(C)C#N)cc1-c1ccc(Oc2ccc(S(=O)(=O)Nc3nccs3)cc2C#N)cc1
CCCc1c(OCc2ccc3c(c2)OCO3)ccc2c(=O)cc(C(=O)O)oc12
O=C(CC(NC(=O)c1ccccc1)c1ccccc1)NCC(=O)Nc1nc2ccc(O)cc2s1
NS(=O)(=O)c1ccc(C2=C(c3ccc(F)c(F)c3)CCC2)cc1
Cc1noc(=O)c2ccc(NC(=O)C(O)(CC3(c4cc(F)ccc4Cl)CCC3)C(F)(F)F)cc12
CCCN1CCOC(c2cccc(O)c2)C1
Cc1ccc(-c2ccc(-c3cc(NCCC(=O)O)c4ccccc4n3)cc2)cc1
N#CCc1ccc(-c2c(O)ccc3[nH]c(=O)c4sccc4c23)cc1F
CCN(CC)C(=O)CCCSCCC1NCC(O)C(O)C1O
O=S(=O)(NCc1ccc(F)cc1)c1ccc2c(c1)nc(SCc1ccccn1)n2Cc1ccccc1
CN1CCCC1Cc1c[nH]c2ccc(C(C)(C)C)cc12
CC(NC1CCCNC1)c1ccccc1N1CCN(C(=O)C(Cc2ccc(Cl)cc2)NC(=O)c2cnc3ccccc3c2)CC1
NCC1C2CCC(C2)C1c1ccc(Cl)cc1
CN1C(=O)C(c2ccc(C#Cc3ccc(F)cc3)nn2)CC1(C)C
CN1CCC(COc2ccc3c(Nc4ccc(NC(=O)NC5CCCCC5)cc4)ncnc3c2)CC1
COc1cccc(NC(=O)NC2N=C(c3ccccc3)c3ccccc3N(C)C2=O)c1
CC(NC1CC(c2cccc(OCCF)c2)N(c2ccc(C(F)(F)F)cc2)C1=O)c1ccccc1
O=C(NCCCCc1ccc(-c2ccccc2)cc1)Oc1cccc(-c2ccccc2)c1
CC(C)CCc1nn(-c2ccccc2Cl)c(=O)n1Cc1ccc(-c2ccccc2-c2nn[nH]n2)cc1
Cc1ccc(N2CCN(C(=O)C3CN(C4CCCCC4)CC3c3ccc(Cl)cc3)CC2)c(C(N)C(C)C)c1
CCn1c(C(C)C)c(NC(=O)Nc2ccc(C)c(F)c2)c(=O)n1-c1ccccc1
CC(O)=Nc1ccccc1C(=O)N1CCN(c2ccc(NC(=O)N3Cc4ccccc4C3)cc2)CC1
CC1CCCN1C1CCN(c2ccc(N3CCCC4(CCN(C(=O)C5CCCCC5)CC4)C3=O)c(F)c2)C1
OCCCCCNc1c2c(nc3cc(Cl)ccc13)CCCC2
Cc1cc(C)cc(S(=O)(=O)c2c(C(=O)NCN3CCCC3)[nH]c3ccc(Cl)cc23)c1
CCc1ccc(COCC2CCN(S(=O)(=O)CC3CCC(N(C)c4ncnc5[nH]ccc45)CC3)C2)nc1
O=C1CC2(CCCC2)CC(=O)N1CCCCN1CCN(C2SNc3ccccc32)CC1
Cc1nc(C2COC(=O)N2c2ccn3ncc(-c4ccc(-c5nc[nH]n5)cc4)c3n2)ccc1F
CN1CCN(CC=CC(=O)Nc2sc(Nc3ccc4ccccc4c3)nc2C(N)=O)CC1
Clc1cccc(Nc2nccc(-c3cnc4ccccn34)n2)c1
N#Cc1ccc2nc(N3CCN(C4CC4)CC3)ccc2c1
O=C1CC(c2cccc(-n3cncn3)c2)=Nc2ccc(C#Cc3ccc(F)cc3)cc2N1
Cn1cc(Nc2ncc3cnn(C4CC5CC5C4)c3n2)cc1C(N)=O
NS(=O)(=O)c1ccc(NS(=O)(=O)c2ccc(NC(S)=NCCN3CCOCC3)cc2)cc1
CCCCCc1ccc(-c2ccc3c(=O)n(CC4CCC(c5ccccc5)O4)c(N)nc3c2)cc1
Cc1nc(-c2cccnn2)cc(N2CC(c3nc4ccccc4n3C)C2)n1
CC1(C)c2n[nH]c(Nc3ncnc4ccccc34)c2CN1C(=O)NC1CC1c1ccccc1
CCN=C(O)C(C)c1ccc(OC2CCN(c3ccc4c(c3)OCCCO4)C2)cc1
CCc1ccc(OC2(C(=O)NCCNc3ccc(OC)cc3)CCCCC2)cc1
O=C(O)CCC=CCOC1C(OCc2ccc(-c3cnccc3CO)cc2)CCC1N1CCCCCC1
CCOc1ccc(CC(N=C(O)c2ccsc2)C(O)=NC(Cc2ccccc2)C(O)=NCc2ccc(CN)cc2)cc1
COc1ccc2nc(Nc3cccc(CNc4ncnc5c(C(N)=O)cccc45)c3)sc2c1
O=C(Nc1cccc(-c2ccnc3cc(-c4ccncc4)nn23)c1)Nc1cccc(C(F)(F)F)c1
CCOCCC1(Oc2ccc(Oc3ccc(-c4ccccc4)cc3)cc2)C(=O)NC(=O)NC1=O
Cn1cc(-c2ccc3nc(N=C(O)c4ccnc(F)c4)cn3n2)c(-c2ccc(F)cc2)n1
COCCCN1CC2CN(C(=O)Cn3cc(N=C(O)c4cnn5cccnc45)c(-c4cc(Cl)ccc4OC(F)F)n3)CC2C1
CCOc1cc(Cl)ccc1-c1onc(C(=O)NC2CCOCC2)c1C
CC(C)(C)c1cc(NC(=O)Nc2ccc(-c3cn4c(n3)sc3cc(OCCN5CCCCC5)ccc34)cc2)no1
COc1cccc(C2SC(c3ccc(F)cc3)=NN2C(=O)c2cc(F)c(F)c(OC)c2F)c1OC
CCCn1ccc2cc(-c3cnc(OC)c(F)c3)cc(Cl)c2c1=O
Fc1cnc(Cl)nc1NCc1ccc(CNc2ccnc(NCCN3CCOCC3)n2)cc1
N#Cc1c(-c2ccc(N3CCCCC3)cc2)ccn2c(CC(F)(F)F)cnc12
C=CCNC(C)Cn1ccc2ccc3ncccc3c21
O=C(c1ccc2nc[nH]c2c1)N1CCN(C(=O)c2cc(Cc3nnc(O)c4c3NCCC4)ccc2F)CC1
O=C1NC(=O)C(Cc2ccc(Oc3cccc(Cl)c3)cc2)S1
CC(C)CCn1c2c(cc(C(=O)NCc3ccccc3)c1=O)CCCCCC2
Oc1ccc2[nH]c3ncnc(-c4ccccc4)c3c2c1
NC(=O)c1cccc(-c2ccc3c(c2)nn2cc(-c4ccccc4)c(-c4ccc(C5(N)CCC5)cc4)nc32)c1
CC(C)CS(=O)(=O)c1nc(C(=O)N2CCCC2(C)C)ccc1C1CC1
CC(C)C(NC(=O)NC1CCC(O)C1)C(=O)N1CCC(O)(c2ccc(Cl)cc2)C(C)(C)C1
CCCN1CCC(COC(=O)c2ccc(N)c(OC)c2)CC1
NC(=O)c1cccc(-c2cc(OC(=O)NC3CCCCC3)ccc2O)c1
CCCc1nc(-c2ccc(F)cc2)oc1C(=O)NC(C)CN1CCN(c2cnccn2)CC1
COc1ccc(CNC(=O)N2C(C)CN(CCC(C)C)c3cnccc3C2C)cc1
OCC(Cc1ccccc1)Nc1nc(Cl)nc2c1ncn2C1OC(CO)C(O)C1O
CC(C)CC(NC(=O)c1ccc(N(C)C)cc1)C(=O)N1OCC2C1C(=O)CN2C(=O)c1ccccc1
CC(O)CNc1nc2nn(C)cc2c2nc(-c3ccco3)nn12
CCS(=O)(=O)c1ccc(-c2cc(Cl)ccc2OCC(=O)O)cc1
CN(C)CCn1cc(-c2ccc3c(c2)CCC3=NO)c(-c2ccncc2)n1
O=C(Cn1c(=O)sc2ccc(Cl)cc21)N1CCCC(c2ccccc2)C1CN1CCCC1
COc1cc2ncccc2cc1N=C(O)c1csc2c[nH]c(=NCC(O)CO)nc12
Cc1cc(CNC(=O)c2cccc(Nc3nc4cc(-c5nnn[nH]5)ccc4c4sccc34)c2)no1
O=C(Nc1cc[nH]c(=O)c1)c1cc(C(F)(F)F)ccc1Oc1ccccc1OC(F)(F)F
Cc1cc(C)n2nc(CCc3nc(-c4ccccc4)cn3C(C)C)nc2n1
N#CCc1c(C(=O)N2CCC(c3ccc(F)cc3)C2)nn(-c2ccccc2Cl)c1-c1ccc(Cl)cc1
O=C(O)c1ccc(Oc2ccc3c(c2)CC(NCC(O)c2cccc(Cl)c2)CC3)nc1
COC(=O)C1(CNC(=O)c2cc(OC)cc(OC)c2)CCN(Cc2ccc(OC)cc2)CC1
O=c1[nH]c2c(O)ccc(C(O)CNCC34CC5CC(CC(C5)C3)C4)c2s1
Cc1nc2cc(-n3ncc(C(=O)c4cc5cc(CN6CCN(C)CC6)ccc5[nH]4)c3N)ccc2[nH]1
O=c1cc(-c2cnc3c(-c4ccccc4)cnn3c2)ccn1CCCN1CCCCC1
Cc1ccccc1-n1c(Cn2nc(-c3cccc(Cl)c3)c3c(N)ncnc32)cc2cccc(C)c2c1=O
Cc1c(CC(=O)O)c2cccnc2n1Cc1ccc(Cl)c(Cl)c1
CCN(Cc1cccc(OC)c1)C(=O)Nc1ccc(-c2cn[nH]c2)cc1N(C)CCN(C)C
CN1C(Cc2c[nH]c3ccc(-n4ccnc4)cc23)CC2CN(Cc3ccccc3)CC21
Cc1cc(Br)ccc1NCc1cnc2nc(N)nc(N)c2c1C
NC(=O)c1ccc2[nH]c(-c3cccc(Oc4ccccc4)c3)nc2c1
COc1cncc(-c2cccn3c(-c4ccccc4)c(-c4ccc(C5(N)CCC5)cc4)nc23)c1
CC1CN2CCN(Cc3cccc(OCc4ccccc4)c3)CC2CC1(C)c1cccc(O)c1
CCCc1c(OCCCOc2cccc3c2ccn3CC(=O)O)ccc2cc[nH]c12
C#Cc1cccc(Nc2ncnc3cc(OCCOC(=O)C(C)c4ccc(CC(C)C)cc4)c(OCCOC)cc23)c1
O=C(CNS(=O)(=O)CCc1ccc2c(c1)OCO2)NO
Cc1nnc(-c2cnc(N3CCC(Oc4ccccc4C(F)(F)F)CC3)s2)s1
N=C(O)C1CCCN(C(=O)c2cc(NC(=O)c3cc(-c4ccccn4)c(Cl)cc3Cl)n(-c3ccccc3)n2)C1
O=C(c1ccc(Cn2ccc3ccccc32)cc1)N1CCC(N2CCCC2)C1
CCC(C(=O)NC(CC(=O)O)C(=O)CNCCc1ccccc1)n1cccc(NC(=O)c2ccc3ccccc3c2)c1=O
CC1CN(c2ccncc2NC(=O)c2ccc(F)c(C3CCCCC3)n2)CC(N)C1O
O=C1C(c2ccc(O)cc2)=C(c2ccccc2)c2c(O)cc(O)cc21
C=CC(=O)Nc1cccc(-c2nc(Nc3ccc(N4CCOCC4)c(F)c3)nc3n[nH]cc23)c1
CN(C)CCn1cnc2c(N(C(N)=O)c3c(F)cccc3F)nc(-c3ccccc3F)nc21
Nc1c2c(nc3c1C(c1ccc([N+](=O)[O-])cc1)c1c(ccc4ccccc14)O3)CCCC2
COc1cc(C#N)ccc1-c1nncc2cc(S(=O)(=O)Nc3nccs3)ccc12
Cc1cc(OCCCN2CCC(N(C)C)C2)ccc1-c1nc2c(C)c(F)ccc2[nH]1
O=C(CN1CCN(c2c(Cl)cnc3[nH]c(-c4ccc(CN5CCOCC5)cc4)nc23)CC1)Nc1nccs1
Cc1oc(-c2ccccc2)nc1CCN1CCCC1
NC1(c2ccc(-c3nn4c(-c5ccc(CO)cc5)cnc4cc3-c3ccccc3)cc2)CCC1
CN1CCCCC1c1nc(O)c(O)c(C(=O)NCc2ccc(F)cc2)n1
Cc1[nH]nc(N)c1-c1nc2ccc(S(=O)(=O)NCCc3ccc(N)cc3)cc2s1
O=C(O)C(c1ccccc1)N1CCOC(CN2CCC(Oc3ccc(Cl)c(Cl)c3)CC2)C1
Cc1cc(-c2n[nH]c3cc(NC(=O)NC(c4ccccc4)C4CCCO4)ncc23)ccn1
N=C(O)Cn1cc(CC(O)CO)c2cc(-c3ccc(Oc4ccc(F)cc4)cc3)ccc21
CC1CC(CN=C(O)CCc2cc(O)no2)CCN1C(=O)OCc1cc(Cl)cc(Cl)c1
Cc1c(C(=O)Nc2ccc(-c3ccc(S(=O)(=O)NC(C(=O)O)C(C)C)cc3)cc2)oc2ccc(Br)cc12
CCOC(C)Oc1cc2ncnc(Nc3ccc(C)c([N+](=O)[O-])c3)c2c2c1OCCO2
O=C(CCCCCCNC(=O)c1cccc(C(O)(c2ccc(F)cc2)c2ccc(F)cc2)c1)NO
CCOC(=O)CCCCc1ccc2ccccc2c1O
COCCCOc1cc(CC(CC(N)C(O)CC(C(=O)NCC(C)(C)CNC(=O)c2ccc(OC)cc2)C(C)C)C(C)C)ccc1OC
O=C(CO)N(CCN1C2CCC1CC(c1cccc(O)c1)C2)CC1CCCCC1
COc1ccc(N2CCN(CCCCN3C(=O)CC4(CCCC4)CC3=O)CC2)cc1
c1ccc(-c2nc[nH]n2)c(NCC2=NCCN2)c1
COc1ncccc1C1C(C(=O)C(C)(C)C)C(=O)C(=O)N1c1ccc(SC)cc1
CC(NC(=O)c1cnco1)c1ccc(OC2CCN(c3ccnc(OCC(F)F)c3)C2)cc1
CCOc1ccc(S(=O)(=O)N2CCN(C)CC2)cc1-c1nc2c(=O)n(C)c(=O)n(CC(C)(C)C)c2[nH]1
CCN1CCN(c2ccc(NC(=O)CCC3CCCC3)cc2Cl)CC1
COC(=O)NC(C(=O)NN(CC(C)C)CC(O)C(Cc1ccccc1)NC(=O)C1CN(c2ccccc2)C(=O)O1)C(C)(C)C
CCCCCC1NC(=O)C(CCCCCC(=O)NO)NC(=O)C2CCCN2C(=O)C(CCCCC)NC1=O
CC(=O)N1CC(O)CC1CN1CCC(c2cc(-c3ccncc3)c(-c3ccc(F)cc3)[nH]2)CC1
CCN1CC(C)(C)Oc2nc(N3CC4CCC(C3)O4)nc(-c3ccc(NC(O)=Nc4ccc(N5CCOCC5)nc4)c(F)c3)c2C1=O
CC1(C)C2CCC1(CS(=O)(=O)N1CCC3(CCc4ccccc43)CC1)C(NC(=O)N(CCC(=O)O)CCc1c[nH]cn1)C2
COc1cc(-c2ccc3ncc(C(C)=O)c(Nc4ccc(C(N)=O)cc4)c3c2)cc(Cl)c1O
CCOC(=O)C1=C(c2ccc(-n3ccnc3C)cc2)NC(C)=C(C(=O)Nc2ccccn2)C1c1ccccc1Cl
Oc1nc(N2CCN(c3ccc(Cl)cn3)CC2)nc(NC2CCCNC2)c1-c1nc2ccccc2s1
O=C(OC1C[N+]2(CCCOc3ccccc3)CCC1CC2)C1(C2=CC=CC2)CCCCCC1
CN1CCN(c2nc(Nc3ncc4c5ccncc5n(C5CCCC5)c4n3)ns2)CC1
Cn1c(=O)c(F)c(Nc2ccc(C#N)cc2F)c2c(=O)n(CC(O)CO)cnc21
CC(C)(C)NC(=O)c1cccc(CN2C(=O)N(Cc3cccc(N)c3)C(Cc3ccccc3)C(O)C(O)C2Cc2ccccc2)c1
Cc1cnc(N2CCN(C(=O)C3CCS(=O)(=O)CC3)C(c3ccccc3F)C2)cn1
Clc1ccc2c(NCCCNCCCOc3cccc4[nH]c5ccccc5c34)c3c(nc2c1)CCCC3
COC(C)C(=O)N1CCCC12CCCN(c1ncnc3[nH]ccc13)C2
CC1(O)CC(c2nc(-c3ccc(C(F)(F)c4ccccc4)cc3)c3c(N)nccn23)C1
CCCCc1nn(C(C)(C)C)c(=O)n1Cc1ccc(-c2ccccc2-c2nn[nH]n2)cc1
CCN(CC)c1cc(C)nc(N(CC)c2c(Br)cc(C(C)C)cc2SC)n1
Cc1nc2ccc(Cl)cn2c(=O)c1CCN1CCc2oc3ccccc3c2C1
COc1cc2c(cn1)OC1(CCN(C(=O)c3cc(C)c4[nH]ncc4c3)CC1)CC2=O
O=C(NCC(CC1CC1)c1ccc(C(F)(F)F)nc1)c1c(F)cccc1F
Cc1cc(-c2nc3cnc(N4CCN(C)CC4)cc3n2Cc2ccccc2)cn(C)c1=O
C=C(c1ccc(CCC)cc1)C1CNC(C(=O)O)C1CC(=O)O
O=C(NCc1cc(C(F)(F)F)cc(C(F)(F)F)c1)c1c(-c2ccccc2)c2ccccc2n2cncc12
c1cnc2c(c1)ccc1cccnc12
CC(C)Cn1c(=O)n(C)c(=O)c2[nH]c(Cc3cncc4ccccc34)nc21
CS(=O)(=O)c1ccc(Nc2nn(C3CCC(N4CC5(CCC5)C4)CC3C#N)cc2C(=N)O)cc1
Cc1c(-c2ccccc2)nc(O)n1C1CCN(Cc2cccc(C#N)c2)CC1
O=C1C(CCN2CCCCC2)NC(CN=C(O)OCc2ccccc2)CCN1c1ccc2ccccc2c1
CCCOC1CCC(C)(N2CCC(n3c(=O)[nH]c4cc(F)c(C)cc43)CC2)CC1
CN1C(=O)N(c2cnccn2)CC1C(=O)NCc1cccc(C(F)(F)F)c1Cl
CC(C(O)=Nc1ccc(Nc2nccc(-c3cnc(N4CCC(F)C4)c(C#N)c3)n2)cn1)N1CCOCC1
CNC(=O)C1CCC(Nc2nc(C(F)(F)F)nc3c(C)cc(-c4cncs4)cc23)CC1
O=C(O)c1cc2cc(Cn3ccnc3)ccc2o1
N#Cc1ncc2cc(Cc3ccc(Cl)cc3)n(CCc3ccc(Cl)cc3)c2n1
CC(C)N=c1nc(-c2ccc3[nH]cc(-c4cncc(OC(C)C)n4)c3c2)[nH]o1
O=C(NC(CCC(=O)N1c2ccccc2CC1C(=O)O)C(=O)O)c1cccnc1
O=C(NCc1cc(Br)cc2nc(O)c(O)nc12)c1ccncc1
CCN(C(=O)Cc1ccc(S(C)(=O)=O)cc1)C1CCN(CCC(c2ccccc2)c2ccc(C#N)cc2)CC1
CC(=O)Nc1ccc(N2CC=C(c3ccc(Cl)c(Cl)c3)C2=O)cc1OCCN1CCCCC1
O=C(Nc1ccc(CCNCC(O)c2cccnc2)cc1)c1ccccc1-c1nc2ccccc2s1
COCCNC(=O)C(NC(=O)C(OCc1ccccc1)C(O)C(O)C(OCc1ccccc1)C(=O)NC1c2ccccc2CC1O)C(C)C
Cn1ccc2cc(OCCCN3CCN(c4cccc5sccc45)CC3)ccc2c1=O
CC(C)Oc1ccc(Cl)cc1C1CC1CN
CN1CCN(C2=C(Cl)C(=O)N(c3ccc(Cl)c(Cl)c3)C2=O)CC1
c1ccc(Nc2ccc(Oc3ncccc3-c3ccnc4ccccc34)cc2)nc1
COc1cc(C(O)=NCc2ccc(Cl)cc2)ccc1-c1cn[nH]c1
O=C1N(CCCCN2CCN(c3cn(-c4ccccc4)c4ccccc34)CC2)CSC12CCCCC2
CC(C)OCc1cccc2[nH]c(-c3n[nH]c4ncc(-c5cncc6ccccc56)cc34)nc12
Nc1ncnc2c1ncn2C1OC(COS(=O)(=O)NC(=O)c2ccccc2F)C(O)C1O
OCCNc1nc2c(-c3nnc[nH]3)cccc2c2cnccc12
CC(N=C(O)Nc1cc2[nH]nc(C(=O)NCC3(O)CCC3)c2cn1)c1ccccc1
CCCCCN(CC(O)C(Cc1ccccc1)NC(=O)OCCNC(=O)OC(C)(C)C)S(=O)(=O)c1ccc(OC)cc1
CC(C)(C)CCOC(=O)N1CCC(C#N)C(n2cc(C(=N)O)c(Nc3ccc(F)cc3)n2)C1
Cn1ccc(C2CN(c3ncnc4c3c(-c3cnn(C)c3-c3ccc(C5CC5)cc3)nn4C)C2)n1
CCOC(=O)C1C2CN(C(=O)c3ccc(N4CC(F)(F)C4)c(OCC4CC4)n3)CC21
Cc1c(-c2ccoc2)n(C2CCCC2)c2cc(C(=O)O)ccc12
O=S(=O)(c1ccccc1)N(CCCN1CCN(c2ccccc2)CC1)c1cccc(O)c1
CC(C)(C)NC(=O)C1CC2CCCCC2CN1CC(O)C(Cc1ccccc1)NC(=O)C1CCCSC1
Cn1c(OC2CCN(C(=O)OCc3ccccc3)CC2)nc(-c2ccncn2)cc1=O
CN(C)CCCc1c[nH]c2ccc(Cl)cc12
CC(NC1CCC(n2cc(C(N)=O)c(Nc3ccc(C(F)(F)F)cc3)n2)C(C#N)C1)C1CC1
CN1CCN(C(=O)C(F)(Cc2ccccc2)c2ccccc2)CC1
CC1(c2cnc(N)c(-c3ccc(C(O)=NC(CO)c4ccccc4)c(F)c3)c2)CCOCC1
COc1ccc(-c2nc(N)c(CN)c(-c3ccc(Cl)cc3Cl)n2)cc1
COc1ccc(C(CCO)N=c2ccc(C(=O)NCc3cc(F)ccc3F)n[nH]2)cc1
CC(Nc1cc(-c2ccc(C#N)cc2)nc(-n2cnc3ccncc32)n1)c1ccccc1
OCCN1CCCCC1CCNc1nccc2oc(Cc3cc(Cl)ccc3-n3cncn3)nc12
O=C(CNC(=O)c1cccc(C(F)(F)F)c1)NC1CN(C2CCC(c3ccccc3)CC2)C1
CS(=O)(=O)N1CCC(Oc2ccc(CC(=O)N3CCC(N4C(=O)CCc5ccccc54)CC3)c(OCC=CI)c2)CC1
COCCc1cnc(C(O)=Nc2ccc(F)c(C3(C)NC(=N)OCC3(F)F)n2)c(N)n1
Cc1cc(C(N)=O)c(-c2cccc(OC(=O)NC3CCCCC3)c2)o1
CC(=O)NC(CCCCN)C(=O)NC(CCCNC(=N)N)C(=O)NC(CC(C)C)C(=O)NC(CCCNC(=N)N)C(=O)c1nccs1
Cc1ccccc1CN1CCC(C)CC1
CCCCCc1ccc(S(=O)(=O)NCCc2c(-c3cccs3)n[nH]c2-c2cccs2)cc1
O=C(Nc1ccc(OCCN2CCCC2)cc1)c1cccc(-c2cccc(O)c2)c1
COC(=O)c1cccc(-c2ccc(C(c3c(C)n[nH]c3O)c3c(C)n[nH]c3O)o2)c1
COc1cc(-c2ccc(Cl)c(C)c2)ccc1-n1c(=O)ccc2cc(S(=O)(=O)Nc3ccncn3)ccc21
O=C(NCC1CCC(Nc2cc(-c3cccc(NCc4cccc(F)c4)n3)c(Cl)cn2)CC1)c1cccnc1
Cc1cc(-c2c(Cl)cccc2Cl)cc2nnc(Nc3ccncc3)nc12
N#CCC1Cc2sccc2C2(CCN(Cc3ccccc3)CC2)O1
COc1cc2c(cc1OC)C(CCc1ccccc1)N(C(=O)c1ccc(C(F)(F)F)cc1)CC2
CCN(Cc1ccc(O)cc1)C(=O)c1nc(-c2ccccc2)c2ccccc2n1
CCCNc1ncnc2sc3c(=O)n(-c4ccc(OC)cc4)cnc3c12
COc1ccc(Br)cc1Cn1c(C(=O)NCC(C)(C)CO)cc2cc(C#N)ccc21
Cc1cc(C)c(S(=O)(=O)N2CCC(C(=O)NC(C)c3ccc(Cl)cc3)CC2)c(C)c1
O=C(O)c1ccc(-c2cnc(N3CCOCC3)c3nc(C#Cc4nc5ccccc5s4)cn23)cc1
COc1ccc(NC(=O)c2cccc(OC3OC(C(=O)O)C(O)C(O)C3O)c2NC(=O)c2ccc(N3CCCN(C)CC3)cc2)cc1
C=CCOc1c(OC)cc(C=NNc2cccc(C(=O)O)c2)c(Br)c1Br
CCc1ccc(S(=O)(=O)NC2c3cc(C(=O)N(C)c4ccccc4)ccc3OC(C)(C)C2O)cc1
O=C(Cc1nc(C2CCCCC2)c2ccccc2n1)NC1Cc2ccccc2C1
CC1(c2nc(N=C(O)c3ncc(C(F)(F)F)cc3Cl)ccc2F)CC(C(F)(F)F)OC(=N)N1
Oc1ccc2c3c1OC1c4c(c5ccccc5n4-c4ccccc4)CC4(O)C(C2)N(CC2CC2)CCC314
COc1cc(CC(=O)O)cc(OC)c1-c1ccc(F)c2c1CN(C(=O)OCc1ccccc1)CC2
Cc1n[nH]c(-c2ccccc2NCC2=NCCN2)n1
COc1cc2ncnc(Nc3cc(Br)cc(Br)c3)c2cc1OC
CC(=O)NC(Cc1ccc2ccccc2c1)C(=O)OCc1cc(C)cc(C)c1
CN(Cc1cc(Cl)ccc1C#N)C1CCNCC1
Cc1nn(C(=O)CCc2ccccc2)c2c1C1C(C2)C1(C)C
Cc1cc(C)c(C(=O)N2CCC(F)(c3ccc(C#N)cn3)CC2)cc1NC(=O)c1ccc(N2CCOCC2)nc1
CCCOc1ccc(N2CC(Oc3ccc(C(C)NC(=O)N(C)C)cc3)C2)c(OC)c1
O=C(Nc1n[nH]c2cc(C(=O)NC(CN3CCCC3)c3ccccc3)sc12)c1ccc(N2CCOCC2)cc1
CS(=O)(=O)NC(C(=O)N1CCCC1C(=O)NCc1ccc(CN)c(N)c1)C(c1ccccc1)c1ccccc1
CC(C)n1nc(-c2ccc(Cl)c(Cl)c2)c2c(N)ncnc21
COC1CCCN1c1ccc(-c2cc(-c3cccc(Br)c3)c3c(N)ncnc3n2)cn1
O=C(Nc1cccc(CN2CCC(C(O)=NC3CC3)CC2)c1)c1ccc(F)cn1
COC1COCCC1NC1CC2CCCC2(C(=O)N2CC3CC2CN3c2ccc(Cl)c(C#N)c2)C1
CN(CCC(=O)N1CCN(c2ccc([N+](=O)[O-])cc2)CC1)CCC1c2ccccc2Cc2ccccc21
COc1ccc2c3c(n(CCNC(C)=O)c2n1)CCCC3
CNC(=O)N1CCC(CN2CC(c3ccccc3)N(C3CCN(C4(C)CCN(C(=O)c5c(C)cc(C#N)nc5C)CC4)CC3)C2=O)CC1
CC1(C)OC(=O)N(C2CCC(n3c(=O)[nH]c4c(F)c(C#N)ccc43)CC2)C1c1ccccc1
CC(C)(Cc1ccc(C(=O)Oc2ccc(C(=N)N)cc2F)s1)C(=O)N1CCCC1C(=O)O
COCCNc1nc2ccc(C#N)cc2nc1N1CCC(C(F)c2ccc(F)cc2F)CC1
O=C(O)CN1CN(c2ccccc2)C2(CCN(C(=O)OCc3cc4c(cc3Cl)OCO4)CC2)C1=O
Cn1c(N2CCCN(CCCN3c4ccccc4Sc4ccc(CC(=O)O)cc43)CC2)cc(=O)n(C)c1=O
O=c1[nH]c(CCCN2CC=C(c3ccccc3)CC2)nc2ccccc12
CCCCCCOC(=O)C(CCC(=O)NCCC1CCN(Cc2ccccc2)CC1)NC(=O)c1cc2ccccc2s1
CCc1ncnc(N2CCNC(=O)CC2)c1C#Cc1ccc(N)nc1
Cc1cccc(C)c1C(=O)N1CCC(N2CCC(CNC(=O)C3CC3)(Cc3ccccc3)CC2)CC1
CCc1nc(Cl)c2n1CCN(C(C(=O)NC)c1ccccc1)C2CCc1ccc(C#N)cc1
COc1ccc(C(C(=O)O)N2CCC(CCN3C4CCC3CC(n3c(C)nc5ccccc53)C4)(c3ccccc3)CC2)cc1
COc1ccc2[nH]c(C)c(CC(=O)NC(CCCCCC(=O)NS(=O)(=O)C(F)(F)F)c3ncc(-c4ccc5ccccc5c4)[nH]3)c2c1
CN1C(=O)N(c2ccc(F)nc2)CC1C(=O)NCc1cccc(C(F)(F)F)c1Cl
CC(O)C1CCN(CCC(CN(C)C(=O)c2ccccc2)c2ccc(Cl)c(Cl)c2)CC1
CCCCCC=CCC=CCC=CCC=CCCCC(=O)NC(C)(C)CO
Cc1onc(-c2ccccc2)c1COc1ccc(C(=O)NC2CCCN(CC(=O)NCCO)C2)cn1
Cc1nc(C)c(CNc2nc(CCCOc3ccccn3)nc(Cl)c2C)s1
COc1cn(C(C)C(=O)Nc2ccc(C(=O)O)cc2)c(=O)cc1-c1cc(Cl)ccc1OC(F)F
CCOc1ccc2c(c1)C(c1ccc(OC)cc1OCc1nn[nH]n1)N(CC(=O)O)C2c1ccc2c(c1)OCO2
O=C(NC1CCN(C(=O)CCc2cccnc2F)CC1)C(c1ccccc1)C1CCCCC1
FC(F)(F)c1cc(COC2CCCN(Cc3c[nH]cn3)C2c2ccccc2)cc(C(F)(F)F)c1
CC(C)(C)c1cc(NC(=O)C2OCOC2C(=O)NC(Cc2ccc(OCc3c(Cl)cccc3Cl)cc2)C(=O)O)n(Cc2ccccc2)n1
CC1(C(=O)O)CCC(CC(=O)N2CCc3c(n(Cc4ccc(F)c(Cl)c4)c4ncccc34)C2)C1(C)C
COc1cc(C(=O)NC2CCN(C)CC2)c(F)cc1Nc1ncc2c(n1)N(C1CCCC1)CC(F)(F)C(=O)N2C
CCN(CC)c1nc2nc(C)c(CN)c(-c3ccc(Cl)cc3Cl)n2n1
CC#CCOc1ccc(S(=O)(=O)CC2(C(=O)NO)CCN(S(=O)(=O)N3CCCC3)CC2)cc1
O=S(=O)(c1cccc2ccccc12)c1n[nH]c2cc(NC3CCCNC3)ccc12
CCc1c(-c2ccc(O)cc2)n(Cc2ccc(OCCN3CCCCC3)cc2)c2ccc(O)cc12
COc1ccc(CON2C(=O)CSC2c2ccc(Cl)c(Cl)c2)cc1
O=c1[nH]ccc2nc(NC3CC(F)(F)C3)c3ccc(F)cc3c12
CC1(C)CC=C(c2cc(C(C)(C)NCCO)ccc2NC(=O)c2nc(C#N)c[nH]2)CC1
Cc1cc(C)c(S(=O)(=O)N2CCC(C(=O)NC3CCCCC3C)CC2)c(C)c1
CC(C)(C)c1cc2c(cc1SC1=C(O)OC(CCc3ccccc3)(c3ccccc3)CC1=O)CCCC2
COc1cc(Cl)ccc1CC1CCN(S(=O)(=O)c2c(C)nn(C)c2C)CC1
N#CCC1(n2cc(C(=N)O)c(=Nc3ccccc3)[nH]2)CCN(C(=O)OC2CCOCC2)CC1
Clc1cccc(-n2cnnc2NCc2cccnc2N2CCCC2)c1Cl
Cc1c(C)n(Cc2ccc(-c3ccccc3-c3nn[nH]n3)cc2)c2ccc(C(O)=NC(C)c3cccc(Br)c3)cc12
COc1cc(NC(=O)c2ccc(-c3ccccc3)cc2)ccc1C(=O)NCCN1CCN(Cc2ccccc2)CC1
COc1ccc(CCNC(=O)c2cccnc2Oc2ccc(Nc3nc4ccccc4s3)cc2)cc1
N=C(NCCCc1c[nH]cn1)NC(=O)Cc1ccccc1
COc1cc(N2CCOCC2)ccc1N=c1[nH]c2c(c(=Nc3ccccc3S(=O)(=O)NCCN(C)C)[nH]1)CCN2
COc1ccc(-c2ccc(C(=O)O)cc2OC)cc1C1=C(CN2C(=O)OC(c3cc(C(F)(F)F)cc(C(F)(F)F)c3)C2C)CC(C)(C)CC1
CN1CCN(C(=O)CNC2CC2c2ccc(OCc3cccc(Cl)c3)cc2)CC1
COc1cc2nccc(CN3CCc4c(C(=O)Nc5ccc(C(C)(C)C)cc5)cccc4C3=O)c2cc1OC
CN(C)C(=O)C(Cc1ccccc1)NC(=O)c1cc2sc(Br)c(Br)c2[nH]1
CCN(CC)Cc1ccc(Cc2cc3cnc(C#N)nc3n2C2CCCCC2)cc1
OCC1CCN(c2ncc(Cl)c(OC3CN(c4ccc5ccccc5n4)C3)n2)CC1
Cc1cc(C(=O)N2CC(OCC(N)=O)C2)cc2c1-c1ccccc1C2(O)C(F)(F)F
CC1(C)CC=C(c2ccc(F)cc2)c2cc(C#Cc3ccc(C(=O)O)cc3)ccc21
CCCCn1c(NC(=O)c2ccccc2Cl)c(C#N)c2nc3ccccc3nc21
CC1CN(Cc2ccc(NS(=O)(=O)c3ccc(N4CCCCC4)nc3)cc2)CCN1
CNCC(O)C(c1cccc(Br)c1)n1ccc2ccccc21
CCc1nnc(C(C)NS(=O)(=O)c2ccc(Cl)cc2)n1CC
Oc1ccc(Nc2nc(N3CCCC3)c3ccccc3n2)cc1
O=S(=O)(N1CCc2cc(O)ccc2C1)C(F)(F)F
COC(=O)c1cscc1NC(=O)Cc1c(C)nc(CC(C)C)c(CN)c1-c1ccc(C)cc1
O=C(C1CCCC1)N1CCN(C(c2ccccc2)c2ccc(Cl)cc2Cl)CC1
O=c1c2ccccc2c(-c2ccc(OCCCN3CCCCC3)cc2)nn1Cc1ccc(Cl)cc1
Cc1cc(CC(NC(=O)N2CCC(N3Cc4ccccc4NC3=O)CC2)C(=O)N2CCC(N3CCCCC3)CC2)cc2cn[nH]c12
CCC(C)C(NC(=O)Nc1cc2[nH]nc(-c3ccnc(C)c3)c2cn1)c1ccc(Cl)cc1
CC(C)(C)NC(=O)C1CC2CCCCC2CN1CC(O)C(Cc1ccccc1)NC(=O)C(CC(N)=O)NC(=O)OCc1ccccc1
COc1ccc(OCC(=O)N2CCC3(CC2)CN(Cc2ccc(-n4nccn4)cc2)C3)cc1
Fc1cccc(OC(CC2CNC2)c2ccc(Cl)c(F)c2)c1
O=C(c1cccc(CBr)c1)C(F)(F)F
CCCc1cccc(CCC)c1NC(=O)CN1CC(c2ccc3c(c2)OCO3)C(C(=O)O)C1c1ccc(OC)cc1
Cc1onc(-c2cccnc2)c1COc1ccc(C(=O)NCC2CC2)cn1
COC1=CC2(C)C(=CC1=O)CCC1C2CCC2(C)C(=O)CCC12
COc1ccc(N2CC(C)NC(C)C2)cc1NS(=O)(=O)c1cccc(-c2cc(C)cs2)c1
COC(=O)N1CC(NC(=O)c2ccc(-n3ccccc3=O)cc2)C(NC(=O)c2ccc(Cl)s2)C1
CCNC(=O)c1ccc(C(C#N)=C2CC3CCC(C2)N3Cc2ccoc2)cc1
CC#CCn1c(N2CCCC(N)C2)c(C#N)c2ncn(Cc3nccc4ccccc34)c(=O)c21
CC(C)CC(N)C(O)C(=O)NC(C(=O)NC(C(=O)NC(CC(=O)O)C(=O)O)C(C)C)C(C)C
CN1CCC(COc2cc(=NC(=O)N3CCCc4cc(CO)c(C=O)nc43)[nH]cc2C#N)CC1
Cc1cc(Nc2cc(N3CCN(C)CC3)nc(Nc3ccc(C(=O)O)cc3)n2)n[nH]1
COc1cc(CC(=O)O)ccc1Oc1ccc2[nH]c(CC(C)C)cc2c1NS(=O)(=O)c1ccc(Cl)cc1Cl
CCCC(I)c1c2[n+](cc3c(OC)c(OC)ccc13)CCc1cc3c(cc1-2)OCO3
COC(=O)CCCCOc1cc(Cc2cnc(N)nc2N)cc(OC)c1OC
Cc1cc(C)nc(Nc2cc(NCC(N)CCS(C)(=O)=O)cnc2C(N)=O)c1
CC1(C)CCC(Nc2nc(-c3cccnc3)nc3ccccc23)CC1
CN1CCc2c(Cl)ccc3c2C(CC3)C1
COc1cc2c(cc1OC)-c1n[nH]c(Nc3cccc(C)c3)c1C2
CC(C)(C)CN1CCC2(CC1)CN(c1ccccc1NC(O)=Nc1ccc(F)cc1F)c1c(O)ccc(C(F)(F)F)c12
C=C(C)C(O)CCC(CO)C1CCC2(C)C3CCC(C(=C)C)C4(CCC(=O)O)CC34CCC12C
CCCCC(CC(CCc1ccc(-c2ccc(C#N)cc2)cc1)C(=O)NC(C(=O)NC)C(C)(C)C)C(=O)O
NC(Cc1ccccc1)C(=O)NC1CCCCNC(=O)C(Cc2cc3ccccc3[nH]2)NC(=O)C(Cc2ccc(O)cc2)NC1=O
Nc1cc2ncnc(Nc3cccc(O)c3)c2cn1
CN1CCN(Cc2ccc(Nc3c(C(=O)C4CC4)cnc4ccc(-c5cc(Cl)c(O)c(Cl)c5)cc34)cc2)CC1
CC(c1ccc(-c2ccc(=O)[nH]c2)cc1)N1CCC(CC(C)(C)O)(c2ccccc2)OC1=O
Cc1cc(C#N)cc(C)c1Oc1ccnc(NC2CCN(c3cccc(C#N)c3)CC2)n1
Nc1nc(C#CC2CCCCC2)nc2c1ncn2C1OC(CO)C(O)C1O
CC(C)CC(NC(c1ccc(-c2cccc(F)c2)cc1)C(F)(F)F)C(=O)NCC#N
CN1CCN(c2ccc(S(=O)(=O)C3CCN(c4cncc(C#N)n4)C3)c(Cl)c2)CC1
N#Cc1ccc(CN2CCC(c3nnn4cnc5[nH]cc(Cl)c5c34)CC2)cc1
O=C1NC(=O)c2c1c(-c1ccccc1Cl)cc1c2c2cc(O)ccc2n1CCN1CCOCC1
CCn1nnc(C2OC(n3cnc4c(NC5CC5)ncnc43)C(O)C2O)n1
CN1CCN(c2ccc3nc(-c4n[nH]cc4C=Cc4cccnc4)[nH]c3c2)CC1
CC(C)(O)C#Cc1cc2c(cc1F)C1CC(C1)n1c-2nc(C(N)=O)c1CNC(=O)C(C)(C)C
O=C(C=Cc1ccc(Cl)c(Cl)c1)NC1CCC(CN2CCC(c3c[nH]c4ccccc34)CC2)CC1
N#Cc1ccccc1OCC(O)CNCCNC(=O)Nc1ccccc1F
CCn1cc(Nc2ncc(Cl)c(NC3C4C=CC(C4)C3C(N)=O)n2)cn1
O=C(O)CCCC=CCC1C(O)CC(O)C1C=CC(O)CCc1ccccc1
N#Cc1cccc(Oc2ccc(C(=O)N3CCCN(C4CCC4)CC3)cn2)c1
CCc1ccc(-c2ccc(-c3ccc(C(=N)N)cc3)o2)cc1
Cc1cc(C(=O)N2CCC3(CC2)CC(=O)c2nn(C4CCCCC4)cc2O3)cc2cn[nH]c12
CC(C)Nc1nc2ccc(-c3ccnn3-c3ccccc3)cc2s1
O=C(Nc1ccc(CNc2nc3ccc(OCCN4CCOCC4)cc3o2)cc1)Nc1ccc(Cl)cc1Cl
CN(C)c1cc[n+](Cc2ccc(CCCCc3ccc(C[n+]4ccc(N(C)c5ccc(Cl)cc5)cc4)cc3)cc2)cc1
Nc1cc(Oc2ccc3c(c2)CC(NCC(O)c2cccc(Cl)c2)CC3)cc(C(=O)O)c1
CNCC1CCCN1CC(Cc1ccccc1)N(C)CC(Cc1ccc(O)cc1)N(C)CC(Cc1ccc(O)cc1)N(C)C
Cc1c(Cc2ccc(F)c(C(=O)N3CCc4cccc5c4C3CNC5=O)c2)n[nH]c(=O)c1C
N#Cc1cccc(S(=O)(=O)N2CC(n3cncn3)CC2C(=O)NC(Cc2ccc(NC(=O)c3c(Cl)cncc3Cl)cc2)C(=O)O)c1
CCCCCCC(=O)NN(C(=O)c1ccccc1Cl)C(C)(C)C
CC(=O)NC1CCC2(C)C(=CCC3C2CCC2(C)C(c4cncc(F)c4)=CCC32)C1
O=C(Nc1ccc(F)c(F)c1F)OC1C2CC3CC(C2)CC1C3
Cc1onc(-c2c(Cl)cccc2Cl)c1NC(=O)OCc1cccc(N(C)C)c1
CS(=O)(=O)NCCCn1c(C(=O)N2CCC(C(N)=O)(N3CCC(F)(F)CC3)CC2)cc(-c2ccc(Cl)cc2Cl)c1-c1ccc(Cl)cc1
COc1ccc(N(C)c2nc(C)nc3c(Cc4ccccc4)c[nH]c23)cc1
Cc1ccccc1NC(=O)Nc1ccc(-c2cccc3[nH]nc(N)c23)cc1
Cc1c(C(=O)NCCCN2CCN(c3cccc(Cl)c3Cl)CC2)cc(C(C)(C)C)n1C
CCCN(CCC)c1c(C)nc(-c2ccc(Cl)cc2C)c2ccccc12
Cc1nc(N)ccc1CNC(=O)Cn1c(C)cnc(NCCc2cccnc2)c1=O
CN(CCO)c1cc2c(cc1C#Cc1ccc(F)cc1)NC(=O)CC(c1cccc(-n3ccnc3)c1)=N2
CCN(Cc1ccccc1)Cc1ccc(-c2cc3cc(OCCNC(=O)C=Cc4cc(F)cc(F)c4)ccc3oc2=O)cc1
CC(C)N=c1[nH]nc(-c2ccc3[nH]cc(-c4nccc(OC5CCCN(C)C5)n4)c3c2)o1
CC(C)OC(=O)c1cnc(N2CCN(C(=O)NS(=O)(=O)c3ccc(Cl)s3)CC2)c(Cl)c1
CCOC(=O)C1=C(c2ccc(-n3c(C)nc4cnccc43)cc2)N=C(C)C(=C(O)OCc2ccccc2)C1c1ccccc1Cl
O=S(=O)(c1cccc(Cl)c1)c1nnn2c1nc(NC1CCCCC1)c1sccc12
O=C(c1ccc(Cl)c(Cl)c1)N1CCC(CNCc2cccc(-n3cccc3)n2)CC1
CN(Cc1ccc(B(O)O)cn1)c1ncc(C(=O)Nc2ccc(F)cc2)cn1
CC(Nc1cccc(F)c1)c1cc(C(=O)NCCN(C)C)cc2c(=O)cc(N3CCOCC3)oc12
Cn1c(-c2ccccc2Cl)nnc1-c1ccc(F)cc1Cl
Cc1ccc(CN2C(=O)CCc3ccc(OCCCN4CCC(C)CC4)cc32)cc1
CN(c1ccc(C(=O)NCCCCCCC(=O)NO)cc1)c1ccccc1C(F)(F)F
COc1ccccc1C1c2c(n[nH]c2C(C)(C)CO)C(=O)N1c1ccc(Br)cc1
N#CC(c1cccnc1)N1CCN(C(=O)CNC(Cc2ccccc2)c2ccccc2)CC1
Cc1ccc(C(=O)N2C3CCC2C(Nc2cnc(C(F)(F)F)cn2)C3)c(-n2ccnn2)n1
COC(=O)c1ccc(C2CCC(N3CC(NC(=O)CNC(=O)c4cccc(C(F)(F)F)c4)C3)CC2)cc1
CCCN=c1[nH]ccc(N2CCC(Oc3ccc(C(C)C(O)=NCCF)cc3)C2)c1F
CCN(CCN(C)c1nc2ccccc2o1)C(=O)c1cc(C)ccc1-n1nccn1
COc1ccc(CC(=O)O)cc1C1=NCC(=O)N(Cc2ccccc2)c2ccccc21
NCCCNc1ccccc1S(=O)(=O)Nc1ccc2c(c1C(=O)O)CCCC2
O=C(Cc1nc(N2CCOCC2)cc(=O)[nH]1)Nc1ccc(F)c(F)c1
NNC(=O)c1ccc(S(=O)(=O)NCCc2c(-c3cc4ccccc4o3)[nH]c3ccccc23)cc1
CCOC(c1cc(COc2cccc(C(CC(=O)O)C3CC3)c2)ccc1-c1cc(OC)ccc1F)C(C)(C)C
Cc1ccc(S(=O)(=O)Nn2c(=S)[nH]c3ccc(F)cc3c2=O)cc1
CN(C(=O)N1CCC(n2cnc3cc(-c4ccc(Cl)cc4)sc3c2=O)C1)C1CCN(C2CCC2)C1
Cc1cc(-c2cccnc2Oc2ccc(C(=O)c3nc4ccccc4n3C)cc2)ccn1
Cc1cc(N)c2cc(NC(=O)c3ccccc3COc3ccc(C=O)cc3)ccc2n1
COC(=O)c1cccc2c1nc(Nc1cccc(Cl)c1)c1ccncc12
COc1ccc(C#N)c(CNC(=O)Cn2c(Cl)cnc(NCCc3cccc[n+]3[O-])c2=O)c1
COc1cnc2c(c1)c(CCNC(C)=O)cn2C
N#Cc1cccc2c1C(=O)N1CCNCC21
COc1cccc2c1CCN(Cc1ccc(C(C)N=C(O)C3CC3)cc1)C2
Cc1c(C2CN3CCN(C(=O)Cc4ccc(-n5cnnn5)nc4)CC3CO2)ccc(F)c1C#N
c1ccc(C(c2ccccc2)C2CCC3CN2CCN3c2cccc3ccccc23)cc1
CC(=O)c1csc(CNC(=O)C2C(C(=O)NCCCN3CCCC3)C3C=CC2C32CC2)n1
CCCC(=O)NC(Cc1ccc(O)cc1)C(=O)NCCCCNCCCCCCCN
CCCCCCC[n+]1c(C=Cc2ccc(N(C)C)cc2)sc2ccccc21
c1cc2[nH]cc(CCN3CCCCC3)c2cc1-n1cnnc1
OCC1CCN(c2cc(F)cnc2C2CN(c3ccc4ccccc4n3)C2)CC1
Cn1c(SCCCN2CC3CCN(c4ccc(OC(F)(F)F)cc4)C3C2)nnc1-c1cnccn1
N#Cc1[nH]nc2c1-c1cnc(N)c(c1)OCc1cc(F)ccc1OCCC2
CCC(C)C1=NC2CC=C3CC4C(=O)CC5(C)C(C(C)N(C)C)C(O)CC5(C)C4CCC3C2(C)CO1
Cc1cc(OCCN2CCC(n3cnc4cccnc43)CC2)nn1-c1ccc(Cl)c(Cl)c1
CC(=O)SC1CC(COCc2cc(F)c(F)cc2F)N(C(=O)Oc2cccc3c2OCCO3)C1
Clc1ccc(-c2ccc(C3=NOC(c4ccncn4)N3c3ccc(N4CCNCC4)cc3)o2)cc1
CCC(=O)C=Cc1c[nH]c2ncnc(OCC(C)C)c12
N#Cc1c2c(c(NCc3ccco3)n3c1nc1ccccc13)CCC2
COc1ccc(F)cc1C1C(C(=O)C(C)(C)C)C(=O)C(=O)N1c1ccc(-c2ccon2)cc1
Cn1c(=O)c2c(CC(O)=Nc3nc(-c4cccc(C(F)(F)F)c4F)cs3)coc2n(C)c1=O
CCCCC1(CCCC)CS(=O)(=O)c2ccc(N(C)C)cc2C(c2ccc(OCCCCC(=O)O)cc2)C1O
CC(O)=NC1CCN(CC2CCC(c3nnn4cnc5[nH]ccc5c34)CC2)C1
NS(=O)(=O)Oc1ccc2c3c(c(=O)oc2c1)CCCCCC3
COc1cc(N(C)Cc2cnc3nc(N)nc(N)c3c2C)cc(OC)c1OC
NC(=O)n1cc(NC(=O)N2CCSC2C(=O)Nc2cncc(Cl)c2)c2ccccc21
CCC(CN1C(=O)C(c2ccccc2)(c2ccccc2)N=C1N)c1ccccc1
COC(=O)c1nnn(CC2(C)C(C(=O)O)C3C(=O)CC3S2(=O)=O)c1C(=O)OC
O=C(Nc1cccnc1)N1CCN(Cc2cccc(Oc3ccc(Br)cc3)c2)CC1
Cc1cnccc1-c1cc(C2CCN(C)CC2)[nH]c1-c1ccc(F)cc1
CCc1ccccc1NC(=O)CCN1CCN2Cc3[nH]c4ccccc4c3CC2C1
Cn1cc(-c2ccc3cnc(Nc4ccc(-n5cnc(N6CCOCC6)n5)cc4)nc3c2-c2cnn(C)c2)cn1
Cc1ncc([N+](=O)[O-])n1CCOS(N)(=O)=O
COc1cc(Nc2nccc(Oc3ccc4c(C(=O)Nc5ccccc5)cccc4c3)n2)cc(OC)c1OC
CCCCC(N)C(Cc1ccccc1)NC(=O)c1cc(NCC2CC2C)nc(N(C)S(C)(=O)=O)c1
Cc1nn(C)c(C)c1N[S+](=O)(O)c1ccc(-c2cccc(CN3CCOCC3)c2)cc1
Cc1ccc(Oc2ccnc(N=C(O)C3CC3)c2)cc1NC(O)=Nc1cccc(C(F)(F)F)c1
Cc1cc(Cc2cnc(N)nc2N)cc(Cl)c1N
CN1C2CCC1C(C(=O)OCCc1ccc([N+](=O)[O-])cc1)C(c1ccc(Cl)cc1)C2
NC1=NC2(c3cc(NC(=O)c4ccc(Cl)cn4)ccc3F)CC2CCS1
CC1(c2sc(-c3ccnc(-c4ccccc4)c3)cc2Cl)CS(=O)(=O)C2(CCOC2)C(=N)N1
CCOc1ccc(Cc2nc3cc(C(=O)N(CC)CC)ccc3n2Cc2ccncc2)cc1
Cc1c[n+]2cc(CNC(=O)C(Cc3ccc(O)cc3)NC(=O)Nc3ccc(C(=O)OC(C)C)cc3)n(C)c2s1
O=C(NC(Cc1ccccc1)C(O)CC(Cc1ccccc1)NC(=O)c1ccc(O)cc1Cl)OCc1ccccc1
CCNC(=O)C1OC(n2cnc3c(N)nc(NCCN4CCN(c5cccc(C(=O)O)c5)CC4)nc32)C(O)C1O
CC12CCC3c4ccc(O)cc4CCC3C1CCC21CCC(=O)O1
Cc1cc(-c2c(O)nc3cc(Cl)c(C(=O)Nc4ccncn4)cc3c2OCCC2CCCN2)cc(C)c1C
CCn1cc(-c2cc3c(-c4cc(C)ccn4)n[nH]c3cn2)cn1
N=C(N)c1ccc(CCC(=O)O)c(OCCNC(=O)C2CCN(c3ccncc3)CC2)c1
Fc1ccc(-c2nn(-c3ccccc3)cc2C=NOCc2ccccc2F)cc1
CNC(=O)c1ccccc1NC(=O)c1nc(C2CC2)ccc1Nc1cncnc1
CN1CCCN(Cc2ccn3ncnc(Nc4ccc5c(cnn5Cc5cccc(F)c5)c4)c23)CC1
CC(C)(C)NC(=O)N1CCN(C(c2ccc(Cl)cc2)c2cccc(Cl)c2Cl)CC1
CC(C)c1ccc(Sc2ccc3c4c(cccc24)C2=NC(=O)C(C#N)=C23)cc1
CCOC(=O)c1cnc(NCC(C)C)n2nc(-c3ccco3)nc12
N#Cc1c(-c2cccc(F)c2)nc2[nH]nc(-c3cccc(Cl)c3)c2c1C1CC(F)(F)C1
COc1ccc(CN2CCN(CCCCCCCCCCN3C(=O)c4ccccc4C3=O)CC2)cc1
CC(CC1COC(N)=N1)Oc1ccc(Cl)c(F)c1
O=C(NCc1ccc(S(=O)(=O)c2cc(F)cc(F)c2)cc1)c1cnc2[nH]ncc2c1
O=C(O)CCC(=O)N1CCc2cc(-c3noc(-c4cc(C(F)(F)F)cc(C(F)(F)F)c4)n3)ccc21
CC(=O)N(CC(O)C(=O)NO)c1ccc(Oc2ccc(Cl)cc2)cc1
O=C(O)C1CCC(C(=O)N2CCC(c3ccc(C4CC4)c(F)c3)(S(=O)(=O)c3ccc(F)cc3)C2)CC1
CC(C)c1cc(C(C)C)c(S(=O)(=O)NC(Cc2cccc(C(=N)N)c2)C(=O)N2CCC(CCN=C(N)N)CC2)c(C(C)C)c1
CC(C)CN(CC(O)C(Cc1ccccc1)NC(=O)OCc1cncs1)C(=O)c1ccc2nc(N3CCOCC3)oc2c1
COC(=O)C1CC(OCOCCF)C(=O)C2C1(C)CCC1C(=O)OC(c3ccoc3)CC12C
Cc1cc(S(=O)(=O)Nc2nncs2)c(F)cc1Oc1ccc(OC(F)(F)F)cc1-c1ccnnc1
Cc1cccc(N=C(O)Nc2ccc(-c3cc4ccccc4n3C(=N)O)cc2)c1
Clc1cc2oc3cc(Cl)c(Cl)c(Cl)c3c2cc1Cl
CCC1CNC(C)CN1CC(=O)N1CC(C)(C)c2cnc(Cc3ccccc3)cc21
NC1(c2ccc(-c3nc4ccc(C(=O)NO)cn4c3-c3ccccc3)cc2)CCC1
O=S1(=O)N=C(NCc2ccc(S(=O)(=O)N3CCC(N4CCCC4)CC3)cc2)Nc2ccncc21
Cc1nc2c3ccccc3nc(SCc3nc(-c4ccccc4)cn3C)n2n1
CC(C)(C)S(=O)(=O)CC(Cc1ccccc1)C(=O)NC(Cc1c[nH]cn1)C(=O)NC(CC1CCCCC1)C(O)CCSc1ccccn1
O=C1Cc2cnc(Nc3ccc(Br)cc3)nc2-c2ccccc2N1
Cc1[nH]c(C(Cc2cn(C)c3ccccc23)NC(=O)C(CC(=O)NC2CCCCC2)CC(C)C)nc1C(=O)O
COc1cc(O)ccc1-c1ccc2c(-c3nc4c(N5CCN(C)CC5)cccc4[nH]3)n[nH]c2c1
CC(=O)NC(C)c1ccc(OC2CCN(c3ncnc(OCC4CC(F)(F)C4)c3F)C2)cc1
Nc1ccccc1NC(=O)CCc1ccc(-c2ccc3ncnc(Nc4ccc(OCc5cccc(F)c5)c(Cl)c4)c3c2)cc1
O=C1NCCn2cc(I)c3cccc1c32
CC12CCC3C(Cc4c5c(nn4Cc4ccccc4)C(=O)CCC53C)C1CCC2=O
COCCN1CC2C(C1)C2c1cc(-c2cnc(N)c(Cl)c2)nn1CC1CC1
CC(C)N1C(=O)C(NC(=O)C(Cc2ccccc2OC(F)(F)F)NC(=O)c2ccccc2C(F)(F)F)CCc2ccccc21
OCCNc1cc2ncnc(Nc3cccc(Br)c3)c2cn1
Cc1ccc(-c2cc(N=C(O)c3ccc4cc5n(c4c3)CCCNC5=O)on2)cc1
OC(=Nc1ccc2c(c1)C(F)(F)CCO2)Nc1ccc(Oc2ccnc(N=C(O)C3CC3)c2)cc1
CC(=NNC(O)=Nc1ccccc1)c1ccc2ncc(Cc3cc4cccnc4cc3F)n2n1
CCC(N=C(O)c1cc(C(=O)N2CCCC2C)n2c1COC(C)(C)C2)c1ccc(C(F)(F)F)nc1
O=C(NC1CS(=O)(=O)c2ccccc2NC1=O)c1cc(Cc2ccccc2)on1
Cc1c(C(C)(C)C)sc(=NS(=O)(=O)c2cccc3ccccc23)n1C1CC1
CN(CCO)C(=O)N1CC(c2cc(F)ccc2F)=CC1c1cccc(O)c1
COC(=O)c1sccc1NC(=O)Cc1ccc(-n2ccnc2)cc1
O=S(=O)(c1ccc(N2CCOCC2)nc1)N(Cc1ccc(C(F)(F)F)c(F)c1)c1nc2ccccn2c1Cl
COC(=O)NC(C(=O)NC(Cc1ccccc1)C(O)CN(CC(C)C)NC(=O)C(NC(=O)OC)C(C)C)C(C)C
CN(C)C(=O)CN(C(=O)c1ccc(N2CC(F)(F)C2)c(OCC2CC2)n1)C(C)(C)C
Cc1cc(N2CCN(C(=O)C3CN(S(=O)(=O)c4cccc5cnccc45)C3)CC2)ccn1
CC(CNc1ncnc2c1ncn2C1OC(CO)C(O)C1O)c1ccccc1
O=C(O)CCNc1nc(-c2nccs2)cc(N2CCN(c3ccc(Cl)c(Cl)c3)CC2)n1
Cc1cc(Nc2nccc(-c3cn(C)cn3)n2)cc2cc(C(=O)N(C)Cc3cnn(C)c3)[nH]c12
CC(C)C(NC(=O)OCc1ccccc1)C(=O)N1CCC(O)(c2ccc(Cl)cc2)CC1
Cc1ccc(-c2cc(Br)ccc2OCc2cccc(OC(F)F)c2)n1-c1cccc(C(=O)O)c1
O=C(Nc1ccnc(NC(=O)C2CC2)c1)c1c(Cl)cc(-c2nnc[nH]2)cc1Cl
O=C(Nc1nnc(S)s1)NC(Cc1ccc(F)cc1)C(=O)N1CCN(c2ccccn2)CC1
CC(C)Cn1c(=O)n(C2CCN(C(=O)C3CCN(Cc4ccnc(N)c4)CC3)CC2)c2ccc(F)cc21
CCN(CCCN1CCc2cc(OC)ccc2C1)S(=O)(=O)c1ccc(OC)cc1
COCCOc1cc2ncnc(NC3=CC(=O)C(OCC#Cc4ccccc4)=CC3=O)c2cc1OC
CC(=O)Nc1ccc(-c2ccc(C(O)(c3c[nH]cn3)C(C)C)cc2)cc1
CCc1ccc(C(=O)C(Cc2ccccc2)=C(C(=O)O)c2ccc3c(c2)OCO3)cc1
[O-][n+]1ccc2c(-c3ccc(F)cc3Cl)cc(C3CCNCC3)nc2c1-c1c(Cl)cccc1Cl
Cc1ccc(-c2n[nH]c3c2C(C)C(C#N)=C(N)O3)cc1
Cc1c(-c2cn(-c3ccccc3)cn2)nn(-c2ccccc2Cl)c1-c1ccc(Cl)cc1
CCCc1nc(CC)c(C=O)n1Cc1ccc(-c2ccccc2-c2nn[nH]n2)cc1Cl
CC#CCOc1ccc(S(=O)(=O)N2CCCN(C(=O)CN)CC2C(=O)NO)cc1
O=C(O)C(=O)C=C(O)c1cccc(Cc2ccccc2F)c1
CC(C)Oc1cc2c(-c3cc(N4C(C)COCC4C)ncn3)n[nH]c2cc1F
CCc1nn(Cc2ccc(-c3nc4ncc(Br)cc4[nH]3)cc2)c(CC)c1CC(=O)O
CC(C)(C)OC(=O)N1CCC2=C(C1)Nc1cccc3c(O)nnc2c13
CC(O)c1ccc(-c2ccc(Cl)c(C(=O)NCCc3ccccc3Cl)c2)nc1
CCCCCCC(NC(C)(C)C)C(=O)c1cccc(Cl)c1
O=C(c1cccc(F)c1)N1CCc2nc(COc3cccc(F)c3)oc2C1
CCCCc1cc(-c2ccc(OC)cc2)cc(C(=O)NC2CCC(C)CC2)c1OC
COc1ccccc1C(=O)Nc1cc2c(cc1OC(C)C)n(C)c(=O)n2C
CCCc1c(OCCCOc2ccc3c(c2)CCC3CC(=O)O)ccc2c(C)noc12
O=C(O)C(CCS(=O)(=O)Cc1ccccc1)NS(=O)(=O)c1ccc(-c2ccc(Br)cc2)cc1
NC(=O)c1cc(CNCCN2CCNC2=O)cc(-c2ccc(Oc3ccc(F)cc3)cc2)n1
C=CC(O)=NC1CNc2c(C(N)=O)c(-c3ccc(Oc4ccccc4)cc3)nn2C1
C=C(c1ccc(C(=O)O)cc1)c1cc2c(cc1Br)C(C)(C)CCC2(C)C
Cc1cccc(-n2nnnc2SCC(=O)Nc2ccccc2[N+](=O)[O-])c1C
CCN1c2ncc(COc3cc[n+]([O-])c(C)c3)cc2C(=O)N(C)c2ccc(Cl)nc21
CC(C)CCNC(=O)C(C)NC(=O)CC(O)C(Cc1ccccc1)NC(=O)C(NC(=O)CC(C)C)C(C)C
Cc1ccc2c(c1)OC(c1ccccc1)CC2=O
Cc1ccc(N=C(O)c2cc(C(C)(C)C)on2)cc1-n1cc(-c2cncc(N3CCN(C)CC3)c2)nn1
CC1(c2cc(N=C(O)c3ncc(Cl)cc3F)cc(F)c2F)CC(C(F)(F)F)OC(=N)N1
NC1CCN(C(=O)C2CCCCN2S(=O)(=O)c2ccc(NC(=O)c3ccccc3)cc2)C1
COC(=O)CC(SCC(N)C(=O)O)C(=O)NC1CCC2(O)C3Cc4ccc(O)c5c4C2(CCN3CC2CC2)C1O5
CCCOCCn1c(=O)c(N2CCN(C(C)C(C)O)CC2)nc2cnc(-c3ccc(OC)nc3)cc21
COCCCNC(=O)c1ccccc1Nc1c(Cl)ccc(C)c1Cl
CC(CO)(CO)n1cc(C(=O)c2cncc(NC(=O)Cc3ccc(C(F)(F)F)cc3)c2)c2cncnc21
N=C(O)c1c(N)ncnc1N1CCC(c2nc(-c3cccc(C(F)(F)F)c3)cn2CCN2CCCC2)CC1
O=C1C(N2CCC(c3ccc(O)c(F)c3)C(F)C2)CCN1Cc1ccc(C(F)F)cc1
CCN(C)C(=O)C1CC(C(=O)N2CCCC2C#N)NC1C
COc1ccc2c(c1F)CSc1c(C(F)F)nn(-c3ccc(S(N)(=O)=O)cc3)c1-2
COc1n[nH]c2cc(NC(O)=NCc3cccnc3N(C)C)ncc12
CCS(=O)(=O)c1ccc(-c2cc(-c3cnnc4c3ncn4C3(C)CC3)ccc2F)cc1
Cc1ccc(C(=O)N2CC(c3ccc(C#N)cc3)C2)cc1-c1[nH]c(CC#N)nc1C
CCCCOc1ccc(OCc2ccc3ccccc3n2)cc1C1(c2ccccc2)CC2CCC1C2
CCN(C(=O)Cc1ccc(S(C)(=O)=O)cc1)C1CCN(CCC(c2cccc(Cl)c2)C2CCN(S(C)(=O)=O)CC2)CC1
C[S+](O)c1ccc(-c2nc(C3=CCCCC3)oc2Sc2ccc(Cl)cc2)cc1
Cn1cc(-c2cn(-c3cccc4c(-c5ccc(C(N)=O)c(NCC6CCCO6)c5)nccc34)cn2)cn1
N#Cc1c(N)nc2c(c1-c1ccc(F)cc1)CCC2
Cc1cc(C(=O)NC(Cc2cccc(Cl)c2)C(=O)NCC#N)c2cc(C)ccc2c1
COC(=O)C1=C(c2ccccc2)Oc2ccccc2-n2cccc21
Cc1cc(CN2CCN(c3c(Cl)cnc4[nH]c(-c5cn(C)nc5C)nc34)CC2)no1
CCCOC(Cc1ccc2c(ccn2Cc2nc(-c3ccc(C(F)(F)F)cc3)oc2C)c1)C(=O)O
O=C(Nc1cc[nH]c(=O)c1)c1cc(C(F)(F)F)ccc1Oc1ccc(F)cc1
COc1cc(OC)nc(N2CC3CN(C(=O)c4ccccc4-c4ccccn4)CC3C2)n1
O=C(NCC(F)(F)F)Nc1cc(OC2CCCC2)cc(-c2cnc3cc(-c4ncccn4)ccn23)c1
CCC1(c2ccccc2)NC(=O)N(Cc2ccccc2)C1=O
CC1(C)CNC(=O)c2cc(-c3ccnc(N)c3)[nH]c21
CC(=O)Nc1ncc(NC(=O)c2cc(C(=O)Nc3cccc(C(F)(F)F)c3)ccc2C)cn1
COc1ccc(S(=O)(=O)N2CCCC2C(=O)Nc2cccc3ccccc23)cc1
O=C1Nc2cccc3c2C1(CCCCN1CCc2ccccc2C1)CCC3
COc1cc(-c2ccc3c(c2)Nc2ccc(CC(=O)N(C)C)cc2NC3=O)ccc1[N+](=O)[O-]
CN(CCCCN1C(=O)CCCc2ccccc21)Cc1ccc(Cl)cc1
Cc1ccc(-c2ccnc(Nc3cc(NC(=O)c4ccc(CN5CCN(C)CC5)cc4)ccc3C)n2)cn1
O=C1Nc2ccc(C(O)c3cccs3)cc2C1=Cc1ccc[nH]1
COC(=O)C(CCCCN)N1Cc2[nH]c3ccccc3c2CC(NC(=O)Cc2ccccc2)C1=O
O=C(O)CC1CCCc2c1n(Cc1cccc(OCCCCC#Cc3cccnc3)c1)c1ccc(F)cc21
CCCCN1C(=O)C(=O)c2cc(S(=O)(=O)N3CCCC3COC)ccc21
CCNC(=O)N1CCN(C)C(c2nc(C(=O)NCc3ccc(F)cc3)c(O)c(=O)n2C)C1
O=C(C1CCS(=O)(=O)C1)N1CC=C(c2ccc(N=C(O)N3Cc4ccccc4C3)cn2)CC1
CCN1CC(n2nccc2-c2cc(Cl)ccc2Oc2cc(F)c(S(=O)(=O)Nc3cscn3)cc2F)C1
Cc1c(C)n(Cc2cc(Cl)cc(OC(C)C(=O)O)c2)c2ccc(C(=O)NC(C)c3cccc(C4CC4)c3)cc12
COc1ccc(Sc2cccc(C(=O)N3CCCC3C(=O)NC(CCCCN)B3OC4CC5CC(C5(C)C)C4(C)O3)c2)cc1
Cc1c(Cc2ccccc2F)c(OC(C)C)nn1-c1ncc(C2CC2)cn1
Cn1ncc2cc(-n3nc(C(C)(C)C)cc3NC(O)=Nc3cnc(Oc4ccc(-c5cnc(N6CCCC6=O)s5)cc4)nc3)ccc21
COc1cccc(OC)c1C1CC(O)C(=O)N1Cc1ccc(OC(F)(F)F)cc1
CC(C)C(CO)NCc1nc(C2CCC(C(F)(F)F)CC2)ccc1F
O=C(NCC1(c2ccc(Cl)cc2)CCOCC1)c1cc(Br)ccc1Cl
CC(c1ccc(Br)cc1)N1CCC2(CCC(CO)CC2)OC1=O
N=C(O)c1cccc(-c2cc(OC(O)=NC3CCCCC3)ccc2F)c1
COc1ccc(-n2nc(C3CCN(S(=O)(=O)C4CC4)CC3)cc2N=C(O)c2cnn3cccnc23)cc1
CCOc1ccccc1N1CCN(CCc2ccc(OC)c(OC)c2)CC1
O=C(NC(CC1CCCCC1)C(=O)NCCNc1ccc(OC(F)(F)F)cc1)c1cc2ccccc2o1
CCC(CC)(NC(=O)c1ccc(C2CC2)c(OC(CCO)C(F)(F)F)n1)C(O)=NC
COC(=O)c1sc2ncnc(Nc3ccc(F)cc3OC(C)CCNS(C)(=O)=O)c2c1C
O=C(CC(F)(F)F)NC1CCC(CCN2CCN(c3cccc4c3OCO4)CC2)CC1
COc1ccc2ccc(C(=O)N3CCC4(CC3)Cc3cn(C(C)(C)C)nc3C(=O)N4)cc2c1
Nc1nc2c(ncn2Cc2ccccc2)c2nc(-c3ccco3)nn12
Cc1cc(C)c(-n2c(Cl)cn3c(CN(C)CCc4ccccc4)c(C(F)(F)F)nc23)c(C)c1
CC(C)Oc1ccc(Oc2c(Cl)cnn(Cc3cccc4ccccc34)c2=O)cc1
O=C(NO)c1ccc(CNC(=O)c2[nH]c(-c3ccccc3)cc2-c2ccc(F)cc2)o1
Clc1ccc(Cc2cnc(-c3csc4ccccc34)n2C2CCC3(CC2)OCCO3)cc1
CC(c1nc(=O)c2cnc(C3CCOCC3)n2[nH]1)N1CC(c2ccc(OC(F)(F)F)cc2)C1
CN1CCc2ccc(O)cc2C(c2ccccc2)C1
O=C(c1cc(Cc2c[nH]c(=O)c3cc(Cl)c(Cl)n23)ccc1F)N1CCN(c2cccnc2)CC1
O=C(O)C(Cc1ccccc1)N(Cc1cccc([N+](=O)[O-])c1)C(=O)c1ccc(Cl)cc1Cl
NS(=O)(=O)Oc1ccc(NC(=O)Nc2ccc(Cl)c(Cl)c2)cc1
O=C(O)CCCCCCCn1ccnc1
CCC#CC1CN(S(=O)(=O)c2ccc(N)nc2)CCN1c1ccc(C(O)(C(F)(F)F)C(F)(F)F)cc1
CCCc1cc(=O)c2cc(OS(N)(=O)=O)ccc2o1
COC(=O)c1c(Cc2ccc(S(C)(=O)=O)cc2)c(=O)c2ccc(C(F)(F)F)nc2n1-c1ccccc1
O=C(NC1CCN(C2CCC(F)(F)CC2)CC1)c1cc(-c2c(O)cc(O)cc2Oc2ccc([N+](=O)[O-])cc2)on1
Nc1nc2[nH]c3cccc(Sc4ccc5ccccc5c4)c3c2c(=O)[nH]1
CC(CN1CCCCC1)NC(=O)c1ccc(-c2noc(C(F)(F)F)n2)cc1
N#Cc1ccc(CCNC(=O)C2CCN2c2cc(N3CCC(Oc4ccc(C(=O)O)cc4)CC3)nc(C(F)(F)F)n2)cc1
CC1C2(C)C=CC(C)(O2)C(C)C1(O)c1ccc(NC(=O)c2ncc(C#N)[nH]2)c(C2=CCC(C)(C)CC2)c1
Cc1cc(C)c(NC(=O)Nc2cc3ccccc3cc2C(=O)NC(C(=O)O)C2CCC(F)(F)CC2)c(C)c1
COCCC1CN(c2ccc(OCc3ccccc3)cc2)NC1=O
COCc1cnc(-c2cc(C(=O)N3CCC(c4ccc(C#N)cc4)CC3)c(C)cc2C2CCC2)[nH]1
CNc1ncc(-c2ccccn2)c(NC2CCC(O)CC2)n1
Cc1cn(C2OC(C)C(O)C2O)c2ncnc(Cl)c12
CCC(NC(=O)C1CC(S(=O)(=O)c2ccc(Cl)cc2Cl)CN1C(=O)C1(c2ccc(Cl)cc2)CC1)C(=O)C(=O)NC1CC1
CC(C)CC(NC(=O)c1ccc(N(C)C)cc1)C(=O)N1CCC2C1C(=O)CN2C(=O)c1ccccc1
CC1C2Cc3ccc(N)cc3C1(C)CCN2Cc1ccccc1
CN1C(=N)NC(C)(c2cc(NC(=S)c3ccc(Cl)cn3)ccc2F)CS1(=O)=O
Cc1nn(C)c(C)c1N(C)S(=O)(=O)c1ccc(CCCCCCCn2ccnc2)cc1
N=c1[nH]nc(-c2ccc3[nH]cc(-c4cc(C(F)(F)F)ncn4)c3c2)o1
O=c1[nH]c(C2=CC(N3CCC(c4ccccc4)CC3)CC2)nc2c(Cl)cccc12
CC(C(=O)NO)N(Cc1ccccc1[N+](=O)[O-])S(=O)(=O)C(F)(F)F
Cc1ccc(S(=O)(=O)NC(=O)Nc2ccc(S(N)(=O)=O)cc2)cc1
c1cc(NC2CCNCC2)c2nc(-c3nnc4ccccn34)ccc2c1
COC(=O)c1c(CNC(=O)c2ccc(OC)cc2)c(=O)c2ccc(OC)cc2n1-c1ccccc1
CC(C)(CNC(=O)c1ccc(NC(=O)N2Cc3cccnc3C2)cc1)N1CCOCC1
Nc1cccc2ncnc(Nc3cccc(Br)c3)c12
CC(C)CC(NC(=O)CN1CCC(c2ccccc2)CC1)C(=O)NC(C#N)COCc1ccccc1
CCCCN(C)C(=O)c1ccc2c(c1)c1c(n2S(=O)(=O)CC)CN(C2CCCC2)C1
COc1cc2c(cc1OC)C(=O)C(=CC1CCN(Cc3ccccc3)CC1)C2
CC(=O)OC12C(OC(=O)C(C(C)C)N(C)C)C(C)C3(O)C(C=C(CO)CC4(O)C(=O)C(C)=CC43)C1C2(C)C
Cc1noc(C)c1-c1cc(O)cc(C(=O)c2ccccc2)c1
CN1C(=O)N(c2cccc(C(F)(F)F)c2)C2=C(C(=O)CC2)C1c1ccc(C#N)cc1C(O)=NCC(C)(C)N
COc1ccc(N(C(=O)CN(C(=O)C(CCC(=O)O)NC(=O)Nc2ccccc2)c2ccccc2)C(C)C)cc1
Cc1cccc(-c2cc3nc(C)ccc3cn2)c1
CCCc1nn(C)c2c(=O)[nH]c(-c3cc(S(=O)(=O)N4CCN(CCC(=O)NO)CC4)ccc3OCC)nc12
FC(F)(F)Oc1cccc(-c2nccnc2C2CN(c3ccc4ccccc4n3)C2)c1
Cc1cccnc1CN1CCC2(CC1)C(=O)N(c1ccc(-c3ccc(C(=O)O)cc3)cc1)C(=O)N2c1ccncn1
Cc1ccc(F)c(N=C(O)Nc2ccc(Oc3ccnc4cc(C(=O)N=S(C)(C)=O)sc34)cc2)c1
Cc1[nH]c(C(=O)NC2CCN(c3ncc(C(=O)O)s3)CC2F)c(Cl)c1Cl
Cc1cccc(Nc2ccccc2C(=O)NCCCCCCCCCCCCNc2c3c(nc4ccccc24)CCCC3)c1C
CC(Cc1ccc(C(=O)Oc2ccc(C(=N)N)c(F)c2)s1)C(=O)NC(CC(=O)O)C(=O)O
COc1cc2c(cc1OC)CC(NCC1CCN(CCNS(=O)(=O)c3cccc4ccccc34)CC1)CCC2
N#Cc1ccc(-c2csc(NN=C3CCCC3)n2)cc1
O=C1OC2(CCN(CCc3c[nH]c4ccc(F)cc34)CC2)CN1Cc1ccc(F)cc1
CCC(CC)C(=O)Nc1ccc(N2CCN(C(c3ccccc3)c3ncno3)CC2)c(F)c1
Fc1ccc(Nc2nc3c(-c4nnc[nH]4)cccc3c3cnccc23)c(F)c1
CNCc1cc(Oc2ccc3c(ccn3C(=O)Nc3ccc(F)c(C(F)(F)F)c3)c2)ncn1
CCc1ccc(NC(=O)c2nc(C3CC3)cnc2Nc2cncnc2)c(C(=O)NC)n1
Cc1nc2cccc(-c3cc4c([nH]3)C(C)N=C4O)c2nc1NC(C)(C)CO
CCCOc1ccc(-c2ccc(-c3ccccc3Cl)n2CC(=O)N=C(N)NCc2ccco2)cc1
CCCCc1nc2cccc(C(=O)NC(C)C)c2n1Cc1ccc(-c2ccccc2-c2nn[nH]n2)cc1
COc1ccc2[nH]c(C(=O)NCC=CCN3CCN(c4ccccc4OC)CC3)cc2c1
CN(C)C1CC=C(c2c[nH]c3ccc([N+](=O)[O-])cc23)CC1
CC1(C)CC=C(c2cc(C(C)(C)N3CCSCC3)ccc2NC(=O)c2ncc(C#N)[nH]2)CC1
O=C(CN1CCc2cc(-c3ccncc3)ccc2C1C1CCN(C2CCCC2)CC1)Nc1cc(Cl)cc(Cl)c1
COc1ccc(OC)c(Sc2ccc3nnc(-c4cn(C)nc4C)n3n2)c1
O=C1CCCCN1c1cc(S(=O)(=O)Nc2ccc(F)cc2F)cc2c1N(CCc1ccccc1)CC2
COC(=O)c1ccc(OCc2c(-c3ccc(F)cc3)noc2C(F)(F)F)nc1
CNc1c(Br)cnc2[nH]c(-c3ccc(OCCN4CCOCC4)cc3)nc12
Cc1cc(N2CCC(Oc3ncccc3C3CCOCC3)CC2)nc2ccccc12
CCC(CC)C(=O)Nc1ccc(N2CCN(C(C(=O)OC)c3ccccc3)CC2)cc1
CC(=Cc1ccc(C(=O)Oc2ccc(C(=N)N)cc2)o1)C(=O)NC(CO)C(=O)O
COc1ccc2c(C(=O)NC(CC(=O)O)C(=O)O)c(Br)ccc2c1C(F)(F)F
O=S(=O)(NCCCCc1c[nH]cn1)c1ccc2ccccc2c1
O=C1CC(c2ccc(Cl)cc2Cl)Cc2nc3cc(Cl)ccc3c(O)c21
CCn1cc(-c2ccnc3[nH]c(-c4ccc(CN5CCOCC5)cc4)cc23)c(-c2ccc(NC(=O)Nc3ccccc3)cc2)n1
O=c1[nH]ccc2nc(NC3CC3)c3ccc(F)cc3c12
Cc1cccc(NC(=O)c2ccc(-c3cccc(F)c3)c(C#N)c2)n1
Cc1cnc(NCCc2ccccn2)c(=O)n1CC(=O)NCc1cc(Cl)ccc1OCC(=O)NC1CC1
COc1ccc2c(c1)S(=O)(=O)c1ccccc1O2
CC(C)CN(C(CO)CCCCNC(=O)N(Cc1ccc([N+](=O)[O-])cc1)Cc1ccc2c(c1)OCO2)S(=O)(=O)c1ccc(N)cc1
CC(=O)N1CCc2c([nH]c3ccc(C)cc23)C1c1c[nH]c2ccccc12
CNC1(C)CN(C(=O)c2cc(NC(=O)c3cc(-c4ncccc4F)c(Cl)cc3Cl)n(-c3ccccc3)n2)C1
CC(C)N(C(=O)C1CCC2C3CCC4C(F)=C(C(=O)O)CCC4(C)C3CCC12C)C(C)C
CC(C)=CCSc1nnc(Nc2ccc(C)cc2)[nH]1
CCOc1ccc(-n2nc3c(N4CCCNCC4)nnc(C)c3c2C)cc1
COc1cccc(C2CN(CCc3ccc(OC)c(OC)c3)CC2CNC(=O)c2cccc(Cl)c2)c1
N=c1[nH]c2c(s1)C(c1cc(Cl)ccc1OCC(=O)O)N(C(=O)OCc1ccccc1)CC2
O=S(=O)(Nc1ccc(CCCC2CCCC2)cc1F)c1ccc2c(c1)CCN(Cc1cnc(-c3ccc(Cl)cc3)s1)C2
O=S(=O)(c1cccc2nonc12)n1ccc2ncc(-c3cnn(C4CCNCC4)c3)cc21
Clc1cccc(-c2cnn3ccc(NCC4CCOCC4)nc23)c1
CS(=O)(=O)c1ccc(-c2cc(F)c(F)cc2-c2ccc(F)c(Cl)c2)cc1
O=C(CC(c1ccccc1)c1ccccc1)N1CCN(C2c3ccccc3-c3ccccc32)CC1
NS(=O)(=O)c1ccc(-n2nc(C(F)(F)F)cc2C2=CCCCC2)cc1
Nc1onc(-c2ccc(Cl)s2)c1C(=O)Nc1ccc(S(N)(=O)=O)cc1
CN(C)C(=O)c1ccc(Nc2ncnc(N3CCC(c4nc(C(C)(C)F)no4)CC3)c2F)c(F)c1
O=C(c1c(Cc2ccccc2)n(-c2ccccc2)c2cccnc12)N1CCNCC1
O=C(NC(CCc1ccccc1)CNc1ccc(OC(F)(F)F)cc1)C(CCC1CCCC1)CC(=O)N1CCOCC1
COc1ccc(C2=Nn3c(nnc3-c3ccccc3Cl)SC2)cc1OCC1CC1
CC1CCNC(=O)c2cc3ccc(C(O)=Nc4nc5ccccc5n4C)cc3n21
FC(F)(F)c1ccc(Nc2nc(OC3CCCC3)nc3c2CCN(c2ncccc2C(F)(F)F)CC3)cc1
COc1ccccc1N1CCN(CC=CCNC(=O)c2ccc(CCF)cc2)CC1
COc1cccc(F)c1C1CC(C)C(=O)N1Cc1ccc2oc3ccccc3c2c1
Cc1ccc(C(F)(F)F)cc1N1CCc2nc(-c3cccc4[nH]cc(C)c34)nc(N3CCN(CC(=N)O)C(C)C3)c2C1
CCNc1nc2oc3c(NCc4cccnc4)ncnc3c2c2c1CCC(C)(C)C2
Cn1c(=O)ccc2c(NC(=O)NC3CCc4cc(C(C)(C)C)ccc43)cccc21
O=C(C=Cc1ccc(CN(CCc2c[nH]c3ccccc23)CCC(F)(F)F)cc1)NO
CCN(CC)CC(C)NC(=O)c1ccc(-c2noc(C(F)(F)F)n2)cc1F
CC(Oc1ccc2ncc(C3CC3C(N)=O)cc2c1)c1c(Cl)ccc(F)c1Cl
Cc1cc2[nH]c(-c3cccc(-c4ccccc4)c3O)cc2cc1C(=N)N
Cc1cccc(C(=O)NCN2CCC(c3cccc[n+]3[O-])CC2)c1
COC(=O)NCC(c1ccc2c(c1)OCO2)N1CCN(c2ccccc2)CC1
CC(C)CN(Cc1cc(Cl)c2c(c1)OCCCO2)C(=O)C1CCN(Cc2cccc(O)c2)C1
CCCN1CCN(CCNC(=O)n2c(=O)n(C3CC3)c3ccccc32)CC1
COc1ccccc1N1CCN(CCn2c(=O)[nH]c3c([nH]c4ccccc43)c2=O)CC1
O=C(O)c1nc2c(O)nc3cc(Cl)ccc3n2n1
CCCCn1cnc2cc(C(=O)N3CCCCC3)ccc21
Cc1cccc(-c2nc(C(F)(F)F)ccc2CNC(=O)Nc2ccc(CNS(C)(=O)=O)c(C)c2)c1
CC1(C)CCN(C(=O)c2ccncc2NC(=O)c2nc(C3CC3)ccc2Nc2cncnc2)C1
Cc1ccc(C(=O)Nc2cccc(C(C)C)c2)cc1N1CCc2nc(CS)ncc2C1
NS(=O)(=O)c1ccc(CCN=Cc2c[nH]c3ccc(Br)cc23)cc1
CCC(C)NC(=O)N(CCN1C2CCC1CC(c1cccc(C(N)=O)c1)C2)CC1CCCCC1
NCC1CCC(Nc2cc(-c3cccc(NCc4ccccc4)n3)c(Cl)cn2)CC1
Cc1cccc(C)c1-c1cc(C)c2nc(Nc3ccnc(OCCN4CCCC4)c3)nnc2c1
CCN1C(=CC(C)=O)Sc2ccc(OC)cc21
CNC(C)C(O)=Nc1cc(-c2nn(C)c3ncnc(N)c23)cc(N=C(O)c2ccccn2)n1
O=C(C=Cc1ccc(O)c(O)c1)c1cc(Cl)ccc1O
CN(C)c1ccc(C(=O)Nc2cc(-c3ccncc3)c[nH]c2=O)cc1
CCCCN(C)C(=O)C(NC(=O)CSc1ccc(NC(=O)c2ccccc2-c2ccc(C(F)(F)F)cc2)cc1)c1ccccc1
CC(C)(CCCC=C(c1ccccc1)c1cccnc1)C(=O)O
N#Cc1ccc(C(=O)Nc2ccc(F)c(C3(CF)COCC(N)=N3)c2)nc1
CC1CCC(n2c3cnccc3c3cnc(Nc4ccc(N5CCC(CS(C)(=O)=O)CC5)nn4)nc32)CC1
CCOC(=O)CNC(=O)C(=O)C(COCc1ccccc1)NC(=O)C(CC1CCCCC1)NC(=O)c1ccc(C)cc1
NC(=O)c1cccc(-c2ccc(C(=C3CCN(CC4CC4)CC3)c3nc4cc(F)c(C(F)(F)F)cc4[nH]3)cc2)c1
CCCCCCC1=C(c2ccccc2)C2(OCC(C)CC)CCCC2C1
O=C(NC(c1ccc(F)cc1)c1ccc(F)cc1)C1CCC(N2CCOCC2)CC1c1ccc(Br)cc1
COc1cc(CNCCCCN2CCN(Cc3ccccc3)CC2)cc(OC)c1OC
Cc1cncc(C(O)=Nc2cc(CN3CCC(C(O)=NC(C)(C)C)CC3)ccc2C)c1
CCC(=NOCc1sc(-c2ccc(C(F)(F)F)cc2)nc1C)c1ccc(OCC(=O)O)c(C)c1
CCC(NC(=O)C(=O)C(C)NC(=O)C(CC(=O)N(C)C)NC(=O)C(NC(=O)CC(C)(C)C)C(C)(C)C)c1ccccc1
N#Cc1ccc(C2C3=C(CCC3=O)N(c3cccc(C(F)(F)F)c3)C(=O)N2C(O)=NCC(F)F)cc1
NC(Cc1c(Cl)cc(O)cc1Cl)C(=O)NC1CCNc2ccc(Cc3ccccc3)cc21
CC(C(O)=NC1COC1)c1ccc(OC2CCN(c3ccc(OCC4CC4(F)F)cn3)C2)cc1
Fc1ccccc1CNc1ccc(Cl)c(-c2ccnc3[nH]c(C4CCNCC4)cc23)n1
CNC(=O)C(NC(=O)C(OCc1cccc(F)c1)C(O)C(O)C(OCc1cccc(F)c1)C(=O)NC(C(=O)NC)C(C)C)C(C)C
Cc1cc(N(Cc2ccccc2)C(=O)c2ccc(O)cc2O)ccc1-c1nc2cc(F)ccc2cc1C
Cc1nc(C)n(-c2cc(C3CC3c3nc4ccccc4n3C)nc(OC(C)C)n2)n1
CCN(C(=O)Oc1ccc(F)cc1)C1CN(C(=O)C2CCN(C(=O)C3CCC(O)=NC3)CC2)CC1c1ccc(F)c(F)c1
N#CCc1ccc(Nc2ncnc3ccc(-c4cccc(O)c4)cc23)cc1
COc1cc(-c2cnn(C)c2)ccc1Nc1ncc2ccnc(N3CC(C#N)C3)c2n1
COCCN(CCOC)c1nc(C)nc2c(-c3cnc(N(C)C)cc3C)c(C)nn12
O=C(O)CCNC(=O)C1CCCN(C(=O)CCC2CCNCC2)C1
c1ccc2c(OCC3=NCCN3)cccc2c1
O=C(O)CCc1c(C(=O)O)[nH]c2c([N+](=O)[O-])ccc(Cl)c12
COc1ccc(OC)c(S(=O)(=O)N2CCC(N(C)Cc3ccc4ccc(C(=N)N)cc4c3)CC2)c1
CC(C)n1cc(-c2cc(Cl)ccc2Oc2ccc(S(=O)(=O)Nc3ncns3)cc2C#N)cn1
O=C(Nc1cn(-c2ccccn2)cn1)c1nc(C2CC2)ccc1Nc1cncnc1
COc1ccc(Cl)cc1S(=O)(=O)c1cn(CSC)c2ccc(C(=O)Nc3ccccc3)cc12
CCc1cccc(OC2CCN(c3ccc(-n4ccnc4)nn3)CC2)c1
COc1ccc(S(=O)(=O)Nc2cncc(-c3ccc4nc(NC(C)=O)sc4c3)n2)cc1
CC(Sc1nc(N)cc(Cl)n1)c1cc2ccoc2cn1
CCCCc1nn(-c2ccccc2C(F)(F)F)c(=O)n1Cc1ccc(-c2ccccc2S(=O)(=O)NC(=O)c2ccsc2)cc1
CCCSc1nc(NC(C)=O)cc(OC)n1
CC(C)(C)OC(=O)NC(Cc1ccccc1)CC(O)C(Cc1ccccc1)NC(=O)c1cccc(O)c1
CCN(CC)c1ccc(C=NNC(=O)c2nnn(-c3nonc3N)c2C(C)C)c(O)c1
Cc1ccc(-c2cc3c(cc2C2CCN(C)CC2C)N2C(=NNC(=O)C2C)CO3)cc1
CC(C)CN1CC=C(c2ccc(NC(=O)N3Cc4ccncc4C3)cc2)CC1
CN1CCN(Cc2cccc3c2-c2nc(N)nc(-c4ccccc4)c2C3=O)CC1
O=C1CNC(=O)N1C(CCc1ccncc1)COc1ccc(-c2cccc([N+](=O)[O-])c2)cc1
O=C1NC(=O)C2(CCOc3c2cc(Cl)c2ccccc32)N1
CC(C)c1cccc(C(C)C)c1NC(=O)NC(C)(Cc1c[nH]c2ccccc12)C(=O)NC1CCCCC1c1ccccc1
COc1cc2c(cc1-c1cnco1)C(=O)N(C)C1(Cc3ccsc3C1)N2
CNC(=O)c1ccc(OC2CCC(NC(=O)Nc3ccc(OC(F)(F)F)cc3)CC2)cc1
O=C1CN(c2ncccc2C(F)(F)F)CCN1S(=O)(=O)c1ccc(Cl)c(Cl)c1
Cc1cc(F)ccc1C1CC(N2CCCC2)CCN1C(=O)N(C)C(C)c1cc(C(F)(F)F)cc(C(F)(F)F)c1
Nc1nc2ccc(C(=O)c3c(F)cccc3F)cn2c1C(=S)c1c(F)cccc1F
Cn1cc(-c2cnc3ccc4ccc(CS(=O)(=O)NCc5ccccc5)cc4c(=O)c3c2)cn1
CC(C)(C)OC(=O)NC(Cc1ccccc1)CC(O)C(Cc1ccccc1)NC(=O)c1cc(N)ccc1Cl
COc1ccc(-c2cnc(N3CCN(C(=O)N4CCC(c5cn[nH]c5)C4)c4ccccc43)nc2)cc1
Cc1cc(Nc2cc(C(F)(F)F)ccn2)nc(-c2ccc(NC3CCN(C(=O)c4cccc(N(C)C)c4)CC3)nc2)c1
CC(C)N(C(=O)C1CCC2C3CC=C4C=C(C(=O)O)CCC4C3CCC12C)C(C)C
CCc1nc2cc(Cl)c(C=CC(=O)NO)cc2c(=O)n1CCc1ccccc1
O=C(c1ccc(Oc2ncccc2-c2ccncn2)cc1)c1nc2ccccc2[nH]1
CCN(Cc1ccccc1)C1CCC2(CC1)OC(OC)Cc1ccccc12
O=C(NC(Cc1ccc(OCCc2ccccc2)cc1)C(=O)NO)c1ccccc1
CC1NCc2ncnc(Oc3ccc4c(ccn4C(=O)Nc4cccc(C(F)(F)F)c4)c3)c21
COc1cc(OC)cc(N(CCCNC(=O)C(C)(O)C(F)(F)F)c2ccc3ncc(-c4cnn(C)c4)nc3c2)c1
CC(C)C1CN(CCN2CCCC2)C(=O)N1c1ccn2ncc(-c3ccc(-c4nc[nH]n4)cc3)c2n1
CCOCCOc1ccc2c(C#N)cn(-c3ccc(C(=O)O)c(O)c3)c2c1
C=Cc1ccc2c(c1)c(CCC(=O)N1CCC(O)(Cc3ccccc3)CC1)c(-c1ccc(Cl)cc1)n2C
OC(CCN1CCN(CCOC(c2ccc(F)cc2)c2ccc(F)cc2)CC1)c1ccco1
CN(c1ccc(NS(C)(=O)=O)cn1)C1CCN(c2ncnc3[nH]ccc23)C1
CNC(=O)N1CCN(S(=O)(=O)c2ccc(OCc3ccc(F)cc3F)cc2)C(C(=O)NO)C1C
Oc1nc(N2CCOCC2)nc(NC2CCC(O)CC2)c1-c1nc2ccccc2s1
C=CCNCc1ccccc1Sc1ccc(C)cc1N
N#Cc1cc(S(=O)(=O)Nc2nccs2)ccc1Oc1ccc(-n2ccc(C(F)(F)F)n2)c(Cl)c1
N#Cc1ccc(C2C3=C(CCC3=O)N(c3cccc(C(F)(F)F)c3)C(=O)N2CC(=O)N2CCC(F)C2)cc1
COC(=O)Nc1nc2ccc(C3(O)c4c(Cl)ccc(Cl)c4C(=O)N3c3cccc(Cl)c3F)cc2[nH]1
CCN(CC)CCCNc1cc2nc(NC(=O)NC(C)(C)C)c(-c3cc(OC)cc(OC)c3)cc2cn1
Cn1c(=O)c2c(CC(O)=Nc3nc(-c4ccc(OC(F)F)c(Cl)c4)cs3)cccc2n(C)c1=O
Cc1ccc(Nc2ccc(C3CNCCO3)cc2)nn1
CCCCC(CC(CCc1ccc(-c2ccc(F)c(Cl)c2)cc1)C(=O)NC(C(=O)NC)C(C)(C)C)C(=O)O
CCCCCCC1=CC2(C)C(=C(O)C1=O)CCC1C2CCC2(C)C(=O)CCC12
O=C(Nc1nc(-c2cccc(C(F)(F)F)c2F)cs1)c1ccc(Nc2cc(N3CCC3)ncn2)cc1
O=C(O)Cc1cc(Br)c(Oc2ccc(O)c(Oc3ccccc3O)c2)c(Br)c1
O=C(O)c1cncc(-c2ccc(N3CCC(Oc4ccccc4C(F)(F)F)CC3)nn2)c1
COc1ccc2[nH]c(SCc3ccc(Br)cc3)nc2c1
CC(NC(=O)C=Cc1cnc2[nH]cc(-c3ccccc3)c2c1)C(O)c1ccccc1
Cc1cc(O)cc(C)c1CC1NC(=O)C(CCCCN)NC(=O)C(Cc2ccccc2)NC(=O)C(CCCCNC(=N)N)NC1=O
Fc1ccc2c(c1)N(C1CCN(c3ccc(-c4cn[nH]c4)nn3)CC1)CC2
CCCCN(CC)c1cc(C)nc2c(-c3ccccc3Cl)c(C)nn12
CS(=O)(=O)Nc1cccc(C2CC3CCC(C2)N3CCN(CC2CCCCC2)C(=O)CO)c1
O=C(CCl)N(CC=Cc1ccccc1)c1ccc2c(c1)OCCO2
COc1cc(N)c(Cl)cc1C(=O)OCCN1CCN(c2ccccc2-c2cnccn2)CC1
CC(C)CC(=O)C1C(=O)C(=O)N(c2ccc(-c3ccoc3)cc2)C1c1ccccc1OCCO
Cc1cc(C)cc(-c2c(O)nc3cc(Cl)c(C(=O)Nc4cccnc4)cc3c2OCCC2CCCCN2)c1
COc1cc(C(=O)O)ccc1-c1ccc(CCNCC(O)c2cccc(Cl)c2)cc1
COC1CCN(C(=O)c2ccc(O)cc2OCC(O)CN2CCC3(CC2)Cc2cc(Cl)ccc2O3)C1
Clc1cccc(OCCCCCCN2CCCCC2)c1
Cc1cc(CNC(=O)CCc2ccc(C(C)(C)C)cc2)cc(Cl)c1NS(C)(=O)=O
CCOCCC1(Oc2ccc(Oc3ccc(F)cc3)nc2)C(=O)NC(=O)NC1=O
COc1ccc2c(c1)CC(C(=O)Nc1ccc(-c3c[nH]nc3C)cc1SCCN(C)C)NC2
COc1cc(-c2cc(C(=O)Nc3ccccc3N3CCOCC3)c3ccccc3n2)cc(OC)c1OC
Cc1cc(F)ccc1C(=CCCN1CCCC(C(=O)O)C1)c1ccccc1C(F)(F)F
Cc1cc2onc(CCC3CCN(Cc4ccccc4)CC3)c2cc1C
COc1cccc(-c2nc(-c3ccccn3)no2)c1
N#CCC(=O)N1CCC(F)(F)C12CCCN(c1ncnc3[nH]ccc13)C2
Cc1ccc(-c2csc(=Nc3ccc(S(N)(=O)=O)cc3)n2C2CCCCC2)cc1
CN1C(=N)NC2(C1=O)c1cc(-c3cccnc3)ccc1CC21CCc2ccccc2CC1
O=C(O)CCc1ccc(OCc2cccc(-c3ccccc3)c2)cc1
CCCCCCCOCCNC(=O)NC12CC3CC(CC(C3)C1)C2
COc1ccc(Cn2nc(Nc3cc(C)[nH]n3)c3ccccc3c2=O)cc1
CCN(C)c1nc2ccc(C(=O)N(CC(C)C)CC(O)C(Cc3ccccc3)NC(=O)OCc3ccncc3)cc2o1
CN1CCOCCOCCN(C)CCn2cc(c3ccccc32)C2=C(C(=O)NC2=O)c2cn(c3ccccc23)CC1
CC(Oc1cc(-c2nc(-c3ccc(CN(C)C)cc3)cnc2N)ccc1C(N)=O)c1ccccc1C(F)(F)F
CCC(Nc1ccc(C)c(CN2CC(C(=O)O)C2)c1C)c1ccc(Cl)c(C)c1
Fc1cc(-c2ccccc2Oc2ncccn2)ccc1-c1cnc2[nH]cnc2c1
CC(C)(O)C1(C(=O)NCc2cc(C(F)(F)F)cc(C(F)(F)F)c2)CCC(N2CCC(c3cncnc3)CC2)C1
CCOc1cc(C(=O)NC2CCN(C)CC2)ccc1Nc1ncc2c(n1)-c1c(nn(C)c1Cc1ccccc1)CC2
CCCn1c(=O)[nH]c2[nH]c(-c3ccc(S(=O)(=O)Oc4ccc([N+](=O)[O-])cc4)cc3)nc2c1=O
Cc1cccc(C)c1-c1cc(C)c2nc(Nc3ccccc3)nnc2c1
Cc1nn(Cc2ccc(-c3nc4cc(C#N)ccc4[nH]3)cc2)c(C)c1CC(=O)O
CC(C)C(NC(=O)c1cc(Cl)ccc1C(F)(F)F)C(=O)c1ccc(C#N)cc1
CCn1ccc2c(N3CCCC3=O)cc(C(=O)NC(Cc3ccccc3)C(O)CNCc3cccc(C(F)(F)F)c3)cc21
NCCCCN(Cc1nccc2c3ccccc3n(CC(=O)N3CCOCC3)c12)C1CCCc2cccnc21
Cc1ccc2cc(C(=O)O)n(Cc3ccc(C(C)(C)C)cc3)c2c1
COc1ccc(C(=O)Nc2cnn(Cc3c(C)noc3C)c2)cc1
CCCCN(C(=O)c1ccc(C)cc1)c1nnc(-c2cccnc2)s1
COC(=O)C(c1cccc(O)c1)C1CCCCN1
O=C(Nc1ccc(N2CCCC2)cc1)c1ccc(Br)o1
COc1ccc2c(c1)CC(NCC1CCN(CCNS(=O)(=O)c3cccc4ccccc34)CC1)CCC2
NS(=O)(=O)c1ccc(-c2ccccc2)cc1
CN1C(c2ccc(C(F)(F)F)nc2)c2ccc3cccnc3c2NS1(=O)=O
O=c1c2scc(-c3ccccc3)c2ncn1-c1ccccc1Cl
Cc1nc(NC(C)c2cccc(-c3cnn(C)c3)c2)cc(-c2ccc3occ(C)c3c2)n1
COCCCn1c(CCc2ccccc2)nc2cc(C=CC(=O)NO)ccc21
COc1ccc(OC)c(Sc2ccc3nnc(-c4cccnc4)n3n2)c1
Cc1cccc(C(=O)N2CCCC2)c1OCc1csc(-c2ccc(Cl)cc2)n1
N#Cc1ccccc1-c1cc(N2CC(N)C(c3cc(F)c(F)cc3F)C2)ncn1
O=C(Nc1ccc(F)cc1F)c1cc(Br)cnc1Nc1ccc(Oc2ccnc3[nH]ccc23)c(F)c1
Cc1ccc(C(=O)N2CCC(c3ccc(C#N)cc3)CC2)cc1-c1nc2cc(N3CCC3)ncc2[nH]1
COc1c(C)cccc1-c1cccc(C(CC(=O)O)c2nnc(C)o2)c1
CC(C)(C)c1cc(NC(=O)Nc2ccc(-c3cccc4c(N)nccc34)cc2)no1
CCCCc1c(Cc2ccc(-c3ccccc3-c3nc(=O)o[nH]3)cc2)c(=O)n(C2CCC(OCC(C)(C)O)CC2)c2ncnn12
O=C(Nc1ccc(OC(F)(F)F)cc1)c1ccc(N2CCC(O)C2)c(-c2cccnc2)c1
Clc1ccc(C(c2ccc3nccc(C=Cc4ccccc4)c3c2)c2cscn2)cc1
COC(=O)c1ccc2c(c1)c1nc(N3CCCC(N)C3)n(Cc3ccccc3Cl)c1c(=O)n2C
COc1cc(N)c(Cl)cc1C(=O)OCCN1CCCCC1C
Cc1nc(C(F)(F)F)ccc1C(=O)Nc1ccc(Cl)c(-c2nc3c(n2C)CCCC3)c1
CC=CS(=O)(=O)NCCOc1ccc2c(c1)C(C1(c3ccc(Cl)cc3)CCC1)NCC2
O=C(NCC1(N2CCN(c3ccccc3)CC2)CCOCC1)c1cccnc1Sc1ccccc1
CN1C(=O)C(=Nc2ccc(S(N)(=O)=O)cc2)c2cc(Cl)ccc21
O=C(O)c1ccc(NC(=O)c2cc(OCc3ccccc3)cc(OCc3ccccc3)c2)nc1
CC(C)C(O)(c1ccc(-c2ccc(Cl)cc2)cc1)c1c[nH]cn1
COc1ccccc1N1CCN(CC2COC3(CCS(=O)(=O)CC3)O2)CC1
CCC1C(=O)NN=C2COc3ccc(NC4CNC4)cc3N21
CCCn1c(=O)c2nc(C(c3ccccc3)C3CC3)[nH]c2n(CCC)c1=O
CC(Oc1c(N)ncc2c(C3CCNCC3)coc12)c1c(Cl)ccc(F)c1Cl
O=C(O)c1ccc(-c2ccc3c(c2)CC(NCC(O)c2ccc(Cl)nc2)CC3)cc1
Cc1ccc(NC(=O)C(CC2CCCC2)n2cc(C)c(S(=O)(=O)C(C)C)cc2=O)nc1
Fc1ccc(OC2CCN(c3ccc(C(F)(F)F)cc3-c3nnn[nH]3)C2)cc1
Cc1c(CCC2CCN(C(=O)Cc3ccc(-n4cnnn4)cc3)CC2)ccc2c1COC2=O
CC1CC(Nc2ncccc2-c2cnc3[nH]ccc3n2)CN(S(C)(=O)=O)C1
COC1CCN(c2nc(-c3c(C)ccc4n[nH]c(C)c34)nc3c2CN(c2cc(C4CC4)nn2C)CC3)CC1(C)C
COc1cc2c(NC3=CC(=O)C(OCCN(C)c4ccccc4)=CC3=O)ncnc2cc1OCC1CCN(C)CC1
COc1cc(Nc2nccc(-c3ccc(NCCN)nc3)n2)cc(OC)c1OC
COCCOc1ncccc1C1C(C(=O)C(C)C)C(=O)C(=O)N1c1ccc(-c2noc(C)n2)cc1
CCCn1c2ccc(C(C)=O)cc2c2c3c(c4c(c21)CCc1nn(C)cc1-4)C(=O)NC3
O=c1sc2ccccc2n1CCN1CCCCCCC1
CC(=O)N1CCC(=C2c3ccc(Cl)cc3CCc3c(Cl)ccnc32)CC1
Cc1nccc(NC(=O)C[N+]23CCC(CC2)C(OC(=O)C2(C4=CC=CC4)CCCCCC2)C3)n1
CC1COc2cc3[nH]c(=O)cc(C(F)(F)F)c3cc2N1
CC(Oc1nc(-c2cc(F)c(Cl)c(F)c2)cc2ncccc12)C1CN=C(O)C1
c1ccc(CNCCC2(c3ccccn3)CCOC3(CCCC3)C2)nc1
COc1ccc(-c2c(C)nn3c(NC4(c5nc(C)no5)CC4)cc(C)nc23)c(C)c1
CC(C)CN(CCO)C(=O)CNC(=O)c1cc2cc(Cl)ccc2[nH]1
CCc1cc(C(C)=NOCc2ccc(C3CCCCC3)c(C(F)(F)F)c2)ccc1CN1CC(C(=O)O)C1
CCCOC(=O)C1=C(C)NC(C)=C(C(=O)OC)C1c1[nH]c(CC)nc1Cl
O=C1OC2(CCC(C(=O)Nc3ccc(-c4ccccc4)cn3)CC2)c2cnccc21
CCCc1c(Nc2ccc(OC)cc2Cl)nc2ccnn2c1N(CCC)CCC
Cn1cnc(-c2cc3nccc(Oc4ccc(NC(=O)c5cnn(-c6ccccc6)c5-c5ccccc5)cc4F)c3s2)c1
NC(=O)N(O)CCC#CC1CCC(COc2ccc(F)cc2)O1
N#Cc1ccc(OCc2ccsc2)cc1OC(C(=O)O)c1ccccc1C(F)(F)F
CC(C(=O)OC1C[N+]2(Cc3noc(-c4ccccc4)n3)CCC1CC2)(c1cccs1)N1CCCCC1
NC(=O)c1ccc(NC(=O)c2ccc(-n3ccccc3=O)cc2)c(NC(=O)c2ccc(Cl)c(Cl)c2)c1
N#Cc1nn(-c2ccc(S(N)(=O)=O)cc2)c(-c2ccc(Cl)cc2)c1Cl
Cc1ccc(C)n1-c1ccccc1C(=O)O
CC1CCCN1CCc1cc2cc(Nc3cncnc3)ccc2o1
COc1ccc2c(c1)c(C=NNS(=O)(=O)c1ccc(C)cc1)cn2CC(=O)Nc1ccc(Cl)cc1
OC(c1cnc(N2CCN(c3cccc(C(F)(F)F)c3)CC2)s1)(C(F)(F)F)C(F)(F)F
CCN1CCCC1CNCC(=O)Nc1ccc(-c2cccc3c(=O)cc(N4CCOCC4)oc23)c2sc3ccccc3c12
N#CCC(=O)Nc1cccc(Oc2cc(Nc3ccc(OCc4cccc(F)c4)c(Cl)c3)ncn2)c1
CNCc1ccc(-n2cc3c(O)ccc(C(N)=O)c3n2)cc1
O=C1c2ccc(Nc3ccc(F)cc3F)cc2OCc2c(OCC(O)CO)cccc21
NS(=O)(=O)c1cccc(-c2n[nH]c3ccc(NC(=O)CCc4ccccc4)cc23)c1
Cn1c(CNc2ccc(C(=N)N)cc2)nc2cc(C3(C(=O)N4CCCC4)CC3)ccc21
Nc1ccccc1NC(=O)c1ccc(N2CC3CCC2CN3C(=O)OCc2cccnc2)nc1
Cc1cnc2ccccc2c1Nc1ccc(N2CCN(C)C(C)(C)C2)cc1
Cc1nc2ccccc2n1-c1ccc(C(=O)NC2CC2)s1
CNS(=O)(=O)Nc1ccc2c(c1)S(=O)(=O)NC(c1c(O)c3cccnc3n(CCC(C)C)c1=O)=N2
N#CCNC(=O)C(Cc1ccccc1)NC(=O)OCc1ccccc1
Cc1cccnc1NC(=O)c1cnn2ccc(N3CCCC3c3cc(F)ccc3F)nc12
Cc1onc(C2CCC(F)CN2)c1COc1ccc(C(=O)NCC2CC2)cn1
O=C(NC1CCCCC1)c1ccc(S(=O)(=O)NCCc2c(-c3cc4ccccc4o3)[nH]c3ccccc23)cc1
CC(C)OC(=O)N1CCC(COC2CCC(c3ccc(S(C)(=O)=O)cc3)CC2)CC1
O=S(=O)(c1cccc2cccnc12)N1Cc2ccccc2COCC1Cc1ccccc1
CN(CCCc1ccccc1)Cc1cc2ccccc2n1C
CC(=O)c1ccc2[nH]cc(C3=CCN(C)CC3)c2c1
COc1ccc(S(=O)(=O)Nc2cc3c(cc2Oc2ccccc2)n(C)c(=O)n3C)cc1
CN(CC(CCN1CCC2(CC1)OCc1ccccc12)c1ccc(Cl)c(Cl)c1)C(=O)c1ccccc1
CCCCCCOc1nsnc1C1=CCCN(C)C1
CC(C)C(C(=O)Nc1ccc(F)cc1)c1nc(N2CCOCC2)cc(=O)[nH]1
NCCSC(c1ccc(Br)cc1)c1ccc(Br)cc1
CC(Oc1ccc(S(=O)(=O)C2CCN(c3cc(C(F)(F)F)nc(C#N)n3)C2)c(Cl)c1)C(F)(F)F
COc1ccc(N=C(O)c2cc(C#N)cc(S(F)(F)(F)(F)F)c2)cc1-n1ccn2nc(-c3cccnc3)cc12
COc1cc(Cl)ccc1OCC1CN(Cc2ccc(Cl)cc2)CCO1
C=CC(CC1CC1NC(=O)C1OC(=O)C1C(C)CC)NC(=O)C(C)NC(=O)c1ccc2ccccc2c1
O=C(Nc1noc2ccccc12)N1CCN(c2cc(-c3ccccc3)cs2)CC1
O=C(CCCCCCN(c1ccccn1)c1ccccn1)NO
O=C(CC12CC3CC(CC(C3)C1)C2)Nc1cccc2c(=O)n(CC3CCCN3)ccc12
Cc1cc(C=NNC(=O)c2ccc(O)c(Cl)c2)cc(C)c1OCc1ccc(C(C)C)cc1
c1cc(-c2cc(-c3n[nH]c4ccnc(OC5CCOCC5)c34)ccn2)ccn1
Cc1c(N(Cc2ccc(OC(F)(F)F)cc2)S(=O)(=O)N2CCC(C(O)=NCCN(C)C)CC2)sc2ccccc12
Cc1c(C)n(C(C)c2cccc(OC(C)C(=O)O)c2)c2ccc(C(=O)NC(C)c3ccc(C(C)(C)C)cc3)cc12
CC(C)(C)Nc1cc(NCC2CCOCC2)c2ncc(-c3ccc(C(=O)NC4CC4)cc3)n2n1
CC(C)(O)COc1ccc(C(F)(F)F)cc1C(=O)N=c1sc2ccncc2n1CC1CCC1
CC(O)(C#Cc1cc2c(cc1F)OCCn1cc(C(N)=O)nc1-2)c1cc(F)ccn1
CC(c1cc(F)cc(F)c1)N(Cc1cnc2cc3c(cc2c1)CC1(C3)C(=O)Nc2ncccc21)C(=O)C(C)(C)C
COc1cccc(N2C(=O)C(=Cc3ccc(OCC(=O)Nc4ccccc4C)cc3)N=C2c2ccccc2)c1
Cc1cc(OCCCc2c(C(=O)O)[nH]c3cccc(Cl)c23)cc(C)c1Cl
CC1(O)COc2ccc(C#CC3(O)CCCC3)cc2-c2nc(C(N)=O)sc21
N#Cc1ccccc1-c1ccc(CN2CCOC(c3ccccc3)C2)cc1
CC(C)(C(N)=O)N1CCN(Cc2cc3nc(-c4ccnc5[nH]ccc45)nc(N4CCOCC4)c3s2)CC1
CCCn1c(=O)n(CC(C)F)c(=O)c2[nH]c(C3CCCC3)nc21
COc1ccc(-c2ccc3c(N4CCOCC4C)nc(N4CCC(Cc5ccccc5)CC4)nc3n2)cc1CO
Cc1ccc(Oc2ccc(C(F)(F)F)cc2C(=O)Nc2cc[nH]c(=O)c2)c(F)c1F
CC(OC(=O)N1CCC2(CCc3cc(-c4ccc(CS(=O)(=O)Cc5ccccn5)cc4)ccc3O2)CC1)C(F)(F)F
O=C1N(CCc2ccccc2)CCC12CCN(Cc1ccc3cc(F)ccc3c1)CC2
Cc1cc(-c2cnc(C(C)Nc3nccc(N4C(=O)OCC4C(C)O)n3)nc2)ccc1Cl
CNS(=O)(=O)c1cccc(CCCCOCCCCCCNCC(O)c2ccc(O)c(CO)c2)c1
CN1CCC(NC(=O)c2cc(-c3c(O)cc(O)cc3Oc3ccc([N+](=O)[O-])cc3)no2)CC1
N#Cc1cccc(CNC2CC2c2ccccc2)c1
Cc1cc(C)c(NC(=O)N(Cc2ccc(N3CCN(C)CC3)cc2)C2CCCCCC2)c(C)c1
Cc1ccncc1-c1cccc2c1ncn2-c1cccnn1
COC(=O)c1c(C(=O)N2CCC(=O)CC2)cc2cc(OC)c(OC)cc2c1-c1cc(OC)c(OC)c(OC)c1
O=C(Nc1ccccc1)N1CCC(c2nc(C3=NOC(c4ccccc4)C3)cs2)CC1
NC(C(=O)N1CCCC1)C1CCC(NS(=O)(=O)c2ccc(OC(F)(F)F)cc2)C1
CC(O)=NC(C)c1ccc(OC2CCN(c3cccc(OC(F)(F)F)c3)C2)cc1
CCC1CN2CCC34c5ccccc5N5C=C6C7CC8N(CCC89c8ccccc8N(C=C(C1CC23)C54)C69)CC7CC
CSCCC12CCC(=O)C=C1CCC1C2=CCC2(C)C(=O)CCC12
CN1CCc2cc(Br)c(O)cc2C(c2ccc(N)cc2)C1
O=C(O)CCCCOc1ccc(-c2cc(=O)c3c(O)cc(O)cc3o2)cc1
CC(N=C(O)Nc1cc2[nH]nc(C(=O)NCC(F)(F)CN3CCCC3)c2cn1)c1ccccc1
COc1ccc2ccc(S(=O)(=O)NC3CCN(Cc4cc5c(N)nccc5cc4N)C3=O)cc2c1
COC1CCN(c2ccc(-c3ccnc(Nc4ccc(NC(C)=O)nc4)n3)cc2C#N)C1
CCN1CCCC(n2cc(S(=O)(=O)c3ccc(Cl)s3)c3cccnc32)C1
Clc1ccc(-c2cc(C3CCC(N4CCOCC4)CC3c3ccc(Br)cc3)[nH]n2)cc1
Cc1ccc(-n2cnc3c(sc4nc(C)nc(N)c43)c2=O)cc1
COCc1ccnc(-c2ccnc(Nc3cc(Cl)c4[nH]c(C(=O)N5CCN(C)CC5)cc4c3)n2)c1
Nc1ccc(-c2ccc(-c3ccc(O)cc3)s2)cc1
CCCOCC1(C(=O)Nc2ccc(-c3ccccc3S(N)(=O)=O)cc2)CC(c2cccc(C(=N)N)c2)=NO1
CN(CC(O)CO)C(=O)c1nn(C)cc1NC(=O)c1nc(C2CC2)ccc1Nc1cncnc1
Nc1nc(-c2cccs2)nc2c1nnn2CC1CCCCO1
COc1cc(-c2ccc3ncc(C(=O)C4CC4)c(N4CCC5(CCNC5)CC4)c3c2)cc(Cl)c1O
CCN(CCCCCN1C(=O)c2ccc([N+](=O)[O-])cc2C1=O)Cc1ccccc1
CN1C2CCC1CC(OC(c1ccccc1)c1cccc(Br)c1)C2
O=C(Cc1ccc(Cl)c(Cl)c1)n1sc2ccccc2c1=O
CC(C)(C)NC(=O)C1CC2SCCC2CN1CC(O)C(Cc1ccccc1)NC(=O)C(CS(=O)(=O)c1ccc(F)cc1)NS(C)(=O)=O
CC(OC(=O)Nc1cnoc1-c1ccc(CSCCC(=O)O)cc1)c1ccccc1Cl
c1cc(CN2CCCCC2)ccc1COc1ccc(C2CCCC2)cc1
COc1ccc(Nc2ncc3nc(Nc4ccccc4F)n(C4CCC(C(N)=O)CC4)c3n2)cc1
COCCOc1cc(CC2CCN(CCc3ccc4occ(O)c(=O)c4c3)CC2)ccc1Br
CC(C)(C)c1ccc(S(=O)(=O)N2C3CCC2(C)CC(O)(O)C3)cc1
C=CCN1CC(C(=O)N(CCCN(C)C)C(=O)NCC)CC2c3cccc4[nH]cc(c34)CC21
CC(Nc1ncc(F)c(N2C(=O)OCC2C(C)O)n1)c1ccc(-c2cn[nH]c2)cc1F
O=C(OCC12CCN(CC1)CC2)c1c[nH]c2cc(Cl)cc(Cl)c12
CSCCn1c(=O)c2[nH]c(Cc3c(F)cccc3F)nc2n(Cc2ccco2)c1=O
CCCCCCC(C)(C)c1cc(O)cc(OCCCCCCCC(=O)NC(CO)CO)c1
COc1ccc(S(=O)(=O)c2ccc(C(C)N3CCN(C4CCN(C(=O)c5ccccc5C)CC4)CC3C)cc2)cc1
Cc1cc(Nc2nccc(-n3ccnc3-c3ccccc3)n2)ccn1
COc1ccc2cc(-c3cn4nc(SC)sc4n3)oc2c1
CCCS(=O)(=O)Nc1ccc(F)c(C(=O)c2c[nH]c3ncc(-c4ccc(O)nc4)cc23)c1F
Cn1cc(Nc2ncc3cnn(C4CC5CC5C4)c3n2)cc1C(=O)N1CCCC1CO
COc1cc(Nc2ncc3ccn(-c4cccc(C(=O)NCCN)n4)c3n2)cc(OC)c1OC
Cc1nc2ccc(C3CC3)nc2n2c(-c3cc(C(C)(C)O)ccc3F)nnc12
Cc1nocc1C(=O)NC(C)c1ccc(OC2CCN(c3ccnc(N4CCOCC4)n3)C2)cc1
CCCCCc1nnc(-c2nn(-c3ccc(Cl)cc3Cl)c(-c3ccc(Cl)cc3)c2C)o1
COc1cc(-c2cc(C(N)=O)ccc2Cl)ccc1N(C)C(=O)c1c(F)cccc1Cl
Cc1ncnc(N2CCOCC2)c1C#Cc1ccc(N)nc1
CC(O)C(NC(=O)CNC(=O)CNC(=O)CNC(=O)c1ccc(S(N)(=O)=O)cc1)C(=O)O
Cc1nc(CCCNC(=O)C(N)Cc2ccc(O)cc2)c(O)nc1CCCNC(=O)C(N)Cc1ccc(O)cc1
Cc1ccccc1CNC(=O)C1N(C(=O)C(O)C(Cc2ccccc2)NC(=O)c2cccc(N)c2Cl)CSC1(C)C
COc1ccc(-c2nc3c(N4CCN(CC5CC5)CC4)c(Br)cnc3[nH]2)cc1
COc1ccc(Cl)cc1-c1[nH]c(-c2ccnc(N)n2)cc1C(N)=O
Cc1cc(C(C)N(C)c2ccccc2)c2nc(N3CCOCC3)cc(=O)n2c1
CNC(=O)Cn1c(=O)n(C2CCN(C3CCC4CCCCC4C3)CC2)c2ccccc21
Cc1nc2cccc(-c3cc4c([nH]3)CCN=C4O)c2nc1NC1CCOCC1
COc1ccc(-c2cc(CO)c3ccc4[nH]ccc4c3n2)cc1
CCOC(=O)c1sc(Nc2ccc(C)c(Cl)c2)nc1C
OC(CN1CCC(n2cc(-c3ccccc3)cn2)CC1)=NCc1nc(O)c2c(n1)CCOC2
CCn1cnc2c(-c3ccc(F)c(-c4ccc(S(=O)(=O)NC)cc4)c3)cnnc21
FC(F)(F)c1cccc(N2CCN(CCCOc3ccc4[nH]cnc4c3)CC2)c1
Cn1c(N2CCOC(c3ccc(NC(=O)C4CCCCC4)cc3)C2)nc(-c2ccncc2F)cc1=O
CC1(c2ccccc2)C(=O)Nc2cc(Br)cc(Br)c2C1=O
N#Cc1cc2[nH]c(-c3cccs3)c(Cl)c2cc1C#N
COc1cccc(CNc2ccc(N3CCN(c4cccc(C(F)(F)F)c4)CC3)c(C(F)(F)F)c2)c1Oc1ccc([N+](=O)[O-])cc1C(=O)O
Nc1nccn2c(C3CC(N4CCCC4)C3)nc(-c3ccc4ccc(-c5ccccc5)nc4c3)c12
CC1CCC(Cn2c(N3CCCC4COCCC43)nc3cc(-c4noc(=O)[nH]4)nc(-c4cncc(Cl)c4)c32)CC1
CCOc1cc(=O)n(C)cc1-c1cc(N=C(O)Cc2ccc(S(C)(=O)=O)cc2)ccc1Oc1ccc(F)cc1F
CCNCc1cncc(-c2ccc3[nH]nc(-c4nc5cc(C)ccc5[nH]4)c3c2)c1C
Cc1ccc(-n2nc(C3CCC(N)CC3)cc2N=C(O)c2cnn3cccnc23)nc1
CCCCc1nc(Cl)c(CO)n1Cc1ccc(-c2ccccc2-c2nn[nH]n2)cc1
CCOc1nc2scc(C(C)C)c2c(=O)o1
COc1cccc(OC)c1C1CCCC(=O)N1Cc1ccc(OC(F)(F)F)cc1
C[N+](C)(C)CCN1C(=O)c2ccc3c4ccc5c6c(ccc(c7ccc(c2c37)C1=O)c64)C(=O)N(CC[N+](C)(C)C)C5=O
COc1cccc(-c2cn(-c3cccc(CO)c3)c3ncnc(N)c23)c1
COc1ccc2[nH]c(=O)c3sccc3c2c1-c1ccc(CCN)c(F)c1
CN1C(=N)NC(C)(c2sc(-c3cc(-c4ccccc4)no3)cc2Cl)CS1(=O)=O
CC1CNc2c(cccc2S(=O)(=O)NC(CCCN=C(N)N)C(=O)N2CCC(CCOC(=O)CCCC(=O)O)CC2)C1
O=C(c1csc2ccccc12)N(CCc1ccc(Cl)cc1)C1CCC2(CCCO2)CC1
NC(=O)c1cc2c(-c3cc(C(F)(F)F)cc(C(F)(F)F)c3)cncc2s1
Cc1ccc(Nc2c(C)cccc2Cl)c(CC(=O)O)c1
CCCCn1c(=NC(=O)c2cc(C(F)(F)F)ccc2OCC(C)O)sc2ccncc21
Nc1ccn(C2CSC(CO)O2)c(=O)n1
O=C(O)CCSC(SCCC(=O)O)c1cccc(OCc2ccc3ccc(Cl)cc3n2)c1
O=C(c1cc(Cc2nnc(O)c3c2NCCC3)ccc1F)N1CCN(C(=O)N2CCCCC2)CC1
O=C(Nc1ccc2ccccc2c1)c1nc(-c2cccs2)nc(O)c1O
S=C(SSC(=S)N1CCOCC1)N1CCOCC1
NCc1noc(-c2n[nH]c3ccccc23)n1
CS(=O)(=O)c1cc(OCC(F)(F)F)cc(-c2ccc(CC(C#N)NC(=O)C3NC4CCC3C4)c(F)c2)c1
CC(C)n1cnc2c(C(=O)NC3CC4CCC(C3)N4C)cc(Cl)cc21
CCCCCOC(=O)N1CCN(C(=O)C(CCC(=O)OC(C)(C)C)NC(=O)c2cc(NC(=O)CN(C)C)cc(-c3ccccc3)n2)CC1
CC(C)(C)CN1CCC(NC(=O)c2csc(NC(=O)c3ccc4cc5n(c4c3)C(C)(C)CNC5=O)n2)CC1
COc1cc2nccc(Oc3ccc(-c4cnc(C(N)c5ccccc5)n(C)c4=O)cc3F)c2cc1OC
CC(C)S(=O)(=O)c1nn(C)cc1Nc1nc(Nc2cc(Cl)c(C3CCN(C)CC3)cc2OC2CC2)ncc1Cl
O=C(CN1CCCCC1)NC1CCC(CNc2nc3c(s2)CCCc2ccc(F)cc2-3)CC1
O=C1C2CCCCC2N=C(c2ccccc2O)N1CCc1ccccc1
CCCCC(NC(=O)Cc1c[nH]c2ccccc12)C(=O)N(CC(=O)N1CCCC1C(=O)O)CC1CCCCC1
CN(CCO)c1ccc(C=NNc2nncc3ccccc23)cc1
CCCc1cc(Oc2ccc(CC(C)C)cc2)ccc1OCCCOc1ccc(C2SC(=O)NC2=O)cc1
CN(C#N)N(C)C(=O)C(CC1CCCCC1)NC(=O)OCc1ccccc1
CN(Cc1ccc(C(=O)Nc2ccc(Cl)cc2C(=O)Nc2ccc(Cl)cn2)cc1)C1=NCCO1
O=C(Nc1cc(C(F)(F)F)no1)NC12CC3CC(CC(C3)C1)C2
O=C(O)CCNC(=O)c1ccc(-c2cc(C(F)(F)F)c(Cl)cc2CNc2ccc(-c3ccc(Cl)cc3Cl)cc2)cn1
Cc1cc(C)nc(NC2CCCN(C(=O)c3ccccc3-n3nccn3)C2C)n1
CCCC1COc2cccc3c(=O)c(C(=O)NC45CC6CC(CC(C6)C4)C5)cn1c23
Cc1c(N2CCOCC2)cccc1N1CCN(C(=O)c2c(Cl)cc(Cl)cc2Cl)CC1=O
N#Cc1ccc2ncc(F)c(CCC34CCC(NCc5ccc6c(n5)NC(=O)CO6)(CC3)CO4)c2n1
CCOC(=O)c1c(Cc2cccc(Cl)c2)[nH]c2cc(-c3ccc(-c4ccccc4)cc3)c(O)cc12
CN(C)Cc1cccc(C2Nc3cccc4c(=O)[nH]nc(c34)C2c2ccccc2)c1
CCCN1CC2C(=O)CCC1CN2Cc1ccc(OC)cc1
CCCNC12Cc3c([nH]c4ccccc34)C3Oc4c(O)ccc5c4C31CCN(CC1CC1)C2C5
CC12CCNC(=O)C=C1CCC1C2CCC2(C)C(c3cccnc3)=CCC12
CNC(=O)c1cc(OCCCCN2CCN(c3cccc(Cl)c3Cl)CC2)ccc1Cl
Cc1cc(-c2c(C3=CCCCC3)c3cc(Cl)ccc3[nH]c2=O)on1
Clc1cccc2c(N=C3NCCN3)n[nH]c12
Cn1c(=O)c2c(nc3n(CCCCCN4CCN(c5ccc(Cl)cc5)CC4)ccn23)n(C)c1=O
Cc1[nH]c2ncnc(N3CCC(CN)(C(=O)Nc4cccc(OC(=O)N(C)C)c4)CC3)c2c1C
O=C(CC(CCCC1CCCCC1)c1nc(C(=O)N2CCCC2)no1)NO
CC(C)c1nc2c(c(Nc3ccc(C#N)cc3)n1)CCN(c1ncccc1C(F)(F)F)CC2
CCCCN1CC2C(CCC3(C)C(C(=O)N(CC)CC)CCC23)C2(C)CCC(=O)C=C12
Clc1ccc(-c2cnc3c(N4CCOCC4)ncnc3n2)cc1
CCCn1c(=O)c2[nH]c(-c3ccc(OCC(=O)Nc4ccc(C(C)=O)cc4)cc3)c(Cl)c2n(CCC)c1=O
COC(=O)c1c(-c2ccccc2)c2cc(C)ccc2c(=O)n1Cc1ccccc1
c1ccc2c(c1)CCC2c1ncc[nH]1
CC(C)(C)C(=O)Oc1coc(CSc2nc3ccccc3s2)cc1=O
COC(=O)CC(CCc1ccc(NS(C)(=O)=O)cc1)c1cccc(C(=N)N)c1
COc1cc(C(=O)N2CCN(C(=O)CNC3CCN(Cc4ccccc4)CC3)C(c3ccc(Cl)c(Cl)c3)C2)cc(OC)c1OC
Cc1[nH]c(C=C2C(=O)Nc3cc(NC(=O)Nc4ccccc4)ccc32)c(C)c1CC(=O)O
CN(C)Cc1cc(CNS(C)(=O)=O)ccc1Oc1ccc(OC(F)(F)F)cc1
CN1C(=O)CCC1C(=O)NCc1ccc(F)c(Cl)c1Cl
COc1ccc2c(OCc3nnc4ccc(-c5cnc(C)s5)nn34)ccnc2c1
O=C(Cn1cc(Cc2cncnc2)c(=O)nc1SCc1ccc(F)cc1)N1CCN(c2ccc(F)cc2)CC1
COc1ccc(S(=O)(=O)N(Cc2cccnc2)c2c(C)cc(-c3ccc4ccccc4c3)cc2C(=O)NO)cc1
COc1ccccc1N1CCN(Cc2c(Br)c(=O)n(-c3ccccc3)n2C)CC1
Cc1ccc(Sc2cc(C)ccc2N2CCNCC2)c(C)c1
Cc1ccccc1C1=NCCN1
CC1CN(c2nnc(Cc3ccccc3)c3ccc(Cl)cc23)CCN1c1ccc(C#N)cn1
CC(NC(=O)c1cc2[nH]nc(NC(=O)c3ccc(N4CCN(C)CC4)cc3)c2s1)c1ccccc1
CCS(=O)(=O)N1CCN(C(=O)c2cccc(Cc3n[nH]c(=O)c4ccccc34)c2)CC1
Cn1c(=O)cc(N2CCCC(N)C2)n(Cc2c(F)ccc(F)c2Cl)c1=O
O=C(Nc1nnc(CCCCc2nnc(NC(=O)C(O)c3cccc(Cl)c3)s2)s1)C(O)c1cccc(Cl)c1
CS(=O)(=O)N1CCN(Cc2csc3c(-c4cncnc4)nc(N4CCOCC4)nc23)CC1
COc1ccc(C2=C(OC(=O)N(C)C)c3cccn3-c3cc(C(F)(F)F)ccc3S2)cc1
CC(Cc1c[nH]c2ccccc12)(NC(=O)OC1C2CC3CC(C2)CC1C3)C(=O)NC(CNC(=O)C=CC(=O)O)Cc1ccccc1
OC(=Nc1cnn2ccc(N3CCCC3c3cc(F)cc(Cl)c3)nc12)N1CCC(O)C1
Nc1nc(-n2cccn2)nc(NC2CCC2)c1Br
Cc1cc(C)c(-c2nc3cc(N4CCN(C)CC4)ncc3[nH]2)cc1C(=O)N1CCC(c2ccc(C#N)cc2)CC1
CC(C)C(CO)Nc1cncc(Nc2nc3cncnc3n2C(C)C)n1
CC(C)C(N)C(=O)N1C2CCC(CC2)C1C(=O)NC(C(=O)C(F)(F)F)C(C)C
CN(c1cc2oc(-c3ccc(F)cc3)c(C(=O)NC3COC3)c2cc1-c1ccc2c(n1)-c1cc3c(F)cccc3n1CO2)S(C)(=O)=O
CN1C2CCC1C(C(N)=O)C(c1ccc(Cl)cc1)C2
NC(Cc1ccccc1)C(=O)N=C(O)c1ccc(NC(=O)N2Cc3ccccc3C2)cc1
CCCCc1ccc2oc(-c3ccc(CN4CC(C(=O)O)C4)cc3)cc2c1
Cc1ncnc(-c2cccc(C(=O)N3CCOCC3)c2)c1C#Cc1ccc(N)nc1
COc1ccc(CNC(=O)CCCCCN2CCN(c3cccnc3-c3ccncc3)CC2)cc1
CC1(CF)CC(NC(=O)NCc2ccc(NS(C)(=O)=O)c(F)c2)c2ccc(Cl)cc2O1
CN1CCC(Cc2c[nH]c3ccc(F)cc23)CC1
Clc1cc2nc(C3CCCN3c3cc(N4CCOC(c5ccccc5)C4)ncn3)[nH]c2cc1Cl
CCCN1CCC2=C(CCc3ccccc32)C1
CC(CNC(=O)c1cccnc1Oc1ccc(C(=O)c2nc3ccccc3[nH]2)cc1)c1ccccc1
CC1(C)C(C(=O)c2cn(CC3CCOCC3)c3ccccc23)C1(C)C
CN(C)C(=O)c1ccccc1CCC(SCCC(=O)O)c1cccc(OCc2ccc3ccc(Cl)cc3n2)c1
COc1ccc(NC(=O)OC2CCCC(C(N)C(=O)N3CCCC3)C2)cc1
Cc1nc(-c2ccc(N3C(=O)C(=O)C(C(=O)CC(C)C)C3c3ccccc3OC(C)C)cc2)no1
Fc1cccc(F)c1C1CCN(Cc2ccn3c(CC4CC4)nnc3c2C(F)(F)F)CC1
CCCCN(Cc1ccc(OCCN2C(=O)CCC2=O)c(OC)c1)C(C(=O)O)c1ccc(Cl)cc1
CC1OC(=O)C2CC3CCCCC3C(C=Cc3ccc(-c4ccc(Cl)cc4)cn3)C12
O=S(=O)(Nc1ccc(CCNCC(O)COc2cccnc2)cc1)c1cnc2ccccc2c1
CC(OCc1ccccc1)C(NS(C)(=O)=O)C(=O)NC(C=O)Cc1ccccc1
CN(C)c1ccc(-c2nc3ncnc(N)c3c(-c3cc(Br)cs3)c2C2CC2)cn1
CC(C)N=c1cc2n(-c3ccc(Cl)cc3)c3ccccc3nc-2cc1Nc1ccc(Cl)cc1
CCN(CC)CCCCOc1ccc(N2C(=O)C(=Nc3cccc(C(F)(F)F)c3)c3ccccc32)cc1
COc1cc(C=C2CCCC(=Cc3ccc(S(C)(=O)=O)cc3)C2=O)cc(OC)c1
COc1ccccc1C(=O)NCc1cccc(-c2cccc(CN3CCNCC3)c2)c1
CC(C)CCN(C)C(C(=O)NC(Cc1ccc(OC(=O)c2ccccc2)cc1)C(=O)NC(C)(C)C)C(C)C
CSc1cccc(-c2nc(N3CCC(C(=O)O)CC3)cc3cccnc23)c1
C1=C(c2c[nH]c3ncnc(N4CCOCC4)c23)COCC1
N=C(O)c1c(N)ncnc1N1CCC(c2nc(-c3ccc(F)c(C(F)(F)F)c3)cn2C2CCNC2)CC1
OCCNCCc1c[nH]c2ccc(F)cc12
O=C1CC(=O)N(C2CCN(C3CCCCCCC3)CC2)c2cccc(F)c2N1
CC(C)(C)N=C(O)C(c1c(C(=O)O)[nH]c2cc(Cl)ccc12)N(C=O)Cc1cccc(F)c1F
CON=C(COCc1cc(C(F)(F)F)cc(C(F)(F)F)c1)C(CCN1CCN(CC(=O)Nc2ccccc2)CC1)c1ccc(Cl)c(Cl)c1
COC(=O)C(C)Oc1ccc(NC(=O)c2cc3cc(Cl)ccc3[nH]2)c(NC(=O)c2nc3c(s2)CN(C)CC3)c1
COCCN1CCN(c2ncc3ncnc(Nc4cc(C(=O)Nc5cc(-n6cnc(C)c6)cc(C(F)(F)F)c5)ccc4C)c3n2)CC1
Nc1nc(-c2ccc3c(N)n[nH]c3c2)cc(N2CCCC(C(=O)NC3CCCC3)C2)n1
Cc1nn(C2CCOCC2)c2sc(C(=O)NC3CCC(N4CCNC(=O)C4)CC3)cc12
CC(C(=O)Nc1ccc(C(=O)O)cc1)n1ccc(-c2cc(Cl)ccc2Br)cc1=O
CN(C)C(=O)Cc1nn(-c2ccccc2)c(=O)c2c1c1ccc(Cl)cc1n2C
CCn1nc(-c2ccc(OCCCN3CCCC3C)cc2)ccc1=O
Cc1ccc(NC(=O)Oc2ccc3c(c2)C2(C)CCN(C)C2N3C)cc1Cl
CC(=O)SCC(C)C(=O)N(CC(=O)O)C1CC1
CCCN(CCC1CCC(NC(=O)c2cccc(-c3noc(C)n3)c2)CC1)C1CCc2nc(N)sc2C1
COc1cc(F)c(CNC2CC2c2ccccc2)cc1OC
O=C(Nc1ccccc1)Nc1ccc(-c2n[nH]cc2-c2ccnc3[nH]ccc23)cc1
Cc1cn2c(-c3cn[nH]c3)cnc2c(Nc2ccc(C(=O)N3CC4CCC3CN4)c(Cl)c2)n1
COc1ccc(-c2cc(N3CCN(C)CC3)nc3c2ccn3S(=O)(=O)CC(C)C)cc1
CNC(=O)NC1CCC2C(C1)CC1C(=O)OC(C)C1C2C=Cc1ccc(-c2cccc(F)c2)cn1
Cn1c(=O)c2c(CC(O)=Nc3nc(-c4ccc(F)c(C(F)(F)F)c4F)cs3)csc2n(C)c1=O
CCCCCN(CCCCC)C(=O)N1CCN(C(=O)N(c2ccccc2)c2ccccc2)C(C(=O)NCCN(CC)CC)C1
CCOc1cc(=O)oc2cc(OCc3cccc(Cl)c3)ccc12
CC(CO)Nc1ncc2c(n1)CN(C(O)=NCc1cnc(C(F)(F)F)nc1)CC2
CC(CO)Nc1ncc2c(n1)CN(C(O)=NC1CNCC1c1ccc(C(F)(F)F)cc1)CC2
COc1ccc2c(Nc3cn(C)cn3)nc(NC(C)c3ncc(F)cn3)nc2c1
CC(CCC(=O)Nc1ccc(S(N)(=O)=O)cc1F)C1CCC2C3C(O)CC4CC(O)CCC4(C)C3CC(O)C12C
CCOC(=O)C(C(=O)O)C1CCc2cc(OCCc3nc(-c4ccccc4)oc3C)ccc21
CCCN(C(=O)Cc1nccn1Cc1ccccc1)c1ccc(CCNCC(O)COc2ccccc2)cc1
CCC(C1CC1)n1cc(Cl)nc(N(CC)c2c(C)cc(C)cc2C)c1=O
Cc1ccc(NC(=O)Nc2ccc(C3CNCCO3)cc2)cc1
Cc1cc(N=S(C)(C)=O)cc2ncnc(Nc3ccc(F)cc3OC(C)C(O)=NC(C)C(F)(F)F)c12
NC1CCC(Nc2cc(Nc3ccc(F)c(Cl)c3)n3ncc(Br)c3n2)CC1
Nc1ccc(-c2nc3ccccc3c(=O)[nH]2)cc1
COc1cc2c(cc1Nc1ncc(Cl)c(Nc3ccc(N4CCOCC4)cc3OC)n1)CCN(CC(F)F)CC2
Cc1ccc(S(=O)(=O)N2N=C(C(F)(F)F)CC2c2ccc3c(c2)OCO3)cc1
CCOC1CCC(CS)(C(=O)NC(Cc2ccccc2)C(=O)NCc2ccccc2)CC1
CC(C)(O)C=CNc1cc(-n2ccc3cc(C#N)cnc32)ncc1C(O)=NCC(F)C(C)(C)O
CN(C)CCOc1ccc2c(c1)CCCC(c1ccccc1)=C2c1ccc(O)cc1
Cc1ccc(-c2ccc(N3C(=O)C(=O)C(C(=O)C(C)C)C3c3ccccc3C(=O)N(C)CCO)cc2)o1
NC(=O)Nc1sc(-c2ccccc2F)cc1C(=O)NC1CCCNC1
COc1cccc2c1CC1CNCCN1C2=O
Cc1ccnc(C)c1-c1cc(-c2c(C)noc2C)cc2nc[nH]c12
Cc1cc(C(O)CN2CCN(CC(O)c3ccc4c(c3C)COC4=O)CC2)ncc1C#N
Cc1nn(C(F)F)cc1-c1cnc(N)c(-c2ccc(C(O)=NC(CO)c3cccc(CF)c3)c(F)c2)c1
CCN=C(O)N=c1[nH][nH]c2ccc(-c3cn(Cc4ccccc4)nn3)cc12
O=C(Cn1nc(C(F)(F)F)c2c1CCCC2)Nc1sc2c(c1CO)CCCC2
CN(C(=O)Nc1cnc(-c2ccccc2)cn1)C1CCC2(CC1)Cc1ccccc1C(=O)O2
CCCCCCCCCCCCCCCCCC(=O)c1n[nH]c2c1C(=O)N(c1ccc(C(=O)OC)cc1)C2=O
Cc1cc(C)c(-c2[nH]c(C3CCOCC3)nc2C)cc1C(=O)N1CC(c2ccc(C#N)cc2)C1
O=C(NCCCCCOCCCN1CCOCC1)NC12CC3CC(CC(C3)C1)C2
CC(C)(C)NC(=O)C1(C2CCCCC2)CCN(C(=O)C(Cc2ccc(Cl)cc2)NC(=O)C2Cc3ccccc3CC2N)CC1
CCCCNc1nn(C)c2cc(Oc3ccnc4cc(OC)c(OC)cc34)ccc12
COc1ccc(S(=O)(=O)N2Cc3ccccc3CC2C(=O)NO)cc1
O=C1Nc2ccccc2C2(CCN(C(=O)CC(Cc3ccc4[nH]ncc4c3)C(=O)N3CCC(N4CCCCC4)CC3)CC2)O1
Cc1nc2cnccc2n1Cc1ccc(C(=O)c2cn(C(=O)N(C)C)c3cccc(C#N)c23)cc1
CCc1[nH]c2nc(N)nc(O)c2c1Sc1ccc([N+](=O)[O-])cc1
Clc1cccc(C2CN3CCCC3c3cc(OCCCN4CCCCC4)ccc32)c1
CC(C)(C)OC1NC(=O)C1NC(=O)C(Cc1ccccc1)NC(=O)OCc1ccccc1
N=C(c1ccc(C(=O)Nc2ccc(Cl)cc2C(=O)Nc2ccc(Cl)cn2)cc1)N1CCC1
CCCOc1ccc(C=C2C(=O)Nc3ccccc32)c(OCCC)c1
Oc1cccc2c1CCCC2c1c[nH]cn1
Cc1ncccc1Oc1ncnc(OC2CC3CCC(C2)N3S(=O)(=O)CC(C)C)c1C
Cc1csc2nc(C(C)NC(=O)C=CC(=O)c3ccccc3[N+](=O)[O-])oc(=O)c12
CCOCc1cc(Cl)c2oc(Cc3ccc(OC)cc3)c(C)c2c1O
CC(=O)N(C)C(Cc1ccc(O)cc1)C(=O)NC(C(=O)NC(C)C(=O)NC(C=O)CC(=O)O)C(C)C
O=C(Nc1ccc(Cl)c(Cl)c1)N1CCN(CC2CCCN(CCc3ccccc3)C2)CC1
CC(C)C1CCSC(Nc2ccc(CCNc3nc4ccccc4s3)cc2)=N1
COc1cccc(N=C2SCC3(CCCCC3)CN2C(=S)SC)c1
O=C(NC(CSC(c1ccccc1)(c1ccccc1)c1ccccc1)C(=O)O)C(CS)Cc1ccccc1
CCCCN1C(=O)C(CC2CCCCC2)NC(=O)C12CCN(Cc1ccc(C(=O)c3ccccc3)cc1)CC2
Cn1nccc1-c1cc(F)ccc1Oc1cc(F)c(S(=O)(=O)Nc2csnn2)cc1Cl
CC(F)c1nn2cc(-c3cc4c(OCc5ccccc5)cccc4o3)nc2s1
O=C(CCCCc1ccn(Cc2ccc(F)c(Cl)c2)n1)NO
CC(CO)NC(=O)c1ccc(-c2noc(C(F)(F)F)n2)cc1
CCOc1ccc(CC(N=C(O)c2ccccc2)C(O)=NC(Cc2cscn2)C(O)=NCc2ccc(CN)cc2)cc1
O=C(c1ccc(Cl)cc1)N1CCCn2nc(COc3ccccc3)cc21
O=C(O)CCCCCCCn1ncc(-c2ccccc2)c1-c1ccccc1
NC(=O)Cn1cc(-c2cccc3c2-c2ccccc2C3(O)C(F)(F)F)cn1
CC(=O)C1=C(C)N(c2cccc(C(F)(F)F)c2)C(=O)N(C)C1c1ccc(C#N)cc1C(O)=NC1CCOC1
N#Cc1ccnc(-c2ccn3c(-c4cccc(NC(=O)NCC(F)(F)F)c4)cnc3c2)n1
N#CCC1(n2cc(-c3ncnc4[nH]ccc34)cn2)CN(C2CCN(C(=O)c3ccccc3)CC2)C1
CNc1nn2c(C)c(CN)c(C)nc2c1S(=O)(=O)c1cccc(F)c1
O=C(Nc1ccccc1Cl)c1ccc([N+](=O)[O-])o1
COc1ccc(C=CC(=O)c2cccc(Nc3nc(-c4ccc(OC)c(OC)c4)nc4ccccc34)c2)cc1
COc1ccccc1Oc1c(NS(=O)(=O)c2ccc(C)cn2)nc(N2CCOCC2)nc1OCC#CCOC(=O)Nc1ccccc1
COc1cccc(C(=O)NC(CCC2CCCCC2)C(=O)NC(Cc2ccccc2)CN2CCc3cc(F)ccc32)c1
Cc1ccccc1-c1cc(F)c(Nc2ncccc2C(=O)O)c(F)c1
OCCOCC1OC(c2ccc(Cl)c(Cc3ncc(-c4ccco4)s3)c2)C(O)C(O)C1O
O=C1C=C(c2cccnc2Oc2ccc(C(=O)c3nc4ccccc4[nH]3)cc2)CC1
Cc1cc2c(N3CCNCC3)ncnc2o1
Oc1ccc2[nH]c3ncnc(NCCc4c[nH]cn4)c3c2c1
CCN(CC)C(=O)c1cccc(Cc2cc(Cl)ccc2OCc2ccc(Cl)cc2F)n1
CC(C)CNc1nc(C#N)nc(N2CCOCC2)c1N
N#Cc1nc(NCc2ccc(Cl)cc2)c2ncn(CCCO)c2n1
C[N+]1(CCN(C(=O)Nc2ccc(F)c(Cl)c2)C2CCC3(c4cccc(C#N)c4)CC3C2)CCCC1
N#Cc1c(Oc2cccc(NC(=O)Cc3ccccc3C(F)(F)F)c2)ccc2nc(NC(=O)C3CC3)sc12
CCn1cnc(CC(NCCN)C(=O)O)c1
CC(C)(Cc1ccc2ccccc2c1)NCC(O)COC(c1ccccc1)C(C)(C)C
CCc1cccc(CC)c1-c1cc(OC)c2c(n1)CCCC2Nc1ccc(F)cc1CO
c1ccc(CCNCC2(N3CCCC3)COc3ccccc3OC2)cc1
CCOc1ccc(F)c(C2CC2NC(=O)Nc2cc(Cl)cnn2)c1Cl
Cc1c(N(Cc2cccc3cccnc23)S(=O)(=O)c2cccc3cnccc23)sc2ccccc12
C=C(C)c1cccc(C2(NCC(O)C(Cc3cc(F)cc(F)c3)NC(C)=O)CCCCC2)c1
Cc1ccc(C(=O)Nc2cc(C(C)(C)C)on2)cc1Nc1ncnc2ccc(N3CCN(C)CC3)nc12
O=c1c2cccc(COc3ccc(-c4cc(F)c(F)cc4F)cc3)c2[nH]n1CCO
CCCNS(=O)(=O)c1ccc(NC(=O)Nc2ncnc3c2ncn3C2OC(C(=O)NCC)C(O)C2O)cc1
O=S(=O)(Nc1cscn1)c1cc(Cl)c(Oc2ccc(Cl)cc2-c2ccnnc2)cc1F
CCC(C#Cc1cccc(C)n1)Sc1cccc(Cl)c1
Cc1cc2cc(N=C(NC(=O)c3cccnc3)NC3CCCCN(CC(=O)N4CCCC4)C3=O)ccc2o1
CN1CCC(N2Cc3cccc(C(N)=O)c3C2=O)CC1
NS(=O)(=O)c1ccc(CCNC(=O)Cc2ccncc2)cc1
CCN(C)C(=O)c1ncccc1C1C(C(=O)CC(C)C)C(=O)C(=O)N1c1ccc(-c2ccc(C)s2)cc1
Brc1cnn2c(NCc3cccnc3)cc(-c3ccccc3)nc12
FC(F)(F)c1cc(COCC2(c3ccccc3)CCC(N3CCCC3)C2)cc(C(F)(F)F)c1
COc1cc2c(cc1OCC(C)CN(C)C)-c1n[nH]c(-c3ccc(-c4ccc(O)cc4)cc3)c1C2
CC(O)(C#Cc1cc2c(cc1F)C1CC(C1)n1cc(C(N)=O)nc1-2)CO
Cn1cnc2ccc(-c3ccnc(NCC(O)CN4CCc5ccccc5C4)c3)nc21
N=C(N)NCCCC1CC(OCc2ccccc2)CN1C(=O)C(Cc1ccccc1)NC(=O)C1Cc2ccccc2CN1
CCN(C(C)=O)c1ccc(OC)c2nc(NC(=O)c3ccc(S(C)(=O)=O)cc3)sc12
O=c1c2ccccc2c(Cc2ccc(Cl)cc2)nn1CC1CCCN1CCCCc1ccc(OCCCN2CCCCCC2)cc1
O=C(Nc1cc(C(O)=NC2(CO)COC2)nn1-c1ccccc1)c1cc(-c2ncccc2F)c(F)cc1Cl
O=C(O)c1ccccc1COc1ccc(CS)cc1C(=O)O
CCCCCn1c2ccccc2c2cc(C(=O)NC34CC5CC(CC(C5)C3)C4)ccc21
O=C(Nc1cccc(Cl)c1N1CCN(C2CC2)CC1)c1ccc(Br)o1
Cn1cc(-c2cc3nc(Br)cnc3[nH]2)c2cc(F)ccc21
CCc1cc(-c2noc(-c3ccc(CC(C)C)nc3)n2)cc(C)c1OCC(O)CNC(=O)CO
CCCOc1cnc(Cc2cc(C3OC(CO)C(O)C(O)C3O)ccc2Cl)s1
CC(O)=NC(C)c1ccc(OC2CCN(c3ccc(F)c(Cl)c3)C2)cc1
O=C1N(Cc2cccc3ccccc23)C(Cc2ccccc2)C(O)C(O)C(Cc2ccccc2)N1Cc1cccc2ccccc12
COc1cc2nccc(Oc3ccc(NC(=O)Nc4cccc(F)c4)cc3)c2cc1OC
CC(C)(C#N)c1cc(C=Cc2ccc(OS(N)(=O)=O)cc2)cc(Cn2cncn2)c1
O=C(NC(=O)c1cc(F)c(F)cc1Cl)Nc1ccc(C(=O)O)cc1OCC(F)(F)F
CC(=O)OC1CC(Nc2nc3c(nc2N2CCN(Cc4ccc(F)cc4F)CC2)CCN(C(C)=O)C3)C1
O=C(CN1C(=O)c2ccccc2S1(=O)=O)c1ccc2c(c1)OCCO2
CC1CCCN(c2c(C#N)c(C(F)F)nn2-c2ccc(S(C)(=O)=O)cn2)C1
O=c1oc2ccccc2c(O)c1Cc1ccccc1
CN1CCN(C2=Nc3cc(Cl)ccc3N(NC(=O)c3cccc(I)c3)c3ccccc32)CC1
CN1CCc2ccc3oc(=O)c4cccc5c4c3c2C1C5
Fc1ccc(C(OCCN2CCN(CC=Cc3ccco3)CC2)c2ccc(F)cc2)cc1
NC(C(=O)N1CCSC1)C1CCC(NC(=O)c2ccc(OC(F)(F)F)cc2)CC1
CCC(F)(F)c1cccc(-c2cc(=NC(=O)C3CN=C(O)C3C)[nH]n2-c2ccccc2)c1
CC(C)CC(=Cc1ccc(O)c(O)c1)C(=O)NC(Cc1ccccc1)C(=O)C(=O)NCc1ccccc1
Cn1nc(C(C)(C)C)cc1C(=O)Nc1cccc(Nc2cc3c(cc2Cl)C(=O)NC3=O)c1
CC(C)C(CO)NS(=O)(=O)c1ccccc1-c1ccc(-c2cnc(N)cn2)c(F)c1
O=C(c1ccc(Oc2ncccc2C(=O)O)cc1)c1nc2ccccc2[nH]1
Cn1c(SCCCN2CC3CCN(c4ccc(C(F)(F)F)cc4)C3C2)nnc1-c1cc[nH]c(=O)c1
N#Cc1cc(Cn2cncn2)ccc1-c1ccc(OS(N)(=O)=O)cc1
CCNc1nc2ccc(OC)cc2cc1Cc1c(=O)[nH]c(C(C)C)c2cc(OC)c(OC)cc12
CCCOc1ccc2c(c1)OC(=Cc1cc[n+](Cc3cccc(F)c3)cc1)C2=O
N#CCNC(=O)C1CC(S(=O)(=O)c2ccccc2)CC1C(=O)N1CCOCC1
CC1COCCN1c1nc(N2CCOCC2C)c2ccc(-c3ccc(CNCC4CC4)o3)nc2n1
O=C(O)c1cccc(S(=O)(=O)N2CCc3ccc(I)cc3C2)c1
CC(CC(CCc1ccccc1)C(=O)O)C(=O)N1c2ccccc2CC1C(=O)O
CC1COCCN1Cc1ccc(Nc2nccc(-c3cnc(N4CCC(F)C4)c(C#N)c3)n2)cn1
CC(=O)NCCC1CCCc2ccc3c(c21)CCCO3
CC(C)(C)NS(=O)(=O)c1ccccc1-c1ccc(-c2cnc(N)nc2)c(F)c1
CCc1sc(CCc2cc(OC3CCOCC3)cc(NCc3cc(Cl)cc(NC(=O)OC(C)C)c3)n2)nc1C
C=CCC(=O)NCCc1c(Cc2ccccc2)oc2ccc(OC)cc12
O=C1OCc2ccc(OCc3ccc(Cl)cc3)cc21
O=C(c1ccc(F)cc1F)N1CCN(c2ccc(OCCCN3CCCCCC3)cc2)C(=O)C1
COc1cc(OC)c(Cl)c(-c2ccc(C(=O)Nc3ccc(CN4CCN(C)CC4)cn3)c3nccnc23)c1F
COc1ccc(Cl)cc1S(=O)(=O)Nc1cccc(C(=O)Nc2ccc(-c3nnn[nH]3)cc2)c1
CNc1nc(Nc2ccc(-n3nc(C)cc3COC)cc2OC)ncc1C(F)(F)F
CC(C)(CN)c1nc(-c2ccc(Cl)c(O)c2)c(-c2ccnc(N)n2)[nH]1
NS(=O)(=O)OCCc1ccccc1
COCCn1cc(C(=O)NC2C3(C)CCC(C3)C2(C)C)c(=O)c2ccc(Sc3ccccc3)cc21
Cc1cc(-c2n[nH]c3cc(NC(=O)NC(C)c4ccc(F)nc4)ncc23)ccn1
COc1ccc(CN(CC(=O)Nc2ccc(C)cc2C)Cc2ccc(OC(C)(C)C(=O)O)cc2)cc1
O=C1COc2ccc(CNC34CCC(CCc5c(F)cnc6ccc(N7CCOCC7)nc56)(CC3)OC4)nc2N1
Cc1ccc(C(=O)NCCO)cc1-n1cnc(OCc2ccc(F)cc2F)c(Cl)c1=O
NC(CC(=O)N1CCSC1C(=O)NCc1cccc(OCC(=O)O)c1)Cc1cc(F)c(F)cc1F
COc1cccc(OC)c1C1c2c(n[nH]c2C(C)(C)C)C(=O)N1c1ccc(-c2ccon2)cc1
CCOC(=O)C1=C(N)N(c2cccnc2)C2=C(C(=O)CCC2)C1c1cc2cc(OC)ccc2n2nnnc12
O=C(O)CCCCCOc1ccc2c(c1)C(O)(C(F)(F)F)c1ccccc1-2
N#Cc1cccc(C(=O)Nc2cncc(Oc3cncc(F)c3)n2)c1
COc1cnc2ccc(C(F)(F)c3nnc4c(F)cc(-c5cscn5)cn34)cc2c1
CCc1cc(O)c(F)cc1-c1ccc2c(-c3nc4c([nH]3)CCN(Cc3cccc(O)c3)C4)n[nH]c2c1
CC1(C)CC=C(c2cc(CCS(=O)(=O)NN)ccc2NC(=O)c2nc(C#N)c[nH]2)CC1
COc1ccc2[nH]c(C(=O)NCCC(O)CN3CCN(c4cccc(Cl)c4Cl)CC3)cc2c1
COc1ccc(C(=O)Nc2cccc(C(CN(C)C(=O)OC(C)(C)C)Nc3ncnc4c(C(N)=O)cccc34)c2)c(F)c1
O=c1[nH]nc(C2(Cc3cccc(Nc4cc[nH]n4)n3)CCC(Sc3cccc(Cl)c3Cl)CC2)o1
N#CC1CC(N2CCOCC2)CCC1n1cc(C(=N)O)c(Nc2ccc(S(=O)(=O)C(F)(F)F)cc2)n1
c1ccc(C(OCCN2CCN(Cc3cc4ccccc4[nH]3)CC2)c2ccccc2)cc1
CN(C)CCCNC(=O)C1C(C(=O)Nc2ncc(Br)s2)C2C=CC1C21CC1
O=C1C(CCCN2CCCCC2)NC(CN=C(O)C=Cc2ccc(Cl)cc2)CCN1CC(c1ccccc1)c1ccccc1
Clc1ccc(CCc2noc(-c3cc4c(CCN5CCCC5)cccc4[nH]3)n2)cc1
COc1ccccc1C(CNS(C)(=O)=O)Nc1ncnc2c(C(N)=O)cccc12
Cc1cnc(NCCc2ccccn2)c(=O)n1CC(=O)NCc1cccc(Cl)c1
O=C(c1ccccc1-c1ccc(-c2cnc3[nH]ccc3c2)c(F)c1)N1CCOCC1
CCCN1C(=N)NC2(C1=O)c1cc(OCC3CC3)ccc1CC21CCC(OC)CC1
COC(=O)Nc1ccc2c(c1)NC(=O)C=CCCC(NC(=O)C=Cc1cc(Cl)ccc1-n1cnnn1)c1nc-2c[nH]1
CC(C)(C)OC(=O)N1CC(C(=O)N2CC(S(=O)(=O)c3ccccc3Cl)CC2C(=O)NC2(C#N)CC2)(c2ncc(Br)cc2F)C1
Cc1[nH]c2c(F)cccc2c1CC(=O)Nc1cncc(C(=O)c2cn(C(C)C)c3ncncc23)c1
CN(C)S(=O)(=O)NC(=O)CCCc1c(-c2ccc(F)cc2)[nH]c2ccc(C#N)cc12
COc1ccc2nc(NC(=O)CCCn3cc(-c4c(-c5cccc(C)c5)oc5cc(O)c(C(=O)O)cc45)nn3)sc2c1
O=c1nccc(-c2n[nH]c3c2CN(c2ccn(Cc4ccccc4)c(=O)c2)CC3)[nH]1
CCN=c1[nH]c(Nc2cc(C)c(S(C)(=O)=O)cc2OC)ncc1C(F)(F)F
CN(C)c1ccc(-c2cc(-c3cccc(Br)c3)c3c(N)ncnc3n2)cc1
CC12COC(c3ccccc3)OC1CCC1(C)C2CC(OC(=O)c2cccc(Cl)c2)C2(C)Oc3cc(-c4cccnc4)oc(=O)c3C(O)C12
CC(C)(C)c1ccc(S(=O)(=O)N2CC=C(c3ccccc3)CCC2)cc1
O=C(c1cccc(C(F)(F)F)c1Cl)N1CCc2c(nnn2-c2cnccn2)C1
Cc1cn(-c2ccc3n(c2=O)CCN(CC2CC(c4cc(C(F)(F)F)ccc4Cl)=NO2)C3=O)cn1
O=C(CCO)Nc1ccc2c(-c3c(-c4ccccn4)nn4c3CCC4)ccnc2c1
CC1COCCN1c1nc(N2CCOCC2C)c2ccc(-c3cccc(CNC4CC4)c3)nc2n1
CCC1CN2CCC3(Nc4cccc(OC)c4C3=O)C2CC1C(=COC)C(=O)OC
COCCn1nc2c(c1C(C)C)C(c1ccc(Cl)cc1C)N(c1cccc(Cl)c1F)C2=O
Fc1ccc(C(OCCN2CCN(Cc3cc4ccccc4s3)CC2)c2ccc(F)cc2)cc1
Cc1ccc(F)c(-c2nc(C(=O)Nc3cnccc3N3CC(C)C(O)C(N)C3)ccc2F)c1F
Cn1nc(C(F)(F)F)cc1-c1ccc(Oc2ccc(S(=O)(=O)Nc3ncc(F)s3)cc2C#N)c(Cl)c1
CN1CCN(c2nccn3c(-c4ccnc(NC(CN)c5ccsc5)n4)cnc23)CC1
CSc1ccc(Sc2ccc(N(C)S(C)(=O)=O)cc2CN(C)C)cc1
COCC1CCCN1S(=O)(=O)c1ccc2c(c1)C(=O)C(=O)N2CCc1cnnn1-c1ccccc1
C=CC(O)=NC(C)COc1cccc(=Nc2cc(-c3ccnc(N4CCn5c(cc6c5CC(C)(C)C6)C4=O)c3CO)cn(C)c2=O)[nH]1
CCc1cc(NCc2cc3c(cc2OC)CCC3)c(O)nc1C
C(#Cc1ccccc1)CSc1nsnc1C1CN2CCC1C2
CCC(CO)NS(=O)(=O)c1cc(-c2c(C)nc3c(NCCNC(C)=O)cc(Cl)nn23)ccc1OC
[C-]#[N+]c1ccc(N2C(=O)C(C)(C)N(c3ccc(C(F)(F)F)cc3)C2=S)cc1C(F)(F)F
OCCNc1nc(Nc2cc(Cl)ccc2O)nc(N2CCCC2)n1
CC(C)N1CCC(Oc2ccc(C=Cc3n[nH]c4cc(C5CC56C(=O)Nc5ccccc56)ccc34)cc2)CC1
COC1C(N(C)C(=O)CCC(=O)O)CC2OC1(C)n1c3ccccc3c3c4c(c5c6ccccc6n2c5c31)C(=O)NC4
COc1ccc(C2=C(N=C(O)CS(C)(=O)=O)C(=O)NC(c3ccc(OCCCC(F)(F)F)cc3)(C(F)(F)F)C2)cc1
NC1=NC(c2cc(NC(=O)c3ccc(Br)cn3)ccc2F)(C(F)(F)F)CCOC1
COc1ccc2c(c1)C(=O)N(CC1(C#Cc3ccc(C(N)=O)cc3)NC(=O)NC1=O)C2
COCc1cc(OC)c(-c2csc3c(N(CC4CC4)CC4COCOC4)c(OC)nn23)c(OC)c1
CCCc1c(C(=O)OCC)cn2ncnc(Nc3ccc4c(cnn4Cc4ccccc4)c3)c12
CC(C)C(NC(=O)C(=O)Nc1ccccn1)C(=O)NC(CC(=O)O)C(=O)COc1c(F)c(F)cc(F)c1F
COCCCCC(O)(c1ccccc1)C1CCCN(C(=O)NC(CN)CC2CCCCC2)C1
CCC1COC(c2ccc3c(C(=O)NCc4cncc(F)c4)c(C(C)C)n(Cc4ccccc4)c3c2)=N1
O=CC(CC(=O)O)NC(=O)c1cc(CNS(=O)(=O)c2ccc(O)c(C(=O)O)c2)on1
COc1cc(-c2cc(F)cc(C#N)c2)ccc1-n1c(=O)ccc2cc(S(=O)(=O)Nc3ccon3)ccc21
NC(=O)c1n[nH]c2c1CCc1cnc(Nc3ccccc3)nc1-2
CN(Cc1ccc(Cl)cc1)C(=O)C1CCOc2ncccc21
Cc1cc2oc(N3CCC(C(=O)NC4CCC(CO)CC4)CC3)nc2cc1Cl
COc1ccc(C2CCN(C(N)=O)C2)cc1OC1CCCC1
CC(C)C(S)C(=O)NC(Cc1ccc(-c2ccccc2)cc1)C(=O)NC(C(=O)O)C(C)C
Cc1nc2c(S(=O)(=O)c3ccccc3)c(N(C)C)nn2c2c1CCC2
COc1cc(C(=O)NCC2CCN(c3ccncc3)CC2)cc(OCCc2ccc(Cl)cc2Cl)c1Br
CCNC(=O)c1noc(-c2cc(C(C)C)c(O)cc2O)c1NC(=O)C1CCNCC1
COc1ccc2cc3[n+](cc2c1NCCc1cccc(C)c1)CCc1cc2c(cc1-3)OCO2
O=c1[nH]c2ccccc2n1C1CCN(Cc2csc3ccccc23)CC1
CC(=O)N1CCN(c2ccc(CN(C3CCC3)S(=O)(=O)Cc3ccccc3C(F)(F)F)c(F)c2)CC1
CCS(=O)(=O)c1ccc(CC(=O)Nc2nc(-c3ccc(Cl)cc3)c(C(=O)c3ccccc3)s2)cc1
Cc1cccc(C#CCOc2ccc(Cl)c(Cl)c2)n1
CCc1nn(-c2cc(NC(=O)c3ccccc3)ccc2Cl)c(=O)n1Cc1ccc(-c2ccccc2S(=O)(=O)NC(=O)OC(C)(C)C)cc1F
[H]C([H])(O)CN1CCN(c2cnc3cc(C(F)(F)F)cc(NCc4cccc([N+](=O)[O-])c4)c3c2)CC1
CC(C)c1ccc2nc3ccc(C(O)=NCCCc4cccnc4)cn3c(=O)c2c1
CC(C)COc1cc(-c2ccc(CCNCC(O)c3ccccc3)cc2)ccc1C(=O)O
CCc1ncnc(-c2ccc(C(=O)N3CCC(N4CCN(C)CC4)CC3)c(F)c2)c1C#Cc1ccc(N)nc1
CCc1cc(OC(F)(F)F)cc2c1OC(C(F)(F)F)C(C(=O)O)=C2
CCCCCCNC(=O)C1C(C(=O)Nc2ccc(Br)cc2)C2C=CC1C21CC1
Cc1ccc(C2=C(C(O)=NS(=O)(=O)C3CC3)C(=O)NC(C3CCCCC3)(C(F)(F)F)C2)cc1
O=C1CN=C(n2cnc(C3CC3)n2)C=C2c3ccc(F)c(-c4cccnc4F)c3CCN12
CC1CCCN(c2ncnc3[nH]cc(-c4cccnc4)c23)C1
CC(C)(C)CC1CC(c2cc(=O)[nH]o2)CCN1
O=c1c2cccn2c2ccccc2n1CCNC(=S)Nc1ccc(Br)cn1
Cn1cc(NC(=O)NC23CC4CC(CC(C4)C2)C3)cn1
Cn1c(=O)c2c(SCC(O)=NCc3ccccc3)ccnc2n(C)c1=O
CCCCN1C(=O)C(CC2CCCCC2)NC(=O)C12CCN(CCc1cccc(Sc3ccccc3)c1)CC2
CC(C)N1CC(C(=O)N2CCN(C3(CNCc4ccncc4)CCCCC3)CC2)C(c2ccc(Cl)cc2)C1
COc1cnc(-c2nc3ccccc3n2C2CC3CCCC(C2)N3C2CC3CCCC(C3)C2)cn1
CC(NC(=O)C(CS)Cc1ccccc1)C(=O)O
CN1CCN(c2cnc3cc(Cl)ccc3n2)CC1
CCOC(=O)CN(Cc1ccccc1)C(=O)C(CC(=O)NCC1CCCN(C(=N)N)C1)NS(=O)(=O)c1ccc2ccccc2c1
CCCc1cccc2c(-c3cnc(-c4cnc(C(=O)OC)c(O)c4)s3)n[nH]c12
COC(=O)C1CCCN1Cc1ccc(CN2CCN(c3ccccc3OC)CC2)s1
CCOc1ccccc1CN(C(C)=O)c1ccc(Cl)cc1Oc1ccccc1
COc1ccccc1NC(=O)c1ccc(CSc2nnc3c(n2)[nH]c2ccccc23)cc1
CS(=O)(=O)c1ccc(C2=C(c3ccc4c(c3)OCO4)CCC2)cc1
COc1ccc(C=C2CN(C(=O)c3nc[nH]n3)Cc3c(C(=O)NC(C)c4ccccc4)nn(-c4ccc(Cl)cc4Cl)c32)cc1
Cc1cc(CN2CCC(CO)CC2)ccc1C(=O)Cn1ncc(OCc2ccccc2)cc1=O
CCCCCN(CCCCC)C(=O)c1ccccc1C(=O)Nc1ccc(Br)cc1
O=C(c1ccc(F)cc1)C1CCN(C2CCN(Cc3nc(O)c4c(n3)CCOC4)C2=O)CC1
CCCCCCCCCCCCCCCCCC(=O)c1n[nH]c2c1C(=O)N(c1ccccc1)C2=O
Cc1ccc(NS(=O)(=O)c2cc([N+](=O)[O-])ccc2NN=Cc2sc(N3CCOCC3)nc2-c2ccccc2)c(C)c1
COC(=N)NS(=O)(=O)c1ccc(C(=O)O)cc1
NS(=O)(=O)c1ccc(C[n+]2c(-c3ccccc3)cccc2-c2ccccc2)cc1
Fc1ccc(OCC2CN(Cc3ccc(Cl)cc3)CCO2)cc1
C=C(CC(O)C(CC1CCCCC1)NC(=O)C(Cc1c[nH]cn1)NC(=O)C(Cc1ccccc1)NC(C)=O)C(=O)NCCC(C)C
COc1cc(N2CCc3nc(NC(C)=O)sc3C2)cnc1Cl
CC12CCC(=O)C=C1CC(CCCc1ccc(OCCCCC(=O)O)cc1)C1C2CCC2(C)C1CCC2(C)O
CC(=O)NC1CCN(c2ncnc3c2c(-c2cnn(C)c2-c2ccc(C4CC4)cc2)nn3C)C1
CCCN(c1ccccn1)C1CCN(CC2CN(C(C(=O)O)C3CCCCC3)CC2c2ccccc2)CC1
CC(C)(C)OC(O)=NC1CCN(CC2CCC(c3nnn4cnc5[nH]ccc5c34)CC2)C1
CNC(=O)c1nc(-c2ccccn2)sc1NC(=O)c1nc(C2CC2)ccc1Nc1cncnc1
CCCCOc1nc(-c2ccc(Cl)cc2Cl)c(-c2ccc(Cl)cc2)cc1C(=O)NC
COCC(O)=Nc1n[nH]c2ccc(-c3cn(Cc4ccccc4)nn3)cc12
C#CCN(Cc1ccc2nc(CN)nc(O)c2c1)c1ccc(C(=O)NC(CC(=O)O)C(=O)O)cc1
COC1Cc2ccccc2C2(CCN(CCCCc3ccccc3)CC2)O1
CNc1nc(NC)nc(NCCc2ccc(S(N)(=O)=O)cc2)n1
Cc1nc(N2CCN(C)CC2)c2cc(-c3ccccc3)sc2n1
CCC(O)=C(C#N)C(=O)Nc1ccc(-c2ccc(F)cc2)c(C(=O)OC)c1
COc1ccccc1N1CCN(CCCN2C(=O)CC(=C3c4ccccc4-c4ccccc43)C2=O)CC1
Cn1c(CNc2ccc(C(=N)N)cc2)nc2cc(C(=O)N(CCC(=O)O)c3ccccn3)ccc21
Brc1ncc(CN2CCC(c3nnn4cnc5[nH]ccc5c34)CC2)s1
CC(=O)Nc1cnc2ccc(-c3cnc4ccccc4c3)cc2c1Nc1ccc(N2CCNCC2)c(C(F)(F)F)c1
CCCc1ccc(C(=O)c2cn(CCC)c3ccccc23)c2ccccc12
O=C(CSc1nc2c([nH]c3ccccc32)c(=O)n1-c1cccc(Cl)c1)N1CCOCC1
COc1ccc(Cc2ccc3c(-c4cnn(C)c4)cc(C(N)=O)nc3c2)cn1
Cc1ccccc1C(=O)NCC1(c2ccc(Cl)cc2)CCN(C)CC1
CC1(C)c2cc(OCC(O)CO)ccc2C(=O)c2c1[nH]c1c(C(=O)O)c(C#N)ccc21
O=C1OC2(CCC(N3CCC(Cc4ccccc4C(F)(F)F)CC3)CC2)c2ccc3c(c21)OCO3
CC(=O)c1ccc(Nc2ccc(C(C)=O)cc2C(=O)O)cc1
Cn1ccc(-c2cc3c(-c4cccc(N5CCNCC5)n4)n[nH]c3cn2)cc1=O
Cn1c2c(c3cc(S(=O)(=O)c4cncc(F)c4)ccc31)C1CCC(C2)N1
CCN1CC(C)(C)Oc2nc(N3CC4CCC(C3)O4)nc(-c3ccc(NC(=O)Nc4ccc(C(=O)NCC(C)(C)O)cc4)cc3)c2C1=O
O=C(Nc1nc2ccccc2n2c(=O)n(-c3ccc(Cl)cc3)nc12)c1ccccc1
COCCCOc1cc(CC(CC(N)C(O)CC(C(=O)NCC(C)(C)N2CCOCC2)C(C)C)C(C)C)ccc1OC
Oc1ccc(-c2ccc(Cc3ccncc3)cc2)cc1O
OC(=Nc1ccc(Cl)c(C(F)(F)F)c1)Nc1ccc(C#Cc2ccc3nccn3n2)cc1
OCCCCOc1ccc2c(c1)C(O)(C(F)(F)F)c1ccccc1-2
COc1ccc(C2=NN(C3CCCCCC3)C(=O)C3CC=CCC23)cc1OCCCCOc1ccc(-c2nnn(C)n2)cc1
Nc1ncc(C2CCC(O)CC2)nc1-c1ccc(C(O)=NC(CNCCF)c2cc(F)cc(Br)c2)c(F)c1
CCN(CC)c1ccc2nc(Nc3c(C)cccc3Cl)c3cncn3c2c1
CC1COCCN1c1nc(N2CCOCC2C)c2ccc(-c3ccn(C)c(=O)c3)nc2n1
Cc1cc(-c2cc(NC(=O)C3CNC(=O)C3)nn2-c2ccccc2)cc(C(C)(C)C)c1
CCCN(C(=O)OCc1ccc(C(N)=O)cc1)C1CCN(CCC(CN(C)S(=O)(=O)c2ccccc2)c2cccc(Cl)c2)CC1
CC(NC(=O)c1nn(-c2ccc(Cl)cc2)c2c1CN(C(=O)c1nc[nH]n1)CC2=Cc1ccc(F)cc1)c1ccccc1
O=CN(O)CCCCCC(C(=O)Nc1ccc2ncccc2c1)C(=O)Nc1ccc2ncccc2c1
Cc1cc(S(=O)(=O)NCCN(C)C)cnc1-c1ccc(N(Cc2ccccc2)C(=O)c2ccc(O)cc2O)cc1
NC(C(=O)N1CC(F)C1)C1CCCCC1
Fc1ccc(CCNC2CCC(C(c3ccccc3)c3ccccc3)NC2)cc1
CN1CCN(S(=O)(=O)c2ccccc2-c2ccc(-c3cnc(N)cn3)c(F)c2)CC1
N=C(N)c1cccc(CC(NS(=O)(=O)c2cccc(NC(=O)CCN)c2)C(=O)N2CCC(CCNC(=O)NCc3ccccc3)CC2)c1
O=C1C(NS(=O)(=O)C=Cc2ccc(Cl)s2)CCN1c1ccc2c(c1F)CCCNC2
COc1c(Nc2ncc3c(n2)N(C2CCCC2)CC(F)(F)C(=O)N3C)ccc(C(=O)NC2CCN(C)CC2)c1F
Oc1ccc2c(c1)CC1C3CCCCC23CCN1CC=CI
CC(C)(C(=O)Nc1nncs1)C1c2ccccc2Oc2nc(-c3ccc(C(=O)N4CCOCC4)cc3)ccc21
CC12CCC(=O)C=C1NCC1C2CCC2(C)C(C(=O)N3CCOCC3)CCC12
CC(C)(c1nc2c(C(N)=O)cccc2[nH]1)N1CCCC1
CC1(c2cccc(NC(=O)c3ncc(Br)cn3)c2)COCC(N)=N1
CC(C#N)CNc1nccc(-c2nc(C3CC3)[nH]c2-c2cccc(NS(C)(=O)=O)c2Cl)n1
COc1cc(OCc2csc(-c3ccnc(F)c3)n2)c2cc(-c3cn4nc(OC)sc4n3)oc2c1
Nc1ccc(-c2nc(-c3ccc(F)cc3)c(-c3ccncc3)[nH]2)cc1
O=C(COc1ccccc1)N1CCCCC1c1noc(-c2cnnc3ccccc23)n1
CCN1CCN(C(=O)c2ccc3c(c2)-c2nc(N)nc(-c4ccc(F)cc4)c2C3=O)CC1
O=C1Nc2ccccc2C1=Cc1cc[n+](Cc2ccccc2)cc1
CC1CN2CCCC2CC1(O)C#Cc1cccc2ccccc12
Cc1cc(CN2CCC(C(=O)Nc3ccc(Cl)cc3Cl)C2)ccc1OCC(=O)O
CC(C)S(=O)(=O)c1cccc(Nc2cc(-c3nc(NC4CCNC4)c4sccc4n3)ccn2)c1
O=C(C1=C(O)C(=O)N(c2nc3ccc(Cl)cc3s2)C1c1ccco1)c1ccco1
Cc1ccc(F)cc1COc1ccc(S(=O)(=O)N2CC(O)CCC2C(=O)NO)cc1
CCCCCCCNC(=O)Nc1ccc(S(=O)(=O)Nc2ccc(CC(C)(C)N)cc2)cc1
COc1ccc(S(=O)(=O)N2CCSC2C(=O)NC2C3CC4CC(C3)CC2C4)cc1
FCc1ccc(OCCOc2ccc(Cl)cc2Cl)c(Cl)n1
CC1CN(c2ccccc2C#N)CCC1CNC(=O)C(O)C(O)C(=O)N1CCCC1c1ccccc1
CC(Oc1ccccc1)c1cc(C(=O)N(C)CCO)cn2c(=O)cc(N3CCOCC3)nc12
CCNc1ncc2cc(-c3ccc(-c4cncc(C)n4)cc3Cl)c(=O)n(CC3CCC(N)CC3)c2n1
CCCN(CCC)C1CCc2c(ccn2C=O)C1
O=c1c2ccccc2[nH]n1Cc1cccs1
CCNC(=NS(=O)(=O)c1ccc2[nH]ccc2c1)N1CC2(C=N1)CCNCC2
COc1ccc(OC)c(-c2cccc(C(CC(=O)O)c3nnc(C)o3)c2)c1
CCC1CC2=CC(=O)CCC2C2CCC3(CC)C(CCC34C=CCO4)C12
Cn1c(-c2ccc(F)cn2)c(C2CCCC2)c2ccc(C(=O)NC3(C(=O)Nc4ccc(C=CC(=O)O)cc4)CCC3)cc21
CCCC(=O)NOCc1cccc2ccc(OC)cc12
COCCCn1nc(C)c2c(F)cc(C(C)N(C(=O)C3CNCCO3)C3CC3)cc21
Cc1cc(-c2n[nH]c3cc(NC(=O)NCc4c(F)cc(F)cc4F)ncc23)ccn1
O=C(O)CC1CCCc2c1n(Cc1cccc(OCCCC#Cc3cccnc3)c1)c1ccc(F)cc21
Cc1cc(-c2ccccc2)cc(C)[n+]1CCc1ccc(S(N)(=O)=O)cc1
Cc1cc(C(C)Nc2ccccc2)c2nc(N3CCOCC3)cc(=O)n2c1
COc1cc(C(O)CN2CCN(CCc3ccc4c(c3C)COC4=O)CC2)ncc1C#N
CS(=O)(=O)c1cc(Cl)cc2c1OCC(=O)N2Cc1nnc(CCc2ccc(Cl)cc2)n1CCC(F)(F)F
Cc1c[nH]c2c(Nc3ccccc3Cl)ncc(C(=O)N3CCOCC3)c12
CC1CCC(Oc2cc(C#N)ccn2)CN1C(=O)c1ccccc1OC(F)F
CCOc1cccc2c1CCN2C(=O)Cc1nc(N2CCOCC2)cc(=O)[nH]1
Cc1nn(-c2ccc3onc(N)c3c2)c2c1CCN(c1ccc(-c3ccccc3CN3CCC(O)C3)cc1)C2=O
Cc1ccc(S(=O)(=O)N2CCC(C(=O)Nc3ccc(Cl)c(Cl)c3)CC2)c(C)c1
CN(CC(=O)NC(CCCCN)B(O)O)C(=O)c1ccccc1S(=O)(=O)c1ccccc1
OC(CN1CC(Cc2cccc(OC(F)(F)F)c2)(c2cccc(OC(F)(F)F)c2)c2cccc(F)c21)C(F)(F)F
CCN(CC)CCNC(=O)CNc1ncnc2c1c(-c1ccccc1)cn2C1OC(C)C(O)C1O
Cc1cc(O)cc(C)c1CC(N)C(=O)N1CCCC1C(=O)NC(Cc1ccccc1)C(=O)NC(Cc1c(C)cccc1C)C(N)=O
COc1ccccc1C(=O)Nc1ccc2c(c1)C(=O)NC(=O)C2=O
FCCN1CCC(COc2ccc(I)cc2)CC1
CCN1C2CCC1CC(c1ccnc3c(-c4ccc(C(F)(F)F)c5[nH]ncc45)c(-c4ccncc4)nn13)C2
O=C(O)C1(c2ccc(-c3c(C4CC(c5ccc6ccccc6n5)C4)nc4c(N5CCOCC5)ccnn34)cc2)CC1
CCCN(CCCc1ccc(F)cc1)CC(O)C(C)NC(=O)Nc1cc(CC)cc(-c2nnnn2C)c1
COc1ccc(C(=O)Nc2onc(-c3c(Cl)cccc3Cl)c2C(=O)Nc2ccc(S(N)(=O)=O)cc2)cc1
CCc1c(CCCC(=O)O)cccc1-c1nsc(-c2ccc(N3CCOCC3)c(C(F)(F)F)c2)n1
COC(=O)N1CCN(c2ccnc(-n3ccnc3)n2)C(CC(=O)NCc2ccc3c(c2)OCO3)C1
O=C1NC(=Cc2ccc(O)cc2)C(=O)c2ccccc21
Cn1c(C(=O)NC2(C(=O)NC(Cc3ccccc3)C(=O)NCCCN3CCOCC3)CCCC2)cc2ccccc21
COCCNS1(O)CC(C)(c2cc(NC(=O)c3ccc(Cl)cn3)ccc2F)NC(=N)C1(C)C
O=C(O)CCCC1c2ccccc2CC1NC(=O)c1cc2sc(Cl)c(Cl)c2[nH]1
Cc1cc(S(=O)(=O)NCc2cccnc2)cnc1-c1ccc(N(Cc2ccccc2)C(=O)c2ccc(O)cc2O)cc1
CCCCCn1cc(C(=O)c2cccc3ccccc23)cc1-c1ccccc1F
COc1ccc(S(=O)(=O)Nc2cc(Br)cc(F)c2Br)cc1N1CCNCC1
O=c1[nH]c(CCCCN2CCN(c3ccc4ccccc4n3)CC2)nc2c1CCCC2
COc1cc(Nc2c(C#N)cnc3cc(-c4ccc(CCN5CCOCC5)cc4)ccc23)c(Cl)cc1Cl
CCOc1ccc(C#Cc2ccc(CC(C)NC(=O)c3oc(C)nc3C)cc2)cc1
CCCCC(c1ccc(Cl)c(Cl)c1)C1CCCCN1
CCCN(CCC)C(=O)C1=Cc2ccc(C(O)=Nc3cncc(CCCN)c3)cc2NC(=N)C1
O=C(Nc1ncc(Br)s1)NS(=O)(=O)c1cccc(Cl)c1
CCOC(=O)Cc1cn2c(N3CCN(C(=O)CCS(=O)(=O)c4ccc5cc(Cl)ccc5c4)CC3)cccc2n1
COC(=O)NCCNc1nc(-c2ccc(OC)c(OC)c2)cc2ncn(C)c(=O)c12
[C-]#[N+]c1c(Oc2c(C3CCC3)ccc(-c3cnc(N)cn3)c2F)nn(C)c1C(F)(F)F
CCc1noc2c1CN(c1ncnn3c(C)nc(C4CCOC4)c13)CC2
Cc1cc(C)c(CC(N)COc2cncc(-c3cc4c(C)n[nH]c4cn3)c2)c(C)c1
CN1CCN(CCCN(C(=O)Nc2ccc(F)c(Cl)c2)C2CCC3(c4cccc(F)c4)CC23)CC1
COc1ccc2cc(Nc3nc(C(N)=O)c(NC(=O)c4ccc(Cn5ccnc5)cc4)s3)ccc2c1
COc1ccccc1C1c2c(n[nH]c2C(C)(C)C)C(=O)N1c1ccc(-c2ccco2)cc1
CC(=O)C1=C(C)N(c2cccc(C(F)(F)F)c2)C(=O)N(C)C1c1ccc(C#N)cc1C(O)=NCc1ccco1
O=C(O)C1CN(Cc2ccc(-c3nc4cc(Cc5ccccn5)ccc4s3)c(F)c2)C1
NC1CCc2c(F)cccc2C1
CC(=O)NC(Cc1cc(F)cc(F)c1)C(O)CNC1CCOc2ccc(CC(C)(C)C(F)F)cc21
CN(C)C1CCN(c2ncc3ncnc(Nc4cc(C(=O)Nc5cc(C(C)(C)C)on5)ccc4F)c3n2)C1
O=C(C=Cc1cccnc1)Nc1ccc(S(=O)(=O)c2cccc(F)c2)cc1
CC1c2cccc(C(N)=O)c2C(=O)N1c1ccc(N2CCOCC2)cc1
CSCCC(NC(=O)C(Cc1ccccc1)NC(=O)CNC(=O)CNC(=O)C(N)Cc1ccc(O)cc1)C(=O)NC(C)C(N)=O
CCC(F)(F)c1nc2nc(C)cc(Nc3cccc(Cl)c3)n2n1
N=C(O)c1nn(CC(=O)N2C(C(O)=Nc3cccc(Br)n3)CC3CC32)c2cnccc12
COc1ccc(Cn2cncn2)c(N2CCN(C(=O)C(Cc3ccc(Cl)cc3)NC(=O)C3Cc4ccccc4CN3)CC2)c1
COc1cc(C(O)=NN2CCN(C)CC2)ccc1Nc1ncc2c(n1)N(C1CCCC1)CC1(CC1)C(=O)N2C
N#Cc1cncc(-c2cc(C(=O)Nc3ccc(OC(F)(F)F)cc3)cnc2N2CCC(O)C2)c1
CC1CN(S(=O)(=O)Nc2ccc(CC(C)(C)NCC(O)c3cccnc3)cc2)CC(C)O1
Fc1cc(F)cc(Nc2nc3c(-c4nnc[nH]4)cccc3c3sccc23)c1
Cc1ccccc1-n1c(Cn2nc(I)c3c(N)ncnc32)cc2cccc(C)c2c1=O
O=C1C=Cc2ccccc2C1=O
Clc1cc(Nc2nccc(-c3ccccn3)n2)cc2[nH]ccc12
Cc1cc(CN2CC(O)C2)ccc1C(=O)Cn1ncc(OCc2ccccc2)cc1=O
CC1CN(c2c(NC(=O)c3nc(-c4c(F)cccc4F)sc3N)cnn2CC(F)(F)F)CCN1
CC(C)C1C(=O)N(c2ccccc2)C(=O)N1Cc1ccc(C(=O)NO)cc1
CCCCc1cc(Cn2c(CC)nc3c(C)cc(C)nc32)ccc1OC(C(=O)O)c1ccccc1
CC(C)NC(=O)c1cccc(-c2cc(-c3ccc(CNC4CCOCC4)cc3)on2)c1
CCCCCc1ccc(C(=O)N(CCN(CCCC)CCCC)Cc2ccc(-c3ccc(CC(=O)N4CCOCC4)cc3)cc2)cc1
O=C(NS(=O)(=O)N1CCC1)c1cc(C2(O)COC2)c(OCC23CC4CC(CC(C4)C2)C3)cc1F
Cc1nn(Cc2ccccc2)c(=O)c2ncn3nc(-c4ccccc4)cc3c12
COc1cc(OC)cc(N(Cc2csc(C)n2)c2ccc3ncc(-c4cn[nH]c4)nc3c2)c1
Cn1nccc1-c1cc(Cl)ccc1Oc1ccc(S(=O)(=O)Nc2ccc(F)cn2)cc1Cl
N#Cc1cccc(-c2ccc3c(c2)CCN(CC(=O)Nc2cc(Cl)cc(Cl)c2)C3C2CCN(Cc3ccoc3)CC2)c1
Nc1nccc(-n2cc(-c3ccccc3)c3cnccc32)n1
C=C1CC2(CCC(N3CCCC3)C(N(C)C(=O)Cc3ccc(Cl)c(Cl)c3)C2)OC1=O
COc1ccc(-c2nc(OC)nn2-c2ccc(OC)cc2)cc1
COCc1nc(NC(O)=NC(C)c2ccccc2)cc2[nH]nc(N=C(C)O)c12
CC(C(=O)NCc1cc(C(C)(C)C)nn1-c1cccc(Cl)c1)c1ccc(N2CCCS2(=O)=O)c(F)c1
CN(C(=O)c1ccncc1)c1ccc(OCc2ccc3ccccc3n2)cc1
CC(c1ccc(-c2ccc(=O)n(C(C)C)c2)cc1)N1CCC(CC(C)(C)O)(c2ccccc2)OC1=O
Cc1ncnc(-c2ccc(Cl)c(C(=O)N3CCCCC3)c2)c1C#Cc1ccc(N)nc1
CCN(CC)Cc1cccc(-c2ccc3nc(-c4ccccc4)n(CC(=O)NCC4CC4)c(=O)c3c2)c1
O=C(CCCCC(=O)Nc1cc2c(Nc3ccc(F)c(Cl)c3)ncnc2s1)NO
CCc1c(C)nc(-c2ccc(F)s2)nc1Nc1ccc(CC(=O)O)cc1F
C#CCNCC1OC(C2CCCCC2)Cc2c1ccc(O)c2O
NC1CCCCC1N=c1cc2cnnc(O)c2c(Nc2ccc3nccnc3c2)[nH]1
CCc1ccc2cc(S(=O)(=O)N(CCC(C)C)C(C(=O)NO)C(C)C)ccc2c1
COc1cc(-c2nncn2C)ccc1Nc1cc2nc(-c3cnn(CC(C)(C)O)c3)ccc2cn1
CC(C)C(=O)N1CCC(c2ccccc2)(c2nccn2Cc2ccccc2)CC1
Cc1ccc(CN2CCCC(Nc3ccc4[nH]ncc4c3)C2)cc1
CN1CCN(CC2CC(c3ccccc3)(c3ccccc3)C(=O)O2)CC1
CCCc1c(Cc2ccc(-c3ccccc3-c3nc(=O)o[nH]3)cc2)c(=O)n(C2CCN(Cc3ccccc3)CC2)c2ncnn12
CNC(C)C(O)=Nc1cc(-c2ncnc3oc(C)c(C)c23)cc(C#Cc2ccccc2)n1
Cn1nc(Nc2nccc(-c3ccc(N4CCCC4)c(C#N)c3)n2)cc1C(N)=O
CC(=O)Nc1cc(Nc2cc(Nc3ccn(CCN4CCOCC4)n3)n3ncc(C#N)c3n2)ccc1C
c1cncc(CCc2c[nH]cn2)c1
CC1CCN(Cc2ccc3c(c2)Cc2c(-c4csc(C#CCOc5ccccc5)c4)n[nH]c2-3)CC1
CC1C2Cc3ccc(O)cc3C1(C)CCN2Cc1ccc(C#N)cc1
CCCOC(=O)CCCCCCCCCCCNC(=O)NC12CC3CC(CC(C3)C1)C2
COc1ccc2c(c1)CCCC2NC(=O)CC1C(=O)NC=CN1S(=O)(=O)c1ccc(C)cc1
CC(C)C1CCC(N2CCC(O)(c3cccc(C(F)(F)F)c3)CC2)CC1
COC(=O)CCc1ccc(S(=O)(=O)Nc2ccc(Cl)cc2C(=O)c2cccnc2)cc1
Cn1ncc(NC(=O)c2nc(-c3c(F)cccc3F)sc2N)c1N1CC2CCC(C1)O2
CSc1cn2c(-c3ccc(C(=O)NC4CC4)c(C)c3)cnc2c(NCC(C)(C)O)n1
Cc1ccc(S(=O)(=O)Cc2ccc(C(=O)O)o2)cc1
O=C(Nc1ccc(N2CC(C(O)=NCc3ccccc3)C2)cc1)N1Cc2ccncc2C1
O=C(c1cc2cc(Nc3nccc(-c4ccccn4)n3)ccc2[nH]1)N1CCN(CCN2CCCC2)CC1
COc1cccc2c1cc(C(=O)NCCc1cc[n+](C)cc1)n2Cc1cccc(C(=N)N)c1
CC1C(=O)NCCCN1C(=O)CC(N)Cc1cc(F)c(F)cc1F
COc1ccnc(-c2ccc3c(c2)C2(COC(N)=N2)C2(COC2)C(C)(C)O3)c1
CN(C)C(=O)C(Cc1ccccc1F)CN1CCC2(CC1)OCCc1cc(Cl)sc12
CN1CCN(C2=Nc3cc(Cl)ccc3N(NC(=O)c3cccc(C#N)c3)c3ccc(Cl)cc32)CC1
COC(=O)CC1CN(S(=O)(=O)c2cc3cc(Cl)ccc3[nH]2)CCN1C(=O)c1ccc(C2=NCCN2C)cc1
CCNC(=O)C(c1ccccc1)N1CCN(c2ccc(NC(=O)c3ccccc3-c3cccnc3)cc2C#N)CC1
CC(O)=NC1CN(c2nc3ccccc3n(C3CC4CCCC(C3)N4C3CC4CCCCC(C4)C3)c2=O)C1C(=O)O
Fc1ccccc1Nc1ccnc(Nc2ccccc2)n1
CCN(CCO)c1ncc(C(=O)Nc2ccc(OC(F)(F)F)cc2)cc1-c1cncc(F)c1
COc1ccc(CNC(=O)c2cc(-c3cncc(C)c3)ncc2-c2nccs2)nc1OC
CN1CCOc2ccc(S(=O)(=O)Nc3ccc4c(c3)C(=NNC3=NCCN3)CC4)cc21
CC1(c2nc3c(C(N)=O)cc(F)cc3[nH]2)CCCN1
Clc1ccc(C(c2ccc(Cl)cc2)(c2ncc[nH]2)n2ccnc2)cc1
COc1ccc(-n2nnc(C(=O)Nc3ccc(Oc4ccnc5[nH]ccc45)cc3)c2C(F)(F)F)cc1
ON=C1CCc2cc(-c3cn(C4CCCC4O)nc3-c3ccncc3)ccc21
Cc1cccc(Cl)c1NC(=O)Nc1ccc(Oc2ccnc(-c3ncc(C(F)(F)F)[nH]3)c2)cc1
Cc1c(C(=O)O)oc2cccc(OCc3ccc4nonc4c3)c12
CCn1c(=O)c2c(nc3n2CCCN3C2CCCCC2)n(CC)c1=O
CC(C)c1ccc2occ(C=C3SC(=O)N(CC(=O)O)C3=O)c(=O)c2c1
OC(=NC1CCCCC1)C1CCN(Cc2cccc(N=C(O)C3CC3c3ccccc3)c2)CC1
CC(C)CCNC(=O)CNC(=O)C(Cc1ccccc1)C(=O)NO
Nc1ncc(C2CCC(F)(F)CC2)nc1-c1ccc(C(O)=NC(CO)c2cccc(Cl)c2)c(F)c1
[H]C([H])([H])C(c1nccc(-c2sc(NC(=O)N3CCCC3C(N)=O)nc2C)n1)(C([H])([H])[H])C([H])([H])[H]
C=C(C)CCN1CCC2(CC1)OCCc1c2cnn1-c1ccccc1
CC(C)(C)c1cc(F)c2c(=O)n(-c3cccc(-n4cc(C(N)=O)c5ccc(-c6ccccc6F)nc54)c3CO)ncc2c1
O=C(CCN1CCN(CCOC(c2ccc(F)cc2)c2ccc(F)cc2)CC1)c1ccccc1
CC(C)COc1cccc(C=C2SC(=O)NC2=O)c1N1CCCC(N)C1
CCCN(CC1CC1)c1cc(C(=O)c2c(C)cc(C)cc2C)nc(C)n1
CCc1onc(-c2ccccc2)c1-c1ccccc1
COc1ccc(C(C)NC(=O)COc2cc(C(F)F)c3c(-c4ccccc4)nn(C)c3n2)cc1
Clc1cc(NCc2cnc[nH]2)ccc1Br
CC(O)=NC(C)c1ccc(OC2CCN(c3cccc(C(F)(F)F)c3)C2)cc1
COC(=O)C(NC(=O)c1cc(-c2ccccc2)nc2ccccc12)c1cccs1
Cc1ccccc1C(=O)N1CCC(N2CCC(Cc3ccc(C(=O)NC4CCCCC4)cc3)CC2)CC1
Cc1ccc(C(=O)NCc2ccc(C(C)(C)C)cc2)cc1Nc1ncnc2cnc(N3CCN(C)CC3)nc12
CCNCc1cncc(-c2cnc3[nH]nc(-c4nc5c(COC)cccc5[nH]4)c3c2)c1C
COC(=O)C1(CNC(=O)c2cc(Cl)cc(Cl)c2)CCN(Cc2ccc(OC)cc2)CC1
CC(C)C(O)(c1ccc2c3c(ccc2c1)C(=O)N(C)C3)c1c[nH]cn1
Cc1ccc(OC(CCN(C)C)c2ccc(OCCCN3CCCCC3)cc2)cc1
O=C(Nc1ccc(C(O)=Nc2ccc(F)cc2)cc1)N1Cc2ccccc2C1
CS(=O)(=O)N1CCC(c2nccnc2Oc2ccc(Nc3ccccn3)cc2)CC1
O=C(CSc1nc2c(c(=O)n1-c1ccccc1)SCC2)Nc1nc2ccc(Cl)cc2s1
O=C(CCCCN1CCN(c2noc3ccccc23)CC1)c1ccccc1O
O=C(Nc1ccc(S(=O)(=O)O)cc1)C(CS)Cc1ccc(-c2ccccc2)cc1
COc1cc2ncnc(Nc3ccc(NC(=O)c4ccccc4)cc3)c2cc1OC
Cc1c(C#N)cccc1C(=O)NCC1(c2ccc(C(F)(F)F)nc2)CCC(F)(F)CC1
CCCCCCC1(c2ccc(-c3ccccc3)cc2)C(=O)NC(=O)NC1=O
COc1ccc(-c2nc(CN3CCC(C(=O)NC4CCCC4)CC3)c(C)o2)cc1OC
Nc1nc2ccccc2c2cc(-c3ccco3)nn12
CC1CCCN1C(=O)c1cccc(-c2ccc3c(N4CCOCC4C)nc(N4CCOCC4C)nc3n2)c1
CN(CC(N)=O)Cc1nc(-c2cn(CC3CCS(=O)(=O)CC3)c3c(Cl)cccc23)ns1
C#Cc1cccc(Nc2ncnc3cc(OC(C)C)c4c(c23)OCCO4)c1
CC(C)Oc1ccc(-c2nc(-c3cccc4c3CCNC4CC(=O)O)no2)cc1Cl
O=C1COc2ccc(C3=Nn4cnnc4SC3c3cccc(F)c3)cc2N1
Nc1nc(NC2CCCC2)nc2c1ncn2C1OC(CO)C(O)C1O
CC#CCn1c(N2CCCC(N)C2)nc2c1c(=O)n(CC(=O)c1ccccc1OCC(=O)NC)c(=O)n2C
Clc1ccc2[nH]c(C3=CCN(Cc4ccccc4)CC3)nc2c1
FC(F)(F)c1ccc(C2CN3CCCC3c3ccccc32)cc1
COc1c(-c2ccc(-c3ccccc3)cc2)nc2ccc(F)cc2c1C(=O)O
Nc1ncnc2c1ncn2C1OC(CNC(=O)CCCCC(=O)Nc2cccc3c2CNC3=O)C(O)C1O
Cc1[nH]c(C(=O)NC2CCN(c3cc(C(=O)O)cc(Cl)n3)CC2)c(Cl)c1Cl
CC(N=C(O)Nc1cc2[nH]nc(N3CCC4(CC3)COC4)c2cn1)c1ccccc1
CCOC(=O)CCCOc1cc(NCc2ccc3nc(N)nc(N)c3c2)ccc1OC
COCCCc1ccc(Cl)c(C(O)=Nc2cc(C(O)=Nc3cccc(Cl)c3C)c3[nH]c(COC)nc3c2)c1
CCCCN1C(=O)C(CC2CCCCC2)NC(=O)C12CCN(Cc1c[nH]c(-c3ccccc3)n1)CC2
CN(C)CCc1c[nH]c2ccc(CN3CCNS3(=O)=O)cc12
Cc1csc(C2CCC(NC(=O)Nc3cccc4[nH]ncc34)C2)n1
Nc1ccc2nc(-c3cc(-c4cnn(C5CCNCC5)c4)cnc3N)oc2c1
CC(=O)NC(C)CCc1ccc(Oc2ccc(OCc3ccccc3)cn2)cc1
O=C(Nc1cc(-c2ccccc2)ccc1O)c1ccc(CNCCOc2ccccc2)cc1
C[S+](O)c1cnc(-c2ccc(NC(=O)Nc3ccc(N4CCOCC4=O)cc3)cc2)nc1N1CCOCC1
CCc1cc(NCc2nc3cc(F)ccc3o2)c(O)nc1C
COCCOc1n[nH]c2cc(NC(O)=NC(CO)c3ccccc3)ncc12
OC(=Nc1cc(C2CCNCC2)nn1-c1ccc(C(F)(F)F)cc1)c1cnn2cccnc12
N#Cc1cc(S(=O)(=O)Nc2nccs2)ccc1Oc1ccc(Cl)cc1CN1CCC(F)(F)CC1
CCC(C)Oc1cc2c(cc1OC)CC(=O)N(c1ccc(C(C)N3CCOCC3)cc1)C2c1ccc(Cl)cc1
NC(=O)c1cc(-c2cnoc2)cc2c(NC3CCCNC3)ncnc12
CCc1ncnc(-c2ccc(F)c(C(=O)N(C)C)c2)c1C#Cc1ccc(N)nc1
N=C(N)NCCCC(NC(=O)CN1CCN(S(=O)(=O)c2ccccc2)CC1=O)C(=O)c1nccs1
Cc1nnc(C)n1-c1ccc(OC2c3cc(Cl)cc(Cl)c3CC2N2CCCN(C)CC2)cc1
Cc1ccsc1C(=CCCN1CCCC1CC(=O)O)c1sccc1C
COc1ccc(OCCN(CC(=O)NCc2ccccc2)Cc2ccccc2)cc1OC
Cc1nn(C)cc1-c1cccc2cnc(Nc3ccc(C(O)=NC4CCN(C)CC4)cc3OC(F)(F)F)cc12
Cc1ccc(CC(N)CNc2nc(-c3ccncc3)nc3sc4c(c23)CCCC4)cc1
COc1ccc2cc(-c3cc(-c4ccc(Cl)c(Cl)c4)nn3C(C)c3ccc(C(=O)NCCC(=O)O)cc3)ccc2c1
O=C(CC1CCOCC1)NC1CCC(CCN2CCN(c3nccc4c3CCO4)CC2)CC1
COc1ccc(CCN2CCC(=Nc3nc4ccccc4n3Cc3ccc(F)cc3)CC2)cc1
CN(C)C(=N)c1ccc(C(=O)Nc2ccc(OCC(=O)O)cc2C(=O)Nc2ccc(Cl)cn2)cc1
CC1(C)CN=C2C(=O)c3cc(NS(=O)(=O)c4ccccc4F)ccc3N2C1
CC(C)CC(CC(=O)NO)C(=O)NC(Cc1c[nH]c2ccccc12)C(=O)NC1CC1
CC(C)CN(Cc1cc(F)c2c(c1)OCCCO2)C(=O)C1CN(Cc2ccccc2)CCO1
COc1cccn2nc(CSc3nc(-c4ccccc4)cn3C)nc12
CCCCN(CCCC)C(=O)C(=O)c1c(-c2ccccc2)[nH]c2c(C)cccc12
Cn1c2cc(C(=O)NCCn3cccc3)c(O)cc2c2c3c(c(-c4ccccc4Cl)cc21)C(=O)NC3=O
CN(C(=O)CNC(=O)OCc1ccccc1)C(CN1CCCC1)c1ccccc1
O=C(NCCc1cnc[nH]1)c1cccnc1Oc1ccc(Nc2ccccn2)cc1
CC(O)C1(CNC(=O)c2cc3cc(C#N)ccc3n2Cc2cccc(OC(F)(F)F)c2)CCCC1
CC(C)(C(=O)Nc1nccs1)C(c1ccccc1)c1ccc2c(cnn2-c2ccc(F)cc2)c1
OC1(CCc2ccc(-c3ccccc3)cc2)CN2CCC1CC2
COc1ccccc1N1CCN(C(=N)NCCCNS(=O)(=O)c2cccc3ccccc23)CC1
CCCn1c(=O)c2nc(CC3CC4CCC3C4)[nH]c2n(CCC)c1=O
CCC(=O)Nc1ccc2[nH]cc(C3CCNCC3)c2n1
CSc1ccccc1Cc1cccc(C(=O)N2CCCC2C(=O)NC(CCCCN)B2OC3CC4CC(C4(C)C)C3(C)O2)c1
O=CN(O)C(CCCc1ncccn1)CS(=O)(=O)N1CCN(c2ccc(Br)cn2)CC1
Cc1nn(-c2ccc(C(=O)NC3CCCc4cc(CN5CCCCC5)ccc43)cc2)c(=O)c2c(F)ccc(F)c12
Cc1cc2ccc(OCCCCN3CCN(c4cccc5sccc45)CC3)cc2nc1O
Cc1ncn(-c2cc(Cl)c(C(=O)NCC(c3ccc(O)c(F)c3)c3ccc4[nH]c(C)nc4c3)c(Cl)c2)n1
Cn1cc(-c2ccc(Oc3nccnc3-c3ccncc3)cc2)c2ncccc21
NCC(C(=O)Nc1ccc2cnccc2c1)c1cccc(O)c1
COc1cccc(NC(=O)CCC(=O)Nc2ccc3c(c2)C(=O)C(=O)NC3=O)c1
Cn1nc(N)c2c(-c3ccc(NC(=O)Nc4ccc(F)c(C(F)(F)F)c4)cc3)ccnc21
Cc1ccc(-c2cc(C(=O)NCc3cnc(C)cn3)cc(N3C(=O)Cc4ccccc43)c2)cc1
NC1CCC(NC(=O)c2ccnc3nc(-c4cccs4)[nH]c23)CC1
COc1ccccc1C1c2c(n[nH]c2C(C)(C)CO)C(=O)N1c1ccc(-c2ccsc2)cn1
COc1ccccc1-c1ccc2cc(C(=O)NC3CCN(Cc4ccc(OC5CCNCC5)c(Br)c4)CC3)sc2c1
COC1CCC2(CC1)Cc1ccc(-c3cnc(C)nc3)cc1C21NC(=N)N(C(C)C)C1=O
COc1cncc(-c2nc(=O)n(CCC3CCCO3)c3c2oc2ncc(-c4cnn(C)c4)cc23)c1
Cc1cc(SCCN2CCOCC2)nn1-c1ccc(Cl)c(Cl)c1
CC(=O)N1CCN(CC2CCC(NC(=O)c3cc4c(C)nn(C5CCOCC5)c4s3)CC2)CC1
Nc1ncc(C2CCOCC2)cc1-c1ccc(C(O)=NC2CCCN(Cc3ccccc3F)C2)c(F)c1
O=C(NS(=O)(=O)c1ccc(OCC2CCCCC2)cc1)c1cccc(-c2ccc(Cl)c(Cl)c2)c1
CCNC(=O)Nc1ccc(-c2nc(N3CCOCC3C)c3c(n2)C(C)(CCO)OC3)cc1
CCCN(CCC)C(=O)C(=O)c1c(-c2ccc3ccccc3c2)[nH]c2ccccc12
Cc1noc(C)c1Cn1cc(N2C(=O)CN(Cc3cccc(O)c3)C2=O)cn1
Cc1ccc2[nH]c(C(=O)N3CCN(CCO)CC3)cc2c1
CCCc1ccc(C(=O)C#Cc2ccc(S(C)(=O)=O)cc2)cc1
CCc1cccc(NC(=N)Nc2cccc(CC)c2)c1
Cc1ccccc1-c1cc(N=c2cccc(N3CCCC3C)[nH]2)c2nccn2n1
CCc1cc(-c2noc(-c3ccc(C)c(CN(C)C)c3)n2)cc(C)c1OCC(O)CNC(=O)CO
Cc1cc(F)ccc1Oc1ccc2c(-c3ccccc3C)nncc2n1
O=S(=O)(Nc1ccc(CCNCC(O)c2ccccc2)cc1)c1ccc(Cc2nc(-c3ccc(F)cc3)cs2)cc1
CC1=C2CCC3C4CC=C(c5cccnc5)C4(C)CCC3C2(C)CCC1=O
CC(C)CC(NC(=O)C(Cc1ccccc1)NC(=O)C(Cc1ccccc1)N=[N+]=[N-])C(=O)NC(C=CS(C)(=O)=O)Cc1ccccc1
COC(=O)Nc1nc2cc(C3(O)c4ccccc4C(=O)N3c3cccc(C(C)C)c3)ccc2[nH]1
CC(C)(C)N1C(=O)C2Cc3c([nH]c4ccccc34)C(c3ccc(Cl)cc3Cl)N2C1=O
COc1cc(CCNC(=O)C=C(C)C)c2c3c(ccnc13)-c1ccccc1N2
Cc1nc(NC(C)c2cccc(OCc3cc[nH]n3)c2)cc(-c2ccc3ncsc3c2)n1
Fc1cccc(OC(F)(F)F)c1-c1ccc2[nH]c(C3=NOC4(CCCCC4)C3)nc2c1
CCC(N=C(O)c1cc(C(=O)NC(CC)c2cccnc2C(F)(F)F)n2c1COCC2)c1ccccc1
CCCCCCCC(=O)C(F)(F)F
CC1(C)CCC(C)(C)c2cc(N(c3ccc(C(=O)O)cn3)S(=O)(=O)c3ccc(Cl)cc3)ccc21
COCC(=O)N1N=C(c2cc(F)ccc2F)SC12CCOc1ccccc12
CC1CCN(c2nc(C(F)(F)F)ccc2CNC(=O)C(C)c2cc(F)c(N)c(F)c2)CC1
CN1C(=O)CCc2cc(-c3cncc4c3CCCN4CCN=C(O)OC(C)(C)C)ccc21
O=C(CCCCCCCCCCS)Nc1ccc(CCCN2CCN(CCOC(c3ccc(F)cc3)c3ccc(F)cc3)CC2)cc1
CC(C)=CCN(c1ccc(CCc2ccccc2)cc1)C1CCN(C(=O)C(CC(C)C)NC(=O)N2CCCCCC2)CC1
CC(C)C(NC(=O)Cn1ccc2c(=O)n(Cc3cccc4ccccc34)c(=O)[nH]c2c1=O)C(=O)C(F)(F)F
Cc1cc(CNC(=O)c2c(-c3ccccc3)c(-c3ccc(F)cc3)c(CCC(O)CC(O)CC(=O)O)n2C(C)C)nn1C
Nc1ccccc1N=C(O)CCCCCN=C(O)c1c[nH]c2ccc(Cl)cc12
COc1ccc(C=C2C(=O)Nc3cc(F)ccc32)c(-c2ccc(C#N)cc2)c1
Cc1ccc(CCC(COC(=O)C(C)(C)C)NC(=S)NCc2ccc(NS(C)(=O)=O)c(F)c2)cc1C
COc1cc(N(C)C(=O)c2ccc(Cc3ccccc3)cc2)ccc1OCCN(C(C)C)C(C)C
O=C(NC1CCCCC1)NC1CCCCC1
COc1cc(Nc2nc3ccccc3nc2NS(=O)(=O)c2ccc(F)cc2)cc(OC)c1
COc1cc(-c2cccc(OC(C)C)c2)c(F)cc1-n1c(=O)ccc2cc(S(=O)(=O)Nc3ccon3)ccc21
CN1C(=O)C(CN2CCCCC2)CC1C#Cc1ccccc1
COc1cccc(F)c1C(=O)c1cnc(NC2CCN(S(C)(=O)=O)CC2)nc1N
CC(C)CN1CCN(c2nc3c(c(Nc4ccc(C(F)(F)F)cc4)n2)CCN(c2ncccc2C(F)(F)F)CC3)CC1
Cn1c(=O)c2c(nc(C=Cc3cccc(NC(=O)CCCC(=O)O)c3)n2C)n(C)c1=O
Cn1c(=O)c(-c2c(Cl)cccc2Cl)cc2cnc(Nc3cccc(N)c3)nc21
O=c1cc(OCc2ccccc2F)ccn1-c1ccc(OCCN2CCCC2)cc1
C=C(C)C12CC(C)C34OC(Cc5ccccc5)(OC1C3C=C(COC(=O)Oc1cc(I)c(N)c(OC)c1)CC1(O)C(=O)C(C)=CC14)O2
O=C(c1nc2ccc(O)cc2s1)c1cc(O)ccc1F
CC(C)Cc1nccn1CC1CC(c2ccccc2)(c2ccccc2)C(=O)O1
CS(=O)(=O)NC(=O)c1cc(I)c(OCC23CC4CC(CC(C4)C2)C3)cc1F
Cc1c(-c2cccc(O)c2)n(Cc2ccc(OCCN3CCCCCC3)cc2)c2ccc(O)cc12
Cn1c(=O)c2cc(NC(=O)c3ccccc3Cl)c(=O)oc2n(C)c1=O
COc1ccc(F)cc1CC1CNC(=O)CN(S(=O)(=O)c2ccc(Cl)cc2)C1=O
NS(=O)(=O)c1ccc(NC(=O)CCN2C(=O)NC(c3ccccc3)(c3ccccc3)C2=O)cc1
Cc1c(-c2ccc(Oc3ncccc3Cl)cc2)n(C)c(=O)[nH]c1=O
COc1cc(F)ccc1-c1cccc(Cc2cn(C)c3ccc(NC(=O)CC(C)(C)O)cc23)n1
O=C(O)c1ccc(-c2c(C#Cc3ccc4ccccc4n3)nc3c(N4CCOCC4)ccnn23)cc1
CC(=O)Nc1ccc(-c2cn[nH]c2)cc1OCCN(C)C
O=C(NNc1nc2ccccc2nc1Cc1ccccc1)c1ccc(Br)cc1
Cc1c(C(=O)c2coc3ccccc23)c2ccccc2n1CCN1CCOCC1
c1ccc(-c2cn3ccnc3nc2-c2ccc(CN3CCC(c4nc5cccnc5[nH]4)CC3)cc2)cc1
C=CCN1CCc2c(c3ccccc3n2Cc2ccc(C(=O)NO)cc2)C1
Cc1cc(N2CC(C)NC(C)C2)c2c(c1)N(S(=O)(=O)c1ccc(Cl)cc1)CCO2
Cc1cc(-c2ccc(OCC(C)(C)C(=O)O)nc2)ccc1-c1nc(C2(C(F)(F)F)CC2)c[nH]1
OCCCCNc1ncc(-c2ccccn2)c(NC2CCC(O)CC2)n1
Nc1cnc(-c2ccc(-c3ccccc3S(=O)(=O)Nc3ccccc3)cc2F)cn1
COc1n[nH]c2cc(OCCNCC(O)c3cccc(NS(C)(=O)=O)c3)ccc12
CC(C)(C)OC(=O)NC(Cc1ccc2ccccc2c1)C(=O)NCC#N
CCCc1c(C(=O)O)cccc1-c1cc(C)cc(Nc2nccc(C(F)(F)F)n2)c1
CC(=O)C1=C(C)NC(C)=C(C(=O)NCCCN2CCC(c3ccccc3)(c3ccccc3)CC2)C1c1ccc([N+](=O)[O-])cc1
CC1Cc2ccc(NS(=O)(=O)c3c(Cl)nc4sccn34)cc2C1=NNC(=N)N
COc1cc(C=C(C#N)C(=O)Nc2nnc(SC)s2)ccc1OCc1ccc(C(F)(F)F)cc1C(F)(F)F
O=C1C2C3C=CC(CC3)C2C(=O)N1c1ccc([N+](=O)[O-])c2ccccc12
Nc1nnc(N2CCC(Oc3nnc(NC(=O)Cc4ccccc4)s3)CC2)s1
C=C(C)c1cc2c(-c3cc(S(C)(=O)=O)ccc3Oc3ccc(F)cc3F)cn(C)c(=O)c2[nH]1
CCN(CC)C1CCN(C(=O)Cn2c(-c3ccc(OC)cc3)c(C3CCCCC3)c3ccc(C(=O)O)cc32)CC1
COc1cc(N2CCN(C(=O)CO)CC2)ccc1N=c1[nH]c(Nc2ccc(N3CCN(C(C)=O)CC3)cc2OC)ncc1F
[C-]#[N+]C(=CC(C)C)C(=O)N1CCCC1Cn1nc(-c2ccc(Oc3cccc(F)c3)cc2F)c2c(N)ncnc21
Oc1ccc(-c2nn(-c3cccc(Cl)c3)c3cc(O)ccc23)c(O)c1
CC(C)Nc1nc(-c2ccc(N(C)C)nc2)cc2ncn(C)c(=O)c12
CN(C)c1ccc(C(O)=Nc2cn3nc(-c4cn(C)nc4-c4ccc(F)cc4)ccc3n2)cn1
Cn1cc(C=C2C(=O)NN=C2c2nccs2)c2c(Br)cccc21
CC(=O)c1cccc(NC(=O)NCCCC2CC(Cc3ccccc3)CCN2)c1
c1ccc2c(c1)CC(C1CN3CCC1CC3)O2
CCNC(=O)c1cnc2ccc(C#CCNC(=O)c3cncn(Cc4ccc(F)c(F)c4)c3=O)cc2c1
Cc1ccc2ncc(C(O)=Nc3cc(-c4noc(C5CC(F)C5)n4)ccc3C)n2c1
CC(C)(C=C(C#N)C(=O)N1CCCC(n2nc(-c3ccc(Oc4ccccc4)cc3F)c3c(N)ncnc32)C1)CO
Clc1ccc(OC2CCN(c3nc4cnccc4nc3NC3CC3)CC2)cc1
COc1cccc(CCNc2ncc(C(=O)NCCCN3CCCC3=O)c(NC3CCCC3)n2)c1
NC(=O)C(CC(O)C(Cc1ccccc1)NC(=O)c1cnc2ccccc2n1)C1(O)CCCCC1
Cc1cc(C(=O)NC(CO)c2c(F)cccc2F)ccc1-c1cn[nH]c1
Cc1ccc(Nc2nc(-c3ccc(Cl)cc3)c(CC(=O)O)s2)cc1
CCOc1cc2ncnc(Nc3ccc(OCc4cccc(F)c4)c(Cl)c3)c2cc1NC(=O)C1NC(=O)OC1C
CC1(O)CC(c2nc(-c3ccc(C(=O)c4ccccc4)cc3)c3c(N)ncnn23)C1
CCC(NC(=O)CCc1ccc(-c2csnn2)cc1)C(=O)NC(CCC(=O)O)C(N)=O
Cc1c(CC(=O)O)cc2ccc(F)cc2c1-c1ccc(S(=O)(=O)c2cccc(Cl)c2)cc1
COc1cc(F)c2nc(C)c3c(C)nc(-c4cnccc4C)n3c2c1
CCc1c(C)cccc1CNCC(C)C(=O)N(Cc1cc(Cl)c2c(c1)OCCCO2)CC(C)C
NS(=O)(=O)c1ccc(CNC(=O)CN(CCOCCOCCN(CC(=O)O)CC(=O)O)CC(=O)O)cc1
N=C(O)c1nn(CC(=O)N2C(C(O)=NCC3CC3(Cl)Cl)CC3CC32)c2cnccc12
O=C(O)c1ccc(-c2ccc(CCNCC(O)c3cccc(Cl)c3)cc2)cc1OC1CCCCC1
Cc1ccc(N=C(O)c2cccc(C(F)(F)F)c2)cc1-c1cc(N2CCCOCC2)nc(N2CCOCC2)n1
COc1ccccc1C(=O)NC1(OC)C(=O)N2C(C(=O)OC(c3ccccc3)c3ccccc3)=C(CSc3nnnn3C)COC21
CCOc1ccc(-c2nc3ccc(C4=NN=C(O)CC4CC)cc3o2)cc1
Cc1ccc(O)cc1-c1nnc2c(C)nc3ccc(C(F)(F)F)nc3n12
CCN(CC)C(=O)c1ccc(C(=C2CCNCC2)c2cccc(OC)c2)cc1
Cc1c(C(=O)NCC(C)C)nn(-c2ccc(Cl)cc2Cl)c1-c1ccc(Cl)cc1
Cn1cc(C2=C(c3coc4cc(CO)ccc34)C(=O)NC2=O)c2cc(Br)ccc21
Nc1nc(-c2ccc3c(N)[nH]nc3c2)cc(N2CCOC(C(=O)Nc3ccccc3)C2)n1
CN1CCN(C=C2CCn3c2nc(=O)c2c(Cl)cccc23)CC1
O=C(C=Cc1cccc2ccn(Cc3ccccc3-c3ccccc3)c12)NS(=O)(=O)c1cccs1
CCOC(=O)c1ncn2c1CN(C)C(=O)c1cc(F)ccc1-2
Cc1cccc(-c2nc(C3CCN(Cc4ccc(-c5nc6nc(C)nn6cc5-c5cccc(F)c5)cc4)CC3)n[nH]2)n1
O=C(Nc1ccccc1-c1nnn(-c2ccccc2)n1)c1ccccc1
COC(=O)c1c(CNC(=O)c2ccccc2)c(=O)c2ccc(Cl)cc2n1-c1ccccc1
Cc1ccc(-n2cnc3ccc(O)nc32)cc1
c1ccc(CN2CCC(c3c(-c4ccccc4)[nH]c4ccccc34)CC2)cc1
Cc1cc(NCc2cccc(Cl)c2Cl)c2cccc(C(N)=O)c2n1
CCC(C)C(C(=O)O)N1CC(CN2CCC(c3cc(Cc4cc(C(F)(F)F)cc(C(F)(F)F)c4)nn3CC)CC2)C(c2cccc(F)c2)C1
CS(=O)(=O)c1ccc(C2=C(c3cc4ccccc4s3)C(=O)CC2)cc1
CC(C)(C)c1ccc(CN2CCc3cc(S(=O)(=O)Nc4ccc(OCCCCCc5ccccc5)cc4F)ccc3C2)cn1
COCCOCOCCc1ccc(CC(CC(O)C(Cc2ccccc2)NC(=O)OC(C)(C)C)C(=O)NC2c3ccccc3CC2O)cc1
CN(C)CC(c1ccc(C(F)(F)F)cc1)C1(O)CCCCC1
CCCCC1=NC(Cl)=C(C(=O)O)C(C)N1Cc1ccc(-c2ccccc2-c2nn[nH]n2)cc1
N#Cc1ccccc1Cn1c(N2CCCC(N)C2)nc2cc(N3CCOCC3)c(F)cc2c1=O
Cc1cc(Oc2cc(N=C(O)C3CC3)ncn2)ncc1NC(O)=Nc1ccc(Cl)c(C(F)(F)F)c1
CC(=O)c1cccc(-c2nnc(N3CCC(N4CCCCC4)CC3)s2)c1
CCCc1c(OCCCOc2cc(O)c(C(C)=O)cc2CC)cccc1OC(CC)C(=O)O
CC(Cc1cccc(CNCCc2c(Cl)cccc2Cl)c1)NCC(O)c1ccc(O)c2[nH]c(=O)sc12
CC1CCC(Cn2c(N3CCCC3CF)nc3cc(-c4n[nH]c(=O)[nH]4)nc(-c4cncc(Cl)c4)c32)CC1
O=C(Nc1ccc(OC2CN(C(=O)C3CCC(O)=N3)C2)cc1)N1Cc2ccncc2C1
CC(C)CC(NC(=O)C(Cc1cccc2ccccc12)NC(=O)c1cccc2c1CCCC2)B1OC2CC3CC(C3(C)C)C2(C)O1
COCCN(C)c1cncc(-c2cn(-c3cc(C(=O)N=c4cc(C(C)(C)C)o[nH]4)ccc3C)nn2)c1
Cc1cc(OCC2C(O)CC3OC(c4nc(C(=O)O)cs4)CCC32)cc(C)c1Cl
CN1CCC23C=CC(O)CC2Oc2c(O)ccc(c23)C1
COc1ccc(S(=O)(=O)N2Cc3ccccc3N(C(=O)c3cc(F)ccc3C)CC2C(=O)NO)cc1
CN1CC(O)(c2ccc(-c3ccc(Br)s3)cc2)OC2CCCCC21
COC(=O)C1C(OC(c2ccccc2)c2ccc(Cl)cc2)CC2CCC1N2C
CCCN(CCC)C1Cc2c[nH]c3ccc(C(C)=O)c(c23)C1
OC1=Nc2nccc(Oc3ccc4c(c3)C3C(O4)C3c3nc4ccc(C(F)(F)F)cc4[nH]3)c2CC1
Cc1cccc(NC(=O)Nc2ccc(-c3ccc(F)c4[nH]nc(N)c34)cc2)c1
Cc1ccc(N=c2oc3cc(O)ccc3cc2C(=O)Nc2ccccn2)cc1
CCC(NC(=O)c1c(O)c(-c2ccc(OC)cc2)nc2ccccc12)c1ccccc1
N#CCNC(=O)C1CCCCC1CSc1nccs1
CCc1nccc(-c2ccc(C(=O)N3CCC(C)(O)CC3)c(F)c2)c1C#Cc1ccc(N)nc1
O=C(NC1CCCN(Cc2ccc3c(c2)OCO3)C1)c1cccc(Oc2ccccc2)c1
CCCC(c1ccc(C(=O)NCCC(=O)O)cc1)C(c1ccc(OC(F)(F)F)cc1)c1csc2c(C#N)cc(C)cc12
Nc1nc2c(cnn2CCc2ccccc2)c2nc(-c3ccco3)nn12
CC(Cc1cccc(CC(=O)NC23CC4CC(CC(C4)C2)C3)c1)NCC(O)c1ccc(O)c(CO)c1
O=c1[nH]c(-c2ccccc2Cl)nc2c1oc1ccc(Br)cc12
C=C(CC(O)C(CC1CCCCC1)NC(=O)C(CC(C)C)CC(O)C(Cc1ccccc1)NC(=O)OC(C)(C)C)C(=O)NCC(C)C
Fc1ccc2[nH]cc(C3=CCN(CCc4coc5ccc(F)cc45)CC3)c2c1
CCC(C)C(S)C(=O)NC(Cc1cccc(-c2ccccc2)c1)C(=O)O
COc1ccc(NS(=O)(=O)c2ccc(Br)c(C)c2)cc1N1CC(C)NC(C)C1
Cc1cccc(NC(=O)NC2N=C(c3ccccc3F)c3cccc(C)c3N(CC(=O)N3CC4CCC(CC4)C3)C2=O)c1
COCC1CNC(C)CN1CC(=O)N1CC(C)(C)c2nnc(Cl)cc21
CCc1ccc2c(c1)CN(C)CC2c1ccccc1
CCCc1c(Cc2ccc(-c3ccccc3-c3nc(=O)o[nH]3)cc2)c(=O)n(C2CCC(Oc3ccc(O)cc3)CC2)c2ncnn12
O=C1CC(c2ccc(CC(NS(=O)(=O)c3ccc(Cl)cc3Cl)c3nc4ccccc4[nH]3)cc2)S(=O)(=O)N1
COc1nc(NCCc2ccc(OC(F)F)cc2)nc(-c2ccc(C)c(S(=O)(=O)NC3CC3)c2)n1
CCS(=O)(=O)c1ccc(Cn2c(C)c(CC(=O)O)c3cccnc32)c(Cl)c1
COc1ccc(CC2CCCN2C(=O)c2cc(C)ccc2-n2nccn2)cc1OC
CC(=O)C(C(=O)N1CCc2cc(OCc3ccccc3)ccc2C1C(=O)NCCN(C(C)C)C(C)C)c1ccccc1
COc1cc(C(=O)NC2CCN(C)CC2)ccc1Nc1ncc(C(F)(F)F)c(Oc2ccccc2Cl)n1
Cc1cccc(Cn2nc(C3CC3)c3c(NC(=O)c4cnc5cc(OCc6ccccc6)ccn45)cccc32)n1
CC1(c2nc(N=C(O)c3ncc(C#CCO)cc3N)ccc2F)NC(=N)OCC1(F)F
COc1cccc2c1CCC1CN(CCn3c(=O)[nH]c4c(sc5ccc(C)cc54)c3=O)CC21
CC(=O)NC(Cc1ccccc1)C(=O)N1CCCC1C(=O)NC(CCCNc1ccccn1)B1OC2CC3CC(C3(C)C)C2(C)O1
O=C(NC1CCCCC1O)c1cnc(OCc2ccccn2)c(-c2ccc(Cl)cc2)c1
Cc1nc2cc(C(F)(F)F)ccc2n1-c1ccc(C(=O)NC2CC2)s1
NCc1ccc(Cl)cc1CNC(=O)C(CCC(=O)O)NC(=O)C(CCc1cccc[n+]1[O-])NS(=O)(=O)Cc1ccccc1
COc1ccc(-c2cc(C(=O)O)nn2-c2ccc(Cl)c(Cl)c2)cc1
OCC(O)CNc1cc2c(Nc3cccc(Br)c3)ncnc2cn1
NS(=O)(=O)OCC1OC(n2cnc3c(CCc4ccccc4)ncnc32)C(F)C1O
CCS(=O)(=O)N1CC2(CCN(C(=O)Nc3cn(-c4cccc(F)c4)cn3)CC2)c2ccccc21
Cc1cn2cc(C(=O)N3CCCC3C)cc2c(C#Cc2ccsc2)n1
CN(C)Cc1ccccc1Oc1cccc(Cl)c1
Nc1cnc(-c2ccc(C3CCC3)c(Oc3cc(C(F)(F)F)ncn3)c2F)cn1
CC(C)CCNCc1cnc(Oc2ccc3c(c2)CCC(c2ccccc2)O3)s1
NS(=O)(=O)c1ccc(N2C(=O)c3c(Br)c(Br)c(Br)c(Br)c3C2=O)c(Br)c1
CC1Nc2cc3c(cc2C1(C)C)c(C(F)(F)F)cc(=O)n3C
CC1=CC2Cc3nc4cc(Cl)ccc4c(NCCO)c3C(C1)C2
Cc1nnc(-c2cc(C(F)(F)F)cc(S(=O)(=O)N3CCN(C(=O)C4CC4c4ccc(C(F)(F)F)cc4)CC3)c2)[nH]1
CN(CC(=NOCCCS(C)(=O)=O)C(CCN1CCC(N2CCCCC2=O)CC1)c1ccc(Cl)c(Cl)c1)C(=O)c1cc(Cl)cc(Cl)c1
Cc1ccc(C(=O)Nc2nc(-c3ccccc3)cs2)cc1
COc1ccc(-c2c(C#N)c(N)nc(SCc3csc(-c4ccccn4)n3)c2C#N)cc1
CC(C)c1cc(O)cc(C(C)C)c1CC(N)C(=O)N1CCCC1C(=O)NC(Cc1ccccc1)C(=O)NC(Cc1ccccc1)C(N)=O
CC(N=C(O)OC(C)(C)C)c1nnc(C(=O)c2nc3ccc(-c4ccccc4)cc3s2)o1
CC(Nc1ncnc(N)c1C#N)c1nc2ccc(F)cc2c(-c2ccccn2)c1-c1ccccn1
CSc1ccc(CC(C)NC2CC2)cc1
COc1ccccc1C[n+]1ccc(C=C2OCc3c(ccc(OC)c3OC)C2=O)cc1
COc1cc(-c2c(-c3ccncc3)nn3c(-c4ccc(N5CC6CC5CN6C)cc4)ccnc23)ccc1F
CNC(=O)c1ccc(-c2noc(C(F)(F)F)n2)cc1
CC(C)CC1CC(=O)NC(C)C(=O)NC(CCCCCC(=O)NO)C(=O)NC(Cc2c[nH]c3ccccc23)C(=O)N1
Cc1c(C)n(Cc2ccc(-c3ccccc3C(=O)O)cc2)c2ccc(C(=O)NC(C)c3ccccc3OC(F)(F)F)cc12
CCCCc1nn(-c2ccccc2C(F)(F)F)c(=O)n1Cc1ccc(-c2ccccc2S(=O)(=O)NC(=O)C2SCCS2)cc1
O=C(CNC(=O)c1cccc(C(F)(F)F)c1)NC1CN(C2CCC(c3c[nH]c4ccccc34)CC2)C1
CC(C)c1cccc(C(C)C)c1NC(=O)Nc1ccccc1
COc1ccc(-c2c[nH]c(C(=O)c3cnn(-c4ccc5[nH]c(C)nc5c4)c3N)c2)cc1
OC(=Nc1ccccc1)N1CCN(Cc2cnc3ccccc3c2)CC1
CCSc1ccc(CN2CCc3c(c(=O)n(CCN(C)CCc4ccccn4)c(=O)n3Cc3c(F)cccc3F)C2)cc1
O=C(O)CCC=C(c1cccnc1)c1cccc(CCNS(=O)(=O)c2ccccc2)c1
CCC12CCC(=O)C(C)=C1c1ccc3[nH]nc(Cl)c3c1C2
OCC1OC(c2cc(Cc3ncc(-c4ccco4)s3)c(Cl)cc2F)C(O)C(O)C1O
O=C(c1ccc(Oc2ccccc2F)cn1)N1CCCN(C2CCC2)CC1
COc1cc2c(cc1OC)CN(CCc1ccc(NC(=O)c3ccccc3NC(=O)Nc3ccc([N+](=O)[O-])cc3)cc1)CC2
O=C(c1nn(-c2ccc(Cl)cc2Cl)c(-c2ccc(Cl)cc2)c1Cn1cncn1)N1CCCCC1
CCOc1cc(CC(=O)O)ccc1-c1ccc(F)c2c1CN(C(=O)Cc1ccccn1)CC2
Cc1ccccc1Cc1c(C(=O)N2CCNCC2)c2cnccc2n1-c1ccccc1
CCCCCCCCCCCCCCNC(=O)COc1cc(O)c2c(=O)cc(-c3ccccc3)oc2c1
O=C(NCCCc1ccccc1)c1ccc(NC(=O)N2Cc3cccc(Cl)c3C2)cc1
Cc1cn2c(-c3cnn(Cc4noc(-c5ccccc5)n4)c3)cnc2c(Nc2cc(CN3CCCCC3)ns2)n1
CCCCCNc1ccc(C(=O)N2CCCCc3ccccc32)c(Cl)c1
NS(=O)(=O)c1ccc(CNC(=O)CN(CCN(CC(=O)O)CC(=O)O)CC(=O)O)cc1
CC(=O)N1CCCC(c2cccnc2Oc2ccc(Nc3nc4ccccc4s3)cc2)C1
CCOc1ccc(C(O)=Nc2ccc(C3CCCNC3)cc2)nc1
Cc1cncc(-c2cc3c(cn2)cnn3-c2cnc(Cl)c(N3CCCC(N)C3)n2)n1
CNCc1cc(C#CCCN2CCN(C(C)C)CC2)ccc1Oc1ccc(SC)cc1
Cn1c(N2CCCCC2)cc(OCc2cc(F)c(Oc3ccc(Cl)c(C(F)(F)F)c3)c(F)c2)nc1=O
CN1CCN(Cc2cccc(Nc3nccc(-c4ccc(NS(C)(=O)=O)cc4)n3)c2)CC1
Cc1ccc(C(=O)Nc2ccnn2C)cc1NC(=O)c1cnn(-c2ccccc2F)c1N
O=C(c1ccco1)N1CCN(C(=O)c2cc(Cc3nnc(O)c4c3NCCC4)ccc2F)CC1
Cc1ccnc(C)c1C(=O)N1CCC(N(CCc2ccc([N+](=O)[O-])cc2)Cc2c(C)n(C)n(-c3ccc(F)cc3)c2=O)CC1
c1ccc(COc2ccc3[nH]nc(-c4nc5cc(N6CCC(N7CCCCC7)CC6)ccc5[nH]4)c3c2)cc1
CN1C2CCC1C(CCCOC(c1ccc(F)cc1)c1ccc(F)cc1)C(c1ccccc1)C2
COCC1Oc2cc3ncnc(Nc4cccc(I)c4)c3cc2OC1COC
Cc1cccc(NC(=O)Nc2ccc(-c3cccc4c3CNC4=O)cc2)c1
Cc1cc(C)c(-c2[nH]c(CO)nc2C)cc1C(=O)N1CC(F)(c2ccc(C#N)cc2)C1
CCCc1ncc(Cc2coc3ccc(C)cc3c2=O)c2cc(OC)c(OC)cc12
CCCc1nc(C(C)(C)O)c(C(=O)OCC)n1Cc1ccc(-c2ccccc2C(=O)O)cc1
N=C(O)C12CC3CC(C1)C(N=C(O)C1(CNS(=O)(=O)c4cc(F)cc(F)c4)CC1)C(C3)C2
OC1COCC1Nc1nc(Nc2cc(Cl)cc(Cl)c2)ncc1Br
CC(=O)Nc1ccc(CC2CN=C(N)N=C2N)cc1[N+](=O)[O-]
Cc1ccc(Cc2cc[n+](C)c(COc3ccc(C)cc3)c2)cc1
CCCOc1ccc2c(c1)OC(=Cc1cc[n+](Cc3cccc(C)c3)cc1)C2=O
O=C(CN1CCC(Cc2ccc(F)cc2)CC1)c1c[nH]c2cc(O)c(O)cc12
COc1cc(O)cc2cc(-c3ccc(O)cc3)oc12
Cc1ccc(OCC(=O)N2CCc3ncsc3C2c2cc(Cl)ccc2OCC(=O)O)c(C)n1
c1cc2ccc3cccc4ccc(c1)c2c34
COc1cc(-c2cnc3cccc(-c4ccc(C(=O)N5CCOCC5)c(C)c4)c3n2)cc(OC)c1OC
COc1ccc(C2=C(CCNC(C)=O)c3c(ccc4c3CCO4)C2)cc1
O=C(NCC(F)(F)F)Nc1cncc(-c2cnc3cc(-c4cccnn4)ccn23)c1
CCN(CC)C(=O)C1CCCN(C(=O)c2cccc(Cc3nnc(O)c4c3CCCC4)c2)C1
CCCCCC(=O)c1nc2ncccc2o1
COc1cc(Cn2ccc3cccc(C=CC(=O)NS(=O)(=O)c4cccs4)c32)cc(OC)c1
COc1ccc(-c2cc(Cl)cc(C(CC(=O)O)c3ncc(C)s3)c2)c(F)c1
C#Cc1cccc(NCc2nc(-c3ccc4nccnc4c3)c(-c3cccc(CC)n3)[nH]2)c1
Cc1ncnc(C(=O)NCC(O)CO)c1Nc1ccc(I)cc1F
CC1(C)CCC(C)(C)c2nc(-c3ccc(-c4ccc(C(=O)O)cc4)o3)cnc21
CCCCCCCNC(=O)c1nn(-c2ccc(Cl)cc2Cl)c(-c2ccc(Cl)cc2)c1C
O=C(CNC(=O)c1cccc(C(F)(F)F)c1)NC1CCN(Cc2ccccc2-c2ccc3ccccc3c2)C1
CCCN1CCCC(c2cccc(F)c2)C1
CC(C)Cn1c(=O)n(C)c(=O)c2c(C(=O)N3CCC(O)C3)c(Cc3c[nH]c4ccccc34)sc21
CNS(=O)(=O)c1cccc(-c2cc3ncn(C)c(=O)c3c(NC(C)C)n2)c1
Cn1nc(-c2nc3c(=O)n(C)c(=O)n(C)c3[nH]2)cc1N
CC(=CC=CC(C)=CC(=O)O)C=C1CCCC(C)=C1C
CC(C)(N)C(=O)NC(Cc1c[nH]c2ccccc12)c1nnc(CCc2ccccc2)n1Cc1ccc(Cl)c(Cl)c1
COc1cc2c(Nc3ccc(Cl)c(Cl)c3)ncnc2cc1OCC1CN(S(=O)(=O)c2ccc(C)cc2)CCO1
CCc1cc(CNc2cc(Cl)nn3c(-c4ccc(OC)c(S(=O)(=O)NC5CC5)c4)c(C)nc23)ccn1
COc1ccccc1N1CCN(Cc2ccccc2-c2ccccc2Cl)CC1
Nc1ncnc2c1C(=O)N(c1ccc(-c3ccccc3Cl)cc1)CCO2
O=C1CN=C(n2cnc(C3CC3)n2)C=C2c3cccc(-c4nccnc4F)c3CCN12
CN(C)c1ccc(N2C(=O)CC3C(NC(Cc4c[nH]c5ccccc45)C(=O)OC4C5CC6CC(C5)CC4C6)CCCN3C2=O)cc1
OC(=Nc1cccnc1)N1CCN(Cc2ccc3c(c2)OC(F)(F)O3)CC1
CC1=CC(C)(C)Nc2cc3c(cc21)-c1c(F)cc(F)cc1C3O
CN1CCC(CCOc2ccc(-c3cc4c(ncn4C)c(C#N)n3)cc2C(F)(F)F)CC1
CN1CCN(CCOc2ccc(-c3cccc(N)n3)c3c2CCCC3)CC1
COc1ccc(N2CC(C)NC(C)C2)cc1NS(=O)(=O)c1cccc(-c2ccccc2)c1
CN(C)Cc1n[nH]c(-c2ccc3[nH]nc(-c4cccc(C(=O)Nc5ccccc5)c4)c3c2)n1
COc1cc(OCc2csc(-c3ccc(COC(C)=O)cc3)n2)c2cc(-c3cn4nc(OC)sc4n3)oc2c1
CCCc1nc2c(C)cc(C(=O)NC(COC)c3ccccc3)cc2n1Cc1ccc(-c2ccccc2C(=O)O)cc1
CC(C)C(NS(=O)(=O)c1ccc2c(c1)oc1ccc(-c3ccc(Cl)o3)cc12)C(=O)O
C#CCN(C)Cc1cc2cc(O)ccc2n1C
OCc1cc2c(cn1)[nH]c1ncc(-c3ccc(CN4CCCCC4)cc3)cc12
Cc1cc(=O)oc2cc(OCCCCCN3CCC(c4noc5cc(F)ccc45)CC3)ccc12
CC1(c2cc(NC(=O)c3cnc(Cl)cn3)ccc2F)N=C(N)COC1C(F)(F)F
COc1cc(C(=O)NC2CCN(C3CCOCC3)C2)ccc1Nc1ncc2c(n1)-c1c(nn(C)c1-c1ccccc1Cl)CC2
CN1C2CCC1CC(NC(=O)C(Cc1ccc(Cl)cc1)NC(=O)Cc1cccc(Cl)c1Cl)C2
O=C(NCC(F)(F)F)Nc1cccc(-c2cnc3cc(-c4ccc(N5CCC5)nn4)ccn23)c1
CC(C)Nc1ncc2c(n1)CN(C(=O)NCc1ccc(Cl)c(F)c1)CC2
COCCN(C)CC1(C(=O)Nc2cc(C#N)cc(C(F)(F)F)c2)CN(c2c(C)cccc2C)C(=O)C1C
CC(C)C(=O)c1cn(Cc2c(F)cccc2F)c2sc(-c3ccc(NC(=O)CO)cc3)c(CN(C)Cc3ccccc3)c2c1=O
CCn1c(=O)c(-c2cc(C(=O)NC3CC3)cc(F)c2C)cc2nnc(-c3c(F)cccc3F)n21
C=CC(=O)Nc1cccc(-n2c(-c3nc(-c4cnn(C5CCN(C(C)C)CC5)c4)cnc3N)nc3ccccc32)c1
COc1ccc(S(=O)(=O)NNC(=O)Nc2ccc(S(N)(=O)=O)cc2)cc1
CC1CN(C(=O)C2CN(C(C)(C)C)CC2c2ccc(F)cc2F)CC(C)C1(O)c1c(F)cccc1F
FC(F)(F)Oc1cccc(-c2cnc3ccc(=NCC4CCOCC4)[nH]n23)c1
CC1(c2cc(Cl)cc(NC(=O)c3nc4ccccc4s3)c2)CCSC(N)=N1
CN1CCN(C(=O)c2cc(Oc3ccc(Cl)cc3)c3c(c2)c2ccccc2n3CC2CCCNC2)CC1
CS(=O)(=O)Cc1cccc(-c2ccc3c(Nc4ccccc4)c(C(N)=O)cnc3c2)c1
Cn1c(-c2ccccc2-c2cccc(OCC(=O)O)c2)nc(-c2ccccc2)c1-c1ccccc1
CC(C)N(C(=O)Oc1ccc(F)cc1)C1CN(C(=O)C2CCN(c3ccc(C#N)cn3)CC2)CC1c1ccc(Cl)cc1
Nc1nc(O)c2c(n1)CCc1ccc(S(=O)(=O)Nc3ccc(C(=O)NC(CCC(=O)O)C(=O)O)cc3)cc1-2
COc1cc(C=CC(=O)NCCCCCCNc2c3c(nc4ccccc24)CCCC3)ccc1OCCCCO[N+](=O)[O-]
Cc1cc(OCCCc2c3n(c4c(-c5c(C)nn(C)c5C)c(Cl)ccc24)CCCN(c2cccc(C(=O)O)c2)C3=O)cc(C)c1Cl
COc1cccc(-c2cnc(N)c(-c3ccc(C(N)=O)cc3)c2)c1
O=CC1CCCCN1C(=O)C1CCCN1C(=O)OCc1ccccc1
Cc1c(Cl)cccc1N=C(O)c1cc(N=C(O)c2ccccc2C(F)(F)F)cc2nc(C(C)(C)CCl)[nH]c12
Cc1nc2ccc(-c3n[nH]c4ccc(C(O)=NC5CCCC(Cn6cc(C#N)c7ccccc76)C5)cc34)cc2s1
Cc1ccc(Sc2cnc(Nc3ccccn3)s2)cc1C(=O)NCCO
CNc1nccc(-c2ccc(C(=O)NC(Cc3ccc(Cl)cc3Cl)CN(C)C)s2)n1
Cc1c(Cc2ccc(=O)n(Cc3c(F)cccc3F)c2)c2cc(F)ccc2n1CC(=O)O
Cc1cncc(C(O)=Nc2cccc(CN3CCC(C(O)=NC4CC4)CC3)c2)c1
O=[N+]([O-])c1nc(NC2CCCC2)c2ncn(C3OC(CO)C(O)C3O)c2n1
O=C(c1ccc(Oc2ncccc2C(=O)NC(CO)Cc2ccccc2)cc1)c1nc2ccccc2[nH]1
c1cc2c(OCC3CCN(Cc4ccncc4)CC3)nc3ccsc3n2c1
CC(C)N1CCOC(CN2CCN(C(=O)Nc3ccc(Cl)c(Cl)c3)CC2)C1
N=C(N)NCCCC(NC(=O)C(CO)NC(=O)C(CC1CCC(N)CC1)NC(=O)Cc1ccccc1)C(N)=O
CCN(CC)C(=O)c1ccc(C(=C2CCNCC2)c2cccc([N+](=O)[O-])c2)cc1
COc1cc2ncnc(NC3CC3c3ccccc3)c2cc1OCCN1CCOCC1
Cc1ccc(C2=C(C(O)=NS(=O)(=O)C3CC3)C(=O)NC(c3ncc(CCCCCCC(F)(F)F)s3)(C(F)(F)F)C2)cc1
NC1=NC(c2ccc(OCc3ccccc3)cc2)CO1
O=C1N2CC(CCC2C(O)=NC2CCNCC2F)N1OS(=O)(=O)O
Cc1cc(C)cc(Oc2ccc(CC3SC(=O)NC3=O)cc2)c1
CC1(C)CN(Cc2nc3ccccc3s2)C(=O)C1Oc1ccc(C#N)c(C(F)(F)F)c1
CNc1nc(Nc2ccc(C(=O)N3CCOCC3)cc2OC2CCC2)ncc1C(F)(F)F
C=Cc1occc1C1CC2(C)C(CCC3(C)C(C(=O)OC)CC(OC(C)=O)C(=O)C32)C(=O)O1
c1ccc(Cc2cc3c(c(NCC4CC4)n2)CCNCC3)cc1
CCCCCN(CCCCC)C(=O)N1CCN(C(=O)N(c2ccccc2)c2ccc(C(=O)OCC)cc2)C(C(=O)O)C1
O=C(C1CCS(=O)(=O)CC1)N1CCN(c2cc(C(F)(F)F)on2)CC1c1ccccc1
CNc1ccc(C=Cc2ccc(OCCOCCOCCF)nc2)cc1
COc1ccc(Cl)cc1-c1n[nH]c(=O)c2cc(S(=O)(=O)Nc3ncc(F)s3)ccc12
O=C(OCCC12CC3CC(CC(C3)C1)C2)c1cc(N(O)C2CCCO2)on1
CCCCOc1ccc(C=Cc2cc(OC)cc(OC)c2)cc1
Nc1ccccc1Oc1ccc(-c2ccnc(Nc3ccc(S(N)(=O)=O)cc3)n2)cc1
CCCc1cccc(-c2cc(NC(=O)C3CNC(=O)C3)nn2-c2cccc(CCC)c2)c1
O=C(NCC(CC1CC1)c1ccc(C(F)(F)F)nc1)c1c(Cl)cccc1Cl
C=CCN(CC#CC)C(=O)C1(c2ccc3c(c2)CCO3)CC1CN
Cc1cc(C#N)cnc1C(=O)Nc1cc(C2(C)COC(C)(C(F)(F)F)C(N)=N2)c(F)cn1
CCCCNC(=O)NC1(c2ccccc2)CCN(c2ncnc3c2nc(-c2ccccc2Cl)n3-c2ccc(Cl)cc2)CC1
COCC(C)N1C(=N)NC2(C1=O)c1cc(CCC3CC3)ccc1CC21CCC(OC)CC1
CC(C)n1nc(-c2ccc3c(C=O)c[nH]c3c2)c2c(N)ncnc21
C=C(C)CN1CC(NC(=O)c2ccc(OCc3cc(C)nc4ccccc34)cc2)C(C(=O)NO)C1
CNC(C)C(=O)NC(C(=O)NC1CCCN(CC(c2ccccc2)c2ccccc2)C1)C1CCCCC1
O=C(c1cc2c(Nc3ccncc3)ncnn2c1)N1CCC1
OCc1cc(F)c(F)cc1CNc1nc(Cl)nc2c1ncn2C12CC(O)C(O)C1C2
CNC(=O)c1cc2ccc(CCNC(=O)Nc3cc(Cl)c(C)cc3OC)cc2cn1
CCCCCCCCCCCCCCCC[n+]1ccccc1
CN(C)C1CC=C(c2c[nH]c3ccc(F)cc23)CC1
Cc1ccc(S(=O)(=O)c2ccccc2)cc1C#Cc1cc(Cl)ccc1OCC(=O)O
CC1CCN2CCc3c([nH]c4ccccc34)C2C1
Cc1ccccc1-n1c(Cn2nc(-c3cccc(O)c3)c3c(N)ncnc32)cc2ccccc2c1=O
CC(C(=O)N(CCNC(N)=O)CC1CC1)N1CCC(NS(=O)(=O)c2ccc3cc(Cl)ccc3c2)C1=O
Nc1ncc(-c2ccc(C3(c4noc(-c5cnn(CC(F)(F)F)c5)n4)CCC3)cn2)cn1
Cc1cc(N)nc(CC2CNCC2NCCNCc2cccc(Cl)c2)c1
CC(=O)c1ccc2c(c1)N1CCCC(NC(=O)C(F)(F)F)C1c1ccccc1O2
COC1CN(c2nc(C(=O)O)c(C)s2)CCC1NC(=O)c1[nH]c(C)c(Cl)c1Cl
COc1ccc(F)cc1C(C)(C)CC(O)(Cn1cnc2ccccc21)C(F)(F)F
Cn1cc(-c2cc(NS(C)(=O)=O)ccc2OC2CCOC2)c2cc[nH]c2c1=O
CCCN(CCCCCSc1nc(-c2ccccc2)c(-c2ccccc2)[nH]1)C(=O)Nc1ccc(F)cc1F
CC1CNCCN1c1ccc2cc([N+](=O)[O-])ccc2n1
Cc1cccc(-c2ccc(C(=O)NCC=CCN3CCN(c4cccc(Cl)c4Cl)CC3)cc2)n1
COCCn1cc(-c2ccc3cnc(Nc4ccc(-c5cnc(CO)n5C)cc4OC)cc3c2)cn1
CC(C)C1CCCN1CC(O)CNS(=O)(=O)c1cccc2ccccc12
COc1ccc(Oc2ccc(S(=O)(=O)NC3CC=CCN(O)C3=O)cc2)cc1
Oc1cccc(C2Sc3cc(O)ccc3SC2c2ccc(OCCN3CCCCC3)c(Br)c2)c1
CCNC(=O)C(CCC(=O)OC(C)(C)C)NC(=O)c1c[nH]c(-c2cc(Oc3ccc(NC(=O)Nc4cccc(C)c4)c(F)c3)ccn2)c1
CC1Cc2c(OCc3ccc(-c4ccccc4)cn3)ccc3c2c(c(CCOC(C)c2nn[nH]n2)n3Cc2ccc(Cl)cc2)S1
CC(C)(Cc1ccc(C(=O)Oc2ccc(C(=N)N)cc2F)s1)C(O)=NC1CCCC(C(=O)O)C1
c1cc2c(cc1C1c3cocc3Cc3cc4c(cc31)OCO4)OCO2
COc1ccc(CC(=O)NC(NC(=NC#N)Nc2cccc3cnccc23)C(C)(C)C)cc1OC
CCn1cnc2c(-c3ccc(F)c(-c4ccc(S(=O)(=O)CC)cc4)c3)cnnc21
CS(=O)(=O)c1ccc(NC(=O)c2cc3ccccc3oc2=O)cc1
COc1n[nH]c2cc(NC(O)=NC3CCOc4ccccc43)ncc12
O=C(O)CCCn1cc(-c2cc(CO)cc3c2-c2ccccc2C3(O)C(F)(F)F)cn1
CCC(CN(c1ccc(F)cc1F)S(=O)(=O)C1CC1)N1C(=O)C(CC(=O)O)OC(c2cccc(Cl)c2)C1c1ccc(Cl)cc1
NC1CN(C(=O)C2CCCN2c2nc(Nc3cc(C4CC4)[nH]n3)c3cccn3n2)C1
COc1ccccc1N1CCN(CCCON2C(=O)C3C4C(=O)CC(C)(CC4C)C3C2=O)CC1
O=C(NCC(=O)N(CCO)Cc1ccco1)c1cc2cc(Cl)ccc2[nH]1
CCc1nc2c(C)cc(C)nc2n1Cc1ccc(-c2cc(Cc3ccccc3)sc2S(=O)(=O)NC(=O)c2ccccc2)cc1
CN1C(=O)C2(N=C1N)c1cc(-c3cncc(F)c3)ccc1OC1CCOCC12
CC1(C(=O)O)CCCC2(C)c3cc(OC(=O)C4(C)CCCC5(C)c6cc(O)ccc6CCC45)ccc3CCC12
COCCOC1CCC(Nc2cc(=O)n(C)c3ccc(-c4cncs4)cc23)CC1
CC(C)(C)c1cc(C(=O)N2CCNC(=O)CC2)c(NC(=O)Nc2ccc3ccccc3c2)s1
c1ccc(-c2nc(CN3CCN(c4ncccn4)CC3)c[nH]2)cc1
CC1COCCN1c1nc(N2CCOCC2)nc2nc(-c3cccc(NS(C)(=O)=O)c3)ccc12
COc1cc(Cl)ccc1Oc1nc2ccccc2cc1C(O)=Nc1cccc(S(N)(=O)=O)c1
O=C(Nc1ccc(O)cc1)c1cn(Cc2c(F)cccc2F)c2ccc(=O)[nH]c2c1=O
Cc1cccc2c1cc(C(=O)OCc1cccc(C(=N)N)c1)n2Cc1cccc(C(=N)N)c1
CN(Cc1ccon1)C(=O)c1cc(C#N)ccc1C1C2=C(CCC2=O)N(c2cccc(C(F)(F)F)c2)C(=O)N1C
Cn1c2c(c3ccc(-n4ccc(OCc5ccc(Cl)cn5)cc4=O)cc31)CCNCC2
Cc1c(-c2c(Cl)cc(C(=N)O)c3[nH]c4cc(C(C)(C)O)ccc4c23)cccc1-n1c(=O)cc2sccn2c1=O
COc1cc(Nc2ncc(F)c(NC3CC(C)(C)N(C)C(C)(C)C3)n2)cc(-n2nnnc2C)c1
CCCCNCc1ccc(S(=O)(=O)c2csc(S(N)(=O)=O)c2)cc1
OC(c1ccccn1)C1(c2ccc(Cl)c(Cl)c2)CCC1
CN1CCN(c2ccc(CC(C#N)NC(=O)C3NC4CCC3C4)cc2)CC1=O
CCC(CC)NCc1c(-c2ccccc2)nc2cc(C=CC(=O)NO)ccn12
Cc1oc(-c2cccc(C(F)(F)F)c2)nc1CCOc1ccc(CC2(C(=O)O)CCCO2)cn1
O=c1nc(OCC2COCCO2)cc2n1CCc1cc(C#CCCO)ccc1-2
CC(C)CC(C=O)NC(=O)C(CC1CCCCC1)NC(=O)OCc1ccccc1
CC(C)c1nc2sc3c(O)nc(S)nc3c2c2c1CCC2
N=C(O)C1(c2cccc(-c3cccc(Nc4nccc(C(F)(F)F)n4)c3)c2)CC1
CNc1cc2c(cn1)cc(-c1ccc(F)c(NC(=O)Nc3cc(C(C)(C)C)no3)c1)c(=O)n2C1CCOC1
NC(=NC(=O)c1ccc(CC(N)C(=O)O)cc1)NCc1cc(-c2nccs2)ccc1N1CCCCC1
Cc1ncc(-c2cc(NC3CCC(N)CC3)ncc2Cl)nc1NCC1CCOCC1
N#CC1(n2cc(C(NC(=O)c3ccsc3)C3CCCOC3)nn2)CC1
Cc1cc(C)n2cc(CSc3nc(-c4ccccc4)cn3CCC(C)C)nc2n1
CSc1ccccc1-c1nc(-c2ccc(F)cc2)c(-c2ccncc2)[nH]1
O=C(c1ccc(C(=O)C(F)(F)F)cc1)N1CCOc2ccc(-c3cnc4ccccc4c3)cc2C1
NCCC1CNC(=O)c2cc(-c3cccc(OC(F)(F)F)c3)c(-c3ccc(S(N)(=O)=O)cc3)n21
CC(C)C(CN1CCCC1)N(C)C(=O)CCc1ccccc1
CC(=O)CN1CN(CCc2ccccc2)C2(CCN(C)CC2)C1=O
CC(C)Oc1ccc(Nc2ncc(Br)c(=O)n2Cc2ccc(Cl)cc2)cc1F
CNC(C)C(O)=Nc1ccc2c(n1)CN(Cc1cscn1)C(=O)N2c1ccc(Cl)cc1
CS(=O)(=O)c1ccc(-c2ccccc2)c(C(=O)N2CCN(c3ccc(C#N)cc3F)CC2)c1
CCCCOC(=O)N1CCN(C(=O)C(CCC(=O)O)NC(=O)c2cc(OCC3CCN(C(C)=O)CC3)cc(-c3ccccc3)n2)CC1
CC(C)C(NC(=O)c1ccccc1)C(=O)N1CCC(c2ccc(F)cc2)CC1
N=C(N)c1cccc(CC(NS(=O)(=O)c2cccc(-c3cccc(Cl)c3)c2)C(=O)N2CCC(CCN)CC2)c1
O=C(NCc1ccccc1)Nc1nnc2n1CCS2
COc1cc2ncnc(Nc3cccc(Cl)c3F)c2cc1CN(C)CC(N)=O
OC(=NC12CCCC(C#Cc3cnccn3)(CC1)C2)c1cccc(Cl)c1
CCN(CC)c1ccc(C(=O)Nc2cccc(COc3cncc(C(N)=O)c3)c2)cc1
O=C(CC1OC(CO)C(O)C(O)C1O)NC1CCC2(O)C3Cc4ccc(O)c5c4C2(CCN3CC2CC2)C1O5
O=C(C1CCCc2c1c1ccccc1n2CCF)N1CCCCC1
COC(=O)c1cncc(Oc2ccc(Nc3ncc(N=C(O)C4CCOCC4)c(=O)n3Cc3ccc(Cl)cc3)cc2)c1
CCNC(=O)CC1OC(n2cnc3c(NNc4ccc(S(N)(=O)=O)cc4)ncnc32)C(O)C1O
COCCOC(=O)c1sc(=S)n(CCOC)c1N
CC(C)Cn1c(=O)[nH]c2nc(-c3cnn(Cc4cccc(C(F)(F)F)c4)c3)[nH]c2c1=O
N#Cc1cc(Cl)cc(Oc2c(Br)ccc(Cc3n[nH]c4ncccc34)c2F)c1
CC(C)N1CCNC(C(=O)N2CCN(C(=O)Nc3ccc(Cl)c(Cl)c3)CC2)C1
CC(C)C(=O)Nc1ccc(-c2sc3c(c2CN(C)Cc2ccccc2)c(=O)c(C(O)C(C)C)cn3Cc2c(F)cccc2F)cc1
CC(=O)N1CCc2nc(NC(C)C)c(N3CCC(S(=O)(=O)c4ccc(F)cc4)CC3)nc2C1
COc1cc(C#N)ccc1Nc1cc2cc(-c3cnn(CC(C)(C)O)c3)ccc2cn1
CCn1cc(S(=O)(=O)c2ccc3c(c2)c2c(n3C)CC3CCC2N3)c2ccccc21
COc1ncc(Nc2ncc(C(C)N3CCN(C(=O)N(C)C)CC3)cc2-c2nc(C)nc(N)n2)cc1F
Cc1cccc2cc(Cn3nc(I)c4c(N)ncnc43)n(-c3ccccc3Cl)c(=O)c12
COc1cc(CN(CC(=O)NCc2ccccc2Cl)S(=O)(=O)c2ccc(CN3CCN(C)CC3)cc2)ccc1OCC(C)C
CNCC1(O)Cc2ccccc2C1Oc1ccccc1CO
CC(C)(C)Cc1cnc2c(c1)C(NCC(O)C1Cc3cccc(c3)CCCCCCC(=O)N1)CC1(CCC1)O2
CCC1(O)C(=O)OCc2c1cc1n(c2=O)Cc2cc3cc(F)ccc3nc2-1
Cc1c(OCCCCOc2ccc(F)c(C(=O)O)c2)ccc(C(=O)CC(C)(C)C)c1O
CC1(C(O)=NCc2cc(Cl)ccc2CN)CCCN1C(=O)c1ccc(Cl)[nH]1
N#Cc1ccc(NCC2CCC(c3nnn4cnc5[nH]ccc5c34)CC2)cc1
O=C(NCCC(O)CN1CCN(c2cccc(Cl)c2Cl)CC1)c1cnc2ccccc2c1
CNc1nc2sc3c(NCCN4CCOCC4)ncnc3c2c2c1CCC(C)(C)C2
CC(C)c1ccccc1OCC(O)CN1CCC(CN2C(=O)c3cccc4cccc(c34)C2=O)CC1
Cc1ccc2c(=O)c(C(=O)NC3CCC(C)CC3)cn(Cc3ccc(F)cc3)c2n1
Cc1c(CNc2ccc3ccc4cccc5ccc2c3c45)cnc2nc(N)nc(N)c12
CC(O)(c1cncc(-c2nc3ccc(C#N)cn3c2C2CC2)c1)C(F)(F)F
COc1cc2c(CN3CCOCC3)c(C)c(=O)oc2c(C=O)c1O
COc1ccc(S(=O)(=O)N(CC(=O)NC(c2ccccn2)c2ccccn2)C(CCSCc2ccccc2)C(=O)NO)cc1
CC1SC(C)(C)C(=O)N1CCCCN1CCN(c2csc3cc(Cl)ccc23)CC1
CC(C)Nc1cc(-n2ncc3cc(C#N)cnc32)ncc1C(O)=Nc1cnn(C2COC2)c1
C=C(CCC12OC(C(=O)O)C(O)(C(=O)O)C(C(=O)O)(O1)C(OC(S)=NC(C)C)C2O)C(OC(C)=O)C(C)Cc1ccccc1
CCCC(CCC)Nc1nc(C)nc2c1nnn2-c1ccc(Br)cc1Br
CN(CCCOc1ccc2cc(-c3ccccc3)c(=O)oc2c1)Cc1cccc(OC(=O)NCCCCCc2ccccc2)c1
COC1CCC2(CC1)Cc1ccc(-c3ccc(F)c(C#N)c3)cc1C21N=C(N)N(C)O1
COC1CCC2(CCc3ccc(-c4cccc(C#N)c4)cc3C23N=C(N)N(C)O3)CC1
Brc1ccc(Nc2nc(N3CCOCC3)nc3[nH]cnc23)cc1
COc1cc(N)c(Cl)cc1C(=O)NC1CCN(CCCCCCCCN(C)CCc2c[nH]c3ccccc23)CC1
Oc1cccc(Nc2ncnc3scc(-c4ccccc4)c23)c1
Cc1nn(Cc2c(Cl)cccc2Cl)c2cc(C(=O)O)ccc12
Cn1c(=O)c2ccc(-c3cccc(S(N)(=O)=O)c3)cc2n2nc(-c3ccccc3)cc12
CC(C)CC(NC(=O)COc1cccc2ccccc12)C(=O)NC(C=O)CC(=O)O
Cc1onc(-c2ccccc2)c1CN1C(=O)NC2(C1=O)C(=O)N(CC(=O)O)c1ccc(Cl)cc12
CCc1nnc2n1-c1c(F)cc(-c3cccnc3)cc1CC2
COc1ccc(-n2nnc(C3CCCCN3C(=O)COc3ccccc3)n2)cc1
CNC(Cn1c(=O)c(-c2cccc(OCCCN(C)CC(=O)O)c2F)c(C)n(Cc2c(F)cccc2C(F)(F)F)c1=O)c1ccccc1
CC(O)(C#Cc1cn2nc(-c3ccco3)nc2c(N)n1)c1csc2ccccc12
CC(N=C(O)C1(C)CC1)c1ccc(OC2CCN(c3ccc(OCC4CC4)cc3)C2)cc1
CN(C)c1ccc(C=CC=C2C(=O)N(Cc3ccccc3)c3ncccc32)cc1
CC(C)(C)OC(=O)CCc1nc(Cc2ccccc2)n(CC(=O)NC(CCCCN)B2OC3CC4CC(C4(C)C)C3(C)O2)n1
CC(C)CN(Cc1cc(Cl)c2c(c1)OCCCO2)C(=O)C(C)CNCc1cccc2c1CCN2
OC(=NCCc1c[nH]c2ccc(Cl)cc12)c1cccc(Cc2cccc(F)c2)c1
CCCCC(CC(CCc1ccc(-c2ccc(C(=O)OC)cc2)cc1)C(=O)NC(C(=O)NC)C(C)(C)C)C(=O)O
COCC1CCCN1c1nc(-n2cccn2)nc(N)c1Br
CN1CCN(CCCN(C)C(=O)c2cc3cc(Nc4nccc(-c5ccccn5)n4)ccc3[nH]2)CC1
CNC(=O)NC(Cc1c[nH]c2ccccc12)C(=O)OCc1cc(C)cc(C)c1
CS(=O)(=O)CCNC(=O)C1=Cc2c(ncnc2Nc2ccc(Oc3cccc(C(F)(F)F)c3)c(Cl)c2)NCC1
CC(Nc1nccc(N2C(=O)OCC2C(C)O)n1)c1ccc(OC(F)(F)F)cc1
CCC(NCCC(=N)O)c1ccc(Cl)c(C(=O)c2cnc(N)cn2)c1F
Cc1c(-c2cncc(F)c2)nn2c1N=C(O)CC2
CC(C)N1CC(n2nccc2-c2cc(Cl)ccc2Oc2ccc(S(=O)(=O)Nc3cscn3)cc2C#N)C1
CCS(=O)(=O)Nc1ccc(OCC2CC2)c(-c2cn(C)c(=O)c3[nH]ccc23)c1
CC(=O)NCCc1coc2ccc(OC(C)C)cc12
N#CCC1(n2cc(-c3ncnc4[nH]ccc34)cn2)CN(C2CCN(Cc3cccc(C#N)c3)CC2)C1
CN(C(=O)CCCOc1ccc2nc3nc(O)n(C)c3cc2c1)C1CCCCCC1
CS(=O)(=O)c1ccccc1-c1ccc(NC(=O)c2cc(C(F)(F)F)nn2-c2cccc(-c3n[nH]c(=O)[nH]3)c2)c(F)c1
CN(CCC(Cc1ccc(C(F)(F)F)cc1)c1ccccc1)CC(=O)O
CC1(CC(=O)O)CC(c2cccc(Cl)c2)C(c2ccc(Cl)cc2)N(C(CS(=O)(=O)NC2CCCC2)C2CC2)C1=O
Cc1cc(CN2CCN(c3c(Cl)cnc4[nH]c(-c5cccc(OCCN(C)C)c5)nc34)CC2)no1
COC1CCC2(CC1)Cc1ccc(OCCCF)cc1C21N=C(C)C(N)=N1
Oc1nc(O)c(-c2ccc(-c3c(CCc4ccc5ccccc5n4)nc4c(N5CCOCC5)ccnn34)cc2)o1
Cc1c(Cl)cn2c(-c3ccccc3)c(-c3ccc(C4(N)CCC4)cc3)nc2c1Br
COc1ccc(S(=O)(=O)N2CCN(C(=O)c3snnc3C)CC2C(=O)NO)cc1
CC(=O)NC(Cc1cc(F)cc(F)c1)C(O)CNC1(c2cccc(C(C)(C)C)c2)CCC(C#N)NC1
Nc1ncnc2nc(-c3ccc(N4CCOCC4)nc3)c(Cc3ccccc3)c(-c3cccc(Br)c3)c12
CCCc1cnc(N2CCC(C3(C)Cc4cc(C5=CCN(S(=O)(=O)CCCCO)CC5)ccc4O3)CC2)nc1
CCN1CCc2cc3ccccc3n2CC1
CCN(Cc1cnc[nH]1)c1cccc(OCc2ccccc2)c1
Cc1ccc(CSCC(CO)NC(=O)c2ccc(NC(=O)N3Cc4ccccc4C3)cc2)cc1
COc1ccc2ncnc(Nc3cc(OC)c(OC)c(OC)c3)c2c1
Cn1cc(-c2cc(C(=O)N3CCC(N=C(O)OC(C)(C)C)CC3)ccc2Oc2ccc(F)cc2F)c2cc[nH]c2c1=O
O=c1ccc(OCCCN2CCN(c3csc4ccccc34)CC2)nn1-c1ccc(Cl)c(Cl)c1
O=C(CN1CCN(CCCCCOc2ccc3ccc(=O)oc3c2)CC1)Nc1c2c(nc3ccccc13)CCCC2
NCc1ccccc1-c1ccc(NC(=O)c2cc(C(F)(F)F)nn2-c2ccc3onc(N)c3c2)c(F)c1
CC1=CC(=O)N(Nc2nc(-c3cccs3)nc3sc(-c4ccc(OC5CCNCC5)cc4)c(C)c23)C1=O
Nc1cccnc1-c1ccc(N2CCCCCC2)nc1
CC(C)(C)OC(=O)NC(Cc1ccccc1)C(O)CC(Cc1ccc(CN2CCOCC2)cc1)C(=O)NC1c2ccccc2CC1O
COc1cc(OCc2cccc(-c3cnc(OC)cn3)c2)c2cc(-c3cn4nc(OC)sc4n3)oc2c1
CN1CCN(c2ccc(C(=O)Nc3cc(-c4ccc(NC(=O)NC5CC5)cc4)n[nH]3)cc2)CC1
Nc1nc(N)c2c(n1)CCC(CNc1cccc(Cl)c1)C2
O=C(O)CCN1CCc2cc(-c3noc(-c4cc(C(F)(F)F)cc(C(F)(F)F)c4)n3)ccc21
O=C(O)C1(N(CCc2cccnc2)S(=O)(=O)c2ccc(-c3ccc(Cl)cc3)cc2)CC1c1ccccc1
O=C(Nc1nnc(SCc2ccc(Br)cc2)s1)c1ccc(F)cc1
O=C(c1cccc(F)c1)N1CCCn2nc(COc3ccccc3)cc21
CC(C)N1CCN(CCC(=O)Nc2ccc(-c3cccc4c(=O)cc(N5CCOCC5)oc34)c3sc4ccccc4c23)CC1
Cc1nc2sccn2c1-c1c[nH]c2ncnc(N3CCOCC3)c12
NCCSC(c1ccccc1)(c1cccc(O)c1)c1cccc(Cl)c1
CCOC(=O)c1cnc2c(-c3ccccc3)cnn2c1N
CN=C(O)N1CC2C=C(c3[nH]c4nccc5c4c3CN(C)c3ccc(F)cc3-5)CC2C1
CCN(CC)C1CCN(C(=O)c2ccc(N=c3nc4c(c[nH]3)cc3n4C4(CCCCC4)CNC3=O)nc2)C1
Cc1cc2[nH]c(=O)c3cnn(C4CCOCC4)c3c2cc1C(=O)N1CCCCC1
NC(N)=NC(=O)c1ccc2c(c1)C1(CCCO1)c1ccccc1-2
CNC(=O)C12CC1C(n1cnc3c(NCc4cc(OC)ccc4OC)nc(I)nc31)C(O)C2O
O=C(Nc1ccc(CCN=C(O)CC2CCOC2)cc1)N1Cc2ccccc2C1
CCCCCCCN(CCCCCSc1[nH]cnc2nncc1-2)C(=O)Nc1ccc(F)cc1F
Cc1ccc(NS(=O)(=O)Cc2ccccc2)c(=O)n1CC(=O)NCC=Cc1c[nH]cn1
CN(C)CCC(O)CN=C(O)c1cc(NC(=O)c2cc(-c3ccccn3)c(F)cc2Cl)n(-c2ccccc2)n1
CCCCN(C(=O)c1ccc(C(F)(F)F)cc1)c1nnc(-c2ccc(F)c3[nH]ccc23)s1
CN1CCN(c2nc(N)c3ncnc(Nc4ccc(F)c(C(=O)Nc5cc(C(C)(C)C)n[nH]5)c4)c3n2)CC1
O=C(O)CC(NC(=O)c1cccc(Cl)n1)c1ccc(-c2ccccc2)cc1
O=C1C(=Cc2ccc(O)c(Cl)c2)SC(=NC2CC2)N1c1ccccc1
Cc1ccc(-c2noc(C3CC(F)(F)C3)n2)cc1N=C(O)c1cnc2ccc(-c3cnn(CC(=O)O)c3)cn12
CC(C)Oc1cccc(-n2c(NNC(=O)Nc3cccc([N+](=O)[O-])c3)nc3ccccc3c2=O)c1
CC(C)(O)C#Cc1cc2c(cc1Cl)NC(=O)Nc1cnc(C#N)c(n1)OCCCCCO2
Cc1nc(-c2cccc(CN3C(=O)CCCC3c3cccc4c3OCCO4)c2)cs1
CC(CN1C2CCC1CC(c1cccc(O)c1)C2)N(Cc1ccccc1)C(=O)CC1CCCC1
CCc1ncnc(N2CCN(C(=O)CC#N)CC2)c1C#Cc1ccc(N)nc1
Cc1noc(NS(=O)(=O)c2ccccc2-c2ccc(-c3ncco3)cc2CNc2ccncn2)c1C
Cc1nc(-n2cnn(CC3CC3(F)F)c2=O)sc1C(=O)NCc1cccnc1
N#Cc1cccc(-c2ccc(C3(c4nc5cc(C(F)(F)F)c(F)cc5[nH]4)CC34CCN(Cc3ccccc3)CC4)cc2)c1
CN(Cc1ccccc1)Cc1ccc(-c2cc3cc(N)ccc3oc2=O)cc1
N#Cc1ccc(-c2ccc(CC(C#N)NC(=O)C3NC4CCC3C4)cc2)cn1
Cc1cn(-c2ccc3n(c2=O)CCN(C(C)C2CCC(c4ccc(C(F)(F)F)c(F)c4F)O2)C3=O)cn1
Cc1ccc(-c2cc(Br)ccc2OCc2ccc(F)cc2F)n1-c1cc(C(=O)O)c2ccccc2c1
CNC(=O)c1cc(Oc2ccc(C(=O)C=Cc3cccc(Br)c3)cc2)ccn1
CC(c1ccc(-c2cnc(=O)n(C)c2)cc1)N1CCC(CC(C)(C)O)(c2ccccc2)OC1=O
COCN1CN(C2CCC(CN(C)CC(F)(F)F)CC2)c2c(c[nH]c3nccc2-3)C1=O
O=C(O)CCn1cc(-c2cc(Cl)c3c(c2)C(O)(C(F)(F)F)c2ccccc2-3)cn1
O=C(C(=O)c1cn(Cc2ccccc2)c2ccccc12)c1ccccc1
COc1ccc(-c2nc3c(C(N)=O)cccc3[nH]2)cc1
COC(=O)C1OC(n2cc(-c3ccc(S(N)(=O)=O)cc3)nn2)C(OC(C)=O)C(OC(C)=O)C1OC(C)=O
CC(C)(C)OC(=O)NC(Cc1c[nH]c2ccccc12)C(=O)NCCCCCCNc1c2c(nc3ccccc13)CCCC2
CC1CN(C(=O)N2Cc3c(NC(=O)c4ccccn4)n[nH]c3C2(C)C)CC(C)N1
CC1CCCC(C)N1CCOc1ccc(Cc2ccccc2)cc1
Fc1ccc(CN2CCC(CNCC(c3ccccc3)c3ccccc3)CC2)cc1
C=C(c1ccccc1)C12CCCC1CC(CCCCCC)=C2CCCC
CN1CC(CO)CC2c3cccc4[nH]cc(c34)CC21
CC12CCC(=O)C=C1NCC1C2CCC2(C)C(C(=O)NC3(c4ccc(Cl)cc4)CCCC3)CCC12
NC(=O)c1cc2c(-c3ccc(Br)cc3)cncc2s1
CC(CC(C)(CS(=O)(=O)N1CCC(CCc2ccc(F)cc2Br)CC1)N(O)C=O)c1ncc(F)cn1
Cn1cnc2cc(-c3ccc(N4CCOCC4)c(S(C)(=O)=O)c3)nc(NCC3CCCO3)c2c1=O
O=S(=O)(NCCCCN1CCc2ccccc2C1)c1ccc2ncccc2c1
O=C(c1cccc(Cl)c1Cl)N1CCn2c(nnc2-c2ccc(F)cc2)C1
Cc1ccc2cccc(OCc3c(Cl)ccc(S(=O)(=O)NC(C)(C)C(=O)N4CCN(C(=O)CC(N)CCCN(C)C)CC4)c3Cl)c2n1
Cc1c(-c2cccc(C(F)F)c2)c(=O)c(C(O)=NCc2ccc(S(C)(=O)=NC#N)cc2)cn1C(C)C
Cc1cnc(C(CC(=O)O)c2cc(Cl)cc(-c3cccc(Cl)c3F)c2)s1
COC(=O)c1cnc(Nc2cnc(C#N)c(OC3CCNC3)n2)cc1SC
CCNc1nc2c(c(C(N)=O)n1)CN(C(=O)CCc1ccc(OC)cc1)CC2
CCCCC(=O)N1CCN(C2CCc3ccc(OC)cc32)CC1
O=C(CCCCC#Cc1cccc([N+](=O)[O-])c1)c1ncc(-c2ccccn2)o1
COc1cc2c(cc1OC)C(CCc1ccc(F)c(F)c1)N(C(C(=O)NCC1CC1)c1ccccc1)CC2
CC1CN(CC2CCCC2)c2ccccc2C(C)N1C(=O)Nc1cccnc1
Cc1ncccc1-c1nccnc1OC1CC(Nc2nc3ccccc3s2)C1
NC1(C(F)(F)F)CCN(c2ncc(C(=O)Nc3ccc(OC(F)(F)Cl)cc3)cc2-c2cncnc2)C1
CCN=C(O)C(C)c1ccc(OC2CCN(c3cccc(C(F)(F)F)c3)C2)cc1
COc1ccc(NCCNC(=O)C(CC2CCCCC2)Nc2nc3ccccc3o2)cc1
Cc1cc(=O)oc2c1ccc1oc(=N)c(C(=O)N3CCCC3)cc12
O=C1C2OC34CCC5(OCOc6c(O)ccc7c6C3(CCN(CC3CC3)C4C7)C25)N1Cc1ccccc1
CNC(=O)C12CC1C(n1cnc3c(NCc4cccc(Cl)c4)nc(C#CCCCCc4cn(CCCCN)nn4)nc31)C(O)C2O
Nc1ccc(CCCCc2nnc(NC(=O)Cc3cccc(OC(F)(F)F)c3)s2)nn1
O=C(O)c1nccc(-c2ccc(OCCN3CCOCC3)c(Cl)c2)n1
Cc1cnc2n1-c1cc(Cl)c(Cl)cc1N=C(c1ccc(-n3c(C)nc4cnccc43)cc1)C2
CNC(=O)C(NC(=O)C(CCCc1ccccc1)CC(=O)NO)C(C)C
CC(C)N(CCN1CCOCC1)C(=O)C(C)N1CCC(NS(=O)(=O)c2ccc3cc(Cl)ccc3c2)C1=O
CCCN=C(O)C(C)c1ccc(OC2CCN(c3ncnc(OCC(C)(C)O)c3Cl)C2)cc1
O=C1NC(=O)C(=Cc2ccc(OCCCC3CCCCC3)c(Cl)c2)S1
CCCCN(CC)c1cc(C)nc2c(-c3ccc(OC)cc3OC)c(C)nn12
CSc1ccc(N2C(=O)C(=O)C(C(=O)C(C)C)C2c2ccccc2OCC2CC2)cc1
CCN(CC)c1nc(Nc2ccccc2C)c2cn[nH]c2n1
N=c1[nH]ccn2c(C3CCC4CCC(=O)N4C3)nc(-c3ccc(C(O)=Nc4cc(C(F)(F)F)ccn4)cc3O)c12
Cc1cc(C2CCN(C)CC2)ccc1Nc1ncc(C(F)(F)F)c(CCc2ccccc2CC(N)=O)n1
Cc1onc(-c2ccccc2)c1COc1ccc(C(=O)NC2CCCN(CC(=O)NC3CC3)C2)cn1
COc1ccc(NC(=O)c2ccc(C)c(Nc3ncnc4cnc(N5CCC(N6CCCC6)CC5)nc34)c2)cc1C(F)(F)F
CCCC(=O)Nc1n[nH]c2cc(Cl)c(-c3ccccc3)cc12
Cn1c(=O)c2[nH]c(-c3ccc(COC(=O)Nc4ccccn4)cc3)cc2n(C)c1=O
CN(CCc1ccc(Cl)c(Cl)c1)CCN1CCCCCC1
CC1=CC(=O)OC(CSc2nc(-c3cccc(Cl)c3)c(-c3cccc(Cl)c3)[nH]2)C1
CC1(C)CCC(C)(C)c2cc(C3(c4ccc(C(=O)O)cc4)OCCS3)ccc21
Cc1nc(CNC(=O)c2cc3cc(Nc4nccc(-c5cn(C)cn5)n4)cc(C)c3[nH]2)cs1
Nc1c(Br)cc(C(=O)C(Br)Br)cc1Br
Cc1ccc(C(=O)Nc2cccc(C(C)(C)C)c2)cc1Nc1ncnc2cnc(NCc3ccccc3)nc12
CNC(=O)c1nn(C)c2c1C(C)(C)Cc1cnc(Nc3cccc(CN(C)C)c3)nc1-2
O=C(O)Cc1nn(Cc2nc3cc(Cl)c(F)cc3s2)c(=O)c2ccccc12
CC1(C)N=C(N)N=C(N)N1c1cccc(CNc2cc(C(N)=O)cc(C(N)=O)c2)c1
O=C(O)COc1cccc2c1CCC(Cn1ncc(-c3ccccc3)c(-c3ccccc3)c1=O)C2
N#Cc1ccc(COc2ccc(-c3nn(CCF)cc3-c3ccncc3)cc2)nc1
COc1ccc(NC(=S)NC(=O)c2cn(-c3ccccc3)nc2-c2ccc(Cl)cc2)cc1
NC(=O)c1cc(-c2ccc3scnc3c2)cc2c1[nH]c1cc(C(=O)N3CCOCC3)ccc12
Cc1cc2cc(NC(=NC#N)NC3CCCCN(CC(=O)N4CCCC4)C3=O)cc(C(F)(F)F)c2o1
O=C(CCc1ccccc1)c1ccc(OCC(O)CNCCC(c2ccccc2)c2ccccc2)cc1
COc1cc2c(Nc3ccc(Cl)c(Cl)c3)ncnc2cc1OCC1OCCN(CC(=O)c2ccccc2)C1=O
CCCC1CN(C(=O)Nc2ccccc2)c2ccc(-c3ccc(C4CCC(CC(=O)O)CC4)cc3)cc2O1
CN(C(=O)c1cc(Cc2nnc(O)c3c2NCCC3)ccc1F)C1CCN(C(=O)c2ccncc2)CC1
Cc1cccc(CC(Nc2ccccc2)C(=O)NC(C#N)COCc2ccccc2)c1
COc1ccc2oc(=O)c(-c3ccc(C)cc3)cc2c1
Clc1cccc(CNc2nc(Cl)nc3[nH]cnc23)c1
O=C1c2ccccc2CCc2cc(Nc3cccc(NC(=O)C4CC4)c3)ccc21
COc1c(C)cc(-c2cc(C(F)(F)F)nn2-c2ccc(S(N)(=O)=O)cc2)cc1Cl
Cn1nc2c(c1-c1ccc(F)cc1)CN(C(=O)CC(N)Cc1cc(F)ccc1F)CC2
CCCCn1c(-c2ccccc2)c(Cc2c(O)ccc3ccccc23)c(=O)[nH]c1=S
CCCc1cc(-c2ccc3[nH]ncc3c2)on1
Nc1ccccc1NC(=O)c1ccc(N2CCC3(CC2)C(=O)NCN3c2ccccc2)nc1
Cc1cc(OCc2nc(-c3ccc(NS(C)(=O)=O)cc3)c(-c3ccc(OC(F)(F)F)cc3)s2)ccc1OCC(=O)O
Cc1noc(C)c1Cn1cc(N2C(=O)CN(Cc3cccc(C#N)c3)C2=O)cn1
CCc1cc(CN(CC2CCC(C(=O)O)CC2)C(C)c2ccc(Cl)cc2)ccc1OCCN1C(=O)CCC1=O
Cc1nc(C)c(C(=O)N=c2[nH][nH]c3c2CN(C(=O)N2CC(C)N(CC4CCOCC4)CC2C)C3(C)C)s1
Cc1cnc(C(CC(=O)O)c2cc(Cl)cc(-c3cc(F)ccc3F)c2)s1
Cc1cc(OCc2ccc(C(=N)N)cc2)cc(OS(=O)(=O)c2ccccc2Cl)c1
CCCCn1c(=O)c2c(nc3n2CCCN3c2ccc(OCCN(C)C)cc2)n(CCCC)c1=O
CCCC1Cc2cc(C)n(CC(=O)NCc3ccc(N)nc3C)c(=O)c2NC1=O
CN(Cc1ccc(C(=O)Nc2cc(-c3ccccc3)ccc2O)cc1)c1ccncc1
N=C(N)NOCCNC(=O)Cc1c(Cl)ccc(NCC2(c3cccnc3)CC2)c1F
Nc1cccnc1-c1ccn2c(-c3cccc(NC(=O)NCC(F)(F)F)c3)cnc2c1
Cn1cc(NC(=O)c2nc(C3CC3)ccc2Nc2cncnc2)c(C(=O)N2CCC(O)C2)n1
CC1CC(N)CC(c2ccncc2NC(=O)c2csc(-c3c(F)cccc3F)n2)C1
Cc1ccccc1CN=C(S)N1CCCC1C(=O)NC(Cc1ccccc1)C(=O)N(C)Cc1ccccc1
CN1CCN(C2=Nc3cc(Cl)ccc3N(NC(=O)CCC3CCCC3)c3ccccc32)CC1
O=C(c1ccc(COc2ccccc2)cc1Cl)c1c[nH]c2ncc(-c3cnn(C4CCNCC4)c3)cc12
Cc1cc(CC(CCCCNC(Cc2ccccc2)c2ccc(F)cc2)C(=O)NO)cc(C)c1F
O=C(NCCCNc1nc(Nc2cnn(C3CC3)c2)ncc1C1CC1)C1CCC1
COc1ccccc1N1CCN(CCCOc2ccc(-c3nc4ccccc4o3)cc2)CC1
CCC1(CC)CC(NC(=O)Nc2ccc3c(c2)N(C)C(=O)CC3)c2ccc(Cl)c(Cl)c2O1
N#Cc1ccc(OCc2ccsc2)cc1C=C(C(=O)O)c1ccc2c(c1)OCO2
O=C(NCc1ccc(S(=O)(=O)c2ccccc2)cc1)c1cnc2nccn2c1
COc1c(C(C)(C)C)cc(CN2CCC(CNCCCCCC(c3ccc(F)cc3)c3ccc(F)cc3)C2)cc1C(C)(C)C
Cn1cnc2cnc(NC3=NCC4(CN5CCC4CC5)O3)cc21
Cn1ccc2cc(C(=O)Nc3ccc(Cl)c(Cl)c3)ccc21
CC1(C)C(=O)N(C2CCCN(C(N)=O)CC2)CC1COc1ccc(C#N)cn1
COc1cc(-c2nc3c(C(N)=O)cccc3[nH]2)cc(OC)c1OC
Brc1ccc(CN2C3=NCCCN3c3ccccc32)cc1
CC(C1CCCCC1)N(C)Cc1cc2ccccc2[nH]1
CCC(CC)Nc1nc(C)nc2c(-c3cc(OC)c(OC)cc3Br)c(C)nn12
CC(C)CC(Nc1cscc1Br)C(=O)NCC#N
CC(NC(=O)c1cccc2c1N(Cc1cccc(C(N)=O)c1)CC2)c1ccc(C(=O)O)cc1
CNC(=O)C(NC(=O)C(CC(=O)NO)CC(C)C)C(C)(C)C
CCC(Nc1c(Nc2cccc(C(=O)N(C)C)c2O)c(=O)c1=O)c1cc(-c2ccsc2)co1
Cc1csc(-n2nccc2NS(=O)(=O)c2ccc(C(F)(F)F)cc2)n1
NS(=O)(=O)Oc1ccc(NC(=O)NCCc2cccc3ccccc23)cc1
Nc1ccc(C2CCc3ccccc3C2NC(=O)C(c2ccccc2)c2ccccc2)cc1
CCC(=O)Nc1cc2c(NCc3ccc(OC)c(Cl)c3)ncnc2c(CCO)c1OC
O=C(C=Cc1ccc(NS(=O)(=O)c2cccc3cccnc23)cc1)NO
CC(C)CCn1ccc(-c2ccc(OC3CCCC3)c(Cl)c2)c(C#N)c1=O
NC(N)=NC(=O)N1Cc2c(-c3c(F)cccc3F)ccc(F)c2C2(CC2)C1
CCCS(=O)(=O)N1CCN(C2(CNC(=O)c3c(N)cccc3Cl)Cc3ccccc3C2)CC1
COc1cc(-c2cc(OC)c(-n3c4c(ccc3=O)CN(S(=O)(=O)Nc3ccon3)CC4)cc2F)ccc1C
OC1CC(C(c2ccccc2)c2ccccc2)OCC1NCc1ccc2occc2c1
CC12CCC3C(CCC4CC(O)CC43C)C1CC=C2c1cccnc1
O=C(Nc1ccc(-c2nc(N3CC4CCC(C3)O4)c3cnn(C4CCC5(CC4)OCCO5)c3n2)cc1)Nc1cccnc1
CC(C)=CCC(CC=C(C)C)(C(=O)NO)S(=O)(=O)c1ccc(C)cc1
CCCCCCCCCCCCC1CC2(C)C(O)CCC2C2CCC3=CC(=O)CCC3=C12
COC(=O)C1CCC(COc2ccc(-c3cc(O)nc(N)n3)cc2C#N)CC1
Nc1ncc(-c2nc(N3CCOCC3)ncc2C(F)(F)F)nc1C(O)=Nc1ncccc1N1CCC(N)CC1
NC(CC(=O)N1CCCC1CNc1ccc(C(F)(F)F)nc1)Cc1cc(F)c(F)cc1F
CCCn1c(=O)c2[nH]c(-c3ccc(OCC(=O)Nc4ccc(C(=O)OCC)cc4)cc3)cc2n(C)c1=O
NC(=S)NN=C(COc1ccc(F)cc1)c1ccc(Br)cc1
COc1cccc(Nc2nccc(-c3c(-c4cccc(NC(=O)c5c(F)cccc5F)c4)nn4ccccc34)n2)c1
Cc1c(-c2ccccc2F)c(=O)n(CC(N)c2ccccc2)c(=O)n1C1CCCCC1
CC(C)Oc1ccc(Nc2ncc(C(=N)O)c(=O)n2Cc2ccc(Cl)cc2)cc1F
C#CCCc1nc2c(N)nc3ccccc3c2n1Cc1ccccc1
Cc1ccc(S(=O)(=O)N2CCc3cc(C(=O)NCCN(Cc4ccc(F)cc4)C(C)C)ccc3C2)cc1
CCc1ccc2oc(C(=O)Nc3ccc(-c4ccc(S(=O)(=O)NC(C(=O)O)C(C)C)cc4)cc3)c(C)c2c1OC(C)C
CCn1ccc2cc(S(=O)(=O)c3ccc4c(c3)c3c(n4C)CC4CCC3N4)ccc21
COc1cccc(OC)c1C1CCCC(=O)N1Cc1cc2ccccc2o1
CCCCN(C)C(=O)c1nc(-c2ccccc2)c2ccccc2n1
COc1cc2cc(-c3ccc(CN(C)Cc4ccc(C)cc4)cc3)c(=O)oc2cc1OC
O=C(NC1CCC1)c1cccc(Cc2cc(Cl)ccc2OCc2ccc(Cl)cc2F)n1
COc1ccc(C(c2ccc(OC)c(O)c2)n2cncn2)cc1O
CCNC(=O)N1CCC(Nc2nccc(-c3c(C(C)C)[nH]c4ccccc34)n2)CC1
O=C(NCc1cccc(C(=O)Nc2nc3c(s2)CC(N2CCOCC2)CC3)c1)c1ccc(-n2ccnc2)cc1
C=CCc1ccc(OCCOc2ccc(C=Nn3cnnc3)cc2OCC)c(OC)c1
NC(Cc1nc(-c2ccc(F)cn2)no1)C(=O)NC1=C(C(=O)O)CC(c2cc(F)cc(F)c2)CC1
Cn1cc(-c2cc3c(-c4cc(N5CCC(CO)C5)ncn4)n[nH]c3cc2F)cn1
O=c1cc(Cn2c(C3CCC3)nc3nccnc32)c2cccc(F)c2[nH]1
O=C(Cn1nnc(-c2ccncc2)c1-c1ccccc1)Nc1ncc(-c2ccccc2)cn1
Cc1cc(C)c(-n2c(Cl)cn3c(CN(CC4CC4)CC(F)(F)F)c(C(F)(F)F)nc23)c(C)c1
O=C(C=Cc1ccc(O)c(O)c1)OCCc1ccccc1
Cc1ccc(C(=O)Nc2ccc(C(=O)N3CCC4(C=CCCC4)Cc4ccccc43)cc2)cc1C
Cc1ccc(CCC(=O)NC(Cc2ccccc2)C(=O)CCl)cc1
CC1=NC(C)=C(C(=O)O)C(c2cccc(Br)c2)C1=C(O)OCC=Cc1ccccc1
Cc1cc(C(=O)NC(CN)c2ccccc2)ccc1-c1cn[nH]c1
O=c1[nH]c2cc(CNCCN3CCCC3)ccc2n2cccc12
O=c1c2cnc3ccccc3c2ncn1CCCN1CCN(c2ccc(F)cc2)CC1
O=C(c1cc([N+](=O)[O-])ccc1N1CCOCC1)N1CCN(c2cccc(C(F)(F)F)c2)CC1
O=C(Nc1cccc(Cl)c1)c1cccnn1
CCCCC(NC(=O)OC1C(=O)N(C(=O)Nc2ccc(C(F)(F)F)cc2)CC1(C)C)C(=O)C(=O)Nc1cc[nH]n1
O=C(c1ccc(F)cc1Cl)N1CCn2c(nnc2-c2cccc(Cl)c2Cl)C1
Cc1cc(C)cc(S(=O)(=O)c2n[nH]c3ccc(C(=O)Nc4ccccc4)cc23)c1
Cc1onc(-c2ccc(Cl)cn2)c1COC(c1ccc(C(N)=O)cn1)C1CC1
FC(F)(F)c1cccc(N2CCN(CCOc3ccc4[nH]c(=S)[nH]c4c3)CC2)c1
CC1(COc2ccc(Cl)cn2)CN(C(=O)C2CCOCC2)CC1c1ccc(Cl)cc1
CN1C(=O)C(CN2CCCCC2)CC1C#Cc1ccccc1Cl
CCCCCCCCSCCC1NCC(O)C(O)C1O
CC(OC1=C(c2ccc(S(C)(=O)=O)cc2)C(C)(C)OC1=O)C1CC1
CN(C)c1nc2c(c(Nc3ccc(C#N)cc3)n1)CCN(c1ncccc1C(F)(F)F)CC2
COc1cc(C(F)F)c(F)cc1-c1ncnc2cc(S(=O)(=O)Nc3cscn3)ccc12
CCCc1cccc(-c2cc(NC(=O)C3CNC(=O)C3)nn2-c2cccc(OCCO)c2)c1
CNC(=O)C(c1ccccc1)N1CCn2c(COC)nc(Cl)c2C1CCc1ccc(C(F)(F)F)cc1
CCCc1cc(Cn2c(CC)nc3c(C)cc(C)nc32)cc(CCC)c1OC(C(=O)NS(C)(=O)=O)c1ccc2c(c1)OCO2
CCCn1c(=O)c2nc(-c3cnn(Cc4ccc(OC)cc4)c3)[nH]c2n(CCC)c1=O
Cc1ccc(CN2CCC(CCN(Cc3ccc(-c4ccc(F)cc4)cc3)C(=O)NC(C)C)CC2)cc1
COCCOC(=O)c1ccc(S(=O)(=O)Nc2nnc(S(N)(=O)=O)s2)cc1
CN1CCC(NC(=O)c2ccc(COc3ccc(C(F)(F)F)cc3)cc2)CC1
O=c1[nH]ccc2nc(Nc3c(F)cc(F)cc3Cl)c3ccc(F)cc3c12
O=C(NC1CCC(C(=O)O)CC1)c1cnn2ccc(N3CCCC3c3cc(F)ccc3F)nc12
CNC(=O)c1ccc2c(c1)-c1[nH]nc(-c3ccc(-c4ccc(O)cc4)cc3)c1C2
Cc1c(Nc2c(C#N)cnc3sc(-c4ccccc4)cc23)ccc2[nH]ccc12
O=C(O)Cc1sc(Nc2ccccc2)nc1-c1ccccc1
COc1ccc(-c2c(-c3nc(C)n4ncnc(N5CC(F)(F)C5)c34)cnn2C)nc1
O=C(Cc1ccccc1Cl)Nc1ccc2c(c1)ncn2Cc1ccccc1
CCCCCCn1cncc1C1OC(C(C)(C)Oc2ccc(C)cc2[N+](=O)[O-])OCC1CC=CCCC(=O)O
OC1CCN(CCCOc2n[nH]c3ncnc(Nc4ccc(OCc5ccccn5)c(Cl)c4)c23)CC1
COc1ccc2c(c1)CCC1CN(CCC3CCC(NC(=O)c4ccc5ccccc5c4)CC3)CCN21
CCN(CC)C(=O)C1CCCc2c1c1cc(F)ccc1n2CCF
CN1CCC(C(=O)N2CCC(CCOc3ccc(-c4nc(C#N)nc5c4ncn5C)cc3C(F)(F)F)CC2)C1
N#Cc1cnc2c(Cl)cc(NCc3cn(CCCN)nn3)cc2c1Nc1ccc(F)c(Cl)c1
CC1CN(c2ccncc2NC(=O)c2csc(-c3c(F)cccc3F)n2)CC(N)C1O
CCC(C)C(NC(=O)C(CC(O)C(CC1CCCCC1)NC(C)=O)C(C)C)C(=O)NCc1cccc[n+]1[O-]
NC(CC(=O)N1CCCC1CNc1ccc(F)cn1)Cc1cc(F)c(F)cc1F
CNS(=O)(=O)Nc1nccc(Cc2c(C)c3ccc(Oc4ccccn4)cc3oc2=O)c1F
O=C(Cc1ccccc1)NCC1(N2CCN(C(=O)C(Cc3ccc(Cl)cc3)NC(=O)c3ccco3)CC2)CCCCC1
CCCc1nc2c(C)cc(C(=O)NCc3ccccc3OC)cc2n1Cc1ccc(-c2ccccc2C(=O)Nc2nnn[nH]2)cc1
CN(C)CCC(Oc1ccc(C#N)cc1)c1ccc(OCCCN2CCCCC2)cc1
Cn1c(SCCCN2CCC3(CC3c3ccc(C(F)(F)F)cc3)C2)nnc1-c1cccs1
Fc1ccc(C#Cc2nc(NCc3cccc(Cl)c3)c3nc[nH]c3n2)cc1F
CNc1nc(-c2ccc(CCN3CCN(c4cccc5ccccc45)CC3)cc2)cs1
Cc1c(C=CC(O)CC(O)CC(=O)O)c(-c2ccc(F)cc2)c(C)n1-c1ccccc1
C=C(CCC12OC(CO)C(O)(C(=O)O)C(C(=O)O)(O1)C(OC(=O)CCCCCC)C2O)C(OC(C)=O)C(C)Cc1ccccc1
Cc1sc2c(NCCN)nc(-c3ccncc3)nc2c1C
Nc1cc(-c2ccc3ncnc(N)c3c2)ccc1F
N#Cc1cn(-c2ccc(C(=O)O)cc2)cc1-c1ccc(-c2ccccc2)cc1
CCCCCCC=C(NC(=O)C1CC1(C)C)C(=O)O
CCc1ccccc1-c1ccc(C#Cc2csc(C)n2)cn1
Cc1onc(-c2ccc(F)cc2)c1-c1ccc(S(N)(=O)=O)cc1
COc1ccc(S(=O)(=O)n2ccc3ccc(-c4c(N)ncnc4NC(C)c4nn5ccc(C)c5c(=O)n4-c4ccccc4)cc32)cc1
O=C(Nc1ccncc1)Nc1ccc(-c2nc(N3CCOCC3)c3ccn(CCN4CCCCC4)c3n2)cc1
CN(c1ccc2c(C=Cc3ccc4cc(Cl)ccc4n3)cccc2c1)S(=O)(=O)C(F)(F)F
Cc1ncc(-c2cn3ccnc3c(=Nc3ccc(N4CCN(C5COC5)CC4)cc3)[nH]2)nc1N
CC(C)(CCN1CCOCC1)NC(=O)c1ccc(N2CCCC2)c(OCC2CC2)n1
O=C(O)C(Cc1c[nH]c2ccccc12)NS(=O)(=O)c1ccc(-c2nnn(-c3ccccc3)n2)cc1
Cc1ccc(-c2cn(C)c(=O)c(Nc3ccc(C4C(=O)N(C)CCN4C)cc3)n2)c(F)c1NC(=O)c1cc2c(s1)CCCC2
C=CC(=O)Nc1cc2c(Nc3ccc(Br)cc3F)ncnc2cc1OCCNC(=O)CNC
Cc1cccc(C2CNCC2C(=O)Nc2cc3cc[nH]c(=O)c3cc2Cl)c1
Cc1ccc(CO)cc1N(C)c1ccnc(Nc2cc(N3CCOCC3)cc(N3CCN(O)CC3)c2)n1
O=C(NCc1cccnc1)Nc1ccc(S(=O)(=O)N2CCC3(CCCN3)CC2)cc1
CC(C)N(c1c(F)c(Oc2cccc(C(=N)N)c2)nc(Oc2ccc(C(=O)NC3CCCCC3)cc2C(=O)O)c1F)C(C)C
COc1c(F)cc(-c2cc3ncccc3c(OC(C)C3CN=C(O)C3)n2)cc1F
CC(C)Oc1ccc(N=c2nc(O)n(CCN(C)C)c(=O)n2Cc2ccc(Cl)cc2)cc1F
CC(CN)N=C(O)c1cc(NC(=O)c2cc(-c3ccccn3)c(Cl)cc2Cl)n(-c2ccccc2)n1
Cc1cc(-c2noc3cc(O)ccc23)c(O)cc1O
CC(NC(=O)C(CO)NS(=O)(=O)CCc1ccccc1)C(=O)NC1CCCN(C(=N)N)C1O
c1cnc2nc(Oc3ccc(CCN4CCCCC4)cc3)sc2c1
Nc1nccc(-c2cc3c([nH]2)C(CCCOCc2ccccc2)CNC3=O)n1
O=C(O)CC(NC(=O)Cn1cccc(NC(=O)c2ccc3ccccc3c2)c1=O)C(=O)COc1ccccc1
O=C(O)Cc1sc(C=C2NC(=O)CS2)nc1-c1ccccn1
CN1C2CCC1CC(CC(C(=O)O)(c1ccccc1)c1ccccc1)C2
CC(C)C(NC(=O)Cn1c(-c2ccccc2)ccc(NC(=O)C(=O)O)c1=O)C(=O)C(F)(F)F
CN=C(O)CN1C(=O)N(c2cccc(C(F)(F)F)c2)C2=C(C(=O)CC2)C1c1ccc(C#N)cc1
CCCC(=O)c1cccc2c(C)c(C(=O)Nc3cc(C(C)(C)O)c4ccccc4n3)sc12
COc1ccc(Oc2ccc(CN3CCC(c4cccc(NC(=O)C(C)C)c4)CC3)cc2)cc1
Fc1nccc2c3cnc(Nc4ccc(CN5CCNCC5)cn4)nc3n(C3CCCC3)c12
COc1cccc(N2CCN(CCN3CCC(C(F)(F)F)CC3)C2=O)c1
Cc1nsc(NS(=O)(=O)c2cc(Cl)c(Oc3ccc(Cl)cc3-c3c[nH]nc3N)cc2F)n1
c1ccc(-c2cc(OCCCCCc3nnn[nH]3)nc3ccccc23)cc1
CN(C)c1ccc(C=Cc2sc3ccccc3[n+]2Cc2ccccc2-c2ccccc2)cc1
Cn1cc2c(nc(N3CCCC3)n3nc(-c4ccco4)nc23)n1
N#Cc1cc(F)cc(-c2ccc3nc(O)n(C4CCC4)c3c2)c1
CCOc1ccccc1NC(=O)c1cccc(NC(=O)c2ccc(C)cc2)c1
NCC1CC1c1cc(Cl)ccc1OCCF
OC(=Nc1ccc(C2CNCCO2)cc1)c1ccc(O)cc1
N#CC(C(=O)O)C1C(=O)N(Cc2ccc(F)cc2)c2ccccc21
N=C(N)c1ccc(CNC(=O)C2CCCN2C(=O)CCc2ccccc2)cc1
CC(=O)NCc1ccc2c(N3CCOCC3)nc(-c3cnc(N)nc3)nn12
Cc1cnc(Nc2ccc(C(=O)Nc3c(C)cccc3C)cc2)nc1-c1cccc(OC(F)(F)F)c1
O=c1nc(-c2ccc(S(=O)(=O)N(CCC(F)(F)F)c3sc4ccccc4c3Br)cc2)[nH]s1
CNC(=O)c1c(-c2ccc(F)cc2)oc2cc(N(C)S(C)(=O)=O)c(-c3cnc4c(c3)-c3cc5c(F)cccc5n3CC4)cc12
Cc1cc(-c2nc3cnccc3n2Cc2ccccc2F)cn(C)c1=O
Nc1nc(NCc2cccc(CNS(=O)(=O)c3cccc4ccccc34)c2)nc2ccccc12
CCS(=O)(=O)N(Cc1ccccn1)c1ccc(Oc2ccc(F)cc2F)c(-c2cn(C)c(=O)c3[nH]ccc23)c1
COCc1ccccc1C1C(C(=O)C(C)C)C(=O)C(=O)N1c1ccc(SC)cc1
CNC(=O)C(Cc1ccc(OC)cc1)NC(=O)C(Cc1ccccc1)C(C)(O)C(=O)NO
O=C(NO)c1ccc(CCCC(O)c2ccc3ccccc3c2)cc1
COC(=O)NC1Cc2ccc(NC(=O)c3cccc(C)c3-c3ccc(C(F)(F)F)cc3)cc2C1
NCC1OC(n2cc(Br)c3c(N)ncnc32)C(O)C1O
Cc1ccc2ccn(C3CCN(c4ccc(-c5cnn(C)c5)nn4)CC3)c2c1
Cc1ccc(-c2nc3cccc4c3n2CCNC4=O)cc1
Cc1cccc(C)c1N1CC2(C(=O)Nc3cc(C(F)(F)F)cc(C(F)(F)F)c3)CC(O)CC2C1=O
Cn1nc(S(N)(=O)=O)sc1=N
FC(F)(F)c1cc(COC2CCCN(Cc3n[nH]c(S)n3)C2c2ccccc2)cc(C(F)(F)F)c1
O=C(Nc1cccc2[nH]ncc12)NC1CCc2c1cccc2N1CCCCC1
CC(C)c1[nH]nc2c1C(c1ccccc1C(=O)NCCO)N(c1ccc(-c3ccsc3)cc1)C2=O
Cc1c(C(=O)NC2(c3noc(C(F)(F)F)n3)CCC2)nn(-c2ccc(Cl)cc2Cl)c1-c1ccc(Cl)cc1
COc1n[nH]c2cc(NC(O)=NC3CCCC3OC)nc(CO)c12
CC(=O)SCCC(=O)NCCCNc1c2c(nc3ccccc13)CCCC2
Cc1c(C)n(Cc2ccc(-c3ccccc3C(=O)O)cc2)c2ccc(C(=O)NCC(=O)c3ccccc3)cc12
O=c1[nH]nc(Cc2ccccc2)c2ccccc12
COc1cccc(F)c1CN1CC(C)CC(NC(=O)c2ccc3[nH]nc(-c4ccc5nc(C)sc5c4)c3c2)C1
CCC(CC)Oc1cc(C)c2nn(CC(=O)c3cc(OCCO)c(OC)c(C(C)(C)C)c3)c(=N)n2n1
C=CCNC(=O)C(=O)C(Cc1ccccc1)NC(=O)C1Cc2cc3c(cc2S(=O)(=O)N1CC)OCCO3
CCOCCOCCOCC1(c2ccc(Oc3cncc4sc(C(=O)NC)cc34)cc2)CC1
NCCSCCc1c[nH]c2ccc(F)cc12
O=C(c1ccc(F)cc1)C1CCN(C2CN(C(=O)c3cccs3)CCC2O)CC1
CNS(=O)(=O)c1ccc2cccc(CCNC(=O)c3ccco3)c2c1
CC(C)(CN)CNC(=O)C1c2ccc(OCc3ccccc3)cc2CCN1C(=O)OC(C)(C)C
COc1cccc(OCCCO)c1C1CCCC(=O)N1Cc1ccc(OC(F)(F)F)cc1
CCNC(=O)Nc1nc2cc(-c3cccnc3)c(=O)n(CC(C)C)c2s1
C=CC(=O)Nc1ccc([N+](=O)[O-])cc1
Cc1cc(Nc2nccc(-c3cn(C)cn3)n2)cc2cc(C(=O)NCc3cncn3C)[nH]c12
COc1ccc(C(=O)NCc2cccc(C(=O)Nc3ccc(CO)cc3)c2)cc1OC
CCN1C(=O)N(C2CCN(C3CCC4CCCCC4C3)CC2)C2CCCCC21
COC(=O)Cc1ccc(CNC(=O)C2CCCN2C(=O)CC(N)Cc2ccccc2F)cc1
CC(Nc1cc(N2CCCC(C(C)(C)O)C2)ncn1)c1ccc(Cl)cc1
Cc1ccc(-c2cc(C(=O)NCc3cnc(C)cn3)cc3c2ccn3CC(C)C)nc1
CN(O)C(=O)c1cc2c(C(=O)NCCN3CCOCC3)cn(Cc3ccc(F)cc3)c2cn1
COCCCN1CCCC12CCN(c1c(Cl)cncc1-c1ccc3c(c1)CS(=O)(=O)N3C)CC2
CCNC(=O)c1cc2c(-n3ccc(C(F)(F)F)n3)c(-c3cncc(-c4n[nH]c(=O)o4)c3)cnc2[nH]1
C=CCSCC1=CC(C)(C)Nc2ccc(-c3ccccc3OC)cc21
CC(Oc1cc(-n2cnc3cc(-c4ccnc(N)c4)ccc32)sc1C(N)=O)c1ccccc1C(F)(F)F
COc1ncc(-c2ccc(C(=O)O)cc2C)cc1-c1ccc(C(F)(F)F)cc1C1CCC2C(c3cc(C)cc(C(F)(F)F)c3)OC(=O)N12
CC(C)N=C(O)C1CCN(Cc2cccc(NC(=O)c3ccc(Cl)cc3)c2)CC1
CCCS(=O)(=O)N1CCN(C2(CNC(=O)c3ccc(Cl)cc3Cl)CCOCC2)CC1
CC(CC(Cc1ccc(-c2cccc(Cl)c2)cc1)N=C(O)c1cc(C(=O)O)n[nH]1)C(=O)O
CCN=C(S)OCC1OC(n2cnc3c(NC4CCOC4)nc(Cl)nc32)C(O)C1O
CCC(CC)(NC(=O)c1c(C)nn2c1NC(c1ccccc1)CC2(C)C)c1ccc(C(=O)O)cc1
COc1cc(-c2ccc(F)c(C)c2)c(F)cc1-n1c(=O)cnc2cc(S(=O)(=O)Nc3ccon3)ccc21
Oc1cccc(-c2[nH]nc3ncnc(Nc4cccc(Cl)c4)c23)c1
CN1CCC(c2cnc(N3CCOC(Cn4nnc5ncc(-c6cnn(C)c6)nc54)C3)nc2)CC1
O=C(Cc1ccc(O)cc1)N1CCCCC1CN1CCCC1
NS(=O)(=O)c1ccc(CCN2S(=O)(=O)c3ccccc3S2(=O)=O)cc1
Nc1ncnn2c(C3CCC(CO)CC3)nc(-c3ccc(Oc4ccccc4)cc3)c12
CC(C)CC(C=O)NC(=O)C(CC(C)C)NC(=O)C(CCC(=O)O)NC(=O)OCc1ccccc1
COc1cc(C=CC(=O)c2ccc(O)c(N=Nc3ccc(S(N)(=O)=O)cc3)c2)cc(OC)c1OC
C(=Cc1nc2ccccc2o1)c1ccc2c(c1)OCO2
CCC1CCN(C(=O)C(Cc2ccc(N)cc2)NS(=O)(=O)c2cnccc2NC(Cc2ccccc2)CN2CCOCC2)CC1
COc1ccc(C(=O)NCC2CCN(c3ccncc3)CC2)cc1OCCc1ccc(Cl)cn1
c1ccc(C(OCCN2CCN(Cc3ccc4ccccc4c3)CC2)c2ccccc2)cc1
Cn1cc(C(=O)c2ccccc2)cc1C=CC=CC(=O)NO
CCNC(=O)C1OC(n2cnc3c(NOC)nc(C#Cc4ccccc4)nc32)C(O)C1O
Cc1c(Cl)cccc1N=C(O)c1cc(N=C(O)c2ccccc2C(F)(F)F)cc2nc(N3CCOCC3)[nH]c12
CCN(CC)Cc1cc(C)cc(-c2c(O)nc3cc(Cl)c([N+](=O)[O-])cc3c2OCCC2CCCCN2)c1
c1cc(-c2n[nH]c3cnc(-c4cnn(C5CC5)c4)cc23)nc(N2CCNCC2)c1
CC(C)CC(NC(=O)c1cc2ccccc2o1)C(=O)NC1CCN(Cc2ccc(OCCCN(C)C)cc2)C1
Cc1cc(-c2n[nH]c3ccc(C(O)=NC4CCCC(Cn5cc6cccnc6n5)C4)cc23)ccn1
OC1(c2ccc(Cl)cc2)CCN(Cc2ccc(C(F)(F)F)cc2)CC1
O=C1C2C3C=CC(C4C=CC43)C2C(=O)N1CCCCN1CCN(c2cccc(C(F)(F)F)c2)CC1
O=C(NCC(c1ccc(F)cc1)c1cnc(C(F)(F)F)nc1)c1c(F)cccc1Cl
Fc1ccc(C(SCCN2CCN(CCCc3ccccc3)CC2)c2ccc(F)cc2)cc1
O=C(NCc1ccc(N2CCCCCC2)c(C(F)(F)F)c1)Nc1cccc2cnccc12
O=C(NC1CCCCC1)Oc1ccc(O)c(-c2ccccc2)c1
COCc1cncc(C#Cc2ccccn2)c1
COC12CCC3(CC1COCc1ccccc1)C1Cc4ccc(OCC(=N)O)c5c4C3(CCN1CC1CC1)C2O5
Cc1ccccc1N1CCN(C(C)c2ccc(Cl)cc2Cl)C(=O)C1=O
N=C(N)c1ccc2[nH]c(-c3cc(C(CC(=O)O)C(=O)O)cc(-c4cc(NC(N)=O)ccc4O)c3O)nc2c1
CCN(CC)c1nc2ccc(C(O)(c3ccc(Cl)cc3)c3cncn3C)cc2c(Cl)c1Nc1ccccc1
O=S1(=O)c2ccccc2CCC12CCN(CCc1ccc(F)cc1F)CC2
c1coc(CN2CCC(c3nnn4cnc5[nH]ccc5c34)CC2)c1
Cn1cc(CN=C(O)c2cc(NC(=O)c3cc(-c4ncccc4F)c(Cl)cc3Cl)n(-c3ccccc3)n2)nn1
CC(Nc1ncnc2[nH]c(-c3ccc(NC(=O)CCC(=O)NO)cc3)cc12)c1ccccc1
CCCCC(=O)N1CCC(CNc2nc3c(s2)CCOc2cc(F)c(F)cc2-3)CC1
O=C(O)C1(Sc2ccnc3ccc(F)cc23)CCC1
CCC(c1ccccc1)c1c2c(nn1C)CCc1cnc(Nc3ccc(C(=O)NC4CCN(C)CC4)cc3OC)nc1-2
O=C(Nc1ccc(Oc2ccccc2)cc1)N1CCN(c2ncnc3cc(F)c(F)cc23)CC1
CC1CCCCN1S(=O)(=O)c1ccc(NC(=O)NCc2cccnc2)cc1
CCN(CCO)CC1CCC(CCN(C)C(=O)Oc2ccc(C(F)(F)F)cc2)CC1
CCn1ccc(=Nc2ncc3c(n2)-c2c(nn(C)c2-c2ccc(-c4cnn(CC(C)C)c4)cc2)CC3)[nH]1
COc1cccc2c1CCC1CN(CCn3c(=O)[nH]c4c(sc5ccc(C(N)=O)cc54)c3=O)CC21
COc1ccc(-c2cc(C(N)=O)nc3cc(C(C)Cc4cccnc4)ccc23)cc1
Cc1cc(S(=O)(=O)N2C(CO)CCC2c2ccc(F)cc2)cc(Cl)c1F
CCOc1cc(CN2CCC3(CC2)CN(c2ccc(C(=O)O)cc2F)C(=O)O3)cc(OCC)c1-c1ccc(F)cc1
Cc1cn2c(-c3cn[nH]c3)cnc2c(Nc2ccc(C(=O)N3CCOCC3)cc2Cl)n1
CC1=CC(C)(C)Nc2ccc3c(c21)C(=Cc1ccccn1)Oc1ccc(F)cc1-3
COc1ccc2c(Oc3ccc(NC(=O)c4c(C)n(CCN)n(-c5ccccc5)c4=O)cc3F)ccnc2c1
CC(Nc1ncnc(N)c1C#Cc1cc(C(=N)O)ccn1)c1nc2cccc(Cl)c2c(=O)n1-c1ccccc1
O=C1NC(=O)C(=Cc2ccc(-c3cc(F)cc(F)c3O)s2)S1
Cc1cc(N2CCC(N3CC(C)OC(C)C3)CC2)cc2[nH]c(-c3c(NCC(O)c4cccc(Cl)c4)cc[nH]c3=O)nc12
CN1CCN(c2nc(N)c3ncnc(Nc4cc(C(=O)Nc5cccc(C(F)(F)F)c5)ccc4Br)c3n2)CC1
CNCC(O)c1ccc(Cl)c(C(=O)NCC23CC4CC(CC(C4)C2)C3)c1
Cc1ccc2cccc(OCc3cc(S(=O)(=O)N4CCCC4C(=O)NCC4CCNCC4)ccc3Cl)c2n1
CC(C)(C)CC1NC(C(O)=NC2CC(O)C2)C(c2cccc(Cl)c2F)C12C(O)=Nc1cc(Cl)ccc12
CN(CCOc1ccc(C(F)(F)F)cc1C(=O)c1cccs1)CC(=O)O
Fc1ccccc1NCn1nc(-c2ccc3ccccc3n2)oc1=S
OC(=Nc1csc(-c2nncn2C2CC2)n1)c1cc(-n2cnc(C3CC3)c2)c(N2CCC(F)CC2)cn1
CC1CC2CSC(=N)NC2(c2nc(NC(=O)c3nn(C(F)F)cc3Cl)cs2)CO1
CCn1c(NC2CCCC2)nc2c(CCCN3CCOCC3)csc2c1=O
COc1ccccc1CNC1C2CC3CCC(C2)N3C1C(c1ccccc1)c1ccccc1
OC(CC1c2c(F)cccc2-c2cncn21)C1CCCCC1
COc1ccc(CC(C(=O)O)N2CCC(CN3CCC(Oc4ccc(Cl)c(Cl)c4)CC3)CC2)cc1
Cn1ncc(C(=O)N2CCOCC2)c1C(=O)Nc1ccc2nc(-c3cccnc3)nn2c1
COC1CCN(C(=O)CC2CCC(c3ccc(N4CCOc5ncnc(N)c5C4=O)cc3)CC2)CC1
COC(=O)NC(Cc1ccc2ccccc2c1)C(=O)NCCCCC(CO)N(CC(C)C)S(=O)(=O)c1ccc(N)cc1
O=C(NC1C2CN(CCc3ccccc3)CC21)C(O)(c1ccccc1)C1CCCC1
Cc1cccnc1N1CCN(C(=O)Nc2ccc(Cl)cc2)CC1
CCCCc1ccc2c(c1)[nH]c(=O)c1nc(-c3ccccc3Cl)[nH]c12
CCCCCCCCc1ccc(-c2ccc(C(=O)O)c(F)c2)cc1
O=C(O)C1CN(CC2CCC(c3nnn4cnc5[nH]ccc5c34)CC2)C1
Oc1ccc2c3c1OC1c4ncncc4CC4(O)C(C2)N(CC2CC2)CCC314
C=C(Br)CC1Oc2cccc(OC)c2-c2ccc3c(c21)C(C)=CC(C)(C)N3
Cc1c(-c2nnc(C(C)C)o2)nn(-c2ccc(Cl)cc2Cl)c1-c1ccc(Cl)cc1
Cc1nnc(-c2c(-c3nnc(C4(c5ccc(Cl)cc5)CC4)s3)nn(-c3ccc(Cl)cc3Cl)c2-c2ccc(Cl)cc2)s1
Cc1noc(NS(=O)(=O)c2ccccc2-c2ccc(C(C)C)cc2)c1C
CC(=O)NCCCCCC=C(NC(=O)C1CC1(C)C)C(=O)O
COCc1c(-c2cc3cc(C)cc(OC)c3s2)c2c(N)ncnn2c1C#N
CC(C)(C)c1cc(NC(=O)C2CCCN2C2CCCCC2)no1
CCc1cc(CN2CC(C(=O)O)C2)sc1-c1nnc(-c2ccc(Oc3ccccc3)cc2)o1
CCN=c1[nH][nH]c2cc(N=C(O)NC(c3ccc(F)cc3)C(C)(C)OC)ncc12
CCCn1c(=O)c2nc(-c3ccc(OCC(=O)O)cc3O)[nH]c2n(CCC)c1=O
Cc1cnc2[nH]cc(C(=O)c3c(F)ccc(NS(=O)(=O)c4cccnc4)c3F)c2c1
Cc1coc(-c2ccc(-c3ccccc3S(=O)(=O)Nc3onc(C)c3C)cc2)n1
CCOCC1CNCCN1c1ccc2[nH]ncc2c1
COc1cc(F)cc(C#Cc2c(N)ncnc2NC(C)c2nc3c(F)cccc3c(=O)n2-c2ccccc2)c1
CN1C2CCC1CC(O)(C1c3ccccc3-c3ccccc31)C2
COc1cc(C(=O)NC2CC(N3CCN(C)CC3)C2)ccc1Nc1ncc2c(n1)-c1c(nn(C)c1-c1ccccc1Cl)CC2
CCC12CCC(=O)C(Cl)=C1c1ccc3[nH]nc(F)c3c1C2
COc1ccc(C(=O)NC(CC(=O)O)c2ccccc2C)nc1-c1cc(C)ccc1Cl
Cc1ncccc1C(C#N)N1CCN(C(=O)COC(c2ccccc2)c2ccccc2)CC1
FC(F)(F)c1cccc(Sc2ccc3nnc(C4CC4)n3n2)c1
CCN(Cc1cc(=O)n2c(C3CC3CO)c(C)sc2n1)c1ccc(F)cc1
CC1CN(Cc2ccccc2)c2ccccc2C(C)N1C(=O)N(C)Cc1ccccc1
Cn1ncc(N=C(O)c2csc(-c3cc(C4CC4)ccc3F)n2)c1C1CCC(N)C(F)CO1
Clc1cnc2nc1NCCCc1cccc(c1)OCCc1cccc(c1)N2
CC(C)NC(=O)c1ccc(CC2CCN(C3CCN(C(=O)c4ccc(F)c5c(F)cccc45)CC3)CC2)cc1
Cc1cc(Nc2nn(CC(F)(F)F)c(=O)c3ccccc23)n[nH]1
CN(C)Cc1ccn2c(-c3ccnc(NC4CCCC4)n3)c(-c3ccc(F)cc3)nc2c1
N=C(O)N1CCc2cc(-c3cncc(CN4CCOCC4=O)c3)cnc21
C#Cc1cc(CO)c2c(c1)C(O)(C(F)(F)F)c1ccccc1-2
COc1ccc(Cl)cc1C(=O)NC1CC2CCC(C1)N2CC1CCCO1
CC(C)(C)OC(=O)N1CCC(CC#N)(n2cc(C(=N)O)c(=Nc3ccc(F)cn3)[nH]2)CC1
O=C(O)c1ccc(NC(=O)C(C2CCCCC2)n2c(-c3ccc(Cl)cc3)nc3cc(F)c(F)cc32)c(C(F)(F)F)c1
Cc1cc(-c2n[nH]c3ccc(C(O)=NC4CCC(C(=O)N(C)C)N(Cc5c(F)cccc5F)C4)cc23)ccn1
CCC(=O)NCCC1CCc2ccc3nc(C)oc3c21
COc1ccccc1N1CCN(CCCCNC(=O)c2ccc(Br)cc2)CC1
O=c1cc(N2CCOCC2)nc2n(Cc3ccccc3F)ccn12
CCN(Cc1cc(C(F)(F)F)ccc1-c1cc(CC(=O)O)ccc1OC)C(=O)OCc1cc(Cl)cc(Cl)c1
O=C(Nc1ccnn1-c1ccc(Cl)cc1)c1cnn2cccnc12
CC(C)(CCC(C(N)=O)(c1ccccc1)c1ccccc1)N1CC(Oc2ccccc2O)C1
CC(C)Oc1cccc(-c2ccc3c(c2)C2(CC(C)(C)O3)N=C(N)N(C)C2=O)c1
C=CCOC(=O)NCCc1cc(=O)oc2c(C=O)c(O)ccc12
COc1ccc2c(CN3CCC4(CC3)CN(c3ccc(C(=O)O)cc3)C(=O)O4)nn(C(C)C)c2c1
CC(C)c1ccc(CNc2ccc(-c3ccc(F)cc3)cc2)c(-c2ccc(C(=O)NCCC(=O)O)nc2)c1
Cc1cccc(S(=O)(=O)Nc2cccc(-c3cc(Nc4cc(N5CCN(C)CC5)nc(C)n4)[nH]n3)c2)c1
CC(=O)NC(CCC(=O)OC(C)(C)C)C(=O)NC(C)C(=O)NC(C=CS(C)(=O)=O)CC(C)C
Cc1ccnc2c1C(=NN=C(N)N)CC(c1ccccc1F)C2
CCCc1nc(CC)c(C(=O)O)n1Cc1ccc(-c2ccccc2C(=O)O)cc1
O=C1NCC(c2ccc(F)cc2)C12CCN(C1(c3cccs3)CCCCC1)CC2
CC1(NC(=O)c2ccncc2NC(=O)c2nc(C3CC3)cnc2Nc2cncnc2)COC1
Cc1nc(C2CCC3C4CC=C5CC(O)CCC5(C)C4CCC23C)c[nH]1
N#Cc1c[nH]c2ccc(C3(Cc4ccccc4)CCNC3)cc12
C=CC1CC1(NC(=O)C1CN(S(=O)(=O)c2cnc(Cl)c(Br)c2)CN1C(=O)C(NC(=O)OC1CCCC1)C(C)(C)C)C(=O)NS(=O)(=O)C1CC1
Nc1ccc(-c2ccccc2)cc1N=C(O)c1cnc2c(C3CC3)c(N3CCOCC3)ccc2c1
COCCN(CCOC)c1cc(C)nc2c(-c3ccc(Cl)cc3Cl)nn(C)c12
COc1cc2sc(-c3c(-c4cccs4)n[nH]c3N)nc2cc1F
CCC(=O)Nc1cc(-c2ccc(C(C)=O)cc2)nc(-c2ccc(C(C)=O)cc2)n1
Cc1nc(NC(C)c2cccc(-c3cnn(C)c3)c2)cc(-c2ccc3[nH]ccc3c2)n1
CC(C(=O)NCc1ccc(C(F)(F)F)nc1Nc1ccc(F)cc1)c1ccc(NS(C)(=O)=O)c(F)c1
CCc1cc(Oc2c(I)cc(CC3NC(=O)NC3=O)cc2I)ccc1O
C[S+](O)c1ccc(-c2nc(-c3ccc(F)cc3)c(C3=CCOCC3)[nH]2)cc1
CCOc1ccc(-n2c(C(C)N(Cc3cccnc3)C(=O)Cc3ccc(F)c(C(F)(F)F)c3)nc3ccccc3c2=O)cc1
Cn1cc(C=C2C(=O)NN=C2c2cnns2)c2c(Br)cccc21
COc1cc(C=NNC(=O)c2cncc(Br)c2)cc([N+](=O)[O-])c1O
CCc1ccccc1-c1nc(-c2ccc3cc(OC)ccc3c2)c(-c2ccncc2)[nH]1
c1ccc(CCCCCNCCCc2ccccc2)cc1
Cn1nc(C(C)(C)C)cc1NC(=O)Nc1ccc(SCc2ccncc2)cc1
Cc1ccc(CC2CCCc3c2nn(-c2ccc(F)cc2)c3C=CC(O)CC(O)CC(=O)O)cc1
Cc1ccccc1N1N=C(c2c(-c3ccc(F)cc3F)nc3ccccn23)CCC1=O
Cn1cc(Nc2cnc3[nH]cc(C(O)=NC(C)(C)C)c3n2)cn1
CC1(C)C(C(=O)OCC(F)(F)F)N2C(=O)C(NC(=O)C(F)(F)F)C2S1(=O)=O
NS(=O)(=O)c1nonc1OCc1ccccc1
CCNC(=O)C1OC(n2cnc3c(Nc4ccc(OCC(=O)Nc5ccc(OC)cc5)cc4)ncnc32)C(O)C1O
N#CC1CCCN1C(=O)c1cccc2c1C(=O)N(Cc1ccccc1)C2
CCn1c(C(=O)NCCBr)ccc1C(CC)(CC)c1ccc(OCC(O)C(C)(C)C)c(C)c1
CCCCC(c1ccc(-c2ccc(CN3CCCCC3)cc2)cc1)N1CCCCC1C
O=C(CCCCCCC(=O)Nc1cc2c(Nc3ccc(Cl)c(C(F)(F)F)c3)ncnc2s1)NO
CN(C)Cc1ccn2c(-c3ccnc(NC(C)(C)C)n3)c(-c3ccc(F)cc3)nc2c1
CN1C(=O)CC(c2ccccc2)C1C(O)c1ccc(-c2ccc(F)cc2)s1
C=CC(F)(F)C(Nc1c(Nc2cccc(C(=O)N(C)C)c2O)c(=O)c1=O)c1ccc(C)o1
Cn1c(-c2cccc(Cl)c2)nnc1C1(c2ccc(Cl)cc2)CCC1
CCCN(c1cccnc1)C1CCN(CC2CN(C(C(=O)O)C3CCCCC3)CC2c2ccccc2)CC1
COc1ccc2c(c1)C(=O)N(CC1(C#Cc3cccc(C)c3)NC(=O)NC1=O)C2
c1cn(CCC2CCCc3sccc32)cn1
COc1cccc(Sc2c(C(=O)O)n(Cc3ccccc3)c3cc(OC)c(OC)cc23)c1
Cc1ccc2c(c1)C(COc1cc(C)c(C(=O)Nc3cc(CC(=O)O)ccc3Cl)c(C)c1)CO2
COc1cccc(CC2C(O)C(O)C(Cc3cccc(OC)c3)N(Cc3ccc(CO)cc3)C(=O)N2Cc2ccc(CO)cc2)c1
FC(F)(F)c1cc(Cl)cc(COCC2(c3ccccc3)CCNCC2)c1
CCCCOc1ccc(C(=O)n2c(C)c(CC(=O)O)c3ccccc32)cc1
CONC(=O)c1cnn2ccc(N3CCCC3c3cc(F)ccc3F)nc12
COc1ccc(NS(=O)(=O)c2ccc(N3CCN(CCO)CC3)c([N+](=O)[O-])c2)cc1
Cc1nc(-c2ccccc2NCC2=NCCN2)cs1
CCC1(CC)CC(NC(=O)Nc2ccc3c(c2)N(C)C(=O)CC3)c2ccc(OC(F)(F)F)cc2O1
COC1(c2ncc(-c3cc(C)cc(Nc4nccc(C(F)(F)F)n4)c3)s2)CCC(C(=O)O)C(C)(C)C1
CC(=O)NC1C(O)C(O)C(CO)OC1n1cc(-c2ccc(S(N)(=O)=O)cc2)nn1
CC(C)Nc1c(C(N)=O)nnc2cc(-c3ccncc3)ccc12
Cc1cccnc1-c1cc(N2CCN(C(=O)CCS(C)(=O)=O)CC2)ncc1Cl
CCCn1c(-c2ccccc2)cc(C(=O)NCCCCN2CCN(c3cccc(Cl)c3Cl)CC2)c1C
O=c1nc(-c2ccc(S(=O)(=O)N(CCC(F)(F)F)c3sc4ccccc4c3Br)cc2)[nH]o1
CNC(=O)c1cc(Oc2ccc3c(c2)OCCN3C(=O)Nc2ccc(C)cc2)ccn1
O=C(C=Cc1ccc2c(c1)CN(S(=O)(=O)c1cccs1)C2)NO
NC(=O)c1ccccc1OCCc1ccc(F)c(C(=O)N2CCN(C(=O)C3CCCC3)CC2)c1
Nc1cc(F)ccc1Nc1ccc2c(c1)CCc1ccccc1C2=O
N#Cc1ncc2nc1OCCCCCOc1cc(NCc3cncs3)c(Cl)cc1NC(=O)N2
Cc1cn2c(NCC3CCCCC3)nc(-c3ccccc3)nc2n1
N=C(N)C1CCCN1C(=O)c1ccc(CCCCCCCOCC2CCCCC2)cc1
Nc1nc(O)c2[nH]cc(C3CC(O)C(CO)N3)c2n1
CC1N=C(O)c2cc(-c3cccc4c(=O)n(CCCS(C)(=O)=O)c(=NC(C)(C)C)[nH]c34)[nH]c21
CC(C=CC(F)(F)F)Oc1cc(-c2cc(-c3cc(CN(C)C)cs3)cnc2N)ccc1C(N)=O
Cc1nc(NCCC#N)nc(-n2c(Nc3cc[nH]n3)nc3ccccc32)n1
NC(=O)c1cccc(NC(=O)C2CCC(=O)C2)c1
CC(C)Oc1nc(-c2ccncc2)nc2c1CN(C(=O)Nc1ccccc1)CC2
NC1=NC2(c3cccc(NC(=O)c4ccc(Cl)cn4)c3)CC2CCS1
N#CC1CCCN1C(=O)C1CCC(COc2ccc3c(c2)OCO3)N1
CC(C)CC(NC(=O)C(C)NC(=O)CC(O)C(COCc1ccc(Br)cc1)NC(=O)CC(c1ccccc1)c1ccccc1)C(N)=O
Cc1ccc(C)c(COC2C3CCN(CC3)C2C(c2ccccc2)c2ccccc2)c1
O=C(O)C1CCCN(CCNN=Cc2ccccc2-c2ccc(Cl)cc2)C1
COc1cc(C(=O)N2CC3(CC3)N=C(O)C2C)cc2nc(NC(CF)c3cccc(Cl)c3)oc12
O=C(Nc1nc(Cc2cc(F)cc(F)c2)no1)c1ccc(OC2CCC(C(=O)O)CC2)cc1
Cc1cc(CN(CC2CCC(C(=O)O)CC2)C2CCc3c2ccc(Cl)c3F)ccc1OCCN1C(=O)CN(C)C1=O
CC(CC1CCc2c(cccc2OCC(=O)O)C1)=NOC(c1ccccc1)c1ccccc1
O=C(Nc1ccc(OC2CCN(C(=O)c3ccc[nH]3)CC2)cc1)N1Cc2ccncc2C1
O=C(NCC(c1ccccc1)c1ccnnc1)c1ccc(Cl)cc1Cl
CC(C)N(C(=O)c1ccc2ccccc2c1)C1CCNC1
COC(=O)c1c(F)cccc1-c1ccc(CNc2nccc(C)c2NC(=O)CC#N)c(F)c1
NS(=O)(=O)c1ccc(C(=O)OCc2cn(C3OC(CO)C(OC4OC(CO)C(O)C(O)C4O)C(O)C3O)nn2)cc1
N=C(N)N1CCCC(CC(NC(=O)CN2C(=O)CN(CCCc3ccccc3)C(=O)C2Cc2ccccc2)C(=O)N2CCCC2)C1
CN(c1ccccc1)S(=O)(=O)c1ccc(-c2ccc3c(cnn3-c3ccc(F)cc3)c2)c(C(F)(F)F)c1
O=S(=O)(c1ccc2c(Cl)cccc2c1)n1c2c(c3ccccc31)CCNCC2
Cc1ccnc(N2CCCC(C(=O)NCCc3ccc(Cl)cc3)C2)n1
COCCN(C)c1ncc2ncnc(Nc3cc(C(=O)Nc4cccc(C(F)(F)F)c4)ccc3C)c2n1
CCCN(CCc1ccc(O)cc1)C(=O)C1OC(C(=O)O)=CC(N)C1NC(C)=O
CN(C)C(=O)OC1=C(c2ccccc2)Oc2cc3ccccc3cc2-n2cccc21
CN1C(=O)N(c2ccnc(C(F)(F)F)c2)C2=C(C(=O)CC2)C1c1ccc(C#N)cc1-c1ccn(C)c(=O)c1
CC(C)(O)CCc1ccc(-c2ccnc(Nc3ccc(C(=O)N4CCC(N5CCCC5)CC4)cc3)n2)s1
COc1ccnc(Oc2c(C3CCC3)ccc(-c3cnc(N)cn3)c2F)n1
Cc1ccc(NC(=O)c2cccc(-n3cc(NC(=O)Nc4ccc(F)cc4)cn3)c2)cn1
Cc1ccccc1OC1=C(c2ccc(S(C)(=O)=O)cc2)C(C)(C)OC1=O
O=C(NC(Cc1c[nH]c2ccc(C3N=NN=N3)cc12)C(=O)O)c1ccc2c(c1)nc(-c1ccoc1)n2C1CCCCC1
COCC(CO)N=C(O)c1cc(NC(=O)c2cc(-c3ncccc3F)c(Cl)cc2Cl)n(-c2ccccc2)n1
Cc1ccc2c(-c3nnc(SCCCN4CC5CC5(c5ccc(Cl)c(Cl)c5)C4)n3C)cccc2n1
CC1CNC(=O)c2cc3ccc(C(=O)Nc4nc(C(=O)NC5CCN(CC(C)(C)C)CC5)cs4)cc3n21
CN(C)Cc1cc(OCCF)ccc1Sc1ccc(F)cc1N
Fc1cccc(COc2ccc(Nc3ncncc3C#Cc3ccccc3)cc2Cl)c1
CC1=CC(=O)N(C2CC2)C1C(=O)NCc1ccc(Cl)cc1Cl
N#CC1(NC(=O)C2CC(S(=O)(=O)c3ccccc3Cl)CN2C(=O)C2CCN2C2CCC(F)(F)CC2)CC1
O=C(c1cscn1)N1CCC(N=C(O)c2cc(Cc3nnc(O)c4c3NCCC4)ccc2F)CC1
CC(C)(C)CC1NC(C(O)=NC2CCN(CCF)CC2)C(c2cccc(Cl)c2F)C12C(O)=Nc1cc(Cl)ccc12
O=C(OC1CCCC1)N1CCC(N(C(=O)c2ccc(-c3cnco3)cc2)C2CC2)CC1
Cc1onc(-c2c(Cl)cccc2Cl)c1C(=O)N(C)c1ccc(Cl)cc1
CN(C)Cc1cc2n[nH]c(=O)n2c2cc(-c3ccc[nH]3)ccc12
COCCCN1CC(C)N(C(=O)N2Cc3c([nH][nH]c3=NC(=O)c3ccc(F)cn3)C2(C)C)CC1C
N=C(N)Cc1ccc2[nH]c3c(c2c1)CC1(O)C2Cc4ccc(O)c5c4C1(CCN2CC1CC1)C3O5
CC(C)(C)NC(Nc1cccc(C(=CCCCC(=O)O)c2cccnc2)c1)=C(C#N)C#N
N#Cc1ccc(-c2cc(=O)c3ccccc3o2)cc1
CC1(C)NCC(c2ccc(Cl)cc2)c2ccc(-c3cnc(C(F)(F)F)cn3)cc21
Cc1cc(Oc2cccc(CNC(=O)c3c(C)c4cc(Cl)ccc4n3C)c2)ccc1CCC(=O)O
CC(O)=Nc1cccc(-c2cc(CCc3nnc(O)c4c3CCCC4)ccc2F)c1
COc1cc2c(cc1OC)C(CCc1cc(F)ccc1F)N(CCNC(=O)Nc1cc(C)nc3ccccc13)CC2
CCc1ccc(-n2cnc3c(sc4nccc([N+](C)(C)[O-])c43)c2=O)cc1
Cc1nc2cnccc2n1-c1ccc(C2=Nc3ccccc3N(C)C(=O)C2)cc1
NCCCC(c1ccccc1)(c1ccccc1)c1ccc(Cl)c(Cl)c1
O=C(Nc1ccc(Oc2ccnc(C(=O)Nc3cccnc3)c2)cc1)Nc1ccc(Cl)c(C(F)(F)F)c1
CCc1cccc2c(-c3nc(CN4CCCC4)cs3)cn(CC3CCOCC3)c12
CC(NC(=O)C(C)(C)C)C(=O)N1CCN(CCCOc2ccc(-c3noc(CC4CCCC4)n3)c(F)c2)CC1
CSc1nc(Cl)c(C#N)c(NCc2ccc(S(N)(=O)=O)cc2)n1
Clc1ccc(CNc2nc3ccccc3[nH]2)cc1
Cc1cc(SC2=C(O)OC(CCc3ccccc3)(C(C)C)CC2=O)c(C(C)(C)C)cc1NS(=O)(=O)c1cccnc1
Cc1ccc(-n2nccn2)c(C(=O)N2CC3CC(Oc4ccc(C(F)(F)F)cn4)C2C3)n1
Cc1nc(C(=O)N=c2[nH][nH]c3c2CN(C(=O)N2CC(C)N(CC4CCOCC4)CC2C)C3(C)C)c(C)o1
Cc1cc(Nc2cc(C(F)(F)F)ccn2)nc(-c2ccc(NC3CCN(C(=O)c4cccc(C#N)c4)CC3)nc2)c1
OC1c2ccccc2CCC1CN1CCN(CCOC(c2ccccc2)c2ccccc2)CC1
CSc1ccc(NC(=O)N2CC(C)N(c3ccc(C#N)c(C(F)(F)F)c3)CC2C)cn1
CC(C)(C)CCOC(=O)N1CCc2ncsc2C1c1cc(Cl)ccc1OCC(=O)O
COc1ccc(N2CC(C)NC(C)C2)cc1NS(=O)(=O)c1ccc(-c2ccc(C)s2)c(C)c1
O=C(O)COc1cccc2c(CCSC(c3ccccc3)c3ccccc3)c(CO)oc12
CN1CCc2nc(N=C(O)c3cccc(C4CCCN4C(=O)c4ccc5[nH]c(=O)ccc5c4)c3)sc2C1
CN(C)Cc1nc2c(sc3ccccc32)c(=O)[nH]1
Nc1nc(OCCc2cc[nH]c2)nc2c1ncn2C1OC(CO)C(O)C1O
CCCCCCCCCCCCCCCC(=O)Nc1cccc2c1OC(C)(C)C2
Nc1nccc(-c2cc(Cl)ccc2Oc2cc(F)c(S(=O)(=O)Nc3ncns3)cc2F)n1
O=C(NCc1ccc(-c2ccc(C(=O)O)o2)cc1)c1cccc(-c2cc(C(=O)O)nn2-c2ccc(Cl)c(Cl)c2)c1
CC(C)c1c(Br)c(-c2ccc(F)cc2)c(-c2ccc(F)cc2)n1C=CC(O)CC(O)CC(=O)O
CC(C)C(S)C(=O)NC1(C(=O)NC(Cc2ccc(-c3cccnc3)cc2)C(=O)O)CCCC1
C=CCC(NC(=O)C1CC(CCCc2cccc3ccccc23)c2c(Cl)nc(NCC(C)C)c(=O)n21)B1OC2CC3CC(C3(C)C)C2(C)O1
CCC(CC)N1CCN(C(=O)CCOc2ccc(Cl)cc2)CC1
COc1cccc2c1CCC1CN(CCn3c(=O)[nH]c4c(sc5nc(C)c(C)nc54)c3=O)CC21
O=C(O)Cc1ccc(Nc2nc(-c3ccccc3)nc3c2CCCC3)cc1
COc1ccc(C2c3[nH]c4ccccc4c3CC3C(=O)N(CCc4ccccn4)C(=O)N32)cc1
CNC(=O)CNC(=O)C1CCCCNC(=O)OCCCC(C(=O)NO)C(CC(C)C)C(=O)N1
COc1ccc(Cn2nc(C#Cc3cnc4ccc(Cl)cc4n3)nc2N2CCCC2)cc1
O=c1cc(C(F)(F)F)c2cc3c(cc2[nH]1)OCC(C(F)(F)F)N3CC(F)(F)F
CCN1CC(C)(C)Oc2nc(N3CCOCC3C)nc(-c3ccc(N=C(O)N=c4cco[nH]4)c(F)c3)c2C1=O
O=C1N2CC(CCC2C(O)=Nc2cc(N3CCCC3)nc(N3CCCC3)c2)N1OS(=O)(=O)O
CCCN(CCC)C1CCc2cccc(C(=O)C3CCCCC3)c2C1
Cc1cncc(NC(=NC#N)NC(NC(=O)c2ccc(Cl)cc2)C(C)(Cl)Cl)c1
CC1COCCN1c1nc(N2CCOCC2)nc2[nH]c(-c3cc(CO)ccc3Cl)nc12
O=C(O)c1ccc2c(c1)nc(Nc1ccccc1)c1nc(Nc3ccccc3)ncc12
Oc1ccc2c(c1)CC1C(CCCN1CCCCN1CCN(c3ccccc3)CC1)C2
O=C(NC12CC3CC(CC(C3)C1)C2)c1cnn2c1NC(c1cccc(Cl)c1)CC2C(F)(F)F
O=C(O)C1CCC(C(=O)N2CCC(c3ccc(C(F)(C(F)(F)F)C(F)(F)F)cc3)(S(=O)(=O)c3cccc(-c4ccsc4)c3)C2)CC1
COCCCOc1cc(C(=O)N(CC2CNCC2OC(=O)N(C)Cc2ccccc2N2CCCC2)C(C)C)ccc1OC
c1ccc(-c2nc(SCCCCCSCc3ccccn3)[nH]c2-c2ccccc2)cc1
O=S(=O)(c1ccc(-c2ccnc(Nc3ccc(Cl)cc3)n2)cc1)N1CCNCC1
Cc1nc(NC(=O)N2CCCC2C(N)=O)sc1-c1ccc(S(C)(=O)=O)c(C(F)(F)F)c1
COc1cccc(C(=O)N2CCN(c3ccc(NC(=O)C(C)(C)C)cc3Cl)CC2)c1
CC(C)(C)c1ccc(C(Oc2ccc(C(=O)NCC(F)C(=O)O)cc2)C(=O)Nc2ccc(-c3ccccc3)cc2)cc1
COc1cc(OCc2cccc(OCc3ccc(C)c(Cl)c3)c2)c2cc(-c3cn4nc(OC)sc4n3)oc2c1
CC(C)Oc1cccc(-c2c[nH]c3ccc(-c4n[nH]c(=N)o4)cc23)n1
CCC1CC(O)=NN=C1c1ccc2nc(-c3ccc(OCCN(CC)C(C)C)cc3)oc2c1
CCCn1c(=O)[nH]c2[nH]c(-c3ccc(S(=O)(=O)NCCO)cc3)nc2c1=O
COCC1CCCN1S(=O)(=O)c1ccc2c(c1)C(=O)C(=O)N2CCCCOS(=O)(=O)c1ccc(C)cc1
COc1ccc(-c2ccnc3cc(-c4cccc(Br)c4)nn23)cc1OC1CCCC1
O=C(C=CCN1CCCCC1)Nc1cc2c(Nc3ccc(F)c(Cl)c3)ncnc2cc1OCCF
CCCCOc1ncc(C(C)=O)cc1-c1nc(O)c2nn(Cc3ccccn3)c(CCC)c2n1
O=S(=O)(CCCF)NCCOc1ccc2c(c1)C(C1(c3ccccn3)CCC1)NCC2
Cn1cc(-c2cc(S(C)(=O)=O)ccc2Oc2ccccc2C#N)c2cc[nH]c2c1=O
CN1C(=O)C(=O)c2cc(C#N)ccc21
c1ccc(CCN2C3CCC2CC(c2c(-c4ccccc4)[nH]c4ccccc24)C3)cc1
CC(C)(C)Nc1nc2c(-c3cc4c([nH]3)CCN=C4O)cccc2nc1CO
CCOc1ccc(Cc2ccc(CC)cc2)cc1C1(O)CC(CO)C(O)C(O)C1O
CCC(CC)(NC(=O)c1ccc(C2CC2)c(S(=O)(=O)CC(C)C)n1)C(O)=NC
COc1ccc(C(NCC(O)c2ccc(O)c(NS(C)(=O)=O)c2)(C(N)=O)c2ccc(OC)cc2)cc1
Oc1ccc(C2(O)c3ccccc3C3=NCCCN32)cc1
O=C1Cc2c([nH]c3ccc(Br)cc23)-c2cc(Br)ccc2N1
CN(C)c1ccc(NC(=O)NCc2cn(-c3ccccc3)c3cc(Cl)ccc3c2=O)cc1
CN1CCN(C(=O)c2ccc3c(c2)-c2nc(N)nc(-c4ccc(F)cc4)c2C3=O)CC1
CC(C)c1coc(C(Nc2nsnc2Nc2cccc(C(=O)N(C)CCC#N)c2O)C(C)(C)C)c1
O=C(NCc1cc([N+](=O)[O-])cc2nc(O)c(O)nc12)c1cc(O)c(O)c(O)c1
CC(C)C(CNc1ccc(OC(F)(F)F)cc1)NC(=O)C(CCC1CCCC1)CC(=O)N1CCOCC1
CC(=O)c1ccccc1C#Cc1ccc(CCC(=O)O)cc1
COc1cccc(N(CC(=O)O)C(=O)C(C)CSC(C)=O)c1
Cc1nc(-c2ccc(N3C(=O)C(=O)C(C(=O)C(C)C)C3c3ccccc3OC3CCOCC3)cc2)no1
O=C(Nc1ccc(C(=O)N2Cc3cccn3Cc3ccccc32)c(Cl)c1)c1cccc(C(F)(F)F)c1F
Cn1c(=O)c2c(CC(O)=Nc3nc(-c4ccc(C5CCCCC5)cc4)cs3)cccc2n(C)c1=O
Cc1cccc2c(=O)[nH]c(C3=CC(N4CCC(c5ccc(Cl)cc5)CC4)CC3)nc12
CCCN(c1nc(-c2ccc(Cl)cc2Cl)n(C)n1)C(C1CC1)C1CC1
O=C(NCCN1CCOCC1)c1cccc(-n2ncc3cc(Nc4ccccc4Cl)ccc32)n1
Cc1cc(Cl)ccc1C(C)(O)c1nc2ccccc2s1
Clc1cccc(Cl)c1Nc1ncc[nH]1
O=C1NC(=O)c2c1c1c3cc(F)ccc3[nH]c1c1c2c2cc(F)ccc2n1C1OC(CO)C(F)C(O)C1O
O=C(NC1CCC(CCN2CCC(c3coc4ccccc34)CC2)CC1)c1ccc(N2CCS(=O)(=O)CC2)cc1
CN(C)CC(OC(=O)N1Cc2c(n[nH]c2Nc2ncncc2F)C1(C)C)c1ccccc1
Cc1ccc(CN=C(O)Nc2ccc(C3CNCCO3)cc2)cc1
Oc1ccc(C2N=CNC2c2c(Cl)cc(O)cc2Cl)c(Cl)c1
CS(=O)(=O)Nc1ccc(CCNC(=O)c2ccc(O)c3[nH]c(-c4ccccc4)nc23)cc1
O=C(Nc1ccncc1)N1N=C(c2ccccc2)CC1c1ccc(F)cc1
CNC(=O)c1cn(C)c(=O)c(F)c1Nc1ccc(Br)cc1F
O=C(O)CC1CCn2c1cc1cc(-c3noc(-c4cc(C(F)(F)F)cc(C(F)(F)F)c4)n3)ccc12
COC(=O)c1c(CNC(=O)c2ccc(-c3nnn(C)n3)cc2)c(=O)c2ccc(C(F)(F)F)nc2n1-c1ccccc1
CCc1nc(N)nc(N)c1-c1ccc(Cl)c(N=[N+]=[N-])c1
COCC(COC)Nc1nc(C)nc2c1nnn2-c1ccc(C(C)C)cc1Br
NC(c1ccccc1)c1ccc(-c2ncnc3[nH]cnc23)cc1
COc1ccc2cc(C3C4CCC(C4)C3CN(C)C)ccc2c1
COc1ccc(S(=O)(=O)N2c3ccccc3CCC2CCS(=O)(=O)N2CCC(NCCC(C)C)CC2)c(OC)c1
Cc1ccc(C)c(Oc2ccc(S(=O)(=O)Nc3ccc(F)cn3)cc2C#N)c1
Fc1cccc(CCC2(F)CCN(CCCc3c[nH]c4ccc(-n5cnnc5)cc34)CC2)c1
Cc1cc2c(cc1F)N(C(=O)Nc1ccc(Oc3cccnc3C)nc1)CC2
CCCNC(=O)c1cc(F)c(-c2cc3cnn(C4CCN(C(=O)OC(C)C)CC4)c3cn2)cc1F
COc1nc(C)nc2c1CN(c1ncnn3c(C)nc(C4CCOC4)c13)CC2
CCCCCCCCCCCCN1CCc2c(C)cc(C)c(NC(=O)C(C)(C)C)c21
Cc1ccc(C(=O)N2CC(c3ccc(C#N)cc3)C2)cc1-c1[nH]c(N2CCCC2)nc1C
Cc1nc(N2CC(c3nc4cccc(F)c4[nH]3)C2)cc(-n2nc(C)nc2C)n1
Cc1cc(C)c(Oc2nc(C)cc(OC3CCOC3)c2C)c(C)c1
Cn1nnnc1-c1ccccc1-c1ccc(Cn2cnc3ccc(N(Cc4ccccc4)C(=O)c4ccccn4)cc3c2=O)cc1
Cc1ccc(C#N)cc1C#Cc1ccc(CCC(=O)O)cc1
NC1CN(CCc2ccc3c(c2)OCO3)C(=O)CC1c1cc(F)c(F)cc1F
CCCCn1ccc(-c2ccc(Oc3ccc(C)nc3C)cc2)c(C#N)c1=O
Nc1nc(SCC(=O)c2ccccc2)nc2sc3c(c12)CCCC3
O=C(Nc1ccc(Br)cc1)NC1(C(=O)NC(Cc2ccccc2)C(=O)NCCCN2CCOCC2)CCCC1
O=C1CC2OC(c3ccc(O)cc3)C3=C(C(=O)c4ccccc4C3=O)C2O1
Nc1ccccc1N=C(O)CCCCCN=C(O)c1ccnc(N2CCCCC2)c1
CN(C)Cc1nc(-c2ccc3[nH]nc(-c4cccc(NC(=O)C(O)c5ccccc5)c4)c3c2)n[nH]1
Cc1c(NC2CC2)nc(C2CC2)nc1N1CCC(C)CC1
S=c1n(-c2ccc(OCc3ccc(Cl)cc3)cc2)c(=S)n2n1CCCC2
Cn1nccc1-c1cc(NC(=O)Nc2ccc(Cl)cc2)ccc1OCCN1CCCOCC1
NS(=O)(=O)CCNC(=O)C(Cc1ccc(O)c(Br)c1)=NO
CCCCCCC=C1CC(CO)(COC(=O)c2ccc(C)cc2)OC1=O
O=C(Nc1nc(-c2ccccc2)nc2c1nnn2Cc1ccccc1)c1cccc(C(F)(F)F)c1
Cn1cc(Cl)nc(N2CCC(Oc3ccccc3C(F)(F)F)CC2)c1=O
CCCc1nc2c(C)cc(C(=O)NCc3ccc(OC)c(OC)c3)cc2n1Cc1ccc(-c2ccccc2-c2nnn[nH]2)cc1
Cc1n[nH]c(C)c1CC(=O)NCc1ccc(F)c(F)c1F
O=C(NO)C1c2ccccc2Oc2ccccc21
Cc1ccc(F)c(CNC(=O)Cc2c(C)n[nH]c2C)c1Cl
CCCc1nc2ccc(O)nc2n1-c1ccccc1
CCS(=O)(=O)c1ccc(CC(=O)Nc2cc(-c3cccc(C(F)(F)F)c3)c(C(=O)c3cccc(F)c3)s2)cc1
Cn1cnc2ccc(-c3ccccc3Cl)c(CN)c21
CN1CCN(Cc2ccc3c(c2)-c2n[nH]c(-c4ccc(CN(C)C(=O)Nc5ccc(Cl)c(Cl)c5)s4)c2C3)CC1
Cc1ccccc1C(=O)n1cc([N+](=O)[O-])cn1
COc1ccc(C2=NN(C3CCN(C(=O)CN4C(=O)CS(=O)(=O)CC4=O)CC3)C(=O)C2(C)C)cc1OC
COc1cc(-c2ccc3ncc(C(=O)C4CC4)c(NC4CC5CCC(C4)N5)c3c2)cc(Cl)c1O
Cn1nc(-c2ccc(C(C)(C)C)cc2)cc1C(=O)NCc1ccc(OC(C)(C)C(=O)O)cc1
COc1ccc(C(=O)NC(CC(=O)O)c2ccccc2C)nc1-c1ccc(F)cc1
O=C(CC1CCC(c2ccc(-c3ccc4c(c3)OCCN4C(=O)Nc3ccccc3)cc2)CC1)NO
COc1cc2c(cc1C(=O)N1CCC(O)CC1)Cc1c(-c3ccc(-c4ccc(O)cc4)cc3)n[nH]c1-2
CC(C)(C)N=C(O)C1CCN(Cc2cccc(NC(=O)c3cccc(Br)n3)c2)CC1
CC1(c2nc(NC(=O)c3ncc(C#N)cc3Cl)ccc2F)N=C(N)OCC1(F)F
COC(O)=Nc1ccc2c(c1)N=C(O)C(C)CCCC(N1CCN(c3cccc(Cl)c3F)CC1=O)c1cc-2ccn1
OCC(O)c1nc(-c2ccc(Oc3ccc(F)cc3)cc2)c2ccccc2n1
CC1CCCN1CCc1ccc(-c2ccc(S(=O)(=O)Nc3ccccc3)cc2)cc1
CCC(CC)(NC(=O)c1ccc(OC)c(-c2cccc(Cl)c2)n1)C(O)=NC
CSCCC(NC(=O)C(CC(C)C)NC(C)=O)C(=O)NC(CC(C)C)C(O)C1CCCC1C(=O)NC(C)C(=O)O
CC1c2nnc(-c3ccc(F)cc3)n2CCN1C(=O)c1cccc(C(F)(F)F)c1Cl
Cc1cc(S(=O)(=O)C2CCCC2)cc(=O)n1C(CC1CCCCO1)C(=O)Nc1nccs1
CC(C)CC(CC(=O)NO)C(=O)NC(Cc1c[nH]c2ccccc12)C(=O)NCCS(C)(=O)=O
CN(C(=O)N(CC(=O)O)Cc1cccc(C(=O)O)c1)c1ccc(OC(=O)c2ccc(NC(=N)N)cc2)cc1Cl
O=C(Nc1cc2ccccc2cc1Oc1ccc(C(=O)O)c(C(=O)O)c1)c1cc([N+](=O)[O-])ccn1
Cc1c(NC(=O)c2cccs2)cc(-c2csc(=O)[nH]2)cc1S(=O)(=O)NC1CCCC1
CNC(=O)c1c(-c2ccc(F)cc2)oc2cc(N(C)S(C)(=O)=O)c(-c3cnc4c(c3)-c3nc5c(n3CO4)CCCC5)cc12
CS(=O)(=O)N1CCc2[nH]nc(C(=O)N3CCC(c4cccc(F)c4C(F)(F)F)CC3)c2C1
CCn1ncc(NC(=O)c2nc(-c3ccccc3F)sc2N)c1N1CCC(N)C(OC)CC1
COc1ccccc1CCN1CCC(CCc2ccccc2)CC1
CC(=O)c1cnc2ccc(-c3cc(Cl)c(O)c(Cl)c3)cc2c1NC1CCC(C(=O)N(C)C)CC1
Nc1cccc(CN2C(=O)N(Cc3cccc(N)c3)C(Cc3ccccc3)C(O)C2CCc2ccccc2)c1
CS(=O)(=O)N(CC1CC1)c1ccccc1N1CCN(C(=O)C(CC(=O)N2CCN(C(=O)c3ccccc3)CC2)Cc2ccc(Cl)cc2)CC1
CC1=CC2Cc3nc4cc(Cl)ccc4c(NCCCN(C)CCCNc4c5c(nc6cc(Cl)ccc46)CCCC5)c3C(C1)C2
CN1CCCCC1c1nc(C(=O)NCc2ccc(F)cc2)c(O)c(=O)n1C
Cc1cc(Nc2nccc(-c3cn(C4CC4)cn3)n2)cc2cc(C(=O)N(C)C)[nH]c12
COc1ccc(C(=O)Cc2c(Cl)cncc2Cl)c(OCc2ccccc2)c1OC
CC(C)(C)C1CCC2(CC1)CN(c1ccc(OC(F)(F)F)cc1)C(=O)N2Cc1ccc(C(=O)NCCC(=O)O)cc1
C=C=CCCCOc1cc2c(Nc3ccc(F)c(Cl)c3)ncnc2cc1O
Cn1ncc(NC(=O)c2nc(-c3c(F)cccc3F)sc2N)c1C1CCC(N)CC(C)(O)C1
CCC1CCC(NC(C2CC2)C2CC2)=N1
CC1CC(=O)NN=C1c1ccc(NC2=C(Cc3ccc([N+](=O)[O-])cc3)C(=O)CCC2)cc1
Cc1ccc(C(=O)NC2CC2)cc1-c1ccc(C(=O)NCc2ccc(N3CCN(C)CC3)cc2)cc1
CN(C)c1ccc(C=C2C(=O)N(c3ccncc3)c3ccccc32)cc1
CCN(C(=O)NCc1ccccc1)C1CCN(CCC(CN(C)S(=O)(=O)c2ccccc2)c2ccccc2)CC1
CS(=O)(=O)CCCOc1cccc2c1ccn2-c1ccnc(NC2CCC(C(=O)N3CCC(O)CC3)CC2)n1
Cc1cncc(-c2cc3c(cn2)cnn3-c2ccc(C#N)c(N3CCCC(N)C3)n2)n1
CCC(=C(c1ccccc1)c1ccc(OCC[N+](C)(C)C)cc1)c1ccccc1
Cc1cn2cc(C(F)(F)F)cc2c(C#Cc2cccc(C#N)c2)n1
CN1CCC(COCc2cc(C(F)(F)F)cc(C3(F)CC3)n2)(c2ccc(F)cc2)CC1
CC(C)CC(NS(=O)(=O)c1c(F)c(F)c(F)c(F)c1F)C(=O)NO
CCc1cccc2c1CCN1C(=O)CN=C(n3cnc(C(C)C)c3)C=C21
COc1ccc(S(=O)(=O)N2CCCc3cc(-c4cccnc4)ccc32)cc1
CCOC(=O)C(C)N1C(=O)N(CC(O)CN2CCN(c3ccccc3OC)CC2)C(c2ccccc2)(c2ccccc2)C1=O
Cc1ccccc1CN(c1ccc(C#N)c(Cl)c1)C1CCN(C)C1
CCOc1ccc(-c2cc3c(ncn3CCN(C)C)c(C#N)n2)cc1C(F)(F)F
CC1CCN(CCCCC2CCCc3cc(OCCCCCCN4C(=O)c5ccc(N(C)C)cc5C4=O)ccc32)CC1
N#CCNC(=O)C1CC(F)(F)CCC1c1ccccc1-c1ccc(F)cc1
Cc1cc(CC(OC(=O)N2CCC(c3cc4ccccc4[nH]c3=O)CC2)c2cc(CN3CCCC3)ccn2)cc2cn[nH]c12
COC(=O)Nc1nc2ccc(C(=O)c3ccccc3C(=O)Nc3cccc(C(F)(F)F)c3)cc2[nH]1
CCc1ccc2c(-c3ccc(S(C)(=O)=O)cc3)c(-c3ccc(F)cc3)nn2n1
CC1(c2cc(NC(=O)c3cnc(OCC(F)F)cn3)ccc2F)N=C(N)OCC1F
Cc1c(-c2cccc(C(=O)N3CCCC3)c2)c(=O)oc2c(C=O)c(O)ccc12
CC(C)Oc1ccc(Nc2ncc(N=C(O)C3CCOCC3)c(=O)n2Cc2ccc(Cl)cc2)cc1Cl
O=C(C=Cc1cccc(S(=O)(=O)c2ccc3cccc(F)c3n2)c1)NO
CC(CO)Nc1cc(C(=O)NS(C)(=O)=O)nc(SCc2ccccc2)n1
N#CN1CC(CNC(=O)c2ccccc2)C1
CN1CCC(N(C)S(=O)(=O)c2ccc(Cl)cc2)CC1
CC(C)(C)OC(=O)NC1CC(C(=O)O)Nc2cc(Cl)cc(Cl)c21
O=C(O)CCc1ccc2c(c1)CC(CNS(=O)(=O)c1ccc(Cl)cc1)C2
Cn1cc2nc(NC(=O)Nc3ccncc3)n3nc(-c4ccco4)nc3c2c1
CCNc1nc(-c2ccc(C(C)(C)OC)cc2)cc2ncn(C)c(=O)c12
CC(C)(C)c1cc(F)c2c(=O)n(-c3cccc(-c4coc(C(N)=O)c4)c3CO)ncc2c1
Cc1c(N(CCC2CC2)S(=O)(=O)c2cnc(N(C)C)cc2N)sc2ccccc12
CCCCCc1cc2cc(C(=O)NCCc3ccc(F)cc3)c(=O)[nH]c2c(O)c1OC
COc1ccc(N2CCc3nc(NC(C)=O)sc3C2)cn1
Cc1cnc(NCCc2ccccc2)c(=O)n1CC(=O)NCc1ccc2[nH]ccc2n1
O=C(c1ccc(OCCCc2c[nH]cn2)cc1)N1CCCC1
COc1cc2c(cc1OCCC1CCCN1C)-c1n[nH]c(-c3ccc(-c4ccc(O)cc4)cc3)c1C2
Nc1ccc2ncnc(NCc3ccccc3)c2c1
Nc1nc2ccccc2n1S(=O)(=O)c1ccc(Cl)c(Cl)c1
CC1c2[nH]c3ccc(O)cc3c2CCN1C(=O)Nc1ccc(C(F)(F)F)cc1
NCC1(c2ccc(Cl)cc2)CCN(c2ccnc3[nH]ccc23)CC1
COCCN1CCC(n2c(=O)n(C)c3cnc4ccc(-c5ccc(N(C)C)nc5)nc4c32)CC1
CCCc1c(OCCCOc2ccc(CC(=O)O)cc2)ccc2c(-c3ccccc3)noc12
Cc1ccc(OCCNCCCOc2ccc(Br)cc2)cc1
CS(=O)(=O)N1CCN(Cc2nc3c(N4CCOCC4)nc(-c4cnc(N)nc4)cn3c2Br)CC1
CC(=O)Nc1cc(N2CCNCC2)ccc1S(=O)(=O)c1ccccc1
COc1cc(F)ccc1-c1nc(Nc2cc(CS(C)(=N)=O)cc(C(F)(F)F)c2)ncc1F
CCOC(=O)CCCOc1ccc(CCC(C)=NNC(N)=S)cc1
CC(=O)n1cc(C(=O)O)c(Nc2ccc(I)cc2F)c1C
Cc1n[nH]c2cnc(-c3cc(OCC(N)Cc4c[nH]c5ccccc45)cnc3-c3ccoc3)nc12
CC(C)Oc1ccc(-c2nc(-c3cccc4c3CCC4NS(=O)(=O)CCN3CCNCC3)no2)cc1C#N
COc1cccc(OC)c1OCCNCCOc1ccccc1OCc1cccc(C)c1
CC(C)(C)OC(=O)c1cnc2ccn(S(=O)(=O)c3ccccc3[N+](=O)[O-])c2c1
Cc1ccc(CCN=C(O)c2cccc(Cc3nnc(O)c4c3CCCC4)c2)cc1
CCN(CC)C(=O)c1ccc(N(c2cccc(OC)c2)C2CCN(CCc3cccs3)CC2)cc1
NCCCCC(NC(=O)OCc1ccccc1)C(=O)c1noc(Cc2ccc(OCc3ccccc3)cc2)n1
COc1ncccc1-c1ccc2nc(Nc3cc[nH]n3)c(-c3nc(C)nc(N)n3)n2c1
CCNC(=O)C1OC(n2cnc3c(N)nc(NCCc4ccc(NC(=O)CCCCC5CCSS5)cc4)nc32)C(O)C1O
c1ccc(CCNc2ncnc3oc(-c4ccc(OCCN5CCCC5)cc4)c(-c4ccccc4)c23)cc1
Cc1ccc(C(=O)Nc2cccc(COc3cncc(C(N)=O)c3)c2)cc1[N+](=O)[O-]
COc1ccc(-c2c(C(=O)NS(C)(=O)=O)n(Cc3cccc(C(F)(F)F)c3)c3ccccc23)cc1
COC(=O)CC1(C(=O)Nc2ccc(-c3ccccc3OC)cc2)CC(c2cccc(C(=N)N)c2)=NO1
CCCCCCCCCCc1cccc2c1CC(CO)OC(=O)C(C(C)C)N2C
C=CCN1CCC23c4c5ccc(O)c4OC2C(NC(=O)c2ccc(I)cc2)CCC3(O)C1C5
C=C(CCC12OC(c3n[nH]c(C)n3)C(O)(C(=O)O)C(C(=O)O)(O1)C(O)C2O)C(C(C)=O)C(C)Cc1ccccc1
CCOC(=O)OC1CC(C(=O)OC)C2(C)CCC3C(=O)OC(c4ccoc4)CC3(C)C2C1=O
CC1CNCCc2cccc(Cl)c21
COc1ccc(C(C)C)c(Oc2cnc(N)nc2N)c1
NC(=O)Cc1c(C2CC2)n(Cc2ccccc2)c2ccc(O)cc12
CNC(=O)c1c(-c2ccc(F)cc2)oc2cc(C#N)c(-c3ccc4c(n3)-c3cc5c(F)cccc5n3CO4)cc12
Fc1cc(OCc2ccc(CN3CCCCC3)cc2)ccc1Cl
CC(O)=Nc1cc(-n2cccc2)cc(-n2cnc3cc(-c4cn(CCC(C)(C)O)nn4)ccc32)c1
Cc1ccc(-n2nccn2)c(C(=O)N2C3CCC2C(COc2cccc(C(F)(F)F)n2)C3)c1
COc1cccc(COC(CCCCCC(=O)NO)C(=O)Nc2ccccc2)c1
CC(=O)NC(C(=O)NC(CC(=O)O)C(=O)COC(=O)Cc1c(Cl)cccc1Cl)C(C)C
CN=C1NC2C(OC(C(C)O)C(O)C2F)S1
CN(C)C1CCC(n2cc(C(=N)O)c(=Nc3ccc(Cl)c(F)c3)[nH]2)C(C#N)C1
CN=C(O)c1c(C(=O)N(C)C)oc2cc(N(C)S(C)(=O)=O)c(-c3ccc4c(n3)-c3cc5c(F)cccc5n3CO4)cc12
CNC(=O)C(NC(=O)C(CC(C)C)NC(=O)C(S)CCN1C(=O)N(C)C(C)(C)C1=O)C(C)(C)C
COC(=O)C(C)(C)C(c1ccc(Nc2cc(C)c(OC)c(C)c2)cc1)n1ccnc1
CCON=Cc1cccc2c1CCC1C2c2cc(O)c(Cl)cc2CCN1C
Fc1ccc(-c2csc(NN=Cc3ccncc3)n2)c(F)c1
Cc1ccc(C(=O)Nc2ccc(C#N)c(C(F)(F)F)c2)cc1Nc1ncnc2cnc(N3CCCN(C)CC3)nc12
Cc1cc(C(=O)Nc2ccc(C(=N)N3CCCCC3)cc2F)n(-c2ccc3cc(Cl)ccc3c2)n1
O=C(NC1CCCC(O)C1)c1noc(-c2ccc(C(F)(F)F)cc2)c1CNCC(O)C(F)(F)F
Cc1ccc2cnc(-c3cccc(C#N)c3)nc2n1
COc1ccc(-c2cc3nccc(-c4ccc(OC(F)F)c(OCC5CC5)c4)n3n2)cc1O
Cc1ccc(-c2nnsc2SCC(=O)Nc2ccc(-c3ccc(CC(=O)O)cc3)cc2Cl)c(Cl)c1
CC(Nc1nccc(N2C(=O)OCC2C(C)O)n1)c1nc(-c2cccc(OC(F)F)c2)no1
CCN(CCc1cccc(F)c1)Cc1cccc(NC(=N)c2cccs2)c1
O=C(O)C1CCCN(CCON=C(c2ccc(F)cc2F)c2ccc(F)cc2F)C1
CN1CCC(NC(=O)c2c(C(N)=O)nc3n2CCOc2cc(F)c(C#CC(C)(C)O)cc2-3)C1
O=C(O)Cc1nc(-c2ccc(-c3ccc(NC(=O)C=Cc4ccc(Cl)cc4Cl)cc3Cl)o2)cs1
CN1CCC(Oc2ccc(N(CC=Cc3cc(C(=N)N)ccc3O)C(=O)CCC(=O)O)cc2C(F)(F)F)CC1
CCCC[n+]1cccc2c1CCC1CCC(OC)CC21
CCOc1ccc(C(=O)Nc2cc(Br)cc3c(=O)cc(C(=O)O)oc23)cc1
C=CC(=O)NCCCCC(NC(=O)Cc1ccccc1)C(=O)N1CCN(c2cccc(C)n2)CC1
COC1Cc2sc(-c3ccccc3)cc2C2(CCN(Cc3ccccc3)CC2)O1
O=C(O)c1scc2[nH]c(=O)n(-c3cc(S(=O)(=O)N4CCCc5ccccc54)ccc3Cl)c(=O)c12
CC1CCC(Cn2c(N3C(C)CN(C(=O)C(C)C)CC3C)nc3cc(-c4nc(=O)o[nH]4)nc(-c4cncc(Cl)c4)c32)CC1
Cc1nc2ccc(F)cc2c(Nc2ccc(N3CCN(C)C(C)C3)cc2)c1C
O=c1ccc(-c2c(-c3cccc(Cl)c3Cl)nc3ccccn23)nn1-c1c(Cl)cccc1Cl
NC(=O)c1nn(-c2cc(F)cc(F)c2)c2c1CCc1ccc(NC(=O)c3cccc(Cl)c3Cl)cc1-2
CCOC(=O)N1CCC(Nc2cc(OC)ccn2)CC1
CC(C)c1cccc(C(C)C)c1NC(=O)NCC(NCc1ccco1)c1ccccc1
O=C(O)CCC=CCC1(c2cccnc2)C2CCC(C2)C1CNS(=O)(=O)c1ccc(Cl)cc1
O=C(NCCCc1ccccc1)c1cc2ccccc2[nH]1
COc1ccc(Cc2cccc(C3CC(CO)C(O)C(O)C3O)c2)cc1
O=C(CCl)N(Cc1cccc([N+](=O)[O-])c1)c1cccc(Cl)c1
Fc1ccc(-c2c(-c3cccc(C(F)(F)F)n3)nn3c2CCC3)cc1
CCCCCCCCCCCCNC(=O)NC1CCNCC1
Cc1sc(C)c(C(=O)NC(C)c2ccc(C(=O)O)cc2)c1Cc1ccc(Cl)cc1
CC(=O)NC1(c2ccccc2)CCN(CC2CC2(C(=O)N(C)Cc2ccccc2C)c2ccc(Cl)c(Cl)c2)CC1
O=C1CN(c2nc(-c3cccc4[nH]ncc34)nc(N3CCOCC3)n2)CCN1
O=C(CCC(=O)Nc1nc2c(s1)CCCC2)NCCCCNc1c2c(nc3ccccc13)CCCC2
CCN(C(=O)c1cccc(C)c1C)c1ccnc(NC(C)c2ccccc2)n1
CN1CCN(c2ccc(-c3cc4ncn(C)c(=O)c4c(N4CCCC(CO)C4)n3)cc2)CC1
CC(c1ccc(-c2ccc(=O)n(C)c2)cc1)N1CCC(CCCO)(c2ccc(F)cc2)OC1=O
Cc1cc(Nc2cc(C(F)(F)F)ccn2)nc(-c2ccc(F)nc2)c1
N#Cc1ccc(Oc2c(C3CCC3)ccc(-c3cnc(N)cn3)c2F)nc1
CC1C(c2ccccc2)C1(NS(=O)(=O)c1ccc(-c2ccc(Cl)cc2)s1)C(=O)O
O=C(O)Cc1ccc2oc(-c3ccc(NC(=O)C=Cc4cccc(Br)c4)c(F)c3)nc2c1
COc1ccccc1-c1cccn2nc(Nc3ccc4c(c3)CCN(CCS(C)(=O)=O)CC4)nc12
Cc1c(Cc2c(F)cccc2F)nc(N(C)C)[nH]c1=O
O=C(NC1(C(=O)O)CCCCC1)c1cc2c(n(CC3CCCCC3)c1=O)CCCCCC2
Nc1nc2nn(CCc3ccccc3)cc2c2nc(-c3ccc(F)cc3)nn12
CN(C)C(=O)c1ccccc1C1C(C(=O)CC(C)(C)C)C(=O)C(=O)N1c1ccc(-c2ccsc2)cc1
Cc1cc(C#N)cc(C)c1Oc1ccnc(NC2CCN(CC(=O)Nc3ccccc3F)CC2)n1
CC(N=C(O)C1CCC1)c1ccc(CN2CCc3cc(OCC4CC4(F)F)ccc3C2)cc1
COc1ccc2ccccc2c1C1CC(Cl)C(=O)N1Cc1ccc(OC(F)(F)F)cc1
O=C(C(Nc1ccccc1F)c1ccc(-c2cccnc2)cc1)N1CCCC1c1ccccc1F
Cc1cccc(C)c1-c1cc2[nH]c3ccc(O)cc3c2c2c1C(=O)NC2=O
Cc1ccc(C2=C(c3nn[nH]n3)C(O)=NC(c3ccc(OCCCC(F)(F)F)cc3)(C(F)(F)F)C2)c(F)c1
O=C(O)CCCC=C(CCCNS(=O)(=O)c1ccc(Cl)cc1)c1cccnc1
CCCCCCN(CC(O)C1Cc2ccc(cc2)OCCCCCC(=O)NC(C(C)C)C(=O)N1)S(=O)(=O)c1ccc(N)cc1
Cc1cc2c(cc1C(F)(F)F)NC(=O)CC(c1cccc(-n3ccnc3)c1)=N2
COc1ccc(CCNCCCNC(=O)c2ccc([N+](=O)[O-])cc2)cc1OC
Cc1c(CCOCCCO)cc(-c2ccc(S(C)(=O)=O)cc2)n1-c1cccc(F)c1
CCCc1c(OCCCN(C)c2ccc(CC(=O)O)cc2Cl)ccc2c(C(F)(F)F)noc12
CCCCCCCCCCC(C)(C)C(=O)Nc1cc(C(=O)OC)ccc1OC
CN=c1[nH]c(Nc2cn(C(C)(C)CO)nc2C)ncc1C(F)(F)F
COc1cc(OCc2csc(-c3ccc(COC(C)=O)cc3)n2)c2cc(-c3cn4nc(C)ccc4n3)oc2c1
CN(C)C1(c2ccccc2)CCC(O)(c2ccccc2)CC1
Nc1n[nH]cc1C(=O)NCC1CCC(CCOc2ccccc2)CC1
COc1cc(OC)c(C(=O)CCCCN2CCC3(CC2)NC(=O)NC3=O)cc1NS(=O)(=O)c1ccc(C(F)(F)F)cc1
O=CC(Cc1ccccc1)NC(=O)c1ccccc1C=Cc1ccccc1
COc1ccc(CCNCC(O)COc2ccc(-c3nc(-c4cccs4)c[nH]3)cn2)cc1OC
CC(=O)Oc1cc(C(O)=Nc2cc(C(F)(F)F)ccn2)ccc1-c1nc(C2CCC3CCC(=O)N3C2)n2cc[nH]c(=N)c12
[C-]#[N+]C1=C(C)N(c2cccc(C(F)(F)F)c2)c2nc(N3C(=O)c4ccccc4C3=O)nn2C1c1ccc(C#N)cc1S(C)(=O)=O
CCCCCCC(=O)N1CC(CC=CCCC(=O)O)C(c2ccccc2O)C1
Cc1nsc(-c2nnc3n2CCN(C(=O)c2ccccc2C)C3C)n1
C=CCN(C(=O)NCc1ccc([N+](=O)[O-])cc1)C1CCN(CCC(CN(C)S(=O)(=O)c2ccccc2)c2ccccc2)CC1
c1cc(OCC2CN(C3CCCC3)CCO2)ccc1CN1CCCC1
Cc1csc(-c2c[nH]c(C3Cc4c([nH]c5ccccc45)C(C4CCOCC4)N3)n2)c1
Cn1cnc2ncn(Cc3noc(CCc4ccc(Cl)cc4)n3)c(=O)c21
C=CC(=O)Nc1cccc(CNc2nc(Nc3ccc(N4CCN(C)CC4)cc3OC)ncc2C(F)(F)F)c1
COc1cc(C)ccc1S(=O)(=O)N1CCCC1C(=O)Nc1cc(C)cc(C)c1
Cc1cc(C(F)(F)F)ccc1-c1ccc(NCc2cc(C(C)C)cc(C(F)(F)F)c2-c2ccc(C(=O)NCCC(=O)O)cc2)cc1Cl
COC1c2ccc(C#Cc3cc(Cl)ccc3OCC(=O)O)cc2S(=O)(=O)C1(C)C
CC1COC(CCc2ccc(Cl)cc2)(Cn2ccnc2)O1
CC(=O)Nc1nc2ccc(CCNC(=O)Nc3cc(C(F)(F)F)c(Cl)cc3OCCN)cc2[nH]1
CCS(=O)(=O)N1CC(CC#N)(n2cc(C(=N)O)c(=Nc3ccccc3)[nH]2)C1
Cc1cn2cc(C(=O)N3CCOCC3)cc2c(C#Cc2ccccc2F)n1
O=C1NC2CCCCCCCCCCCCC1NC(=O)C(CCCCCSSc1ccccn1)NC(=O)C1CCCN1C2=O
CC(C)COc1ccc2nc(N)nc(N)c2c1Sc1ccc(C(C)(C)C)cc1
NC(CC(=O)Nc1ccccc1C(=O)O)c1nc(-c2ccc(O)cc2)no1
COc1ccc([N+](=O)[O-])cc1CSc1nc2cc(NC(=O)NC(C)(C)C)ccc2n1C(C)C
CCS(=O)(=O)c1ccc2[nH]c(-c3cccc(-c4ccccc4)c3C)nc2c1
COc1ccc(S(=O)(=O)Nc2cc(Br)cc(F)c2Cl)cc1N1CCNCC1
Nc1nc(NN=Cc2ccc(Cl)c(Cl)c2)nc2c1ncn2C1OC(CO)C(O)C1O
CC(Oc1cc(-c2cnc3ccccn23)sc1C(N)=O)c1ccc(CNCCCO)cc1Cl
CCCCCCC(O)C(CC(C)C)NC(=O)C(NC(=O)C(NC(=O)OC(C)(C)C)C(C)C)C(C)C
CC(=O)Nc1sc2ccccc2c1C(=O)N1CCC(N2CCCC3(C2)CC(C)(C)OC3=O)CC1
CC(C)S(=O)(=O)N1CCC(Oc2ccc(NC(=O)N3Cc4ccncc4C3)cc2)CC1
COc1cccc(-c2cccc(C3(C4CC4)NC(=N)N(C4CCOCC4)C3=O)c2)c1
CC(O)C(=O)N1CCN(c2cnc3cc(C(F)(F)F)cc(NCc4cccc([N+](=O)[O-])c4)c3c2)CC1
CCNc1nc(C#Cc2ccc(Cl)s2)nc2c1ncn2C1C(O)C(O)C2(C(=O)NC)CC12
CC(C)(COc1ccc(-c2ccc(-c3ncc(CC(F)F)[nH]3)cn2)cc1)C(=O)O
NC(=O)N(O)Cc1ccc(Sc2ccc(Cl)cc2)s1
CC(C)C(=O)C1C(=O)C(=O)N(c2ccc(-c3cccs3)cc2)C1c1cccnc1OCCO
Cc1cccc(COc2ccc(Br)cc2Cn2nc(C(=O)O)cc2C)c1
COc1ccc(C(C)Nc2ncc(F)c(N3C(=O)OCC3C(C)O)n2)c(F)c1
CNC(C)C(O)=Nc1ccc2c(n1)CN(C(C)C(C)C)C(=O)N2c1cccc(Cl)c1
CN(C)c1cccc(OCCCn2cnc(-c3ccccc3)c2)c1NC(=O)NC1CCCCC1
COc1ccc(N2C(=O)C(=Cc3ccc(O)c(F)c3)OC2=S)cc1
Fc1ccc2c(c1)nc(-c1ccccn1)n2-c1ccc(OCCCN2CCSC2)cc1
COc1ccc([S+](O)c2ccc(C(C)N3CCN(C4CCCCC4)CC3)cc2)cc1
CCOCC(NC(=O)C1CNCC(C(=O)N(c2ccc(C(C)C)cn2)C2CC2)C1O)C(C)C
CNC(C)C(O)=Nc1cc(-c2cccc3cnn(C)c23)cc(C#Cc2ccc3c(c2)CC(=O)N3C)n1
CCCS(=O)(=O)N1CCC(CNC(=O)c2ccc(Cl)cc2Cl)(c2ccccn2)CC1
CC#CNC(=O)C12CNCCC1(c1ccc(Cl)c(Cl)c1)C2
CCCCCCCCCn1cc(CNC2C(O)C(O)C(O)C(O)C2O)nn1
CC(C)CN(C(CO)CCCCNC(=O)CN(Cc1cccc(F)c1)c1ccccc1)S(=O)(=O)c1ccc(N)cc1
CNC1CCc2ccccc2C1c1ccc(Cl)c(Cl)c1
CCCC1(CCC)CC(NC(=O)Nc2ccc3c(c2)NC(=O)CO3)c2cccc(F)c2O1
CCCCC#Cc1ccc(-c2c(C)c(C(=O)NCCCCCC)nn2-c2ccc(Cl)cc2Cl)s1
Cn1ncc(NC(=O)c2ccc(F)c(-c3c(F)cc(C(O)(CO)CO)cc3F)n2)c1C1CCC(N)C(F)CO1
CC(=O)NC(C)c1ccc(OC2CCN(c3ncnc(NC4CCCC4)c3Cl)C2)cc1
Cc1cccc2nc(CSc3nc(-c4ccccc4)cn3C)cn12
Cc1c(Cn2cnc(=O)c3sc(N4CCOCC4)nc32)cccc1C(F)(F)F
C=C1C(=CC=C2CCCC3(C)C2CCC3C(C)CC2OC(=O)C(=C)C2CCC)CC(O)C(CCCO)C1O
OC(=Nc1cnc(Oc2ccc(-c3cnn4ccc(N5CCC5)nc34)cc2)nc1)Nc1cc(C(F)(F)F)ccc1-c1cccnc1
CC(C)(C)CC(=O)Nc1cc(-c2ccccc2)nc(-c2ccccc2)n1
CCOC(=O)c1[nH]c2cc(Cl)ccc2c1C(C(O)=NC(C)(C)C)N(C=O)Cc1c(F)c(F)cc(F)c1F
O=C1C2CCCC2N=C(c2ccccc2O)N1CCc1ccccc1
COc1cc(C(=O)N2CCCC2)ccc1Nc1ncc(Cl)c(OC)n1
COc1ccc2cc(-c3ccc(C(N)=O)nc3)oc2c1
CC(=O)NC(C)c1ccc(OC2CCN(c3nc(N4CC=CC4)ncc3F)C2)cc1
Cc1ccc(S(=O)(=O)N2CC3(CC2C(=O)NN=Cc2ccccc2[N+](=O)[O-])SCCS3)cc1
CC(C)c1nnc2ccc(-c3ocnc3-c3cc(F)c(Cl)cc3F)cn12
Cc1ccc(-c2ccc(C(=O)Nc3ccc4nc(C5CC5)c(C)n4c3)cc2)nc1
Cn1c(=O)c2[nH]c(-c3ccc(OCC(=O)NCc4ccc(F)cc4)cc3)cc2n(C)c1=O
CNc1ncc2cc(-c3cc(NC(=O)NCCC(C)(C)C)c(F)cc3C)cnc2n1
CC1(CC(=O)O)CC(c2cccc(Cl)c2)C(c2ccc(Cl)cc2)N(C(CS(=O)(=O)Nc2ccccc2F)C2CC2)C1=O
Cn1cc(-c2cc(F)c3nnc(Sc4ccc5ncccc5c4)n3c2)cn1
O=C(Cc1ccc(N2CCOCC2)cc1OCC(F)(F)F)N1CCC(N2C(=O)OCc3ccccc32)CC1
O=S(=O)(c1ccc(CN=C(O)c2ccc3nccn3c2)nc1)C1CCOCC1
O=C(NCCN1CCN(c2ccccn2)CC1)c1ccncc1
Nc1nc(-c2ccccc2)c2c(n1)-c1ccccc1C2=O
CCN1CC(n2nccc2-c2cc(Cl)ccc2Oc2cc(F)c(S(=O)(=O)Nc3ncns3)cc2F)C1
CN1C(=O)C2(N=C1N)c1cc(-c3cccc(OC(F)F)c3)c(F)cc1OC1CCOCC12
CN1CCC(Nc2ccc(Nc3nccc(-c4cnc(N5CCC(F)(F)C5)c(C#N)c4)n3)cn2)CC1
CCCN1C(C)C(O)(c2cccc(Cl)c2)OCC1(C)C
CN1CCC(CCCn2c(COc3ccccc3)nc3c(OCCCN4CCCCC4)cccc32)CC1
CC(=O)NC(C)c1cc(-c2cnc(Oc3ccc(OC(C)C)cc3)s2)no1
O=C(CCC1CCN(CC2CN(C(C(=O)O)C3CCCCC3)CC2c2ccccc2)CC1)c1ccc(F)cc1
O=C(Nc1ccncc1)c1cccc(-c2n[nH]c3ccc(-c4nc[nH]n4)cc23)c1
CCC(C)CC(=O)Nc1ccc(S(N)(=O)=O)cc1
O=C(NC1CCN(c2cccc3c2CCO3)C1)C1CC1
Cc1nnc(C2CC2)n1Cc1cc(C(F)(F)F)ccc1-c1cn(CC(=O)O)c2ccc(F)cc12
CCc1ccc(-c2nc(C)c(CCOc3ccc4c(c3)CCC4CC(=O)O)n2C)cc1
CC(=O)NC1CCN(Cc2cc(Br)ccc2OCc2ccc(Cl)cc2)CC1
O=C(O)c1ccc2c(c1)C(=CCn1cnc3cc(C(=O)NCc4ccccc4)ccc31)c1ccccc1CO2
CSCCC(NC(=O)C(CS)CCc1ccccc1)C(=O)O
NC(=O)c1nn(-c2ccc3c(c2)OCO3)c2c1CCc1ccc(NC(=O)c3ccccc3Br)cc1-2
CCCN(CCC)c1c(C)nc(-c2c(C)cc(C)cc2OC)n(C)c1=O
O=C(O)c1cccc(NC(=O)C2NC3(CCCCC3)C3(C(=O)Nc4cc(Cl)ccc43)C2c2cccc(Cl)c2F)c1
O=C(Nc1ccc(Oc2ccnc(-c3cc(C(=O)OCCO)c[nH]3)c2)cc1)Nc1ccc(Cl)c(C(F)(F)F)c1
COc1ccccc1C(=O)C=Cc1ccc(O)c(O)c1
NC(=O)CCn1cc(-c2cccc3c2-c2ccccc2C3(O)C(F)(F)F)cn1
Cn1cc2c(nc(N=C(Nc3ccc(Cl)cc3)Nc3ccc(Cl)cc3)n3nc(-c4ccco4)nc23)n1
CCCCCCCCC1CC1CCCCCCCCCCC(=O)NCc1ccc(O)c(OC)c1
Oc1cccc(CNc2ccc3c(c2)C24CCCCC2C(C3)N(CC2CC2)CC4)c1
CCCCCCC=CCCCCCCCC(=O)OCc1cc(=O)c(OC(=O)C(C)(C)C)co1
CC(=O)Oc1cccc(-c2cc3cc(C)ccc3oc2=O)c1
CC(C)(C)c1nc2c(c(C(F)(F)F)n1)CCN(C(=O)CC(N)CN1C(=O)CCC(F)C1O)C2
O=C(OCC(CCN1CCC2(CC1)C[S+](O)c1ccccc12)c1ccc(Cl)c(Cl)c1)c1ccccc1
Cn1ccnc1C#Cc1ccn2c(-c3cccc(NC(=O)NCC(F)(F)F)c3)cnc2c1
Cc1ccc(-c2nc(C3CCCCN3C(=O)COc3ccccc3)cs2)cn1
Cc1cccc2cc(Cn3nc(-c4ccc5oc(N)nc5c4)c4c(N)ncnc43)n(C3CCC3)c(=O)c12
Cc1ccc(C(=O)Nc2cc(C(C)(C)C)n[nH]2)cc1Nc1ncnc2c(N)nc(N3CCN4CCCC4C3)nc12
Nc1cccc(-c2nc3c(NCCCNC(=O)C4CCC4)c(Br)cnc3[nH]2)c1
c1ccc2c3c([nH]c2c1)CN(CCCCCCCc1ccncc1)CC3
Cc1nccn1Cc1ccc2c(-c3ccc(F)cc3)cc(C(N)=O)nc2c1
Cc1noc(C)c1Cn1cc(N2C(=O)N(Cc3ccccc3O)C(C)(C)C2=O)cn1
CC(C)C(NC(=O)OCc1ccccc1)C(=O)N1CCCC1C(=O)NC1CC(=O)OC1O
Cc1c(-c2ccccc2)ncn1-c1ccc(C(=O)N(C2CC2)C2CCN(C(=O)OC(C)(C)C)CC2)cc1
Nc1nnc(-c2ccccc2Nc2cccc(C(F)(F)F)c2)o1
CC1(Cc2ccc(C(C)(C)C(=O)O)cn2)CC(c2cccc(Cl)c2)C(c2ccc(Cl)cc2)N(C(CS(=O)(=O)C(C)(C)C)C2CC2)C1=O
CC(C)(C(=O)NC(C(=O)NCCN1CCOCC1)c1ccccc1)c1cc(C(F)(F)F)cc(C(F)(F)F)c1
COc1ccc(C2CN(C)Cc3cc(OCCCN4CCN(C(=O)c5ccncc5)CC4)ccc32)cc1
CN1CCN(CCCN(C(=O)Nc2ccc(F)c(C(F)(F)F)c2)C2CCC3(c4ccc(O)nc4)CC23)CC1
CCN(CC)CCCCCOc1ccc2c(c1)C(=O)C(=Cc1ccc(CN(C)Cc3ccccc3)cc1)C2
CN(C)c1ccc(-c2nc(C(F)(F)F)cn2-c2ccc(S(C)(=O)=O)cc2)cc1
O=C1NC(COCc2ccccc2)Cc2[nH]c(-c3ccncc3)cc21
COc1ccc(Cn2c(CCc3c[nH]c4ccccc34)nnc2C(Cc2ccc3ccccc3c2)NC(=O)OC(C)(C)C)cc1
Cc1ccc2c(c1)C(=O)N(C)c1cnc(Nc3ccc(S(N)(=O)=O)cc3)nc1N2C
CCC(=O)N1CCCn2nc(COc3ccccc3)cc21
COc1ccc(C2CCCN(c3ncnc4cc(N5CCOCC5)ccc34)C2)cc1
Clc1cncc(Cl)c1COc1ccc2[nH]nc(-c3nc4cc(N5CCCCC5)ccc4[nH]3)c2c1
CCOC(=O)N1CCN(C(=O)C(CCC(=O)O)NC(=O)c2cc(N3CCOCC3)cc(-c3ccccc3)n2)CC1
CCCCC(C(=O)COc1c(F)c(F)cc(F)c1F)n1cc(C(C)(CC(C)C)NCc2ccc3ncccc3c2)nn1
NC(=O)C1CCc2c1[nH]c1ccc(Cl)cc21
O=C(c1ccccn1)C1CCN(CC(=O)N(Cc2nc(O)c3c(n2)CCOC3)CC2CC2)CC1
Cc1cc(Nc2ncc(Cl)c(Nc3cn(C)nc3S(C)(=O)=O)n2)c(OC(C)C)cc1C1CCNCC1
OC1CCC(Nc2cc(-c3cccc(NCC4CCCOC4)n3)c(Cl)cn2)CC1
Clc1ccc(CN2CCC(c3nnn4cnc5[nH]ccc5c34)CC2)o1
O=C(CCc1ccccc1)NCCCCC(NS(=O)(=O)c1ccc(-c2ccc(Br)cc2)cc1)C(=O)O
O=C(NS(=O)(=O)N1CCC1)c1cc(Cl)c(OCC23CC4CC(CC(C4)C2)C3)c(F)c1F
CC(=O)c1c(-c2ccccc2)nn(C)c(=O)c1NCCN1CCN(c2ccccc2F)CC1
O=C(NCCCCN1CCc2ccc(OS(=O)(=O)C(F)(F)F)cc2C1)c1ccc(-c2ccc(N3CCCC3=O)cc2)cc1
COc1ccccc1C(=O)Nc1nc(N)nc(-c2ccco2)c1[N+](=O)[O-]
CNCc1cccc(Cc2nnc(O)c3c2CCCC3)c1
COc1ccc(S(=O)(=O)n2cc(C3CCN(C)C3)c3ccccc32)cc1OC
O=C(O)CCCCc1cccnc1
CC(C)CN(Cc1cc(Cl)c2c(c1)OCCCO2)C(=O)C(C)CNCc1ccccc1Cl
Cc1cc(-c2ccc3c(c2)CCC3N2CC3(CCN(C(=O)Cc4cn5cc(C)sc5n4)CC3)C2)ncn1
CC(C)Cc1ccc(C(C)C(=O)N2CCC(C(=O)Nc3ccccc3[N+](=O)[O-])CC2)cc1
CCN=c1[nH][nH]c2cc(NC(O)=NCc3ncccc3Cl)ncc12
Nc1cccnc1Nc1ccc(S(N)(=O)=O)cc1
c1ccc(NCCc2c[nH]cn2)cc1
CC(=O)Nc1ccc2c(c1)oc(=O)c1ccccc12
CC(=O)c1nn(CC(=O)N2C(C(O)=NCCC(C)C)CC3CC32)c2ncccc12
c1cc(N2CCNCC2)c(Nc2ncc3ccc(-c4nccs4)nn23)cn1
C#Cc1cccc(Nc2ncnc3cc(OCC)c(NC(=O)C=CCN4CCCCC4)cc23)c1
COc1cc2nccc(Oc3ccc(NC(=O)N4CCN(C5CCCCC5)C4=O)cc3F)c2cc1OC
CCn1cc(C2(c3noc(C)n3)NC(c3nc(-c4ccc(F)cn4)c[nH]3)Cc3c2[nH]c2ccccc32)cn1
CN1CCN(Cc2ccc(-c3ccc4c(Nc5ccc(Cl)cc5F)ccnc4c3)o2)CC1
CC(NS(=O)(=O)C=Cc1ccccc1)C(Cc1ccc(Cl)cc1)c1cccc(C#N)c1
CNC(=O)C12CC1C(n1cnc3c(NCCc4ccccc4)nc(-n4cc(-c5ccc(Cl)s5)nn4)nc31)C(O)C2O
CC(=C1C(=O)Nc2ccc(NC(N)=O)cc21)c1cc(CNC(=O)c2cccnc2)c[nH]1
NS(=O)(=O)c1cc(C(=O)N2CCCC2)c(Cl)cc1SSc1cc(Cl)c(C(=O)N2CCCC2)cc1S(N)(=O)=O
CC(=O)c1cccc(NC(=O)C2CCN(C(=O)Cn3c(=O)sc4ccc(Cl)cc43)CC2)c1
CN1CCC(c2n[nH]c3ccc(S(=O)(=O)c4ccc(OC(F)(F)F)cc4)cc23)CC1
COc1ccc(S(=O)(=O)N2CCCC2C(=O)Nc2ccc(C)c(C)c2)cc1
O=c1[nH]c2cc(-c3ccc(Cl)cc3)nn2c2ccccc12
COc1ccc(NC(=O)C(C)(NCC(O)c2ccc(O)c(NS(C)(=O)=O)c2)c2ccc(OC)cc2)cc1
Cc1oc(-c2ccccc2)nc1CC=Cc1ccc(CC(C(=O)O)n2cccc2)cc1
COc1ccc(-c2ccc3c(c2)CCC3NC2CCC(C(=O)N3CCc4ccc(C(F)(F)F)cc4C3)(C(C)C)C2)cc1
CCCC(=O)Nc1ccc(-c2nc3n(Cc4ccccc4F)cc(C(=O)OC(CC)CC)c(=O)n3c2CN(C)CC#N)cc1
Cc1[nH]n(-c2ccc(C(F)(F)F)cc2)c(=O)c1N=Nc1c(O)cc(S(=O)(=O)O)c2ccccc12
CC(C)N(C)C1CCC(NC(=O)Cc2nc3cccc(C(F)(F)F)c3[nH]2)C(CS(=O)(=O)c2ccc(C(C)(C)C)cc2)C1
CCOc1cc(-c2cc3c(O)nc(C)nc3cc2C(C)C)c(Cl)cc1Cl
Cc1cc(-c2ccc3c(c2)CCN(CCCSc2nnc(-c4ccc(C(F)(F)F)cc4)n2C)CC3)n(C)n1
CCC12CCN(CC3CCC3)CC1Oc1ccc(O)cc12
Brc1ccc(-c2nsc3cc(OCCCCN4CCOCC4)ccc23)cc1
CCCn1c(=O)c2nc(C3CCCC3)[nH]c2n(CCc2ccc(NC(=O)C(C)C)cc2)c1=O
CC(C)(C)OC(=O)N1CCC(CCCNc2ccc3c(c2)CNC3=O)CC1
CCOc1nc(C)sc1C(=O)NC1C2CC3CC1CC(O)(C3)C2
O=c1[nH]c(CN2CCC(O)C2)nc2c1sc1ccc(C=CC3CC3)cc12
COc1cc(-c2cc3ncccc3c(OC(C)C3CN=C(O)C3)n2)cc(Cl)c1OC
CC(C)(C)C1CCC2(CC1)CCN(c1ccc(OC(F)(F)F)cc1)C(=O)N2Cc1ccc(C(=O)Nc2nnn[nH]2)cc1
COc1cc(C(=O)NC2CCC(N3CCOCC3)CC2)ccc1Nc1ncc2c(n1)-c1c(nn(C)c1-c1ccccc1C)CC2
Cc1cc2nc(CN3CCN(C)CC3)nc(O)c2cc1CN(C)c1ccc(C(=O)NC(CCC(=O)O)C(=O)O)c(F)c1
COc1ccccc1CN(CC(Cc1c[nH]c2ccccc12)NC(=O)CN1CCOCC1)C(C)=O
c1ccc(OCCNCC2COC(c3ccccc3)CO2)cc1
O=C(NO)c1cc2ccc(NS(=O)(=O)Cc3ccccc3)cc2s1
COc1ccc2c(c1)c1c(n2S(=O)(=O)c2cccc3cccnc23)CCCC1CN(C)C
CCCCCCCCNC(=O)N(CCCCCSc1nc(-c2ccccc2)c(-c2ccccc2)[nH]1)c1ccccc1
CCCNc1ccccc1-c1cc(-c2ccc(Cl)cc2)[nH]c1-c1ccncc1
CS(=O)(=O)C(C(=O)NCCS(N)(=O)=O)c1nc2ccc(-c3ccc(F)nc3)cc2s1
Cc1cc(C(C)(O)C#Cc2ccc3c(c2)-n2nc(C(=N)O)cc2C2(CCC2)CO3)no1
COc1cc(CC(=O)NC2CCN(Cc3ccccc3)CC2)cc(OC)c1OC
CC1OC2(CS1)CN1CCC2CC1
Cn1c(=O)c2[nH]c(-c3ccc(OCCCCl)cc3)nc2n(C)c1=O
CC(C)c1cccc(NC(=NO)c2nonc2N)c1
O=S1(=O)CCN(C2CCC(N3CC(N=C(O)CN=c4[nH]cnc5ccc(C(F)(F)F)cc45)C3)CC2)CC1
CC(C)CN(C(CO)CCCCNC(=O)N(Cc1ccc2c(c1)OCO2)Cc1cccs1)S(=O)(=O)c1ccc(N)cc1
FC(F)(F)COCC12CNCCC1(c1ccc(Cl)c(Cl)c1)C2
CCN(C(=O)O)S(=O)(=O)N1CCC(c2cc3c(-c4cncc(NCc5ccccc5)n4)ccnc3[nH]2)CC1
CC(Oc1cc(F)ccc1Nc1ncnc2cc(N=S3(=O)CCC3)cc(C(F)F)c12)C(O)=NC(C)C(F)(F)F
Cc1ncccc1-c1cc(C(=O)Nc2ccc(OC(F)(F)F)cc2)cnc1N1CCC(O)C1
Cc1nc(-c2nnc(-c3cc(F)c(OCC(N)CO)cc3Cl)s2)ccc1OC(C)C
Cc1cc(N2CCOCC2)nc2ccc(NC(=O)C3CC3)cc12
Cc1cc(-c2ccccc2)cc(C)[n+]1CC(=O)NCCC(=O)Nc1nnc(S(N)(=O)=O)s1
Fc1ccc(-c2ncn(C3CCNCC3)c2-c2ccnc(Oc3ccc(F)c(F)c3)n2)cc1
O=C1Nc2ccccc2Nc2nnc(Cl)cc21
O=S(=O)(c1nccc2sncc12)n1cc(C2=CCNCC2)c2ccccc21
O=C1CNc2ncc(-c3ccc4[nH]ccc4c3)nc2N1CCC1CCOCC1
CC(O)CN(C)C1CCN(c2ccc(Nc3ncc4c5ccncc5n(C5CCC(C)CC5)c4n3)nn2)CC1
CCOC(=O)Nc1ccc(C2=NNC(=O)CC2C)cc1
NOCc1ccc(Cl)cc1Cl
CCN1CCN(c2cccc3c2CN(C(CCCNCc2cccs2)c2ccc(OC)c(OC)c2)C3=O)CC1
CN1CCN(c2ccc(C(O)=Nc3n[nH]c4cc(OCCOCc5ccc(F)cc5)ccc34)cc2)CC1
Cc1c(-c2nnc(C3CCCC3)s2)nc(-c2ccc(Cl)cc2Cl)n1-c1ccc(Cl)cc1
CC(Oc1cc(-n2cnc3cc(-c4ccnc(NC5CCN(C)CC5)n4)ccc32)sc1C(N)=O)c1ccccc1Cl
CNS(=O)(=O)c1cccc(-c2ccc(-c3nc4cccc(C(F)(F)F)c4nc3C)cc2)c1
CCCCC(=O)Oc1cccc(CC(=O)N2CCNc3nc(C(F)(F)F)ccc3C2CC(=O)O)c1
NC(=O)c1nn(-c2cccc(O)c2)c2c1CCc1ccc(NC(=O)c3cc(N)ccc3Cl)cc1-2
CC(C)(C)Cc1nc2cc(S(=O)(=O)Cc3ccccc3)ccc2n1CC1CC1
CC(OC1CN2C(=O)CC(C)(N)C2C1c1ccc(F)cc1)c1cc(C(F)(F)F)cc(C(F)(F)F)c1
COCCN1CCN(c2ncc3ncnc(Nc4cc(C(=O)Nc5cc(OC)cc(C(F)(F)F)c5)ccc4C)c3n2)CC1
COc1cc(N2C(=O)N(c3ccc(-c4ccc(C(=O)O)s4)cc3)C(=O)C23CCN(Cc2ncccc2C)CC3)ncn1
C(=Nn1cccc1)c1n[nH]c2cc(-c3ccncc3)ccc12
Cc1cc(-c2n[nH]c3cc(NC(=S)NCc4ccccc4)ncc23)ccn1
Cc1cccc(C(=O)NNc2c3ccccc3nc3c(C)c(C)ccc23)c1
CCCCC(CC(CCc1ccc(CCC)cc1)C(=O)NC(C(=O)NC)C(C)(C)C)C(=O)O
NCC(Cc1ccc(F)cc1)NC(=O)c1cc(Br)c(-c2ccnc3[nH]ccc23)s1
COc1cc(CNC(=S)NCC(COC(=O)C(C)(C)C)Cc2ccc(C)c(C)c2)c(Cl)cc1O
CCCc1nc2ccccc2n1C(F)(F)C(O)c1ccc(-c2ccccc2-c2nnn[nH]2)cc1
Cc1cc(Cl)ccc1OC1CCN(CC2CCN(C(C)(Cc3ccc(F)cc3)C(=O)O)CC2)CC1
CC(O)CCCC12CCC(c3nnc4n3CCCCCC4)(CC1)CC2
CN1CCN(Cc2cncc(-c3cnc4c(c3)CCCN4C(=N)O)c2)C1=O
O=C(Nc1ncc(-c2cc(F)cc(F)c2)cn1)C1CCC(N2CCCC2=O)CC1
COc1ccc(CCOC(=O)CCNCC(O)COc2ccccc2)cc1OC
CC(C)NC(=O)CN1CCN(CCc2ccc(-c3cccc(N)n3)cc2)CC1
CCC(C)(C)NC(=O)c1nn(-c2ccccc2Cl)c(-c2ccc(Cl)cc2)c1Cn1cncn1
COc1cc(C(F)(F)F)ccc1C(C)NC(=O)c1ccc2c(c1)c(C)c(C)n2Cc1ccc(-c2ccccc2C(=O)O)cc1
CC(=O)c1cccc(-c2ccc(N3CCC4CN(C)CC43)cc2)c1
Oc1ccc2cc(OCCCN3CCN(c4cccc5sccc45)CC3)cc(F)c2n1
CN1CCC(c2cc3c(-c4nc(NCc5ccc(C(N)=O)cc5)ccc4Cl)ccnc3[nH]2)CC1
CCOC(=O)c1cnc2c(cnn2CC(Cl)c2ccccc2)c1NCCc1ccccc1F
CNC(=O)C12CC1C(n1cnc3c(NCc4cccc(Cl)c4)nc(C#CCCCCC(=O)O)nc31)C(O)C2O
NC1(c2ccc(-c3nc4ccc5nnc(C6NCNN6)n5c4cc3-c3ccccc3)cc2)CC(O)(C2CC2)C1
COC(=O)CCCCCCCCCCCNC(=O)NC12CC3CC(CC(C3)C1)C2
O=C(NCCO)C1C(C(=O)Nc2ncc(Br)s2)C2CCC1C21CC1
Cc1c(-c2cccc(C(F)(F)F)c2)n2c3c(cccc13)C(=O)NCC2
O=C(Nc1ccc(N2CCN(C(=O)c3ccncc3)CC2)cc1)N1Cc2ccccc2C1
CC(C)CCNC(=O)C1C(C(=O)NCCCCN2CCCC2)C2C=CC1C21CC1
NCCn1cc(S(=O)(=O)c2ccc(F)cc2)c2cccnc21
Cc1nc(C(=O)N2CCCCC2CCOc2ccc(F)cc2)c(-c2ccccc2)s1
O=C(Nc1ccc(CC2NCCc3cc(O)c(O)cc32)cc1I)c1ccccc1
Cc1cccc(NC(=O)Nc2ccc3cncnc3c2)c1
COc1cccc(CCc2ccccc2NCc2cccc(OC)c2)c1
CC(C(=O)Nc1ccc(C(=O)O)cc1)n1ccc(-c2cc(Cl)ccc2Cl)cc1=O
CC(N=c1[nH]c(=N)[nH]c(N)c1C#N)c1nc2cccc(Cl)c2c(=O)n1-c1ccc(=N)[nH]c1
COc1cccc(NC(=O)Nc2ccc(-c3cccc4onc(N)c34)cc2)c1
Cn1ccc(N2CC(CN)OC2=O)c1
CC1C2Cc3ccc(N4CCCCC4)cc3C1(C)CCN2CC1CC1
CCCCC(CN(O)C=O)C(=O)NC(C(=O)c1ccc(NC(C)=O)cc1)C(C)(C)C
CC(C)C(=O)N1CCC(c2ccc(C(=O)NC(=N)N)cc2C(F)(F)F)CC1
NC1(c2ccc(-c3nc4c5ccc(-c6ccn[nH]6)cc5nn4cc3-c3ccccc3)cc2)CCC1
O=C(c1cccc2c(CN3CCCCC3)c[nH]c12)N1CCN(C2CCC2)CC1
Cc1ncnc(-c2cccc(C(=O)N(C)C)c2)c1C#Cc1ccc(N)nc1
CCN1CCN(c2cc3[nH]c(SC4(C)CCC(c5nc(C)no5)CC4)nc3cc2Cl)CC1
COCCN1CCc2[nH]nc(C(=O)N3CCC(c4ccc(F)c(F)c4C(F)(F)F)CC3)c2C1
O=C(Cc1ccccc1)N=c1ccc(CCCCc2nnc(N=C(O)C(O)c3cccc(Cl)c3)s2)n[nH]1
CC1CC(N(C(=O)CCC(=O)ON)c2ccccc2)c2ccccc2N1C(=O)c1ccccc1
CC(C(=O)Nc1ccc(C2CCNC2)cc1)c1ccc(Cl)cc1
CC(C)OC(=O)c1ccccc1CSc1c(O)cc(-c2ccccc2)oc1=O
COc1ncc(Cc2cn(CCCC(=O)N3CCN(c4ccc(Cl)cc4)CC3)c(SCc3ccc(F)cc3)nc2=O)cn1
NC(=O)c1cccc2c(NCc3cccc(NC(=O)c4ccc(SC(F)(F)F)cc4)c3)ncnc12
CN=C(O)C(NC(=O)c1ccc(C2CC2)c(S(=O)(=O)CC(C)C)n1)C(C)C
Cc1cc(Nc2cc(C3CC3)n[nH]2)nc(Nc2ccc(C3CCN(C(=O)OC(C)(C)C)CC3)cc2)n1
CN1C(=O)N(c2cncnc2)CC1C(=O)NCc1ccc(Cl)cc1Cl
CNCc1ccc(Cl)cc1Oc1ccc(Cl)c(C)c1
CC1CCC(Cn2c(N(C)CC(F)(F)F)nc3cc(-c4noc(=O)[nH]4)nc(-c4cncc(Cl)c4)c32)CC1
Cn1cnc2cc(-c3ccc(N4CCOCC4)cc3)nc(OCCCN)c2c1=O
OCCCNc1ccc2c(c1)nc(-c1ccc3c(c1)OCO3)n1ncnc21
CC(=C(F)C(=O)Nc1ccc(-c2ccccc2S(N)(=O)=O)cc1Cl)c1ccc2ccnc(N)c2c1
Cc1cccc(-c2nnc(N3CCC(N4CCCCC4)CC3)s2)c1
COc1cnc2ccc(C(F)(F)c3nnc4c(F)cc(-c5cc(C)no5)cn34)cc2c1
Nc1ccc2on(CC3CC4c5ccccc5Oc5ccc(Br)cc5C4O3)c2c1
NS(=O)(=O)c1cc(S(N)(=O)=O)c(NC(=O)CN(CCN(CC(=O)O)c2ccccc2O)c2ccccc2O)c(Cl)c1Cl
CC(C)(C)c1[nH]nc2c1C(c1cccnc1OCCO)N(c1ccc(-c3ccsc3)cc1)C2=O
Cc1cc(C)c2c(c1)-c1ccccc1C2=CC1CC(O)CC(=O)O1
COc1ccc2c(c1)CC(CCNC(C)=O)CO2
COc1cc(C(O)=NC2CCN(C)CC2)ccc1Nc1ncc2c(n1)-c1onc(C(O)=NC(CN)c3ccccc3)c1CC2(C)C
COc1ccc(COc2ccc(Br)cc2C2=C(c3cccc(C(=O)O)c3)CCC2)cc1
NCCC1CNC(=O)c2cc(-c3cccc(OC(F)(F)F)c3)c(-c3ccc(F)cc3)n21
Cc1ccc(-c2nc(N)c3nn(Cc4ccccc4Cl)cc3n2)o1
O=Nc1c(-c2c(O)[nH]c3ccc(I)cc23)[nH]c2ccccc12
CC(N=C(O)c1cc(C(=O)NC(C)c2ccc(F)cc2)n2c1CCCC2)c1ncccn1
CN(C)C(=O)c1cc(OC2CCC(NC(=O)Nc3ccc(Cl)c(C(F)(F)F)c3)CC2)ccn1
CCn1c(CNc2ccc(C(=N)N)cc2F)nc2cc(C(=O)N(CCC(=O)O)c3c(C)cccc3C)ccc21
CS(=O)(=O)NC1CCCc2c(-c3ccc(C(F)(F)F)cc3F)cncc21
COc1ccc(-n2nc(C3CCN(S(C)(=O)=O)CC3)cc2N=C(O)c2cnn3cccnc23)nc1
C#CCNC(=O)CCc1c[nH]c2ccc(OC)cc12
O=C1NCCCn2c1cc1ccc(C(O)=Nc3cnn(-c4ccccc4)c3)cc12
CNC(=O)NC(C)c1ccc(OC2CCN(c3ccnc(N4CCOCC4)n3)C2)cc1
Cc1cc(-c2c(Cl)ccc(O)c2Cl)cc2nnc(Nc3ccc(S(=O)(=O)NCCN4CCCC4)cc3)nc12
Cc1ccc(C(O)=NC2CC(F)(F)C2)cc1N=C(O)c1cnc2ccccn12
O=C(CC1CCN(C(=O)c2cccc(C#Cc3ccccn3)c2)CC1)Nc1ccc(F)cc1
CCc1nc(-c2cnc(N)c(OC(F)F)c2)cc(N2CC(OC)C2)n1
N#CC(CC(N)=O)NC(=O)C1CCCN1C(=O)OCc1ccc(-c2cccc(Cl)c2)cc1
COc1ccc(F)cc1-c1ccnc2[nH]c(C3CCC(N)CC3)cc12
CCN1C(=O)c2ncn(Cc3ccccc3)c2N2CC(Cc3ccccc3)N=C12
CCC(C)(C)C(=O)OC1CC(C)C=C2C=CC(C)C(CCC3CC(O)CC(=O)O3)C21
CCc1cc(=O)oc2nc(OCc3ccccc3)[nH]c(=O)c12
CCCNc1ccc(N2C(=O)c3ccc(C(=O)O)cc3C2=O)cc1-c1nc2cc(-c3ccccc3)ccc2o1
CC(C)(C)CC(=O)N1CCC(C(N)C(=O)N2C(C#N)CC3CC32)CC1
COc1ccc(N(C)C(=O)CNC(=O)C=Cc2ccc(NC(C)=O)nc2)c(SC)c1COc1cccc2ccc(C)nc12
Cc1ccc(NC(=O)Nc2cccnc2Oc2ccccc2C(C)(C)C)cc1
Cc1cc(-c2n[nH]c3cc(NC(O)=NC4CN(C)CC4c4ccc(F)nc4)ncc23)ccn1
N#Cc1cnn2c(Nc3ccccc3)nc(N3CCN(c4ccccn4)CC3)nc12
Clc1ccc(NCC2CCOCC2)nc1-c1ccnc2[nH]c(C3CCNCC3)cc12
CC1(C)C2CC=C(C[N+](C)(C)Cc3ccc(Br)cc3)C1C2
Cc1cc(-c2n[nH]c3cc(NC(=O)NCc4c(C)cc(Cl)cc4Cl)ncc23)ccn1
CC(C)Oc1ccc(Nc2cc(=O)n(Cc3ccccc3)cc2Cc2ccc(Cl)cc2)cc1Cl
OC1=Nc2c(OCCCN3CCN(c4cccc5sccc45)CC3)ccc(O)c2CC1
CCOC(=O)C1=C(C)NC(C)=C(C(=O)OCC)C1c1ccccc1SC
CC(C)CC(NC(=O)C(S)Cc1ccccc1)C(=O)NC(Cc1ccc(O)cc1)C(=O)O
Cc1nc(-c2cc(Cc3ccccc3)no2)sc1C(=O)NCc1ccccc1
O=C(O)Cc1ccc2c(c1)CC(CCNS(=O)(=O)c1ccc(Cl)cc1)C2
O=C(O)c1c(O)c(-c2ccc(Cl)cc2)nc2ccc(F)cc12
O=C1C=C(N2CCCCC2)C(c2ccc(N3CCOCC3)cc2)N1c1ccc2nc[nH]c2c1
Cc1cc(-c2cn(CCN3CCC3)c(C3CCN(c4ncnc(N)c4-c4cn[nH]c4)CC3)n2)ccc1F
CCC1(CC)OC(=O)N(C)c2ccc(Nc3cccc(Cl)c3)cc21
Cc1cccc(Nc2sc(-c3cccc(F)c3)cc2C(N)=O)n1
CC(C)(C)NC(=O)c1ccccc1CC(O)C(Cc1ccccc1)NC(=O)C(C[S+](O)c1ccc2ccccc2c1)NS(C)(=O)=O
C=C(c1cccn1C)N(C)Cc1ccccc1
CCCCCn1nc(CCCC)n(Cc2ccc(-c3ccccc3-c3nn[nH]n3)cc2)c1=O
Clc1ccc2c(NCCCCCCCOc3cccc(-c4cc5ccccc5o4)c3)c3c(nc2c1)CCCC3
CCCCC(NC(=O)OC1C(=O)N(C(=O)Nc2c(C)noc2C)CC1(C)C)C(=O)C(=O)NC(C)c1ccccc1
CCNC(=O)NCC1Cc2ccccc2CN1C(=O)C(N)Cc1c(C)cc(O)cc1C
CCn1ccc(NC(=O)c2cc(Oc3ccc(C(=O)N4CCC4)cc3)cc(OC(C)CO)c2)n1
CCCCCC(=O)c1c(O)c(C(CC(C)C)C2=C(O)CC(C)(C)CC2=O)c(O)c(C(CC(C)C)C2=C(O)CC(C)(C)CC2=O)c1O
COc1ccc(C=Cc2cc(OC)cc(OC)c2C=CC(=O)N2CC(C)CC(C)C2)cc1
O=C(NCC(CCN1CCC(N2CCCCC2)CC1)c1ccc(Cl)c(Cl)c1)Nc1cccc(C(F)(F)F)c1
O=S(=O)(NCCCN1CCN(c2nsc3ccccc23)CC1)c1cc2ccc(Cl)cc2s1
Cc1cccnc1-c1nc(N2CCC(O)CC2)ncc1Cl
CCc1nnc2n1CCN(C(=O)c1cccc(C(F)(F)F)c1Cl)C2
Cc1cc(CCC(=O)O)ccc1-c1noc(-c2ccc(C3CCCCC3)cc2)n1
NC(=O)c1cc(-c2ccc(F)cc2)c2ccc(Cn3cc(C(=O)O)nn3)cc2n1
O=C1c2ccccc2C(=O)N1CCCCN1CCc2ccccc2C1
C#Cc1c(Oc2ccc(NC(=O)NC(=O)Cc3ccc(F)cc3)cc2F)ccnc1N
CCCCN(CCCC)C(=O)CN1CC(c2ccc3c(c2)OCO3)C(C(=O)O)C1c1ccc(OC)c(F)c1
COCCC(C=O)NC(=O)OC(C)(C)C
CC(=O)Oc1c(I)cc(I)cc1C(=O)Nc1ccc(Cl)cc1
c1ccc(CN=c2[nH][nH]c3ccc(-c4nnn(Cc5ccccc5)c4C4CC4)cc23)cc1
COc1ccc2[nH]cc(CCC(=O)N3CCc4c(F)ccc(-c5cc(CC(=O)O)ccc5OC)c4C3)c2c1
O=C(O)Cc1ccc(CNC(=O)c2cc(-c3ccc(-c4ccccc4O)cc3)cs2)cc1
CCc1nc(C2CC2)c2n1CCN(C(C(=O)NC)c1ccccc1)C2CCc1ccc(C(F)(F)F)cc1
CCCS(=O)(=O)c1ccc2[nH]c(-c3ccc(-c4ccccc4)cc3)nc2c1
COc1cccc(-c2c(C)n(Cc3c(F)cccc3F)c(=O)n(CC(Cc3ccccc3)N(C)C)c2=O)c1F
CN(C)C(=O)c1cnc2n1CC(c1cccc(F)c1F)CCC2NC(=O)N1CCC(n2c(=O)[nH]c3ncccc32)CC1
CC1CN(C2CCCCC2)CCN1C(C)c1ccc(S(=O)(=O)c2ccc3c(c2)OCO3)cc1
CC(C)N1C(=O)CCC1C(=O)NCc1ccc(F)c(Cl)c1Cl
CC(NS(=O)(=O)C(F)(F)F)c1ccc(S(=O)(=O)c2ccc(Cl)cc2S(=O)(=O)NC(C)(C)C)cc1
CC(C)n1nc(-c2cnc(N)c(C(F)F)c2)cc1C1C2CN(C3COC3)CC21
Cc1ccc(-n2nccn2)c(C(=O)N2CCN(c3ncc4c(C)coc4n3)CCC2C)c1
COC(=O)C1CC2(CN1S(=O)(=O)c1ccc(C)cc1)OCCCCO2
O=C(O)CCNC(=O)c1ccc2c(c1)CCC2N(C(=O)Nc1ccc(OC(F)(F)F)cc1)c1ccc(C2CCCCC2)cc1
CCN=c1[nH][nH]c2cc(NC(O)=NC3COc4ccccc4C3)ncc12
Cn1ccc(COc2ccc3nc(C4CCCCC4C(=O)O)n(Cc4ccc(OC(F)(F)F)cc4)c3c2)n1
CN1C(=N)NC(C)(c2sc(-c3cccc(-c4nnc(C5CC5)o4)c3)cc2F)CS1(=O)=O
CC1Oc2ccccc2OC1COCCCN1CCC(c2nc3ccccc3o2)CC1
Cc1ccc(N2CCN(C(=O)C3CN(C(C)C)CC3c3ccc(Cl)cc3)CC2)c(C(N)C(C)C)c1
O=C(O)CCCC=CCC1C2CCC(C2)C1NS(=O)(=O)c1ccc2ccccc2c1
Cc1cn(CC(O)=Nc2cc(C(=O)c3cn(C(C)C)c4ccncc34)ccn2)nn1
N#Cc1ccc(N(Cc2ccc(Cl)c(OS(N)(=O)=O)c2)n2cnnc2)cc1
CS(=O)(=O)c1ccc(Nc2nn(C3CCCC3C#N)cc2C(N)=O)cc1
CC(C)(C)ONC(=O)C(=O)Nc1ccc(CNC(=O)NC23CC4CC(CC(C4)C2)C3)cc1
CN(C)S(=O)(=O)c1ccc(Nc2nc(N3CCCCC3)nc3c2CCN(c2ncccc2C(F)(F)F)CC3)cc1
CCOc1ccccc1C1=NOC(C(=O)NO)C1
NCC1C2CCC(C2)C1c1cccc(Cl)c1
COc1cc2c(cc1OCCN1CCCC1)-c1n[nH]c(-c3ccc(-c4ccc(O)cc4)cc3)c1C2
O=C(c1cnc2ccc(-c3cc(F)c(O)c(Cl)c3)cc2c1N1CCN(CCN2CCCC2)C(=O)C1)C1CC1
OC(=NC1CCCC1N=c1cnc(C(F)(F)F)c[nH]1)c1cc(C(F)(F)F)ccc1-n1nccn1
CC(NC(=O)C1CC(S(=O)(=O)c2ccccc2Cl)CN1C(=O)C1(c2ccc(Cl)cc2)CC1)C(=O)C(=O)NC1CC1
CC(C)=CC(=O)Oc1cccnc1C(=O)Nc1nccs1
CCc1cc(Nc2cc(=O)n(CCCCOC)c(=O)[nH]2)ccc1C
O=C(O)C(CCN1C(=O)c2ccccc2C1=O)Sc1ccc(C#Cc2ccc(Cl)cc2)cc1
Cc1c(N(CCC2CC2)S(=O)(=O)c2ccc(-c3nn[nH]n3)nc2)sc2ccccc12
COCCNc1nc2ccc(C(=O)N(CCC(C)C)CCC(C)C)cc2n1CCCN1CCCCC1
O=C(CCCO)c1ccc(OCCCc2c[nH]cn2)cc1
Cc1cc(C)cc(NC(=O)C2CCCN2S(=O)(=O)c2ccc(Br)cc2C)c1
Cc1c(C)n(Cc2ccc(-c3ccccc3)cc2)c2ccc(C(O)=NC(C)c3cccc(Cl)c3Cl)cc12
Cc1ccc2c(c1)-c1nc3cc(C(F)(F)F)ccc3n1CCO2
Clc1ccc(C2CN3CCCC3c3ccccc32)cc1Cl
CN1C(=O)N(CCCCCN2CCN(c3ccccc3F)CC2)C(C)(c2ccccc2)C1=O
O=C(NCc1nn[nH]n1)c1ccc(Cn2nc(-c3cc(Cl)cc(Cl)c3)cc2-c2ccc(OC(F)(F)F)cc2)cc1
CCCCCNC(=O)Nc1c(CCC)cccc1OCCCn1cnc(-c2ccccc2)c1C
COc1c(F)cccc1-c1noc(C2CCN2C(=O)c2cc(C)ccc2-n2nccn2)n1
CC(=O)NC(C)c1ccc(OC2CCN(c3ccnc(OCC(F)F)c3OCC(F)F)C2)cc1
COc1ccc(-n2nnnc2C(F)(F)F)cc1C1COC2(CCCNC2c2ccccc2)C1
COc1ccc2[nH]cc(CCC3CCNCC3)c2c1
Cc1cc(C(=O)N2CCCCc3ccccc32)ccc1CNC(=O)Nc1ccc[nH]c1=O
COc1cc(C=C(C#N)C(N)=O)cc(Sc2nc3ccccc3s2)c1O
Cn1c2c(c3ccc(-n4ccc(OCc5ccccc5)cc4=O)cc31)CCNCC2
O=C1c2ccccc2-c2nnc(CCc3ccccc3)cc21
O=C(O)C(CN1C(=O)c2ccccc2C1=O)S(=O)(=O)c1ccc(-c2ccc(Cl)cc2)cc1
CNC(=O)NC(C)c1ccc(OC2CCN(c3ncnc(OCC4CC4)c3F)C2)cc1
CCOC(=O)C=CC(CCC(N)=O)NC(=O)C(Cc1ccccc1)n1cccc(NC(=O)c2cc(C)on2)c1=O
O=C(c1nc(C2CCCCN2C(=O)COc2ccccc2)no1)N1CCC(c2ccncc2)C1
N=C(N)NCCCC(NC(=O)c1ccc(C(c2ccccc2)c2ccccc2)cc1)C(=O)O
O=C(NC1CCCCC1O)c1cnc(OCC2CC2)c(-c2ccc(Cl)cc2)c1
Cc1c(C(N)=O)sc2ncnc(Nc3cccnc3OC(C)CCN)c12
N#Cc1ccc(N2N=C(c3ccc(C(=O)O)c(Cl)c3)CC2C2CCCC2)cc1Cl
COc1cnc(C(O)=Nc2ccc(F)c(C3(C)CS(=O)(=O)C4(CCCCC4)C(=N)N3)c2)cn1
CC(C)Nc1nc(C(C)(C)C)nc2nc(-c3ccccc3Cl)c(-c3ccc(Cl)cc3)cc12
COc1ccccc1C1(C(=O)NS(=O)(=O)Cc2ccc(-c3c(C(=O)N(C)C)sc4c(C)cc(C)cc34)cc2)CC1
COc1ccc(-c2nc3ccc(C4=NN=C(O)CC4C)cc3o2)cc1
CCC1(CC)C(=O)N(c2ccc(CSc3nc4ccccc4s3)nc2)C1=O
CC(C)(C)OC(=O)NCCNc1nc2ccccc2n(C2CCN(C3CCCCCCC3)CC2)c1=O
Cc1c(C(=O)NCc2ccc(Cl)c(Cl)c2)nn(-c2ccc(Cl)c(Cl)c2)c1-n1c(C)ccc1C
FC1(F)CCC(NC(=S)c2cnc(-c3ccc(Cl)cc3)c(-c3ccc(Cl)cc3)n2)CC1
N=C(N)c1cccc(N2CCCCN(C3CCN(S(=O)(=O)c4ccccc4)CC3)C2=O)c1
COc1ccc2nc(C)c3c(C)nc(-c4ccc(C)nc4)n3c2n1
CC1=C2CCc3cc(OCc4ccccc4Cl)ccc3N2CCC1=O
NS(=O)(=O)c1cccc(N=C(O)c2cc3ccccc3nc2Oc2ccc(F)cc2Cl)c1
O=C(CCc1ccc2nc(-c3ccccc3)c3c(c2c1)OCCC3)NCCCCCNc1c2c(nc3cc(Cl)ccc13)CCCC2
CN(C)C(=O)Oc1cccc2c1CCC2N(C)C
COCCOc1cc2ncnc(Nc3ccc(OCc4ccccn4)c(Cl)c3)c2cc1NC(=O)C=CCN(C)C
COc1ccc(Cl)c(Nc2c(C#N)cnc3cc(OCC4CCN(C)CC4)c(OC)cc23)c1
CC1(C)CCCN1c1cnc2cccc(-c3cc4c([nH]3)CCN=C4O)c2n1
[N-]=[N+]=NCc1cc(Cn2cc(NC(=O)CCCCCCC(=O)NO)cn2)cc(N=[N+]=[N-])c1
COCCCOc1cc(CC(CC(N)C(O)CC(C(=O)NCC(C)(C)Cn2cc(CN(C)C)nn2)C(C)C)C(C)C)ccc1OC
CN(C)C(=O)n1cc(C(=O)c2ccn3c2CSC3c2cccnc2)c2ccc(-c3ccc(F)cc3)cc21
O=C(Nc1cccc(OCc2cccc(F)c2)c1)C1CCN(c2ccncc2)CC1
CN(C)CC(=O)N1CCC(n2ncc(-c3cnc(N)c(-n4nnc5ccccc54)n3)n2)CC1
O=S1(=O)C=Cc2cc(-n3cc(C4CC4)nn3)ccc2O1
CC(C)CC(NC(=O)C(Cc1ccccc1)NC(=O)C1CCCC1)B(O)O
CN1C(=O)N(c2cccc(C(F)(F)F)c2)C2=C(C(=O)CC2)C1c1ccc(C#N)cc1C(O)=NCc1cn(C)cn1
COc1ccc(-c2[nH]c(=O)ccc2-c2ccc(OCc3ccc4ccccc4n3)cc2)cc1
COc1ccccc1CNCCCCCC(=O)NCCCCCCCCNC(=O)CCCCCNCc1ccccc1OC
Nc1ccccc1Nc1ccc2c(c1)SCc1ccccc1C2=O
CC(C)n1cc(-c2n[nH]c3ccnc(OC(C)C(F)(F)F)c23)cn1
CCCc1c(OCCCOc2ccc(C=CC(=O)O)cc2)ccc2c(-c3ccccc3)noc12
COc1ccc(COc2ccc3nc(-c4cn5nc(SC)sc5n4)oc3c2)cc1
CN(CCN1CCN(c2ccccc2)C1=O)CC12CCC(CC1)C2(C)C
Cc1cccc2c(=O)n(CC(=O)NCCc3ccc(Cl)cc3)cnc12
CCOCC(=O)Nc1ccc(Cl)c(-n2nc(CC)n(Cc3ccc(-c4ccccc4S(=O)(=O)NC(=O)OC(C)(C)C)cc3F)c2=O)c1
Cc1nc2c(-c3ccccc3)cnn2c(N)c1-c1ccccc1
CC(c1ccc(-c2ccn(C)c(=O)c2)cc1)N1CCC2(CCC(O)C2)OC1=O
c1ccc(-c2csc(N3CCSCC3)n2)cc1
CC(N=C(O)Nc1cc2[nH]nc(-c3cccc(C#N)c3)c2cn1)c1ccccc1
CCC(=O)N1CCc2nc(N3CCN(Cc4ccc(F)cc4F)CC3)c(NC(C)C)nc2C1
N#Cc1nc(NCCCCO)nc(Nc2ccccc2)n1
Cc1c(C(O)=Nc2cccc(C(F)(F)F)c2)cc(-c2ccccc2)n1CCCN1CCN=C(O)C1
Nc1nc(CN2CCN(c3ccccc3)CC2)nc(N2CCCc3ccccc32)n1
CC1(C)Cc2ccc(-c3cccnc3F)cc2C2(COC(N)=N2)C1
Cc1ncc(C)n2nc(CCc3cn(C)c(-c4cccs4)n3)nc12
COC(=O)c1cn(-c2ccc(S(N)(=O)=O)cc2)nc1-c1ccc(Br)cc1
Nc1ncnc2occ(-c3ccc(NC(=O)Nc4cccc(C(F)(F)F)c4F)cc3)c12
CCN(CC)c1nc2ccc(NC(=O)c3c(C(=O)N(C)C4CC4)cnn3C)cn2n1
Cc1c(C(=O)NCCc2ccc(Cl)cc2)nn(-c2ccc(Cl)cc2Cl)c1-n1cccc1
COc1cccc(-c2cnc(Nc3ccccc3Cl)c(Cl)c2C#N)c1
Nc1[nH]nc(-c2ccc(F)cc2)c1-c1ccncc1
CN(C)CC(=O)Nc1ccc(Cl)c(C(=O)Nc2ccc3c(c2)-c2c(c(C(N)=O)nn2-c2ccc(S(C)(=O)=O)cc2)CC3)c1
Cc1ccc(OCC2CC3CCC2N3C(=O)c2cc(C)ccc2-n2nccn2)nc1
CCN=C(O)CN1CCC(c2ccc(C(OCc3c(F)cccc3F)(C(F)(F)F)C(F)(F)F)cc2)(S(=O)(=O)c2ccc(F)cc2)C1
COc1ccc(NS(=O)(=O)c2ccc(-c3ccoc3)s2)cc1N1CC(C)NC(C)C1
CC1CNc2c(cccc2S(=O)(=O)NC(CCCN=C(N)N)C(=O)N2CCC(CCCl)CC2)C1
Cc1cccc(C)c1OCC(=O)NC(Cc1ccccc1)C(O)C(O)C1CCCN1C(=O)COc1c(C)cccc1C
O=C(O)CCCn1nc(-c2ccc(F)cc2)cc1C(=O)NCCCCCCS
COc1ccc2c(c1)Cc1ccccc1C2CN
CN1CCN=C1c1ccc(NC(=O)c2cc(C(F)(F)F)nn2-c2cc3ccccc3cc2F)c(F)c1
O=C(NCCCCCCN=C(O)N1Cc2ccccc2C1)c1ccc(F)cc1
N#Cc1c(N)nc(SCCO)c(C#N)c1-c1ccc(F)cc1
Cc1ccc(C2CC3CCC(C2C(=O)Oc2ccccc2)N3C)cc1
N#Cc1cc(Cl)ccc1NC(N)=NC(=N)N
O=c1cc(-c2cccc(F)c2)oc2ccc(OCCCCCCN3CCC(O)CC3)cc12
CCCc1c(OCCCn2ccc3cc(OC(C)(C)C(=O)O)ccc32)ccc2cc(C(=O)c3ccoc3)ccc12
O=c1[nH]c2ccc(-c3nc(N4CCOCC4)c4cnn(C5CCN(Cc6ccccc6)CC5)c4n3)cc2[nH]1
O=C(O)C=Cc1ccc(-c2nc3c(=O)n(CC4CCCCC4)c(=O)n(CC4CCCCC4)c3[nH]2)cc1
Oc1ccc(C2=C(c3ccccc3)c3ccc(O)cc3C2)cc1
CCC(Nc1c(Nc2cc(C#N)cc(C(=O)N(C)C)c2O)c(=O)c1=O)c1ccccc1
O=C(Nc1ccccn1)C1C(=O)N2c3ccccc3Oc3cccc1c32
CNC(=O)CCn1c(NC(=O)c2ccc(C#N)cc2)nc2cc(N(C)C(=O)C3CCCCC3)ccc21
CC(N=C(O)Nc1cc2[nH]nc(OCCO)c2cn1)c1ccc(F)cc1
O=S(=O)(c1ccc2oc3c(c2c1)CNCC3)n1ccc2ccccc21
O=C(c1ccc(Br)cc1NS(=O)(=O)c1cccc2nccnc12)N1CCOCC1
COC(=O)CCCCC(CCSSC(CCO)=C(C)N(C=O)Cc1cnc(C)nc1N)SC(C)=O
CNc1ccc(-c2cc3ncn(C)c(=O)c3c(NCCOC)n2)cc1
COc1cc2c(N3CCN(C(=O)Nc4ccc(OC(C)C)cc4)CC3)ncnc2cc1OCCN1CCS(=O)(=O)CC1
O=C(Cc1cccc2ncccc12)Nc1scc(Br)c1-c1ncn[nH]1
Cc1ccc2c(c1)C1(c3ccccc3)SCCN1C2=O
Fc1ccc(N2CCN(Cc3cnn(-c4ccc(F)cc4)c3)CC2)cc1
O=C(Cc1nnc(-c2cc(Cl)cc(N3CCOCC3)c2)o1)N1CCC(n2c(=O)[nH]c3ncccc32)CC1
CC1c2nc(N3CCC(Oc4ccc(F)cc4F)CC3)c(NCC(F)F)nc2CCN1S(C)(=O)=O
CC(C)CC(NC(=O)OCc1ccccc1)C(=O)NC(CC(=O)O)C(=O)CF
CCN(CCO)CCCOc1ccc2c(Nc3ccc(NC(=O)NCc4ccccc4)cc3)ncnc2c1
COC(=O)CN(CCOc1ccc(-c2ccccc2S(N)(=O)=O)cc1)c1cccc(C(=N)N)c1
Cc1nn(-c2ccnc(Nc3ccc4c(c3)c(C(=O)C3CC3)cn4C)n2)cc1CN1CCC(O)C1
CCC(C)n1cc(C(O)=NCc2ccc(S(C)(=O)=O)cc2)c(=O)c(-c2cccc(C(F)F)c2)c1C
O=C1c2ccccc2C(=O)N1CCCN1CCC(c2c[nH]c3ccccc23)CC1
CCCC(=O)NCCCc1cn2c3c(cccc13)CCC2
O=C(O)c1ccc2[nH]cc(C3CCN(C(CO)C4CCN(C(=O)Nc5ccc(Cl)c(Cl)c5)CC4)CC3)c2c1
CCC(=O)Nc1cc(C(=O)O)cc(-c2ccccc2-c2cc(Cl)ccc2OCc2ccccc2)c1
NS(=O)(=O)c1cccc(-c2n[nH]c3ccc(NS(=O)(=O)Nc4ccccc4)cc23)c1
CC(C)CN(CC(Cc1ccccc1)NC(=O)OCc1cncs1)CC(Cc1ccccc1)NC(=O)OCc1nccs1
COCCN1CCC(Oc2cc3c(Nc4cc(Cl)ccc4F)ncnc3cc2OC)CC1
CCC1=C(c2ccc(O)cc2)C(C(=O)O)c2cc(O)ccc21
COc1c(Cl)ccc2c1C(C#Cc1cccnc1)(C(F)(F)F)NC(=O)N2
Cc1noc(C)c1S(=O)(=O)NCCCN1CCC(O)(c2ccc(Cl)cc2)CC1
CCC(C)C(NCN(Cc1ccc(F)cc1)C(=O)c1ccc(Cl)cc1)C(=O)NC(Cc1cscn1)C(=O)NO
CN1CCCC1c1ccc(C(c2ccccc2)C2CCCCC2)o1
CSCC(NC(=O)C(Cc1ccccc1)OC(=O)N1CCC(N)CC1)C(=O)NC(CC1CCCCC1)C(O)CSc1ccccn1
COc1cccc2c1CC1CC(C(=O)N3CCN(c4ccc5nccn5n4)CC3)CN(C)C1C2
COCC1CN(CC2CCN(Cc3ccccc3)CC2)C(=O)N(c2cccc(C(=N)N)c2)C1
Cc1cc(C)cc(Oc2nc3c(C)cccn3c(=O)c2C=C(C#N)C(=O)NC2CCS(=O)(=O)C2)c1
COC(C)(C)C#Cc1csc2c(NCC(N)Cc3ccccc3)nc(-c3ccncc3)nc12
Cn1ccc2c1C(c1ccccc1)CN1CCCC21
Clc1ccc(-c2nn(-c3ccccc3)c3c2CCCCC3)cc1
N#Cc1ccn(CC23CNCCC2(c2ccc(Cl)c(Cl)c2)C3)c1
CC(C)(CN1C(=O)c2cccc3cccc(c23)C1=O)C[N+](C)(C)CCCCCC[N+](C)(C)CC#CCN1OCCC1=O
CN(C)CCCN(C)c1ccc([N+](=O)[O-])cc1S(=O)(=O)N(C)N=Cc1cnn2ccc(C#N)cc12
COc1ccc(Oc2c(Cl)cnn(-c3ccc4ccccc4c3)c2=O)cc1
CCCCN(Cc1ccc(O)c(Cl)c1)c1ccc(C(O)(C(F)(F)F)C(F)(F)F)cc1
Cc1cccc(C)c1Sc1ccc(C#N)c(C(F)(F)F)c1
Clc1cnc(Nc2ccc(N3CCNCC3)cc2)nc1NCC1CCCO1
CN(C)c1ccc(-c2ccc3ncc4[nH]c(=O)n(-c5ccc(C(C)(C)C#N)cc5)c4c3n2)cn1
CS(=O)(=O)Nc1cccc(C(O)CNCCOc2ccc3c(Cl)n[nH]c3c2)c1
FC(F)(F)c1nnc2c(NC3CCCCC3)nc3ccc(Cl)cc3n12
Cn1cnc2cc(-c3ccc(N4CCOCC4)cc3)nc(-c3ccc(CO)s3)c2c1=O
NS(=O)(=O)c1ccc(OCCCO[N+](=O)[O-])cc1
Cc1c(NC(=O)c2coc(=O)c(Br)c2)c(=O)n(-c2ccccc2)n1C
COc1ccc(-n2nc(C(F)(F)F)c3c2C(=O)N(c2ccc(C4(N5CCCCC5=O)CC4)cc2)CC3)cc1
Nc1ncc(-c2cc(N3CC4CC3CO4)nc(N3CCC4(C3)CC4(F)F)n2)cc1OC(F)F
CCC(=O)N(c1ccccc1)C1CCN(CCC(C#N)(c2ccccc2)c2ccccc2)CC1
CCCCC(=O)Nc1ccc(Br)c(-n2nc(C)n(Cc3ccc(-c4ccccc4S(=O)(=O)NC(=O)OC(C)(C)C)cc3F)c2=O)c1
COCC(N=C(O)Nc1cc2[nH][nH]c(=NCC(F)(F)F)c2cn1)c1ccccc1
CC(C)(CCCCOc1cc(-c2ccc3c(c2)OCO3)cc(-c2ccccc2)n1)C(=O)O
O=C1N2CC(CCC2C(O)=NC(CO)C2CCNCC2)N1OS(=O)(=O)O
N#Cc1cc(S(=O)(=O)Nc2ncns2)ccc1Oc1ccc(Cl)cc1-c1ccnc(OC2CCC2)c1
N#CN=C(Nc1cccc2[nH]ccc12)N1CCN(C(=O)Nc2ccc(Cl)cc2)C(c2ccccc2)C1
CCNC(=O)c1ccc(C(=C2CC3CCC(C2)N3)c2ccccc2)cc1
CC(C)CN(Cc1cc(Cl)c2c(c1)OCCCO2)C(=O)C(C)CNCc1ccccc1C(F)(F)F
COc1cccc(C(=O)Nc2cccc(NC(=O)c3ccccc3)c2)c1
O=C(O)CCNC(=O)c1ccc(-c2cc(Cl)ccc2C(=O)Nc2ccc(-c3ccc(F)cc3F)cc2)cn1
CC(C)(C)C1NC(=O)C(CN(O)C=O)CCCCCCCCNC1=O
CN(C)C1CCC(Nc2ncnc3[nH]cc(C#N)c23)CC1
OC(Cc1cccc(Cl)c1Cl)=NC1CCOc2ncccc21
CCNC(=O)c1ccc(C=C2CC3CCC(C2)N3Cc2ccoc2)cc1
CN(C)C1(c2cccc(F)c2)CCC(C)(CN=C(O)C=Cc2ccccc2)CC1
Cc1ccc2cccc(NS(=O)(=O)c3cccc([N+](=O)[O-])c3)c2n1
O=C(C1CCCCC1)N1CCN(C(c2ccccc2)c2ccc(Cl)cc2Cl)CC1
OC(=Nc1cnc(Oc2ccc(-c3cnc4cnccn34)cc2)nc1)Nc1cc(C(F)(F)F)ccc1-c1cccnc1
Cc1cc(-c2ccccc2)n[nH]c1=NCCC1CCN(Cc2ccccc2)CC1
NC(=O)c1nnc(=NC2CCCCC2N)[nH]c1Nc1cc(-c2ccccc2)cs1
Cc1ccccc1C(CC(=O)O)NC(=O)c1nn(-c2ccccc2)cc1O
CN1C(=O)C(NC(=O)Nc2cccc3ccccc23)N=C(c2ccccc2)c2ccccc21
CC(C)CN1CCc2cc(O)ccc2C1(C)c1ccc(C=CC(=O)O)cc1
N=C(O)CNC(=O)c1cc2c(nc1O)CC13CCN(CC4CC4)C(Cc4ccc(O)cc41)C3C2
Cc1noc(C)c1-c1ccc2c(c1)C(O)(C1CCOCC1)C(O)=N2
Nc1c(-c2ccccc2)nn(-c2nc(C(=O)O)cs2)c1-c1ccccc1
CC(C)OC(=O)c1c(O)cc(OCCN2CCOCC2)cc1CCCN1C(=O)C=CC1=O
Cc1cc(C(=O)N2CCC3(CC2)CC(=O)c2nn(C4CCCC4)cc2O3)cc2cn[nH]c12
Cn1ncc2c(Oc3ccc(Nc4ncnc5ccn(CCO)c45)cc3Cl)cccc21
Cc1cc(OCC(C)(C)C(=O)O)ncc1-c1ccc(-c2nc(C(C)(C)C(F)(F)F)c[nH]2)cc1
Cc1ccc2cccc(OCc3c(Cl)ccc(S(=O)(=O)NC(C)(C)C(=O)NCCCN=C(N)N)c3Cl)c2n1
C=CC(=O)Nc1ccc(S(=O)(=O)N2CCN(C(=O)OC)CC2)cc1
CC(=O)N1CC=C(c2cc3nccc(Oc4ccc(NC(=O)c5cnn(-c6ccccc6)c5C(F)(F)F)cc4F)c3s2)CC1
CCOC(=O)CCCn1cc(C=C2C(=O)Nc3ccc(S(N)(=O)=O)cc32)c2cc(OC)ccc21
CN(C)c1ccc(NS(N)(=O)=O)cc1
O=C1c2c(c(O)c3nccnc3c2O)C(=O)N1Cc1ccc(-c2ccccc2F)cc1
CCOC(C)(C)C=C(C#N)C(O)=NC(C)Cn1nc(-c2ccc(Oc3ccccc3)cc2F)c2c(N)ncnc21
Cc1c(Nc2c(C#N)cncc2C=Cc2ccccc2)ccc2c1ccn2C
NC1CCC(n2cnc3cnc4[nH]ccc4c32)CC1
CCC(CC(C)C)C(=O)Nc1ccc(S(N)(=O)=O)cc1
COC(C)(c1nccs1)c1cccc(OCc2ccc3ccccc3c2)c1C
NC(Cc1ccc(O)cc1)C(=O)N1CCCC1C(=O)NC(Cc1ccccc1)C(=O)NC(CO)Cc1ccccc1
COc1cccc(C(=O)NN(C(=O)c2cc(C)cc(C)c2)C(C)(C)C)c1
CC(=O)c1ccc(SCCCc2c[nH]cn2)cc1
Cc1nsc(-c2nnc3n2CCN(C(=O)c2ccc(F)cc2F)C3C)n1
Cc1cc(-c2n[nH]c3cc(NC(=O)NCCc4nc5ccccc5n4C)ncc23)ccn1
CCC1COC(=O)N1c1cc(C(=O)NC(C)CO)cc(-c2ccc(C)cn2)c1
Oc1ccc2c3c1OC1c4[nH]c5ccccc5c4CC4(O)C(C2)NCCC314
O=C(CC1CCCC1)Nc1ccc(NC(=O)N2Cc3ccc(F)cc3C2)cc1
Oc1nccc2ccc(OCCCN3CCN(c4cccc5sccc45)CC3)cc12
CN(CCO)c1cc(Nc2ccc(C(=O)Nc3nc(-c4ccc(F)c(C(F)(F)F)c4)ns3)cc2)ncn1
CCOC(=O)C=CC(CCC(N)=O)NC(=O)C(CC(=O)C(CC(C)C)NC(=O)OCc1ccccc1)Cc1ccccc1
NC1=NC2(c3ccc(F)s3)CN(c3ncccn3)CC2CS1
CS(=O)(=O)N1CCC(N(Cc2ccccc2C#N)c2ccc(C#N)c(Cl)c2)C1
O=C(CC1CC1)N1CCCC(Oc2ccc(NC(=O)N3Cc4ccncc4C3)cc2)C1
COc1ccc2oc(-c3ccc(N(C)C)cc3)cc2c1
Cc1ccc(CC2CCN(C(=O)c3nc4ccc(O)cc4[nH]3)CC2)cc1
O=C(Nc1cc(F)ccc1Oc1ccc(C(=O)O)c(C(=O)O)c1)c1cc(Cl)ccn1
O=c1c(C2=NS(=O)(=O)c3ccccc3N2)c(O)c2ccccc2n1CCC1CC1
COc1ccc(-c2cc(N3CCOCC3)cc(=O)o2)cc1
CCC(=O)N1CC2(C)OC(C)(C1)C1C(=O)N(c3ccc(C#N)c(C(F)(F)F)c3)C(=O)C12
CN1CCc2cc(Cl)c(O)cc2C(c2ccc(CN(C)S(=O)(=O)c3ccccc3)cc2)C1
N#Cc1ncc2nc1OCCCCCOc1cc(NCc3ccncc3)c(Cl)cc1NC(=O)N2
COCC(C)(C)n1cc(C(=O)c2cncc(NC(=O)Cn3ccc(C4CC4)n3)c2)c2cncnc21
Cc1ccccc1N1CCN(C(=O)c2cccc(Cl)c2Cl)CC1=O
N#Cc1ccc(NCCCNCC(=O)N2CCCC2C#N)nc1
CN1C(=O)N(c2cccc(C(F)(F)F)c2)C2=C(C(=O)CC2)C1c1ccc(C#N)cc1C(O)=NCc1nnnn1C
O=C(c1n[nH]c2c1CNCC2)N1CCC(c2cccc(F)c2Cl)CC1
COc1ccc(S(=O)(=O)N(OC(C)C)C(C(=O)NO)C(C)C)cc1
CCCCCCC(CCl)n1cnc2c(N)ncnc21
Clc1ccc(Nc2nccc(-c3ccc(Cl)c(Cl)c3)n2)c(Cl)c1
CCCC(c1ccc2c(cnn2-c2ccc(F)cc2)c1)C(C)(C)C(=O)Nc1nncs1
COc1cnc(N(C)C)nc1-c1nc2c(n1C(C)C)C(c1ccc(Cl)cc1)N(c1cc(Cl)ccc1C)C2=O
Cc1cccc(N2CCN(CCCNC(=O)c3cc(-c4ccc(Cl)cc4)n(C)c3C)CC2)c1C
CC(=O)NC(=S)NCC1CC2c3cc(C(C)(C)C)cc4[nH]cc(c34)CC2N(C)C1
N=C(Nc1ccc(-c2ccccc2)cc1)Nc1ccc(-c2ccccc2)cc1
CN(C)Cc1ccccc1Sc1cccc(C(F)(F)F)c1
CNC(=O)C1OC(n2cnc3c(NC4CCCC4)nc(Cl)nc32)C(O)C1O
CS(=O)(=O)Nc1cc2c(cc1Sc1ccccn1)C(=O)CC2
Cc1c(Cc2ccccc2)nnc(N2CCN(c3cnc(C(=O)N(C)CCO)cn3)C(C)C2)c1C
CSc1cccc(CC(=O)Nc2nnc(CCCCc3ccc(NC(=O)Cc4cccc(OC(F)(F)F)c4)nn3)s2)c1
CCN(C(=O)Oc1ccc(F)cc1)C1CN(C(=O)C2CCN(c3ccc(C#N)nn3)CC2)CC1c1ccc(Cl)c(F)c1
COc1cc(OCc2nc(-c3ccnc(F)c3)sc2C(C)C)c2cc(-c3cn4nc(OC)sc4n3)oc2c1
COCCCNc1cc(S(=O)(=O)c2ccc3c(c2)nc(C(C)(C)C)n3CC2CCOCC2)ccn1
CC(C)(C=C(C#N)C(=O)N1CCCC1Cn1nc(-c2ccc(Oc3ccccc3)cc2F)c2c(N)ncnc21)CN1CCOCC1
CCCCN(CCCC)C(=O)CN1CC(c2ccc3c(c2)OCO3)C(C(=O)O)C1CC(C)(C)C1OCCO1
O=C(CCCCCCS)Nc1nc(-c2cccc(F)c2)cs1
Nc1cc(-c2cc(Cl)ccc2Oc2cc(F)c(S(=O)(=O)Nc3ncns3)cc2Cl)ccn1
COCc1cc(COc2ccc(C3(N)CCN(C(CC(C)C)C(=O)NO)C3=O)cc2)c2ccccc2n1
CNC(=O)c1cc(Oc2ccc3sc(Nc4ccc(C(C)C)cc4)nc3c2)ccn1
Cn1c(=O)n(CC2CCC(NC(=O)c3cc(C(F)(F)F)ccc3Cl)CC2)c2ccccc21
CC(=O)CC(=O)NCCCN1CCC(c2ccccc2)(c2ccccc2)CC1
N=C(Nc1cccc(COCC2CC(OCc3cccc(NC(=N)c4cccs4)c3)CN2)c1)c1cccs1
CSc1ccc(OC(CCN(C)C)c2ccc(OCCCN3CCCCC3)cc2)cc1
COc1ccc(Cn2c(Cc3c[nH]c4ccccc34)nnc2C(Cc2c[nH]c3ccccc23)NC(=O)C(C)(C)N)cc1
Cc1cc(C)[n+](CC(=O)Nc2c(S(N)(=O)=O)cc(S(N)(=O)=O)c(Cl)c2Cl)c(C)c1
CC(C)(O)C(F)CN=C(O)c1cnc(-n2ncc3cc(Cl)cnc32)cc1Nc1cnn(CC(F)(F)F)c1
Cc1ccc(-c2cccc(CO)c2)cc1C(=O)Nc1c(C)ccc(C(=O)O)c1C
N#Cc1cccc(-c2cnc3[nH]cnc(NCCN4CCOCC4)c2-3)c1
CC(C)N1CC(C)n2c(c(O)c3c(=O)n(Cc4ccc(F)cc4)ncc32)C1=O
Cc1ccc(-c2cc(Br)ccc2OCc2ccc(F)cc2F)n1-c1ccc(OC(F)F)c(C(=O)O)c1
CNS(=O)(=O)c1ccccc1Nc1nc(Nc2ccc3c(c2)CCCC(=O)N3C)ncc1Cl
Cc1ccccc1C1(O)CCN(C(c2ccccc2)c2ccccc2)CC1
COc1cc(-c2cnc(C)n2C)ccc1Nc1cc2cc(-c3cnn(CC4CCC4)c3)ccc2cn1
Cc1ncccc1C(OC1CN(C(=O)N2CCCCC2)C1)c1ccc(Cl)cc1
Cc1cnn(CC2CCC(NC(=O)c3cc(C(F)(F)F)ccc3Cl)CC2)c1
CC(C(=O)OC1C[N+]2(CCCOc3ccccc3)CCC1CC2)(c1cccs1)c1cccs1
O=C(NCC1CCCN1CCc1ccccc1)C1CCCCC1
CCCCCCC(C)(C)c1cc(O)c2c(c1)OC(C)(CO)C1CCC(CO)CC21
CCNC12Cc3c([nH]c4ccccc34)C3Oc4c(O)ccc5c4C31CCN(C)C2C5
CN(c1cccc(OCC(=O)NCC(O)CN2CCc3ccccc3C2)c1)S(C)(=O)=O
CCc1cn(C2OC(CNC(=O)C3c4ccccc4Oc4c3cccc4C(F)(F)F)C(O)C2F)c(=O)[nH]c1=O
O=C(Cc1ccncc1)NC1CCC2(O)C3Cc4ccc(O)c5c4C2(CCN3CC2CC2)C1O5
O=C(O)Cc1cccc(CCC2C3CCC(O3)C2c2nc(C(=O)NCCCCC3CCCCC3)co2)c1
CN(C)c1ccc(C(=O)O)c(Oc2nc(Oc3cccc(-c4cccc(CN)c4)c3)c(F)c(N3CCC(N(C)C)C3)c2F)c1
CN(C)c1ccc(-c2nc(-c3ccc(F)cc3)c(-c3ccncc3)[nH]2)cc1
NC(C(=O)N1CCCC1C(=O)NCC1CCCCC1)C(c1ccccc1)c1ccccc1
CCCNC(=O)C1=C(C)Nc2ccnn2C1c1ccc(Cl)c(Cl)c1
NS(=O)(=O)c1ccc(N=Nc2cnc(O)c(O)c2)cc1
CC(Oc1cc(C(=O)Nc2ccc(C(=O)N3CCNC(C)(C)C3)cc2)nnc1N)c1c(Cl)ccc(F)c1Cl
CC1=CC2=CCC3C(CCC4(C)C(O)CCC34)C2(C)CC1
COc1ccc(CNCCN2CCC(Cc3ccccc3)CC2)cc1OC
CN(C(=O)C(Cc1ccc(C(=N)NN)cc1)NS(=O)(=O)c1ccc2ccccc2c1)C1CCCC1
NS(=O)(=O)c1ccc(NC(S)=NNc2c(F)c(F)c(F)c(F)c2F)cc1
OCCn1cc(-c2ccc3nnc(Sc4ccc5ncc(N6CCOCC6)cc5c4)n3c2)cn1
CCOCOC1CC(C(=O)OC)C2(C)CCC3C(=O)OC(c4ccoc4)CC3(C)C2C1=O
Nc1nccc2c1CCC(C(=O)NC(Cc1ccccc1)c1nc(-c3ccc4c(N)n[nH]c4c3)c(Cl)[nH]1)C2
Cn1cnc2cc(-c3ccc(N4CCC(CO)C4)c(S(C)(=O)=O)c3)nc(NC3CC3)c2c1=O
O=C(NCc1ccc(S(=O)(=O)N2CCOCC2)cc1)c1cc2cnccc2[nH]1
CN(CCC1CCC(C(=O)N2CCC(O)CC2)CC1)C(=O)Oc1ccc(Cl)cc1
COc1ccc2c(c1)C(CCNC(=O)C(F)(F)F)=C(c1ccccc1)C2
C#Cc1ccc(Nc2c(C(=O)NOCCO)c3c(n2C)C(=O)CCC3)c(F)c1
CCc1cccc2c(C3=CCN(CCc4coc5ccc(OC)cc45)CC3)c[nH]c12
CCC(O)(c1cn(Cc2ccc3c(-c4ccccc4C)cc(C(N)=O)nc3c2)nn1)C(F)(F)F
COc1cc(-c2ccc3ncnc(Nc4cccc5nn[nH]c45)c3c2)ccc1O
CCCCCCCNC(=O)c1ccc(N2CCN(C(=O)c3ccccc3C(F)(F)F)CC2)nn1
COc1ccc2nc(C)c3c(C)nc(-c4cncnc4)n3c2n1
COC(=O)c1cncn1Cc1ccc2c(-c3ccc(F)cc3)cc(C(N)=O)nc2c1
CN(C)C(=O)c1cccc(-c2cnc(N)c(-c3nc4cccc(N5CCNCC5)c4[nH]3)n2)c1
CC(=O)c1cnc2ccc(-c3cc(F)c(O)c(Cl)c3)cc2c1NC1CCC(C(=O)N2CCN(C)CC2)CC1
C=C(C)C12CC(C)C34OC(Cc5ccccc5)(OC1C3C=C(COC(=O)Cc1ccc(OC)c(OC)c1)CC1(O)C(=O)C(C)=CC14)O2
O=S(=O)(c1cccc2nonc12)N1CCOc2c(N3CCNCC3)cc(Cl)cc21
COC(=O)N(CC(=O)O)Cc1cccc(OCc2coc(-c3cccc(C)c3)n2)c1
CCCC(CC1(C(=O)Nc2ccc(OC)nn2)CCCC1)C(=O)O
CC(Oc1ccccc1)C(=O)Nc1ccc2oc(-c3ccncc3)nc2c1
O=C(OC1CCc2ccccc21)N1CCC2(CC1)C(=O)NCN2c1ccccc1
COCCN1CCN(c2ccc(CC(C#N)NC(=O)C3NC4CCC3C4)c(F)c2)CC1
CN(C)CCOc1ccc(CC(CC(O)C(Cc2ccccc2)NC(=O)OC(C)(C)C)C(=O)NC2c3ccccc3CC2O)cc1
CC1Oc2ccccc2OC1CNCC1CCN(c2ncccn2)CC1
O=S(=O)(Nc1cccc2cccnc12)c1ccc(Cl)cc1F
Cc1ccc(N2CCN(C(=O)C3C(c4ccc(Cl)cc4)CCN3C(=O)C3CCC3)CC2)c(C(N)C(C)C)c1
CC(NC(=O)OC(C)(C)C)c1cccc(CC(=O)Nc2ccc(CCCCc3nnc(NC(=O)Cc4ccccc4)s3)nn2)c1
COc1cccc(C=C2SC(=NC(C)C)N(c3ccccc3)C2=O)c1
CC(C)N1CC(CN2CCN(C(c3ccccc3)c3ccccc3)CC2)OC1=O
OC(=NC1CCCC1N=c1cnc(C(F)(F)F)c[nH]1)c1cc(C2CC2)ccc1-n1nccn1
Cc1nc(=NC(O)=Nc2ccccc2N2CC3(CCN(CC(C)(C)C)CC3)c3c(Cl)ccc(O)c32)s[nH]1
Cc1cnc(NCC(F)(F)c2ccccc2)c(=O)n1CC(=O)NCc1ncccc1F
O=C(O)COc1ccc(-c2nccs2)cc1-c1ccccc1
Cc1cc(SC2=C(O)OC(C)(CCc3ccc(O)cc3)CC2=O)c(C(C)(C)C)cc1OS(=O)(=O)c1ccc(F)cc1
CC(c1nc2c(cnn2C2CCOCC2)c(=O)[nH]1)N1CC(Oc2cccc(Cl)c2)C1
CNC(=O)C(Cc1ccc(OC)cc1)NC(=O)C(Cc1cccc(Cl)c1S)CC(C)C
CCCCS(=O)(=O)Nc1ncnc(OCCOc2ncc(Br)cn2)c1-c1ccc(Br)cc1
COC(=O)COc1ccc(NC(=O)C=C(C)C=CC=C(C)C=CC2=C(C)CCCC2(C)C)cc1
Cc1c(C(C)C)c(=O)on1C(=O)N1CCCCCC1
Cc1cc(N(C)CCN(C)C)nc2ccc(NC(=O)COc3ccc(Cl)cc3Cl)cc12
CCCCCCC(C)(C)c1ccc(-c2cc(C)cc(C)c2)c(N)c1
NC(=O)Cc1nc(-c2cccc(-c3ccccc3OC(F)(F)F)c2)cs1
CCCc1c(C(=O)Nc2ccc(Oc3ccnc4cc(-c5cn(C)cn5)sc34)c(F)c2)cnn1-c1ccccc1
CC(C)Oc1nccn2c(-c3ccnc(NCC(C)(C)CO)n3)c(-c3ccc(F)cc3F)nc12
Cc1nn(Cc2ccc(NC(=O)c3ccc(Cl)c(Cl)c3)cc2F)c(C)c1CC(=O)O
CCCC(CO)Nc1nc(NCc2ccccc2)c2ncn(C(C)C)c2n1
Cc1cc2ccc(F)cc2nc1N(Cc1ccc(OC(F)(F)F)cc1)S(=O)(=O)c1ccc(C(=O)O)cc1
COc1nc2ccc(C(O)(c3ccc(N(C)C)cc3)c3cccnc3)cc2c(Cl)c1Cc1ccc(-n2cccn2)cc1
CC1CC2C3CCC4=CC(=O)C=CC4(C)C3C(O)CC2(C)C1(O)C(=O)CSc1ncnc2ccccc12
CCNC(=O)c1noc(-c2cc(C(C)C)c(O)cc2O)c1NC(=O)C1CCC(CN2CCOCC2)CC1
O=C(NCCCNC(=O)c1ccc2c(O)c(O)ccc2c1)c1ccc2c(O)c(O)ccc2c1
CCCCN(CC)c1cc(C)nc2c1NC(=O)CN2c1ccc(OC)nc1C
CNC(=O)C(Cc1ccccc1)NC(=O)C(CC(C)C)SC1CN(C(=O)CCCCCN2C(=O)c3ccccc3C2=O)CC1S
Cc1onc(-c2ccccc2)c1CNCC(O)c1ccc(O)c2[nH]c(=O)sc12
CC(=O)NC(Cc1ccccc1)C(=O)NNC(=O)NC(C(=O)OCc1ccccc1)C(C)C
CN1CCN(CC2CCC(Nc3c(C(=O)C4CC4)cnc4ccc(-c5cc(F)c(O)c(Cl)c5)cc34)CC2)CC1
COc1cc2ncn(-c3cc(OCC4CCCO4)c(C(N)=O)s3)c2cc1OC
O=C(Nc1cccc2[nH]ncc12)NC1CCC(c2nc(C(F)(F)F)cs2)C1
COC(=O)C1(Cc2cccc(F)c2)CCc2cnc3c(-c4ccc(C(F)(F)F)cc4)cnn3c21
CCn1nc2c(c1C)OC1(CCN(C(=O)c3ccc4[nH]ncc4c3)CC1)CC2=O
CS(=O)(=O)NC1CCC(Nc2nccc(-n3ccc4c(N5CCN(C(=O)CO)CC5)cccc43)n2)CC1
O=C(Nc1ccccc1)Nc1cccc(CO)c1CN1CCC(Cc2ccc(F)cc2)CC1
C=CCON=C(c1ccccc1)c1ccc2c(c1)C(C)(C)CCN2CCOc1ccc(CC(OCC)C(=O)O)cc1
O=C(Nc1nc2ccccc2n2c(=O)n(-c3ccccc3)nc12)C(c1ccccc1)c1ccccc1
Cc1ccc(-c2ccc(N3C(=O)C(=O)C(C(=O)CC(C)C)C3c3ccccc3OC(F)F)cc2)s1
CCC1(C(=O)O)CCC(C(=O)N2CCC(c3ccc(C(F)(C(F)(F)F)C(F)(F)F)cc3)(S(=O)(=O)c3ccc(F)cc3)C2)CC1
CS(=O)(=O)c1ccc(-c2ccc(F)c(F)c2-c2ccc(F)c(Cl)c2)cc1
Nc1ncnc2c1ncn2C1OC(CO)C(O)C1O
Clc1ccc2oc(N3CCN4CCC3CC4)nc2c1
CCCCCCCCCCc1cc2cc(C(C)N(O)C(C)=O)ccc2o1
CN(C)CCCOc1ccc(S(=O)(=O)N(CC(=O)NN=C2C(=O)Nc3ccncc32)c2ccc(Cl)cc2)cc1
CCc1c(N2CCOCC2=O)cccc1S(=O)(=O)NC(CNC(=O)c1ccc(Cl)s1)C(=O)N1CCC(C)CC1
CCOC(=O)C(Oc1ccc(CNC(=O)C2SCCN2C(=O)CC(N)Cc2cc(F)c(F)cc2F)cc1)C(C)C
Cc1nnc(CN=C(O)c2cn(C(C)C)c(C)c(-c3cccc(C(F)F)c3)c2=O)o1
CC(C)(C)c1cc(NC(=O)Nc2ccc(-c3coc4ncnc(N)c34)cc2)no1
CCCOc1ccc2c(c1)OC(=Cc1cc[n+](Cc3ccccc3C)cc1)C2=O
CNC(=O)c1[nH]c2ccccc2c1Sc1ccccc1
CCCC(=O)Oc1ccc(C(=C(C)c2ccccc2)c2ccc(OCCN(C)C)cc2)cc1
COc1ccc(C2(c3cccc(-c4cccnc4)c3)N=C(N)N(C)C2=O)cc1C
O=C(O)C1C2CN(C(=O)c3ccc(N4CC(F)(F)C4)c(OCC4CC4)n3)CC21
COCCS(=O)(=O)C(C(=O)NCCS(N)(=O)=O)c1nc2ccc(-c3ccc(C(=O)N4CCOCC4)cc3)cc2s1
NC1=NC(CCC(F)(F)c2ccc(F)cc2)CO1
CN1CC=C(c2c[nH]c3ccc(-c4ccncc4)cc23)CC1
COC(=O)c1ccccc1Nc1nc(Nc2cc(OC)c(OC)c(OC)c2)nc2nccn12
CC(CC1COC(N)=N1)Oc1ccc(F)c(F)c1
CC(C)(CO)n1cc(C(=O)c2cncc(N=C(O)Cc3ccc(C(F)(F)F)cc3)c2)c2cnccc21
CCOc1ccccc1-c1ccc(-c2cc(NCCC(=O)O)c3ccccc3n2)cc1
Cc1cc(-c2n[nH]c3cc(NC(=O)NCc4c(C)cccc4Cl)ncc23)ccn1
Cc1cc(C)n2cc(C=Cc3nc(-c4ccccc4)cn3C)nc2n1
CC(C)n1cc(C(=O)c2ccnc(N=C(O)Cc3ccc(C(F)(F)F)c(F)c3)c2)c2cnccc21
Oc1c(Br)cc(-c2c3ccccc3c(Br)c3sc4ccccc4c23)cc1Br
O=C(O)C1CN(Cc2ccc(-c3noc(-c4ccc(C5CCC(F)(F)C5)cc4)n3)cc2)C1
CCNC(=S)NCC1CCc2ccccc2N1C
NCC1CN(C(=O)c2cc3n[nH]c(=O)n3c3cc(-c4ccc[nH]4)ccc23)C1
CN1C(=O)c2c(nn(Cc3ccc(-c4cccc(F)n4)cc3)c2Oc2ccccc2)N2C1=NC1CCCC12
CNc1ncc2cc(-c3ccc(-c4cccc(C)n4)cc3Cl)c(=O)n(CC3OCC(N)CO3)c2n1
CC(C)(C)c1cc2[nH]c(=O)n(CCN3CCN(c4ccccc4Cl)CC3)c(=O)c2[nH]1
Cc1cc(COc2ccc(N3CCC(N)(CC(=O)NO)C3=O)cc2)c2ccccc2n1
O=C(c1ccc(O)cc1O)N(Cc1ccccc1)c1ccc(-c2nc(Cl)c3c(n2)CCSC3)cc1
O=C(O)C1CCC(C(=O)N2CCC(c3ccc(C(F)(C(F)(F)F)C(F)(F)F)cc3)(S(=O)(=O)c3cccc(CC(F)(F)F)c3)C2)CC1
CC(O)=NC(C)c1ccc(OC2CCN(c3ccc4c(c3)OC(F)(F)O4)C2)cc1
CCCNC(=O)Nc1ccc(S(=O)(=O)Nc2ccc(CCNCC(O)COc3ccc(O)cc3)cc2)cc1
COc1cc(-c2nc(C3CC(C)(O)C3)n3ccnc(N)c23)ccc1C(=O)c1ccccc1
Cc1ccc(CC2CCN(C3(C)CCN(C(=O)c4c(C)cccc4C)CC3)CC2)cc1
N#Cc1cccc(S(=O)(=O)c2ccc(CN=C(O)c3cnc4[nH]ncc4c3)nc2)c1
CCCCCC=CCC=CCC=CCC=CCCCNC(=O)NCCC
CN(C)CCCOc1ccc(-c2ccc3ncc4c(c3c2)n(C2CCC2)c(=O)n4C)c(F)n1
COC(C)c1ccnc(NC(=O)c2ccc(-c3nc(C4CCC5CCC(=O)N5C4)n4ccnc(N)c34)cc2)c1
N#Cc1cc(NS(=O)(=O)c2ccccc2OC(F)(F)F)ccc1Cl
CON=CCOc1ccc(CN2CCC(NC(=O)c3cc(=O)c4ccc(F)cc4o3)CC2)cc1F
CC(=Cc1ccccc1)CN1CCN(CC2ON=C3c4ccc(O)cc4OCC32)CC1
COc1cc(C(=O)OCCc2scnc2C(=O)Nc2nccs2)cc(OC)c1OC
CN1CC(N2CCN(c3cc(C(F)F)cc(Nc4nc(NC5CC5)c5ncc(C#N)n5n4)c3Cl)CC2)C1
OC(CNCC1CCC(c2nnn3cnc4[nH]ccc4c23)CC1)=NCC(F)(F)F
CCN(CC)c1ccc(NC(=O)C=Cc2c(C(=O)O)[nH]c3cc(Cl)cc(Cl)c23)cc1
COc1ccc(C2=C(C(=O)O)C(c3ccc(OC)cc3)Oc3ccc(OC(C)C)cc32)cc1
CC(C)(C)NC(=O)c1nn(-c2ccc(F)cc2F)c2c1CC1CC21
CS(=O)(=O)c1ccc(CC(=O)Nc2cc(Cl)c(-c3ccccc3OC(F)(F)F)c(Cl)c2)cc1
CC1C2CCC3C4CC=C5CC(N(C)C)CCC5(C)C4CCC32CN1C
NCc1ccc2c(N3CCOCC3)nc(-c3cnc(N)nc3)nn12
C#Cc1cc2c(cc1OC1CCN(C3COC3)CC1)C(C)(C)c1[nH]c3cc(C#N)ccc3c1C2=O
O=S(=O)(CCC1OCCC2(S(=O)(=O)c3ccc(Cl)cc3)c3c(F)ccc(F)c3OCC12)c1ccncn1
c1ccc2c(c1)N=C(N1CCN(CC3CCCO3)CC1)c1ccccc1S2
CCN(C(=O)CN(c1cc2c(C)nsc2cc1Cl)S(=O)(=O)c1ccc(OC)c(OC)c1)c1ccccn1
CC(Oc1ccccc1C(C)C)C1=NCCN1
CCCCc1nn(-c2cc(Cl)ccc2Cl)c(C(=O)O)c1Cc1ccc(-c2ccccc2-c2nn[nH]n2)cc1
N=C(N)c1ccc(CNC(=O)C2CCCN2C(=O)C(CCC(=O)N2CCNCC2)NS(=O)(=O)Cc2ccccc2)cc1
O=C1NC2(CCCc3ccccc32)C(=O)N1CCCN1CCN(c2cccc(Cl)c2)CC1
CC(C)(C)OC(=O)Cn1c2ccccc2c2cc(CN(CCCCN)C3CCCc4cccnc43)ncc21
Cc1cc(O)cc(C)c1CC(N)C(=O)NC(CCCNC(=N)N)C(=O)NC(Cc1c(C)cccc1C)C(=O)NC(CCCCN)C(=O)O
Nc1ccccc1C(=O)Nc1nc(-c2ccccc2)nc2c1nnn2Cc1ccccc1
N#Cc1ccc(NC(=O)COc2cccc(C(=O)Nc3nc4c(s3)CC(N)CC4)c2)cc1
CCNC(=O)c1ccc(C(=C2CC3CCC(C2)N3Cc2ccccc2Cl)c2cccc(O)c2)cc1
CC(C)n1nc(-c2ccc3nc(NN)ccc3c2)c2c(N)ncnc21
O=C1CCNC(=O)N1C(CCc1ccncc1)COc1ccc(-c2cccc([N+](=O)[O-])c2)cc1
Cc1cccc(Cn2nnc3c(-c4ccco4)nc(N)nc32)c1
Cc1c(NC2CC2)nc(C2CC2)nc1N(C)Cc1ccccc1
CC(C)Nc1c(-c2ccccc2)c(-c2ccc(CN3CC(c4n[nH]c(-c5ccccn5)n4)C3)cc2)nc2nccn12
CC(C)n1cc(C(=O)c2cncc(NC(=O)Cn3cc4cc(F)ccc4n3)c2)c2cncnc21
N=C(Nc1ccc2nc(NCCc3ccccn3)sc2c1)c1cccs1
CCCN(c1cc(C(=O)Nc2ccc(S(N)(=O)=O)cc2C)ncn1)C1CCCCC1
COC(=O)C1C(c2ccc(-c3ccc(N)c(I)c3)cc2)CC2CCC1N2C
CCCn1c2ccc(NC(=O)Nc3ccccc3F)cc2c2c3c(c4c(c21)CCc1nn(C)cc1-4)C(=O)NC3
NCCNc1cccc(-c2cc(NC3CCC(O)CC3)ncc2Cl)n1
COc1ccc(-n2cc(-c3ccc(S(N)(=O)=O)s3)nn2)cc1
O=S(=O)(c1cccc(Cl)c1)c1nnn2c1nc(NCc1cccnc1)c1sccc12
CC(C)(O)CCN=C(O)N1C(=O)N(c2cccc(C(F)(F)F)c2)C2=C(C(=O)CC2)C1c1ccc(C#N)cc1S(C)(=O)=O
O=C1NCc2cccc(-c3ccc[nH]3)c21
CN(C)c1nc(C2CCCO2)c(C(=O)NC2C3CC4CC2CC(O)(C4)C3)s1
CNCc1cc(N2CCCS2(=O)=O)ccc1Oc1ccc(Cl)cc1Cl
Cc1cnc(-c2ccc(F)cc2)nc1N(C)CCCOc1ccc2c(c1)CCC2CC(=O)O
COc1nc(N)ncc1-c1nc2c(n1C(C)C)C(c1ccc(C#N)cc1)N(c1cccc(Cl)c1F)C2=O
NS(=O)(=O)c1ccc(-n2nc(CCCNC(=O)Nc3cccc(C(F)(F)F)c3)cc2-c2ccccc2)cc1
Cc1c(-c2ccc(F)cc2)nnc(N2CCN(c3cnc(C(C)(C)O)cn3)C(C)C2)c1C
C=CCC1(C)Oc2c(ccc(O)c2C)-c2c(C)cc(O)c(C)c21
O=C1c2ccccc2CCN1CCC1CCN(Cc2ccccc2)CC1
O=C(CNC(=O)c1cccc(C(F)(F)F)c1)NC1CN(C2CCN(c3ccccc3)CC2)CC1O
CNC(=O)c1cc(C(=O)N2CCC(c3ccc(C#N)cc3)CC2)c(C)cc1C1CCC1
Cc1ccccc1CC(NC(=O)CC12CCC(C)(C)CC1C1=CCC3C4(C)CCC(O)C(C)(C)C4CCC3(C)C1(C)CC2)C(=O)O
COCCOc1ccc2c(Nc3cc(O)c(Cl)cc3F)ncnc2c1
COc1cc(C)c2nc3[nH]nc(C)c3c(CN3CCOC(C)(C)C3)c2c1
Cn1c(=O)c(C(=O)NCCN2CCNC2=O)c(O)c2ncc(Cc3ccc(F)cc3)cc21
Cc1oc(C(=O)O)cc1COc1ccc(-c2ccc(OC(F)F)cc2)cc1
CCc1ccc(OCCOCC(O)CN2CCN(c3ccccc3C(C)(C)C)CC2)cc1
CN(C1CCC(C(N)Cc2cc(F)ccc2F)CC1)S(=O)(=O)c1ccc(-c2cnco2)cc1
O=C(O)Cc1cccc(-c2sccc2-c2cc(Cl)ccc2OCc2ccccc2)c1
C(#CCN1CCCC1)COC1=NOCC1
N#Cc1ccc2c(c1)S(=O)(=O)c1ccccc1O2
CN(C(=O)c1ccc(N2CCOCC2)cc1)C1CCN(C(=O)C2CCN(C(=O)C3(O)CC3)CC2)CC1c1ccc(Cl)c(Cl)c1
Cc1ccnc(Nc2sc(-c3ccccc3)cc2C(N)=O)c1
CCC1(c2cccc(O)c2)CCCCN(CCCCCCCN2CCCCC(CC)(c3cccc(O)c3)C2)C1
CC(Nc1ccc(F)cc1)c1cc(C(=O)N(C)CCN(C)C)cc2c(=O)cc(N3CCOCC3)oc12
CCN(CC)CC(=O)c1ccc(OC2Cc3cc(OC)c(OC)cc3C2=O)cc1
Cc1ccc(-c2nc(C3CC(F)(F)C3)no2)cc1N=C(O)c1cnc2ccccn12
CCC(CC)C(=O)Nc1ccc(N2CCN(C(c3ccccc3)c3ncccn3)CC2)c(F)c1
COc1ccc(-c2ccc3ncnc(Nc4cccc5[nH]ncc45)c3c2)cc1F
NC(=O)c1cccc2cn(Cc3ccccc3)nc12
CCCCCCCCOc1ccc(-n2cc(C(=O)O)cn2)cc1C#N
Cc1c(C(O)(c2nccs2)C(F)(F)F)ccc(C#N)c1C(F)(F)F
COc1ccc(Oc2ccc(S(=O)(=O)C3CCCN(O)C3=O)cc2)cc1
CC(C)(C)c1ccc2[nH]c(N3CCN(c4ncccc4C(F)(F)F)CC3)nc2c1
COc1cccc(CNc2ncc([N+](=O)[O-])c(NCC3CCC(CN)CC3)n2)c1
COC1CCC2(CC1)Cc1ccc(CCC3CC3)cc1C21NC(=N)N(CCC(F)(F)F)C1=O
CC(C)(C)CC(=O)Nc1ccc(S(N)(=O)=O)cc1
CC(Cc1ccc(O)cc1)c1ccc(O)cn1
Cc1cccc2c1C(O)=C1C(=O)C3C(O)=C(C(=O)NCNC(CO)(CO)CO)C(=O)C(N(C)C)C3CC1C2(C)O
Nc1ccccc1-c1ccc(C=CC(=O)NO)c(Cl)c1
CN(C)C1CCN(c2ccc(Nc3ncc4c5ccccc5n(C5CCCC5)c4n3)nc2)CC1
CC(C)(C)C(=O)N1CC2=NN=C(O)c3cccc4[nH]c(c2c34)C1
CNC(C)(C)c1nc2c(C(N)=O)cccc2[nH]1
CCNC(=O)C1CC(F)(c2ccc(CN3CCCC3)c(F)c2)C1
CS(=O)(=O)C(C(=O)NCCS(N)(=O)=O)c1nc2ccc(-c3cnn(CCN4CCOCC4)c3)cc2s1
Cc1onc(-c2ccccc2F)c1COc1ccc(C(=O)NCC(F)(F)F)cn1
CC(C)N(CCNC(=O)CN(CC(=O)N(C)C1Cc2ccccc2C1)c1cc(Cl)ccc1Oc1ccc(Cl)cc1)C(=O)OC(C)(C)C
O=C1c2ccccc2C(=O)N1CCOC(=S)Nc1ccccc1
NC1=NC(c2ccc(OC(F)(F)F)cc2)CO1
COCCOc1cc2nc(-c3cc(F)ccc3O)nc(NC3CCNC3)c2cc1OC
COCC#Cc1csc2c(NCC(N)Cc3ccccc3)nc(-c3ccncc3)nc12
COC(=O)c1ccc(C(=O)N2CCC(NC(=O)NC34CC5CC(CC(C5)C3)C4)CC2)cc1
Cc1cc(CC(OC(=O)N2CCC(N3Cc4ccccc4NC3=O)CC2)c2cc(C#N)ccn2)cc2cn[nH]c12
[C-]#[N+]c1ccc(C2c3c(nc(-c4cnc(NC)nc4OC)n3C(C)C)C(=O)N2c2cc(Cl)c(=O)n(C)c2)cc1
Fc1ccc2c(c1)nc(-c1ccccn1)n2-c1ccc(OCCCN2CCCCCC2)cc1
CC1CC2CSC(=N)NC2(c2nc(NC(=O)c3ccc(F)cn3)cs2)CO1
O=C(CCCCCCCC(=O)c1ccc(C(F)(F)F)cc1)NO
Cc1cccc(CSc2nc3cc(F)c(N4CCNCC4)cc3[nH]2)c1
Cc1ccc(C(=O)NC(CC(C)C)c2nccs2)nc1OCC1CC1
N=C1NC(CF)(c2nc(NC(=O)c3nn(C(F)F)cc3Cl)ccc2F)CC(C(F)(F)F)O1
Cc1ccc(Nc2ncnc3c2c(-c2ccccc2)cn3C2OC(C)C(O)C2O)cc1
O=C(Nc1ccccc1)Nc1cccc(Sc2ccnc3ccsc23)c1
Nc1ccccc1NC(=O)c1ccc(N2CCC3(CCN(S(=O)(=O)c4ccccc4)C3)C2)nc1
CCOC(=O)c1cnc(N2CCN(C(=O)NS(=O)(=O)c3ccccc3Cl)CC2)c(Cl)c1
CCOc1ccc2cccnc2c1C(=O)N1CC2CC(Oc3ccc(C(F)(F)F)cn3)C1C2
NC(=O)N(O)CC#Cc1cccc(Oc2ccccc2)c1
CC1COCCN1c1nc(N2CCOCC2)nc2[nH]c(-c3ccc4cc[nH]c4c3)nc12
C=CC(=O)Nc1ccc(S(=O)(=O)N2CCN(C(=O)OCc3ccccc3Cl)CC2)cc1
CN(CCN)c1cccc(-c2cc3nccc(-c4ccc(OC(F)F)c(OCC5CC5)c4)n3n2)c1
Fc1c(-c2cnc3[nH]ccc3n2)ccc(C2CCC2)c1Oc1ncccn1
COc1cc(C=NNc2nncn2N=Cc2ccc(O)c(OC)c2)ccc1O
CCC(NC(C)=O)c1cc(Cl)ccc1C1CCN(C(=O)C2CN(C(C)(C)C)CC2c2ccc(OC)cc2F)CC1
CN1CCCC(NC(=O)c2ccc(C(F)(F)F)cc2C(F)(F)F)(c2ccccc2)C1
NC1CCCC1N=C(O)c1cc(NC(=O)c2cc(-c3ncccc3F)ccc2Cl)n(-c2ccccc2)n1
O=[N+]([O-])C=C(Nc1ccc(CCNCC(O)c2cccnc2)cc1)Nc1cccc(F)c1
CC1NC(c2cc(C#N)ccn2)=NC1(c1ccc(F)cc1)c1ccc(F)cc1
COc1cc(NS(C)(=O)=O)ccc1-c1cncnc1OC
CN(Cc1cnc2nc(N)nc(N)c2n1)c1ccc(C(=O)NC(CCCNC(=O)OCc2ccccc2)C(=O)O)cc1
O=C(NN=Cc1ccc(OCC(=O)N2CC=C(c3ccc(Br)cc3)CC2)c2ccccc12)c1ccc(O)c(Cl)c1
Nc1ncc(-c2cc(N3CC4CC3CO4)nc(N3CCC(F)(F)C3)n2)cc1SC(F)(F)F
CC(C)N(C(=O)CN1C(=O)C(NC(=O)Nc2ccccc2)C(=O)N(c2ccccc2)c2ccccc21)c1ccc(C(=O)O)cc1
CN(C)CC1CC2c3ccccc3Oc3ccc(Cl)cc3N2O1
COc1cc(CCc2ccc(C3=Cc4ccccc4C4=NC(C)CN34)cc2)cc(OC)c1OC
CC(=O)c1ccccc1-c1cc(C(=O)NC(C)c2ccccc2)cc(C(=O)NC(Cc2ccccc2)C(O)CNC2CC2)c1
COc1ccc(Cl)cc1Cc1cn(C)c2ccc(C(=O)Nc3ccc(CC(=O)O)cc3)cc12
O=C(NC(Cc1ccc(Cl)cc1)C(=O)N1CCN(c2ccccc2CN2CCN(c3ccccc3)CC2)CC1)C1Cc2ccccc2CN1
CCOC(=O)C=CC(CC1CCNC1=O)NC(=O)C(Cc1ccccc1)NC(=O)C(CC(C)C)NC(=O)OCc1ccccc1
CCOc1ccc(-c2nc(-c3cc(C)nc(C)c3)c3n2CC(C)OCC3)cc1Cl
COCCNc1c(Nc2cc(Cl)ccc2OCC(=O)N2CCN(Cc3ccc(F)cc3)CC2C)c(=O)c1=O
CC#CC1(O)CCC2C3CCC4=CC(=O)CCC4=C3C(c3ccc4ocnc4c3)CC21C
Nc1c(C(=O)NC2CC2)sc2nc3c(c(-c4ccco4)c12)CCC3=Cc1ccco1
COc1ccc(S(=O)(=O)C(C)(C)C(=O)Nc2cnc3ccccc3c2)c(Cl)c1
CCSc1nc(-c2ccccc2)cn2c(-c3ccc(C(=O)NC4CC4)cc3)cnc12
COc1ccc(C(=O)Nc2ncc(Cc3cccc(OC(F)(F)F)c3)s2)cc1OCCO
O=C(O)CCCOc1cc(-c2ccccc2)cc(-c2ccccc2)n1
N=C(N)NC(=O)C1CC1c1ccccc1Cl
COc1cc(OC)nc(OCCn2cc(N=C(O)c3ncoc3-c3ccccc3)cn2)n1
Oc1cc(-c2ccc3cc(O)c(O)c(O)c3c2)cc(O)c1O
CC(C)Cc1cnc(N2CCC(c3nc4c(c(C5CCC(F)(F)CC5)c3C(F)c3ccc(C(F)(F)F)cc3)C(O)CC(C)(C)C4)CC2)nc1
CON=C(COCc1ccc(F)c2ccccc12)C(CCN1CCC(O)(c2ccccc2)CC1)c1ccc(Cl)c(Cl)c1
N#Cc1cc(F)cc(-c2ccc(-c3ccccn3)o2)c1
COC(=O)c1cc(-c2ccc(F)cc2F)c2c(c1)N(c1c(Cl)cccc1Cl)C(=O)NC2
CN1C(=O)N(c2cccc(C(F)(F)F)c2)C2=C(C(=O)CC2)C1c1ccc(C#N)cc1S(=O)(=O)CCCO
COc1c(N2C(=O)c3c(Cl)ccc(NS(=O)(=O)c4ccc(C(C)(C)C)cc4)c3C2=O)ccc[n+]1[O-]
O=C(NC1CCN(C2CCCCC2)CC1)c1cc2ccccc2n1Cc1cc(-c2ccc(Cl)s2)on1
O=S(=O)(NCC(F)(F)F)c1ccc2c(c1)CNC(CO)C2
Cn1cc(C(=O)c2cncc(NC(=O)Cc3cccc(C(F)(F)F)c3F)c2)c2cncnc21
CC(=O)NC(C)c1ccc(C#Cc2cnc(OCCC(F)(F)F)nc2)cc1
Cn1cncc1-c1ccnc2c1cnn2-c1cccc(S(N)(=O)=O)c1
COC(=O)c1c(O)cc(O)c(Cl)c1CCC(=O)Nc1ccccn1
CCc1cc(-c2noc(-c3ccc(CN4CCCC4)c(C)c3)n2)cc(C)c1OCC(O)CNC(=O)CO
CC(C)N1CCC(NC(=O)c2cc3cc(F)ccc3n2Cc2cc(-c3ccc(Cl)s3)on2)CC1
CCc1nnc2c(C#N)c(N3CCC(c4ccccc4)CC3)ccn12
CNC(C)C(O)=Nc1ccc(-c2c(-c3ccc(C)nc3)nc3cc(C)ccn23)c(C#Cc2ccc3c(C)nccc3c2)n1
O=C1C(Cl)=C(NCCN2CCOCC2)C(=O)c2cnncc21
COc1ccc(-c2cnc3c(N(C)C)snc3c2)cc1OC
CCC1OC(c2ccc(Cl)c(Cc3cnc(-c4ccc(F)cc4)nc3)c2)C(O)C(O)C1O
NC(C(=O)O)C(OCc1cccc(NC(=O)c2ccc(C(F)(F)F)cc2)c1)C(=O)O
CN1CCn2c(nc(C(=O)NCc3ccc(F)cc3)c(O)c2=O)C1(C)C
Oc1ccc2nc(-c3ccccc3)n(Cc3ccc(OCCN4CCCCC4)cc3)c2c1
C=Cn1ncc2c1nc(N)n1c(=O)n(Cc3cccc(Cl)c3)nc21
CCc1ccc(C(=O)N(CCCN)C(CC)c2nc3ccsc3c(=O)n2Cc2ccccc2)cc1
CC(Cc1ccc(OCc2ccccc2)cc1)NCCCc1ccccc1
CCN1CCC(CCOc2ccc(-c3nc(C#N)nc4c3nc(C)n4C)cc2C(F)(F)F)CC1
C=C=C1C(=O)N2C(C(=O)O)=C(COC(C)=O)CS(=O)(=O)C12
CN1Cc2cc(OCCCN3CCC(F)CC3)ccc2C(c2ccc(SC(F)(F)F)cc2)C1
C[S+](O)CC(O)C1CCC(N2CC(NC(=O)CNc3ncnc4ccc(C(F)(F)F)cc34)C2)CC1
COCC1OC(=O)C(=CN(C)c2ccncc2)C2=C(O)C(=O)C3=C(C(OC(C)=O)CC4(C)C(=O)CCC34)C21C
CC(O)=NC(C)c1ccc(OC2CCN(c3ccc4c(c3F)OCCO4)C2)cc1
O=C(O)C1CCCN1CCOc1cc(Cl)ccc1Sc1cccc(F)c1
CC(NC(=O)c1nn(-c2ccc(Cl)cc2Cl)c2c1CCCC2=Cc1ccc(Cl)s1)c1ccccn1
Cn1cc(S(=O)(=O)NC(=O)Nc2ncc(Br)s2)c2cccc(OCCO)c21
NC(=O)C1(O)CN(C(=O)c2ccc(F)c(F)c2Nc2ccc(I)cc2F)C1
CC12CCCC=C1CCC1C2CCC2(C)C(O)CCC12
CC(C)(C)N=C(Nc1cccc(C(=CCCCC(=O)O)c2cccnc2)c1)NS(C)(=O)=O
CNC(=O)C(NC(=O)c1ccc(-c2cccc(CNC(=O)c3ccncc3)c2)o1)C1CCCCC1
CC(C)(C)c1ccc(-c2cccc(-c3nc4cc(C=C5SC(=S)NC5=O)ccc4[nH]3)c2)cc1
CC(O)C(NC(O)=Nc1cc2[nH]nc(N3CCC3)c2cn1)c1ccc(F)cc1
Cc1cc2c(cc1-c1ccnn1C1CCN(C)CC1)OCCn1cc(-c3ncnn3C(C)C)nc1-2
Cc1cccc(-c2oc(C)nc2C(=O)N=c2cnn(Cc3nc(C4(O)CC4)co3)[nH]2)c1
COC1CN(c2ncnn3c(C)nc(-c4cnn(C)c4-c4ccc(Cl)cc4)c23)C1
CC(C)c1ccc(Nc2nnc(-c3c(NCc4ccncc4)ncn3C)o2)cc1
Cc1ccc(NC(=O)c2sc3nc(N)c(C#N)cc3c2N)cc1
CCCn1c(=O)c2nc(C34CCC(C(=O)NCCN(C)C)(CC3)CC4)[nH]c2n(CCC)c1=O
CCOC(=O)C(=O)N(Cc1cc(F)cc(F)c1)c1ccc2c(c1)OC(C)(COc1ccc(C(=N)N)cc1)CN2C
Cc1ccc(C(=O)Nc2cc(C(C)(C)C)on2)cc1Nc1ncnc2c(N)nc(N3CCN(C)CC3)nc12
NS(=O)(=O)c1ccc(-n2c(-c3ccc(Br)cc3)n[nH]c2=S)cc1
CN(C)c1ccc(CNC(=O)CC2CCCCN2c2ccnc(-n3ccnc3)n2)cc1
CN(c1ccc(OCCCCC(=O)NO)cc1)c1ncnc2ccccc12
C#Cc1cccc2c1CCN1C(=O)CN=C(c3cccs3)C=C21
CCOc1cc(C=C2C(=O)N(c3nnn[nH]3)N=C2C)ccc1OC
Cc1ccccc1C(CC(=NO)c1ccc(=O)n(C)c1)c1ccc(-c2ccc(C(=O)O)cc2)cc1
CNc1nc2cc(-c3ccc(CC(C#N)NC(=O)C4NC5CCC4C5)c(F)c3)ccc2n1C
C[N+]1(Cc2ccc(NC(=O)C3=Cc4cc(-c5ccccc5)ccc4CC3)cc2)CCCC1
CCC1(C)SC(NC23CC4CC(CC(C4)C2)C3)=NC1=O
COc1cc(CN2CC(C(=O)NC(Cc3ccccc3)C(O)CNCc3cccc(N(C)C)c3)NC2=O)cc(OC)c1
O=c1c2cc(C#CCc3ccccc3)ccc2ncn1Cc1ccc(-c2nn[nH]n2)cc1
CN(C)C(=O)Nc1ccc(S(=O)(=O)NC2CCC(C(N)C(=O)N3CCCC3)CC2)cc1
CON=C(CN(C)C(=O)c1cc(Cl)cc(Cl)c1)C(CCN1CCC(N2CCCN(N3CCOCC3)C2=O)CC1)c1ccc(Cl)c(Cl)c1
Cc1ncc(F)cc1C1CCCN1c1ccn2ncc(C(=O)NC(C)C)c2n1
CSc1ncc(C2(O)CCC(N3CC(NC(=O)CNC(=O)c4cccc(C(F)(F)F)c4)C3)CC2)s1
Cn1c(=O)c2[nH]c(-c3ccc(OCC(=O)N4CCC(C(=O)c5ccc(F)cc5)CC4)cc3)cc2n(C)c1=O
COc1cc2c(Nc3ccc(Br)c(Cl)c3)ncnc2cc1OC1CC2OCC3(OCCO3)C2O1
CC1CN(C(=O)Nc2ccccc2)c2ccc(-c3ccc(C4CCC(CC(=O)O)CC4)cc3)cc2O1
N#Cc1cc(-c2ccnc(Nc3cnn(C4CCNC4)c3)c2)ccc1OC1CCOCC1
C[N+](C)(C)c1ccc(CNC(=O)c2cc3c(Br)cccc3n2Cc2cccc(C(=N)N)c2)cc1
Cc1ncnc(-c2ccc(C(=O)N3CCCO3)c(Cl)c2)c1C#Cc1ccc(N)nc1
Cc1cccc(-c2oc(C)nc2C(=O)N2CCC2c2nc(-c3ccccc3OC(F)(F)F)no2)c1
N#CC(=C(N)Sc1ccccc1)C(C#N)=C(N)Sc1ccccc1
O=S(=O)(Nc1ncns1)c1cc(F)c(Oc2ccc(Cl)cc2-c2ccnnc2)cc1F
CCc1ncnc(N2CCC(=O)CC2)c1C#Cc1ccc(N)nc1
COc1ccc(CN(C)C(=O)c2ccc(N(Cc3cccnc3)C(=O)c3ccc(O)cc3O)cc2)cc1
O=C(Cn1c(=O)ccc2c(C(F)(F)F)cccc21)Nc1scc(Br)c1-c1ncn[nH]1
COc1ncc(C(=O)Nc2ccc(OC(F)(F)F)cc2)cc1-c1cncnc1
O=C(c1nn(-c2ccccc2Cl)c(-c2ccc(Br)cc2)c1Cn1cncn1)N1CCN(c2ccccc2)CC1
CC(C)Oc1cccc(-n2c(NNC(=O)Nc3cccc(C(=O)O)c3)nc3ccccc3c2=O)c1
Nc1nc(NC2CCOCC2)c2sc(-c3ccc(C(F)(F)F)cc3)cc2n1
CN(C(=O)C1C(c2ccccc2)=C1c1cccc(Cl)c1)C1CCCCC1N1CCCC1
N=C(O)c1cccc(-c2cccc(Nc3nccc(C(F)(F)F)n3)c2)c1
Cc1cccc(C2CCC(C(=O)O)N2C(=O)CNC(=O)C(S)Cc2ccc(O)cc2)c1
CCCCCCN(CCCCCC)C(=O)C(=O)c1c(-c2ccc(C(=O)O)cc2)[nH]c2ccccc12
CCCCNC(=O)c1ccc(Oc2ccc(CC(=O)O)cc2OC)c(NS(=O)(=O)c2ccc(C(F)(F)F)cc2Cl)c1
COc1cc(Cl)ccc1CC1CCN(S(=O)(=O)c2c(C)n[nH]c2C)CC1
CN(C)CCN=C(O)c1cc(NC(=O)c2cc(-c3ccccn3)c(F)cc2Cl)n(-c2ccccc2)n1
c1ccc2c(NC3=NCC4(CN5CCC4CC5)O3)nccc2c1
CC(C)NC(=O)Nc1cccc(CN2C(=O)C(NC(=O)Nc3ccc(F)cc3)CCc3ccccc32)c1
N#Cc1cccc(NC(=O)Nc2ccc(C3CNCCO3)cc2F)c1
CC(C)OC(=O)C1=CN(C(=O)c2cccc(OCCN3CCCCC3)c2)CC(C)(C)c2c1[nH]c1ccccc21
COc1cc(OC)cc(-c2cc3nccc(-c4ccc(OC(F)F)c(OCC5CC5)c4)n3n2)c1
COC(=O)C1=C(C)NC(C)=C(C(=O)OC(C)(C)C)C1c1ccccc1Cl
N#CC=CCN1CCc2[nH]c3c(C(N)=O)c(-c4ccc(Oc5ccccc5)cc4)nn3c2C1
COc1cc(-c2ccc3ncc(C(=O)C4CC4)c(Nc4cnc(N5CCCC(N)C5)nc4)c3c2)cc(Cl)c1O
CC(C)(C)c1ccc(CC(=O)N2CCC3(CC2)CCN(CNC(=O)c2ccccc2)c2ccccc2O3)cc1
CC(C)=CN1CCn2c(=O)[nH]c3ccc(Cl)c(c32)C1C
Cn1cc(C2CCC(Oc3nccnc3-c3cncnc3)CC2)c2ncccc21
CCCCCCCCCCCCCSc1n[nH]c(NC(=O)Nc2c(C(C)C)cccc2C(C)C)n1
CCOc1cc2ncc(C#N)c(Nc3ccc(OCc4cccs4)c(Cl)c3)c2cc1NC(=O)C=CCN(C)C
Cn1cc(-c2ccc(N=c3[nH]n(C4(CC#N)CCN(C(=O)OCC(F)(F)F)CC4)cc3C(=N)O)cn2)cn1
COc1ccc(C2CN3CCCC3c3ccccc32)cc1OC
CCN1CCC(NC(=O)c2ccc(Nc3ncc4c(n3)-c3c(nn(C)c3-c3ccccc3Cl)CC4C)c(OC)c2)CC1
CN1C(=O)C(c2cccc(-c3cccnc3F)c2)(c2cnn(CC(F)(F)F)c2)N=C1N
COc1cc2c(Nc3ccc(Br)c(Cl)c3)ncnc2cc1OC1COC2C(OC)COC12
COc1ccc2[nH]c3c(N)cc4cn[nH]c4c3c2c1
O=C(C1CCN(Cc2ccncc2)CC1)N1CCC(n2c(=O)n(CCO)c3ccccc32)CC1
COc1cccc(-c2ccccc2Cc2nc(-c3ccc(F)cc3)c(CC(=O)O)s2)c1
c1cncc(N2CC3CNCC3C2)c1
CC(C)(C)OC(=O)N1CCC(CC#N)(n2cc(C(=N)O)c(Nc3ccc(S(C)(=O)=O)cc3)n2)CC1
CCC1OCC(=O)C1NC(=O)C(CC1(C)CCCC1)NC(=O)c1ccc(NS(=O)(=O)C(C)C)cc1
N=C(N)c1ccc(CC(=O)CN2CCCCC(NS(=O)(=O)Cc3ccccc3)C2=O)cc1
O=C(O)CCc1ccc(C#Cc2cccc(OC(F)(F)F)c2)cc1
Cc1cc(N)c2cc(Nc3ccnc(Nc4ccc5nc(C)cc(N)c5c4)n3)ccc2n1
CCc1nn(Cc2ccc(NC(=O)OCc3ccccc3Cl)cc2)c(CC)c1CC(=O)O
Cc1ccc(-c2cc(Cl)ccc2OCc2ccccc2)n1-c1ccc(-n2cncn2)cc1
CSc1cc(CC(C)N)c(SC)cc1C
COC1CCC2(CC1)Cc1ccc(C#CC3CCC3)cc1C21N=C(C)C(N)=N1
CCOc1ccc(Cc2cc(C3OC(SC)C(O)C(O)C3O)c3c(c2Cl)CC(C)O3)cc1
O=C(Nc1cccc(C(F)(F)F)n1)Nc1ccnc2ccc(F)cc12
N=C(N)NCCCCCCCNc1c2c(nc3ccccc13)CCCC2
COC(=O)C(Cc1cccc(C(=N)N)c1)C(C)NC(=O)c1ccc(-c2ncc[nH]2)cc1
CCC1COC(=O)N1c1cc(C(=O)NCc2cnc(C)cn2)cc(-c2ccc(C)cn2)c1
c1cnc2sc3c(N4CCCNCC4)nc(-c4ccncc4)nc3c2c1
Cc1nc(-c2cccc(Cl)c2)c(NC(=O)c2cnn3ccc(N)nc23)s1
O=S(=O)(c1ccccc1)n1ccc2c(N3CCN(CCCNCc4ccccc4)CC3)cccc21
COCc1cc(I)ccc1Sc1ccccc1CN(C)C
CC(O)c1cc2cnc(Nc3cc(C(=O)N4CCN(C)CC4)n(C)c3)nc2n1C1CCCC1
CCCCCCCCCCCCCCCCCC(=O)OCc1cc(=O)c(OC(=O)C(C)C)co1
Clc1ccc(-c2ccc(C#Cc3ccc(NCCN4CCCC4)cc3)nc2)cc1
Cc1nc(C(=O)C2CCCN2C(=O)CNC23CC4CC(CC(C4)C2)C3)no1
O=C(NC(c1ccc(Cl)cc1)C(F)(F)F)C1CCC(N2CCOCC2)CC1c1ccc(Br)cc1
Cc1cccc(C)c1C(=O)N1CCC(C)(N2CCC(C(=NOC(C)(C)C)c3ccc(Br)cc3)CC2)CC1
CN(Cc1cnc2nc(N)nc(N)c2n1)c1ccc(C(=O)NC(CNC(N)=O)C(=O)O)cc1
COc1ccc(CCOC(=O)C2=C(c3ccccc3)CCN(C)C2)cc1
CCCCc1cc(NC(CC(C)C)C(=O)NCCCOCC)nc(-n2cnc(-c3ccc(OC)cc3)c2)n1
OC(=Nc1ccc(Oc2ccnc(N=C(O)C3CC3)c2)c(F)c1)Nc1cc(OC(F)(F)F)ccc1F
O=C(NC(Cc1cc(F)cc(F)c1)C(O)C1CC(OCc2ccccc2)CN1)C1CC(=O)N(Cc2ccccc2F)C1
O=C(CC1CCCC1)Nc1ccc(NC(=O)N2Cc3ccc(C(=O)O)cc3C2)cc1
CCc1nn(Cc2ccc(NC(=O)c3cc4cc(F)ccc4[nH]3)cc2)c(CC)c1CC(=O)O
Cc1ccc(C(=O)NC2C3CC4CC2CC(O)(C4)C3)c(C2CC2)n1
COc1ccc(-c2nc3ccc(NCc4ccc(F)c(C(F)(F)F)c4)nc3n(CCNC(C)=O)c2=O)cc1
OC1CCN(Cc2ccc(F)cc2)CC1N1C2CCC1CC(c1ccccc1)C2
Cc1cc(-c2nc(-c3ccc(OC(F)(F)F)c(C)c3)n3c2CCOCC3)cc(CF)n1
COc1ccc(CSCC(NC(C)=O)C(=O)NC(Cc2ccccc2)C(O)C(=O)N2CSC(C)(C)C2C(=O)NCc2ccccc2C)cc1
Cc1c(C(=O)Nc2ccc(N3CCC(COc4cccc(C(=O)O)c4)C3)nc2)oc2ccc(-c3ccccc3)cc12
CC(c1nc2cc(C(F)(F)F)ccc2s1)n1nc(CC(=O)O)c2ccccc2c1=O
COc1ccc(C(C#N)(CCCNCc2c3ccccc3cc3ccccc23)C(C)C)cc1OC
NC(=O)c1nn(-c2ccc3c(c2)OCO3)c2c1CCc1ccc(NC(=O)c3cc(N)ccc3Cl)cc1-2
Cc1[nH]nc(N)c1-c1nc2ccc(F)cc2s1
COc1ccc(Cl)cc1S(=O)(=O)Nc1cc(C(=O)Nc2ccccc2)ccc1CCC(=O)O
Cc1nn(C)c2nnc(S(C)(=O)=O)nc12
CC(C)(Cc1nnc(CN2C(=O)COc3c(Cl)cc(Cl)cc32)n1CCC(F)(F)F)c1ccccc1
COc1cc(NC(=O)c2ccccc2-c2ccc(C(F)(F)F)cc2)ccc1C(=O)NC(C(=O)N1CCCC1)c1ccccc1
COc1ccc(-c2nnc(Sc3nc4ccccc4o3)c3ccccc23)cc1
Cn1c(-c2ccc(Cl)cc2)c(CCC(=O)N2CCN(CC(=O)Nc3ccccc3)CC2)c2cc(Cl)ccc21
O=S(=O)(c1ccccc1Cl)N1CC2(CCC2C(O)=NCCCc2ccccc2)C1
FC(F)(F)c1ccc(-c2cc(-c3c[nH]nc3-c3ccccn3)ccn2)cc1
Cc1ccc(Sc2cnc(Nc3ccccn3)s2)cc1C(=O)NCC#N
O=S(=O)(Nc1ncnc(OCCOc2ncc(Br)cn2)c1-c1ccc(Br)cc1)NC1CC1
COc1cc(C(=O)Nc2nnc(S(N)(=O)=O)s2)cc(OC)c1OC
CN(C)CCN(C)C(=O)c1ccc(-c2cnc(N)c(C(=O)Nc3cccnc3)n2)cc1
Cc1ccc2cccc(OCc3c(Cl)ccc(N(C)C(=O)Cc4ccc(C(=O)c5cccs5)n4C)c3Cl)c2n1
Cc1nn(-c2ccc(Br)cc2Br)c2c1C(=O)CC(C)(C)C2
COC(=O)C1=C(c2ccc(F)cc2)CC2CCC1S2
Cc1ccc2nc(N(Cc3ccc(C(F)(F)F)c(F)c3)S(=O)(=O)c3ccccc3)c(C)n2c1
c1ccc(-c2c(-c3ccc(OCCN4CCCC4)cc3)oc3ncnc(NCCN4CCNCC4)c23)cc1
COc1ccc(C(=O)C(Cc2ccc(SC)cc2)=C(C(=O)O)c2ccc3nsnc3c2)cc1
OC(=Nc1cnc2ccc(N3CCCC3c3cc(F)ccc3F)nn12)N1CCOCC1
CCN(CC)c1nc2sc3c(c2c(=O)o1)CCCCC3
CCc1cccc(NC(=O)c2ccc(N3CCCC3)c(C(F)(F)F)c2)c1
Cc1cccc(C(F)(F)CNc2ccc(C#N)c(CC(=O)NCCONC(=N)N)c2F)n1
O=C(c1cc2cc(O)ccc2[nH]1)c1cc2cc(O)ccc2o1
CS(=O)(=O)c1ccc(-c2cccn3nc(Nc4cccc(N5CCN(CC(N)=O)CC5)c4)nc23)cc1
O=c1c(Br)c(OCc2ccc(F)cc2F)cnn1-c1c(Cl)cncc1Cl
COC(=O)c1c(Cl)c2n3ccccc3c(C)c(-c3ccccc3)c-2c1C(=O)OC
O=C(NC(Cc1cc(F)cc(F)c1)C(O)C1CC(OCc2ccccc2)CN1)C1CC(=O)N(Cc2ccccc2)C1
CN(C)C1Cc2ccccc2C(c2ccc(C(F)(F)F)cc2)C1
Fc1ccc(C2ON=C(c3ccc(-c4ccc(Cl)cc4)o3)N2c2ccc(N3CCNCC3)cc2)cc1
COc1cc(C(O)=NCCCN2CCOCC2)ccc1Nc1nc(Cc2c(Cl)cccc2Cl)n2ccnc2c1C(N)=O
Cc1cc(-c2nc(-c3ccc(OC(F)F)c(C)c3)n3c2CCOC(CF)C3)cc(C(F)F)n1
O=C(NC1CC1c1ccccc1)N1CCC(c2ncon2)CC1
C=Cc1nn(Cc2cc3cccc(C)c3c(=O)n2-c2ccccc2)c2ncnc(N)c12
Cc1ccsc1SC1=C(O)OC(CCc2ccccc2)(c2ccccc2)CC1=O
COc1cc(-c2cc3ncccc3c(=NC(C)C3CN=C(O)C3)[nH]2)cc(OC)c1OC
CN1CCN(C(c2ccccc2)c2nnnn2Cc2ccccc2)CC1
CC(=O)N1CCN(c2ccc(CN(C3(C)CCC3)S(=O)(=O)Cc3ccccc3)cc2)CC1
Cc1cc(Nc2nc3ccc(C(=O)Nc4c(C)cccc4Cl)cc3s2)ncn1
O=C(O)CCc1ccc(OCc2ccc(CN3CCC4(CC3)CC(Cc3ccccc3F)CCO4)cc2)cc1
COc1ccccc1-c1ccc(CNS(=O)(=O)c2c(C)noc2C)cc1
N=C(N)c1cccc(CC(NS(=O)(=O)c2ccc3ccccc3c2)C(=O)N2CCNCC2)c1
COC(=O)c1ccc(Nc2nc(-c3ccccc3)nc3ccccc23)cc1
Cc1cc(Br)ccc1NC(=O)CN1C(=O)CCC1=O
O=C(Nc1nc(-c2ccccc2)cs1)c1cccc(Cl)c1
O=C(O)Cc1coc2cc(OCc3cc(-c4ccc(Cl)cc4)on3)ccc12
COc1ccc(OC2CCC(NC(=O)NC34CC5CC(CC(C5)C3)C4)CC2)cc1
CCC(CC)Nc1cc(C)nc2c(-c3cnc(N(C)C)cc3C)c(C)nn12
CCOC(=O)C1=C(c2ccc(-c3sc(C)nc3C)cc2)NC(C)=C(C(=O)Nc2ccccn2)C1c1ccccc1Cl
CCCCC1=NC2(CCCC2)C(C)(C)C(=O)N1Cc1ccc(-c2ccccc2-c2nn[nH]n2)cc1
CCCc1nc2ccc(NC(=O)c3ccco3)cc2c(=O)n1Cc1ccc(-c2ccccc2S(=O)(=O)NC(=O)OCCC(C)C)cc1
CC(C)CC(NC(c1ccc(-c2ccc(S(C)(=O)=O)cc2)cc1)C(F)F)C(=O)NC1(C#N)CC1
FC(F)(F)c1ccccc1C1CCCN(c2cc(N3CCCC3c3nc4cc(Cl)c(Cl)cc4[nH]3)ncn2)C1
COc1cc2c(Oc3ccc(NC=C4C(=O)NC(=O)N(c5ccc(C)cc5)C4=O)cc3F)ccnc2cc1OCCCN1CCN(C)CC1
c1ccc2nc(COc3cccc4ccccc34)ccc2c1
CC(C)CC(NC(=O)C(Cc1ccccc1)N(C)C(=O)C(NC(=O)C(N)Cc1ccc(O)cc1)C(C)O)C(=O)NC(C(=O)O)C(C)O
O=Cc1c(O)ccc2ncccc12
CNC(=O)n1ccc2cc(Oc3ccnc(NC(=O)c4ccc(C5CCN(CC(C)O)CC5)cc4)c3)c(OC)cc21
CC(C)CC(NC(=O)c1ccc(C(C)(C)C)cc1)C(=O)N1CCC2OCC(=O)C21
CC(NC(=O)C(NC(=O)C(CCCc1ccc2c(c1)Cc1ccccc1-2)CC(=O)NO)C(C)(C)C)c1ccccc1
N#Cc1ccc(NCC(F)(F)c2ccccn2)[n+]([O-])c1CC(O)NCc1cccc(Cl)c1
NC(=O)c1cccc2[nH]c(-c3cccc(CN4CCCC4)c3)nc12
CN(C)C(=O)n1nnc(-c2ccc(Cn3cccc3)cc2)n1
CNc1nc(Nc2cc(OC)c(C(=O)N3CC(O)C3)cc2Cl)ncc1Cl
COc1cnc(C(=O)Nc2ccc(F)c(C3(C)CS(=O)(=O)C4(CN(C)C4)C(=N)N3)c2)c(C)c1
CC(C)CN(Cc1cccc(C#N)c1)C1CCNCC1
COc1cc(OCc2csc(C3(F)CCOCC3)n2)c2cc(-c3cn4nc(C(C)F)sc4n3)oc2c1
CCOC(=O)c1cc(C#N)c(N2CCN(C(=O)NCCc3cccs3)CC2)nc1C(F)(F)F
CCN(CC)C(=O)c1ccc(-c2ccc3[nH]nc(-c4cc(N5CCOCC5)ncn4)c3c2)cc1
COc1ccc(C2=NN(C3CCCCCC3)C(=O)C3CC=CCC23)cc1OCCCCOc1ccc(-c2nnn[nH]2)cc1
CCC(=O)Nc1cc2c(Nc3ccc(NCc4ccccc4)cc3)ncnc2cc1OC
CN(CCc1c[nH]cn1)C(=O)CC(c1ccc(Cl)cc1)c1ccccn1
O=C1C2CN(S(=O)(=O)c3ccccc3OC(F)(F)F)CC2CCN1c1ccc(OCC(F)(F)F)cc1
Oc1nc(SCCCCCCCCc2ccccc2)ncc1Cc1ccncc1
Cc1cc(NC(=O)C[N+]23CCC(CC2)C(OC(=O)C2(C4=CC=CC4)CCCCCC2)C3)no1
COc1c(-c2cn(C(C)C)nc2CN2CCC3(CC2)CN(c2ccc(C(=O)O)cc2)C(=O)O3)ccc(F)c1F
CN(C)C1(c2ccccc2)CCC(c2cccs2)(N(C)C)CC1
Cc1ccc(-n2cnc3c(sc4ncc5sc(=S)[nH]c5c43)c2=O)cc1
Nc1ccccc1S(N)(=O)=O
Cc1nnc(N2CCC(F)C2)c2nn(-c3ccc(OCC(F)(F)F)cc3)c(C)c12
CN1CC(C(=O)NCc2ccc(F)c(F)c2F)N(C)C1=O
COc1cc2c(cc1Cl)C(c1cccc(Cl)c1)=NCC2
N=C(NN)c1ccc(CNC(=O)C2CCCN2C(=O)C(NCC(=O)O)C(c2ccccc2)c2ccccc2)s1
CC(C)n1nc(C#Cc2cccc(NC(=O)c3cccc(C(F)(F)F)c3)c2)c2c(N)ncnc21
CC(C)S(=O)(=O)c1ccc(-c2cnc(N)c(C3CC(c4ccccc4)=NO3)n2)cc1
CCCCc1nc2ccc(C3(C(=O)O)CC4CCCN4O3)cc2c(=O)n1Cc1ccc(-c2ccccc2-c2nn[nH]n2)cc1
N#Cc1ccc2c(c1)CN(CCC1CCC(NC(=O)c3cc4ccccc4[nH]3)CC1)CC2
Cc1cnc(NCCc2ccccc2)c(=O)n1CC(=O)NCc1c[nH]c2nccc-2c1
CC1CN(CCC(=O)NC(CC2CCCCC2)C(=O)O)CCC1(C)c1cccc(O)c1
CN(C)CCn1cc(Nc2ncc3c(n2)-c2c(nn(C)c2-c2ccc(-c4cnn(C)c4)nc2)CC3)cn1
NCc1ccc(CN=C(O)C(Cc2ccccc2)N=C(O)C(Cc2ccc(OCC(F)(F)F)cc2)N=C(O)c2ccccc2)cc1
Cc1ccccc1CCC(O)CCC1C(O)CC(O)C1CCCCCCC(=O)O
CCN1C(=O)c2nc(-c3cccc(OC(F)(F)F)c3)n(Cc3ccc(F)c(F)c3)c2N2CC(C(C)C)N=C12
Oc1ccc(-c2ccc(Cc3ccncc3)cc2)cc1F
O=C1c2ccc(-c3cccc(OC(F)(F)F)c3)cc2CCN1CCN1CCCC1
O=C(CCCc1ccccc1)C1=CCCC1C(=O)N1CCCC1
CCCCCCCCCCCC(=O)c1c(O)cc(O)c(C(=O)CCCCCCCCCCC)c1O
COc1ccc2c(c1)C(=O)N(CC1(C#Cc3cccc(C(C)C)c3)NC(=O)NC1=O)C2
CCCS(=O)(=O)NCCCc1ccc2c(c1)C(Cc1ccccc1)C(NCC)CC2
CCCC1=NC(CC(N)=O)c2onc(C)c2-c2sc(C)c(C)c21
O=C(Nc1nc(C(F)(F)F)co1)C1c2cccc(F)c2Oc2c(F)cccc21
CC(C)CC(NC(=O)c1cccc2c1Nc1ccccc1S2)C(=O)NC1CCOC1O
COCCOc1ccccc1C1C(C(=O)C(C)(C)C)C(=O)C(=O)N1c1ccc(SC)cc1
Cn1cc(S(=O)(=O)N2CCC(CNC(=O)c3ccc(Cl)cc3Cl)(c3ncccc3F)CC2)nn1
c1ccc(-c2nccnc2C2CN(c3ccc4ccccc4n3)C2)cc1
COc1ccc(CC(N)C(=O)N2CC(F)CC2C#N)cc1
Cc1nc(C)n(-c2cc(C3CC3c3nc4ccccc4n3C)nc(C(N)=O)n2)n1
CCc1nc(Cc2ccccc2)oc1C1CCN(CC2CN(C(CC3CCC3)C(=O)O)CC2c2ccccc2)CC1
COCCNC(=O)C1C(C(=O)Nc2ccc(Br)cc2)C2C=CC1C21CC1
CCOCc1c(-c2cc3cc(C)cc(OC)c3s2)c2c(N)ncnn2c1C(=O)N1CCCCO1
CS(=O)(=O)c1ccc(-c2cc3c(cc2C(=O)c2cccc(F)c2)OCO3)cc1
CCCCC(CC)CNC(=O)OCCCc1c[nH]cn1
Cc1cccc(S(=O)(=O)n2ccc(NC(=O)c3ccccn3)c2)c1
CC1(C)SCCN(S(=O)(=O)c2ccc(Oc3cccnc3)cc2)C1C(=O)NO
Cc1ccc(-c2cc(-c3ccc(Cl)cc3)c(C#N)c(N)n2)o1
C[N+]1(C)CCCC1c1ccc2ncccc2c1
CC(C)CC(NC(=O)C(Cc1ccccc1)NC(=O)CNC(=O)C(C)(CO)NC(=O)C(N)Cc1ccc(O)cc1)C(=O)O
COc1ncc(-c2ccc(-c3nnc(C4(c5ccc(Cl)cc5)CCC4)n3C)cc2)c(OC)n1
COc1ccc(CC(=O)N2CCC3(CC2)CN(C2CCc4cc(-c5cc(C)ncn5)ccc42)C3)c(C#N)c1
Cc1cnc(Nc2ccc(N3CCOCC3)cc2)nc1-c1cc2c(o1)CCN(S(C)(=O)=O)C2
CCCCc1ncc(C(=O)O)n1Cc1ccc(-c2ccccc2S(=O)(=O)NC(=O)c2ccccc2)cc1
Cc1ccc(CN(CC2CCC(c3nnn4cnc5[nH]ccc5c34)CC2)C(=O)CC#N)o1
Cc1cc2ccccc2nc1N(Cc1ccc(OC(F)(F)F)cc1)S(=O)(=O)c1ccc(C(=O)O)cc1
COc1cc(C(=O)N(C)CC(c2cccc3c2OCO3)N2CCC(N3CCCCC3)CC2)cc(OC)c1OC
O=C(NCc1cccc(-c2cccc(CN3CCNCC3)c2)c1)c1ccccc1Cl
Cn1cnc(-c2cc3nccc(Oc4ccc(NC(=O)c5cnn(-c6ccccc6)c5C(F)(F)F)cc4F)c3s2)c1
C=C(c1ccc(S(=O)(=O)c2ccc(OC)cc2)cc1)C1CCN(C2CCN(C(=O)OC(C)C)CC2)CC1
Cc1noc(C)c1-c1ccc2nc(C(C(=O)NCCS(N)(=O)=O)S(C)(=O)=O)sc2c1
CS(=O)(=O)c1ccc(Cc2ccc3ccccc3c2O)cc1
Oc1ccc2c(-c3ccc(O)c(F)c3)noc2c1
CCOC(=O)COc1cccc(N(Cc2cccnc2)S(=O)(=O)CC(F)(F)F)c1
CCCCCCCCCCCC(=O)NC(CNC(=O)Oc1c(C(C)C)cccc1C(C)C)c1ccccc1
NC1=NC(CCc2ccc(Nc3ncc(Cl)cn3)nc2)CO1
COC(=O)CCC(C(=O)C=Cc1ccc(O)c(OC(F)(F)F)c1)C(=O)C=Cc1ccco1
Cc1cccc(S(=O)(=O)NC(=O)N2CCC(N3CCC(Oc4ccc(Cl)c(Cl)c4)CC3)CC2)c1
COc1cnc(C(=O)Nc2cc(Cl)c(F)c(C3(CF)N=C(N)OC4CC43)c2)cn1
c1ccc2sc(SCCCn3ccnc3)nc2c1
O=S(=O)(NO)c1ccc(F)cc1
COc1cc(C(=O)Nc2cccc(C)c2C)c(Br)c(OC)c1OC
CN1C(=O)c2c(nc(Cc3ccccc3)n2Cc2ccccc2)N2CC3(CCCC3)N=C12
O=C(NCCc1ccc(OCCN2CCCC2)c(Br)c1)c1cc(Br)c[nH]1
O=C(NCCCO)c1cc(-c2ccc(Cl)cc2Cl)n[nH]1
O=C(NCCNc1ccc(OC(F)(F)F)cc1)C(CC1CCCCC1)NC(=O)N1CCOCC1
CN1CCC(c2cc3c(-c4cncc(NCc5ccccc5)n4)ccnc3[nH]2)CC1
COc1ccc(Cl)cc1-c1csc(C2CCCCN2C(=O)COc2ccccc2)n1
CCC1(C)SC(NC23CC4CC(CC2C4)C3)=NC1=O
NS(=O)(=O)c1ccc(CCNCc2cccc(C(=O)O)c2)cc1
CC(C)(O)C(F)CN=C(O)c1cnc(-n2ncc3cc(C#N)cnc32)cc1NC1CCC(N=C(O)c2ccccc2F)CC1
O=C(Nc1cccc2c1CC(O)C2)NC1CCC(c2ccccc2F)C1
N#Cc1cc(-c2ccnc(N)n2)ccc1OCC1CCCCC1
CCCCc1nc2cc(NC(=O)N(c3ccccc3)c3ccccc3)c(C)nc2n1Cc1ccc(-c2ccccc2-c2nn[nH]n2)cc1
Cc1nc2cccc(-c3cc4c([nH]3)CCN=C4O)c2nc1Cl
O=C(NCc1ccccc1Cl)Nc1ccsc1-c1nc(O)c(O)c(C(=O)O)n1
OCC1OC(c2cccc(Cc3ncc(-c4ccco4)s3)c2)C(O)C(O)C1O
CC(C)(C)c1cc(NC(=O)Nc2ccc(Oc3ccncc3)cc2)on1
CC1OC(=O)C2(NS(C)(=O)=O)CC(F)(F)C(C)C(C=Cc3ccc(-c4ccccc4C#N)cn3)C12
CC(C)(C)c1ccc(-c2nc3c(N4CCN(Cc5cccc6[nH]c(=S)[nH]c56)CC4)cccc3[nH]2)cc1
CCCN(CCC)c1c(Br)c(C)nc2c(-c3cnc(N(C)C)cc3C)c(C)nn12
CSc1cnn(C2(c3nc4ccc(N5CCCC(C(=O)N6CCCC6)C5)nc4[nH]3)CC2)c1
Cn1cc(-c2cnn3c(NCc4cccnc4)cc(C4CCCNC4)nc23)cn1
COc1ccc(C(=O)Cc2c(Cl)cncc2Cl)n2nc(CO)nc12
CSc1ccc(N2CCC(Oc3ccc(C(C)NC(C)=O)cc3)C2)nc1
Cc1n[nH]c2cnc(-c3cncc(N4CCCC(N)C4)n3)cc12
CS(=O)(=O)N1CCCC(Nc2nc(N3CCN(c4ccccn4)CC3)ncc2-c2cnc3[nH]ccc3n2)C1
CC1(F)CCCC1Nc1c(C(=N)O)cnn2cc(N3CCCC3=O)cc12
N=C1NC(CF)(c2cccc(N=c3[nH]ccc4cc(Cl)cnc34)c2)CC(C(F)(F)F)O1
Cc1ccccc1N1CCN(C(=O)c2ccc(Cl)cc2Cl)CC1=O
CCCN1CCC(NCc2ccc(SC)cc2)C(NC(=O)CNC(=O)c2cc(C(F)(F)F)ccc2NC(=O)N2CCCC2)C1
OCc1ccc(Cn2ccnc2)cc1
CCC1CC(N(Cc2cc(C(F)(F)F)cc(C(F)(F)F)c2)c2nnn(C)n2)c2nc(C(F)(F)F)ccc2N1CC(C)C
CC(=O)c1cnc2ccc(-c3cc(Cl)c(O)c(Cl)c3)cc2c1Nc1ccc(CCN(C)C)cc1
CC#CCn1c(N2CCCC(NC(=O)OC(C)(C)C)C2)nc2c1c(=O)n(Cc1ccc3nc(C)c(C)nc3c1)c(=O)n2C
COC(=O)N1CC(c2nc(C)c(-c3cc(C(=O)N4CC(c5ccc(C#N)cc5)C4)ccc3C)[nH]2)C1
C#CCNc1ccnc2sc3c(=O)n(-c4ccc(Cl)cc4)cnc3c12
Nc1nc2sc3cccc(CNc4ccc5c(c4)CN(C(CCC(=O)O)C(=O)O)C5=O)c3c2c(=O)[nH]1
CC(C)c1noc(C2CCN(C(C)CC(NC(=O)C3CCC3)c3ccccc3)CC2)n1
CCOC(=O)C1=C(C)NC(C)=C(C(=O)OCc2ccc([N+](=O)[O-])cc2)C1c1cccc([N+](=O)[O-])c1
CCOC(=O)C1CCN(c2ncnc(Oc3ccc(OCCOC)cc3)c2[N+](=O)[O-])CC1
CC(C)Oc1ccccc1N1CCN(CC(O)CNC(=O)c2ccc3c(c2)C(=O)N(c2ccc(F)cc2)C3=O)CC1
COc1ccc(-c2nnc(C3CCN(CC(O)=NCc4nc(O)c5c(n4)CCOC5)CC3)o2)cc1
COc1ccc(-n2ccc3c(sc4nccc(N(C)CCO)c43)c2=O)cc1
CC(=O)c1ccc(-c2nnc(SCCCN3CCOC(c4ccc(C(F)(F)F)cc4)C3)n2C)cc1
CCOC(=O)C=C1N(Cc2ccc(-c3ccccc3-c3nn[nH]n3)cc2)C(=O)CC1(CC)CC
O=C1CC23CCN(CC4CC4)C4CCC1CC42Cc1ccc(O)cc13
COCCCOc1cc(C(=O)N(CC2CNCC2NS(=O)(=O)c2ccc3ccccc3c2)C(C)C)ccc1OC
CC(c1nc2ncccc2c(=O)n1-c1ccc(F)cc1)N(CC1CCS(=O)(=O)CC1)C(=O)Cc1ccc(F)c(C(F)(F)F)c1
[C-]#[N+]c1ccc(N2C(=O)C3(CCCC3)N(c3ccc(C#N)cc3)C2=S)cc1C(F)(F)F
CC(C)(CO)CNCc1c(C(=O)NC2CCCC(O)C2)noc1-c1ccc(C(F)(F)F)cc1
CCCCCC(=O)c1ccc(OCCCN2CCN(C(=O)c3c[nH]cn3)CC2)cc1
CCc1cc(OC)c(O)cc1OCCCCCC(C)(C)c1nn[nH]n1
Cc1nn(C2CCOCC2)c2sc(C(=O)Nc3ccc(N4CCN(C)CC4=O)cc3)cc12
CN(C)C1Cc2ccccc2C(c2ccccc2Cl)C1
CN1C2CCC1CC(OC(c1ccccc1)c1ccc(F)cc1)C2
CN1C(=O)C(c2ccc(C#Cc3cccc(F)c3)nn2)CC1(C)C
NC(=O)c1cc(-c2ccsc2)cc2c(NC3CCCNC3)ncnc12
CCC(=O)Nc1ccc(C2CC3CCC(C2C(=O)OC)N3C)cc1
O=C(CNC(=O)c1cccc(C(F)(F)F)c1)NC1CN(C2CCC(c3ccc(N4CCCC4)cc3)CC2)C1
[C-]#[N+]c1c(OC)ccc(C2CN3CCN(C(=O)C4CCc5cc(-n6cnnn6)ncc54)CC3CO2)c1C
O=S(=O)(Cc1ccccc1Cl)c1sc(N=C(O)c2ccccn2)nc1C(F)(F)F
COCC(C)Oc1ccc2[nH]nc(-c3cc(N4CC(F)(F)C4)ncn3)c2c1
Cc1cc(C)c(N(Cc2ccccc2)S(=O)(=O)c2ccc(OCCc3ccccc3)cc2)c(C(=O)NO)c1
CCCc1c(C)cccc1C(=O)Nc1ccc(Cn2nc(CC)c(CC(=O)O)c2CC)cc1
NS(=O)(=O)c1ccc(CCNCc2coc3ccccc3c2=O)cc1
NC(=O)c1sc(-c2ccnc(NC(=O)C3CC3)c2)nc1OC1CCC1
CC(C)C(NC(=O)c1ccccc1Cl)C(=O)N1CCC(O)(c2ccc(Cl)cc2)C(C)(C)C1
Cn1c2c(c3ccc(-n4ccc(-c5ccc(C(F)(F)F)nn5)cc4=O)cc31)CN1CCC2CC1
CCCC(=O)c1cnn(-c2ccc(NC(=O)c3cn(CC(=O)N4CCN(C5CC5)CC4)c4ccc(C)cc34)cc2)c1C
CC(C)Cc1ccc(CCNCC(O)c2ccc(O)c3[nH]c(=O)sc23)cc1
CN(C)c1cccc(CNCC(O)C(Cc2ccccc2)NC(=O)C2CN(Cc3ccccc3C(F)(F)F)C(=O)N2)c1
O=C(CN1CCCCC1)Nc1ccc2nc3n(c(=O)c2c1)CCc1c-3[nH]c2ccccc12
O=[N+]([O-])c1cnc(-c2ccncc2)[nH]1
CCCCCn1cc(C(=O)Cc2ccccc2OC)c2ccccc21
Cn1ncc(NC(=O)c2nc(-c3c(F)cccc3F)sc2N)c1N1CCCN(CCN)CC1
N#Cc1ccc(NC2CC(Oc3ncccc3C3CCOCC3)C2)nc1
N#Cc1nc(N)cnc1-c1ccc(-c2ccc(C(F)(F)F)cc2S(=O)(=O)N2CCNC(=O)C2)cc1F
NS(=O)(=O)c1ccc(C(=O)NC(C(=O)O)c2ccccc2)cc1
COc1ccc(NS(=O)(=O)c2ccc(-n3cccn3)cc2)cc1N1CC(C)NC(C)C1
CCc1cc(NCc2nc3cccc(Cl)c3o2)c(O)nc1C
Cc1cc2cc(C(C#Cc3ccc(C)s3)C=CCOc3ccc(OCC(=O)O)c(C)c3)ccc2o1
NS(=O)(=O)c1ccc(-n2nc(C(=O)NN=Cc3c(Cl)c4ccccc4oc3=O)cc2-c2cccc(F)c2)cc1
O=C(OC1CN2CCC1CC2)N(c1ccccc1)c1ccccc1
CN(C)C(=O)c1cc2cc(Nc3nccc(-c4ccccn4)n3)cc(Cl)c2[nH]1
Cc1ccc(C(F)(F)S(N)(=O)=O)cc1
CCOc1ccc(S(=O)(=O)Nc2cccc(COC)c2)cc1N1CCNCC1
Nc1cnc(-c2ccc(-c3ccccc3CSc3ccncn3)cc2F)cn1
N#Cc1ccc(C2CCCc3cncn32)c(-c2ccccc2)c1
COc1cccc(C2SC(c3ccc(F)cc3)=NN2C(=O)c2cc(F)c(F)cc2F)c1OC
COc1cc2ncnc(N3CCC(Oc4ccc5c(c4)CCC5)C3)c2cc1OC
CC(=O)Nc1ccn2c(-c3ccccc3)c(-c3ccc(C4(N)CCC4)cc3)nc2c1
OCC1(CC2CC2)CCN(c2nccnc2C2CN(c3ccc4ccccc4n3)C2)CC1
CCCCCCC=C1CC(CO)(COC(=O)c2ccc(N(C)C)cc2)OC1=O
O=C(NC1CCN(CCO)CC1)c1ccc(COc2ccc(C(F)(F)F)cc2)cc1
CCC1CCN(C(=O)C(CCCN=C(N)N)NS(=O)(=O)c2cccc3ccc(C)cc23)CC1
CC(N=C(O)Nc1cc2[nH]nc(N=C(O)Cc3ccccc3)c2cn1)c1ccccc1
CCCCN(CCCC)C(=O)CN1CC(c2ccc3c(c2)OCO3)C(C(=O)O)C1CCn1cccn1
Cc1c(C)n(Cc2ccc(-c3ccccc3C(=O)O)cc2)c2ccc(C(=O)NC(C)c3ccc(Br)cn3)cc12
CS(=O)(=O)c1ccc(-c2ccc(OCc3nnc(SC4CCCC4)n3-c3cccnc3)cc2)cc1
O=C(NC1Cc2ccccc2C1)N1CCC(c2nc(-c3ccccn3)no2)CC1
CCCC(Cc1ccc(C(=O)NCCC(=O)O)cc1)C(=O)c1cc2cc(Cl)ccc2n1-c1cc(Cl)cc(Cl)c1
N#CC1(C(=O)N2CC(CF)C(Nc3c(C(=N)O)cnn4cc(-c5ccc6c(c5)N=C(O)C6)nc34)C2)CC1
OC1CCC(Nc2cc(-c3cccc(NCc4ccc(F)cc4)n3)c(Cl)cn2)CC1
c1ccc(Cn2nnnc2C(c2ccc(Cn3cncn3)cc2)N2CCCN(C3CCC3)CC2)cc1
COC(=O)c1oc(C(C)(C)C)cc1NC(=O)Nc1ccc(C)cc1
CCCN1CCC23c4c5ccc(O)c4OC2C(=O)CCC3(OCCCc2ccccc2)C1C5
COc1ccc(-c2nn(-c3nc4ccc(S(N)(=O)=O)cc4s3)cc2C(=O)O)cc1
CC(Nc1nccc(N2C(=O)OCC2C(C)O)n1)c1ccc(Cl)c(Cl)c1
CCCCCc1ccc(S(=O)(=O)NCCc2c(-c3ccccc3)n[nH]c2-c2ccccc2)cc1
COc1ccc(OCC(=O)N2CCC3(CC2)CN(C2CCc4cc(-c5cc(C)ncn5)ccc42)C3)c(C#N)c1
Cc1nonc1CNC(=O)C1C(C(=O)NCCCCN2CCCC2)C2C=CC1C21CC1
CC1OC(O)=NN=C1c1ccc2nc(-c3ccccc3)oc2c1
COC(=O)c1cc(Br)cnc1N1CCC(NC2CCCCC2)C(O)C1
COc1ncc(-c2cc3c(C)nc(N)nc3n(C3CCC(O)CC3)c2=O)cc1F
CC1Cc2c(F)cccc2N1C(=O)Cc1nc(N2CCOCC2)c(F)c(=O)n1C
O=C(NCC(CC1(C(F)(F)F)CC1)c1cnc(C(F)(F)F)nc1)c1cccc(Cl)c1Cl
OC1CCN(C2CCN(c3ccc(Nc4ncc5c6ccncc6n(C6CCCC6)c5n4)nn3)CC2)C1
CC1OC(=O)C2(CC#N)CC(F)(F)C(C)C(C=Cc3ccc(-c4ccccc4C#N)cn3)C12
C=Cc1cn(-c2ccc(C(N)=O)c(NC3CCC(O)CC3)c2)c2nccc(-c3cnc4ccccc4c3)c12
COc1ccc(N2CCN(c3cc(C(F)(F)F)ccc3CNC(=O)C(C)c3ccc(NS(C)(=O)=O)c(F)c3)CC2)cc1
O=C(OC1(C2CCCC(c3cc(F)cc(F)c3)N2S(=O)(=O)c2ccc(Cl)cc2)CC1)N1CCC(N2CCCCC2)CC1
CCCn1c(=O)c2[nH]c(-c3ccc(OCC(=O)Nc4ccc(F)cc4)cc3)cc2n(C)c1=O
CC(NC(=O)c1ccc2[nH]nc(-c3cc(F)c(O)c(F)c3)c2c1)c1cccc(Cl)c1
O=C(O)C(O)=CC(=O)c1cccc(Cc2ccccc2Cl)c1
CCCC1(C)SC(NCC2CCCCC2)=NC1=O
Cc1ncccc1Oc1ncnc(OC2CC3CCC(C2)N3S(=O)(=O)c2ccc(Cl)s2)c1C
CCOc1ccccc1N1CCN(CCCC(=O)NCc2nc3cc(F)ccc3c(=O)n2-c2ccc(OC)cc2)CC1
C[N+](C)(CCCCCC[N+](C)(C)CCCN1C(=O)c2cccc3cccc(c23)C1=O)CCCN1C(=O)c2ccccc2C1=O
O=S(=O)(c1ccccc1)C1CCN(c2nccnc2C2CN(c3ccc4ccccc4n3)C2)C1
CSc1ccccc1Nc1nc(N2CCC(CN)CC2)nc2c(NCC3CC3)ncnc12
CC(C)CC(CS)C(=O)NCCS(=O)(=O)O
COc1cc(-c2cccnc2C(=O)N2CCC(Nc3ccc(F)cc3)CC2)ccc1CN1CC(C)NC(C)C1
O=c1[nH]nc(CCc2cccc(F)c2)cc1O
O=C(O)Cc1ccc(NCc2cccc(-c3c(Cc4ccccc4)cnc4c(C(F)(F)F)cccc34)c2)c2ccccc12
CCC(N=C(O)c1cc(C(=O)NC(C)c2ccno2)n2c1COCC2)c1ccccc1
CC(C)CNCC(O)COc1cccc2ccccc12
COc1ccc(C=CC(=O)c2cccc(Nc3ncnc4cc(OC)c(OC)cc34)c2)cc1OC
O=C1NC(c2ccccc2)(c2ccccc2)C(=O)N1CCCCCCN1CCN(c2ccccc2)CC1
CC1CC(n2c(=O)oc3ccccc32)CCN1C(=O)c1cc(Cl)c(N)c(Cl)c1
COCC(C)NCc1csc(NC(=O)c2cc(Oc3ccc(S(C)(=O)=O)cc3)cc(-c3ncccc3C)c2)n1
CC(C)(O)Cn1cc2c(n1)CN(C1CCOC(c3cc(F)ccc3F)C(N)C1)C2
COc1ccc(S(=O)(=O)c2ccc(C3(C4CCN(C5CCN(C(=O)c6cccc7c(Br)cccc67)CC5)CC4)OCCO3)cc2)cc1
CCCCN(Cc1nc(CCC)n(Cc2ccc(-c3ccccc3S(=O)(=O)NC(=O)CCC)cc2)c1C(=O)O)C(=O)CCC
CC(C)C(NC(=O)OCc1ccc(Cl)c(Cl)c1)C(=O)NC(CC(=O)O)C(=O)CF
Cc1cccc(-c2nc(C3CCN(Cc4ccc(-c5nc6ncc(Br)n6cc5-c5ccc(F)cc5)cc4)CC3)n[nH]2)n1
CC#Cc1cncc(-c2ccc3c(c2)C2(N=C(C)C(N)=N2)C2(CCC(OC)CC2)O3)c1
Brc1c(Br)c(Br)c2[nH]cnc2c1Br
Cc1cccc(NC(S)=NCC(c2cccnc2)N(C)C)c1C
NC(=O)c1cc(-c2ccc(F)cc2)c2ccc(CN3C(=O)CCCC3=O)cc2n1
CCOC(Cc1ccc(OCCN2CC=C(c3ccc(Cl)c(Cl)c3)CC2)cc1)C(=O)O
Cc1c(F)ccc(C(=O)Nc2cc(-c3ccc([N+](=O)[O-])cc3)ccc2N2CCN(C)CC2)c1Cl
CCn1ccc(=Nc2ncc3c(n2)-c2c(nn(C)c2-c2ccc(-c4cnn(C(C)C)c4)cc2)CC3)[nH]1
Cc1cc(F)cc2[nH]cc(C(=O)OCC34CCN(CC3)CC4)c12
CCCc1c(OCCCCOc2cccc(CCC(=O)O)c2)ccc2c(-c3ccccc3)noc12
Cc1nn(C)c(C)c1N(C)S(=O)(=O)c1c(Cl)cc(-c2cccc(CN3CCN(C)CC3)c2)cc1Cl
Cc1cn(-c2ccc(N3CCC(n4ccc5ccccc54)CC3)nn2)cn1
Cc1cc(Cl)cc(COCC(c2ccccc2)N(C)Cc2n[nH]c(O)n2)c1
CNC(=O)Oc1cccc(CN(C)CCCCCOc2ccc3c(=O)c4ccccc4oc3c2)c1
COc1ccc(-n2nc3c(NC(C)=O)nc4ncccc4n3c2=O)cc1
N#CCC1(n2cc(C(=N)O)c(Nc3ccc(F)cc3)n2)CCN(c2ccc(F)cc2)CC1
O=C(O)CN1C(=O)C(NC(=O)C(S)CC2CCCCC2)CCc2ccccc21
CC(CN1CCN(CCc2ccc([N+](=O)[O-])cc2)CC1)c1ccc([N+](=O)[O-])cc1
CCNC(=O)Nc1ccc(-c2cc(-c3cccc(OC)c3)[nH]c(=O)c2C#N)cc1
O=C(NCC1(O)CCCCCC1)c1cc(-c2ncc(F)cn2)ccc1Cl
COCCOc1ccc(OCC(O)CNC(C)C)cc1
CCN(C(=O)CN(c1cc(N(C)C)ccc1Cl)S(=O)(=O)c1ccc(OC)c(OC)c1)c1cc(C)n(C)n1
Cc1c(C(O)=Nc2cccc(C(F)(F)F)c2)cc(C2CCN(C(=O)OCc3ccccc3)CC2)n1CCCN1CCOCC1
O=c1[nH]c(CCCN2CC=C(c3ccccc3)CC2)nc2c(Cl)cccc12
COc1ccc(OC)c(Nc2ncc(Br)c(Nc3cc(C4CC4)n[nH]3)n2)c1
CC(C)C(NC(=O)c1ccc(Oc2ccccc2)cc1)C(=O)N1CCCC1C(=O)NC(C(=O)C(F)(F)F)C(C)C
O=C(O)C(=Cc1ccc(-c2ccccc2Cl)s1)NC(=O)c1ccccc1
O=C(Nc1ccc2ncccc2c1)c1cccc(Cc2nnc(O)c3c2CCCC3)c1
CC(C)c1cc(C(C)C)c(S(=O)(=O)N2CCN(C(=O)CC(N)C(=O)N3Cc4ccccc4C3)CC2)c(C(C)C)c1
CCC(C)C(C(=O)O)N1CC(CN2CCC(c3cc(CC4CCCCC4)nn3CC)CC2)C(c2cccc(F)c2)C1
COc1cc2c(c(OC)c1OC)-c1ccc(OC)c(=O)cc1C(NC(=O)CCCCCC(=O)NO)CC2
Cn1nc(C(F)(F)F)cc1-c1cccc(Oc2ccc(S(=O)(=O)Nc3nccs3)cc2C#N)c1F
CNc1ncc(-c2nc3c(n2C(C)C)C(c2ccc(C#N)c(F)c2)N(c2cccc(Cl)c2F)C3=O)c(OC)n1
CCC(N=C(O)c1cc(C(=O)N2CCCC2C)n2c1COCC2)c1ncc(C(F)(F)F)cn1
O=C(O)C1CC2CC(Oc3cccc(Cl)c3-c3nnn[nH]3)CCC2CN1
NC1=NC2(CO1)c1cc(-c3cncnc3)ccc1OC(Cc1ccccc1)C21COC1
Cc1nc(N2CC3CN(C(=O)c4ncccc4-n4nccn4)CC3C2)nc(C)c1C
CC(CCC(=O)Nc1cc(Cl)c(S(N)(=O)=O)cc1S(N)(=O)=O)C1CCC2C3C(=O)CC4CC(=O)CCC4(C)C3CC(=O)C12C
CNC(=O)CCN1C(=O)C(NC(=O)c2cc3cc(Cl)sc3[nH]2)Cc2ccccc21
CCNc1nc(C)c2cc(-c3cccc(O)c3)c(=O)n(C3CCCC3)c2n1
CCN(CC)CCSC(=O)C(O)(c1ccccc1)c1ccccc1
Cn1c(N2CCNC(c3ccc(N4CCCCC4)cc3)C2)nc(-c2ccncc2F)cc1=O
Cc1ccc(-n2nccn2)c(C(=O)N2C3CCC2C(COc2ccc(F)cn2)C3)n1
CCOC(=O)c1nnn(-c2ccccc2[N+](=O)[O-])c1C(O)C(O)C(C)O
COc1ccccc1N1CCN(CCCCNC(=O)c2cccc3ccccc23)CC1
NC(=O)c1nn(-c2ccc3c(c2)OCO3)c2c1COc1ccc(NC(=O)c3cc4c(cc3Cl)OCO4)cc1-2
O=C(O)CCNC(=O)C(Cc1ccc(-c2ccccc2)cc1)CC(Cc1ccc(-c2ccccc2)cc1)C(=O)O
c1ccc(CN2C3CCC2CC(Nc2ccc4[nH]ncc4c2)C3)cc1
CN(c1ccc(CCNCC(O)c2cccc(Cl)c2)cc1)c1ccc(OCC(=O)O)cc1
COc1ncc(-c2cc3c(C)nc(N)cc3n(C3CCCC3)c2=O)cc1NS(C)(=O)=O
C=CC(=O)Nc1cc2c(Nc3ccc(Br)c(Cl)c3F)ncnc2cc1OCCNC(C)=O
NC1=NC2(CCCC2)N(OCCCOc2ccc(Cl)cc2)C(N)=N1
O=C(O)C1CCC(C(=O)N2CCC(c3ccc(C(F)(C(F)(F)F)C(F)(F)F)cc3)(S(=O)(=O)c3cccc(-c4ccncc4)c3)C2)CC1
CCc1cc2c(C3=NNC(=O)C3(C)C)ccc(C(C)=O)n2n1
CCCCc1nn(-c2ccc(Cl)cc2Cl)c(C(=O)O)c1Cc1ccc(-c2ccccc2-c2nn[nH]n2)cc1
CC1CN(c2ncc(C#N)cn2)CC1Nc1c(C(=N)O)cnn2cc(-c3cnn(CC(C)(C)O)c3)nc12
COc1ccc(-c2c(C)cccc2C)cc1OC1CNC1
O=C(O)Cc1ccc2c(c1)CC(CNS(=O)(=O)c1cccc3ccccc13)C2
COc1cc(Nc2nc(NC3CCCCC3O)n3ccnc3c2C(N)=O)cc(OC)c1
O=C(Nc1ccc(C(F)(F)F)c(Cl)c1)c1ccnn1CCc1ccncc1
CC(=O)OCC1OC(n2cc(COC(=O)c3ccc(S(N)(=O)=O)cc3)nn2)C(OC(C)=O)C(OC(C)=O)C1OC(C)=O
CN1CCC23Cc4[nH]c5ccccc5c4CC2C1Cc1ccc(O)cc13
Cc1nc(N2CCCCC2)c2oc(-c3ccccc3)cc2n1
CN=c1[nH]nc(-c2ccc3[nH]cc(-c4c(F)cccc4F)c3c2)s1
COc1ccc(C2(O)c3ccccc3C3=NCCCN32)cc1OC
O=C(C1CCCN(c2ccc3nc(-c4cccc(-c5cnco5)c4)[nH]c3n2)C1)N1CCCC1
CCCN1CCN(C(=O)c2cncnc2Oc2cc(Cl)ccc2Cl)c2ccccc21
Cc1cc2c(cc1C=Cc1sccc1S(=O)(=O)Nc1onc(C)c1Br)OCO2
CC12CCC3C(CCC4CC(=O)NCCC43C)C1CC=C2n1ccnc1
O=S(=O)(Nc1cncc(-c2ccc3ncc(-c4nn[nH]n4)n3c2)c1)c1ccc(F)cc1F
Cn1nc(C(F)(F)F)cc1-c1ccc(Oc2cc(F)c(S(=O)(=O)Nc3ncc(F)s3)cc2F)cc1
N=C(NCCCc1c[nH]cn1)NC(=O)CCc1ccccc1
Brc1cnc(Nc2ccc(N3CCOCC3)cc2)nc1Nc1ccccc1
CCS(=O)(=O)N(Cc1ccc(F)c(C(F)(F)F)c1)c1sc2ccccc2c1C(C)(C)O
CC(=O)c1cccc(-c2ccc(Cc3nnnn3C(=O)N(C)C)cc2)c1
CC(C(=O)NO)N(Cc1ccc([N+](=O)[O-])cc1)S(=O)(=O)C(F)(F)C(F)(F)C(F)(F)C(F)(F)F
COC(=O)C1(c2ccccc2)CC1CN1CCC(Cc2ccccc2)CC1
COCC(=O)C(C)NC(=O)C(CC(C)C)NC(=O)OCc1ccccc1
COc1ccc2cc(-c3cncc(C(C)OC)c3)ccc2c1
CN1CC(c2ccc(NC(=O)c3nc(C#N)c[nH]3)c(C3=CCCCC3)c2)CN(C)C1=O
O=C(Nc1ccc(OC(F)(F)F)cc1)c1cnc(N2CCC(O)C2)c(-c2cncc(F)c2)c1
CC1=C(C(=O)NCCCN2CCC(c3ccc(F)cc3C#N)CC2)C(c2ccc(F)c(F)c2)CC(=O)N1C
COCC1CCCN1S(=O)(=O)c1ccc2c(c1)C(=O)C(=O)N2Cc1ccc(F)cc1
CCCCCCCCCCCCCCNC(=O)Nc1ccc(F)cc1F
CCOCn1c(=O)n(C2CCN(CCC(Oc3cc(OC)ccc3C)C(C)C)CC2)c2ccccc21
c1ccc(CN2CCC3(CC2)OCCc2ccsc23)cc1
Cc1ccc(-c2cc(C(=O)NC3CC3)cc(N3C(=O)OCC3C(C)C)c2)cc1
COCCN(C)c1cc(OCc2cc(F)c(Oc3ccc(Cl)c(C(F)(F)F)c3)c(F)c2)nc(=O)n1C
COc1cc(CNC(=S)NCC(COC(=O)C(C)(C)C)Cc2ccc(C)c(C)c2)c(I)cc1O
Cn1c(-c2[nH]c(-c3ccnc(N)n3)cc2C(N)=O)cc2ccccc21
Cn1c(C(=O)OCc2ccccc2)cc2c(-c3ccc(NC(=O)C(C)(C)C)cc3)ncnc21
O=C(NC1CCN(Cc2ccn(-c3ccc(C(F)(F)F)cc3)c2)CC1)N1CC(N2CCC(C(F)(F)F)CC2)C1
CCOC(=O)C(C)(C)n1cc(-c2ccn3c(-c4cccc(NC(=O)NCC(F)(F)F)c4)cnc3c2)cn1
O=C(c1ccc(OCCN2CCCCC2)cc1)N1c2ccc(O)cc2CCC1c1ccccc1
COc1cc2c(NC3CCN(C(C)C)CC3)nc(C3CCCCC3)nc2cc1OCCOCCN(C)C
CCC1OC(=O)CC(O)C(C)C(OC2OC(C)CC(N(C)C)C2O)C(CC=O)CC(C)C(=O)C=CC2(C)OC2C1C
COCCCCOc1ccc(CC(NC(=O)OC(C)(C)C)C(O)CNCC(O)C(Cc2ccccc2)NC(=O)OC(C)(C)C)cc1
CCCCC#Cc1nc(NCC)c2ncn(C3C(O)C(O)C4CC43)c2n1
Cn1nccc1Nc1ncc2c(n1)CCN(C(=O)c1cccnc1)C2
O=C(Nc1cnc(C(F)(F)F)nc1)Nc1ccc(C2CNCCO2)cc1Cl
CC(C)(N)C(=O)NC(Cc1c[nH]c2ccccc12)C(=O)N1CCC2(CC1)CSc1ccccc12
CSc1ccc(-n2nnc(-c3ccc(S(=O)(=O)NC(C(=O)O)C(C)C)cc3)n2)cc1
COc1cccc(C2C3=C(NC(=S)N2C)c2ccccc2C3=O)c1
Cc1oc(-c2ccccc2)nc1CCOc1cccc(-c2nn(-c3ccccc3)nc2CC(=O)O)c1
COc1ccc(S(=O)(=O)N(CC(C)C)CC(O)C(Cc2ccccc2)NC(=O)c2ccccc2OC)cc1
CCN(CC)c1ccc(C=C2C(=O)c3ccc(C(=O)O)cc3C2=O)cc1
CCC(NC(=O)c1cc(C(O)=NC(C)c2ncccn2)c2n1CCOC2)c1ccc(F)cc1Cl
N#Cc1cccc(-c2ccc3c(c2)CCN(CC(=O)Nc2cc(Cl)cc(Cl)c2)C32CCN(C3CCOCC3)CC2)c1
Cc1ccc(N=Nc2ccc(O)c3ncccc23)cc1
CN(CC(CCN1CCC2(CC1)C[S+](O)c1ccccc12)c1cc(Cl)cc(Cl)c1)S(=O)(=O)c1ccccc1
O=C(c1ccc(F)c(Cl)c1)N1CCC(F)(CNCc2ncc(CO)cn2)CC1
COc1ccc(C2CCN(C=O)C2)cc1OC1CCCC1
CC(NC1=NC(=O)C(C)(c2ccc(CCO)cc2)S1)c1ccc(F)cc1
CCN(CC(O)(CNC(=O)c1cnn(-c2ccc(F)cc2)c1N)C(F)(F)F)C(=O)c1c(Cl)cccc1Cl
CCN(CC)C(=O)c1ccc(C(=C2CC3CCC(C2)N3CC(=O)c2ccccc2)c2ccccc2)cc1
CCNC(=O)N1CCC(NC(=O)Nc2nc(C)c(C(C)=O)s2)C(CN2CCCC(Cc3ccc(F)cc3)C2)C1
O=c1oc2ccccc2n1CC1CCN(Cc2ccccc2Cl)CC1
COc1cccc(-c2cc(C(N)=O)c3[nH]c4cc(C(=O)N5CCN(C(=O)C6CC6)CC5)ccc4c3c2)c1
CC(C)NC(=O)c1cccc(-c2ccc3c(N4CCOCC4C)nc(N4CCOCC4C)nc3n2)c1
CSc1cccc(NC(=O)NC2C(=O)N(CCC34CC5CC(CC(C5)C3)C4)c3ccccc3N(c3ccccc3)C2=O)c1
O=C(NCC1CCCNC1)C1CCCN1C(=O)C1CC(O)CN1C(=O)CC(c1ccc(Cl)cc1)(c1ccc(Cl)cc1)c1ccc(Cl)cc1
O=C(Nc1cccc(OCCCN2CCOCC2)c1)Nc1cccc(C(F)(F)F)c1
CC(c1cccc(N=C(O)Cc2cccc(C(F)(F)F)c2)c1)N1CCC(C(O)=NC2CCCCC2)CC1
O=C(Nc1ccc(C(=O)N2CCN(CC3CCOC3)CC2)cc1)N1Cc2ccccc2C1
Clc1ccccc1C=NNc1nc2ccccc2nc1Cc1ccccc1
CC1(C)CCC(C)(C)c2nc(-c3ccc(-c4ccc(C(=O)O)cc4)[nH]3)cnc21
CCN(CC)CCCNc1nc(Nc2ccccc2Cl)nc(Nc2cc(C3CC3)n[nH]2)c1Cl
COc1cc(C2CC(=O)c3ccccc3O2)ccc1O
COc1ccccc1-c1nccnc1C1CN(C(=O)c2nc3ccccc3[nH]2)C1
O=C1N=C(O)C(=Cc2ccc(OCCCC3CCCCC3)c(Cl)c2)S1
C=CC(=O)Nc1ccc2ncc(C#N)c(Nc3cccc(Br)c3)c2c1
CC1CCC(c2nc(C(=O)NCc3ccc(F)cc3)c(O)c(=O)n2C)N1C
CCC(C)CN(CC(O)C(Cc1ccccc1)NC(=O)OCCNC(=O)OC(C)(C)C)S(=O)(=O)c1ccc(OC)cc1
Nc1cnc(-c2ccc(C3CCC3)c(Oc3nccnc3N)c2F)cn1
CS(=O)(=O)c1cc(F)ccc1N1CCN(C(=O)C(NC(=O)c2ccc(Cl)c(N)c2)c2ccccc2)CC1
N#CC1CCCN1C(=O)C1CC(CC(=O)O)CN1
CN(C)Cc1cc(N)ccc1Oc1ccc(Cl)c(Cl)c1
CCNC(=O)CN1C(=O)C(C)(c2cc(F)cc(F)c2)Oc2ccc(-c3c(N)nc(N)nc3CC)cc21
CN1CC(C(=O)N2CCN(c3ccc4nsnc4n3)CC2)CC2c3cccc4[nH]c(Br)c(c34)CC21
CCCCCn1c(C)c(C(=O)c2cccc3ccccc23)c2ccccc21
Cn1nccc1Nc1nccc(-c2ccn(C(CO)c3ccc(Cl)c(F)c3)c(=O)c2)n1
CC(C)CC(Nc1ccc(C(=O)NCCC(=O)O)cn1)c1cnc(-c2ccc(C(F)(F)F)cc2)nc1
COC(=O)C1C2CCC(CC1c1cc3ccccc3o1)O2
CCCC(=O)NC(Cc1ccc(O)cc1)C(=O)NCCCCCCCCNCCCN
Cc1ncnc(Nc2ccc(OCc3cccc(F)c3)c(Cl)c2)c1C=C(F)C(=O)NCCN1CCCC1
CCCNc1nc(C)c(C(=O)Nc2cc(C(=O)NCC)ccc2C)s1
O=C(Nc1ccc(C2CNCCO2)cc1Cl)c1ccn(-c2ccc(F)cc2)n1
CCC[SH](=O)(O)c1ccc2nc(N=C(O)c3ccc4cc5n(c4c3)CCCNC5=O)[nH]c2c1
CCS(=O)(=O)Nc1cc(Cl)cc2c1CCCC2c1c[nH]cn1
Cc1cc(C)c(Nc2nc3ccccc3n3cncc23)c(C)c1
Cc1c[nH]c2c(-c3c(F)cc4c(c3F)C(=NOc3ccccc3)CC(C)(C)N4)cccc12
COc1cc(CNCc2ccc3c(c2)CCO3)ccc1OCCN1C(=O)CCC1=O
N#Cc1ccccc1Cc1cnc(CCc2ccc(-c3ccccc3C(=O)O)cc2)[nH]1
Cc1ccccc1N1CCN(CC(O)COc2ccccc2C(=O)CCc2ccc(Cl)c(Cl)c2)CC1
CCCC(CCC)n1c(CC)nc2c1c(=O)n(C)c(=O)n2-c1c(C)cc(C)cc1C
CC(=NNS(=O)(=O)c1ccc(C)cc1)c1ccc2c(c1)C(C)(C)C(=O)N2
CC(NC1CCC(N)CC1)c1ccccc1N1CCN(C(=O)C(Cc2ccc(Cl)cc2)NC(=O)C2Cc3ccccc3CN2)CC1
O=C(O)c1cc(-c2ccc(OCc3ccccc3)cc2OCc2ccccc2)[nH]n1
Cc1ccc(C(=O)N=c2cc(C(C)(C)C)o[nH]2)cc1-n1cc(-c2cncc(N3CCN(C)CC3)c2)nn1
CCCCCCCNc1nc(NCc2ccccc2)c(C(=O)O)c(SCc2ccccc2)n1
COc1cc2ncc(C#N)c(NC3CC3c3ccccc3)c2cc1OC
Cc1ccc2c(c1)Oc1ccccc1S2(=O)=O
COc1ccc(F)cc1-c1c(C#N)cnc2[nH]c(C3=CC4CN(CC(=O)N(C)C)CC4C3)cc12
CCCC(=O)N1CCC(NS(=O)(=O)c2ccc(NC(=O)C(CC)c3ccccc3)c3ccccc23)CC1
CC(=O)Nc1nc2c(C)cc(-c3cncc(S(C)(=O)=O)c3)cn2n1
CCn1c(CNc2ccc(C(=N)N)cc2)nc2cc(C(=O)N(CCC(=O)O)c3ccc(F)c(F)c3)ccc21
CCNC(=O)c1noc(-c2cc(C(C)C)c(O)cc2O)c1C#CC(C)(C)NC(=O)c1ccc(C(F)(F)F)nc1
CCCCCS(=O)(=O)NC(=O)C=Cc1ccc(OCCC(C)=O)cc1Oc1ncc(C(F)(F)F)cc1Cl
Cc1ccc(C(=O)N2CC(c3ccc(C#N)cc3)C2)cc1-c1nc(CCN2CCC2)[nH]c1Cl
CCC(N=C(O)c1cc(C(=O)NC(C)c2nnn(C)n2)n2c1COCC2)c1ccccc1
CC1CCCCN1CCCN(Cc1ccc2ccc(C(=N)N)cc2c1)C(=O)c1cccc2ccccc12
CCOc1cccnc1C(O)=NC1CCCC1(C)N=c1cnc(C(F)(F)F)c[nH]1
CSc1ccc(NC(=O)NC2(C(=O)NC(Cc3ccccc3)C(=O)NCCCN3CCOCC3)CCCC2)cc1
N#Cc1c(-c2ccc(NC3CCOCC3)c(Cl)c2)ccn2c(CC(F)(F)F)cnc12
N=C(O)n1cc(CC(=O)N2C(C(O)=NC(CO)c3cccc(Cl)c3F)CC3CC32)c2ccccc21
CCC(C)Nc1nc2ccc(-c3c(-c4ccccc4F)nn(C)c3N)cc2s1
COc1ccn(-c2cc(N3CC(c4nc5ccccc5n4C)C3)nc(C)n2)n1
CS(=O)(=O)C(C(=O)NCCS(N)(=O)=O)c1nc2ccc(-c3cccc(Cl)c3)cc2s1
O=C(NCCC(O)CN1CCN(c2cccc(Cl)c2Cl)CC1)c1cc2cc(I)ccc2[nH]1
NC(Cc1ccc(O)cc1)C(=O)NC1CCCNC(=O)CNC(=O)C2CCCN2C(=O)C(Cc2c[nH]c3ccccc23)NC1=O
CCCCC(=O)Nc1nc(-c2ccc(S(=O)(=O)N(CC)CC)cc2)cs1
CNC(=O)c1ccccc1-c1cnc(Nc2ccc(-c3cnco3)c(OC)c2)o1
COc1ccc(-c2nc3c4cn(C)nc4nc(NC(=O)Cc4ccccc4)n3n2)cc1
CC1(C)CC(N=C(O)N2CCn3c(Cl)c(-c4cccc(F)c4)c(C(=N)O)c3C2)CCO1
c1csc(-c2ccc3nnc(COc4ccnc5ccccc45)n3n2)c1
CN1CCN(c2ccc(NC(=O)Nc3ccc(-c4nc(C5CCOCC5)nc(N5C6CCC5COC6)n4)cc3)cc2)CC1
Nc1nc(N)c2nc(CNc3cccc4ccccc34)cnc2n1
CCOC(=O)c1c[nH]c2ncnc(-c3cccc(OCc4ccccc4)c3)c12
Cn1cc(-c2cc(Nc3nccc(C(F)(F)F)n3)cc(-c3cnc(C4(O)CCC(C(=O)O)C(C)(C)C4)s3)c2)cn1
NC(C(=O)N1CCC(F)(F)C1)C1CCC(NC(=O)c2ccccc2C(F)(F)F)CC1
O=C1NCC(c2ccccc2)c2[nH]c(-c3ccncc3)cc21
CC(C)c1ccc(NCCC2(c3ccccc3)CCOC(C)(C)C2)cc1
CCC(C(O)=Nc1ccc2c(=O)n(C)[nH]c2c1)n1cc(OC)c(-c2cc(Cl)ccc2C#N)cc1=O
CCn1c(NC(C)C)nc2c(C3CCN(C(=O)c4ccccc4)C3)csc2c1=O
CC(C)(C)OC(=O)N1CCN(CCCOc2ccccc2NC(=O)NC23CC4CC(CC(C4)C2)C3)CC1
CCc1csc(C(Cc2ccc(NS(=O)(=O)O)cc2)NC(=O)CN2CCN(CC)C(=O)C2=O)n1
COc1cc(-c2cc3sc(N4CCC(N5CCCCC5)CC4)nc3cn2)ccn1
Cc1ccccc1-c1ccccc1C=NNc1c(Cl)cncc1Cl
COCCCNc1ncnc2ccc(C#CCNC(=O)c3cncn(Cc4ccc(F)c(F)c4)c3=O)cc12
CN(CC#N)C(=O)N1CCCC12CCN(c1ncnc3[nH]ccc13)C2
Cc1c(C)n(CCNS(=O)(=O)c2ccc(F)cc2)c2ccc(CCC(=O)O)cc12
COc1cc(C)cc(OC)c1-c1csc2c(N(CC3CC3)C3CCOCC3)c(OC)nn12
CC(=O)NCCc1ccccc1-c1cc(C2CNCCC2(O)c2ccc(F)c(F)c2)no1
Cn1c(OC2CCC(c3ccc(CO)cc3)CC2)nc(-c2ccncn2)cc1=O
COc1c(NC(=O)c2ccc(C)c(Nc3ncnc4cnc(N5CCN(C)CC5)nc34)c2)cc(C(F)(F)F)cc1NS(C)(=O)=O
COc1c(F)cccc1C1CCc2cc(Oc3ncc(C(=O)NCc4ccno4)s3)ccc2O1
Cc1cc(OCC(=O)O)cc2cc(C)n(Cc3ccc(O)c(C(C)C)c3)c12
NS(=O)(=O)c1ccc(CCNC(=O)CCCNc2ccn(O)c(=O)n2)cc1
O=c1c2cccc(O)c2oc2cccc(O)c12
Nc1nonc1C(=NO)Nc1ccc(F)c(Cl)c1
Cn1cc(S(=O)(=O)NC2CC3CCC(C2)N3CCOc2cccc(-c3ccccc3)c2)cn1
CC(O)(COc1ccc(I)cc1)C(=O)Nc1ccc([N+](=O)[O-])c(C(F)(F)F)c1
CCOc1cc2ncnc(Nc3cccc(OC)c3)c2c2c1OCCO2
Oc1nnc(Cc2ccc(Cl)cc2)c2ccccc12
O=C(Nc1nc(-c2cccc(C(F)(F)F)c2F)cs1)c1ccc(N2CCC(C(=O)O)CC2)c(Cl)c1
O=C(C1CCCC1)C1CCCN1C(=O)c1cccc(C(=O)N2CCCC2C(=O)C2CCCC2)c1
COc1ccc(-c2c(C)nn3c(N4CCCC4)nc(C)nc23)c(C)c1
CONC(=O)c1cc(Nc2ncnn3cc(NC(=O)OCc4ccccc4)c(C(C)C)c23)c(F)cc1F
CN(C)c1cc[n+](Cc2ccc(CCCCc3ccc(C[n+]4ccc(N(C)C)cc4)cc3)cc2)cc1
CN(Cc1cnc[nH]1)c1cccc(Br)c1
CSc1c(Cl)nc(-c2ccc(N=C(O)Nc3ccc(S(N)(=O)=O)cc3)cc2F)nc1N1CCOCC1
CCOC(=O)CCCCCNC(=O)n1ccc(C(=O)Nc2ccc(F)cc2Cl)n1
CCC(OC)(c1cccc(OCc2ccc3c(-c4ccccc4)c4c(cc3c2)C(=O)OC4)c1)c1nccs1
CCC(Nc1c(Nc2cc(Br)cc(C(=O)N(C)C)c2O)c(=O)c1=O)c1cccs1
c1cc(Nc2nccc(-c3cnn4ncccc34)n2)cc(-c2cocn2)c1
CCOC(=O)Cn1cc(CN(c2cc(OC)cc(OC)c2)c2ccc3ncc(-c4cnn(C)c4)nc3c2)nn1
COc1ccc(C(Cc2cncn2C)c2ccccc2)cc1OC1CCCC1
O=C(CCN1CCC(O)CC1)Nc1ccc2c(O)c3cc(NC(=O)CCN4CCC(O)CC4)ccc3nc2c1
CCN(CC)C(=O)c1ccc(C(c2ccccc2)N2CCNC3CCCCC32)cc1
CC(C)CC(NC(=O)OCc1ccccc1)C(=O)NC(C#N)Cc1ccc(C(F)(F)F)cc1
FC(F)(F)c1cccc(Sc2ccc3nnc(-c4cncs4)n3n2)c1
CN1Cc2ccccc2CC1CN1CCC2(CCc3ccccc32)CC1
CC(C)(C)OC(=O)c1ccc(-c2ccc3nc(C(C(=O)NCCS(N)(=O)=O)S(=O)(=O)Cc4ccccc4)sc3c2)cc1
Nc1nc(O)c2c(ccc3ccc(Br)c([N+](=O)[O-])c32)n1
Nc1ccc2ncnc(Nc3ccc(NC(=O)Nc4ccc(Cl)c(C(F)(F)F)c4)cc3)c2c1
COc1cc(C2=CC3CNCC(C2)C3)cnc1Cl
C=S(N)(=O)C(C)(C)c1cc(N2CCOCC2C)nc(-n2c(NC)nc3ccc(F)cc32)n1
O=S(=O)(Nc1nccs1)c1ccc2c(c1)OCCN2c1ccccc1OC(F)F
C=C(C)CN1CCC23c4c5ccc(OC)c4OC2c2ncc(-c4ccc(Cl)cc4)cc2CC3(O)C1C5
Cc1c(C#N)cccc1C1CN2CCN(C(=O)Cc3ccc(-n4cnnn4)nc3)CC2CO1
CC(C)CN(Cc1ccccc1C(F)(F)F)S(=O)(=O)c1ccc(C=C2CCN(S(C)(=O)=O)CC2)cc1
CS(=O)(=O)c1ccc(-n2nc(C(N)=O)c3c2-c2cc(NC(=O)C(N)Cc4c[nH]cn4)ccc2CC3)cc1
CCCOc1cc(N2CCC(Oc3ccc(C(C)NC(=O)c4cncs4)cc3)C2)ccn1
CC(=O)OCCN1C(=O)c2c(Cl)nc3ccc(S(=O)(=O)N4CCOCC4)cc3c2C1=O
CC1CC(O)(CC(=O)O)c2cc(F)c(F)cc2O1
c1cncc(-c2nsc(-c3cccnc3)n2)c1
COC(=O)N1CC2(CC2)CC(C(=O)NO)C1C(=O)N1CCC(c2ccccc2)C1
O=C(O)Cn1c(=O)c(-c2ccc(O)cc2O)nc2ccc(Br)cc21
C=C(C(N)=O)C(NC(=O)C(Cc1c[nH]c2ccccc12)NC(=O)C1CCCN1C(=O)C(N)Cc1ccc(O)cc1)c1ccccc1Cl
COc1ccc2cc(-c3nc(CN4CCc5cc(OC)c(OC)cc5C4)cs3)ccc2c1
CCCc1cc(CN2CCN(CC(O)C(Cc3ccccc3)NC(=O)OC3CCS(=O)(=O)C3C(C)C)C(C(=O)NC(C)(C)C)C2)ccn1
COc1cc2sc(-c3c(N)n[nH]c3N3CCNCC3)nc2cc1F
CN1C2COCC1CC(NC(=O)c1nn(CC(F)F)c3ccccc13)C2
Cn1c(CC(=O)N2CC(C)(C)c3c(F)cccc32)nc(N2CCOCC2)cc1=O
[O-][n+]1ccc2c(-c3ccc(F)cc3Cl)cc(-c3ccncc3)nc2c1-c1c(Cl)cccc1Cl
Cc1ccc(C2(O)CCC2)cc1-c1nnc2c(C)nc3cccnc3n12
NC(=O)c1nc(Nc2ccc3cc(F)ccc3c2)sc1NC(=O)c1ccc(Cn2ccnc2)cc1
Cc1ccc(-c2cc3nc(-c4ccc(Br)cc4)cc(N)n3n2)cc1
O=c1cc(N2CCCCC2)oc2c(-c3cc(-c4ccsc4)cs3)cccc12
Cc1cccc(NC(=O)Nc2ccc(-c3cccc4c3c(N)nn4CCN3CCOCC3)cc2)c1
CN(C)CCn1ccc2ccc(C3(O)CCOCC3)cc21
CC(Nc1ccccc1)c1cc(C(=O)NCCN(C)C)cn2c(=O)cc(N3CCOCC3)nc12
CC(=O)N1CC(CCc2ccccc2)CC1C(=O)NC(CCCN=C(N)N)C(=O)CCl
CC(C(=O)NCc1ccc(C(F)(F)Cl)nc1N1CCN(c2ccccc2)CC1)c1ccc(NS(C)(=O)=O)c(F)c1
O=C(NCc1ccccc1)OC1COC2C(OC(=O)c3cccc4ccccc34)COC12
CCN(CC)CCNC(=O)c1ccc(C=C2C(=O)Nc3ccc(F)cc32)[nH]c1=O
COc1cc(NS(C)(=O)=O)ccc1N=C(O)c1cc(NC2CCCCC2)ncn1
CC(C)c1nc2c(c(=NCCc3ccc(F)cc3)[nH]1)CCN(c1ncccc1C(F)(F)F)CC2
CC1(N)CCN(c2cccnc2N=C(O)c2nc(-c3nc(OCCO)ccc3C(F)(F)F)cnc2N)CC1
CC(=O)NC1CC2CCC(C1)N2Cc1coc2cc(Oc3nc4ccccc4s3)ccc12
CC(=O)N1CC=C(c2cccnc2OC2CN(c3ccc4ccccc4n3)C2)CC1
O=C(Nc1cccnn1)N1CCN(c2nccc(-c3cc(F)cc(F)c3)n2)CC1
CCC1CCCCN1C(=O)C(NC(C)=O)C1CC(C(=O)O)CC1N=C(N)N
CC(C)c1cccc(N=C(O)c2cccc(N3CCc4c(cnc5ccnn45)C3)c2)c1
CCCCCCC[n+]1c(C=Cc2ccc(N(CCCC)CCCC)cc2)sc2ccccc21
COCC(C)n1cc(C(O)=NCc2ccc(S(C)(=O)=O)cc2)c(=O)c(-c2cccc(C(F)F)c2)c1C
COC1=CC(=O)C(OC)=C(CC=C(C)CCC=C(C)CCC=C(C)C)C1=O
CC1CCCN1CCCOc1ccc(C2=NNC(=O)C3CC23)cc1
COc1ccc(-c2cc3c(C)nc(N)nc3n(CC(C)C)c2=O)cn1
Cn1cc(-c2ccc(-c3c4c(nn3C)CCc3cnc(Nc5cnn(CCN6CCOCC6)c5)nc3-4)cn2)cn1
NS(=O)(=O)c1cc(C(=O)NCCC(=O)O)ccc1Cl
Clc1cccc(-n2ncnc2NCc2ccccc2)c1Cl
CCCCCCCCc1ccc(OCC(=O)Cn2cncn2)cc1
O=C(NS(=O)(=O)N1CC2(COC2)C1)c1cc(C2CC2)c(OCC23CC4CC(CC(C4)C2)C3)cc1F
CCCOc1cc(C#Cc2ccc(C(C)NC(C)=O)cc2)ccn1
O=C(C=Cc1ccc(C=NOCc2ccc([N+](=O)[O-])cc2)cc1)NO
CN1C(=O)CC(c2ccccc2)C1C(O)c1cccc(C(F)(F)F)c1
COC(=O)c1ccc(-c2ccc(CN3CCc4ccccc4C3)cc2)cc1NC(=O)c1ccc2ncccc2c1
O=C(C=CC1CCCN1)N1CCN(c2cnc3cc(C(F)(F)F)cc(NCc4cccc([N+](=O)[O-])c4)c3c2)CC1
CN(Cc1cnc2nc(N)nc(N)c2n1)c1ccc(C(=O)NC(CCC(=O)O)C(=O)O)c2ccccc12
CCc1c(N)ncnc1N1CCC(c2nc(-c3ccc(F)c(F)c3)cn2CCN2CC3(COC3)C2)CC1
Nc1nn2cccnc2c1-c1cc(N2CCOCC2)ncn1
CCC(CO)NC(=O)c1ccc(NC(=O)N2Cc3ccc(C#N)cc3C2)cc1
CC(OC(=O)N1CCC(CC#N)(n2cc(C(=N)O)c(Nc3ccc(F)cc3)n2)CC1)C(F)(F)F
Cc1ccc(CN2CCC(CCN(Cc3ccc(-c4ccccc4)cc3)C(=O)NC(C)C)CC2)cc1
N#CC1(N=C(O)C2Cc3ccc(c(Cl)c3)OCC=CCOc3cc4c(cc3C(O)=N2)CCCC4)CC1
CCCCCOc1c(OC)cc2oc(-c3ccc(OC(C)=O)c(OC(C)=O)c3)cc(=O)c2c1OC
Cc1ccc(F)cc1-c1cc2cnc(NC(=O)C3CC3)cc2c(-c2ccccc2)n1
OC(=Nc1cn(C2CCN(CCCN3CCSCC3)CC2)nc1-c1cc(Cl)ccc1OC(F)F)c1cnn2cccnc12
O=C(NN=Cc1cn(Cc2ccc(OC(F)F)cc2)c2ccccc12)c1ccc(O)c(Cl)c1
CC(Nc1ncnc(N)c1C#N)c1nc2ccc(F)cc2c([S+](O)CCO)c1-c1ccccc1
Cc1ccn2ncc(C=NN(C)S(=O)(=O)c3cc([N+](=O)[O-])ccc3C)c2c1
Cc1nc(Nc2[nH]nc3c2CN(C(=O)NC2CC2c2ccccc2)C3(C)C)cc(N(C)C)n1
CCNC(=O)C(=O)C(Cc1ccc(Cl)cc1)NC(=O)C(NC(=O)CCCCc1ccccc1)C(C)C
CC(C)CC1=NCCc2ccc(NC(=O)c3ccc4cc(C(=N)N)ccc4c3)cc21
CCc1ccc(Cc2cc(C3OC4(CCCO4)C(O)C(O)C3O)ccc2C)cc1
CC(=O)c1ccc(S(=O)(=O)N2CCCC2(C)C(=O)NC2C3CC4CC2CC(O)(C4)C3)cc1
Cc1nc(N)nc2c1cc(-c1cnc3[nH]ccc3c1)c(=O)n2C1CCC(O)C1
Cc1ccc(CN2CCN(C(=O)c3ccco3)CC2)cc1
O=C(NCc1ccc(F)cc1Cl)C1CCC(=O)N1C1CC1
COC(=O)C(CO)NC(=O)COc1ccc(-c2cccc3c(=O)cc(N4CCOCC4)oc23)c2sc3ccccc3c12
CC=Cc1nc(C(=O)NCc2ccc(S(C)(=O)=O)cc2)cc(N)c1C#N
COCCOc1cncc(-c2nnc3c(C)nc4ccc(CN5CCOCC5)cc4n23)c1
O=C(CCO)NC1CCC(CCN2CCN(c3nccc4c3CCO4)CC2)CC1
COc1ccc(Cn2c(CCc3ccccc3)nnc2C(Cc2c[nH]c3ccccc23)NC(=O)C(C)(C)N)c(OC)c1
CCC1CC(N(Cc2cc(C(F)(F)F)cc(C(F)(F)F)c2)c2ncc(-c3cnn(C)c3)cn2)CN1C(=O)N1CCCC1
CC1CN(C(=O)c2ccc(-c3ccncc3)c(F)c2)CCN1C(=O)c1ccc2cc[nH]c2c1
O=C(N1CC2CC1CN2c1cc(C(F)(F)F)ccn1)C12CCCC1CC(N1CCC(c3ccccc3)CC1)C2
CC(C)(C)c1cc(Cl)ccc1OC1CN(C(=O)c2ccccn2)C1
CC(C)(C)OC(=O)N1CCC(Nc2ncnc3c2nc(-c2ccccc2Cl)n3-c2ccc(Cl)cc2)CC1
O=C(Nc1cc(C(O)=NC2CCOCC2O)nn1-c1ccccc1)c1cc(-c2ncccc2F)c(F)cc1Cl
O=C(Nc1nccs1)N(CCC(c1ccccc1)c1ccccc1)CCN1CCOCC1
Cc1cccc(Nc2ccccc2C(=O)NCC(=O)NCCCCCCCCNc2c3c(nc4cc(Cl)ccc24)CCCC3)c1C
CC(c1ccc(-c2ccc(=O)n(C)c2)cc1)N1CCC(CC(C)(C)C#N)(c2ccccc2)OC1=O
c1ccc(CCCNC2CCC(c3nnn4cnc5[nH]ccc5c34)CC2)cc1
O=C(O)c1c(NS(=O)(=O)c2ccccc2NCC2CCNCC2)ccc2c1CCCC2
OCCn1cc(-c2cc(F)c3ncc(Cc4ccc5ncccc5c4)n3c2)cn1
COc1cc(N2CCCCC2=O)ccc1N=c1[nH]c2c(c(=Nc3ccccc3S(=O)(=O)NC(C)C)[nH]1)CCN2
N=C(NCCCc1c[nH]cn1)NCCC(c1cccc(Cl)c1)c1ccccn1
Cc1n[nH]c2ccc(-c3cc(OCC(N)Cc4ccccc4)cnc3C#CCCO)cc12
CCn1cc(-c2ccc(C(C)N3CCC(CC(C)(C)O)(c4ccccc4)OC3=O)cc2)ccc1=O
CC(=O)NCCc1cccc2ccc(OCCCc3ccccc3)cc12
O=C(C=Cc1ccc(OCC(Cc2c[nH]c3ccccc23)NC(=O)c2ccc(Cl)cc2)cc1)NO
COc1ccc(-c2c(-c3cccs3)nc3ncnc(N)c3c2-c2cc(Br)cs2)cc1OC
Cc1ccncc1-n1ncc2c(O)nc(C3CCC3c3ncccn3)nc21
Nc1nc(NN=Cc2cccc3ccccc23)nc2c1ncn2C1OC(CO)C(O)C1O
CC(CSC(CCc1ccccc1C(C)C)c1cccc(OCc2ccc3ccc(Cl)cc3n2)c1)C(=O)O
CCCCCOC(=O)N1CCN(C(=O)C(CCC(=O)O)NC(=O)c2cc(N3CC(OC)C3)cc(-c3ccccc3)n2)CC1
COc1cc2nncc(-c3ccc(NCC(C)C)nc3)c2cc1OC
COc1cc(-c2cccc(C3=Nc4cc(C)c(C(F)(F)F)cc4NC(=O)C3)c2)ccn1
CCc1nc2cc3c(cc2o1)CCN(CCCSc1nnc(-c2ccc(C(F)(F)F)cc2)n1C)CC3
CCCCCc1ccc(S(=O)(=O)NCCc2nc(-c3ccccc3)[nH]c2-c2ccccc2)cc1
CC(=O)NC(C)Cc1ccc(C#Cc2ccc(OCC3(C)COC3)cc2)cc1
Cn1c(=O)c(-c2c(Cl)cccc2Cl)cc2cnc(Nc3ccc(N4CCOCC4)cc3)cc21
CN1CCN(C(=O)c2cc3cc(Nc4nccc(-c5cc(OCC(O)CN6CCOCC6)ccn5)n4)ccc3[nH]2)CC1
NCC1CC1c1ccc(F)cc1F
Cc1ccc(-n2nccn2)c(C(=O)N2CCCC(COc3ccccn3)C2C)c1
CCCC(C)(C)c1ccc2c(c1)OC(C)(C)C1CC=C(C)CC21
O=C(NCCCN1CCN(c2ccc(Cl)cc2)CC1)c1ccncc1
O=C(O)CN=C(O)C1=C(O)CCN(Cc2ccc(Oc3cccc(Cl)c3)nc2)C1=O
CC1CC(C)(C)Nc2cc3nc(O)cc(C(F)(F)F)c3cc21
CCC(Nc1ncc(C(N)=O)c2[nH]c3cc(-c4cnn(C)c4)ccc3c12)C1CC1
O=C(Cn1cnc2ccc(-c3cccc(OCC(O)CN4CCc5ccccc5C4)c3)cc21)N1CCCC1
O=C(C=Cc1ccc(Cc2ccc(CO)cc2)cc1)NO
CCCCC1N=C(N)N=C(N)N1c1ccc(Cl)cc1
CC1=C(Sc2cccc(O)c2)C(COCCO)C(=O)NC1=O
CC(C)c1cccc(C(C)C)c1NC(=O)NS(=O)(=O)N(Cc1ccccc1)C(C)C
O=C(NO)c1coc(-c2ccc(Br)cc2)n1
O=C1C(CCN2CCOCC2)NC(CN=C(O)C=Cc2ccc(Cl)cc2)CCN1c1ccc2ccccc2c1
CN1C(=O)CCc2ccc(NC(=O)NC3CC(C)(C)Oc4cc(C(F)(F)F)ccc43)cc21
CCCCN(C(C)=O)c1ccc(NC(=O)C2Cc3ccccc3CN2C(=O)c2cccc(Oc3ccccc3)c2)cc1
C=CCN1CCC23CC(=O)CCC2(OCC)C1Cc1ccc(OC)c(OC)c13
NC(=O)c1cnc(NC2CCCCC2N)nc1Nc1cccc2cc[nH]c12
CN1CCN(C(=O)OC2=C(c3ccccc3)Oc3ccccc3-n3cccc32)CC1
CC(Nc1nc2c(c(=O)n1N1CCOCC1)CN(C(=O)c1ccc(C#N)cc1F)CC2)c1ccc(C(F)(F)F)cc1
COc1ccc(CC(C)(C)NCCCOc2cccc(Cl)c2Cl)cc1
CN1CCN(c2ncc(C(=O)N3CCc4c(ccc(O)c4C=O)C3)s2)CC1
Cc1cc(S(=O)(=O)NC(=N)Nc2ccc(S(N)(=O)=O)cc2)c(SCc2cccc3ccccc23)cc1Cl
COc1ccccc1-c1cc(N2CC(c3nc4ccccc4n3C)C2)nc(C)n1
Cc1nc2cccc(-c3cc4c([nH]3)CCN=C4O)c2nc1-c1cccnc1Cl
CC(NC(=O)C(=O)C(CCCCNC(=O)N1CCOCC1)NC(=O)OCC1(Cc2ccc(F)cc2)CCC1)c1ccccc1
Cn1cc(-c2ccc3nc(N=C(O)c4cc(F)cc(F)c4)cn3n2)c(-c2ccc(F)cc2)n1
Cc1[nH]c(C2Cc3ccccc3CN2C(=O)C(N)Cc2ccc(N)cc2)nc1-c1ccccc1
CCCN(CCC)CCc1cccc(OC)c1OCc1ccccc1
COc1cccc(C(=O)NC(Cc2ccccc2)C(O)C(=O)N2CC(Cl)CC2C(=O)NC(C)(C)C)c1O
CCc1ncnc(N2CCN(c3ncccn3)CC2)c1C#Cc1ccc(N)nc1
COc1cc2nccc(Oc3ccc(NC(=O)N4CCN(c5ccccc5OC)C4=O)cc3F)c2cc1OC
O=C(Nc1cc(-c2ccccc2)ccc1O)c1ccc(CNCCc2ccccc2)cc1
CSc1nc(-c2ccc(F)cc2)c(-c2ccnc(NC(C)c3ccccc3)c2)n1C
NC(=O)c1cc2c(cn1)[nH]c1ncc(-c3ccc(CN4CCCCC4)cc3)cc12
CCN1CCCC(n2c(Cc3ccccc3)nc(C)c2-c2cccc(C=CC(=O)NO)c2)C1
O=C(O)c1cc2c(Cl)cccc2n1Cc1ccc(Cl)c(Cl)c1
CN(C(=O)c1ccc(CN2C(=O)Nc3ccc(Cl)cc3S2(=O)=O)cc1)C1CCCCCC1
OCC1CCN(c2nccnc2OC2CCN(c3ccc4ccccc4n3)C2)CC1
Cc1nc(-c2ccccc2F)c2c(N3CCc4ncccc4C3)ncnn12
c1ccc(Nc2ccc(CN3CCOC(c4ccccc4)C3)cc2)cc1
CCCCC1=NC2(CCCC2)C(=O)N1Cc1ccc(Br)cc1
CN(C)c1ccc(O)c2c1CC1CC3C(N(C)C)C(=O)C(C(N)=O)=C(O)C3(O)C(=O)C1=C2O
O=C(Nc1ccc(S(F)(F)(F)(F)F)cc1)c1cnc(N2CCC(O)C2)c(-c2cncc(F)c2)c1
NC(Cc1ccc(-c2cnc(NCc3ccc4ccccc4c3)cn2)cc1)C(=O)O
CCc1nn(Cc2cccc(C)n2)c2cccc(NC(=O)c3cnc4cc(OCCN5CCC(F)C5)ccn34)c12
O=C(O)CCCCC=C(c1ccc(-c2nc(C(=O)NCCCCCOc3ccccc3)co2)cc1)c1cccnc1
COc1ccc(F)c(F)c1CNc1nc(Cl)nc2c1ncn2C1C(O)C(O)C2CC21
CCCCCc1cc(O)c2c(c1)CC(C)(C)C1CCC(C)=CC21
CC(Cc1ccnc(NC(N)=O)c1)c1ccccc1
CC1CC(O)c2ncnc(N3CCN(C(=O)C(CNC(C)(C)CO)c4ccc(C(F)(F)F)c(F)c4)CC3)c21
O=C(C1CCOC1)N1CC=C(c2ccc(N=C(O)N3Cc4ccncc4C3)cn2)CC1
Cc1c(C(=O)NCCCCCCCNCCCCCCCN)nn(-c2ccc(Cl)cc2Cl)c1-c1ccc(Cl)cc1
COc1ccccc1C=C(C)CN1CCN(CC2ON=C3c4cc(OC)c(OC)cc4OCC32)CC1
Cc1cc(-c2cc(C(N)=O)nc3cc(CN4CC(C)OC(C(F)(F)F)C4)ccc23)sn1
Cc1nccn1CCCC(C(N)=O)(c1ccccc1)c1ccccc1
Cc1cc(C=C2C(=O)Nc3c(F)cccc32)c2ccccc(OCCCN(C)C)c1-2
Cc1ccn2ncnc(Nc3ccc4c(cnn4Cc4ccccc4)c3)c12
Cc1c(C(=O)Nc2cccc3ccccc23)cccc1[N+](=O)[O-]
Cc1cncc(NC(=O)n2ccc3cc(Oc4ncnc5c4CCNC5)ccc32)c1
CN1CCN(C(=O)c2ccc(N3CCc4c(-c5cnc(N)nc5)nc(N5CCOCC5)nc43)cn2)CC1
COc1cccc(N(C(=O)NCC2CCC(COCC(=O)O)CC2)c2ccccc2)c1F
Cc1cc(=O)oc2cc(OC3OCC(O)C(O)C3O)ccc12
NS(=O)(=O)c1cc2c(cc1S)NCNS2(=O)=O
CCCCNc1nc(NCCCC)nc(Nc2ccc(S(N)(=O)=O)cc2)n1
c1ccc(CN2CCC3(CC2)OCCc2cscc23)cc1
COc1cc(OC)c2nnc3c(C)nc(-c4ccncc4C)n3c2c1
CCCC(Oc1ccc(-n2cc3cccc(C)c3n2)cc1)c1ccc(C(=O)NCCC(=O)O)cc1
O=C(c1ccc2ccccc2n1)N1CCN(C(=O)c2cc(Cc3nnc(O)c4c3NCCC4)ccc2F)CC1
COc1cccc(S(=O)(=O)N2CCc3cc(-c4cccnc4)ccc32)c1
CNC(=O)C12CC1C(n1cnc3c(NCc4cccc(Cl)c4)nc(C#CCCCCc4cn(CCNC(C)=O)nn4)nc31)C(O)C2O
CN1CCN(c2cccc(-c3c[nH]c4ccc(-c5n[nH]c(=N)o5)cc34)n2)CC1
CCc1cc(-c2nc(-c3cc(C)c(OCC(O)CNC(=O)CO)c(CC)c3)no2)cnc1N(CC)CC
CNc1ncc2cc(-c3cc(C(=O)Nc4cc(C(F)(F)F)ccc4N4CC(C)(C)C4=O)ccc3C)ccc2n1
N#CC(=Cc1ccccn1)c1nc2ccccc2s1
CNc1nc(Cl)c(Cl)c(N2CCN(CCC3CCC(NC(C)=O)CC3)CC2)n1
c1cc2c(ncc3ncn(C4CCNCC4)c32)[nH]1
O=C(Nc1ccc(C(=O)N2CC3CSCCN3Cc3ccc(F)cc32)cc1)c1ccccc1-c1ccccc1
COc1ncc(C(F)(F)F)cc1-c1nccc2cc(S(=O)(=O)Nc3nccs3)ccc12
CN1CCN(C(=O)OC(C)(C)C)CC1c1nc(C(=O)NCc2ccc(F)cc2)c(O)c(=O)n1C
O=C(c1cc(F)ccc1-c1ncccn1)N1CC2CN(c3nccc(-c4ccccc4)n3)CC2C1
CS(=O)(=O)c1ccc(-n2nc(C(F)(F)F)cc2-c2ccc(I)cc2)cc1
CC(C)(C)c1cc(CC2NC(=O)C(NC(=O)C(N)Cc3ccccc3)CCCCNC(=O)CCCCCNC2=O)ccc1O
CN1CCC(c2[nH]nc(-c3ccc(Cl)cc3)c2-c2ccncc2)CC1
CCc1nccc(-c2ccc(S(C)(=O)=O)cc2)c1C#Cc1ccc(N)nc1C
Cc1cc(O)c(C(=O)CCc2ccc3c(c2)OCCO3)c(OC2OC(CO)C(O)C(O)C2O)c1
NC1(c2ccc(-c3nc4cc(C(=O)N5CCCC5)ccn4c3-c3ccccc3)cc2)CCC1
COc1ccc2[nH]c(C(=O)O)c(C=CC(=O)Nc3cccc(C=Cc4ccc5ccc(Cl)cc5n4)c3)c2c1
Cc1ccc(-c2ccc(Cn3cccc(O)c3=S)cc2)cc1
O=C(O)Cc1ccc2c(c1)CC(NS(=O)(=O)c1ccc(Cl)cc1)C2
CCn1c(=O)c2c(nc(NC3CCCCC3)n2Cc2ccc(OC)c(C)c2)n(CC)c1=O
CCOc1ccc(C)nc1C(=O)N1C2CCC1C(Nc1ccc(Br)cn1)C2
CCC(N=C(O)N1CC(NOc2ccccc2)=NCC(Cc2cc(Cl)ccc2OC)C1=O)C(O)=Nc1nn[nH]n1
COc1cc(SCC2CC2)ccc1C#N
N#Cc1cc(Oc2ccc(NC(=O)Nc3ccc(Cl)c(C(F)(F)F)c3)cc2)ccn1
CC(C)(C)NC(=O)Cn1c(-c2ccc(F)cc2F)cc2cc(C(C)(C)C(=O)NC(C)(C)C)ccc21
O=C1CCc2ccc(OCCCCN3CCC(n4c(=O)[nH]c5ccccc54)CC3)cc2N1
CC(C)CCCOc1ccc(NS(=O)(=O)c2ccc3c(c2)CN(C(=O)Nc2ccc(C(C)(C)C)cc2)C3)c(F)c1
N#Cc1ccc(Cn2cncc2CN(Cc2cccnc2)C2CCN(Cc3ccccc3)C2=O)cc1
CC1Cc2nc(N)nc(O)c2-c2cc(Cl)ccc21
CCCC(NC(=O)C1C2CCCC2CN1C(=O)C(NC(=O)C(NC(=O)c1cnccn1)C1CCCCC1)C(C)(C)C)C(=O)C(=O)NC1CC1
Cc1c(C(=O)NC2CCCC2)nn(-c2ccc(Cl)c(Cl)c2)c1-n1c(C)ccc1C
CCCOc1ccc2c(c1)nc(N(Cc1ccc(C(=O)Nc3nnn[nH]3)cc1)C1CCC(C(C)(C)C)CC1)n2C
CC(=O)NCCc1c[nH]c2ccc(OC(=O)NCCCCCCCNc3c4c(nc5cc(Cl)ccc35)CCCC4)cc12
COc1cccc(CN2C(=O)N(c3cnn(Cc4c(C)noc4C)c3)C(=O)C2(C)C)c1OC
C1=C(c2n[nH]c3cnc(-c4cccnc4)cc23)CCCO1
NC(=O)c1cccc2cn(-c3ccc(NC(=O)CN4CCCCC4)cc3)nc12
CN(CCC(=O)O)C(=O)c1ccc2c(c1)CCC1C2CCC2(C)C(c3cncc(F)c3)=CCC12
CC12CCC3c4ccc(O)cc4CCC3C1CC(Cc1ccccc1)C2O
CC(C)NCC(C(=O)N1CCN(c2ncnc3c2C(C)CC3O)CC1)c1ccc(Cl)c(F)c1
COc1ccccc1CNC(=O)c1c(-c2ccccc2C)c2ccccc2c(=O)n1C
Nc1ncnc2c1c(-c1cccc(OCc3ccccc3)c1)cn2C1CCC(N2CCCC2)CC1
Cc1ccc(C(=O)Nc2cccc(N3CCOCC3)c2)cc1-c1ccc2nc(N)[nH]c(=O)c2c1
O=[N+]([O-])c1ccc(S(=O)(=O)NCCCCc2c[nH]cn2)cc1
COc1ccc2c(c1)CC(CNC(C)=O)CO2
COc1cc2c(cc1OCCC1CCCN1)Cc1c-2n[nH]c1-c1ccc(-c2ccc(O)cc2)cc1
CS(=O)(=O)c1ccc(-n2cc(Cl)c(OC3CCN(c4ncc(C(F)(F)F)cn4)CC3)cc2=O)c(F)c1
CCCCCC(=CCCCCCCCCCCC(=O)O)[N+](=O)[O-]
CC=CCn1c(N2CCCC(N)C2)nc2c1c(=O)n(CC(=O)c1ccccc1)c(=O)n2C
COc1cc2c(cc1OC)-c1c(-c3cccc(Cl)c3)ncn1CC2
CC(Cc1cc2cc(-c3cc(OC(F)(F)F)ccc3F)ccc2o1)C(=O)O
Cc1ccsc1CN(C)C(=O)C12CC3CC(CC(C3)C1)C2
O=C(Nc1ccc(-c2csc(=O)[nH]2)cc1S(=O)(=O)NC1CCCC1)C1CC1
CCC(C)Oc1ccc(-c2nc(C)c(C(=O)O)n2O)cc1C#N
c1ccc2ncc(Nc3ccnc(Nc4ccc(OCCCN5CCCCC5)cc4)n3)cc2c1
CN(C)CCNC(=O)c1ccc2c(c1)Cc1c(-c3ccc(-c4ccc(O)cc4)cc3)n[nH]c1-2
Cn1ncc2c1CCCC2(O)c1nc(-c2ccc(C(=O)Nc3cc(C(F)(F)F)ccn3)cc2)c2c(N)nccn12
COC(=O)CNC(=O)C(F)(F)C(=O)C(Cc1ccccc1)NC(=O)Cn1c(-c2cccc(C)c2)ncc(N)c1=O
CC(C)NC(=O)NCCc1nc2cc(S(=O)(=O)NCc3ccc(F)cc3)ccc2n1Cc1ccccc1
Cc1c(C=NO)cc(-c2ccc(S(C)(=O)=O)cc2)n1-c1ccccc1
CCCCOc1c(CCC)cc(Cc2cnc(N)nc2N)cc1CCC
CC(C)CC(N=C(O)C1OC1C(=O)O)C(O)=NCCCCNC(=N)N
Cc1nc(C)c(-c2nc3ccccc3n2C2CC3CCCC(C2)N3C2CC3CCCC(C3)C2)s1
CN(C)c1ccc(CNC(=O)c2cc3c(-c4ccccc4)n[nH]c3s2)cc1
CN1CCC(c2cc(-c3cnc4[nH]cc(C(F)(F)F)c4c3)nn2C2CC(F)(F)C2)CC1=O
CN(C)C1CCN(c2ccc(-c3coc4cc(-c5ccc(OC(F)(F)F)cc5)ccc4c3=O)cn2)C1
CCCCCCC(C)(C)c1cc(O)c2c(c1)OC(C)(CC)C1CCC(CO)CC21
Cc1c(Cl)cccc1C(O)=Nc1cccc(CN2CCC(C(O)=NC3CCCCC3)CC2)c1
CC(C)OC(=O)N1CCC(n2ncc3cc(-c4ccc(S(C)(=O)=O)cc4F)ncc32)CC1
CCCCc1nn(CCc2ccccc2)c(C(=O)O)c1Cc1ccc(-c2ccccc2-c2nn[nH]n2)cc1
CC1Cc2c(C(N)=O)nn(-c3ccc(F)cc3)c2-c2cc(NC(=O)c3cccnc3Cl)ccc21
CCCCc1noc(N)c1-c1ccc(C(O)(C(F)(F)F)C(F)(F)F)cc1
OC1CCN(c2nccnc2C2CN(c3ccc4ccccc4n3)C2)CC1
CCn1c(C(C)NS(=O)(=O)c2ccc(Cl)cc2)nc2cccc(Cl)c21
C#CCN(C)C(CF)CC(C)C
CC(C)ON=C(CCN1CCN(c2ccccn2)CC1)c1ccccc1
Cc1c(CC(=O)O)c2cccnc2n1S(=O)(=O)c1ccc(F)c(Cl)c1
Cc1c(Nc2c(C#N)cncc2-c2cc3cc(CNCCCO)ccc3o2)ccc2[nH]ccc12
O=C(c1ccc(O)cc1O)N(Cc1ccccc1)c1ccc(-c2nc3ccccc3nc2C(F)(F)F)cc1
Cc1cc(O)cc(C)c1CC(N)C(=O)NCCCCc1nc(C)c(Cc2ccccc2)[nH]c1=O
CS(=O)(=O)c1ccc(N2CCc3c(OC4CCN(C(=O)OCCF)CC4)ncnc32)c(F)c1
Cc1cc(Nc2ncc(Cl)c(Nc3cn(C)nc3S(=O)(=O)C(C)C)n2)c(OC2CC2)cc1C(=O)C(C)C
COCCc1ccc(OC)cc1Nc1nc2ccccc2nc1NS(=O)(=O)C1CCN(C(C)=O)CC1
O=C1c2ccc([N+](=O)[O-])cc2C(=O)N1CCC1CCN(Cc2ccccc2)CC1
CN1CCN(C(=O)c2cc(Nc3ncc4cc(-c5cnn(Cc6ccccc6)c5)n(C5CCCC5)c4n3)cn2C)CC1
Cc1cc[nH]c1C=C1C(=O)Nc2ccc(O)cc21
COc1ccc(-n2c(CCNC(=O)Nc3ccccc3-c3ccccc3)nc3ccccc3c2=O)cc1
CCOCCC(=O)N1Cc2cc(OCCc3nc(C=CCCC(C)C)oc3C)ccc2CC1C(=O)O
CC(C)CC(CC(=O)NO)C(=O)NC(CC(C)C)c1nc2cc(Cl)c(Cl)cc2[nH]1
Cc1ccccc1Nc1nc(NC2CCNCC2)nc2c(NCC3CC3)ncnc12
CC1(C)c2cc(OCCNC3(CO)CCCC3)ccc2C(=O)c2c1oc1ccccc21
CCC(CC)c1nn(CC)c2c1N=C(c1ccc(C(=O)O)cc1)CNC2=O
CNS(=O)(=O)c1cccc(Nc2ncnc3[nH]cc(-c4ccc(Cl)cc4)c23)c1
C[S+](O)COc1ccc(N2CCN(CCn3ncc4c3nc(N)n3nc(-c5ccco5)nc43)CC2)cc1
CC(C)(Cc1cc(F)cc(F)c1)NCC(O)c1cc(Cl)c(N)c(Cl)c1
N=C(N)NCCCC(NC(=O)C(c1ccccc1)c1ccccc1)C(=O)NCc1ccc(CNC(N)=O)cc1
CN(CC(=O)O)C(=O)c1cccc(NC(=O)NC23CC4CC(CC(C4)C2)C3)c1
Cc1ccc(C2C3=C(CC(C)(C)CC3=O)N=C3c4ccccc4C(=O)C32)cc1
O=C(NCCN1CCC(O)(Cc2ccccc2)CC1)Nc1ccnc2sccc12
CC(=NOCCO)c1ccc2nnc(Cc3c(F)cc4ncccc4c3F)n2n1
CC#CCOc1ccc(C(=O)N(C)CC(C(=O)NO)N2CCN(S(C)(=O)=O)CC2)cc1
Cc1ccc(-n2nc(C(C)(C)C)cc2NC(=O)Nc2ccc(Oc3ccnc(Nc4ccc5c[nH]nc5c4)n3)c3ccccc23)cc1
CNC(=O)C(F)(F)C(=O)C(Cc1ccccc1)NC(=O)Cn1c(-c2cccc(C)c2)ncc(N)c1=O
COC(=O)C1=C(C)NC(C)=C(C(=O)OC(C)(C)C)C1c1ccccc1C(F)(F)F
CNCC(CC1CCCCC1)NC(=O)N1CCCC(C(O)(CCCCOC)c2cccc(C#N)c2)C1
Cc1c(N)cc(-n2c(C)ccc2-c2cc(Br)ccc2OCc2ccccc2)cc1C(=O)O
O=C(c1ccc(Oc2ncccc2C(=O)NC2Cc3ccccc3C2)cc1)c1nc2ccccc2[nH]1
Nc1nc(O)c2c(Cl)c(NCc3ccc(C(=O)NC(CCC(=O)O)C(=O)O)cc3)ccc2n1
CCCC(=O)c1cnn(-c2ccc(NC(=O)c3cn(CC(=O)N4CCN(C)CC4)c4cc(Cl)c(C)cc34)cc2)c1C
CC(C)NC(=O)C[S+](O)CC1CN(C)CCC1c1ccc(Cl)cc1
[C-]#[N+]C1=C(C)N(c2cccc(C(F)(F)F)c2)C(O)=NC1c1ccc(C#N)cc1[S+](C)O
CCCCNC(=O)c1cc2ccc(O)cc2oc1=Nc1ccc(OC)cc1
Cc1ccc(C(=O)Nc2cc(N(C)CCN(C)C)cc(C(F)(F)F)c2)cc1Nc1ncnc2cnc(N3CCOCC3)nc12
COc1cc(-c2cc(NC(=O)c3cnn4cccnc34)n(-c3ccc(C)cc3)n2)ccn1
Oc1ccc(C=CCN2CCN(CCOC(c3ccc(F)cc3)c3ccc(F)cc3)CC2)cc1
COc1ccc(C(=O)c2csc(S(N)(=O)=O)c2)cc1
O=C(CCCCCC(NC(=O)C1CC(=O)N1)C(=O)Nc1ccccc1)NO
CCOC(=O)c1[nH]c2cc(Cl)ccc2c1C(C(O)=NC(C)(C)C)N(C=O)Cc1c(F)c(F)c(F)c(F)c1F
CCCCc1nc2ccc(C3(C)CC(C(=O)OCC)=NO3)cc2c(=O)n1Cc1ccc(-c2ccccc2-c2nn[nH]n2)cc1
O=C1CCc2cc(C#Cc3ccccc3)ccc21
CC(=O)c1ccc(Cl)c(F)c1C=CC(=O)N1CCc2c(-c3ccc(C(N)=O)cc3)cccc2C1C(=O)Nc1ccc(C(=O)O)cc1
Cc1cc(C(=O)Nc2ccc(F)c(C3(C)N=C(N)OCC3F)c2)c(C)o1
Cc1ccc(C(=O)NC2CC2)cc1-c1ccc(C(=O)NCCCN(C)C)cc1
Nc1ncc(-c2ccc(S(N)(=O)=O)cc2)nc1C(=O)Nc1cccnc1
COc1cc(OCCCN2CCC(c3noc4cc(F)ccc34)CC2)ccc1-c1nc2ccccc2o1
CCOCC(CC(C)C)NC(=O)C1CNCC(C(=O)N(CC(C)C)c2cc(OCCCOC)c(C(C)C)cn2)C1
C=C(c1ccccc1)C12CN(C)CC1CC(CCCCCC)=C2c1ccccc1
C[S+](O)c1ccc(-c2coc3ccc(-c4nnc(S)o4)cc23)cc1
CC1(O)CN(S(=O)(=O)c2ccccc2Cl)CCC12CCN(c1ccc(OC(F)(F)F)cc1)C2=O
O=C(O)c1cccc(S(=O)(=O)C2CCc3sccc3C2)c1
Cc1ccc2nc(CSc3nc(-c4ccccc4)cn3C)n3nc(C)cc3c2c1
COc1cccc(-c2c(C)n(Cc3c(F)cccc3F)c(=O)n(CC(C)(N)c3ccccc3)c2=O)c1F
COc1cc(C(=O)N(C)C)ccc1OCCCN1CCC(c2noc3cc(F)ccc23)CC1
CNC(=O)CC1CN(C(=O)c2c(Oc3c(C)cccc3C)n(-c3ccccc3)c3cccnc23)CCN1
O=c1ccoc2ccc(OCCc3ccc(Br)cc3)cc12
CN=C(O)c1cc(N=c2ncnc(N3CC(Oc4ccc(Cl)cc4F)C3)[nH]2)ccc1Cl
COc1cc(S(=O)(=O)c2cccs2)cc2c3c(oc12)CCNC3
CCOc1nn2c(=NC)n(CC(=O)c3cc(OCCO)cc(C(C)(C)C)c3)nc2c(C)c1C
Cc1cc(C)c(Cn2ccc3c(C=NNC(=O)c4ccc(O)c(Cl)c4)cccc32)c(C)c1
CCCC(=O)Nc1ccccc1Oc1cccc(OC)c1
Cc1cc(S(C)(=O)=O)ccc1Cn1c(C)c(CC(=O)O)c2cccnc21
COc1cc(Cc2c(-c3ccc(NC(=O)CN4CCS(=O)(=O)CC4)cc3)sc3cc(O)ccc23)ccc1CN1CCCC1
COc1cccc(-c2cc(-c3ccc(-c4c(Cc5ccccc5)sc5ccccc45)cc3)cc(Br)c2OCC(=O)O)c1
OCC1CCN(c2ncncc2Oc2ccc(Nc3nc4ccccc4[nH]3)cc2)CC1
N#CCC1(n2cc(C(=N)O)c(=Nc3ccccc3)[nH]2)CCC(C(O)=NCC(F)(F)F)CC1
CC(CO)Nc1nc(SCc2cccc(Cl)c2Cl)nc2nc(N)sc12
CC(NC(=O)C(=O)Nc1ccccc1C(C)(C)C)C(=O)NC(CC(=O)O)C(=O)COc1ccccc1F
Cc1ncn(-c2cc(Cl)c(C(=O)NC3(C)CCc4nn5c(C)ccc(O)c5c4C3)c(Cl)c2)n1
CC(=O)Nc1ccc(SCC(C)(O)C(=O)Nc2ccc(C#N)c(C(F)(F)F)c2)cc1
CC(C)C(CO)NC(=O)c1cnn2ccc(N3CCCC3c3cc(F)ccc3F)nc12
Nc1noc2ccc(-n3nc(C(F)(F)F)cc3C(=O)Nc3ccc(-c4ccccc4C[n+]4ccccc4)cc3F)cc12
CN1CCN(Cc2ccn3c(-c4ccnc(N)n4)c(-c4ccc(F)cc4)nc3c2)CC1
CCN1CCN(c2cccc3c2C2CCCCC(c4ccc(OC)c(OC)c4)N2C3=O)CC1
CC(O)(CSc1ccc(Cl)c(Cl)c1)c1cc2cc(Cl)c(C(F)(F)F)cc2[nH]1
CCOC(=O)c1cc(C#N)c(N2CC(C(=O)NS(=O)(=O)Cc3ccc(CO)cc3)C2)nc1C
[C-]#[N+]c1cccc(-c2ccc3c(c2)C2(NC(=N)N(C)O2)C2(CCC(O)CC2)C3)c1
CCCS(=O)(=O)N1CCC(CNC(=O)c2ccccc2C)(C2CCCCN2C)CC1
CNCCN(C)c1cccc(CCc2cc(C)cc(N)n2)c1
O=C1Nc2ccc(Cl)c(O)c2C(C#Cc2ccccc2)(C(F)(F)F)N1
COCCN1CCCC(Cn2c(-c3cccnc3C)nc3cn(-c4ccc(C#N)cc4)nc3c2=O)C1
COc1cc2ncc(C(N)=O)c(Nc3ccc(F)cc3F)c2cc1N1CCN(C)CC1
CCCCC(NC(=O)OC1C(=O)N(C(=O)Oc2ccc(-c3ccccc3)cc2)CC1(C)C)C(=O)C(=O)NC(C)c1ccccc1
CSc1ccc(-n2nc(C(N)=O)c3c2-c2cc(NC(=O)c4cc(N)ccc4Cl)ccc2CC3)cc1
CCC(=O)c1ccc(OCCCN2CCC(c3noc4cc(F)ccc34)CC2)c(OC)c1
CN(Cc1ccccc1)C(=O)c1ccc(-c2cc(-c3cc4c([nH]3)CCNC4=O)ccn2)cc1
N#Cc1nc(NC2CC3CCC2C3)c(N)c(N2CCOCC2)n1
COc1ccc(NC(=O)C2Cc3ccc(OCC(=O)NO)cc3CN2C(=O)CCc2ccccc2)cc1
CCCc1cc(Oc2ccc(O)cc2)ccc1OCCCOc1ccc(C2SC(=O)NC2=O)cc1
CCC1(CC)CC(NC(=O)Nc2ccc3c(c2)NC(=O)N(C)C3)c2ccc(Cl)c(Cl)c2O1
NS(=O)(=O)c1ccc(C(=O)NNC(=O)Nc2ccc(Oc3ccccc3)cc2)cc1
Cc1cc(-c2ccc3c(c2)CCN(CCCSc2nnc(-c4ccc5nc(C)c(C)nc5c4)n2C)CC3)no1
FC(F)(F)Cn1cc(-c2cc3c(cn2)cnn3-c2cccc(N3CC4(CCCCN4)C3)n2)cn1
Cc1nc2nc(C(=O)NCCc3cccnc3)cn2c(-c2ccc(Cl)cc2Cl)c1CN
CN(N=Cc1cnn2ccc(C#N)cc12)S(=O)(=O)c1cc([N+](=O)[O-])ccc1OCc1ccccn1
CC(=O)NC(Cc1ccc(OC(F)(F)F)cc1)C(O)CNC1CC2(CCC2)Oc2ncc(CC(C)(C)C)cc21
O=C1Nc2cc(Nc3cccc(NC(=O)c4cccc(C(F)(F)F)c4)c3)ccc2C1=Cc1ccc[nH]1
N=C(N)c1cccc(C2Oc3ccccc3N(CCCCCN3CCOCC3)C2=O)c1
CCNS(=O)(=O)c1ccccc1N=c1[nH]c(=Nc2ccc(N3CCOCC3)cc2OC)[nH]c2c1C1(CC1)CN2
Cc1ncc(-c2ccnc(Nc3ccc(S(C)(=O)=O)cc3)n2)n1C(C)C
C=CCn1c2c(c3ccccc31)CCN(CCCCC13CCCc4cccc(c41)NC3=O)C2
N=C(N)c1ccc(OCCCCCCOc2ccc(C(=N)N)cc2I)cc1
O=C(NCC12CCC3(O1)C1Cc4ccc(O)cc4C3(CCN1CC1CCC1)C2)c1ccccc1
CC1(C)Oc2cc(C(=O)c3coc4ccccc34)cc(O)c2C2CC(O)CCC21
OC(=Nc1ccc(Cl)nc1)Nc1ccc(C2CNCCO2)cc1
COc1ccccc1C(=O)NNC(=S)NC(=O)c1cc(OC)c(OC)c(OC)c1
CN1CCN(c2ccnc3c2c(C=C2Oc4cccc(O)c4C2=O)cn3C)CC1
O=C(Nc1cccc(Cl)c1)c1noc2c1CCC2
O=C(c1ccc(F)cc1Cl)N1CCc2c(ncnc2-c2ccn[nH]2)C1
N=C(O)n1cc(N=C(O)N2CC(F)CC2CNS(=O)(=O)c2ccc(Cl)s2)c2ccccc21
Cc1oc(-c2ccc(-c3ccccc3)cc2)nc1CCOc1ccc(CCC(=O)O)c2c1CCN(C(=O)OCC(C)(C)C)C2
CC(Oc1ccc(Cl)cc1CN1CCN(C(=O)Cc2ccc(Cl)cc2)C(C)C1)C(=O)O
CCCCNC(=O)Nc1c(C)cccc1OCCCn1cnc(-c2ccccc2)c1C
CC(C)COC(=O)c1cc(N2C(=O)C3=C(CCCC3)C2=O)c(F)cc1Cl
O=C(CCCN1C2CCCC1c1c([nH]c3ccc(F)cc13)C2)c1ccc(F)cc1
CNc1ccccc1C(=O)N1CCC(N2CCC(C3(c4ccc(S(=O)(=O)c5ccc(OC)cc5)cc4)OCCO3)CC2)CC1
CCCNC(=O)CC(NC(=O)c1cc(C)on1)C(=O)NC(CCc1ccccc1)C(=O)NCc1ccc(C)cc1
CSCC(NC(=O)C(CC(C)C)NC(c1ccc(-c2ccc(S(C)(=O)=O)cc2)cc1)C(F)(F)F)C(N)=O
CCCc1cc(C2CCCCC2)ccc1OCCCOc1cccc(C2SC(=O)NC2=O)c1
CNc1nc(NC2(C#N)CCCCC2)nc(N(C)C)n1
CN1CCCCC(NS(=O)(=O)c2ccccc2-c2ccc(-c3cnc(N)cn3)c(F)c2)C1=O
Cc1nc2cnccc2n1Cc1ccc(C(=O)c2cn(C(=O)N(C)C)c3cccc(C(=O)OC(C)C)c23)cc1
O=C(NCCCCN1CCN(c2cccc3[nH]c(=O)[nH]c23)CC1)c1ccc2ccccc2c1
Cc1ccc(S(=O)(=O)n2cc(CC3CCCN3)c3ccccc32)cc1
CCNc1nc(-c2ccn3c(-c4cccc(NC(=O)NCC(F)(F)F)c4)cnc3c2)ncc1F
Cc1ccc(-c2noc(C3CC(F)(F)C3)n2)cc1N=C(O)c1cnc2ccc(C(=N)O)cn12
CCCCc1[nH]c2ccc3c(c2c1C(=O)OCC)CN1CCc2cc(SC)ccc2C1O3
O=C(O)CCC1C(=O)N(Cc2ccc(Cl)c(Cl)c2)C(=O)c2cccn21
OC(=NCC(c1cnc(C(F)(F)F)nc1)N1CCOCC1)c1ccccc1Cl
CCCCCCCCC(CC(=O)NO)C(=O)NC1CCCCN(CCOC)C1=O
CCCc1cc(C(O)(C(F)(F)F)C(F)(F)F)ccc1OCCCCN1C(=O)NC(C)(c2ccc3c(c2)OCCO3)C1=O
CC(Oc1cccc(Cl)c1)C(=O)N(Cc1ccccc1Cl)CC1CCCN1
O=C(N1CC2C(CNc3nc(-c4ccccn4)cs3)C2C1)C1(c2ccccc2)CC1
Cc1ccncc1C#Cc1cc(Cl)ccc1OCC(=O)O
COc1cc(-c2cccc(C)c2)ccc1-c1nccc2cc(S(=O)(=O)Nc3ccncn3)ccc12
CCCc1cc(C(=O)c2ccc3ccccc3c2)ccc1OCCCn1ccc2cc(OC(C)(C)C(=O)O)ccc21
COC(=O)C(=O)Nc1ccc(-c2ccccc2)n(CC(=O)NC(C(=O)C(F)(F)F)C(C)C)c1=O
Cc1c(C(=O)N2CCC(O)(Cc3ccccc3)CC2)c2ccccc2n1Cc1ccccc1
NC1CCC(NC2CC2c2ccc(C3CC3)cc2)CC1
Cc1ccccc1CNC(=O)C1CCCN1C(=O)C(N)C(c1ccccc1)c1ccccc1
Cc1ccc(CC(=O)O)cc1NC(=O)c1ccc(OCC2CN(C)c3ccccc3O2)cc1C
CCCCCOc1c(OC)ccc2cc(C(=O)NCCc3ccncc3)c(=O)n(C)c12
CC(C)N1C(=O)C(NC(=O)C(Cc2ccccc2OC(F)(F)F)NC(=O)OC(C)(C)C)CCc2cccc(F)c21
CCc1cc(C=Cc2cccs2)cc(CC)c1O
O=C(NO)c1cnc(Nc2nnc(-c3ccc(Cl)cc3)s2)nc1
O=C(OCc1ccccc1)c1cc(-c2ccc(Cl)cc2)[nH]c1-c1ccncc1
O=C1CC(O)CC(C=Cc2c(Cl)cc(Cl)cc2OCc2cccc(F)c2)O1
COC(=O)C1C(OC(c2ccc(F)cc2)c2ccc(F)cc2)CC2CCC1N2CCCc1ccc(Br)cc1
CC(=O)C1=C(C)N(c2cccc(C(F)(F)F)c2)C(=O)N(C)C1c1ccc(C#N)cc1C(O)=NCc1ccn(C)n1
Cc1nc(-c2cnn(C)c2-c2ccc(C(F)(F)F)cc2)c2c(N3CC(F)C3)ncnn12
COc1cc2ncnc(-n3nc(-c4ccccn4)nc3N)c2cc1OCCNC(=O)OC(C)(C)C
N#Cc1ccc(-c2cccnc2OC2CC(Nc3ccc4ccccc4n3)C2)cn1
Oc1ccc2c(c1)C1(CCCCc3ccccc3)CCN(CCc3ccccc3C(F)(F)F)CC1O2
CC(C)C(NC(=O)Oc1ccccc1)C(=O)N1CCCC1C(=O)NC(C(=O)C(F)(F)CN)C(C)C
CC(CS)C(=O)N(CC(=O)O)c1ccc(OCc2ccccc2)cc1
Cn1nc(-c2ccc(F)cc2)c(-c2ccc3nc(NC(=O)c4ccncc4)cn3n2)c1C1CCN(C2CCOCC2)CC1
C#CCN(C)C(C)Cc1cccc(OC(=O)N(C)CCCCCC)c1
Cc1cc(Nc2cc(N3CCC3)nc(OC3CCN(C(=O)OC(C)(C)C)C3)n2)[nH]n1
CC1=CC(=O)N(Cc2ccc(C#N)cc2)S(=O)(=O)O1
Cc1cn(-c2ccnc(Nc3cc(C)c(OCC(=O)N4CCCC4)c(C)c3)n2)cc1CN1CCC(O)C1
O=C(Nc1ccc(Oc2ncnc3occ(-c4ccc(F)cc4)c23)c(F)c1)c1cccn(-c2ccc(F)cc2)c1=O
N#Cc1c(N)nc(NCCC2CCN(Cc3ccccc3)CC2)c(C#N)c1-c1ccccc1
NC(=O)c1nsc(C(=O)N(Cc2ccccc2F)C(C(=O)NCC2CCCO2)c2ccc(F)cc2)c1N
COCC(=O)N1CCC(c2nccnc2OC2CC(Nc3ccc4ccccc4n3)C2)CC1
O=C(O)CCNC(=O)c1ccc(-c2cc(Cl)ccc2CNc2ccc(-c3ccc(Cl)cc3Cl)cc2)cn1
Cc1ccc(-c2cc(Cl)ccc2OCC2CCCCC2)n1-c1cccc(C(=O)O)c1
Clc1ccc(Nc2nnc(SCc3ccccn3)[nH]2)cc1
CCc1ccc(-c2ccc(C(CO)NC(=O)C3CC3c3cccs3)cc2)cc1
COc1ccc2cc(CC(C)N)ccc2c1
COc1ccc(CC(=O)NC(NC(=NC#N)Nc2cc(Cl)ccc2F)C(C)(C)C)cc1OC
CN(C)C(=O)c1cccc(Nc2c(NC(c3ccc(Cl)o3)C(F)(F)F)c(=O)c2=O)c1O
CCOc1ccc(-n2c(C)c3c(C)nnc(NC4CCc5ccccc54)c3c2C)cc1
CC(C)N(C)c1nc2c(c(Nc3ccc(C(F)(F)F)cc3)n1)CCN(c1ncccc1C(F)(F)F)CC2
C=CC(=O)Nc1ccc2ncnc(Nc3cccc(C(F)(F)F)c3)c2c1
CC(=O)Nc1cc(-c2cccc(OCCN(C)C)c2)nc(-n2nc(C)cc2C)n1
COCc1ccccc1C1c2c(n[nH]c2C(C)(C)C)C(=O)N1c1ccc(-c2cc(C)no2)cc1
COc1cc(CC(=O)NCc2ccc(C(F)(F)F)nc2N2CCC(C)CC2)cc(Br)c1O
CCn1c(C2=C(C)Nc3ccnn3C2c2ccc(Cl)c(Cl)c2)nc2cc(Cl)ccc21
COc1cccc(-c2ccc3nc(C(C(=O)NCCS(N)(=O)=O)S(C)(=O)=O)sc3c2)n1
COc1ccc2c(c1)CC(N(CCCN1CCN(C)CC1)C(=O)Nc1ccc(F)c(Cl)c1)CC2
NC12CC3CC(C1)CC(NC(=O)c1ccnc4nc(-c5cccs5)[nH]c14)(C3)C2
CC1CN2CCCC2CN1C(=O)N1Cc2c(NC(=O)c3ccc4cnccc4n3)n[nH]c2C1(C)C
CCCN=c1[nH]cc(-c2ccc(Oc3ncc(N=C(O)Nc4cc(C(F)(F)F)ccc4S(C)(=O)=O)cn3)cc2)s1
CCCCN(Cc1ccc(-c2ccccc2-c2nn[nH]n2)cc1)c1ncnc2c1nc(C#N)n2C
COC(=O)C1C(c2cccs2)CC2CCC1N2C
O=C(NC1CCOC2CCCC(C(=O)O)N2C1=O)C(S)Cc1ccccc1
Nc1nc(-c2ccco2)c2cn[nH]c2n1
Cc1cc(C)[n+](CC(=O)Nc2ccc3nc(S(N)(=O)=O)sc3c2)c(C)c1
CCCCCCNC(=O)C(Cc1c[nH]c2ccccc12)NC(=O)C(CC(=O)NO)CC(C)C
N#CC1=C(N)N2CCCNC2=C([N+](=O)[O-])C12C(=O)Nc1ccc(F)cc12
CCCCc1ncc(C(=O)OCC)c(=O)n1Cc1ccc(-c2ccccc2C(=O)O)cc1
CC(C)CC(O)CNC(=O)c1n[nH]c2cc(NC(O)=NC(C)c3ccccc3)ncc12
Cc1cc(-c2cc(O)ccc2Cl)cc2nnc(Nc3ccc(C(=O)N4CCS(=O)(=O)CC4)cc3)nc12
CC1CN(c2cccc(NS(=O)(=O)c3ccc(-c4cccs4)cc3)c2)CC(C)N1
CC(NC(=O)c1cc(COCC(N)(CO)Cc2ccccc2)cc(N(C)S(C)(=O)=O)c1)c1ccc(F)cc1
Cc1cccc(C=CC(=O)c2ccc(Cl)cc2)c1
CC1(Cc2ccccc2)CC(c2cccc(Cl)c2)C(c2ccc(Cl)cc2)N(C(CS(=O)(=O)C(C)(C)C)C2CC2)C1=O
COc1c(C)cnc(CN2C(=O)CC3(C2=O)C(=O)N(CC(=O)O)c2ccc(Cl)cc23)c1C
COc1ccc2cc3[n+](cc2c1OCCCCn1cc(N2CCCCC2)nn1)CCc1cc2c(cc1-3)OCO2
CCCCC(=O)N(Cc1ccc2c(c1)OCCO2)c1cc(F)cc(-c2nnn[nH]2)c1
CNC1CCC(c2ccc(Cl)c(Cl)c2)c2ccc(CNS(C)(=O)=O)cc21
CCOc1c(OC)ccc2cc(C(=O)NCc3ccc4c(c3)OCO4)c(=O)[nH]c12
NC(=O)c1nn(-c2cccc(F)c2)c2c1COc1ccc(NC(=O)c3cccnc3Cl)cc1-2
NC(=O)c1ccc2c(c1)CCCN2c1ccc(CNCCC2=CCCCC2)cc1
CC(C)CC(O)C(=O)N(CCN1C2CCC1CC(c1cccc(C(N)=O)c1)C2)CC1CCCCC1
COc1ccc(N2CCC3(CCN(c4nc(O)c(-c5nc6ccccc6s5)c(NC5CCCNC5)n4)C3)C2)cc1
CC(CO)n1cnnc1-c1cccc(N2Cc3ccccc3C2=O)n1
CCC(N=C(O)c1cc(C(=O)NCCc2ccc(F)cc2)n2c1CCCC2)c1ccccc1
COc1ccc(-c2nc(NCc3ccc4c(c3)OCO4)ncc2C(=O)NC(C)Cc2ccc(Cl)cc2)c(OC)n1
O=C(Nc1ccccc1Cl)c1ccc(OC(F)F)c(OCC2CC2)c1
CNS1(O)CC(C)(c2cc(N=C(O)COC)ccc2F)NC(=N)N1C
CCCCCCCCSc1nsnc1C1=CCCN(C)C1
CC(C)(C)OC(=O)N1CCC(CC#N)(n2cc(C(=N)O)c(=Nc3cncc(F)c3)[nH]2)CC1
CCN(CCn1cc(-c2ccc(F)c(C)c2)nc1C1CCN(c2ncnc(N)c2C#N)CC1)C(C)C
COc1ccc(-n2nccn2)c(C(=O)N2CCC3CN(c4cc(C(F)(F)F)ccn4)C3C2)c1
Oc1cc(C2(c3ccc(F)cc3)CC2)nnc1O
CC1=C(N2CCC3(CCN(C(C)(C)C(O)c4ccc5c(c4C)COC5=O)CC3)C2=O)COC1=O
c1ccc2nc(CCc3nc4c(N5CCOCC5)ccnn4c3-c3ccc(N4CCNCC4)nc3)ccc2c1
CCCCn1ccc(Cc2cnc(SCCCCCCCCc3ccccc3)nc2O)cc1=O
Cc1c(C)n(Cc2cc(OC(C)C(=O)O)ccc2Cl)c2ccc(C(=O)NC(C)c3ccc(Br)cc3)cc12
O=C(O)CC(NC(=O)c1ccc(CNS(=O)(=O)c2ccc(O)c(C(=O)O)c2)nc1)C(=O)CSc1ccccc1Cl
COC(=O)c1cccnc1N1CCN(CCCCN2C(=O)SC3(CCCC3)C2=O)CC1
OC(COc1cccc2[nH]ccc12)CN1C2C=C(c3ccc4ccccc4c3)CC1CC2
CCCN1CCc2cccc3c2C1Cc1ccc2cc(C)oc2c1-3
C=CCC(=O)NCCc1cccc2ccc(OCCCCOc3ccc4cccc(CCNC(C)=O)c4c3)cc12
CCCCc1nc(CCCC)n(Cc2ccc(-c3ccccc3C(=O)O)cc2)n1
Cc1ccc(-c2cc(-c3cccc(Cl)c3)nc(N)n2)o1
Fc1ccc(C2(NCC3CCC(c4nnn5cnc6[nH]ccc6c45)CC3)COC2)cc1
Cc1c(C(O)=Nc2cccc(C(F)(F)F)c2)cc(-c2cccnc2)n1CCCN1CCOCC1
CC(C)(C)OC(=O)NCCCNc1nc(N)n2nc(-c3ccco3)nc2n1
CN(N=Cc1ccccc1C(=O)O)c1nc(-c2ccccc2Cl)cs1
CC1CNC(=O)c2[nH]c3ccc(C(=O)Nc4nccs4)cc3c21
COc1cccc2c1CCCC2CCC(=O)N1CCN(C2CCCCC2)CC1
O=C(Nc1cc(C(O)=NCc2ccnnc2)nn1-c1ccccc1)c1cc(-c2ncccc2F)ccc1Cl
COc1cc2ncc3c(c(-c4ccc(C#N)cc4)nn3C)c2cc1OC(C(=O)NOCC#N)c1ccc(F)cc1
CC(C)(C)Nc1nc2c(-c3cc4c([nH]3)CCN=C4O)cccc2nc1-c1ccccc1
CC(C)(C)OC(=O)NC(Cc1ccccc1)C(O)CNCC(O)C(Cc1ccncc1)NC(=O)OC(C)(C)C
CCC1(CC)OC(=O)N(C)c2ccc(Nc3ccc(F)c(C#N)c3)cc21
Cc1ccc(C(=O)NNC(=O)Cn2c(=O)c(Cc3ccccc3)nc3ccccc32)cc1
CNC(=O)c1c(-n2ccccc2=O)oc2cc(N(C)S(C)(=O)=O)c(-c3ccc4c(n3)-c3cc5c(F)cccc5n3CC4)cc12
CC(N)C(=O)Nc1ccc(OCc2ccccc2)cc1
Cc1coc(C2CC3C(C)SC(N)=NC3(c3ccc(F)cc3F)CO2)n1
O=C(C1CCOCC1)N(Cc1cccc(Cl)c1Cl)C1CCNC1
CCN1CCN(Cc2cnc(-c3ccc(C(=O)Nc4ccccc4N)cc3)c(C)c2)CC1
Cc1cc(C)nc(N2CC3CN(C(=O)c4cc(F)ccc4-n4nccn4)CC3C2)n1
CN(C)CCC=C1c2ccccc2Sc2ccc(Cl)cc21
O=C(NCc1ccc2cnccc2c1)c1ccc2c(c1)[nH]c1ccccc12
O=C(O)c1cccc(-c2ccc3c(c2)C(=NNc2nc4ccccc4s2)CCS3)n1
O=C(Nc1ccc(C(=O)O)c(F)c1)c1ccc2c(c1)N(S(=O)(=O)c1cccc(Cl)c1)CCO2
COc1ccc2c(c1)C(=O)CC1(CCN(C(=O)c3cccc4cn[nH]c34)CC1)O2
COc1ccc(C(=O)C2C(=O)C(=O)N(c3ccc(-c4nccs4)cc3)C2c2ccccc2OC)cc1
CC(C)c1nc(CN2CCN(c3c(Br)cnc4[nH]c(-c5ccc(CN6CCOCC6)cc5)nc34)CC2)co1
O=C(Nc1ccncn1)c1cc2c(OCCC3CCCCN3)c(-c3ccc(Cl)s3)c(O)nc2cc1Cl
CCN(CC)CCC(C)Nc1ccccc1S(=O)(=O)Nc1ccc2c(c1C(=O)O)CCCC2
CN(C)C1CCN(S(=O)(=O)c2ccc(OCC3CC3)c(-c3cn(C)c(=O)c4[nH]ccc34)c2)C1
COC(=O)C(C)N1C(=O)c2ccccc2NC1c1ccc2c(c1)OCO2
Cc1cc(NC(=O)c2ccc3ccccc3c2)ccc1Cn1nc(C)c(CC(=O)O)c1C
COc1ccc2c(c1)CC(C)CN(CC(O)C(Cc1ccccc1)NC(=O)OC(C)(C)C)S2(=O)=O
CCCOc1cccc(OCCC)c1-c1cc(-c2ccc(Cl)cc2)[nH]c1-c1ccncc1
CC1(C)CNc2c(cccc2S(=O)(=O)NC(Cc2nc3ccccc3s2)C(=O)N2CCC(CCCl)CC2)C1
CC1CC(N)CC(c2ccncc2NC(=O)c2ccc(F)c(C3CCCCC3)n2)C1
C#CCN(Cc1cc2c(O)nc(C)nc2cc1C)c1ccc(C(=O)NCc2cncs2)c(F)c1
CC(=O)c1cc(C)cc(C)c1NC(=O)c1sccc1S(=O)(=O)Nc1onc(C)c1C
CC(C)(Cn1c(O)nc(=Nc2cccc(OC(F)(F)F)c2)n(Cc2ccc(Cl)cc2)c1=O)C(=O)O
CNCCN(C)C(=O)c1cc(Sc2cnc(Nc3cccc(Br)n3)s2)ccc1C
COc1ccc(CC(C)NCCOc2ccccc2OCc2ccccc2)cc1S(N)(=O)=O
CC(O)=NC1CCC(N=C(O)c2cnc(-n3ccc4cc(C#N)cnc43)cc2NC2CC2)CC1
Cc1noc(C)c1Cn1cc(N2C(=O)CN(CCc3cccc(Cl)c3)C2=O)cn1
CC(C)CC1(N2CCN(C(=O)C(Cc3ccc(Cl)cc3)NC(=O)CC3NCc4ccccc43)CC2)CCOCC1
C=CCN1C(=O)N2CC(C)N=C2c2[nH]c(-c3cc(C)n(C)n3)nc21
c1ccc2c(N3CCN(CCc4ccc5[nH]nnc5c4)CC3)cccc2c1
CCCCCCCCNC(=O)NCCC
Cc1nc(-c2ccc(C(F)(F)F)cc2)sc1C(=O)N(C)Cc1ccc(OC(C)(C)C(=O)O)cc1
Cc1nn(-c2ccc(S(N)(=O)=O)cc2)c(Cl)c1C1CC(c2ccc(F)cc2)=NN1c1ccc(S(N)(=O)=O)cc1
COc1cc(N2CCN(C)CC2)ccc1Nc1ncc2c(n1)-c1c(nn(C)c1-c1cc(C)ccc1Cl)CC2
CCN1CCN(c2cc(Nc3ncc(-c4ccc(NC(=O)c5ccccc5)cc4)s3)nc(C)n2)CC1
O=C(c1ccc(Cl)cc1)N(c1ccc(Br)cc1)C1CCN(Cc2ccccc2)CC1
CC(N=c1[nH][nH]c2cc(NC(O)=NC(COC(F)F)c3ccccc3)ncc12)C(F)(F)F
CCCC(O)=NCc1cnc2c(ccn2-c2cc(NC(C)C)c(C(O)=NCC(F)C(C)(C)O)cn2)c1
CCC(C)(C)N=C(O)C1CCN(Cc2cccc(N=C(O)c3cc(C)c[n+]([O-])c3)c2)CC1
COc1cc2c3c(cccc3n1)C(=O)N(CCCN1CCCCC1)C2=O
O=C(c1ccc2c(n1)CCNC2)N1CCN(S(=O)(=O)c2ccc3cc(Cl)ccc3c2)CC1
CC(O)(CSc1ccc(NC(=O)CBr)cc1)C(=O)Nc1ccc(C#N)c(C(F)(F)F)c1
NC(C(=O)N1CCSC1)C1CCC(OC(=O)Nc2ccc(Cl)c(Cl)c2)C1
Nc1ccc2c(-c3c(-c4ccccn4)nn4c3CCC4)ccnc2c1
COc1cc2c(cc1NS(=O)(=O)c1cccc(Cl)c1Cl)[nH]c(=O)n2C(C)C
Cc1c(C)c2ccc(OCCCCN(C)Cc3ccccc3)cc2oc1=O
CCC1CC(CC)c2cc3c(C(F)(F)F)cc(=O)oc3cc2N1
COCCN1CCC(CNC(=O)c2n[nH]c3ccc(-c4ccc(OC)cc4)cc23)CC1
CCCOc1ccc(-n2cc(CCc3ccccc3)c3cc(CCC(=O)O)ccc32)cc1
O=C(NC(CC1C=Nc2ccccc21)C(=O)NC(CCc1ccccc1)CNc1ccc(N2CCCCC2)cc1)OCc1ccccc1
CSc1nn2cc(-c3nc4c(OCC5CCCN5C(=O)C(NC(=O)OC(C)(C)C)c5ccccc5)cccc4o3)nc2s1
CC(C)(C)Cc1cnc(CCc2ccc(-c3ccccc3C(=O)O)cc2)[nH]1
Cn1ccc(CN2CCC(CC#N)(n3cc(C(=N)O)c(=Nc4ccnc(F)c4)[nH]3)CC2)n1
CCCCCCCCCCCCCC(S)=NCCCCC(N=C(O)Oc1ccccc1)C(O)=Nc1ccccc1
CCNC(=O)C1OC(n2cnc3c(N)nc(N4CCN(c5ccc(OC)cc5)CC4)nc32)C(O)C1O
CN1CCC23CCCCC2C1Cc1ccc(N)cc13
O=C(NC1CCC(F)(F)CC1)c1cnc(-c2ccc(Cl)cc2)c(-c2ccc(Cl)cc2)n1
NC(=O)c1ccc2[nH]c(-c3ccc(Oc4ccc(C(F)(F)F)cc4)cc3)nc2c1
COc1cc(O)c2c(c1C)OC(c1ccccc1)CC2=O
COc1ccc(C=Cc2cc(OC)c(OC)cc2OC)c(OC)c1
COc1cc(C=NNc2nc(Nc3ccc(C)cc3)nc(-n3nc(C)cc3C)n2)cc(OC)c1OC
CCC#CCOc1cc(COCC2CC2)ccc1Sc1ccc(OCC(=O)O)c2c1CCCC2
COc1cc(F)c(-c2nc(C(=O)Nc3cnccc3C3CC(C)C(OCCC#N)C(N)C3)ccc2F)c(F)c1
Cc1[nH]c(C(Cc2c[nH]c3ccccc23)NC(=O)C(CC(C)C)NC(=O)NC2CCCCC2)nc1C(=O)O
Cc1cc2[nH]c(=O)c3cnn(C4CCOCC4)c3c2cc1C(=O)N1CCC(COC2CC2)CC1
Oc1cccc(C2CN3CCCC3c3cc(OCCCN4CCCCC4)ccc32)c1
Oc1cc2c(cc1O)CC(NCCBr)CC2
CS(=O)(=O)c1ccc2c(c1)CCN(CCC1CCC(NC(=O)C=Cc3cccc(F)c3)CC1)CC2
CCCCN(C)CCNC(=O)c1cc2c(-c3cccc(OC)c3)nn(C)c2s1
Cc1cc(OCC(F)(F)F)cnc1C(=O)Nc1cc(F)c(F)c(C2(C)CC(C(F)(F)F)OC(=N)N2)c1
CN1CCN(c2ccc(F)cc2C2SC(CC(=O)N3CCC(N4CCc5ccccc5NC4=O)CC3)C(=O)N2CCC(C)(C)C)CC1
C=CCN1CCC23c4c5ccc(O)c4OC2C(=NN=C2CCC4(O)C6Cc7ccc(O)c8c7C4(CCN6CC=C)C2O8)CCC3(O)C1C5
CC(=C(F)C(=O)Nc1ccc(-c2ccccc2S(N)(=O)=O)cc1F)c1ccc(F)c(C(=N)N)c1
C=CCC1C(=O)N(C(=O)NCc2ccncc2)C1Cc1ccccc1
O=C(O)c1cccc(S(=O)(=O)N2CCc3c(cccc3[N+](=O)[O-])C2)c1
Cc1cccc(Nc2nc3cc(-c4nnn[nH]4)ccc3c3sccc23)c1
O=C(O)c1ccc(CNC(=O)c2cnn(-c3nc(NC4CCCO4)c4ncn(C5OC(CO)C(O)C5O)c4n3)c2)cc1
Cc1nc(OC2C(C)(C)C(NC(=O)c3cnc4ncccn34)C2(C)C)ccc1C#N
CN1CCN(C(=O)c2ccc3c(c2)[nH]c2c(C(N)=O)ccc(-c4cccc(Cl)c4Cl)c23)CC1
Cn1cnc2c(-c3ccc(OCCC4CCN(CC(=O)N5CCC(F)C5)CC4)c(C(F)(F)F)c3)nc(C#N)nc21
O=C1Nc2c(COCCc3ccccc3)ccnc2N(C2CC2)c2ncccc21
CCCN(Cc1ccc(-c2[nH]nc3c2Cc2cc(CN4CCN(C)CC4)ccc2-3)s1)C(=O)Nc1cccc(C)c1
COCCNC(=O)c1ccc(Nc2ncc3c(n2)-c2c(nn(C)c2-c2ccccc2C)CC3)c(OC)c1
CNC(C)C(=O)NC1CCCC2CC3CCN(Cc4ccccc4)CC3N2C1=O
CC(Nc1c(F)ccc(OCC(=O)O)c1F)c1cc(-c2cccc(F)c2)ccc1F
CN(C)C1CCN(CC2CCC(Nc3c(C(=O)C4CC4)cnc4ccc(-c5cc(F)c(O)c(Cl)c5)cc34)CC2)C1
O=C(O)c1ccc(-n2ncc(C(=O)NC3C4CC5CC(C4)CC3C5)c2C2CC2)cc1
Fc1cncc(-c2nc3cc(F)c(Cl)cc3n2C2CC2)c1
O=C(Nc1ccc(F)c(CF)n1)c1cc(Cl)cc(Oc2cncnc2)c1
CCCCc1ncc(C=C2C(=O)N(CCCC)C(=O)N2CCc2ccsc2)n1Cc1ccc(C(=O)OC)cc1
Cc1ccn2nc(C(C)Nc3ncnc4[nH]cc(-c5ccn(-c6cccc(O)c6)n5)c34)n(-c3ccccc3)c(=O)c12
Cc1nc(-c2ccc(Cl)cn2)nc(NCC(NCCCCc2ccccc2)c2ccccc2)c1Cl
NC(=O)c1c(O)c2ncc(Cc3ccc(F)cc3)cc2[nH]c1=O
N=c1nc(-c2ccc(Oc3ccc(F)cc3)cc2)c2ccccc2[nH]1
Cc1ccc2c(n1)CCN(c1ncnn3c(C)nc(C4CCOC4)c13)C2
O=C(CCc1ccc2cc(O)ccc2c1)NC1=C(C(=O)O)CC(c2cccc(F)c2)CC1
CCc1ccc(-c2ccc(C(=O)NCC(=O)Nc3cccc4ccccc34)cc2)cc1
CC(C(=O)NS(=O)(=O)c1ccccc1-c1ccc(CN2C(=O)c3ccccc3CCc3ccccc32)cc1)c1ccccc1
N#Cc1ncc2nc1OCCCCCOc1cc(N(CCO)CCO)c(Cl)cc1NC(=O)N2
CCOC(=O)C(C)Oc1cccc2c(=O)n(CC(=O)NCc3ccc(F)cc3)ccc12
CNC(=O)Nc1ccc(-c2nc(N3CCOCC3)nc3c2cnn3C2CCOCC2)cc1
CC(C)C1NC(=O)CCCCCOc2ccc(cc2)CC(C(O)CN(CCc2ccccc2)S(=O)(=O)c2ccc(N)cc2)NC1=O
O=C1Cc2cc(Nc3ncc(C(F)(F)F)c(NC4CCCCNC4=O)n3)ccc2N1
c1ccc(CC2CCN(CCCN3CCN(c4ccccc4)CC3)CC2)cc1
NC(Cn1c(=O)c(-c2ccccc2Cl)cn(Cc2c(F)cccc2C(F)(F)F)c1=O)c1ccccc1
COCC12CNCC(OC)C1(c1ccc(Cl)c(Cl)c1)C2
O=C(C1CCCN(c2ccc3[nH]c(-c4ccnc(C5CC5)n4)nc3n2)C1)N1CCC1
c1ccc(-n2cnc3ccc(OCc4ccc5ccccc5n4)cc32)cc1
Cc1ccc(S(=O)(=O)Nc2ccc(O)c3ccccc23)c(C)c1
Cc1cc(F)c(Nc2ncnc3cc(OCc4ccccc4)ccc23)cc1O
CCOc1ccc(CC(N=C(O)c2ccc(Cl)cc2Cl)C(O)=NC(Cc2ccccc2)C(O)=NCc2ccc(CN)cc2)cc1
NC(=O)c1cc2ncnc(N3CCC(CN4CCCC4)CC3)c2s1
O=C(c1c(F)cccc1F)C(O)c1c(F)cccc1F
CC(N=C(O)Nc1cc2[nH]nc(OC3CCOCC3)c2cn1)c1ccccc1
O=C1N(Cc2ccc(CO)cc2)C(Cc2ccccc2)C(O)C(O)C(Cc2ccccc2)N1Cc1ccc2ccccc2c1
C=CCN1C2CCC3C1CCC2N3C(c1ccc(C(=O)N2CCCCC2)cc1)c1cccc(O)c1
COCCNC(=O)c1c(NC(=O)CC(C)(C)C)sc2c1CCCC2
N=c1[nH][nH]c2cc(NC(O)=NC3CNc4ccccc4C3)ncc12
Cc1cc2c(ccc3cnn(CC(C)N)c32)o1
CCN1C(=O)c2cccnc2Oc2cc(C)cc([N+](=O)[O-])c21
CCn1c(-c2cccnc2)nc2ccc(F)cc21
COn1c(=NC(C)c2ccc(C(F)(F)F)cc2)[nH]c2c(c1=O)CN(C(=O)c1cc3occc3n1C)CC2
CCSCC(O)(c1nc2cc(Cl)c(Cl)cc2[nH]1)C(F)(F)F
CC(CCNC(=O)c1c(Cl)cncc1Cl)N1CCC(N(Cc2ccccc2)c2ccc(Br)cc2)CC1
O=C(O)C1CC(NC(=O)C2c3ccccc3-c3ccccc32)c2c(Cl)cc(Cl)cc2N1
CCCCNCc1c(-c2ccc(F)cc2)nc2cc(C=CC(=O)NO)ccn12
CCCc1c(Cc2ccc(-c3ccccc3-c3nc(=O)o[nH]3)cc2)c(=O)n(C2CCC(Oc3ccc(C(C)(C)O)cc3)CC2)c2ncnn12
Cc1ccc(CNCC(NC(=O)CNC(=O)c2cccc(C(F)(F)F)c2)C(=O)NC(C)(C)C)cc1
CCCN1CCN(c2nc(CCN(C)CCc3ccccc3)cs2)CC1
CC(C)C(NS(=O)(=O)c1ccc(-c2ccc(Cl)cc2)cc1)C(=O)O
c1cn(-c2ccc(OCCN3CCOCC3)cc2)cn1
Cc1cc2c(cc1Cl)N(C(=O)Nc1cnc(Oc3cccnc3C)c(C)c1)CC2
O=C(C=Cc1cccc2c1N(Cc1ccc3ccccc3c1)C(=O)C2(F)F)NS(=O)(=O)c1ccc(F)c(F)c1
CC(C)C(NC(=O)c1ccc(F)cc1)C(=O)N1CCCC1C(=O)NC(C(=O)C(F)(F)F)C(C)C
Cc1ccc(S(=O)(=O)N2CCOc3cc4ncnc(Nc5cccc(Br)c5)c4cc3OCC2)cc1
CCc1nc2ccc3c(c2o1)C(CCNC(C)=O)CC3
COc1ccc2c(CCCN3CCC(C)CC3)cccc2c1
CC1Cn2c(nnc2-c2ccc(F)cc2)CN1C(=O)c1cccc(Cl)c1Cl
O=C(c1ccc(F)cc1)c1ccc2nc(N3CCN(C4CC4)CC3)ccc2c1
O=C(NC1CCCc2cc(CN3CCCCC3)ccc21)C(O)C(O)CS(=O)(=O)c1ccc2ccccc2c1
Oc1ccc2c(c1)CCNCCc1ccccc1C2
CCOc1cc(C(O)=Nc2cc(C(F)(F)F)ccn2)c(F)cc1-c1nc(C2CCC3CCC(=O)N3C2)n2c(Cl)c[nH]c(=N)c12
O=C(NCCCCN1CCCC1)C1C(C(=O)NCc2ccc(Br)cc2F)C2C=CC1C21CC1
CCc1cccc(NC(=N)N(C)c2cccc3ccccc23)c1
N=C(N)Nc1nc(-c2cccc(S(=O)(=O)NCCOCCOCCN)c2)c2cc(Cl)ccc2n1
O=C1NC2(CCCC2)C(=O)NC(Cc2ccccc2)C(=O)NCC=Cc2ccccc2OCCNC1Cc1cccc(Cl)c1
CNC(=O)c1cnc(C(=O)CCc2ccc(Oc3ccccc3)cc2)o1
CC(C)n1cc(C(=O)c2cncc(NC(=O)c3coc(C4CC4)n3)c2)c2cncnc21
CC(C)CNC(=O)c1ccc(NC(=O)N2Cc3ccc(F)cc3C2)cc1
CNC(=O)C1Cc2cn(c3ccccc23)CCCCOC(C(=O)NO)C(CC(C)C)C(=O)N1
Cc1c(N(Cc2ccc(OC(F)(F)F)cc2)S(=O)(=O)c2ccc(C(=O)O)cc2)ncc2ccncc12
N#Cc1nc(CCCN2CCC(O)CC2)cc(-c2cccc(C(F)(F)F)c2)n1
CN(Cc1ccccc1)C(=O)C(Cc1ccccc1)NC(=O)C1CCCN1C(S)=NCc1ccccc1Cl
CC(=O)OCC1OC(NC(=S)NCc2ccc(S(N)(=O)=O)cc2)C(OC(C)=O)C(OC(C)=O)C1OC(C)=O
CCCNC(=O)CSc1nnc2c3cc(C)ccc3n(CC(=O)O)c2n1
CC(C(=O)NCc1ccc(C(F)(F)F)nc1N1CCC(NC(=O)OC(C)(C)C)C1)c1ccc(NS(C)(=O)=O)c(F)c1
O=C(COc1ccccc1)N1CCCCC1c1nc(-c2ccc(Cl)nc2)cs1
CC1OC(NCCc2ccccc2)C(O)C(O)C1O
NC(=O)c1cccc(N=c2c(O)c(O)c2=Nc2ccccc2)c1O
COc1ccc2c(c1)C(C)(C)c1[nH]c3c(OCC(O)CO)c(C#N)ccc3c1C2=O
CCNCc1cc(S(N)(=O)=O)cnc1Sc1ccc(F)c(F)c1
CN(C)C(=O)c1ccc(N(c2ccccc2)C2CC3CCC(C2)N3C)cc1
COc1ccc2c(=O)n(CC(O)CO)c(C#N)c(-c3cccc(C(F)(F)F)c3)c2c1
COc1ccccc1NS(=O)(=O)c1cccc(C(=O)NC2CCN(Cc3ccccc3)CC2)c1
CCCN(CCC1CCC(NC(=O)C=Cc2cccc(Cl)c2)CC1)C1CCc2nc(N)sc2C1
Clc1ccc2c(c1)N=C1CCCN1C2NCCCCCCCCN=c1c2ccc(Cl)cc2nc2n1CCC2
FC(F)(F)c1ccc2[nH]c(N3CCN(c4ncccc4C(F)(F)F)CC3)nc2c1
CCNC(=O)Nc1sc2ccccc2c1C(=O)N1CCC(N2CCCC3(C2)NC(=O)N(CC)C3=O)CC1
N#Cc1nccc(-c2ccc(OCCCO)c(C(F)(F)F)c2)n1
CC(C)CNc1nc(C#Cc2cccc(O)c2)cn2c(-c3ccc(C(=O)NC4CC4)cc3)cnc12
CNc1cccc(NC(=O)NC2N=C(c3ccccc3)c3ccccc3N(CC(=O)C(C)(C)C)C2=O)c1
O=C(CCc1ccc(NC(=O)N2Cc3ccccc3C2)cc1)N(CCCN1CCOCC1)Cc1ccccc1
CCCCn1cc2c(nc(NC(=O)Nc3ccc(Cl)c(Cl)c3)n3nc(-c4ccco4)nc23)n1
CC1(C)CCCC(Oc2cc(F)c(C(=O)NS(C)(=O)=O)cc2C2CC2)C1
CCn1c(=O)n(-c2ccc(C#N)c(C(F)(F)F)c2)c2ccccc21
CCN(Cc1ccccc1)c1ccc(C(=O)NCCOc2ccccc2)c(-c2cc(OC)c(OC)c(OC)c2)n1
O=C(Cc1ccc(F)cc1)NN=C1C(=O)Nc2ccc(Cl)c(Cl)c21
NS(=O)(=O)c1ccc(Nc2ncnc3sc(Nc4c(Cl)cccc4Cl)nc23)cc1
CC(C)(C)OC(=O)N1CCC(CCCCNc2ccc3c(c2)CCS3(=O)=O)CC1
Cn1ccc(=O)c(S(N)(=O)=O)c1
COc1ccc(F)cc1C(C)NC(=O)c1ccc2c(c1)c(C)c(C)n2Cc1ccc(-c2ccccc2C(=O)O)cc1
C(=Cc1cn2c(-c3ccc(-c4nn[nH]n4)nc3)cnc(N3CCOCC3)c2n1)c1ccc2ccccc2n1
CN1C(=N)NC(C)(c2sc(-c3ccnc(-n4cccn4)c3)cc2F)CS1(=O)=O
O=C(N=c1cc(-c2cccc(OC(F)(F)F)c2)n(CCc2ccccc2)[nH]1)C1CN=C(O)C1
Cc1cc(CC(NC(=O)N2CCC(c3ccc(C(F)(F)F)cc3C(F)(F)F)CC2)C(=O)N2CCC(N3CCCCC3)CC2)cc2cn[nH]c12
CN1CC2c3ccccc3Oc3ccc(Cl)cc3C2C1
CC(C)(O)c1ccccc1CCC(SCC1(CC(=O)O)CC1)c1cccc(C2CC2c2ccc3sc(Cl)c(Cl)c3n2)c1
COc1ccc(C(=O)Nc2cccc(C(CN(C)C)Nc3ncnc4c(C(N)=O)cccc34)c2)cc1
COc1cc(O)c2c(c1C(=O)NCc1cc(C)cc3ccccc13)OC1=CC(O)=C(C(C)=O)C(=O)C12C
CCNC(=O)c1cc(-c2c(O)cc(O)cc2Oc2ccc(Cl)cc2)on1
CCNC(=O)c1cn2ncnc(Nc3cc(NC(=O)OCC)ccc3C)c2c1C
CC1CC(O)=NN=C1c1ccc2nc(-c3ccccc3)oc2c1
CS(=O)(=O)CCn1c(=O)c(Oc2ccc(F)cc2F)cc2cnc(NC3CCOCC3)nc21
CCCN(CCCOC)c1c(OC)nn2c(-c3c(OC)cc(COC)cc3OC)csc12
CCOCCN(CC1CC1)c1c(OC)nn2c(-c3c(OC)cc(COC)cc3OC)csc12
Cc1ccc(NC(=O)c2cc(CN3CCN(C)CC3)n(C(C)(C)C)n2)cc1Nc1nc2ccccc2n1-c1cc(N)ncn1
CC1CCCN1C(=O)c1ccncc1NC(=O)c1nc(C2CC2)ccc1Nc1cncnc1
COc1cc(=O)n(C)cc1-c1ccc(C(C)C(N)C(=O)N2CCC(F)C2)cc1
COC1CC(OCc2ccccc2)CC(C=Cc2c(-c3ccc(F)cc3)nc(N(C)S(C)(=O)=O)nc2C(C)C)O1
Cc1cc(C)c(S(=O)(=O)NC(COc2cccc3c2cnn3-c2ccc(F)cc2)C(F)(F)F)c(C)c1
CCCOc1ccc2sc3cc(-c4nnc(C)o4)ccc3c(=O)c2c1
CC1(C(=O)NCC2C(C(=O)Nc3ccc(Br)cc3)C3C=CC2C32CC2)CC1(Cl)Cl
Cc1c(-c2nnc(CC(C)C)s2)nc(-c2ccc(Cl)cc2Cl)n1-c1ccc(Cl)cc1
Cc1cccc(-n2c(-c3ccc(S(N)(=O)=O)cc3)c(C)oc2=O)c1
N#Cc1c(N)cc2c(c1N)Cc1ccc(O)cc1O2
CC1(C)C2CC3OB(C(CCCN=C(N)N)NC(=O)c4ccc(-c5ccccc5)cc4N)OC3(C)C1C2
OC1CCC(Nc2cc(-c3c[nH]c4ncccc34)cc(F)n2)CC1
Cc1ccc(Oc2ccc(C(=O)NCCN3CCCC3)cc2NC(=O)Nc2cccc(F)c2)cc1
O=C(CCn1c2c(c(=O)[nH]c1=O)CSCC2)NCC(=O)N1CCN(c2ccccc2)CC1
COc1ccc(S(=O)(=O)N(CC(C)C)CC(O)C(Cc2ccccc2)NC(=O)OC2COC3OCC(NC(=O)OC(C)(C)C)C23)cc1
O=C(NC1CCC(c2cccc(F)c2F)CN(CC(F)(F)F)C1=O)N1CCC2(CC1)C(=O)Nc1ncccc12
CN(C(=O)Cc1ccc(F)cc1C(F)(F)F)C1CCc2c(CC(=O)O)c3ccccc3n2C1
c1cc(C[n+]2ccc(N3CCCCCC3)c3ccccc32)cc(-c2cccc(C[n+]3ccc(N4CCCCCC4)c4ccccc43)c2)c1
Cc1csc(-c2cc3cc[nH]c(=O)c3c(Nc3ccc(OC4CCN(C)CC4)cc3)n2)n1
CNc1ncc2c(-c3ccc(N4CCNCC4)cc3)nn(CC3CCC(N)CC3)c2n1
CCOc1ncc(-c2nc(-c3cc(F)c(OCC(N)CO)cc3Cl)no2)cc1Cl
O=C(O)C1CN(Cc2ccc(OCc3ccccc3)cc2Cl)C1
CN(C)C(=O)n1nnc(-c2ccc(Cn3ccc4ccccc43)cc2)n1
Cc1cccc2oc(C(=O)Nc3ccc(-c4ccc(S(=O)(=O)NC(C(=O)O)C(C)C)cc4)cc3)c(C)c12
CN1CCN(CC(=O)NN2c3ccccc3Sc3cc(Cl)ccc32)CC1
N=C(N)c1cccc(CN2CCC(NS(=O)(=O)c3cc4c(Cl)nccc4s3)C2=O)c1
COc1cccc2nc3c(c(N)c12)CCCC3
CCCCC(CN(O)C=O)C(=O)NC(C(=O)c1ccc(F)cc1)C(C)(C)C
O=C(O)C1CC(NC2COc3cc(-c4noc(-c5onc(-c6ccccc6)c5C(F)(F)F)n4)ccc3C2O)C1
CCCC(C)COc1ccc(C(CN2CCOCC2)NC(=O)C(C)c2ccccc2)cc1
N=C(O)n1c(-c2ccc(NC(O)=Nc3cccc(C(F)(F)F)c3)cc2)cc2ccccc21
COC(=O)Nc1ccc2c(c1)NC(=O)C(C)CCCC(N1CCC(c3cccc(Cl)c3F)=CC1=O)c1ccnc-2c1
Cc1cccc(CCC(C(C)O)n2cnc3c(N)ncnc32)c1
O=C(Nc1ccc(Br)cc1)OC1C2CCN(CC2)C1Cc1cccnc1
CCN1c2ncccc2C(=O)N(C)c2ccc(-c3ccn[nH]3)nc21
CN(Cc1ccccc1)C(=O)C(Cc1c[nH]c2ccccc12)NC(=O)N1CCC2(C=Cc3ccccc32)CC1
O=C1NCCCn2c1cc1ccc(C(O)=Nc3ccncn3)cc12
CS(=O)(=O)NC(=O)c1cc(Cl)c(OCCC23CC4CC(CC(C4)C2)C3)cc1F
N#Cc1cnn2c(N)cc(-c3ccccc3)nc12
COc1cccc2nc(C)n(-c3ccc(OC4CCN(C5CCC5)CC4)cc3)c(=O)c12
COc1ncc(-c2nc3c(n2C(C)C)C(c2ccc(Cl)cc2)N(c2ccc(C#N)cc2C)C3=O)c(OC)n1
COc1ccc(Cn2c(CCc3c[nH]c4ccccc34)nnc2C(NC(=O)Cc2ccncc2)c2c[nH]c3ccccc23)cc1
Cc1cccc(-c2nc3c(=O)n(C)c(=O)nc-3n(C)n2)c1
CC(=C(c1ccc(N)cc1)c1ccc(N)cc1)c1ccc([N+](=O)[O-])cc1
CC(C)C1NCCOc2ccccc2C=CCNC(=O)C(Cc2ccccc2)NC(=O)C2(CCSCC2)NC1=O
O=C(Cc1c[nH]c2ccccc12)NC1N=C(c2ccccc2)c2ccccc2NC1=O
CNc1ncc(-c2nc3c(n2C(C)C)C(c2ccc(Cl)cc2)N(c2cc(Cl)ccc2C)C3=O)c(OC)n1
O=C(Nc1ccc(Cl)cc1)C1CNCC1C(=O)Nc1ccc(-n2ccccc2=O)cc1F
COc1cccc2c(C(=O)NC(Cc3ccccc3)c3ccno3)c(C)n(CCN3CCOCC3)c12
COCCNc1cccc(-c2n[nH]c3ccc(C(N)=O)cc23)c1
Nc1ncc(-c2cc(N3CC4CC3CO4)nc(N3CCC3)n2)cc1OC(F)F
Cc1cccc(OC2CCN3CC2OC3=O)c1C
Cc1cc(C(=O)Nc2ccc(-n3cccn3)cc2)n(-c2ccc3cc(Cl)ccc3c2)n1
O=C(NCCCN1CCN(c2cccc(Cl)c2)CC1)c1nc(-c2cccnc2)no1
Cn1ccc2c(-c3ccc(OCCOC4CCNCC4)c(C(F)(F)F)c3)nc(C#N)nc21
[truncated: 18,112,379 more chars]
