# Supplementary material for: MTMol-GPT: De novo multi-target molecular generation with transformer-based generative adversarial imitation learning
Source: PLoS Comput Biol. 2024 Jun 26;20(6):e1012229. doi: 10.1371/journal.pcbi.1012229 (PMC11233020; doi:10.1371/journal.pcbi.1012229)
Supplement: S1 Data — All datasets for each figure and table are structured in the supporting_data.zip file. (ZIP) [file pcbi.1012229.s002.zip › data/DLGN/DRD2_test.txt]

CCC(=O)NCCCCN1CCN(c2cccc(Cl)c2Cl)CC1
Sc1nc2cc(OCCN3CCN(c4ccccc4)CC3)ccc2[nH]1
NC(=O)C1CCN(CCCN2c3ccccc3Sc3ccc(Cl)cc32)CC1
O=C1N(CCN2CCCCCC2)CCN1c1ccc(F)c(Cl)c1
COc1ccccc1N1CCN(CCCCNc2ccccn2)CC1
O=Cc1cnn2cccc(OCCCCN3CCN(c4cccc(Cl)c4Cl)CC3)c12
CN1CCc2ccccc2Cc2[nH]c3ccccc3c2CC1
Nc1ccc(C#CCCN2CC=C(c3ccccc3)CC2)cc1
Cc1cccc(N2CCN(CCN3CCCCCC3)C2=O)c1
Oc1ccc2c(c1)OC(CNCc1ccc(OCCCCF)cc1)CC2
C1=C(c2ccccc2)CCN(CCC2CCC(c3c[nH]c4ccccc34)CC2)C1
Clc1ccc(OCCc2ccccc2)c(CCN2CCCC2)c1
CCCN(CCN1CCN(C(=O)c2[nH]nc3ccccc23)CC1)C1CCc2c(O)cccc2C1
CCCN(CCN1CCN(c2ccc(I)cc2)CC1)C1CCc2ccc(O)cc2C1
CCCCc1ccc(S(=O)(=O)Nc2ccc3c(c2)CCN(Cc2ccn[nH]2)CC3)cc1
NCc1ccc2c(c1)c(C1CCN(CCN3CCNC3=O)CC1)cn2-c1ccc(F)cc1
CCN1CCCC1CNC(=O)c1c(Cl)c(Br)cc(O)c1OC
OC1(c2ccc(Br)cc2)CCN(Cc2c[nH]c3ccc(OCCF)cc23)CC1
CN(C)CCOc1cn(-c2ccc(F)cc2)c2ccc(Cl)cc12
O=C1Cc2c(OCCNCCCc3c[nH]c4ccccc34)ccc(F)c2N1
CCCc1cc(OC)c(OC)c(C(=O)NCC2CCCN2CC)c1
Clc1cccc(N2CCN(CCCCNc3ccc(-c4ccccc4)cn3)CC2)c1Cl
O=C(NCCN1CCC(n2c(O)nc3cc(Cl)ccc32)CC1)c1ccc(F)cc1
O=C(NCC=CCN1CCN(c2cccc(Cl)c2Cl)CC1)c1ccccc1O
COc1cc(C(C)=O)ccc1NCCCN1CCC(c2noc3cc(F)ccc23)CC1
O=S(=O)(NCCCN1CCC(c2noc3cc(F)ccc23)CC1)c1ccc(Cl)c(Cl)c1
CCCN(CCN1CCN(c2ccnc3ccccc23)CC1)C1CCc2ccc(O)cc2C1
CNCCOc1cccc2[nH]c(O)cc12
CN1CCc2cc(OCCCF)cc3c2C1Cc1ccc(O)c(O)c1-3
O=c1n(CCN2CCC(Cc3c[nH]c4ccc(F)cc34)CC2)c2cccc3c2n1CCC3
COc1ccccc1N1CCN(CCCNC(=O)c2cnn3ccccc23)CC1
O=C1OCCN1CCCN1CCN(C2CC(c3ccc(F)cc3)c3ccc(F)cc32)CC1
CC1c2ccccc2C=C(N2CCN(C)CC2)c2ccccc21
O=C(NCC=CCN1CCN(c2cccc(Cl)c2Cl)CC1)c1ccc(Cl)cc1
Oc1cccc2c1-c1cccc3c1C(C2)N(CCCF)CC3
OCCN1CCN(C2CC(c3ccc(F)cc3)c3cccc(Cl)c32)CC1
c1ccc2c(N3CCN(CCc4ccc5nc[nH]c5c4)CC3)cccc2c1
CN1CCc2cccc3c2c(cn3-c2ccc(F)cc2)C1
Oc1ccc2c(c1)OC(CNC1CCCCC1)CC2
O=C(NCC=CCN1CCN(c2cccc(Cl)c2Cl)CC1)c1cccc([N+](=O)[O-])c1
Cn1cc(CN2CCC(O)(c3ccc(Cl)cc3)CC2)c2ccccc21
Cc1ccc(C)c(C(=O)CCCN2CCC(O)(c3ccc(Cl)cc3)CC2)c1
O=S(=O)(NCCCN1CCN(c2nsc3ccccc23)CC1)c1cccs1
CCCc1ccccc1N1CCN(Cc2ccc(CN3CCCC3=O)n2C)CC1
COc1ccccc1N1CCN(CCCCCNC(=O)c2sc3nc(OC)c(Cl)c(C)c3c2N)CC1
COc1ccc(Br)cc1S(=O)(=O)NC1CCC(N2CCN(c3ccccc3OC(C)C)CC2)CC1
C(#Cc1cccnc1)CCCN1CC=C(c2ccccc2)CC1
CCCN1CCc2cc(C)cc3c2C1Cc1ccc(O)c(O)c1-3
O=C1N(CCN2CCCC(OCc3ccccc3)C2)CCN1c1cccc(Cl)c1
CCCN(CCN1CCN(c2ccccc2)CC1)C1CCc2ccc(NS(=O)(=O)c3ccc(C(F)(F)F)cc3)cc2C1
CCN1CCCC1CNC(=O)c1c(O)c(Br)cc(OC)c1OC
Cc1ccc2c(c1)c1c(n2CCc2ccccc2)CCN(C)C1
CCN1CCCC1CNC(=O)c1cc(Br)cc(O)c1OC
O=C(NCC=CCN1CCN(c2cccc(Cl)c2Cl)CC1)c1ccccc1F
CCOc1ccccc1N1CCN(CCCC2CC(c3ccc(OC)c(OC)c3)=NO2)CC1
CCN1CCc2cc(OC)cc3c2C1Cc1cccc(O)c1-3
Nc1cc(F)ccc1C(=O)CCCN1CCC2C(C1)c1cccc3c1N2CCO3
CCCN(CCCCN1CCN(c2ccccc2OC)CC1)Cc1csc2ccccc12
COc1cc2c(cc1O)CC1c3c(c(I)c(O)c(OC)c3-2)CCN1C
CCCCC(=O)Oc1cccc2c1-c1cccc3c1C(C2)N(CCC)CC3
COc1ccc2[nH]cc(CN3CCC(n4c(O)nc5ccccc54)CC3)c2c1
Oc1ccc(C#CCCN2CC=C(c3ccccc3)CC2)cc1
O=C(NCCCCN1CCN(c2cccc(Cl)c2Cl)CC1)c1cn(-c2ccc([N+](=O)[O-])cc2)nn1
O=C1c2ccccc2CCN1CCCCN1CCN(c2ccccc2Cl)CC1
CCCN(CCN1CCN(c2ccccc2)CC1)C1CCc2ccc3[nH]c(O)cc3c2C1
C#Cc1ccc2c(c1)CCN(CCCCN1CCN(c3ccccc3OC)CC1)C2=O
Fc1cccc(-c2cccc(CN3CCN(c4ncccn4)CC3)c2)c1
O=S(=O)(NCC1CCN(CCOc2ccccc2-c2ccccc2)CC1)c1ccc(F)cc1
COc1ccc(Br)c(O)c1C(=O)NC1CCN(Cc2ccccc2)CC1
CCCCn1cc(CCCOc2ccc(C(=O)NCCCCN3CCN(c4ccccc4OC)CC3)cc2OC)nn1
COc1ccc(C2=CCCC(CN3CC=C(c4ccccc4)CC3)C2)cc1
Clc1cccc(N2CCN(CCCOc3ccc4scnc4c3)CC2)c1Cl
OC1(c2ccc(Cl)cc2)CC2CCC(C1)N2Cc1coc2ccc3ccccc3c12
COc1ccccc1N1CCCN(CCCCNC(=O)c2ccc(SC)cc2)CC1
O=C1Cc2c(ccc3c2OCC(CNCCC2CCc4[nH]c5ccc(F)cc5c4C2)O3)N1
NC(=O)NC1CCC(CCN2CCN(c3ccc(Cl)c(Cl)c3)CC2)CC1
CCOc1ccccc1N1CCN(CCCCOc2ccc3c(c2)NC(=O)CC3)CC1
CC[S+]1CCCC1CNC(=O)c1cc(S(N)(=O)=O)ccc1OC
OCCN1CCN(C2Cn3cccc3Sc3ccc(F)cc32)CC1
COc1ccccc1N1CCN(CCCCN2CCc3cc(C#N)ccc3C2=O)CC1
CC(C)NC(=O)N(C)CCN1CCC(c2cn(-c3ccc(F)cc3)c3cc(Cl)ccc23)CC1
Oc1nc2cc(OCCCCN3CCC(c4cccc(Cl)c4Cl)CC3)ccc2[nH]1
CCOC(=O)C1(c2ccc(Cl)cc2)CCN(Cc2c[nH]c3ccccc23)CC1
O=C(NCC=CCN1CCN(c2cccc(Cl)c2Cl)CC1)c1ccccc1Cl
Fc1ccc(C2CC(N3CCN4CCCCC4C3)c3cc(Cl)ccc32)cc1
Cc1cccc(C2CN(C)CCc3c2cc(O)c(O)c3-c2ccc3ccccc3c2)c1
Cc1cccc2c1C(=O)N(CCCCCN1CC=C(c3c[nH]c4ccc(F)cc34)CC1)C2=O
Cc1oc(C)c2c1CCCc1cnn(C)c1-2
OC1(c2cccc(Cl)c2Cl)CCN(Cc2c[nH]c3ccccc23)CC1
O=C(CCCN1CCC(c2cc3ccc2CCc2ccc(cc2)CC3)CC1)c1cc2ccc1CCc1ccc(cc1)CC2
O=C(NC1CCC(CCN2CCN(c3cccc(Cl)c3Cl)CC2)CC1)c1ccco1
O=C(Nc1ccccc1)OCCC1CCN(CC2COc3ccccc3O2)CC1
CN(C)c1ccccc1N1CCN(CCCCCC(=O)NC2CCCc3ccccc32)CC1
C#Cc1ccc(C(=O)NCCN2CCN(c3cccc(Cl)c3Cl)CC2)cc1
FC(F)(F)c1nc2c(-[n+]3cc[n+](Cc4ccccc4)cc3)cccc2[nH]1
COc1ccc(Br)c(O)c1C(=O)NCC1CCCN1Cc1ccccc1
C1=C(c2ccccc2)CCN(CCCCCCc2c[nH]c3ccccc23)C1
Cc1ncoc1-c1nnc(SCCCN2CC3CC3(c3ccc(Cl)c(Cl)c3)C2)n1C
CC(=O)NC1CCC(CCN2CCC(Cc3cccc(C(F)(F)F)c3)CC2)CC1
CC1(C)CN(C2CC(c3ccsc3)c3ccc(Cl)cc32)CCN1
Clc1ccc2c(CCCN3CCN(c4cccc5c4OCCO5)CC3)c[nH]c2c1
CNc1cc(OC)c(C(=O)NC2CCN(Cc3ccccc3)C2C)cc1Cl
O=C1Cc2c(OCCNc3ccc4ccccc4c3)ccc(Cl)c2N1
CCCc1cn(CCCCCCCCn2cc(CCCOc3ccc(CN4CCN(c5ccccc5OC)CC4)cc3OC)nn2)nn1
CN(C)C1C=CC2(CC1)c1ccccc1C=Cc1ccc(Cl)cc12
O=C(CCCN1CCC2(CC1)C(=O)NCN2C1CCCCC1)c1ccc(F)cc1
CN1CCc2cc(Cl)c(O)cc2C2c3cccc(-c4cccs4)c3CCC21
CCCN1CCc2cc(OC)cc3c2C1Cc1cccc(O)c1-3
Fc1ccc(C(CCCN2CCc3[nH]c4ccc(F)cc4c3C2)c2ccc(F)cc2)cc1
CC(C)Oc1ccccc1N1CCN(Cc2ccc(CCN3CCCCC3=O)n2C)CC1
COc1cc(N)c(Cl)cc1C(=O)NC1CCN(Cc2ccccc2)CC1C
O=S(=O)(NCCCCN1CCC(c2noc3cc(F)ccc23)CC1)c1cc2ccc(Cl)cc2s1
NC(=O)c1ccc2c(c1)CCOC2CCN1CC=C(c2noc3cc(F)ccc23)CC1
CC(C)CC(NC(=O)C1CCCN1)C(=O)NCC(N)=O
NC1Cc2ccc(O)cc2C1c1ccccc1
C#Cc1ccc(C(=O)NCCCCN2CCN(c3cccc(Cl)c3Cl)CC2)cc1
COc1ccc(OC)c(S(=O)(=O)NC2CCC(N3CCN(c4ccccc4OC(C)C)CC3)CC2)c1
O=S(=O)(NCCCCN1CCN(c2cccc(Cl)c2Cl)CC1)c1ccc(F)cc1
CCCN(CCN1CCN(c2cccc(Cl)c2Cl)CC1)C1CCc2nc(N)sc2C1
CN(C)C(=O)NC1CCC(CCN2CCN(c3ccccc3)CC2)CC1
CCCN(CCN1CCN(c2ccc3[nH]ccc3c2)CC1)C1CCc2ccc(O)cc2C1
Oc1cc2c(cc1Cl)CCNC2Cc1ccccc1
COc1ccccc1N1CCN(CCCCNC(=O)C=Cc2ccc(C=O)cc2)CC1
COc1ccccc1C=CC(=O)NCCCCN1CCN(c2ccccc2OC)CC1
Oc1ccccc1N1CCN(Cc2ccccc2)CC1
CON=C(CCN1CCN(c2ccccn2)CC1)c1ccc(Cl)cc1
OC(CCCN1CCN(c2noc3ccccc23)CC1)c1ccc(F)cc1
COc1ccc2[nH]cc(CCCN3CCN(c4cccc5c4OCCO5)CC3)c2c1
Oc1nc2cccc(N3CCN(CCCC4CCc5c([nH]c6ccc(F)cc56)C4)CC3)c2o1
CCCNCC1CCc2ccc(O)cc2O1
CN1CCc2cccc3c2C1CC1CCC(=O)C(=O)C31
COc1ccc(S(=O)(=O)NC2CCC(CCN3CCN(c4ccc(Br)cc4OC)CC3)CC2)cc1
COc1ccc2[nH]c3c(c2c1)CCN(C)CCc1ccccc1C3
COc1cccc2[nH]cc(CN3CCC(n4c(O)nc5ccccc54)CC3)c12
O=C(CCCN1CCC2(CC1)OC=C(c1ccccc1)C2=O)c1ccc(F)cc1
Oc1c2ccccc2cn1CCCCN1CCN(c2ccccc2)CC1
CCN(C)CCc1c(-c2ccc(C#N)cc2)[nH]c2ccccc12
Cc1c(-c2ccccc2Cl)nc(O)n1C1CCN(Cc2ccccc2)CC1
CCn1cc(-c2ccc3c(c2)c(C2CCN(CCN4CCNC4=O)CC2)cn3-c2ccc(F)cc2)nn1
CN1CCN(C2CC(c3ccc(F)cc3)c3cccc(F)c32)CC1(C)C
Clc1ccc(OCCNCc2ccccc2)c2c(Cl)c[nH]c12
COc1ccccc1N1CCN(CCCCN2CCc3cc(-c4ccco4)ccc3C2=O)CC1
CCOCCOc1cccc(C(=O)NCCCCN2CCN(c3ccccc3OC)CC2)c1
N#Cc1cccc(N2CCN(CCN3Cc4ccccc4C3)C2=O)c1
COc1ccccc1N1CCN(CCCCNC(=O)c2cccc(I)c2)CC1
COc1cccc(C(=O)NC2CC3CCC(C2)N3Cc2ccncc2)c1OC
CCCN(CCC)C1Cc2cccc3c2N(CC(=O)N3)C1
Cc1c(C)c2ccc(OCCCCN3CCC(c4noc5cc(F)ccc45)CC3)c(C)c2oc1=O
COc1ccc2[nH]cc(C(=O)NCCCCN3CCN(c4ccccc4OCCF)CC3)c2c1
CCCc1cc(O)c(OC)c(C(=O)NCC2CCCN2CC)c1
O=C(CCCCN1C2CCC1c1c([nH]c3ccc(F)cc13)C2)c1ccccc1
CCN1CCCC1CNC(=O)c1c(Cl)ccc(O)c1OC
Cn1c(CN2CCC(c3ccccc3F)CC2)nc2ccccc21
Oc1c2ccccc2cn1C1CCC(N2CCN(c3nsc4ccccc34)CC2)CC1
COc1cc(Br)cc(C(=O)NC2CCN(Cc3ccccc3)CC2)c1OC
Oc1ccc2c(c1)OC(CNCCN1CCN(c3ccc(OCCF)cc3)CC1)CC2
O=C(CCCN1CCC2(CCc3ccccc3C2=O)CC1)c1ccc(F)cc1
CC(C)Oc1ccccc1N1CCN(C2CCC(NC(=O)Nc3cc(F)ccc3F)CC2)CC1
CCCN(CCN1CCN(c2cccnc2)CC1)C1CCc2ccc(O)cc2C1
CCN1CCCC1CNC(=O)c1cccc(OC)c1OCCF
COc1cccc(C(=O)NC2CC3CCC(C2)N3Cc2ccccc2)c1OC
FCCOc1ccccc1N1CCN(Cc2cc3ccccn3n2)CC1
CC(=O)NC1CCC(CCN2CCc3ccc(C#N)cc3C2)CC1
Oc1nc2cc(OCCCCN3CCN(c4cccc(Cl)c4Cl)CC3)ccc2[nH]1
COc1cc2c3c(c1OC)N(c1ccc(F)cc1)CC3CNCC2
COc1ccccc1N1CCN(CCCCNC(=O)C=Cc2cccc(C(F)(F)F)c2)CC1
Fc1ccc(-n2c3c(c4cc(F)ccc42)CN(CCc2ccncc2)CC3)cc1
FC(F)(F)c1nc2c(OCCNCc3ccccc3)cccc2[nH]1
COc1ccccc1N1CCN(Cc2cc(CO)c3cccccc2-3)CC1
CCCN1CCOC2c3cc(O)ccc3CCC21
O=C1c2ccccc2CCCN1CCCCN1CCN(c2cccc(Cl)c2Cl)CC1
c1ccc(N2CCN(CCCCCN=C3COc4ccccc4N3)CC2)cc1
Fc1ccc2[nH]c3c(c2c1)CN(CCc1cnccn1)CC3
C=CCN1CC2CC2(c2ccc(NS(=O)(=O)c3ccc(C(C)C)cc3)cc2)C1
COc1ccc(NC(=O)NCCC2CCN(CC3COc4ccccc4O3)CC2)cc1
OC1(c2ccc(Cl)c(Cl)c2)CC2CCC(C1)N2Cc1coc2ccc(F)cc12
CC(C)c1ccc2c(c1)C(N1CCN(CCO)CC1)CC2c1ccc(F)cc1
COc1ccccc1N1CCN(Cc2ccc(-c3c(F)cccc3F)[nH]2)CC1
CCCN(CCc1ccsc1)C1Cc2cc(OC)c(OC)cc2C1
O=S(=O)(Oc1cccc(C2CCCN(CCc3ccccc3)C2)c1)C(F)(F)F
CC(C)Oc1ccccc1N1CCN(C2CCC(NS(=O)(=O)c3cccnc3)CC2)CC1
Cc1ncoc1-c1nnc(SCCCN2CCC3CC3(c3ccc(C(F)(F)F)cc3)CC2)n1C
O=S(=O)(NCCN1CCC(c2noc3cc(F)ccc23)CC1)c1cccc2ccccc12
CC(=O)NC1CCC(CCN2CCN(c3cccc(Cl)c3Cl)CC2)CC1
O=C(CCCN1CCC2(CC1)C(=O)N(Cc1ccc(F)cc1)CN2c1ccccc1)c1ccc(F)cc1
CN1CCN(C2CC(c3ccc(F)cc3)c3c(Cl)cccc32)CC1(C)C
Nc1cc(F)ccc1C(=O)CCCN1CCC2C(C1)c1cccc3c1N2CCC3
CCN(CCOc1cn(-c2ccc(F)cc2)c2ccc(Cl)cc12)CCN1CCNC1=O
COc1ccc(CNC(=O)c2ccc3c(c2)C(=O)c2ccccc2C3=O)cc1
Nc1ccccc1C(=O)NCC=CCN1CCN(c2cccc(Cl)c2Cl)CC1
CCCN1CCc2cc(OCCO)cc3c2C1Cc1cccc(O)c1-3
COc1ccccc1N1CCN(CCCCCNC(=O)c2sc3nc(C)cc(C)c3c2N)CC1
O=C(CCCCN1C2CCCC1c1c([nH]c3ccc(F)cc13)C2)c1ccccc1
CN1CCc2cc(Cl)cc3c2C1Cc1ccc(O)c(O)c1-3
CCOc1ccc(N2CCN(CCCCOc3ccc4c(c3)NC(=O)CC4)CC2)cc1
COc1ccccc1OCCCN1CCC(c2noc3cc(F)ccc23)CC1
Cc1nc2cccc(OCCNCc3ccccc3)c2[nH]1
CN(CCN1CCN(c2cccc(Cl)c2)C1=O)Cc1cc2ccccc2s1
CS(=O)(=O)Nc1cc(OCCN2CCC(Cc3ccc4c(c3)NC(=O)CC4)CC2)ccc1F
O=C1CCc2c(F)cccc2N1CCCN1CCC(n2c(O)nc3ccccc32)CC1
O=S(=O)(NC1CCC(CCN2CCC(Cc3cccc(C(F)(F)F)c3)CC2)CC1)c1cc2ccccc2s1
Cc1ccc2c(c1)C(=O)N(CCCCCN1CC=C(c3c[nH]c4ccc(F)cc34)CC1)C2=O
COc1ccccc1N1CCN(CCCCNC(=O)c2cc3cc(O)ccc3[nH]2)CC1
CN(CCC=C1c2ccccc2Sc2ccc(Cl)cc21)Cc1ccc(OCCCN2CCCCC2)cc1
CN1CCc2cc(O)ccc2Cc2[nH]c3ccccc3c2CC1
CCCCN1CCCC2c3cccc(O)c3CCC21
O=C(CCCN1CCC2C(C1)c1cccc3c1N2CCCS3)c1ccccc1
NC(=O)C1(NC2CCCCC2)CCN(CCCC(=O)c2ccc(F)cc2)CC1
Cc1cc2c(s1)Nc1ccccc1N=C2N1CCN(C)CC1
O=C1Cc2cc(CCN3CCN(c4nsc5ccccc45)CC3)c(F)cc2N1
O=C(c1ccc(F)cc1)C1CCN(CCN2C(=O)OCc3cc(CCCCN4CCOCC4)ccc32)CC1
C(#Cc1ccncc1)CCN1CC=C(c2ccccc2)CC1
Clc1cccc(N2CCN(CCCCNc3cc(-c4ccccc4)ccn3)CC2)c1Cl
CCCN(CCC)C1CCc2c(ccc(F)c2N)C1
c1ccc(N2CCN(CCCOc3ccc(-c4nc5ccccc5[nH]4)cc3)CC2)nc1
CCCc1ccc(OC)c(C(=O)NCC2CCCN2CC)c1
O=C(NCCCCN1CCN(c2cccc(F)c2F)CC1)c1cc2ccc1CCc1ccc(cc1)CC2
CC(C)Oc1ccccc1N1CCN(C2CCC(NS(=O)(=O)c3ccc(F)cc3)CC2)CC1
O=C(NCCCCN1CCN(c2nsc3ccccc23)CC1)c1c(O)ccc(Br)c1O
CC(=O)N1CCC(C)c2cc(F)cc(CCN3CCN(c4nsc5ccccc45)CC3)c21
CCCN1CCc2cc(OC)cc3c2C1Cc1ccc(O)c(O)c1-3
O=C(NCCCCN1CCN(c2cccc(Cl)c2Cl)CC1)c1ccc(-c2cccnc2)cc1
CC(=O)c1ccc(OCCCN2CCC(c3noc4cc(F)ccc34)CC2)c(C)c1
CC(C)(C)c1nc(N2CCN(CCCCn3ccc(N4CCC4)nc3=O)CC2)cc(C(F)(F)F)n1
CCN1CCCC1CNC(=O)c1c(OC)ccc(Br)c1Br
CCCCn1cc(CCCCOc2ccc(CN3CCN(c4ccccc4OC)CC3)cc2OC)nn1
CCN1CCCCC(NC(=O)c2cc(Cl)c(N)cc2OC)C1
COc1cc(NC(=O)C2CC2)c(Cl)cc1C(=O)NC1CCN(CCc2ccccc2)C1
Fc1ccc(-n2c3c(c4cc(F)ccc42)CN(CCc2ccc4ccccc4n2)CC3)cc1
Clc1cccc(N2CCCN(CCCOc3ccc4scnc4c3)CC2)c1Cl
Cc1[nH]c2ccccc2c1CCCCN1CC=C(c2ccccc2)CC1
Nc1ccccc1C(=O)CCCN1CCC2C(C1)c1cccc3c1N2CCS3
CCN(C)CCc1c(-c2cccc(C(F)(F)F)c2)[nH]c2ccccc12
COc1cc(N)c(Cl)cc1C(=O)NCCN(C)Cc1ccccc1
CCCN1CCC2c3c(cccc3OC)CCC21
CN1CCc2cc(Cl)c(O)cc2C2c3cc(CN4CCN(c5ccccn5)CC4)ccc3CCC21
Cc1ccc(CN2CCC(NC(=O)c3cccc(-c4cccs4)c3)C2)cc1
CCCN1CCc2cc(Br)cc3c2C1Cc1ccc(O)c(O)c1-3
FC(F)(F)c1cccc(N2CCN(CCCCNc3nc(-c4ccccc4)cs3)CC2)c1
O=C1CC(CN2CCC(c3noc4cc(F)ccc34)CC2)Cc2oc(-c3ccccc3)cc21
Cc1cccc(N2CCN(CCCCNc3ccccn3)CC2)c1C
CC1CNc2cccc(N3CCN(CCCc4c[nH]c5ccccc45)CC3)c2C1
CCN1CCc2ccccc2Cc2[nH]c3ccccc3c2CC1
CN(CCCN1CCNC1=O)CCc1cn(-c2ccc(F)cc2)c2ccc(Cl)cc12
CCCN(CCC)C1CCc2nc(N)sc2C1
Cc1c(S(=O)(=O)NCCCN2CCC(c3noc4cc(F)ccc34)CC2)sc2ccc(F)cc12
CC(C)Oc1ccccc1C1(O)CCN(Cc2cccc(C(=O)N3CCCCC3)c2)CC1
Cc1c(-c2ccccc2)nc(O)n1C1CCN(Cc2ccc(Cl)cc2)CC1
COc1ccccc1N1CCN(CC=CCNC(=O)c2ccc(OCCOCCF)cc2)CC1
COc1c(C(=O)NC2CCN(C3CCCCC3)C2)cc(Br)c2ccccc12
Oc1nc2cccc(N3CCN(Cc4ccccc4)CC3)c2[nH]1
Cn1c(CN2CCC(c3nsc4ccccc34)CC2)nc2ccccc21
CCN1CCCC1CNC(=O)c1c(OC)c(Cl)cc(Cl)c1OC
COc1c(C(=O)NC2CCN(C3CCCCC3)CC2)cc(Br)c2ccccc12
COc1cc2c(cc1O)Oc1c(O)ccc3c1C(C2)N(C)CC3
COc1ccc2c(c1)CCN(C)CCc1c([nH]c3ccccc13)C2
CCCN1CCc2cc(OCCCF)cc3c2C1Cc1ccc(O)c(O)c1-3
NCCOc1cccc2[nH]c(O)cc12
O=S(=O)(NCCCCN1CCN(c2nsc3ccccc23)CC1)c1cc2ccc(Cl)cc2s1
COc1ccccc1N1CCN(CCCCNC(=O)C=Cc2ccc(C#N)cc2)CC1
O=Cc1cc2cc(OCCCCN3CCN(c4cccc(Cl)c4Cl)CC3)ccn2n1
COc1ccccc1N1CCN(CCCCNC(=O)C=Cc2ccc(-c3ccccc3)cc2)CC1
Cc1nn(C2CCN(Cc3cccc(Cl)c3)CC2)cc1-c1ccccc1
CCOc1nc(NC)c(Br)cc1C(=O)NC1CN(C)CCN(CC)C1
O=C1COc2ccccc2N1CCCN1CCC(n2c(O)nc3ccccc32)CC1
COc1ccccc1N1CCN(CCCOc2ccc(-c3cn4cc(C)ccc4n3)cc2)CC1
Cn1c(CN2CCC(c3ccc(Cl)cc3)CC2)nc2ccccc21
COc1ccccc1N1CCN(CCCOc2ccc3c(C)cc(=O)oc3c2)CC1
COc1ccccc1N1CCN(CC2CC2c2ccccc2)CC1
CCCN1Cc2ccccc2C2c3cc(O)c(O)cc3CCC21
O=S(=O)(NC1CCN(CCOc2ccccc2)CC1)c1cccs1
O=C(CCCN1CCC(O)(c2ccc(Cl)cc2)CC1)c1cc2ccc1CCc1ccc(cc1)CC2
O=C1N(CCN2CCCc3sccc3C2)CCN1c1cccc(Cl)c1
Clc1ccc(N2CCN(Cc3c[nH]c4ccccc34)CC2)cc1
C=CCN1CCCC1CNC(=O)c1cc(Br)cc(OC)c1OC
OCc1cc2cc(OCCCCN3CCN(c4cccc(Cl)c4Cl)CC3)ccn2n1
Cc1c(-c2cccc(Cl)c2)nc(O)n1C1CCN(Cc2ccccc2)CC1
COc1cccc(C23CC2CN(CCCSc2nnc(-c4ocnc4C)n2C)C3)c1
COc1ccccc1N1CCN(CCCCNC(=O)C=Cc2ccc(I)cc2)CC1
CCN1CCCC1CNC(=O)c1cc(I)cc(OC)c1OC
Cc1ccc2c(c1)C(N1CCN(CCO)CC1)CC2c1ccc(F)cc1
C#CCN(CCCCN1CCN(c2ccccc2)CC1)C1CCc2ccc(O)cc2C1
CC1(C)SCN(CCCCN2CCN(c3csc4cc(F)ccc34)CC2)C1=O
Cn1c(CN2CCC(c3ccc(Cl)cc3F)CC2)nc2ccccc21
Oc1cc2c(OCCNCC3CCCCC3)ccc(F)c2[nH]1
CCN1CCCC1CNC(=O)c1c(Br)c(Br)cc(O)c1OC
COc1ccccc1N1CCN(Cc2cc(CN3CCN(c4ccc(Cl)cc4)CC3)c3cccccc2-3)CC1
COc1ccccc1N1CCN(CC=CCNC(=O)c2cc(C)ccc2OCCF)CC1
CC(C)(C)OC(=O)NCCCCCN1CCN(c2cccc(Cl)c2Cl)CC1
Cc1ccn2cc(-c3ccc(OCCCN4CCN(c5cccc(Cl)c5Cl)CC4)cc3)nc2c1
Cc1ccc(-c2ccc3c(c2)C(N2CCN(C)CC2)Cc2ccccc2S3)s1
Oc1cccc(N2CCN(Cc3ccccc3)CC2)c1
COc1cc(Br)c(O)c(C(=O)NCC2CCCN2Cc2ccc(F)cc2)c1OC
CCCN(CCC)C1CCc2c(OC)cccc2C1C
CCN1CCCC1CNC(=O)c1c(Br)c(OC)cc(O)c1OC
COc1ccccc1N1CCN(Cc2cnn(-c3ccccn3)c2)CC1
Fc1ccc(-n2c3c(c4cc(F)ccc42)CN(CCc2cnccn2)CC3)cc1
Fc1ccc2[nH]c3c(c2c1)CN(CCc1ccccn1)CC3
COc1ccc(-c2cccc(CN3CCN(c4ncccn4)CC3)c2)cc1
Cc1ccn(CCCCN2CCN(c3cc(C(F)(F)F)nc(C(C)(C)C)n3)CC2)c(=O)c1
O=C(NCC=CCN1CCN(c2ccccc2OCCF)CC1)c1ccc(OCCF)cc1
CCCCN1CCN(c2cccc(Cl)c2Cl)CC1
CC1CN(CCCC(=O)c2ccc(F)cc2)CCC1(O)c1ccccc1
COc1ccccc1N1CCN(CCCCNC(=O)c2cc(C)ccc2C)CC1
CN1CCN(C2CC(c3ccc(F)cc3)c3ccc(Br)cc32)CC1(C)C
CCc1cc(OC)c(OC)c(C(=O)NCC2CCCN2CC)c1O
Oc1cc2c(OCCNCc3ccc(Cl)cc3)ccc(Cl)c2[nH]1
S=C(NCCC1CCN(CC2COc3ccccc3O2)CC1)Nc1ccccc1
Cn1c(CN2CCC(c3ccc(F)cc3)CC2)nc2ccccc21
c1ccc(CN2CCN(c3ccccc3)CC2)cc1
Oc1cc2c(OCCN3CCc4ccccc4C3)ccc(F)c2[nH]1
OCCN1CCN(C2Cn3cccc3Sc3ccc(Br)cc32)CC1
O=S(=O)(NCCCN1CCC(c2noc3cc(F)ccc23)CC1)c1cnc2ccccn12
CCCN(CCCCN1CCN(c2ccccc2)CC1)C1CCc2cc(O)c(O)cc2C1
CCN1CCN(c2cc(-c3ccc(F)cc3)c3c(n2)CCCC(O)CC3)CC1
COc1cc(NC(=O)C2CC2)c(Cl)cc1C(=O)NC1CCN(CC2CCCCC2)C1
O=C(NCC=CCN1CCN(c2cccc(Cl)c2Cl)CC1)c1ccc(-c2ncccn2)cc1
CN1CCN(C2=Nc3cc(Cl)ccc3Sc3ccccc32)CC1
c1ccc(C2CC2CN2CCN(c3ccccc3)CC2)cc1
O=C1SC2(CCCC2)C(=O)N1CCCCN1CCN(c2noc3ccccc23)CC1
CCN1CCCC1CNC(=O)c1c(OC)ccc(C)c1O
CCCCN1CN(c2ccccc2)C2(CCN(CCCC(=O)c3ccc(F)cc3)CC2)C1=O
Cc1ccc(C2CCN(Cc3ccc4c(c3)NC(=O)CO4)CC2)cc1
O=Cc1cnn2ccc(OCCCCN3CCN(c4cccc(Cl)c4Cl)CC3)cc12
COc1ccccc1N1CCN(CCC2CCc3ccc([N+](=O)[O-])cc3C2O)CC1
Oc1nc2ccccc2n1C1CCN(Cc2coc3ccccc23)CC1
Oc1ccc2c(CCCCN3CC=C(c4ccccc4)CC3)c[nH]c2c1
FC(F)(F)Oc1cccc(CN2CCN(C3=Nc4cc(Cl)ccc4Nc4ccccc43)CC2)c1
Oc1nc2ccc(OCCN3CCN(c4cccc(C(F)(F)F)c4)CC3)cc2[nH]1
COc1ccccc1N1CCN(CCCCNC(=O)Cc2ccc3ccccc3c2)CC1
CCCN(Cc1ccc(F)cc1)C1CCc2c(cccc2OC)C1
COC(=O)C1(c2ccc(Cl)cc2)CCN(Cc2c[nH]c3ccccc23)CC1
COc1ccccc1N1CCN(CCCCNC(=O)c2ccc(OCCOCCOCCF)cc2)CC1
Sc1nc2ccc(CCCN3CCN(c4ccccc4)CC3)cc2[nH]1
COc1cccnc1N1CCN(CCCCN2C(=O)SC3(CCCC3)C2=O)CC1
O=C1C(N2CCN(Cc3ccc(Cl)cc3)CC2)CCc2cccc3c2N1CC3
COc1ccccc1N1CCN(CCCCNC(=O)c2nc3ccccc3n3cccc23)CC1
CN(C)C(=O)NCC1CCC(CN2CCN(c3cccc(Cl)c3Cl)CC2)CC1
CN(C)c1ccc(-c2cccc3c2CCC2C3c3cc(O)c(Cl)cc3CCN2C)cc1
CCCN1CCc2cc(F)cc3c2C1Cc1cccc(OC=O)c1-3
CCN1C(=O)c2ccccc2S(=O)c2ccc(C(=O)NCc3ccc(C#N)cc3)cc21
O=C(CC1CCN(CCc2c[nH]c3ccccc23)CC1)c1ccc(F)cc1
COc1ccccc1N1CCN(Cc2cc(CN3CCOCC3)c3cccccc2-3)CC1
O=C(NC1CCC(CCN2CCN(c3cccc(Cl)c3Cl)CC2)CC1)c1cccs1
CN1CCN(C2CC(c3ccc(F)cc3)c3ccccc32)CC1(C)C
Clc1ccc2[nH]cc(CCCN3CCN(c4cccc5c4OCCO5)CC3)c2c1
CC1=NC2=CCCCN2C(=O)C1CCN1CCC(c2noc3cc(F)ccc23)CC1
CSc1ccc2c(c1)N(CCC1CCCCN1C)c1ccccc1S2
CN1CCN(C2Cc3ccccc3Sc3ccc(-c4ccnn4C)cc32)CC1
Sc1nc2ccc(CCCN3CCN(c4ccc(Cl)cc4)CC3)cc2[nH]1
O=C(NC1CCN(Cc2ccccc2)CC1)c1ccccc1I
CCCN(CCCCCCCCCN(CCC)C1CCc2c(O)cccc2C1)C1CCc2c(O)cccc2C1
OC(CCCN1CCN(c2nsc3ccccc23)CC1)c1ccc(F)cc1
O=C(NCC=CCN1CCN(c2ccccc2OCCF)CC1)c1ccc(-c2ccsc2)cc1
COc1ccccc1N1CCN(Cc2cn(-c3ccccc3)nn2)CC1
CCN1CCN(C2Cn3cccc3Sc3ccc(Br)cc32)CC1
Cc1nc(Cl)c(Sc2ccc(Cl)cc2)c(N2CCN(C)CC2)n1
CN1CCCc2ccccc2Cc2cc(O)ccc2CC1
O=C(NCC=CCN1CCN(c2cccc(Cl)c2Cl)CC1)c1cccc(I)c1
CC(C)(C)c1nc(N2CCN(CCCCN3CCC(=O)CCC3=O)CC2)cc(C(F)(F)F)n1
CC(=O)Nc1ccc(C#CCCN2CCC(Cc3ccccc3)CC2)cc1
CCCN(CCc1ccccc1)C1Cc2cc(OC)c(OC)cc2C1
O=C(NCC=CCN1CCN(c2cccc(Cl)c2Cl)CC1)c1ccc(-c2ncc[nH]2)cc1
CC(C)c1ccccc1N1CCN(CCCCCC(=O)NCc2ccccc2)CC1
COc1ccncc1S(=O)(=O)NC1CCC(N2CCN(c3ccccc3OC(C)C)CC2)CC1
CC(=O)Nc1ccc(S(=O)(=O)NC2CCC(CCN3CCN(c4cc(C#N)cc(C(F)(F)F)c4)CC3)CC2)cc1
O=C1N(CCC2CCN(CC3COc4ccccc4O3)CC2)CCN1c1ccncc1
O=S1(=O)c2cccc3cccc(c23)N1CCCN1CC=C(c2c[nH]c3ccc(F)cc23)CC1
CN(C)C(=O)NCCN1CCC(c2cn(-c3ccc(F)cc3)c3cc(Cl)ccc23)CC1
Clc1ccc2[nH]ccc2c1N1CCN(Cc2ccccc2)CC1
Oc1cc2c(OCCNCc3cccc(-c4ccccc4)c3)ccc(F)c2[nH]1
FC(F)(F)c1cccc(N2CCN(CCCCNc3cc(-c4ccccc4)ccn3)CC2)c1
CCCN(CCC)C1CCc2c(cccc2OS(=O)(=O)C(F)(F)F)C1
CN1CCC(c2cn(-c3ccc(F)cc3)c3ccc(-c4cccnc4)cc23)CC1
CN1CCN(C2CC(c3ccccc3F)c3ccc(Cl)cc32)CC1(C)C
Clc1ccc(OCCc2ccccc2)c(CCCN2CCN(c3ccccn3)CC2)c1
O=C(CCCCN1C2CCC1c1c([nH]c3ccccc13)C2)c1ccc(F)cc1
CC1Cc2ccccc2N1C(=O)CN1CCN(Cc2ccc(Cl)c(Cl)c2)CC1
C[SH](=O)(O)N=C1CCC(CCN2CCN(c3cccc(Cl)c3Cl)CC2)CC1
O=C(CCCCN1C2CCCC1c1c([nH]c3ccccc13)C2)c1ccccc1
O=C(CCCN1CCC(c2ccccc2)CC1)c1ccc(F)cc1
Cc1cc2c(s1)Nc1ccc(F)cc1N=C2N1CCN(C)CC1
Oc1ccc2c(c1O)-c1cccc3c1C(C2)N(CC1CC1)CC3
CC(C)c1ccccc1N1CCN(Cc2ccc(CN3CCCCCCC3=O)n2C)CC1
COc1c(C(=O)NC2CCN(C3CCCCCC3)CC2)cc(Br)c2ccccc12
OC1(c2ccc(Cl)cc2)CC2CCC(C1)N2CCc1c[nH]c2ccccc12
CN(C)CC1CC2c3ccccc3Oc3ccc(Cl)cc3C2O1
COc1cc2c(cc1OC)CN(Cc1ccc(-c3cc(Br)cc(OC)c3OC)[nH]1)CC2
CCOc1cc2c3c(c1)-c1c(ccc(O)c1O)CC3N(C)CC2
O=C(NCCCCN1CCN(c2ccccc2OCCF)CC1)c1ccc(-c2ccsc2)cc1
COc1ccc2[nH]cc(C(=O)NCC=CCN3CCN(c4ccccc4OC)CC3)c2c1
CN1CCN(C2Cc3ccccc3Sc3ccc(CN)cc32)CC1
Clc1cccc(N2CCN(CCCCOc3ccn4nccc4c3)CC2)c1Cl
CN1CCc2ccccc2Cc2ccsc2CC1
O=C(c1ccc(F)cc1)C1CCN(Cc2ccc(-c3ccc(F)cc3)[nH]2)CC1
CCCN1CCN(C)CC(NC(=O)c2cc(Br)c(NC)nc2OC)C1
COc1ccccc1N1CCN(CCCCN2CCc3cc(F)ccc3C2=O)CC1
Nc1ccc2c(c1)C(=O)C(CCN1CCC(c3noc4cc(F)ccc34)CC1)CC2
CC(=O)NC1(c2ccc(Cl)cc2)CCN(Cc2c[nH]c3ccccc23)CC1
COc1ccccc1N1CCN(Cc2ccn(-c3ccccc3)c2)CC1
OC1(c2ccc(Cl)cc2)CC2CCC(C1)N2Cc1csc2ccccc12
c1ccc(-c2nc3ccc(CCN4CCN(c5ccccc5)CC4)cc3[nH]2)cc1
Cc1c(-c2ccccc2)n[nH]c1C1CCN(Cc2ccccc2)CC1
CCN1CCCC1CNC(=O)c1c(O)ccc(Cl)c1OC
OC1(c2cccc(Cl)c2)CCN(Cc2c[nH]c3ccccc23)CC1
CCCN1CCC(c2c[nH]c3cc(F)ccc23)CC1
Oc1ccc2c(c1)OC(CNCCN1CCN(c3ccc(I)cc3)CC1)CC2
O=S(=O)(NCCCCN1CCC(c2noc3cc(F)ccc23)CC1)c1ccc(F)c(Cl)c1
Cc1ccc(N2CCN(CCN3CCCCCC3)C2=O)cc1
O=C1c2ccccc2C(=O)N1CCCCCN1CC=C(c2c[nH]c3ccc(Cl)cc23)CC1
CC(C)(C)OC(=O)NC1CCC(CCN2CCCN(c3cccc(Cl)c3Cl)CC2)CC1
Oc1nc(-c2ccc(CCN3CCN(c4cccc5ccccc45)CC3)cc2)cs1
CN(CCOc1cn(-c2ccc(F)cc2)c2ccc(Cl)cc12)CCN1CCNC1=O
Clc1ccc(C2=CCN(CCCCc3c[nH]c4ccccc34)CC2)cc1
Cc1ccc(OCCCNCCOc2ccccc2)cc1
CN1CCc2ccc(Cc3ccccc3)c3c2C1Cc1ccc(O)c(O)c1-3
Cc1cc(=O)oc2cc(OCCCN3CCN(c4ccccn4)CC3)ccc12
O=C(NCC=CCN1CCN(c2ccccc2OCCF)CC1)c1ccc(OCCOCCF)cc1
Cc1cccc(C)c1-c1ccc2c(c1)C(N1CCN(C)CC1)Cc1ccccc1S2
COc1ccc(CCN2CCN(c3ccccc3OC)CC2)cc1OCCc1ccccc1
COc1ccc2c(c1)CCC1(CCN(CCCC(=O)c3ccc(F)cc3)CC1)O2
CCCN(CCN1CCN(c2cccc3ncccc23)CC1)C1CCc2nc(N)sc2C1
Oc1ccc(C2=CCN(CC3CCC=C(c4ccccc4)C3)CC2)cc1
CCN1CCCC1CNC(=O)c1cc(Cl)cc2c1OCCN2C
CCN1CCCC1CNC(=O)c1cc(Cl)cc(O)c1OC
O=C(c1ccc(F)cc1)C1CCN(CCn2c(=O)sc3cc(CCCCN4CCOCC4)ccc32)CC1
CN1CCc2ccc(Cc3ccc(O)c4ccccc34)c3c2C1Cc1ccc(O)c(O)c1-3
CON=C(CCN1CCC(c2ccccn2)CC1)c1ccc(Cl)cc1
COc1ccccc1N1CCN(CCCCNC(=O)C=Cc2ccc(OCc3ccccc3)cc2)CC1
CCCN(CCN1CCN(c2ccnc3c(O)cccc23)CC1)C1CCc2ccc(O)cc2C1
Clc1ccc2c(c1)N=C(N1CCN(Cc3cccc4c3OCO4)CC1)c1ccccc1N2
O=C(NCCC1CCN(CC2COc3ccccc3O2)CC1)Oc1ccccc1
