# Supplementary material for: MTMol-GPT: De novo multi-target molecular generation with transformer-based generative adversarial imitation learning
Source: PLoS Comput Biol. 2024 Jun 26;20(6):e1012229. doi: 10.1371/journal.pcbi.1012229 (PMC11233020; doi:10.1371/journal.pcbi.1012229)
Supplement: S1 Data — All datasets for each figure and table are structured in the supporting_data.zip file. (ZIP) [file pcbi.1012229.s002.zip › data/DLGN/DRD2_valid.txt]

CN1CN(c2ccccc2)C2(CCN(Cc3csc4ccccc34)CC2)C1=O
O=C1CC2CCC(C1)N2CCCC(=O)c1ccc(F)cc1
CN1CCN(C2Cc3ccccc3Sc3ccc(C#N)cc32)CC1
O=C1Nc2ccccc2CN1CCC1CCN(CC2COc3ccccc3O2)CC1
Fc1cccc(Nc2nc(Cc3ccccc3)nc3c2CCNCC3)c1
O=C(CCCCN1C2CCC1c1c([nH]c3ccc(F)cc13)C2)c1ccc(F)cc1
O=S(=O)(NCCCCN1CCN(c2nsc3ccccc23)CC1)c1ccc(Cl)c(Cl)c1
O=C1NCCN1CCN1CCC(c2cn(-c3ccc(F)cc3)c3cc(Cl)ccc23)CC1
CN1CCN(C2Cc3ccccc3Sc3ccc(-c4cnn(C)c4)cc32)CC1
CN1CC(C(N)=O)=CC2c3cccc4[nH]c(Br)c(c34)CC21
C=C1c2ccccc2C=C(N2CCN(C)CC2)c2cc(Cl)ccc21
CC1Cc2ccccc2N1C(=O)CC1CCN(Cc2ccc(Cl)cc2)CC1
CCCN(CCC)C1CCc2ccsc2C1
FC(F)(F)c1cccc(N2CCN(CCCc3ccc4nc(S)[nH]c4c3)CC2)c1
O=C(NCC=CCN1CCN(c2cccc(Cl)c2Cl)CC1)c1ccc(-c2ccncc2)cc1
Oc1ccc2c(c1)OC(CNCc1ccco1)CC2
CCN(CC)C(=O)NCCCCN1CCN(c2cc(C(F)(F)F)nc(C(C)(C)C)n2)CC1
O=Cc1coc2cc(OCCCN3CCC(c4noc5cc(F)ccc45)CC3)ccc2c1=O
Cn1cc(C2CCC(CCN3CCN(c4ccccn4)CC3)CC2)c2ccccc21
COc1ccccc1N1CCCN(CCCCNC(=O)c2cccc3c2-c2ccccc2C3=O)CC1
O=C1SC2(CCCC2)C(=O)N1CCCCN1CCN(c2nccc3sccc23)CC1
CN1CCc2ccc(CO)c3c2C1Cc1ccc(O)c(O)c1-3
CN(CCc1cn(-c2ccc(F)cc2)c2ccc(Cl)cc12)CCN1CCNC1=O
CC(=O)N1CCC(C)c2c(C)ccc(CCN3CCN(c4nsc5ccccc45)CC3)c21
Clc1cccc(N2CCN(CCCCNc3ccc4ccccc4n3)CC2)c1Cl
COc1cccc(C2CCCN(CCN3CCN(c4cccc(Cl)c4)C3=O)C2)c1
COc1cc(C)ccc1N1CCN(CCCCOc2ccc3c(c2)NC(=O)CC3)CC1
COc1ccccc1N1CCCN(CCCCNC(=O)c2ccc(C)s2)CC1
COc1cccc2cc(C(=O)NCCCCN3CCN(c4n[nH]c5ccccc45)CC3)oc12
Cc1ccccc1S(=O)(=O)N1c2ccc(Cl)cc2N=C(N2CCN(C)CC2)c2ccccc21
CCCCCCCCCN1CCCC1CNC(=O)c1cc(Cl)cc2c1OCC2
O=C(NCCCCN1CCN(c2cccc(Cl)c2Cl)CC1)C1c2ccccc2-c2ccccc21
O=S1(=O)c2cccc3cccc(c23)N1CCCN1CCC(n2c(O)nc3ccccc32)CC1
CC(C)=CCN1CCC2c3c(Br)cccc3CCC21
Cc1nc2sccn2c(=O)c1CCN1CCN(C2CC(c3ccc(F)cc3)c3cc(Cl)ccc32)CC1
COc1ccc(N2CCN(CCCCOc3ccc4c(c3)NC(=O)CC4)CC2)c(OC)c1
Fc1ccc(-n2cc(OCCN3CCCCC3)c3cc(Cl)ccc32)cc1
Oc1nc2ccc(CCN3CCN(c4nsc5ccccc45)CC3)cc2s1
CS(=O)(O)=Nc1cc(OCCNCc2ccccc2)ccc1F
O=C(NCCC1CCN(CC2COc3ccccc3O2)CC1)NC1CCCCC1
O=C1c2ccc(F)cc2C(=O)N1CCCCCN1CC=C(c2c[nH]c3ccc(F)cc23)CC1
COc1ccccc1N1CCN(CCCCNc2nccc3ccccc23)CC1
CS(=O)(=O)c1ccc2c(c1)c(C1CCN(CCN3CCNC3=O)CC1)cn2-c1ccc(F)cc1
Cc1ccc(S(=O)(=O)NC2CCC(N3CCN(c4ccccc4OC(C)C)CC3)CC2)cc1Cl
CS(=O)(O)=Nc1cc(OCCNCc2ccccc2)ccc1Cl
CN(CCCCN1CCNC1=O)Cc1cn(-c2ccc(F)cc2)c2ccc(Cl)cc12
COc1cccc(N2CCN(CCN3CCCCCC3)C2=O)c1
Oc1nc2ccc(OCCCCN3CCC(c4cccc(Cl)c4Cl)CC3)cc2[nH]1
O=C1Nc2ccc(CCN3CCN(c4nsc5ccccc45)CC3)cc2C12CCCC2
Cc1c(C2=CCN(CCc3ccccc3)CC2)n[nH]c1-c1ccccc1
C=CCN1CCCC1CNC(=O)c1cc(I)cc(OC)c1OC
O=S(=O)(NC1CCN(CCOc2ccccc2-c2ccccc2)CC1)c1ccc(F)c(F)c1
CCc1cc(O)c(OC)c(C(=O)NCC2CCCN2CC)c1OC
C1=C(c2ccccc2)CCN(CCCCc2ccncc2)C1
CCCN(CCC)C1CCn2c(C=O)ccc2C1
CCCN1CCN(CC)CC(NC(=O)c2cc(Br)c(NC)nc2OC)C1
CON=C(CCN1CCN(c2ccccn2)CC1)c1cccc(F)c1
CCC(=O)Nc1cc(OC)c(C(=O)NC2CCN(Cc3ccccc3)C2)cc1Cl
O=C1CCc2ccc(OCCCCN3CCN(c4ccccc4)CC3)cc2N1
c1ccc(N2CCC(CNCC3COc4ccccc4O3)CC2)nc1
CCN1CCCC1CNC(=O)c1c(OC)ccc(I)c1O
O=C1COc2ccc(S(=O)(=O)NC3CCC(CCN4CCC(Oc5cccc(C(F)(F)F)c5)CC4)CC3)cc2N1
Nc1nc2cc3c(cc2s1)CCN(Cc1ccccc1)CC3
CN(CCCCN1CCC(c2noc3cc(F)ccc23)CC1)C(=O)c1nsc2ccccc12
c1cc2c(c(N3CCN(CCCCCc4c[nH]c5ccccc45)CC3)c1)OCCO2
CCOc1nc(NC)c(Cl)cc1C(=O)NC1CN(C)CCN(CC)C1
COc1ccccc1N1CCN(CCCCNC(=O)c2cc3cc(OCCOCCF)ccc3[nH]2)CC1
Cc1cccc(S(=O)(=O)NCCN2CCN(c3nsc4ccccc34)CC2)c1
CC(C)Oc1ccccc1N1CCN(C2CCC(NC(=O)Nc3c(F)cccc3F)CC2)CC1
COc1ccccc1N1CCN(Cc2cccc(OCCF)c2)CC1
COc1ccccc1N1CCN(CCCNC(=O)OC(C)(C)C)CC1
O=C1COc2c(cccc2N2CCN(CCCc3c[nH]c4ccccc34)CC2)N1
Cc1cc2c3c(c1)-c1c(ccc(O)c1O)CC3N(C)CC2
CC(C)CCN1CCN2c3cccc4[nH]cc(c34)CC2C1
Fc1ccccc1C1=CCN(CCCCc2c[nH]c3ccccc23)CC1
CCNC(=O)N(CCCN(C)C)C(=O)C1CC2c3cccc4[nH]cc(c34)CC2N(C)C1
O=C(CCCN1C2CCCC1c1c([nH]c3ccccc13)C2)c1ccc(F)cc1
Oc1ccc2c(c1)OC(CNCc1ccccc1I)CC2
CN1CCc2cc(OCCF)cc3c2C1Cc1ccc(O)c(O)c1-3
COc1ccc(-c2cc3nc(O)n(CCN4CCN(c5ccccc5Cl)CC4)c(O)c-3n2)cc1
c1cc2c(c(N3CCN(Cc4c[nH]c5ccccc45)CC3)c1)OCCO2
Oc1nc2ccccc2n1C1CCN(CCCC(c2ccc(F)cc2)c2ccc(F)cc2)CC1
CCCN(CCN1CCN(c2cccc(Cl)c2Cl)CC1)C1CCc2c(O)cccc2C1
CCOCCOCc1ccn2ncc(C(=O)NCCCN3CCN(c4ccccc4OC)CC3)c2c1
COc1ccc(-n2cc(C(=O)NCCCCN3CCN(c4cccc(Cl)c4Cl)CC3)nn2)cc1
COc1ccc(C2CC2CN2CCN(c3ccc(Cl)cc3Cl)CC2)cc1
Clc1cccc(N2CCN(CCCCOc3ccc4c[nH]nc4c3)CC2)c1Cl
O=S(=O)(NCCCCN1CCN(c2nsc3ccccc23)CC1)c1cc2ccccc2s1
Cc1ncoc1-c1nnc(SCCCN2CC3CC3(c3cccc(Cl)c3)C2)n1C
Cc1cccc2c1C(=O)N(CCCCCN1CC=C(c3c[nH]c4ccccc34)CC1)C2=O
CN1CCc2ccccc2Cc2c[nH]c3cccc(c23)CC1
CN1CCN(C2=Cn3cccc3Sc3ccccc32)CC1
CCCCn1cc(COc2ccc(CN3CCN(c4ccccc4OC)CC3)cc2OC)nn1
Cc1ccc(S(=O)(=O)NC2CCC(CCN3CCN(c4cc(C#N)cc(C(F)(F)F)c4)CC3)CC2)cn1
COc1ccc(-c2cc3nc(O)n(CCCN4CCN(c5ccccc5OC)CC4)c(O)c-3n2)cc1
CCCN1CCc2cc(OC)cc3c2C1Cc1cccc(OC(C)=O)c1-3
Cn1c(CN2CCC(c3ccccc3)CC2)nc2ccccc21
Nc1nc2cc3c(cc2s1)CCN(Cc1ccncc1)CC3
COC(=O)C1COc2cc(CN3CCC(c4noc5cc(F)ccc45)CC3)cc(O)c21
CC1Cc2c([nH]c3ccccc23)Cc2ccccc2CCN1C
C#CC1=CCC(N(CCC)CCCCNC(=O)c2ccc(-c3ccccc3)cc2)CC1
COc1ccccc1N1CCN(CCCCN2C(=O)c3ccccc3S2(=O)=O)CC1
CN1CCN(C2=Nc3ccccc3Nc3ccc(Cl)cc32)CC1
O=S(=O)(NCCCN1CCC(c2noc3cc(F)ccc23)CC1)c1ccc2ccccc2c1
CN(C)CC1CC2c3ccccc3Sc3ccc(F)cc3C2O1
Cn1cc(C2=CCN(CCC3OCCc4cc(C(N)=O)ccc43)CC2)c2ccc(F)cc21
CN1CCN(C2Cc3ccccc3Sc3ccc(-c4ncn(C)n4)cc32)CC1
CC1(C)CN(C2CC(c3ccc(F)cc3)c3ccc(Cl)cc32)CCN1CCCO
CCN1CCCC1CNC(=O)c1cc(Cl)cc2c1OCC2
Cn1c(CN2CCN(c3cccc(Cl)c3)CC2)ccc1CN1CCCC1=O
Clc1ccc(OCCNCc2ccccc2)c2cc[nH]c12
O=C1CCc2ccc(OC3CCN(CC4COc5c(ccc6c5CC(=O)N6)O4)CC3)cc2N1
O=C1CCc2ccc(OCCCCN3CCN(c4ccccc4OCCF)CC3)cc2N1
Nc1cc(F)ccc1C(=O)CCCN1CCC2C(C1)c1cccc3c1N2CCCS3
O=S1(=O)c2cccc3cccc(c23)N1CCCN1CC=C(c2c[nH]c3ccc(O)cc23)CC1
O=C(c1ccc(F)cc1)C1CCN(CCc2ccccc2I)CC1
CC1CC(C)(C)N(C(=O)CN2CCN(Cc3ccc(Cl)cc3)CC2)c2ccccc21
O=C(NCC=CCN1CCN(c2cccc(Cl)c2Cl)CC1)c1ccc(-c2cccnc2)cc1
COc1cccc2[nH]cc(CN3CCC(O)(c4ccc(I)cc4)CC3)c12
Cc1ccc(CN2CCN(C3CCc4cccc5c4N(C3=O)C(C)C5)CC2)cc1
COc1cc(N)c(Cl)cc1C(=O)NCCN1CCN(c2ccccc2OC)CC1
CCCN(CCN1CCN(C(=O)c2n[nH]c3ccccc23)CC1)C1CCc2c(O)cccc2C1
Oc1cc2c(cc1O)C1Cc3cccc(O)c3CN1CC2
O=C1Cc2c(ccc3c2OCC(CNCCC2CCc4c([nH]c5ccc(F)cc45)C2)O3)N1
COc1ccccc1C1CCN(CNC(=O)c2cccc(C)c2)CC1
CCc1c(-c2ccccc2)nc(O)n1C1CCN(Cc2ccccc2)CC1
COc1ccccc1N1CCN(Cc2cc(CN3CCCCC3)c3cccccc2-3)CC1
c1ccc(CCN2CCC(c3cc(C4CCCCC4)n[nH]3)CC2)cc1
CN1CCc2ccccc2Cc2cc(O)ccc2CC1
Fc1ccc(-c2cncc(CN3CCN(c4ccc(F)cc4)CC3)c2)cc1
CCOCCn1cc(COc2ccc(CN3CCN(c4ccccc4OC)CC3)cc2OC)nn1
O=C1CCc2cc(F)ccc2N1CCCN1CCC(n2c(O)nc3ccccc32)CC1
COc1cc(N)c(Cl)cc1C(=O)NC1CCN(Cc2ccccc2)C1
COc1cccc2[nH]cc(CN3CCC(O)(c4ccc(Br)cc4)CC3)c12
O=C1CCc2ccc(OCCCN3CCN(c4cccc5nc(O)oc45)CC3)cc2N1
CCN(CC)CCN1CCN(c2cccc(Cl)c2)C1=O
COc1ccccc1N1CCN(CCn2c(=O)[nH]c3scc(-c4ccccc4)c3c2=O)CC1
O=C(NCC=CCN1CCN(c2cccc(Cl)c2Cl)CC1)c1cccnc1
CN1CCN(C2=Nc3ccccc3Oc3ccc(Cl)cc32)CC1
C#CC1=CCC(N(CCC)CCCCNC(=O)c2cnn3ccccc23)CC1
CCCN1CCOC2c3cc(O)ccc3OCC21
Oc1cc2c(OCCNCc3cccs3)ccc(Cl)c2[nH]1
CN1CCCc2ccccc2Cc2ccc(O)cc2CC1
CN1CCN(C2CC(c3ccc(F)cc3)c3ccc(Cl)cc32)CC12CCCCC2
COc1cc(C(C)=NO)ccc1OCCCN1CCC(c2noc3cc(F)ccc23)CC1
C#Cc1ccc(C(=O)NCCCCCN2CCN(c3cccc(Cl)c3Cl)CC2)cc1
Oc1cc2c(OCCNCc3cccs3)ccc(F)c2[nH]1
COc1ccc2[nH]cc(C(=O)NCC=CCN3CCN(c4ccccc4OCCF)CC3)c2c1
CCN1CCCC1CNC(=O)c1c(OC)ccc(Br)c1O
O=C(NCC=CCN1CCN(c2cccc(Cl)c2Cl)CC1)c1ccc(O)cc1
OC1(c2ccc(Cl)c(Cl)c2)CCN(Cc2coc3ccccc23)CC1
NCCCN(CCc1ccccc1)C1CCc2c(O)cccc2C1
COc1ccccc1N1CCN(Cc2ccc(-c3cccc(Cl)c3)[nH]2)CC1
Oc1cccc2c1CCC1C2CCCN1CCc1ccccc1
CSc1ccc(C2(O)CCN(Cc3c[nH]c4ccccc34)CC2)cc1
O=S(=O)(NCCCCN1CCN(c2nsc3ccccc23)CC1)c1ccc2cc(Cl)ccc2c1
CN1CCN(C2CC(c3ccc(F)cc3)c3ccc(Cl)cc32)CC12CCCC2
CCCN1CCC(c2ccccc2OC)CC1
CCN1CCCC1CNC(=O)c1c(O)ccc(OC)c1OC
O=C1CCc2ccc(OCCCCN3CCC(c4cccc(Cl)c4Cl)CC3)cc2N1
CN(C(=O)c1cccs1)C1CCC(CCN2CCN(c3cccc(Cl)c3Cl)CC2)CC1
O=C1NCCc2ccc(OCCCN3CCCN(c4cccc(Cl)c4Cl)CC3)cc21
COc1ccccc1N1CCN(CCNCc2coc(-c3ccc4ccccc4c3)n2)CC1
c1ccc(CN2CCN(c3cccc4[nH]ccc34)CC2)cc1
O=C1N(CCN2CC3CCC2C3)CCN1c1cccc(Cl)c1
COc1ccccc1N1CCN(CCOc2ccc3[nH]c(O)nc3c2)CC1
CN1CCc2ccccc2Cc2cc(N)c(O)cc2CC1
CCN1CN(c2ccccc2)C2(CCN(CCCC(=O)c3ccc(F)cc3)CC2)C1=O
CN(C)C1CCc2ccc(O)cc2C1
Clc1cccc(N2CCN(CCCCOc3cccn4nccc34)CC2)c1Cl
CN(C)c1ccc(Cc2ccc3c4c2-c2c(ccc(O)c2O)CC4N(C)CC3)cc1
Oc1cc2c(OCCNCc3ccccc3)cccc2[nH]1
CCN1CCCC1CNC(=O)c1c(O)ccc(Br)c1OC
CN1CCc2cc3c(c4c2C1Cc1ccccc1-4)OCO3
CCN1CCCC1CNC(=O)c1c(C)c(C)cc(O)c1OC
CN1CCc2cc(Br)cc3c2C1Cc1ccc(O)c(O)c1-3
CSc1ccccc1N1CCN(CCCCNC(=O)c2cc3ccccn3n2)CC1
O=S(=O)(NCCCCN1CCC(c2noc3cc(F)ccc23)CC1)c1ccc(OC(F)(F)F)cc1
COc1cc(N)c(Cl)cc1C(=O)N1CC2CCCC(C1)N2Cc1ccccc1
CCN1CCCC1CNC(=O)c1c(O)c(I)cc(OC)c1OC
Clc1ccc(N2CCN(Cc3cn(-c4ccccc4)c(-c4ccccc4)n3)CC2)cc1
O=C(CCCN1CCC(CCc2c[nH]c3ccccc23)CC1)c1ccc(F)cc1
FC(F)(F)C1C=CC=C(C2CCNC2)C1
O=c1c2ccccc2ncn1CCCCN1CCN(c2cccc(C(F)(F)F)c2)CC1
Oc1ccc2c(c1)CC(N(CCc1cccs1)CCN1CCN(c3ccccc3)CC1)CC2
c1cc2c(c(N3CCN(CCCc4c[nH]c5ccccc45)CC3)c1)OCCO2
CCc1ccc(OC)c(C(=O)NCC2CCCN2CC)c1Cl
CN(CCCC(=O)c1ccc(F)cc1)CCOc1cccc2c1CC(=O)N2
COc1ccccc1C(=O)NCC=CCN1CCN(c2cccc(Cl)c2Cl)CC1
Cc1ccc(N2CCN(CCC3CCC(NC(=O)c4cccs4)CC3)CC2)cc1
CCC1(CC)CC(=O)N(CCCCN2CCN(c3nsc4ccccc34)CC2)C(=O)C1
CCCCC(=O)Oc1cccc2c1-c1cc(OC)cc3c1C(C2)N(CCC)CC3
COc1ccccc1N1CCN(CCCCNC(=O)c2ccc3c(c2)OCO3)CC1
O=Cc1c(OCCCCN2CCN(c3cccc(Cl)c3Cl)CC2)nn2ccccc12
Nc1cc(F)ccc1C(=O)CCCN1CCC2C(C1)c1cccc3c1N2CCS3
FC(F)(F)c1cccc(N2CCN(CCCCNc3nccc4ccccc34)CC2)c1
c1cc2c(c(N3CCN(CCCc4c[nH]c5ccccc45)CC3)c1)OCCN2
COc1ccccc1N1CCN(CCCCOc2ccc(-c3cn4ccc(C)cc4n3)cc2)CC1
COc1cccc(N2CCN(CCC3CCC(NC(=O)c4cccs4)CC3)CC2)c1
CN1CCc2cc(N)cc3c2C1Cc1ccc(O)c(O)c1-3
O=S(=O)(NC1CCC(N2CCC(c3ccccc3OCC(F)(F)F)CC2)CC1)c1cc(Cl)ccc1F
COc1ccccc1N1CCN(CCCCNC(=O)c2ccc(C(C)(C)C)cc2)CC1
O=C1N(CCN2CCC(C(F)(F)F)CC2)CCN1c1cccc(O)c1
COc1ccc(CNC(=O)c2ccc3c(c2)N(Cc2ccccc2)C(=O)c2ccccc2S3=O)cc1
CCCCn1cc(CCCOc2ccc(C(=O)NCCCCN(CCC)C3Cc4ccccc4C3)cc2OC)nn1
FC(F)(F)c1cccc(N2CCN(CCCCNc3ccc4ccccc4n3)CC2)c1
Clc1ccc2c(c1)N=C(N1CCN(Cc3ccc4c(c3)OCCO4)CC1)c1ccccc1N2
C(#Cc1cnc2ccccc2c1)CCCN1CC=C(c2ccccc2)CC1
CC1CC(=O)Nc2c(CCN3CCN(c4n[s+](O)c5ccccc45)CC3)cc(F)cc21
CCc1cc(O)c(OC)c(C(=O)NCC2CCCN2CC)c1Cl
O=C(CCCc1cn(-c2ccc([N+](=O)[O-])cc2)nn1)NCCCCN1CCN(c2cccc(Cl)c2Cl)CC1
COc1ccccc1N1CCN(CCCNC(=O)C2CCCc3cccc(OC)c32)CC1
CC(C)(C)c1nc(N2CCN(CCCCN3C(=O)CCCc4c(O)cccc43)CC2)cc(C(F)(F)F)n1
CCCN(CCN1CCN(c2ccnc3c(O)cccc23)CC1)C1CCc2c(O)cccc2C1
O=S(=O)(NC1CCC(CCN2CCC(Cc3cccc(C(F)(F)F)c3)CC2)CC1)c1ccc(Cl)cc1
CCCNC1CCc2ccc(OS(=O)(=O)C(F)(F)F)cc2C1
CSc1cc2c3c(c1)-c1c(ccc(O)c1O)CC3N(C)CC2
NC(=O)c1ccc2c(c1)CCOC2CCN1CC=C(c2coc3cc(F)ccc23)CC1
O=C1c2cccc(F)c2C(=O)N1CCCCCN1CC=C(c2c[nH]c3ccccc23)CC1
O=c1c2ccccc2ncn1CCCCN1CCN(c2ccccc2)CC1
O=C(NCCC1CCN(CC2COc3ccccc3O2)CC1)Nc1ccccc1
CN1CCN(C2Cn3cccc3Sc3ccc(F)cc32)CC1
CCCc1scc2c1CNC1CCc3cc(O)c(O)cc3C21
O=C(Nc1ccncc1)Nc1ccc(CCN2CCN(c3ccccc3)CC2)cc1
CN1CCN(C2=Nc3ccccc3Sc3ccc(Cl)cc32)CC1
Fc1ccc(C2=CCCC(CN3CC=C(c4ccccc4)CC3)C2)cc1
C=CC(=O)Nc1cc(OC)c(C(=O)NC2CCN(Cc3ccccc3)C2)cc1Cl
COc1cccc(CC(=O)N2CCC(C)c3cccc(CCN4CCN(c5nsc6ccccc56)CC4)c32)c1
CCCN1CC(Cn2ccc(-c3ccccc3)n2)OC2Cc3c(O)cccc3CC21
NC(=O)C1CSC2CCC3(CCCN3C(=O)C3CCCN3)C(=O)N21
COc1ccccc1N1CCN(CCCCCCNC(=O)OC(C)(C)C)CC1
COc1ccccc1N1CCN(Cc2ccc(CN(C(C)C)S(C)(=O)=O)n2C)CC1
CCCN1CC(CSC)OC2Cc3c(O)cccc3CC21
COc1cccc(C(=O)NC2CC3CCC(C2)N3Cc2ccco2)c1OC
CC1(C)CC(=O)N(CCCCN2CCN(c3nsc4ccccc34)CC2)C(=O)C1
CCCN(CCC)C1CCc2c(ccc(O)c2O)C1
O=C1c2ccccc2S(=O)(=O)N1CCCCN1CCN(c2ccccc2)CC1
O=C(NCCC1CCN(CC2COc3ccccc3O2)CC1)c1ccccc1[N+](=O)[O-]
O=S(=O)(NCCCCN1CCC(c2noc3cc(F)ccc23)CC1)c1cc2ccccc2s1
CN1CCN(C2=Nc3cc(Cl)ccc3N(NC(=O)c3sccc3-c3ccccc3)c3ccccc32)CC1
CCN1CCc2cc(OCCCF)cc3c2C1Cc1cccc(O)c1-3
CC(C)Oc1ccccc1N1CCN(Cc2ccc(CN3CCCC3=O)n2C)CC1
Cc1nn(C2CCN(Cc3ccccc3)CC2)cc1-c1ccccc1
CN(CCOc1cccc2[nH]c(O)cc12)Cc1ccccc1
Oc1[nH]cc2ccc(OCCCN3CCN(c4cccc5c4CCC5)CC3)cc12
OC1(c2ccc(Cl)cc2)CC2CCC(C1)N2CCCCc1nc2ccccc2s1
CCN1CCN(CCN2CCN(C3CC(c4ccc(F)cc4)c4ccc(F)cc43)CC2)C1=O
OC1(c2ccc(I)cc2)CCN(Cc2cc3ccccc3o2)CC1
CN1CCc2ccccc2Cc2c(O)cccc2CC1
Clc1ccccc1N1CCN(CCCc2ccccc2)CC1
CNc1cc(OC)c(C(=O)NCC2CCN(Cc3ccccc3)C2)cc1Cl
NC(=O)c1ccc2c(c1)CCOC2CCN1CCC(c2c[nH]c3cc(F)ccc23)C1
O=C(CCCN1CCC(O)(c2cc3ccc2CCc2ccc(cc2)CC3)CC1)c1ccc(F)cc1
O=C1CSC(=O)N1CCCCN1CCN(c2nsc3ccccc23)CC1
O=C1NCCN1CCCCCN1CCC(c2cn(-c3ccc(F)cc3)c3ccc(Cl)cc23)CC1
Sc1nc2cc(OCCN3CCN(c4cccc(Cl)c4)CC3)ccc2[nH]1
Sc1nc2cc(OCCN3CCN(c4ccccc4Cl)CC3)ccc2[nH]1
COc1c(Cl)cc(Cl)c(O)c1C(=O)NC1CCN(Cc2ccccc2)CC1
CN1CCN(C2Cn3cccc3Sc3ccc(Cl)cc32)CC1
Fc1ccc(C2CC(N3CCN(CCN4CCCNC4=S)CC3)c3cc(F)ccc32)cc1
CCCN(CCC)C1Cc2cc3nc(N)sc3cc2C1
COc1cccc(CCN2CCN(c3ccccc3)CC2)c1OCCc1ccccc1
CCCN(CCC)C1CCc2c(O)cccc2C1
CON=C(CCN1CCN(c2ccccn2)CC1)c1cccc(Cl)c1
FC(F)(F)c1cccc(N2CCN(CCOc3ccc4nc(S)[nH]c4c3)CC2)c1
COc1ccccc1N1CCN(CCCCNC(=O)c2ccc(C(C)=O)cc2)CC1
Nc1cc(Cl)ccc1C(=O)CCCN1CCC2C(C1)c1cccc3c1N2CCCS3
COc1cc(C(C)=O)cc(OC)c1OCCCN1CCC(c2noc3cc(F)ccc23)CC1
CC(=O)N1CCC(C)c2cccc(CCN3CCN(c4nsc5ccccc45)CC3)c21
CCN1CCCC1CNC(=O)c1c(O)c(CCCF)cc(OC)c1OC
Clc1ccc(OCCNCc2cccs2)c2c(Cl)c[nH]c12
COc1ccccc1N1CCN(CCCNC(=O)c2sc3nc(OC)c(Cl)c(C)c3c2N)CC1
O=S(=O)(NCCCN1CCC(c2noc3cc(F)ccc23)CC1)c1cccc2ccccc12
O=S(=O)(NCCCN1CCC(c2noc3cc(F)ccc23)CC1)c1ccc(OC(F)(F)F)cc1
CS(=O)(O)=Nc1cc(OCCNCc2cccs2)ccc1Cl
Nc1cc(O)ccc1C(=O)CCCN1CCC2C(C1)c1cccc3c1N2CCCS3
Cc1c(S(=O)(=O)NCCCCN2CCN(c3noc4ccccc34)CC2)sc2ccc(F)cc12
Oc1cc2c(OCCNCc3ccc(-c4ccccc4)cc3)ccc(F)c2[nH]1
COc1ccccc1N1CCN(CCCCNC(=O)C=Cc2ccc(Cl)cc2)CC1
O=C(Cc1cccnc1)Nc1ccc(CCN2CCN(c3ccccc3)CC2)cc1
Oc1ccc(C2=CC(CN3CC=C(c4ccc(O)cc4)CC3)CCC2)cc1
CCCN1CCCC1CNC(=O)c1c(OC)ccc(Br)c1O
COc1ccccc1N1CCN(CCCCNC(=O)C=Cc2ccc(Oc3ccccc3)cc2)CC1
Cc1c(-c2ccccc2)n(C)c(=O)n1C1CCN(Cc2ccccc2)CC1
O=C(CCCN1CCC(O)(c2ccc(Cl)cc2)C1)c1ccc(F)cc1
Fc1ccc(C2CC(N3CCN(CCN4CCNC4=S)CC3)c3cc(F)ccc32)cc1
CCc1c(-c2ccc(Cl)cc2)n[nH]c1C1CCN(Cc2ccccc2)CC1
CCc1cc(O)c(OC)c(C(=O)NCC2CCCN2CC)c1
Cc1nc(Cl)c(Sc2ccc(Cl)cc2)c(NC2CCN(Cc3ccccc3)CC2)n1
COc1ccc(Cl)cc1N1CCN(CC2CC2c2ccccc2)CC1
C1=C(c2ccccc2)CCN(CCCCCc2c[nH]c3ccccc23)C1
CCCN(CCC)C1CCc2c(ccc3ccoc23)C1
O=C(NC1CCC(CCN2CCN(c3cccc(Cl)c3Cl)CC2)CC1)c1ccsc1
O=C(NCCCCN1CCN(c2cccc(Cl)c2Cl)CC1)c1csc2ccccc12
O=C(NC1CCN(Cc2ccccc2)CC1)c1cccc(I)c1
CCCN(CCC)C1COc2ccc(O)cc2C1
CN1CCN(C2Cc3ccccc3Sc3ccc(-c4nnn(C)n4)cc32)CC1
CCN1CCc2cc(OCCF)cc3c2C1Cc1ccc(O)c(O)c1-3
CCCN1CC(Cn2cncn2)OC2Cc3c(O)cccc3CC21
CCCc1cc(O)c(OC)c(C(=O)NCC2CCCN2CC)c1Cl
OC1(c2ccccc2)CCN(Cc2cc3ccccc3s2)CC1
O=C1N(Cc2cn(CCF)nn2)CN(c2ccccc2)C12CCN(Cc1coc3ccccc13)CC2
COc1ccc(Br)cc1-c1nc(CN2CCN(Cc3ccccc3)CC2)cs1
CCN1C(=O)c2ccccc2S(=O)c2ccc(C(=O)NCc3ccc(F)cc3)cc21
Cc1ncoc1-c1nnc(SCCCN2CC3CC3(c3cccc(C(F)(F)F)c3)C2)n1C
CC1(C)CCNc2c(CCN3CCN(c4nsc5ccccc45)CC3)cccc21
OC1(c2ccc(Cl)c(Cl)c2)CC2CCC(C1)N2Cc1csc2ccccc12
CCNC(=O)Nc1cc(F)ccc1C(=O)CCCN1CCC2C(C1)c1cccc3c1N2CCCS3
CN(C)CC1CC2c3ccccc3Cc3ccc(Cl)cc3N2O1
OC1(c2ccc(Cl)c(Cl)c2)CC2CCC(C1)N2Cc1c[nH]c2ccccc12
CS(=O)(O)=Nc1cc(F)ccc1C(=O)CCCN1CCC2C(C1)c1cccc3c1N2CCCS3
COc1ccccc1N1CCN(CCC2CCC(NC(=O)c3cccs3)CC2)CC1
NC(=O)c1ccc2c(c1)CCOC2CCN1CCN(c2c[nH]c3cc(F)ccc23)CC1
c1ccc(CNCCOc2cccc3[nH]cnc23)cc1
CCCN(CCN1CCN(c2nccc3ccccc23)CC1)C1CCc2ccc(O)cc2C1
COc1ccccc1CC(=O)NCCC1CCN(CC2COc3ccccc3O2)CC1
O=C(NCC=CCN1CCN(c2cccc(Cl)c2Cl)CC1)c1ccc([N+](=O)[O-])cc1
COc1ccc(S(=O)(=O)NC2CCC(N3CCN(c4ccccc4OC(C)C)CC3)CC2)cc1OC
Cc1ccc(-c2ccc3c(c2)C(N2CCN(C)CC2)Cc2ccccc2S3)cc1
O=C1CCc2ccc(OCCCN3CCN(c4cccc(Cl)c4Cl)CC3)cc2N1
Oc1nc2cc(OCCN3CCN(c4cccc(C(F)(F)F)c4)CC3)ccc2[nH]1
CC1CN(CCCCN2C(=O)CC3(CCCC3)CC2=O)CCN1c1nsc2ccccc12
CN(C)CCCc1cn(-c2ccc(F)cc2)c2ccc(Cl)cc12
O=C1SC2(CCCC2)C(=O)N1CCCCN1CCN(c2nsc3ccccc23)CC1
O=S(=O)(NCCCN1CCC(c2noc3cc(F)ccc23)CC1)c1ccc(F)c(Cl)c1
CC(C)Oc1ccccc1N1CCN(C2CCC(NC(=O)Nc3ccccc3Cl)CC2)CC1
CCN1CCCC1CNC(=O)c1cc(Br)cc2c1OCCO2
C=CCN1CC=C(C2=Cc3ccccc3Cc3ccccc32)CC1
Oc1cc2c(OCCN3Cc4ccccc4C3)ccc(Cl)c2[nH]1
O=C1N(CCC2CCN(CC3COc4ccccc4O3)CC2)CCCN1c1ccccc1
O=C(NCC=CCN1CCN(c2cccc(Cl)c2Cl)CC1)c1ccc(I)cc1
COc1ccc2[nH]cc(CN3CCC(O)(c4ccc(Br)cc4)CC3)c2c1
Clc1cccc(N2CCN(CCCCOc3ccc(-c4cn5ccccc5n4)cc3)CC2)c1Cl
CN(C)CCCN1c2ccccc2Sc2ccc(Cl)cc21
FC(F)(F)c1cccc(N2CCN(CCOc3ccc4[nH]c(S)nc4c3)CC2)c1
COc1ccccc1N1CCN(Cc2cc(CN3CCN(c4ccccc4OC)CC3)c3cccccc2-3)CC1
O=C(CCCN1CCC2(CC1)C(=O)N(Cc1ccccc1[N+](=O)[O-])CN2c1ccccc1)c1ccc(F)cc1
CCCN(CCN1CCN(c2ccc3ccccc3c2)CC1)C1CCc2ccc(O)cc2C1
CCCN(CCC)C1CCc2cccc(C(=O)OC)c2C1C
O=S1(=O)c2cccc3cccc(c23)N1CCCCN1CC=C(c2c[nH]c3ccccc23)CC1
O=C1CC(CN2CCC(c3noc4cc(F)ccc34)CC2)Cc2occc21
Cc1cc(CCN2CCN(c3noc4ccccc34)CC2)c2c(c1)C(C)CC(=O)N2
COc1ccccc1N1CCN(CCCCNC(=O)C=Cc2ccc([N+](=O)[O-])cc2)CC1
O=S(=O)(NC1CCC(N2CCC(c3ccccc3OC3CC3)CC2)CC1)c1ccc2c(c1)OCO2
O=C(NC1CCN(Cc2ccccc2)C1)c1cccc(-c2ccsc2)c1
O=C1NCCN1CCCN1CCC(c2cn(-c3ccc(F)cc3)c3ccc(Cl)cc23)CC1
COc1cccc2c1CCC1CN(CCn3c(=O)[nH]c4c(sc5cccnc54)c3=O)CC21
CC(=O)c1ccc2c(c1)CC(CN1CCC(c3noc4cc(F)ccc34)CC1)CC2=O
CC(C)Oc1ccccc1N1CCN(C2CCC(NC(=O)Nc3c(Cl)cccc3Cl)CC2)CC1
FC(F)(F)c1nc2c(N3CCN(Cc4ccccc4)CC3)cccc2[nH]1
Cc1ccc(CN2CCC(CC(=O)N3c4ccccc4CC3C)CC2)cc1
COc1ccccc1N1CCN(CCC2CCc3ccc(N)cc3C2=O)CC1
COc1ccc(CN2CN(c3ccccc3)C3(CCN(CCCC(=O)c4ccc(F)cc4)CC3)C2=O)cc1
COc1ccc2c(c1)CCN(C)CCCc1ccccc1C2
O=S1(=O)c2cccc3cccc(c23)N1CCCCN1CC=C(c2ccccc2)CC1
Cc1ccc(S(=O)(=O)NCCC2CCN(CC3COc4ccccc4O3)CC2)cc1
COc1ccc([N+](=O)[O-])cc1S(=O)(=O)NC1CCC(N2CCN(c3ccccc3OC(C)C)CC2)CC1
COc1ccccc1N1CCN(CC=CCNC(=O)c2cc(Br)ccc2OCCF)CC1
Fc1ccc2[nH]cc(CCCN3CCN(c4cccc5c4OCCO5)CC3)c2c1
CN1CCN(C2CC(c3ccc(F)cc3)c3cc(Cl)ccc32)CC1
COc1ccc(N2CCN(CCCc3ccc4[nH]c(S)nc4c3)CC2)cc1
COc1ccccc1N1CCN(CCCCNC(=O)c2ccc(OCCF)cc2)CC1
CCCN(CCc1ccc(OC)c(OC)c1)C1Cc2cc(OC)c(OC)cc2C1
CN1CCN(C2=Cc3cc(Cl)ccc3Oc3ccccc32)CC1
CN(C)C(=O)NC1CCC(CCN2CCN(c3ccccc3Cl)CC2)CC1
CS(=O)(=O)Nc1cccc(OCCN2CC3CCC(C2)C3Cc2ccc3c(c2)NC(=O)CC3)c1
CCN1CCCC1CNC(=O)c1c(O)c(Br)cc(N)c1OC
Cn1cc(CCCCN2CC=C(c3ccccc3)CC2)c2ccccc21
C#Cc1cccc(C(=O)NCCCCN2CCN(c3cccc(Cl)c3Cl)CC2)c1
O=Cc1cnn2c(OCCCCN3CCN(c4cccc(Cl)c4Cl)CC3)cccc12
C(#Cc1cccnc1)CCN1CC=C(c2ccccc2)CC1
COc1c(C(=O)NC2CCN(C3CCCCCC3)C2)cc(Br)c2ccccc12
CN1CCc2c([nH]c3ccccc23)Cc2[nH]c3ccccc3c2CC1
Cc1ccc2c(c1)C(N1CCNC(C)(C)C1)CC2c1ccc(F)cc1
O=C1COc2ccccc2N1CCCN1CCC(n2c(O)nc3ccc(F)cc32)CC1
CCCN1CCCC2Cc3n[nH]cc3CC21
CN1CCN(C2=Cn3cccc3Sc3sccc32)CC1
O=S1(=O)c2cccc3cccc(c23)N1CCCN1CC=C(c2c[nH]c3ccc(Br)cc23)CC1
CCCN1CCN(c2ccccc2OC)CC1
CCCN1CCc2cc(SC)cc3c2C1Cc1ccc(O)c(O)c1-3
COc1cc(CN2CCN(c3ccccc3OC)CC2)c(OCCF)cc1OC
CCN1CCCCCOc2cc(N)c(Cl)cc2C(=O)NCCC1
COc1ccccc1N1CCN(CCCCNC(=O)C2CC2c2ccccc2)CC1
O=S(=O)(NCCCN1CCC(c2noc3cc(F)ccc23)CC1)c1ccc2cc(Cl)ccc2c1
c1ccc(-n2cc(CN3CCN(c4cc5ccc4CCc4ccc(cc4)CC5)CC3)cn2)cc1
Oc1cc2c(OCCNCc3ccccc3)ccc(F)c2[nH]1
NC(=O)c1ccc2c(c1)CCOC2CCN1CCC(c2cccc3ccccc23)CC1
COc1cc(Br)cc(C(=O)NC2CCN(Cc3ccc(F)cc3)CC2)c1OC
C[SH](=O)(O)N=C1CCC(CCN2CCN(c3cccc(C(F)(F)F)c3)CC2)CC1
CCNc1nc(OC)c(C(=O)NC2CN(C)CCN(CC)C2)cc1Br
CCCN(CCCCCCCCCCCCCCN(CCC)C1CCc2c(O)cccc2C1)C1CCc2c(O)cccc2C1
CS(=O)(=O)Nc1cc(OCCN2CC3CCC(C2)C3Cc2ccc3c(c2)NC(=O)CC3)ccc1F
COc1ccccc1N1CCN(Cc2ccc(CN3CCCC3=O)n2-c2ccccc2)CC1
COc1ccccc1N1CCN(CCCCNC(=O)c2sc3nc(OC)c(Cl)c(C)c3c2N)CC1
COc1ccccc1N1CCN(CCCCNC(=O)c2cccc3c2-c2ccccc2C3=O)CC1
CCCCNCCOc1ccc(Cl)c2[nH]c(O)cc12
Cc1ccc(C(=O)NC2CCC(CCN3CCN(c4cccc(Cl)c4Cl)CC3)CC2)s1
CC(C)Oc1ccccc1N1CCN(CCCCOc2ccc3c(c2)NC(=O)CC3)CC1
O=S(=O)(NCCCCN1CCN(c2nsc3ccccc23)CC1)c1cccs1
COc1ccc2c(c1)CCCN(C)CCc1ccccc1C2
CN1CCN(C2=Cc3cc(Cl)ccc3Cn3cccc32)CC1
CN(CCN1CCN(c2cccc(C(F)(F)F)c2)C1=O)CC12CCC(CC1)C2(C)C
CSc1ccc(C2(O)CCN(Cc3coc4ccccc34)CC2)cc1
O=C1SC2(CCCC2)C(=O)N1CCCCN1CCN(c2ncccc2[N+](=O)[O-])CC1
O=S(=O)(NCCCN1CCN(c2nsc3ccccc23)CC1)c1cccc2scnc12
CN1CCCc2ccccc2Cc2[nH]c3ccccc3c2CC1
COc1cc(=O)oc2cc(OCCCN3CCN(c4ncccn4)CC3)ccc12
Nc1c(F)cccc1C(=O)CCCN1CCC2C(C1)c1cccc3c1N2CCCS3
c1ccc(CCCCNCCOc2cccc3[nH]ccc23)cc1
CN1CCCN(C2Cn3cccc3Sc3ccc(Cl)cc32)CC1
CCN1CCc2cc(-c3ccccc3)cc3c2C1Cc1ccc(O)c(O)c1-3
Oc1nc2ccc(OCCN3CCN(c4cccc(Cl)c4)CC3)cc2[nH]1
CC1CC(c2c[nH]c3cc(F)ccc23)CCN1CCC1OCCc2cc(C(N)=O)ccc21
CCN1C(=O)c2ccccc2S(=O)c2ccc(C(=O)NCc3ccc(OC)cc3)cc21
CNc1nc(Cl)c(SC)c(N2CCN(C)CC2)n1
OC(CCCN1CCN(c2nccc3sccc23)CC1)c1ccc(F)cc1
Cc1ccc(CN2CCN(C3=Nc4cc(Cl)ccc4Nc4ccccc43)CC2)c(C)c1
COc1cc2c3c(c1)N(C)CCN3C1CCN(CCCC(=O)c3ccc(F)cc3)CC21
Sc1nc2ccc(OCCN3CCN(c4cccc(Cl)c4)CC3)cc2[nH]1
CN1CN(c2ccccc2)C2(CCN(Cc3coc4ccccc34)CC2)C1=O
CS(=O)(=O)Nc1cccc(OCCN2CCC(Oc3ccc4c(c3)NC(=O)CC4)CC2)c1
CCc1ccccc1N1CCN(Cc2ccc(CN3CCCC3=O)n2C)CC1
O=C1CC(CN2CCC(c3noc4cc(F)ccc34)CC2)Cc2nc(-c3ccccc3)ncc21
COc1ccccc1N1CCN(CC=CCNC(=O)c2ccc(OCCF)cc2)CC1
COc1ccccc1N1CCN(CCCNC(=O)Cc2cccc3ccccc23)CC1
CCCN(Cc1ccc(OC)cc1)C1CCc2c(cccc2OC)C1
COc1ccccc1N1CCN(CCCCN2C(=O)c3cccc4cccc(c34)C2=O)CC1
COc1ccc2c(c1)c1c(n2C)Cc2ccccc2CCN(C)CC1
Clc1cccc(OCCNCCCOc2ccccc2)c1
O=C(NCN1CCN(c2ccccc2Cl)CC1)c1ccc(Cl)cc1
CN1CCN(C2=Cn3cccc3Sc3ccc(F)cc32)CC1
