# Supplementary material for: MTMol-GPT: De novo multi-target molecular generation with transformer-based generative adversarial imitation learning
Source: PLoS Comput Biol. 2024 Jun 26;20(6):e1012229. doi: 10.1371/journal.pcbi.1012229 (PMC11233020; doi:10.1371/journal.pcbi.1012229)
Supplement: S1 Data — All datasets for each figure and table are structured in the supporting_data.zip file. (ZIP) [file pcbi.1012229.s002.zip › data/DLGN/HTR1A_test.txt]

O=C1CCCCN1Cc1ccc(CN2CCN(c3cccc4ccoc34)CC2)s1
Cc1ccc2c(N3CCN(CCc4cccc5c4OCc4c(C(=O)NCC6CC6)ncn4-5)CC3)cccc2n1
Cc1ccc2c(N3CCN(CCCc4cccc5c4OCC(=O)N5C)CC3)cccc2n1
O=C1C2CCCN2C(=O)N1CCCCNCCOc1cccc(C(F)(F)F)c1
O=C1CC2(CCCC2)CC(=O)N1CCCCN1CCN(c2ncc(F)cn2)CC1
Cc1cccc(N2CCN(CCCON3C(=O)CC4(CCCC4)CC3=O)CC2)c1
COc1cc(F)ccc1OCCNCCCCN1C(=O)C2CCCN2C1=O
C1=C(c2c[nH]c3ccccc23)CC2CCC1N2CCOc1cccc2c1OCCO2
COc1ccc2ccccc2c1N1CCNCC1
CCOc1ccccc1N1CCN(CCCN2C(=O)N(C)C(=O)C2(c2ccccc2)c2ccccc2)CC1
CCCN(C(C)C)C1COc2cccc(C(N)=O)c2C1
Cc1ccccc1N1CCN(CCN2C(=O)CC3(CCCC3)CC2=O)CC1
COc1ccccc1N1CCN(CCCCCNS(=O)(=O)c2ccc3ccccc3c2)CC1
COc1ccccc1N1CCN(CCCNc2nc3nc4c(c(=O)n(C)c(=O)n4C)n3cc2Br)CC1
O=C(c1cccc(CN2CCN(c3cccc([N+](=O)[O-])c3)CC2)c1)N1CCCCC1
O=C1C2CCCN2C(=O)N1CCCCN1CCN(c2cccc3[nH]cnc23)CC1
COc1ccc2ccc(NCCCCCN3CCN(c4ccccc4OC)CC3)nc2c1
COc1ccccc1N1CCN(CCN(C(=O)C23C4C5C2C2C3C4C52I)c2ccccn2)CC1
CCc1c(C(=O)N2CCc3cc4ccnc(N5CC(C)NC(C)C5)c4cc32)cnn1-c1ccc(C#N)cc1
CC(N)Cc1cn(C)c2ccc3c(c12)CCCO3
CCc1cc2c(=O)n(N)c(SCCCN3CCN(c4ccccc4[N+](=O)[O-])CC3)nc2s1
CCOc1ccccc1-c1nnc(SCCCN2CCN(c3ccccc3OC)CC2)s1
COc1ccccc1N1CCN(CCCCn2nnc3ccccc32)CC1
COc1ccccc1N1CCN(CCCCCN2C(=O)c3ccccc3C2=O)CC1
CN1CCN(c2nccc3cc4c(cc23)N(C(=O)c2cccc3ncccc23)CC4)CC1
COC(=O)C1C(O)CCC2CN3CCc4c([nH]c5ccccc45)C3CC21
Cc1ccccc1N1CCN(CCCCN2CSC(C)(C)C2=O)CC1
Cc1ccc(Sc2ccccc2N2CCNCC2)cc1C
Fc1cccc(F)c1Oc1cccc(F)c1OC1CNC1
CCc1cccc(OCC(O)CN2CCC3(CC2)OCc2c3ccc3ccccc23)c1
Cc1ccc2c(N3CCN(CCc4cccc5c4ccc(=O)n5C)C(C)(C)C3)cccc2n1
CN1CC(CNC(=O)OCc2ccccc2)CC2c3ccc(C(C)(C)C)c4[nH]cc(c34)CC21
O=C1C(=Cc2cccnc2)c2ccccc2N1CCCN1CCN(c2cccc(Cl)c2)CC1
Fc1ccc(Cl)c(Oc2ncccc2C2CCNCC2)c1
NCCc1c[nH]c2ccc(OCCCCCC(=O)N3CCN(c4ccc(N)cc4)CC3)cc12
Clc1ccc2c(c1)N=C(N1CCN(CCc3ccccc3)CC1)c1cccnc1O2
O=C1Oc2cc(OCCCCN3CCC(c4nc5ccccc5o4)CC3)ccc2C2=CCCC12
CCCN(CCC)C1CCc2c(cccc2-c2ccc(OC)cc2)C1
CCN1CCC=C(c2c[nH]c3ccc(C)cc23)C1
COc1cccc(C(=O)NCCN2CCN(c3ccccc3OC)CC2)c1
NC(=O)c1cc2cc(N3CCN(CCCCc4c[nH]c5ccc(F)cc45)CC3)ccc2o1
COc1ccc2c(c1)CCN(CCCc1c[nH]c3ccc(F)cc13)C2
NC(=O)c1ccc(F)c2c1CC(N(CCCCn1ccc3ccc(F)cc31)CC1CC1)CO2
Cc1c(C2CCN(CC(O)COc3cccc4[nH]ccc34)CC2)sc2ccc(F)cc12
Cc1cccc(CN2CCN(c3ccccc3OC(C)C)CC2)c1
Oc1cc2ccccc2n1CCCCN1CCN(c2cccc3ccccc23)CC1
Cc1cn2c3c(=O)n(C)c(=O)n(C)c3nc2n1CCCN1CCN(c2cccc(Cl)c2)CC1
COc1ccc2c(c1)CCCC2NC(=O)CCCCN1CCN(c2ccccc2OC)CC1
COc1cccc(C(=O)CCCCCN2CCN(c3ccc(Cl)cc3)CC2)c1
Oc1c2cc3ccccc3nc2cn1CCCCN1CCN(c2cccc(Cl)c2Cl)CC1
Fc1ccccc1COc1ccccc1C1CCNCC1
CC1CC(c2cc3c(F)cccc3s2)CCN1CC(O)COc1cccc2[nH]ccc12
O=C(CC1CC2CCC1C2)Nc1cc(O)n(CCCCN2CCN(c3cccc(Cl)c3)CC2)c1O
CCC(=O)Nc1cccc(CCN2CCN(c3cccc4nc(C)ccc34)CC2)c1
OC(CCN1CCN(C2CC=c3ccccc3=N2)CC1)c1csc2ccccc12
CCN(CC)CCc1c[nH]c2ccccc12
NC(=O)C1CCCN1C(=O)CCCCN1CCN(c2cccc(Cl)c2Cl)CC1
COc1ccc2c(c1)C(NCCN1CCN(c3ccccc3OC)CC1)CCC2
O=C1CC2(CCCC2)CC(=O)N1CCN1CCN(c2ccccc2O)CC1
Cn1c(=O)c2c(nc3n2CCCCN3CCCN2CCN(c3ccccc3)CC2)n(C)c1=O
COc1ccccc1N1CCN(CN2C(=O)C3CCCN3C2=O)CC1
O=C1c2ccccc2C(=O)N1CCCCN1CCN(c2ccccc2[N+](=O)[O-])CC1
COc1ccccc1N1CCN(CCN(C(=O)c2cccc(I)c2)c2ccccn2)CC1
COc1cccc(OC)c1OCCNCC1COc2cccc(OC)c2O1
CN(C)CC(O)COc1cccc2[nH]ccc12
CCCN(CCC)C1CCc2cccc(C)c2C1
CC(=O)Nc1ccc(Cc2noc(-c3ccc4[nH]cc(CCN)c4c3)n2)cc1
COc1ccccc1N1CCN(Cc2cn(-c3cccc4ccccc34)c3ccccc23)CC1
O=C(NC1CC1)c1ccc(F)c2c1CC(N(CCCc1c[nH]c3ccc(F)cc13)C1CCC1)CO2
COc1ccccc1N1CCN(CCN2C(=O)CC3(CCCCC3)C2=O)CC1
O=C1C(c2ccccc2)C2=CCCCN2C(=O)N1CCCCN1CCC(c2c[nH]c3ccccc23)CC1
O=C1CC2(CCCC2)CC(=O)N1CCCCNCC1COc2ccc3ccccc3c2O1
CC(=O)C1C(=NCCN2CCN(c3ccccc3F)CC2)C(=O)N(C)N=C1c1ccccc1
CCCNC1C(CCC)Cc2cccc(O)c2C1CCC
Cc1ccc2c(c1O)-c1cccc3c1C(C2)NCC3
CCCc1ccc(C(=O)N(CCN2CCN(c3ccccc3OC)CC2)c2ccccn2)cc1
O=c1c2ccccc2nnn1CCCN1CCN(c2cccc3ccccc23)CC1
COC(=O)c1ccc2[nH]cc(CCCCN3CCN(c4ccc(OC)cc4)CC3)c2c1
CCOc1ccccc1N1CCN(Cc2nc3cccc(C(=O)NC4CN5CCC4CC5)c3[nH]2)CC1
NCCc1c2c(cc3c1OCC3)OCC2
c1ccc2c(c1)CCC(CNCCCCCNC1=NCCCN1)O2
NN1C(=O)C2CCCCC2=NC1=CCCN1CCN(c2ccc3ccccc3n2)CC1
Cc1ccc2c(C3CCN(CCc4c(C)ccc5c4ccc(=O)n5C)CC3)cccc2n1
COc1ccccc1N1CCN(CCCCN2CC3CCCN3C2)CC1
O=C(c1ccc2ccccc2c1)N(CCN1CCN(c2ccccc2)CC1)c1ccccn1
CCCN(CC(C)(C)C)C1COc2cccc(C(=O)NC)c2C1
CN1CC(C(=O)N2CCN(c3ccc4nonc4c3)CC2)CC2c3cccc4[nH]c(Br)c(c34)CC21
COc1ccc2sc(C3CCN(CC(O)COc4cccc5[nH]ccc45)CC3)cc2c1
Cc1ccc2[nH]cc(C3=CCCN(C)C3)c2c1
CC(CCCN1C(=O)CC2(CCCC2)CC1=O)N1CCN(c2ncc(F)cn2)CC1
O=C1CC2(CCCC2)CCN1CCN1CCN(c2ccccc2Cl)CC1
COc1cccc2c1N=C(NCC(F)F)NC2C
COc1ccccc1N1CCN(CCCSc2nc3ccccc3[nH]2)CC1
COc1ccc(-n2c(=O)n(CCCN3CCN(c4ccccc4OC)CC3)c3ccccc32)cc1
CSc1ccccc1N1CCN(CCCCCC(=O)N2CCCC2C(N)=O)CC1
CN(C)CCc1c[nH]c2ccc(OS(=O)(=O)C(F)(F)F)cc12
CC1(C)CC(=O)N(CCN2CCN(c3ccccc3Cl)CC2)C(=O)C1
COc1ccccc1N1CCN(CCCCNC(=O)c2cc3ccccn3n2)CC1
CSc1ccc(C(=O)N2CCC(F)(CNCc3ccc(C)cn3)CC2)s1
Cn1cc(-c2ccc3c(c2)c(C2CCN(CCN4CCNC4=O)CC2)cn3-c2ccc(F)cc2)nn1
FC(F)(F)c1nc2c(N3CCN(C4CCC(c5c[nH]c6ccccc56)CC4)CC3)cccc2[nH]1
CCCN1CCC=C2c3ccccc3OCC21
Fc1ccc2[nH]cc(CCNCC3CN(Cc4ccccc4)c4ccccc4O3)c2c1
COc1cc(N2CCN(C3CCN(c4cccc5cc(C(F)(F)F)cnc45)CC3)CC2)c2ncccc2c1
NCCc1c[nH]c2ccc(OCC(=O)N3CCN(C(=O)COc4ccc5[nH]cc(CCN)c5c4)CC3)cc12
O=C(c1ccc2ccccc2c1)N(CCN1CC=C(c2ccccc2)CC1)c1ccccn1
CCCN(CCC)C1CCc2cccc(C(=O)OC)c2C1
O=C1C2C3CCC(C4CC43)C2S(=O)(=O)N1CCCCN1CCN(c2ncccn2)CC1
O=C(Cc1ccncc1)Nc1cccc(CCN2CCN(c3ccccc3)CC2)c1
C[SH](=O)(O)N=Cc1ccc(N2CCN(C(=O)COc3ccc4[nH]cc(CCN)c4c3)CC2)cc1
N#CNC(=NCCCN1CCN(c2cccc3ccccc23)CC1)c1ccccn1
Oc1cccc2c1-c1cccc3c1C(C2)NCC3
O=C(CCN1CCN(c2ccccn2)CC1)c1ccccc1
OCC(NC1CCN(CCCc2c[nH]c3ccc(-n4cnnc4)cc23)CC1)c1ccc(F)cc1
CCCN1CC2c3c(cccc3OC)CCC21
COc1ccccc1N1CCN(CCN(C(=O)C2CCCCC2)c2ccccn2)CC1
O=C(NCCCN1CCN(c2ncccn2)CC1)C12CC3CC(CC(C3)C1)C2
COc1cc2c3c(c1)-c1c(ccc(C)c1O)CC3N(C)CC2
Fc1ccc2[nH]cc(CCCNCCOc3cccc4nccnc34)c2c1
COc1ccccc1N1CCN(CCCCCCCn2ncc(Cl)c(N3CCN(C(=O)c4ccco4)CC3)c2=O)CC1
O=C1C=C(C(c2ccccc2)c2ccccc2)C(=O)N1CCCCN1CCN(c2cccc(C(F)(F)F)c2)CC1
Cc1ccc(Cl)c(N2CCN(CCN3C(=O)CC4(CCCC4)CC3=O)CC2)c1
CCCCCCN1CCN(c2cccc3ccoc23)CC1
COc1cccc2c1OC(CN1C3CCC1CC(O)(c1cccc(C(F)(F)F)c1)C3)CO2
COc1ccccc1N1CCN(CCCCCN2C(=O)N(Cc3ccccc3)C(=O)C2(C)C)CC1
NC(=O)c1ccc(F)c2c1CC(N(CCCc1c[nH]c3c(Cl)cccc13)C1CCC1)CO2
COc1ccc2c(CCN3CC=C(c4c[nH]c5ccccc45)CC3)coc2c1
COc1cccc2c1CCCC2CCCN1CCN(c2ccccc2)CC1
CCCc1ccccc1OCC1=NCCN1
NN1C(=O)C2CCCCC2=NC1=CCCCN1CCN(c2nc3ccccc3cc2O)CC1
CC(=O)Nc1cc2c(C3CCN(C)CC3)c[nH]c2cn1
COc1ccccc1N1CCN(CCNc2ccc3c4c(=O)n(C)nc(Cl)c4cn3n2)CC1
Cc1ccc2c(N3CCN(CCc4cccc(-n5cccn5)c4)CC3)cccc2n1
CN1CCc2c(sc3ncn(CCN4CCN(c5ccccc5C#N)CC4)c(=O)c23)C1
NCCc1c[nH]c2ccc(OCCCCCC(=O)N3CCN(c4ccc([N+](=O)[O-])cc4)CC3)cc12
Cc1ccc2ncc3c(=O)n(CCCCN4CCN(c5cccc(Cl)c5)CC4)cnc3c2c1
O=C1C=C(C2c3ccccc3-c3ccccc32)C(=O)N1CCCCN1CCN(c2ccccc2)CC1
O=C1CC2(CCCCC2)C(=O)N1CCN1CCN(c2cccc(Cl)c2)CC1
Cc1ccc2c(OCCN3CCC(Cc4cccc(C5CCNCC5)c4)CC3)cccc2n1
Cc1ccccc1CN1CCN(C(=O)COc2ccc3cccc(N4CCN(C)CC4)c3c2)CC1
N#Cc1ccc2[nH]cc(CCCCN3CCN(c4ccc5occc5c4C(N)=O)CC3)c2c1
Clc1cccc(Oc2ncccc2C2CCNCC2)c1Cl
Cc1cccc(N2CCN(CCCCNC(=O)c3cc4ccccc4o3)CC2)c1
Cc1ccc2c(N3CCN(CCc4cccc(N)c4)CC3)cccc2n1
CC1CN(c2ccc3ccccc3n2)CCN1CCCCN1C(=O)CC2(CCCC2)CC1=O
O=C(c1ccc(CN2CCN(c3cccc4ccoc34)CC2)s1)N1CCCCC1
COc1ccccc1N1CCN(CCCCc2ccc3c(c2)OCC(=O)N3C)CC1
CCCN(CCNS(=O)(=O)c1ccc(C)cc1)C1COc2cccc(OC)c2C1
CCCn1cc(CC(C)N)c2cc(OC)ccc21
O=S(=O)(NCCCN1CCN(c2cccc(C(F)(F)F)c2)CC1)c1ccc2ccccc2c1
CC(C)(C)CCCCCCCOc1ccc2[nH]cc(CCN)c2c1
O=C1c2ccccc2C(=O)N1CCCCN1CCN(c2ncccn2)CC1
COc1ccccc1N1CCN(CCN2C(=O)c3cccc4c(N)ccc(c34)C2=O)CC1
COc1ccccc1N1CCN(CCCSc2nc(O)c3c4c(sc3n2)CCCC4)CC1
CCN(CCCN1CCN(c2ccccc2OC)CC1)S(=O)(=O)c1ccc2ncccc2c1
COc1ccc([N+](=O)[O-])cc1N1CCN(CCN2C(=O)c3cc(I)ccc3C2(O)c2ccccc2)CC1
Cc1cc2c(OCC(O)CN3CCC(c4ccc5c(C)csc5c4)CC3C)cccc2[nH]1
CC(C)Oc1ccccc1N1CCN(CCN2C(=O)CC3(CCCC3)CC2=O)CC1
CCCOc1ccccc1N1CCN(Cc2nc3cccc(C(=O)NC4CN5CCC4CC5)c3[nH]2)CC1
c1ccc(OCCN2CCN(c3cccc4c3OCCO4)CC2)cc1
O=C1C2CCCN2C(=O)N1CCCCNCCOc1ccccc1
Cc1sc2nc(SCCCN3CCN(c4ccc5c(n4)CCCC5)CC3)n(N)c(=O)c2c1C
COc1cc(N2CCN(C3CCN(c4cc(Br)cc5cccnc45)CC3)CC2)c2ncccc2c1
CC(CCCN1C(=O)CC2(CCCC2)CC1=O)N1CCN(c2ncccn2)CC1
O=C1C2CCCN2C(=O)N1Cc1ccc(CNCC2CCc3ccccc3O2)cc1
CCCCCCCCCN1CCCC1CNC(=O)c1cc(S(N)(=O)=O)ccc1OC
COc1cccc(C2CCC(N3CCN(c4ccccc4OC)CC3)CC2)c1
NC(=O)c1ccc(N2CCN(CCCCc3c[nH]c4ccc(C(N)=O)cc34)CC2)cc1
CCCN(CCCc1c[nH]c2ccc(F)cc12)C1COc2c(F)ccc(C(=O)NC)c2C1
CCCN(CCC)C1CC1c1ccccc1F
O=C(Nc1cc(O)n(CCCCN2CCN(c3cccc(Cl)c3)CC2)c1O)C12CC3CC(CC(C3)C1)C2
CC(C)=S(O)(O)=Nc1cccc(CC2CCN(CCOc3cccc4nc(C)ccc34)CC2)c1
O=C(OCCN1CCN(c2ncccn2)CC1)C12CC3CC(CC1C3)C2
CC(C)=S(O)(O)=Nc1cccc(N2CCN(CCCCNS(=O)(=O)c3ccc(C)cc3)CC2)c1
Oc1cc2ccccc2n1CCCCCN1CCN(c2cccc3ccccc23)CC1
O=C(N(CCN1CCN(c2ccccc2O)CC1)c1ccccn1)C12CCC(CF)(CC1)C2
O=C1C=C(C2c3ccccc3-c3ccccc32)C(=O)N1CCCCN1CCN(c2cccc(Cl)c2)CC1
COc1cccc2c1-c1cccc3c1C(C2)NCC3
CC(=O)Nc1cccc(N2CCN(CCCCNS(=O)(=O)c3ccc(F)cc3)CC2)c1
O=S(=O)(c1cccc(CCCCOCCCCCCNCC(O)c2ccc(O)c(CO)c2)c1)C1CCCC1
Cn1c(=O)sc2cc(CCN3CCN(c4ccccc4)CC3)ccc21
CCCN(CCCCN1C(=O)CC2(CCCC2)CC1=O)C1CCc2c(F)ccc(C(C)=O)c2C1
O=C(NCCN1CCN(c2ccc(Cl)cc2)CC1)c1cnc2ccccc2n1
CN1CCC(c2c[nH]c3cnc(NC(=O)c4ccc(F)cc4)cc23)CC1
COc1cccc2c1OC(CN1C3CCC1CC(O)(c1csc4ccccc14)C3)CO2
CN=S(O)(O)=Cc1ccc2[nH]cc(CCN3CCC(CNCc4ccccc4)C3)c2c1
COc1ccc(Cc2noc(-c3ccc4[nH]cc(CCN)c4c3)n2)cc1
CC(C)Oc1ccccc1N1CCN(Cc2cccc(C(=O)N3CCc4ccccc43)c2)CC1
c1cnc(NCCCNCC2CCc3ccccc3O2)nc1
O=C1C2CCCN2C(=O)N1CCCCNCCOc1ccccc1-c1ccccc1
COc1ccccc1N1CCN(CCN2C(=O)CCC2c2ccc(Br)cc2)CC1
Fc1cccc(Cl)c1Oc1cccc(F)c1OC1CNC1
O=C1NCCN1CCN1CCC(c2cn(-c3ccc(F)cc3)c3ccc(-c4ncccn4)cc23)CC1
COc1cccc2c1OC(CN1C3CCC1CC(O)(c1ccc4ccccc4c1)C3)CO2
CC1CCC(NC(=O)C2Cc3c(sc4ccccc34)CN2)CC1
Oc1cc(-c2c[nH]c3ccccc23)c(O)n1CCCCN1CCC(c2c[nH]c3ccccc23)CC1
COc1ccc(NC(=O)N2CCC(c3c[nH]c4ccc(F)cc34)C2)cc1N1CCN(C)CC1
CC(=O)C1C(=NCCN2CCN(c3ccccc3Cl)CC2)C(=O)N(C)N=C1c1ccccc1
COc1cccc2c1CCCC2CCCNCCNc1ccccc1
COc1ccccc1N1CCN(CCCSc2nc3sc4c(c3c(=O)n2N)CCC4)CC1
CCCCC(C)NC(=O)C1Cc2c(cc3c[nH]c4c3c2C=CC4)N(C)C1
O=C(OC1CCCCC1)C1Cc2c(sc3ccccc23)CN1
COc1ccccc1N1CCN(CC2CCC(c3ccccc3)(c3ccccc3)C2=O)CC1
CCCN1CCC2c3c(O)cccc3CCC21
COc1ccccc1N1CCN(CCN(C(=O)c2ccc(CCl)cc2)c2ccccn2)CC1
OC1(c2ccc3c(c2)OCO3)CCC(N2CCN(Cc3ccc(F)cc3)CC2)CC1
COc1ccccc1N1CCN(CCN(C(=O)C23CCC(CF)(CC2)C3)c2ccccn2)CC1
O=C1N(CCCCN2CCN(c3nsc4ccccc34)CC2)CSC12Cc1ccccc1C2
COc1ccc(NC(=O)NCCc2c[nH]c3ccc(F)cc23)cc1N1CCN(C)CC1
Fc1ccc2[nH]cc(CCCNCCOc3cccc4c3OCC4)c2c1
CCCN1C(C)CC2c3c(O)cccc3CCC21
CS(=O)(O)=Nc1ccc(N2CCN(C(=O)CCCCCOc3ccc4[nH]cc(CCN)c4c3)CC2)cc1
C#CCOc1cccc2c1-c1cccc3c1C(C2)N(CCC)CC3
Oc1[nH]c2ccccc2c1CCCCN1CCN(c2cccc(Cl)c2)CC1
Cc1ccc2c3c(ccc2n1)OCC(CN1CCN(c2ccc4cc(C#N)ccc4n2)CC1C)O3
N#Cc1ccc2[nH]cc(CCCCN(CC3CC3)C3COc4ccc5c(c4C3)C(=O)NC5)c2c1
c1ccc2c(c1)CCC(CNCCCNc1cnccn1)O2
CCCNC1CCc2cccc(OC)c2C1CCC
CCCN1CCc2cccc3c2C1Cc1ccc(C)c(OC)c1-3
COc1ccc2[nH]cc(C3CCN(CCCCN4C(=O)C(c5ccc(F)cc5)C5=CCCCN5C4=O)CC3)c2c1
O=C1c2ccccc2C(=O)N1CCOCCN1CCN(c2nsc3ccccc23)CC1
O=C1c2cc3ccccc3n2CCN1CCCCN1CCN(c2cccc(Cl)c2Cl)CC1
O=C(c1cccc(CN2CCN(c3cccc(Cl)c3)CC2)c1)N1CCCCC1
CCC=S(O)(O)=Nc1cccc(CCN2CCN(c3cccc4nc(C)ccc34)CC2)c1
COc1ccccc1N1CCN(CCCN2C(=O)CCn3c2nc2c3c(=O)n(C)c(=O)n2C)CC1
O=c1c(-c2ccc(Cl)cc2)c2ccccn2c(=O)n1CCCCN1CCC(c2c[nH]c3ccccc23)CC1
O=C(CCCN1CCN(c2cccc3c2OCCO3)CC1)c1ccc(F)cc1
COc1cccc2ccc(C3CCN(CC(O)COc4cccc5[nH]c(C)cc45)C(C)C3)cc12
Cc1ccc2c(OCCN3CCC(Cc4cccc(N5CCN(C)CC5=O)c4)CC3)cccc2n1
CCCN(CCCCn1ccc2ccc(F)cc21)C1COc2c(F)ccc(C(N)=O)c2C1
CC1(c2ccccc2)NC(=O)N(CCCN2CCN(c3cccc(Cl)c3)CC2)C1=O
Cc1cc2c(OCC(O)CN3CCC(c4cccc5occc45)CC3C)cccc2[nH]1
Cc1ccc2c3c(ccc2n1)OCC(CN1CCN(c2ccc4cc([N+](=O)[O-])ccc4n2)CC1)O3
NCCc1coc2ccc(C(N)=O)cc12
COc1ccccc1N1CCN(CC(F)CCNC(=O)c2cc3ccccc3[nH]2)CC1
CCCN1CCN(c2cccc3ccoc23)CC1
Cc1ccc2c(N3CCN(CCc4c(C)ccc5[nH]c(=O)ccc45)CC3)cccc2n1
COCCCNc1nccc(C2CCCN(CCc3c[nH]c4ccccc34)C2)n1
OC(CNC1CCCCCC1)COc1cccc2[nH]ccc12
Nn1c(SCCCN2CCN(c3ncccn3)CC2)nc2sccc2c1=O
COc1ccccc1N1CCN(CCN=C2C(=O)N(C)N=C(c3ccccc3)C2C(C)=O)CC1
CC(=O)Nc1cccc(N2CCN(CCCC=N[SH](O)(O)=CC(C)C)CC2)c1
Cn1c(=O)c2c(nc3nc(NCCN4CCN(c5ccccc5)CC4)ccn32)n(C)c1=O
COc1ccccc1N1CCN(Cc2cccc(C(=O)N3CCCCCC3)c2)CC1
COc1ccc2nc(NCCN3CCN(c4ccccc4OC)CC3)ccc2c1
COc1cccc(C(=O)NCCCCN2CCN(c3ccccc3OC)CC2)c1
COc1cccc(OC)c1SCCNCCOc1ccccc1OCc1ccccc1
COc1ccccc1OCCNCCC(=O)N1CCCOc2c1cnn(C)c2=O
COc1ccc2[nH]cc(C3CCN(CCCCN4C(=O)C(c5ccccc5F)C5=CCCCN5C4=O)CC3)c2c1
COc1cccc(C(=O)NCCN2CCN(c3ccccc3Cl)CC2)c1
COc1ccccc1N1CCN(CC2COC(CN3C(=O)CCCC3=O)(c3ccccc3)O2)CC1
Cc1cccc2c(=O)n(N)c(CCCCN3CCN(c4ccc5ccccc5n4)CC3)nc12
c1ccc(OCCCN2CCN(c3cccc4c3OCCO4)CC2)cc1
CCN(C(C)=O)c1cccc(CC2CCN(CCOc3cccc4nc(C)ccc34)CC2)c1
COc1ccccc1N1CCN(CCCNC(=O)C23CC4CC(CC(C4)C2)C3)CC1
Cc1ccccc1N1CCN(CCCCN2CSCC2=O)CC1
Oc1nc(CCCCN2CCN(c3ccc4ccccc4n3)CC2)nc2c1CCCC2
CCOc1ccccc1OCCN1CCN(c2cnn(CCCCCCCN3CCN(c4ccccc4OCC)CC3)c(=O)c2Cl)CC1
COc1ccc(N2CCN(CCCCc3c[nH]c4ccc(OC(C)=O)cc34)CC2)cc1
Nc1nc(-c2ccc(CCCCN3CCN(c4ccccc4)CC3)cc2)cs1
c1ccc(-c2cccc(OCCNCC3COC(c4ccccc4)(c4ccccc4)O3)c2)cc1
O=C1C2CCCN2C(=O)CN1CCCCN1CCN(c2cccc3ccccc23)CC1
NN1C(=O)C2CCCCCC2=NC1=CCCCN1CCN(c2ccc3ccccc3n2)CC1
NCCOc1cccc2ccccc12
O=C1c2ccccc2S(=O)(=O)N1CC1CC1CN1CCN(c2ncccn2)CC1
COc1ccccc1N1CCN(CCCCC(=O)c2ccc(O)cc2)CC1
COc1ccccc1N1CCN(CCN(C(=O)c2ccc(F)cc2)c2ccccn2)CC1
CN1CCc2c(sc3ncn(CCN4CCN(c5ccccc5Cl)CC4)c(=O)c23)C1
COc1cccc2c1N=C(N)NC2C
Cc1ccc2c(N3CCN(CCc4cccc(N5CCCOC5=O)c4)CC3)cccc2n1
CCN(CCCCN1CCN(c2ccccc2OC)CC1)S(=O)(=O)c1cccc2cccnc12
O=C1C(CNCCOc2ccccc2)CCC1(c1ccccc1)c1ccccc1
CCc1ccc2c(c1OC)-c1cccc3c1C(C2)N(C)CC3
COc1ccccc1N1CCN(CCn2c(O)c3ccccc3c2-c2ccccn2)CC1
NCCc1c[nH]c2ccc(OCC(=O)N3CCN(c4ccccc4[N+](=O)[O-])CC3)cc12
Brc1ccc2[nH]cc(CCCN3CCN(CCCc4c[nH]c5ccccc45)CC3)c2c1
COc1ccc2c(c1)C(CCCN1CCN(c3ccccn3)CC1)=CCC2
COc1ccc2c(c1)C(CCCN1CCN(c3cccc(C(F)(F)F)c3)CC1)CCC2
CC(=O)N1CCc2c(sc3nc(SCCCN4CCN(c5ccc6ccccc6n5)CC4)n(N)c(=O)c23)C1
CCCN(CC1CC1)C1CCc2ccc3[nH]c(C(N)=O)cc3c2C1
O=c1c2cnc3ccccc3c2ncn1CCCN1CCN(c2ccccc2Cl)CC1
Cc1ccc2c(N3CCN(CCc4cccc(NC(=O)c5cnccn5)c4)CC3)cccc2n1
O=C1C2CCCN2C(=O)N1CN1CCN(c2cccc(Cl)c2)CC1
CCN1CCN(c2cccc3c2OCCO3)CC1
N#CNC(=NCCCN1CCN(c2ccccn2)CC1)c1ccncc1
O=C1CC2(CCCC2)CC(=O)N1CCCCN1CCN(c2ccc(F)cc2)CC1
CN1CC(CNCCc2c[nH]c3ccccc23)Oc2ccccc21
CN1CC(CNC(=O)c2ccccc2)CC2c3ccc(C(C)(C)C)c4[nH]cc(c34)CC21
O=C1C2CCCCN2C(=O)N1CCCN1CCN(c2cccc(C(F)(F)F)c2)CC1
COc1ccccc1N1CCN(CCN=C2CC(c3ccccc3)=NN(C)C2=O)CC1
O=C1CC2(CCCC2)CCN1CCN1CCN(c2cc(Cl)ccc2Cl)CC1
CCN(CC)C(=O)C1=CC2c3cccc4[nH]cc(c34)CC2N(C)C1
COc1cccc2sc(C3CCN(CC(O)COc4cccc5[nH]c(C(N)=O)cc45)C(C)C3)cc12
c1cnc(NC2CCC(CCN3CCN(c4cnccn4)CC3)CC2)nc1
O=C(c1cccc(CN2CCc3c([nH]c4ccccc34)C2)c1)N1CCCCC1
COc1ccccc1N1CCN(CCN=C2C(=O)N(C)N=C(C)C2C(C)=O)CC1
COc1ccccc1N1CCN(CC(F)CCNC(=O)c2cc3ccccc3o2)CC1
CCCc1ccccc1OC(C)C1=NCCN1
COc1ccc(-c2ccccc2N2CCN(CCCCCC(=O)NCc3ccccn3)CC2)cc1
Fc1cc2c(c(OCCNCCc3c[nH]c4ccccc34)c1)OCCC2
O=C1C(c2ccccc2Cl)C2=CCCCN2C(=O)N1CCCCN1CCC(c2c[nH]c3ccccc23)CC1
NCCc1c2c(c(Br)c3c1OCC3)OCC2
CC1Cc2ccc3c(c2O1)-c1cc(O)cc2c1C(C3)N(C)CC2
OC(COc1cccc2[nH]ccc12)CN1CCC(c2csc3ccccc23)CC1
Cn1c(=O)sc2cc(CCN3CCN(c4ccc(F)cc4)CC3)ccc21
Cc1cccc(F)c1Oc1cccc(F)c1OC1CNC1
CCC(CO)NC(=O)C1=CC2c3cccc4[nH]cc(c34)CC2N(C)C1
Cc1ccc(CNCC2(F)CCN(C(=O)C34CCCC(CCC3)C4)CC2)nc1
CCCCCCCCn1cc(CC(C)N)c2ccccc21
COc1ccccc1N1CCN(CCCCn2cnc3c(cnc4ccccc43)c2=O)CC1
Clc1cccc(Cl)c1OCCNCCOc1ccccc1OCc1ccccc1
Cc1sc2nc(SCCCN3CCN(c4nc5ccccc5s4)CC3)n(N)c(=O)c2c1C
FC(F)(F)c1ccccc1-n1cc(CN2CCN(c3ccccc3)CC2)c2ccccc21
c1ccc(OCCNCC2COCC(c3ccccc3)O2)cc1
COc1ccccc1N1CCN(CCCCNC(=O)c2cc3ccccc3[nH]2)CC1
FC(F)(F)c1nc2c(N3CCN(CCOc4cccc5[nH]c(=S)[nH]c45)CC3)cccc2[nH]1
O=C1CC2(CCCC2)CC(=O)N1CCN1CCN(c2ccccc2Br)CC1
COc1cccc2sc(C3CC4CCC(C3)N4CC(O)COc3cccc4[nH]c(C)cc34)cc12
Cn1c(=O)c2c(nc3n(CCCN4CCN(c5ccccc5)CC4)ccn23)n(C)c1=O
COc1ccccc1N1CCN(CCCCC(=O)NC2CCCc3ccccc32)CC1
COc1ccccc1N1CCN(CCCCn2c(=O)ccc(=O)n2-c2ccccc2)CC1
O=S(=O)(NCCCCN1CCN(c2cccc(Cl)c2Cl)CC1)c1cnc2ccc(Cl)cc2c1
COc1ccccc1N1CCN(CCCCn2ncc(=O)n(C)c2=O)CC1
CCCN(CCC)CC1CCc2ccc3[nH]cc(C=O)c3c2C1
CC(=O)Nc1cccc(N2CCN(CCCC=N[SH](O)(O)=C(C)C)CC2)c1
O=C(NC1CCC1)c1ccc(F)c2c1CC(N(CCCc1c[nH]c3ccc(F)cc13)C1CCC1)CO2
CN1CCC(c2cnc3ccc(NC(=O)c4ccccn4)[nH]c2-3)CC1
O=C1C2C3CCC(C3)C2S(=O)(=O)N1CCCCN1CCN(c2cccc(Cl)c2)CC1
CN1CCc2c(sc3ncn(CCN4CCN(c5ccccc5Oc5ccccc5)CC4)c(=O)c23)C1
Cc1ccc(-c2nn(CCCCN3CCN(c4cccc(C(F)(F)F)c4)CC3)c(=O)c3ccccc23)cc1
COc1cccc(C(=O)NCCCCCN2CCN(c3cccc(Cl)c3Cl)CC2)c1
COC(=O)c1cccc(C)c1-n1ccc(CN2CCN(c3ccccc3OC)CC2)c1
Fc1ccc(OCCCN2CCCN(c3ccc(Cl)cc3)CC2)cc1
Cc1c(C(=O)N2CCc3cc4ccnc(N5CCN(C)CC5)c4cc32)cnn1-c1ccccc1
O=C(NCCN1CCC(c2nc3ccccc3s2)CC1)C1COc2ccccc2O1
CCN1CCC2c3c(cccc3C(N)=O)CCC21
COc1ccccc1N1CCN(CCCCNC(=O)C23CC4CC(CC(C4)C2)C3)CC1
Oc1cc2ccccc2n1CC=CCN1CCN(c2cccc3ccccc23)CC1
CCCN(CCC)C1CCc2cccc(C#N)c2C1
COc1cc(N2CCN(C3CCN(c4ccc(F)c5cccnc45)CC3)CC2)c2ncccc2c1
Cc1cc(C(C)(C)C)c(O)c(C)c1CC1=NCCN1
O=C(NC1CCCCCCC1)C1Cc2c(sc3ccccc23)CN1
COc1ccccc1N1CCN(CCCn2cnc3c(cnc4cc(C)ccc43)c2=O)CC1
Nn1c(CCCCN2CCN(c3ccc4ccccc4n3)CC2)nc2c(Cl)cccc2c1=O
COc1cccc2c1CC1(CCCCN1CCCCN1C(=O)CC3(CCCC3)CC1=O)CO2
COc1ccccc1N1CCN(CCN(C(=O)c2ccccc2)c2ccccn2)CC1
CCc1cc2c(=O)n(N)c(SCCCN3CCN(c4ccccc4OC)CC3)nc2s1
CCN1CCN(c2cccc3ccoc23)CC1
OC1(c2ccc3c(c2)OCO3)CCC(N2CCN(Cc3cc(F)ccc3F)CC2)CC1
Cc1ccc2c(N3CCN(CCc4cccc5c4OCc4c(C(=O)N6CCCC6)ncn4-5)CC3)cccc2n1
COc1ccc(S(=O)(=O)NCCCN2CCN(c3ccc(F)cc3)CC2)cc1
CCCN(CCCCN1C(=O)CC2(CCCC2)CC1=O)C1CCc2c(F)ccc(OC)c2C1
Clc1ccccc1N1CCNCC1
COc1ccccc1N1CCN(CCCCNC(=O)c2ccc(I)cc2)CC1
NC(=O)c1ccc(F)c2c1CC(N(CCCCn1ccc3c(F)cccc31)CC1CC1)CO2
Cc1cccc(N2CCN(CCCCN3CSC(C)(C)C3=O)CC2)c1C
O=C1C2CCCN2C(=O)N1CCCN1CCN(c2ccccc2)CC1
COc1c(Cl)cccc1N1CCN(CCn2cnc3sc4c(c3c2=O)CCN(C)C4)CC1
CCCn1c(-c2ccccc2)cc(C(=O)NCCCN2CCN(c3cccc(Cl)c3Cl)CC2)c1C
COc1cc(OC)c2cc(C3CCN(CC(O)COc4cccc5[nH]c(C)cc45)C(C)C3)sc2c1
COc1ccccc1OCCNCCCC(=O)N1CCCSc2c1cnn(C)c2=O
Fc1ccc2[nH]cc(CCCNCCOc3cccc4[nH]ccc34)c2c1
COc1ccccc1N1CCN(CCCN2CCCCn3c2nc2c3c(=O)n(C)c(=O)n2C)CC1
COc1ccccc1N1CCN(CCCCNC(=O)C2CCCN2C(=O)C2CCCCC2)CC1
COc1ccc2cccc(N3CCNCC3)c2c1
Fc1ccccc1Oc1cccc(F)c1OC1CCNC1
COc1ccc(CN2CCN(CCOc3cccc4nc(C)ccc34)CC2)cc1
COc1ccccc1OCCNCC(=O)N1CCCSc2c1cnn(C)c2=O
NC(=O)c1ccc2[nH]cc(C3=CCC(NCCNC4CC=C(c5c[nH]c6ccc(C(N)=O)cc56)CC4)CC3)c2c1
COc1ccccc1N1CCN(CCN(C(=O)c2ccc(I)cc2)c2ccccn2)CC1
CCc1c(C(=O)N2CCc3cc4ccnc(N5CCN6CCCC6C5)c4cc32)cnn1-c1ccc(C#N)cc1
COc1ccccc1N1CCN(CCCn2cnc3c(cnc4ccc(C)cc43)c2=O)CC1
Nn1c(CCCCN2CCN(c3ccc4ccccc4n3)CC2)nc2ccc(F)cc2c1=O
O=C1NC(c2ccccc2)(C2CC2)C(=O)N1CCCN1CCN(c2ccccc2)CC1
CCCOC(=O)c1ccccc1N1CCN(CCCCN2CC(=O)N3CCCCC3C2=O)CC1
CN1CCc2c(sc3ncn(CCN4CCN(c5cccc6cccnc56)CC4)c(=O)c23)C1
Fc1cc(OCCNCCCc2c[nH]c3ccc(F)cc23)c2c(c1)OCCO2
Clc1ccccc1Oc1ncccc1N1CCNCC1
CC(Oc1ccccc1OC1CC1)C1=NCCN1
N#Cc1ccc2[nH]cc(CCCCN3CCN(c4ccc5[nH]c(C(N)=O)cc5c4)CC3)c2c1
COc1ccccc1N1CCN(CCCN2C(=O)c3ccccc3C2=O)CC1
O=C(Nc1cccc(N2CCN(CCCC=N[SH](O)(O)=CC3CCCCC3)CC2)c1)C1CC1
CCCCOc1ccccc1N1CCN(CCCN2CC(=O)N3CCCCC3C2=O)CC1
CC(CN1CCN(c2ncccn2)CC1)NC(=O)C12CC3CC(CC(C3)C1)C2
Cn1ccc(-c2ccc3c(c2)c(C2CCN(CCN4CCNC4=O)CC2)cn3-c2ccc(F)cc2)n1
c1ccc(C2CC2)c(OCC2=NCCN2)c1
Oc1ccc(O)n1CC1CCC2CN(c3ncccn3)CCN2C1
c1cnc(N2CCN(CCCc3nc4ccccc4s3)CC2)nc1
Oc1nc2c(-c3ccccc3)cnc-2c(O)n1CCN1CCN(c2ccccc2Cl)CC1
CC1CN(c2cccc3ccccc23)CCN1CCCCN1CC(=O)N2CCCC2C1=O
O=C1c2ccccc2C(=O)N1CCCCNCCCc1ccccc1
Cc1c(-c2ccccc2)oc2c(C(=O)NCCCN3CCN(c4ccccc4OCc4n[o+][n+](O)[c-]4C)CC3)cccc2c1=O
Cc1ccc2c(N3CCN(CCCc4cccc5c4OCC(=O)N5)CC3)cccc2n1
CC(C)Oc1ccccc1N1CCN(CCc2ccc(C(=O)C(=O)N3CCCCC3)n2C)CC1
COc1ccccc1N1CCN(CCCNc2ccc3ccccc3n2)CC1
Cn1c(=O)sc2cc(CCN3CCN(c4cccc(C(F)(F)F)c4)CC3)ccc21
Fc1cccc(Oc2ccccc2Cl)c1OC1CCNC1
Brc1ccc2[nH]cc(C3=CCNCC3)c2c1
Cc1c(N2CCN(CCCC=C3N=C4CCCCC4C(=O)N3N)CC2)nc2ccccc2c1C
NC(=O)c1cccc2c1C1CCN(CCCF)C1CC2
O=C(NCCN1CCN(Cc2ccccc2)CC1)C12CC3CC(CC(C3)C1)C2
COc1ccccc1N1CCN(CCN(C(=O)c2ccc(N=[N+]=[N-])c(I)c2)c2ccccn2)CC1
COc1ccc(CCCCNCCOc2cc(F)cc3c2OCCC3=O)c(C)c1C
O=C1CC2(CCCC2)CC(=O)N1CCN1CCN(c2ccccc2Cl)CC1
CC(=O)Nc1cccc(CC2CCN(CCOc3cccc4nc(C)ccc34)CC2)c1
CCCN(CCC)C1Cc2cccc3ccc(=O)n(c23)C1
O=c1[nH]n(CCCCN2CCN(c3nsc4ccccc34)CC2)c(=O)c2ccccc12
COc1cccc(CN2CCN(C3CCC(O)(c4ccc5c(c4)OCO5)CC3)CC2)c1F
Cc1ccc2c(N3CCN(CCc4cccc5nc(O)ccc45)CC3)cccc2n1
CC(C)Oc1ccccc1N1CCN(CC2CC(CN3CCCCC3=O)=NO2)CC1
COc1ccccc1N1CCN(CCCCN2C(=O)C=C(C3c4ccccc4-c4ccccc43)C2=O)CC1
CC(C)NC(=O)c1ccc(CN2CCN(c3ccccc3OC(C)C)CC2)n1C
O=C1CC2(CCCC2)CC(=O)N1CCN1CCN(c2ccc(F)cc2)CC1
CCOc1nc2c(c(=O)n(C)c(=O)n2C)n1CCCN1CCN(c2ccccc2OC)CC1
CCCN(C(C)C)C1COc2cccc(C(=O)OC)c2C1
Cc1ccc2c(N3CCN(CCc4cccc(NC(=O)c5cccc(F)c5)c4)CC3)cccc2n1
Cc1ccc(N2CCN(CCNC(=O)c3cnc4ccccc4n3)CC2)cc1
COc1ccc2c(c1)C(CNCCCc1ccccc1)CCO2
N#CNC(=NCCCN1CCN(c2cccc(Cl)c2)CC1)c1ccccn1
CCCN1CCCC2c3c(O)cccc3CCC21
COc1ccc2c(C)c(C3CCN(CC(O)COc4cccc5[nH]ccc45)CC3)sc2c1
COc1ccc2cc(C3CCN(CC(O)COc4cccc5[nH]ccc45)C(C)C3)sc2c1
CN(C)S(=O)(=O)c1ccc2c(N3CCN(CCCCN4C(=O)C5CCCN5C4=O)CC3)cccc2c1
FC(F)(F)c1ccccc1CCN1CCN(c2nc3ccsc3n3cccc23)CC1
CCCCOc1ccccc1N1CCNCC1
CC1CN(c2cccc3ccccc23)CCN1CN1CC(=O)N2CCCC2C1=O
CCCN1CCc2cccc3c2C1Cc1cccc(OCCCn2cc(CCN4CCN(c5ccccc5OC)CC4)nn2)c1-3
CC(CN(C(=O)c1ccc(C(F)(F)F)cc1)c1ccccn1)N1CCN(c2cccc3c2OCCO3)CC1
CCCN(CCC)C1CCc2c(cccc2-c2ccccc2OC)C1
O=C(NCCCCN1CCN(c2cccc(Cl)c2Cl)CC1)c1ccnc2ccccc12
Oc1cc2ccccc2n1CCCCCN1CCN(c2cccc3[nH]cnc23)CC1
C=CCN1CC2c3c(O)cccc3CCC21
Clc1ccc(Oc2ncccc2C2CCNCC2)c(Cl)c1
CCCN(CCC)C1CCc2cccc(-c3ccccc3)c2C1
O=C1C2CCCN2C(=O)N1CCCCNCCOc1cccc(-c2ccccc2)c1
Cc1ccc(CNCC2(F)CCN(C(=O)C34CC5CC(CC3C5)C4)CC2)nc1
c1cc(OCCCNC2CCCC2)c2cc[nH]c2c1
Oc1nc2ccc(CCN3CCN(c4ccccc4O)CC3)cc2s1
O=C1C2CCCN2C(=O)N1CCCNCC1CCc2ccccc2O1
Fc1ccc2c(C3CCN(CCOc4cccc5c4OCCO5)CC3)c[nH]c2c1
COc1ccccc1N1CCN(CCCCNC(=O)c2cccn2C)CC1
COc1ccccc1N1CCN(CCCOn2c(O)c3c(c2O)C2C=CC3C2)CC1
O=C1CC2(CCCC2)CC(=O)N1CCN1CCN(c2ccccc2C(F)(F)F)CC1
CCc1cc2c(=O)n(N)c(SCCCN3CCN(c4ncccn4)CC3)nc2s1
Fc1cccc(Oc2cccc(F)c2C2CCNCC2)c1
COc1cc(Cl)c(Cl)cc1N1CCN(CCn2cnc3sc4c(c3c2=O)CCN(C)C4)CC1
COc1ccccc1N1CCN(CCCn2c(=O)ccn3c4c(=O)n(C)c(=O)n(C)c4nc23)CC1
Cc1ccc2c(N3CCN(CCc4cccc(-n5c(O)ccc5O)c4)CC3)cccc2n1
O=c1c2cnc3ccccc3c2ncn1CCCCN1CCN(c2ccccc2Cl)CC1
COc1ccccc1C(=O)Nc1ccc2[nH]cc(C3CCN(C)CC3)c2n1
CCCN(CCCCc1c[nH]c2ccc(F)cc12)C1COc2c(F)ccc(C(N)=O)c2C1
C1=C(c2c[nH]c3ccccc23)CCN(CCOc2cccc3ncccc23)C1
CCN(CC)C(=O)C1(c2ccccc2)CC1CNCC(O)COc1cccc2[nH]ccc12
O=[N+]([O-])c1ccccc1N1CCN(CCSc2nc3ccccc3[nH]2)CC1
O=C(c1cccc(CN2CCN3c4ccccc4OCC3C2)c1)N1CCc2ccccc21
COc1ccccc1N1CCN(CCn2c(O)nc3c4ccccc4nc-3c2O)CC1
OC(CNC12CC3CC(CC(C3)C1)C2)COc1cccc2[nH]ccc12
O=C1CSCN1CCCCN1CCN(c2cccc(C(F)(F)F)c2)CC1
Fc1cccc(Oc2c(Cl)cccc2Cl)c1OC1CNC1
Oc1cc(-c2c[nH]c3ccccc23)c(O)n1CCCCN1CC=C(c2c[nH]c3ccc(Cl)cc23)CC1
O=C(C1CCCCC1)N1CCCC1CCCCN1CCN(c2cccc(Cl)c2)CC1
COc1ccccc1N1CCN(CCCSc2nc3ccccc3o2)CC1
O=C1NC(Cc2ccc3[nH]cc(CCN4CCC(CNCc5ccccc5)C4)c3c2)CO1
Cc1ccc2c(N3CCN(CCCc4cccc5c4OCC(=O)N5C)CC3)cc(F)cc2n1
CC(C)Oc1ccccc1N1CCN(Cc2ccc(CN(C)S(C)(=O)=O)n2C)CC1
COc1ccccc1N1CCN(CCCCNS(=O)(=O)c2cnc3ccccc3c2)CC1
CCCN1CCC=C(c2c[nH]c3ccc(C(N)=O)cc23)C1
CCCCCN1CCN(c2ccccc2OC)CC1
COc1ccccc1N1CCN(CCCN=C(NC#N)c2ccccn2)CC1
COc1ccccc1N1CCN(CCCCCC(=O)NC2CCCc3cccc(OC)c32)CC1
O=C1C2CCCN2C(=O)N1CCCCN1CCN(c2cccc(C(F)(F)F)c2)CC1
CNCCc1c[nH]c2ccc(C(C)(C)C)cc12
O=C(O)c1ccc2[nH]cc(CCCCN3CCN(c4ccccc4)CC3)c2c1
Nn1c(CCCCN2CCN(c3ccc4ccccc4n3)CC2)nc2cccc(Cl)c2c1=O
COc1ccccc1N1CCN(CCc2ccc3nc(O)sc3c2)CC1
Cn1ncc2c(c1=O)SCCCN2C(=O)CNCC1COc2ccccc2O1
CC(Cc1c[nH]c2ccccc12)N1CCCC(c2ccnc(NC3CC3)n2)C1
O=C1C2CCCN2C(=O)N1CCCCNCCc1ccc2ccccc2c1
Clc1ccc(NCCCNCC2CCc3ccccc3O2)nn1
CCCN(CCCCN1C(=O)CC2(CCCC2)CC1=O)C1CCc2c(F)ccc(O)c2C1
CN1CCC2c3c(cccc3C(N)=O)CCC21
CC1CC(c2cc3c(C(F)(F)F)cccc3s2)CCN1CC(O)COc1cccc2[nH]ccc12
Cc1ccc(CNCC2(O)CC3CCC(C2)N3C(=O)c2ccsc2)nc1
N#Cc1ccc2[nH]cc(CCCNC3COc4ccc5c(c4C3)C(=O)NC5)c2c1
CC1(C)C(=O)N(Cc2ccccc2)C(=O)N1CCCCCN1CCN(c2ccccc2)CC1
Oc1cc(-c2c[nH]c3ccccc23)c(O)n1CCCN1CCC(c2c[nH]c3ccccc23)CC1
CCOc1cccc2c1OC(CN1C3CCC1CC(O)(c1csc4ccccc14)C3)CO2
COc1ccccc1N1CCN(CCCNS(=O)(=O)c2cccc3c(N(C)C)cccc23)CC1
COc1ccc2[nH]cc(CCCCN3CCN(c4ccc5c(c4)OCCO5)CC3)c2c1
COc1cccc(C(=O)NCCCCCN2CCN(c3ccccc3OC)CC2)c1
Cc1ccc(CNCC2(F)CCN(C(=O)C34CC5CC(CC(Cl)(C5)C3)C4)CC2)nc1
NC(=O)C1Cc2ccccc2CN1C(=O)CCCCCN1CCN(c2ccccc2O)CC1
Cc1cccc(Sc2ccccc2N2CCNCC2)c1
O=C1C2CCCCN2C(=O)N1CN1CCN(c2cccc(C(F)(F)F)c2)CC1
CCCN(CCC)C1COc2c(cccc2-c2ccccc2)C1
O=C1C2CCCN2C(=O)N1CCCCNCCOc1cccc(Br)c1
CCCN(CCC)C1CCc2c(F)ccc(-c3cccs3)c2C1
Cn1c(=O)c2c(nc3n2CCC(=O)N3CCCN2CCN(c3cccc(Cl)c3)CC2)n(C)c1=O
COc1ccccc1Oc1ncccc1C1CCNCC1
COc1ccccc1OCCNCC1COC(c2ccccc2)(c2ccccc2)CO1
COc1ccccc1N1CCN(CCCN2C(=O)C=C(C3c4ccccc4-c4ccccc43)C2=O)CC1
Cc1ccc2c(N3CCN(CCCc4ccc5c(c4)NC(=O)CO5)CC3)cccc2n1
COc1ccccc1N1CCN(Cc2ccn(-c3ccccc3C)c2)CC1
O=C(C1CCCCC1)N(CCN1CCN(c2ccccc2OS(=O)(=O)C(F)(F)F)CC1)c1ccccn1
COc1ccccc1N1CCN(CCNC(=O)c2noc3ccccc23)CC1
N#Cc1ccccc1N1CCN(CCCN2CC(=O)N3CCCC3C2=O)CC1
CCCN(C(C)C)C1COc2cccc(C(C)=O)c2C1
CN1CCc2c(sc3ncn(CCN4CCN(c5ccccc5OCc5ccccc5)CC4)c(=O)c23)C1
Cc1ccc(CNCC2(F)CCN(C(=O)c3sccc3Cl)CC2)nc1
COc1ccccc1N1CCN(Cc2cn(-c3ccccc3C)c3ccccc23)CC1
CC1CC2(C)CC(=O)C1c1c2c(O)n(OCCCN2CCN(c3cccc(Cl)c3)CC2)c1O
COc1ccccc1N1CCN(CCCCNC(=O)c2sccc2C)CC1
CCOC(=O)c1ccccc1N1CCN(CCN2C(=O)CC3(CCCC3)CC2=O)CC1
Cn1c(=O)c2c(nc3nc(NCCN4CCN(c5cccc(Cl)c5)CC4)ccn32)n(C)c1=O
COc1ccc2c(c1)OC(CNCCCNC1=NCCCN1)CC2
CN1CCC(N2CCc3ccc(NC(=O)c4ccc(F)cc4)cc32)CC1
O=C1CCOc2c(OCCNCCCCc3ccc([N+](=O)[O-])cc3)cc(F)cc21
COc1ccccc1N1CCN(CCn2c(=O)c3ccccc3c3ccccc32)CC1
COc1cccc2c1CCCC2C(=O)NCCCN1CCN(c2ccccn2)CC1
COc1ccc2[nH]cc(CCN)c2c1
COc1ccccc1N1CCN(CCCCCC(=O)NCc2ccncc2)CC1
COc1ccccc1N1CCN(CCCN2C(=O)NC3(CCCc4ccccc43)C2=O)CC1
O=C1CCCC(=O)N1CCCCN1CCN(c2nccc3sccc23)CC1
CN1CCc2cccc3c2C1Cc1cccc(OS(=O)(=O)C(F)(F)F)c1-3
O=C(CCCN1CCC(c2ccccc2)CC1)c1nc2ccccc2s1
Cc1ccc2c(N3CCN(CCc4cccc5c4ccc(=O)n5C)CC3)cccc2n1
O=C1C2CCCN2C(=O)CN1CN1CCN(c2cccc3c2COCCO3)CC1
OC(CCc1ccccc1)CN1CCC2(CC1)OCc1c2ccc2ccccc12
NN1C(=O)C2CCCC=C2N=C1SCCCN1CCN(c2ccc3ccccc3n2)CC1
COc1ccc2c(c1)c(C1=CCNCC1)cn2S(=O)(=O)c1ccc(N)cc1
O=C(N(CCN1CCN(c2ccccc2O)CC1)c1ccccn1)C12C3C4C1C1C2C3C41I
O=C(N(CCN1CCN(c2ccccc2O)CC1)c1ccccn1)C12CC3CC(C1)C(I)C(C3)C2
Fc1ccc(-c2cncc(CN3CCN(c4ncccn4)CC3)c2)cc1
COc1ccc(OC)c2c1CC1c3c(cccc3-2)CCN1C
CCC(CC)NC(=O)C1Cc2c(cc3c[nH]c4c3c2C=CC4)N(C)C1
CC1NC(NCC(F)F)=Nc2cccc(Cl)c21
COc1ccccc1N1CCN(CN2C(=O)C=C(C3c4ccccc4-c4ccccc43)C2=O)CC1
Cc1ccccc1N1CCN(CCCCn2cnc3c(cnc4ccccc43)c2=O)CC1
O=C1CC2(CCCC2)CC(=O)N1CCN1CCCN(c2ccccc2Cl)CC1
CN1CC(CNC(=O)OCc2ccccc2)CC2c3cc(C(C)(C)C)cc4[nH]cc(c34)CC21
O=C(N(CCN1CCN(c2ccccc2O)CC1)c1ccccn1)C12CCC(I)(CC1)C2
COc1cccc(OC)c1OCCNCCOc1ccccc1OCc1ccccc1
O=C(NCCN1CCN(c2ncccn2)CC1)C12CC3CC(CC1C3)C2
Cc1cc2c(OCC(O)CN3CCC(c4cc5ccc(F)cc5s4)CC3C)cccc2[nH]1
CC1(C)CC(=O)N(CCCCN2CCN(c3ccc4ccccc4n3)CC2)C(=O)C1
Cc1cc(C(=O)N2CCc3cc4ccnc(N5CCN(C)CC5)c4cc32)c(C(F)(F)F)o1
COc1cc(N2CCN(C3CCN(c4cccc5cc(F)cnc45)CC3)CC2)c2ncccc2c1
Clc1ccc(Sc2ccccc2N2CCNCC2)cc1
COC(=O)c1ccc(F)c2c1CC(N(CCCc1c[nH]c3ccc(F)cc13)C1CCC1)CO2
CCNC(=O)Nc1cccc(CCN2CCN(c3cccc4nc(C)ccc34)CC2)c1
COc1cc(N2CCN(C3CCN(c4ccc(F)c5cc(F)cnc45)CC3)CC2)c2ncccc2c1
NCCc1c[nH]c2ccc(OCC(=O)N3CCN(c4ccc([N+](=O)[O-])cc4)CC3)cc12
Clc1ccc2[nH]cc(CCN3CCCC(c4ccnc(NC5CC5)n4)C3)c2c1
COc1ccccc1N1CCN(CCCCNC(=O)c2cccc(F)n2)CC1
COc1ccccc1N1CCN(CCN(C(=O)C2CC3CCC2CC3)c2ccccn2)CC1
COc1cccc2c1CCCC2=CCCN1CCN(c2ccccn2)CC1
COc1ccccc1N1CCN(CCCSc2nc3ccccc3n2C)CC1
COc1ccccc1N1CCN(CCNC(=O)c2sccc2C)CC1
