# Supplementary material for: MTMol-GPT: De novo multi-target molecular generation with transformer-based generative adversarial imitation learning
Source: PLoS Comput Biol. 2024 Jun 26;20(6):e1012229. doi: 10.1371/journal.pcbi.1012229 (PMC11233020; doi:10.1371/journal.pcbi.1012229)
Supplement: S1 Data — All datasets for each figure and table are structured in the supporting_data.zip file. (ZIP) [file pcbi.1012229.s002.zip › data/DLGN/HTR1A_valid.txt]

O=C(NCCN1CCN(C2CCCc3ccccc32)CC1)c1ccc(Cl)cc1
CN(C)CCc1c[nH]c2ccc(Nc3ncccc3[N+](=O)[O-])cc12
Oc1c2c(c(O)n1CCCCN1CCN(c3cccc(C(F)(F)F)c3)CC1)CC=CC2
CCN1CC(CNCCc2c[nH]c3ccc(F)cc23)Oc2ccccc21
c1ccc2c(CCN3CCCC(c4ccnc(NC5CC5)n4)C3)c[nH]c2c1
CCCN(CCCCn1c(O)c2c(c1O)CCC2)C1COc2cccc(OC)c2C1
CCCN1CCCC12COc1cccc(O)c1C2
COc1ccccc1N1CCN(CCSc2nc3ccccc3s2)CC1
O=C1C=C(C(c2ccccc2)c2ccccc2)C(=O)N1CN1CCN(c2cccc(C(F)(F)F)c2)CC1
O=C(c1cccc(CN2CCN(c3cccc4ccccc34)CC2)c1)N1CCCCC1
COc1cc(Cl)ccc1N1CCN(CCn2cnc3sc4c(c3c2=O)CCN(C)C4)CC1
CCCN(CCCCN1C(=O)c2ccccc2S1(=O)=O)C1COc2cccc(OC)c2C1
CCN1CCC=C(c2c[nH]c3ccc(OC)cc23)C1
COc1ccccc1N1CCN(CCCCNc2ccc3cc(N)ccc3n2)CC1
COc1ccccc1N1CCN(CCNC(=O)C23CC4CC(CC2C4)C3)CC1
Cc1ccc2c3c(ccc2n1)OCC(CN1CCCN(c2ccc4cc(F)ccc4n2)CC1)O3
O=C(NCCCCN1CCN(c2ncccn2)CC1)c1ccccc1
COc1ccccc1N1CCN(CCC(=O)c2ccsc2)CC1
NCCc1c[nH]c2ccc(OCCNC(=O)COc3ccc4[nH]cc(CCN)c4c3)cc12
COc1cccc(OC)c1OCCNCC1COCC(c2ccccc2)(c2ccccc2)O1
CCOc1ccccc1OCCNCCOc1ccccc1OCc1ccccc1
CCN(CC)C(O)=C1CNc2cc3c4c(cccc4c2C1)NC3
CCCN(CCC)C1CCc2cc(F)c3[nH]cc(C=O)c3c2C1
C=CCC1c2c(O)cccc2CCC1NCCC
O=C(NCCN1CCN(c2ccc(F)cc2)CC1)c1ccc2ccccc2c1
O=C(CCCCN1CCN(c2ccc(Cl)cc2)CC1)c1nc2ccccc2s1
CCCN(CCC)C1CCc2ccc3[nH]c(C(N)=O)cc3c2C1
O=C(NCCN1CCN(c2cccc3c2OCCO3)CC1)C1CCCCC1
NC(=O)c1ccc(F)c2c1CC(N(CCCCn1ccc3cccc(F)c31)CC1CC1)CO2
O=C1CSC(=O)N1CCCCCCCCNCC1CCc2ccccc2O1
CC(=O)OC(CCCN1CCN(c2ncc(F)cn2)CC1)c1ccc(F)cc1
CC(C)Oc1ccccc1N1CCN(Cc2ccc(CN3CCCCCC3=O)o2)CC1
CC(C)Oc1ccccc1N1CCN(Cc2cccc(Cc3[nH]c(O)nc3O)c2)CC1
COc1cccc(C(=O)NCCN2CCN(c3ccccc3)CC2)c1
COc1ccc(C(=O)NCCN2CCN(C3CCCc4ccccc43)CC2)cc1
O=C(CCCCN1CCN(c2ccccc2)CC1)c1nc2ccccc2s1
CCOc1ccccc1N1CCN(CCCCCCCn2ncc(Cl)c(N3CCN(CC4COc5ccccc5O4)CC3)c2=O)CC1
CC(=O)c1ncn2c1COc1c(CCN3CCN(c4cccc5nc(C)ccc45)CC3)cccc1-2
CCCN(CCC)C1CCc2ccc3[nH]cc(C(C)=O)c3c2C1
c1ccc2c(c1)CCC(CNCCCNC1=NCCCN1)O2
Cc1cc2cccc(N3CCNCC3)c2o1
CC1SC2(CCCC2)C(=O)N1CCCCN1CCN(c2nsc3ccccc23)CC1
CCCCCCN1CCc2c([nH]c3ccccc23)C1
Cn1c(=O)sc2cc(CCN3CCN(c4ccccc4O)CC3)ccc21
CCCN1CCc2cccc3c2C1Cc1cccc(OCc2cn(CCCCN4CCN(c5ccccc5OC)CC4)nn2)c1-3
CCCCCCCCCCN1CCN(c2cccc3c2OCCO3)CC1
CCCN(C1CCCC1)C1COc2cccc(C(=O)NC)c2C1
COc1ccccc1N1CCN(CCCNC(=O)c2cccc3c(=O)c(C)c(-c4ccccc4)oc23)CC1
COc1cccc2c1CCCC2CCCN1CCC(Cc2ccccc2)CC1
Oc1nc2nc(-c3ccccc3Cl)cc-2c(O)n1CCN1CCN(c2ccccc2Cl)CC1
COc1ccccc1N1CCN(CCCCNC(=O)c2ccc(F)nc2)CC1
COc1cccc2c1C(CCCN1CCN(c3ccccn3)CC1)=CCC2
Cc1ccc(CNCC2(F)CCN(C(=O)c3ccc(Br)s3)CC2)nc1
COc1ccccc1N1CCN(CCCOC(=O)CC23CC4CC(CC(C)(C4)C2)C3)CC1
O=C1C(c2ccc(F)cc2)C2=CCCCN2C(=O)N1CCCCN1CCC(c2c[nH]c3ccccc23)CC1
O=C1C2CCCN2C(=O)N1CCCN1CCN(c2cccc(Cl)c2)CC1
O=C(CCCCCN1CCN(c2ccccc2-c2ccccc2)CC1)N1CCc2ccccc2C1
COc1ccccc1N1CCN(CCCCCC(=O)N2CCCC2C(N)=O)CC1
Oc1cc(-c2c[nH]c3ccccc23)c(O)n1CCCCN1CC=C(c2c[nH]c3ccc(Br)cc23)CC1
COc1ccccc1N1CCN(CCNC(=O)c2ccsc2)CC1
COc1ccc(S(=O)(=O)NC(C)CCN2CCN(c3cccc(C(F)(F)F)c3)CC2)cc1
O=C(NCCN1CCN(c2cccc(Cl)c2)CC1)c1nsc2ccccc12
CCOC12CCC(C(=O)C1)c1c2c(O)n(CCCCN2CCN(c3ccccc3OC)CC2)c1O
COc1ccccc1N1CCN(CCCNc2nc3c(c(=O)n(C)c(=O)n3C)n2CCCc2ccccc2)CC1
CN1CCc2c(sc3ncn(CCN4CCN(c5cccc6c5OCC6)CC4)c(=O)c23)C1
NCCc1c[nH]c2cccc(O)c12
CCCNC1CCc2cccc(OS(=O)(=O)C(F)(F)F)c2C1
COc1ccccc1N1CCN(CCCCNC(=O)c2ccn3nccc3c2)CC1
Cc1ccc2c(N3CCN(CCc4c(C)ccc5c4CCC(=O)N5C)CC3)cccc2n1
CS(=O)(O)=Nc1ccc(N2CCN(C(=O)COc3ccc4[nH]cc(CCN)c4c3)CC2)cc1
Cc1ccc2c(OCCN3CCC(Cc4cccc(-c5ccccc5)c4)CC3)cccc2n1
CC(C)Oc1ccccc1N1CCN(Cc2nc3cccc(C(=O)NC4CN5CCC4CC5)c3[nH]2)CC1
Fc1ccc(COc2ccccc2C2CCNCC2)cc1
CS(=O)(=O)Nc1ccc(N2CCN(C(=O)CCCCCOc3ccc4[nH]cc(CCN)c4c3)CC2)cc1
COc1ccc2ccc(NCCN3CCN(c4ccccc4OC)CC3)nc2c1
CN(C)CCSc1cccc(-c2ccccc2)n1
c1cc(N2CCN(C3CCC(c4c[nH]c5ncccc45)CC3)CC2)c2cc[nH]c2c1
O=C1c2ccccc2C(=O)N1CCCCN1CCN(c2ccccc2)CC1
CCCN(CCC)C1CC1c1ccccc1Br
Cc1ccc2c(N3CCN(CCc4cccc5c4OCc4c(C(=O)N6CCCCC6)ncn4-5)CC3)cccc2n1
COc1cccc(Cl)c1OCCNCCOc1ccccc1OCc1ccccc1
COc1cccc2c(CCCNCCOc3ccccn3)cccc12
c1ccc(-c2ccccc2OCCNCC2COC(c3ccccc3)(c3ccccc3)O2)cc1
c1ccc(CCN2CCN(c3cccc4ccoc34)CC2)cc1
COc1ccccc1N1CCN(CCN2C(=O)c3cc(N)ccc3C2(O)c2ccccc2)CC1
Oc1c2c(c(O)n1OCCN1CCN(c3cccc(C(F)(F)F)c3)CC1)C1C=CC2C1
Cc1cc2c(OCC(O)CN3CCC(c4ccc5scc(C)c5c4)CC3C)cccc2[nH]1
COc1nsnc1N1CCN(CC(Cc2cccnc2)NC(=O)C2(C)CCCCC2)CC1
COc1ccccc1N1CCN(CCCN2C(=O)NC(C)(c3ccccc3)C2=O)CC1
COc1ccccc1N1CCN(CCCCCN2C(=O)c3ccc(N(C)C)cc3C2=O)CC1
c1ccc(OCCCN2CCN(c3ccccc3)CC2)cc1
CN(C)c1nc(NC2CCC(NC(=O)c3ccc(F)c(F)c3)CC2)nc2ccccc12
CCN1C(=O)COc2c(CCN3CCN(c4cccc5nc(C)ccc45)CC3)cccc21
Cc1ccc2c(N3CCN(CCc4cccc5c4OCc4c(C)nnn4-5)CC3)cccc2n1
Oc1cc(-c2c[nH]c3ccccc23)c(O)n1CCCCN1CC=C(c2c[nH]c3ccc(F)cc23)CC1
c1ccc2c(C3CCC(N4CCN(c5cccc6[nH]cnc56)CC4)CC3)c[nH]c2c1
O=c1c(-c2ccccc2F)c2ccccn2c(=O)n1CCCCN1CCC(c2c[nH]c3ccccc23)CC1
COc1ccc2[nH]cc(CCN(C)C)c2c1F
COc1ccccc1N1CCN(CCCCNC(=O)c2ccsc2)CC1
CC1Cc2ccc3c(c2O1)-c1cccc2c1C(C3)N(C)CC2
FC(F)(F)c1cccc(N2CCN(CCCN3CC4CCCN4C3)CC2)c1
CN1CCc2cccc3c2C1Cc1cccc(C#N)c1-3
COc1ccccc1N1CCN(CCCCNC(=O)c2cccs2)CC1
COc1ccc2[nH]cc(C3CCN(CCCCN4C(=O)C(c5ccccc5C)C5=CCCCN5C4=O)CC3)c2c1
OC(COc1ccccc1)CN1CCC2(CC1)OCc1c2ccc2ccccc12
COc1ccccc1N1CCN(CCCCn2c(O)c3c(c2O)C2(OC(C)=O)C=C(C)C3C(C)C2)CC1
COc1ccccc1N1CCN(CCNS(=O)(=O)c2cccc3c(N(C)C)cccc23)CC1
COc1ccc2[nH]cc(C3CCN(CCCCn4c(=O)c(-c5ccccc5F)c5ccccn5c4=O)CC3)c2c1
Cc1ccc2c(N3CCN(CCCc4cccc5c4OCC(=O)N5C)C(C)C3)cc(F)cc2n1
COc1ccccc1N1CCN(CCN(C(=O)c2cccc3ccccc23)c2ccccn2)CC1
O=C(NCCN1CCN(c2ccc(F)cc2)CC1)c1cnc2ccccc2n1
COc1ccccc1N1CCN(CCC(O)c2csc3ccccc23)CC1
Cc1cc(C)c2cc(C3CCN(CC(O)COc4cccc5[nH]c(C)cc45)CC3)sc2c1
O=C(NCC(O)CCN1CCN(c2cccc(Cl)c2Cl)CC1)c1cc2ccccc2[nH]1
NCCc1c[nH]c2ccc(OCCCCC(=O)N3CCN(c4ccc(N)cc4)CC3)cc12
Oc1ccccc1N1CCN(Cc2cn(-c3cccc4ccccc34)c3ccccc23)CC1
Fc1cccc(Oc2ccccc2Cl)c1OC1CNC1
COc1ccccc1N1CCN(CCOn2c(O)c3c(c2O)C2C=CC3C2)CC1
COc1cccc2sc(C3CC4CCC(C3)N4CC(O)COc3cccc4[nH]ccc34)cc12
O=C1c2ccccc2C(=O)N1CCCCNCCCOc1cccc2ccccc12
COc1cccc2c1CCCC2CCCNCCc1ccccc1
COc1cccc(Sc2ccccc2N2CCNCC2)c1OC
COc1cccc2c1CC(NCCCCN1C(=O)CC3(CCCC3)CC1=O)CO2
O=C(NCCCN1CCN(c2ncccn2)CC1)NC12CC3CC(CC(C3)C1)C2
COc1ccc2[nH]cc(C3CCN(CCCCn4c(O)cc(-c5c[nH]c6ccccc56)c4O)CC3)c2c1
NC(N)=NN=Cc1c[nH]c2ccc(O)cc12
COc1ccccc1N1CCN(CCCNS(=O)(=O)c2ccc3ncccc3c2)CC1
COc1ccccc1N1CCN(CCC(O)c2ccc(C)s2)CC1
COc1ccccc1N1CCN(CC=CCN2C(=O)c3ccccc3C2=O)CC1
COc1cccc(C)c1OCCNCCOc1ccccc1OCc1ccccc1
CC(C)(O)C1SCN(CCCCN2CCN(c3csc4cc(F)ccc34)CC2)C1=O
COc1ccccc1N1CCN(CCCN2CC3CCCN3C2)CC1
CCCN(CCC)CCc1c[nH]c2ccc(O)cc12
CN1CCN(c2cccc3ccc(OCC(=O)N4CCN(c5ccccc5C#N)CC4)cc23)CC1
Oc1c2c(c(O)n1OCCCN1CCN(c3cccc(C(F)(F)F)c3)CC1)C1C=CC2C1
CCOc1ccccc1N1CCN(CCCNC(=NC#N)c2ccncc2)CC1
OC(CCN1CCN(c2cccc3c2OCCO3)CC1)c1csc2ccccc12
CN=S(O)(O)=CCc1ccc2[nH]cc(C3CCN(C)CC3)c2c1
CSc1ccccc1N1CCN(CCCCC(=O)N2CCCC2C(N)=O)CC1
c1ccc(OCCNCC2COC(c3ccccc3)(c3ccccc3)CO2)cc1
Cn1cnnc1-c1ccc2c(c1)c(C1CCN(CCN3CCNC3=O)CC1)cn2-c1ccc(F)cc1
CCOC(=O)C1CCN(CC2COc3ccc4[nH]c(C(=O)OC)cc4c3O2)CC1
CC(N)Cc1c[nH]c2ccc(O)cc12
OC1(c2ccc3c(c2)OCO3)CCC(N2CCN(Cc3ccccc3Cl)CC2)CC1
COc1cccc2sc(C3CCN(CC(O)COc4cccc5[nH]c(C)cc45)C(C)C3)cc12
Cc1ccc2c(OCCN3CCC(Cc4cccc(N5CCCC5)c4)CC3)cccc2n1
Fc1ccccc1OC(CCN1CCN(c2nsc3ccccc23)CC1)c1ccccc1
COc1ccccc1N1CCN(CCCC2CCCc3c(OC)cccc32)CC1
COc1cccc(N2CCN(CCN3C(=O)CC4(CCCC4)CC3=O)CC2)c1
COc1ccc2c(c1)C=C(CCN1CCN(c3ccccc3)CC1)CC2
O=C1C2CCCN2C(=O)N1CCCCNCC1CCc2ccccc2O1
Fc1ccc2[nH]cc(CCCNCCOc3cccc4ccoc34)c2c1
Oc1c2c(cn1CCCCN1CCN(c3cccc(Cl)c3Cl)CC1)c(Cl)nc1ccccc12
NC(=O)c1ccc(F)c2c1CC(N(C1CCC1)C1CCC1)CO2
O=C1NC2(CCc3ccccc32)C(=O)N1CCCN1CCN(c2ccccc2)CC1
COc1ccccc1N1CCN(CCN2CCC3(CCCC3)CC2=O)CC1
O=C(NCCCCN1CCN(c2cccc(Cl)c2Cl)CC1)c1cc2ccccc2cn1
CC(=O)Nc1cccc(N2CCN(CCCCN(C)S(=O)(=O)CC(C)C)CC2)c1
NCCc1c[nH]c2ccc(-c3nc(Cc4ccccc4)no3)cc12
c1ccc2c(c1)CCCC2CCCN1CCN(C2=NCCCC2)CC1
Cc1[nH]c2ccc(Cl)cc2c1CCN1CCCC(c2ccnc(NC3CC3)n2)C1
NN1C(=O)C2CCCC2=NC1=CCCCN1CCN(c2ccc3ccccc3n2)CC1
O=C1NCCc2ccc3c(c21)CC(NCCCc1c[nH]c2ccc(F)cc12)CO3
OC1(c2ccc3c(c2)OCO3)CCC(N2CCN(Cc3ccccc3I)CC2)CC1
Cc1cccc2nc(CCCCN3CCN(c4ccc5ccccc5n4)CC3)n(N)c(=O)c12
O=[N+]([O-])c1ccc(-c2cccc(N3CCNCC3)c2)cc1
NC(=O)c1ccc2[nH]cc(C3=CCC(NCCCNC4CC=C(c5c[nH]c6ccc(C(N)=O)cc56)CC4)CC3)c2c1
COc1ccc2[nH]cc(CCCCN3CCN(c4ccc(OCc5ccccc5)cc4)CC3)c2c1
COc1ccc(NC(=O)N2CCN(CCCCc3c[nH]c4ccc(F)cc34)CC2)cc1N1CCN(C)CC1
Cc1ccc(Oc2ncccc2C2CCNCC2)c(F)c1
Oc1ccccc1N1CCN(CCC(O)c2csc3ccccc23)CC1
COc1ccccc1N1CCN(CCNC(=O)c2ccc3ccccc3c2)CC1
O=C1C2CCCCN2C(=O)N1CCCCN1CCN(c2cccc(Br)c2)CC1
COc1ccccc1N1CCN(Cc2cn(-c3ccccc3)c3ccccc23)CC1
CN(C)CCc1cn(-c2ccccc2)c2ccccc12
Cc1ccc2c(N3CCN(CCc4cccc5c4OCc4c(C(N)=O)ncn4-5)CC3)cccc2n1
CN1CCN(c2nccc3cc4c(cc23)N(C(=O)c2ccc(C(F)(F)F)nc2)CC4)CC1
CCCN(CCCN1C(=O)CC2(CCCC2)CC1=O)C1COc2cccc(OC)c2C1
c1cnc(NC2CCC(CCN3CCc4ccccc4C3)CC2)nc1
CC(C)Oc1ccccc1N1CCN(CCCCn2nc(-n3ccc4ccccc43)ccc2=O)CC1
c1ccc(NCCCNCC2CCc3ccccc3O2)nc1
O=C(c1cccc2ccccc12)N(CCN1CC=C(c2ccccc2)CC1)c1ccccn1
COc1ccccc1N1CCN(CCOC(=O)C23CC4CC(CC2C4)C3)CC1
Cc1ccc2c(N3CCN(CCc4ccc5c(c4)NC(=O)CO5)CC3)cc(F)cc2n1
COc1cccc(OCCNCC2COC(c3ccccc3)(c3ccccc3)O2)c1
COc1ccc2[nH]cc(C3CCN(CCCCn4c(=O)c(-c5ccc(C)cc5)c5ccccn5c4=O)CC3)c2c1
COc1ccccc1N1CCN(CCCCNC(=O)C2CCC(=O)N2C(=O)C2CCCCC2)CC1
Cc1ccc(CNCC2(F)CCN(C(=O)c3ccc4ccccc4c3)CC2)nc1
CCCN(CCC)C1CCc2ccc3[nH]cc(C(=O)C(=O)N(CC)CC)c3c2C1
Oc1c2c(c(O)n1OCCN1CCN(c3ccccc3Cl)CC1)C1C=CC2C1
Cc1ccc2c(N3CCN(CCc4cccc5c4OCc4nc(C)c(C)n4-5)CC3)cccc2n1
O=C1c2ccccc2C(=O)N1CCCCN1CCn2c(cc3ccccc32)C1
CC(=O)NCc1ccc(CCCN2CCN(c3ccccc3)CC2)cc1
CCCN(CC1CCc2[nH]c3ccc(F)cc3c2C1)C1COc2c(F)ccc(C(N)=O)c2C1
Cc1ccc(-c2nn(CCCCN3CCN(c4ccccc4OC(C)C)CC3)c(=O)c3ccccc23)cc1
COc1cccc2c(CCCN3CCN(c4ccccn4)CC3)cccc12
C=CCNC1CCc2cccc(O)c2C1CC=C
COc1ccccc1N1CCN(CCCCCNC(=O)c2ccc3ccccc3c2)CC1
CCN1CCC=C(c2c[nH]c3ccc(Cl)cc23)C1
COc1ccccc1N1CCN(CCNC(=N)C2CCCCC2)CC1
c1cc2c(c(N3CCNCC3)c1)CCCC2
COc1ccc2[nH]cc(C3CCC(N4CCN(c5cccc6[nH]ccc56)CC4)CC3)c2c1
O=C1c2ccccc2S(=O)(=O)N1CCCCN1CCN(c2ncccn2)CC1
Cc1cc2c(OCC(O)CN3CCC(c4cc5cccc(F)c5s4)CC3C)cccc2[nH]1
Fc1ccc2c(C3=CCN(CCOc4cccc5c4OCCO5)CC3)c[nH]c2c1
CCCN(CCC)C1CCc2cc(F)c3[nH]cc(C(=O)CC)c3c2C1
Cc1ccc2c(N3CCN(CCc4cccc5c4OCc4nnnn4-5)CC3)cccc2n1
COc1ccc(F)cc1OCCNCCc1c[nH]c2ccc(F)cc12
COc1cccc(C(=O)NCCCCN2CCN(c3cccc4ccccc34)CC2)c1
CCCOc1ccc2[nH]cc(CCN)c2c1
Cn1nnc(-c2ccc3c(c2)c(C2CCN(CCN4CCOC4=O)CC2)cn3-c2ccc(F)cc2)n1
COc1ccccc1N1CCN(CCCCNC(=O)c2ccc[nH]2)CC1
COc1cccc2c1CC(NCCCN1C(=O)c3ccccc3C1=O)CC2
Oc1nc2ccccc2n1CCCCCCN1CCN(c2ccccc2)CC1
NCCc1c[nH]c2ccc(OCCNC(=O)NCCOc3ccc4[nH]cc(CCN)c4c3)cc12
c1ccc(CNCC2CCN(CCc3c[nH]c4ccc(-n5cnnc5)cc34)C2)cc1
Cn1c(=O)c2c(nc3n(CCCCN4CCN(c5cccc(Cl)c5)CC4)c(=O)ccn23)n(C)c1=O
O=C1CC2(CCCC2)CC(=O)N1CCN1CCN(c2cc(F)ccc2F)CC1
COc1ccccc1N1CCN(CCCCN2CSC3(CCCC3)C2=O)CC1
O=C(CCCCCN1CCN(c2ccccc2F)CC1)NC1CCCc2ccccc21
O=C1C2CCCCN2C(=O)N1CCCCN1CCN(c2cccc(Cl)c2)CC1
COc1ccccc1N1CCN(CCCCC(=O)NC2CCCc3c(OC)cccc32)CC1
O=C1C2CCCN2C(=O)N1CCCCN1CCN(c2ccccc2)CC1
Cn1c(=O)sc2cc(CCN3CCN(Cc4ccccc4)CC3)ccc21
CCCN(CCC)C1CCc2cccc(OCC(=O)C=NN)c2C1
OC1C(CNCCOc2ccccc2)CCC1(c1ccccc1)c1ccccc1
O=C1C2CCCCN2C(=O)N1CCCCN1CCN(c2ccccc2Br)CC1
Cc1ccccc1-c1cccc(N2CCNCC2)c1
O=C(NC12CC3CC(CC(C3)C1)C2)OCCN1CCN(c2cccc(Cl)c2)CC1
O=C(c1cnc2ccccc2n1)N(CCN1CCN(c2ccccc2)CC1)c1ccccn1
CCCN(CCCCn1ccc2cc(F)ccc21)C1COc2c(F)ccc(C(N)=O)c2C1
O=C1c2ccccc2S(=O)(=O)N1CCCCN1CCN(c2cnccn2)CC1
Fc1ccc(OCCCN2CCN(c3ccc(Cl)cc3)CC2)cc1
COc1ccccc1N1CCN(CCC(O)c2cccs2)CC1
COc1cccc2cc(C3CCN(CC(O)COc4cccc5[nH]ccc45)CC3)sc12
COc1cccc2c1CC(NCCCCc1ccccc1)CC2
O=C(Nc1cccc(CCN2CCN(c3ccccc3)CC2)c1)Nc1ccccn1
CN1CCN(c2cccc3ccc(OCC(=O)N4CCN(C(=O)COc5ccc6cccc(N7CCN(C)CC7)c6c5)CC4)cc23)CC1
O=C1c2ccccc2OC=C(Cl)N1CCCCN1CCC(c2ncccn2)CC1
Cc1cccc(-n2cc(CCN(C)C)c3ccccc32)c1C
FC(F)(F)c1ccc(OC(CCN2CCN(c3nsc4ccccc34)CC2)c2ccccc2)cc1
COc1ccccc1N1CCN(CCCn2c(O)nc3cc(-c4ccccc4)nc-3c2O)CC1
CCCN(CC=CI)C1CCc2cccc(O)c2C1
Fc1cccc(Cl)c1Oc1ncccc1OC1CNC1
COc1ccccc1N1CCN(CCCNC(=NC#N)c2ccncc2)CC1
CCCN(CCC)C1CCc2ccc3[nH]cc(C(=O)c4ccccc4)c3c2C1
Cc1cccc(N2CCN(CCCCN3CSC(C)(C)C3=O)CC2)c1
COc1ccc2[nH]cc(C3CCN(CCCCn4c(=O)c(-c5ccccc5)c5ccccn5c4=O)CC3)c2c1
CC1CC(c2cc3cccc(F)c3s2)CCN1CC(O)COc1cccc2[nH]ccc12
O=C1CSC(=O)N1CCCCNCC1CCc2ccccc2O1
COc1cccc(N2CCN(CCCCOc3ccc4c(c3)OC(=O)C3CCC=C43)CC2)c1
Cc1cccc(N2CCN(CCCN=C(NC#N)c3ccncc3)CC2)c1C
O=C1c2ccccc2S(=O)(=O)N1CCCCNCC1CCc2ccccc2O1
CCCCCCCc1ccc(C(=O)N(CCN2CCN(c3ccccc3OC)CC2)c2ccccn2)cc1
CCCC(=O)NC1CCc2cc(CCN3CCN(c4nsc5ccccc45)CC3)ccc21
Fc1ccc(SCCCN2CCN(c3ccccn3)CC2)cc1
COc1ccccc1N1CCN(CCCCCCCn2ncc(Cl)c(N3CCN(CC4COc5ccccc5O4)CC3)c2=O)CC1
CCCCCC(C)NC(=O)C1Cc2c(cc3c[nH]c4c3c2C=CC4)N(C)C1
O=C1C2CCCCN2C(=O)N1CN1CCN(c2cccc3ccccc23)CC1
Cc1ccc2c(N3CCN(CCc4cc5c(cc4F)OCC(=O)N5)CC3)cccc2n1
Cc1cccc(F)c1Oc1cccc(F)c1OC1CCNC1
COc1ccccc1OCCNCC1CCC(c2ccccc2)(c2ccccc2)C1O
CN1CCc2c(sc3ncn(CCN4CCN(c5ccccc5-c5ccccc5)CC4)c(=O)c23)C1
Cc1ccc2c(N3CCN(CCc4cccc(NC(=O)Nc5ccc(F)cc5)c4)CC3)cccc2n1
Cc1ccc(S(=O)(=O)NCCCCN2CCN(c3cccc(NC(=O)C4CC4)c3)CC2)cc1
C=CCC1c2c(cccc2OC)CCC1N(CCC)CCC
COc1cccc2c1CCCC2C(=O)NCCCN1CCN(c2ccccc2)CC1
O=c1cc(C(F)(F)F)c2ccc(OCCCCN3CCC(c4noc5cc(F)ccc45)CC3)cc2o1
O=C1CC2(CCCC2)CC(=O)N1CCN1CCN(c2ccccc2)CC1
CNCCc1c[nH]c2ccc(O)cc12
O=C1C2CCCCN2C(=O)N1CCCCN1CCN(c2ccc(F)cc2)CC1
COc1ccc2[nH]cc(C3=CCN(CCCCn4c(O)cc(-c5c[nH]c6ccccc56)c4O)CC3)c2c1
Cc1cccc(Sc2ccccc2N2CCNCC2)c1C
O=C(NCCN1CC=C(c2ccc(F)cc2)CC1)c1cnc2ccccc2n1
Cc1ccccc1Sc1ccccc1N1CCNCC1
OC(CCN1CCN(c2cccc3c2OCCCO3)CC1)c1csc2ccccc12
COc1ccccc1C1(O)CCC(N2CCN(Cc3ccccc3)CC2)CC1
O=C1CSCN1CCCCN1CCN(c2cccc(Cl)c2)CC1
COc1cccc2c1CC(NCCCc1ccccc1)CC2
NC(=O)c1ccc2[nH]cc(C3=CCC(NCCCCNC4CC=C(c5c[nH]c6ccc(C(N)=O)cc56)CC4)CC3)c2c1
C=CCN1CCC2c3c(O)cccc3CCC21
COC(=O)c1cc2c3c(ccc2[nH]1)OCC(CN1CCC(Nc2ccccc2)(C(N)=O)CC1)O3
CC(NCC1CCN(CCc2c[nH]c3ccc(CC4COC(=O)N4)cc23)C1)c1ccccc1
COc1ccccc1N1CCN(CCCn2c(=O)ccc(=O)n2-c2ccccc2)CC1
CC(CCCN1C(=O)CC2(CCCC2)CC1=O)N1CCN(c2ccc(F)cc2)CC1
CCN(CC)CCc1c[nH]c2ccc(OS(=O)(=O)C(F)(F)F)cc12
C1=C(c2c[nH]c3ncccc23)CCN(CCOc2cccc3[nH]ccc23)C1
O=C1C2CCCN2C(=O)N1CCCCCCCCNCC1CCc2ccccc2O1
CCCCc1ccc(C(=O)N(CCN2CCN(c3ccccc3OC)CC2)c2ccccn2)cc1
NC(=O)c1cccc2c1C1CCN(CC3CC3)C1CC2
CC1CCCCC1NC(=O)C1Cc2c(sc3ccccc23)CN1
CN1CCN(c2cccc3ccc(OCCOc4ccc5[nH]cc(CCN)c5c4)cc23)CC1
CNC(=O)c1cccc2c1CC(N(CCCCN1C(=O)CC3(CCCC3)CC1=O)CC(C)C)CO2
CCCCCCCCN1CCN(c2cccc3ccoc23)CC1
Clc1ccc(Sc2ccccc2N2CCNCC2)cc1Cl
COc1ccccc1N1CCN(CCCCn2c(O)ccc2O)CC1
O=C1Oc2cc(OCCCCN3CCN(c4cccc(C(F)(F)F)c4)CC3)ccc2C2=CCCC12
Fc1ccc2[nH]cc(CCNCC3CN(c4ccccc4)c4ccccc4O3)c2c1
COc1ccccc1N1CCN(CCCNC(=O)C2CCCc3c(OC)cccc32)CC1
Oc1nc2ccc(CCN3CCN(c4ccccc4)CC3)cc2s1
COc1ccc(N2CCN(CCCCc3c[nH]c4ccc(OCc5ccccc5)cc34)CC2)cc1
CCCCCCCNC1CC=C(c2c[nH]c3ccc(C(N)=O)cc23)CC1
Fc1ccccc1Oc1cccc(F)c1OC1CCNCC1
COc1cccc(N2CCN(CCCCOc3ccc4c(C)cc(=O)oc4c3)CC2)c1
OC(COc1cccc2[nH]ccc12)CN1C2CCC1CC(c1cc3ccccc3s1)C2
Oc1[nH]cc2ccc(OCCCN3CCN(c4cccc5c4COCC5)CC3)cc12
COc1cccc(C2=CCC(N3CCN(c4ccccc4OC)CC3)CC2)c1
COc1ccccc1N1CCN(Cc2ccc(CN(C)S(=O)(=O)C(C)C)n2C)CC1
Fc1cccc(OCc2ccccc2N2CCNCC2)c1F
COc1ccc2[nH]cc(CCCCN3CCN(c4ccc5c(c4)CCO5)CC3)c2c1
FC(F)(F)c1ccc2c(c1)nc(N1CCNCC1)c1cccn12
CN1CCN(c2cccc3ccc(OCC(=O)N4CCN(c5cccc6c5OCCO6)CC4)cc23)CC1
COc1ccc2occ(CCN(C)C)c2c1
Cn1c(=O)sc2cc(CCN3CCC(Cc4ccccc4)CC3)ccc21
COc1ccccc1N1CCN(CCCOc2ccc(F)cc2)CC1
Clc1cccc(N2CCN(CCCCN3CC4CCCCN4C3)CC2)c1
O=C1NCc2ccc3c(c21)CC(N(CCCc1c[nH]c2ccc(F)cc12)CC1CC1)CO3
COc1cccc2c1CCCC2CCCN1CCN(C2CCCCC2)CC1
Cc1cn2c(n1)COc1c(CCN3CCN(c4cccc5nc(C)ccc45)CC3)cccc1-2
CCCN1CCc2cccc(OC)c2CC1
CCCN(CCC)C1CC1c1ccc(F)cc1
COc1ccccc1N1CCN(CCCOn2c(O)c3c(c2O)C2(OC(C)=O)C=C(C)C3C(C)C2)CC1
CC1(C)C(=O)N(Cc2ccc(Cl)cc2Cl)C(=O)N1CCCCCN1CCN(c2cccc(Cl)c2Cl)CC1
OC(COc1cccc2[nH]ccc12)CN1CCC(c2cc3ccccc3s2)CC1
COc1ccccc1N1CCN(CCN(C(=O)c2ccc(NC(=O)CCl)cc2)c2ccccn2)CC1
Cc1ccc2c(N3CCN(CCc4cccc5c4OCc4c(C(=O)N6CCC6)ncn4-5)CC3)cccc2n1
O=C(c1cccc(CN2CCN(c3ccccc3)CC2)c1)N1CCCCC1
C=Cc1cccc2c1-c1cccc3c1C(C2)N(C)CC3
CC(=O)c1ccc2[nH]cc(CCN)c2c1
OC(COc1cccc2[nH]ccc12)CN1CCC(c2cc3cc(Cl)ccc3s2)CC1
CCc1c(C(=O)N2CCc3cc4ccnc(N5CCN(C)CC5)c4cc32)cnn1-c1ccc(C#N)cc1
O=C(CCCN1CCN(c2ncccn2)CC1)c1ccc(F)cc1
COc1ccccc1N1CCN(CCCSc2nc(O)c3c(n2)sc2ccccc23)CC1
O=C1CSCC(=O)N1CCCCN1CCN(c2nccc3sccc23)CC1
Cc1ccc2c(N3CCN(CCc4c(C)ccc5c4ccc(=O)n5C)C(C)C3)cccc2n1
c1ccc(CN2CCN(c3cccc4ccoc34)CC2)cc1
COc1cccc2c(CCN3CC=C(c4c[nH]c5cc(F)ccc45)CC3)coc12
COc1ccc(N2CCN(CCCN=C(NC#N)c3ccccn3)CC2)cc1
O=C(NCCN1CCN(C2CCCc3ccccc32)CC1)c1ccc(F)cc1
CN1CCC=C(c2c[nH]c3ccc(Br)cc23)C1
C=CCC1c2c(cccc2OC)CCC1NCCC
O=C(NCCCN1CCC(c2nc3ccccc3o2)CC1)C1COc2ccccc2O1
Cn1c(=O)c2c(nc3nc(NCCN4CCN(c5cccc(Cl)c5)CC4)c(Br)cn32)n(C)c1=O
CC(=O)N1CCc2c(sc3nc(CCCCN4CCN(c5ccc6ccccc6n5)CC4)n(N)c(=O)c23)C1
CCCN1CCc2cccc3c2C1Cc1ccc2c(c1-3)OC(C)C2C
Fc1ccc2[nH]cc(C3CCC(N4CCN(c5cccc6c5OCCO6)CC4)CC3)c2c1
Cc1ccc2c(N3CCN(CCc4cccc5c4OCc4nnc(C)n4-5)CC3)cccc2n1
CN1CCN(c2cccc3[nH]cnc23)CC1
CN1CCc2cccc3c2C1Cc1ccc(CO)c(O)c1-3
COc1cccc2c1CC(NCC=CI)CC2
COc1cccc(OC)c1OCCNCC1COc2ccccc2O1
Nc1cccc(N2CCN(CCCCN3C(=O)C4CCCCN4C3=O)CC2)c1
COc1cccc2c1CCC(CCN1CCN(c3ccccc3)CC1)C2
CCCN(CCC)C1CCc2c(F)ccc(-c3ccco3)c2C1
C=CCOc1cccc2c1-c1cccc3c1C(C2)N(C)CC3
O=S(=O)(NCCCCN1CCN(c2cccc(Cl)c2)CC1)c1ccc2ncccc2c1
O=C(NCC1CCCN1CCc1ccccc1)c1ccccc1
COc1ccccc1N1CCN(CCCCC(=O)c2ccccc2)CC1
COc1ccccc1N1CCN(CC(O)CCNC(=O)c2ccc(-c3ccccn3)cc2)CC1
COc1ccccc1N1CCN(CCn2c(O)nc3cc(-c4ccccc4Cl)nc-3c2O)CC1
Cc1ccc2c(N3CCN(CCc4cccc5c4OCc4c(C(=O)NC6CCCC6)ncn4-5)CC3)cccc2n1
Oc1c2c(c(O)n1C1CCC(N3CCN(c4cccc(C(F)(F)F)c4)CC3)CC1)CCC=C2
COc1ccc2c(CCN3CC=C(c4c[nH]c5ccc(C#N)cc45)CC3)coc2c1
O=C1CC2(CCCC2)CC(=O)N1CCN1CCC(c2ccccc2Cl)CC1
O=c1c2cnc3ccccc3c2ncn1CCCCN1CCN(c2ccccc2F)CC1
Cc1cc2c(OCC(O)CN3CCC(c4ccc5ccsc5c4)CC3C)cccc2[nH]1
CCc1ccc(C(=O)N(CCN2CCN(c3ccccc3OC)CC2)c2ccccn2)cc1
COc1cc(N2CCN(C3CCN(c4cc(F)cc5cccnc45)CC3)CC2)c2ncccc2c1
Cn1c(=O)sc2cc(CCN3CCC(c4ccccc4)CC3)ccc21
CS(=O)(O)=Nc1ccc2c(c1)OC(CNCCCO)CC2
CCCN(CCC)C1CCc2cccc(C(C)=O)c2C1
COc1ccccc1N1CCN(CCNC(=O)c2ccc(C)s2)CC1
CCOC(=O)c1cc2cc(OCCCN3CCN(c4cccc(C(F)(F)F)c4)CC3)ccc2[nH]1
O=C1C=C(C(c2ccccc2)c2ccccc2)C(=O)N1CN1CCN(c2ccccc2)CC1
O=C(N(CCN1CCN(c2ccccc2O)CC1)c1ccccn1)C12C3C4C1C1C2C3C41CF
COc1ccccc1N1CCN(CCCCN2C(=O)N(C)C(=O)C2(c2ccccc2)c2ccccc2)CC1
CCCN(CCCCNC(=O)c1ccc(F)cc1)C1COc2cccc(OC)c2C1
O=C1C2CCCN2C(=O)N1CCCCNCCc1cccc2ccccc12
O=C1c2ccccc2OC=C(Cl)N1CCCCN1CCN(c2ncccn2)CC1
CC(=O)N(C)c1cccc(CCN2CCN(c3cccc4nc(C)ccc34)CC2)c1
O=C1CC2(CCCC2)CC(=O)N1OCCCN1CCN(c2cccc(C(F)(F)F)c2)CC1
OC(CNCCC(Oc1ccc(C(F)(F)F)cc1)c1ccccc1)COc1ccccc1C1CCCC1
Fc1ccc(OCCCN2CCN(c3ncccn3)CC2)cc1
[N-]=[N+]=Nc1ccc(CCN2CCN(c3cccc(C(F)(F)F)c3)CC2)cc1I
CCCN1CCc2cccc(O)c2CC1
COc1ccccc1N1CCN(Cc2ccc(CN3CCCCCC3=O)o2)CC1
Cc1ccc2c(N3CCN(CCc4cccc5c4ccc(=O)n5C)C(C)C3)cccc2n1
COc1ccccc1N1CCN(CCn2c(O)c3cc([N+](=O)[O-])ccc3c2-c2ccccc2)CC1
c1ccc2c(CCN3CCCC(c4ccnc(NC5CC5)n4)C3)csc2c1
CCCN(CCCc1c[nH]c2ccc(F)cc12)C1COc2c(F)ccc(OC)c2C1
O=C(N(CCN1CCN(c2ccccc2O)CC1)c1ccccn1)C12CCC(CF)(CC1)CC2
O=C1CSCN1CCCCN1CCN(c2nsc3ccccc23)CC1
Fc1ccc2[nH]cc(CCN3CCCC(c4ccnc(NC5CC5)n4)C3)c2c1
COc1ccccc1N1CCN(CCN(C(=O)C23CC4CC(CC(CF)(C4)C2)C3)c2ccccn2)CC1
O=C(NCCN1CCN(c2nsc3ccccc23)CC1)c1nsc2ccccc12
CN1CCC(c2c[nH]c3ccc(NC(=O)c4ccccc4[N+](=O)[O-])nc23)CC1
CCCN(CCCCn1c(=O)oc2cccnc21)C1COc2cccc(OC)c2C1
CC(=O)Nc1cccc(N2CCN(CC3CCN(S(=O)(=O)CC4CCCCC4)CC3)CC2)c1
CCCCn1c(NCCCN2CCN(c3ccccc3)CC2)nc2c1c(=O)n(C)c(=O)n2C
Cc1ccccc1C1CN(CCCc2cn(CCCN3CCN(c4ccccc4O)CC3)nn2)CCc2cc(O)c(O)cc21
COc1ccccc1N1CCN(CCNC(=O)NC23CC4CC(CC(C4)C2)C3)CC1
Cc1cc(=O)oc2cc(OCCCCN3CCN(c4cccc(C(F)(F)F)c4)CC3)ccc12
COc1ccccc1N1CCN(CCCCCN2C(=O)c3cccc4c(N)ccc(c34)C2=O)CC1
O=C1C=C(C2c3ccccc3-c3ccccc32)C(=O)N1CN1CCN(c2cccc(Cl)c2)CC1
COc1ccccc1N1CCN(Cc2cn(-c3ccccc3C(C)C)c3ccccc23)CC1
COc1ccc(-c2c(=O)n(CCCCN3CCC(c4c[nH]c5ccc(OC)cc45)CC3)c(=O)n3ccccc23)cc1
CC1SC(C)(C)C(=O)N1CCCCN1CCN(c2csc3cc(F)ccc23)CC1
Cn1cnc(-c2ccc3c(c2)c(C2CCN(CCn4c(=O)[nH]c5ccccc5c4=O)CC2)cn3-c2ccc(F)cc2)n1
COc1ccccc1N1CCN(C2CCC(n3c(O)c4c(c3O)CCCC4)CC2)CC1
Cc1ccc2c(c1O)-c1cccc3c1C(C2)N(C)CC3
CC(CN(C(=O)c1ccc(Cl)cc1)c1ccccn1)N1CCN(c2cccc3c2OCCO3)CC1
O=C(c1cccc(CN2CCN(C3COc4ccccc4O3)CC2)c1)N1CCCCC1
CCOC(=O)c1ncn2c1COc1c(CCN3CCN(c4cccc5nc(C)ccc45)CC3)cccc1-2
COc1ccccc1N1CCN(CCC(Oc2ccc3c(c2)OCO3)c2ccsc2)CC1
c1ccc(COc2ccccc2OCCNCCOc2ccccc2)cc1
Cn1c(=O)c2c(nc3n2CCCC(=O)N3CCCN2CCN(c3cccc(Cl)c3)CC2)n(C)c1=O
c1ccc(N2CCN(CCCSc3nc4ccccc4s3)CC2)nc1
COc1ccccc1N1CCN(CCCSc2nc(O)c3c(C)c(C)sc3n2)CC1
COc1ccccc1N1CCN(CCN(C(=O)C2CCC(F)CC2)c2ccccn2)CC1
O=C1c2ccccc2S(=O)(=O)N1CCCCN1CCC(c2ccc(Cl)cc2)C1
O=C1CC2(CCCC2)CC(O)N1OCCCN1CCN(c2nsc3ccccc23)CC1
COc1ccccc1N1CCN(CCCNc2nc3c(c(=O)n(C)c(=O)n3C)n2Cc2ccccc2)CC1
Fc1ccc2c(C3CCC(N4CCN(c5cccc6[nH]ccc56)CC4)CC3)c[nH]c2c1
CCCN(CCC)C1COc2cccc(OC)c2C1
Nc1cccc(CCN2CCN(c3cccc(C(F)(F)F)c3)CC2)c1
O=c1c2cnc3ccccc3c2ncn1CCN1CCN(c2cccc(Cl)c2)CC1
Fc1cc2c(c(OCCNCCc3c[nH]c4ccc(F)cc34)c1)OCC2
Cc1c(-c2ccccc2)oc2c(C(=O)NCCCN3CCN(c4ccccc4OCC4=N[O+]=[N+](O)C4=C(N)O)CC3)cccc2c1=O
Fc1ccc(C2CCN(CCCCc3c[nH]c4ccccc34)CC2)cc1
CN1CCc2c(sc3ncn(CCN4CCN(c5cccc6ccncc56)CC4)c(=O)c23)C1
Clc1ccc(Sc2ccccc2N2CCNCC2)c(Cl)c1
NN1C(=O)C2CCCCC2=NC1=CCCCN1CCN(c2nc3ccccc3c3c2CCC3)CC1
COc1ccccc1N1CCN(Cc2ccc(CN3CCCCCCC3=O)o2)CC1
c1cc2c(c(N3CCN(CCC4CCCCC4)CC3)c1)OCCO2
OC(COc1cccc2[nH]ccc12)CN1CCC(c2cc3cc(F)ccc3s2)CC1
N#Cc1ccc2[nH]cc(CCCCN3CCN(c4ccc5oc(C(N)=O)cc5c4)CC3)c2c1
COc1ccccc1N1CCN(CCCn2c(=O)c3ccccc3c(=O)n2-c2ccccc2)CC1
CN(C)CCc1cccc(-c2ccsc2)c1
NC(=O)c1ccc(F)c2c1CC(N(CCc1c[nH]c3ccc(F)cc13)CC1CC1)CO2
COc1ccccc1N1CCN(Cc2cn(-c3ccccn3)c3ccccc23)CC1
OC(COc1ccccc1F)CN1CCC2(CC1)OCc1c2ccc2ccccc12
C1=C(c2c[nH]c3ncccc23)CCN(CCOc2cccc3c2OCCO3)C1
CCN(CCCc1c[nH]c2ccc(F)cc12)C1COc2c(F)ccc(C(N)=O)c2C1
COc1ccccc1N1CCN(CCCCOc2cc3c(cc2Cl)C2=CCCC2C(=O)O3)CC1
Clc1cccc(N2CCN(CCCCOc3cc4ccccc4cn3)CC2)c1Cl
COc1cccc2c1C(CCCN1CCN(c3cccc(Cl)c3)CC1)=CCC2
COc1cc(N2CCN(C3CCN(c4ccc(F)c5c(OC)cc(C(F)(F)F)nc45)CC3)CC2)c2ncccc2c1
Cc1ccc2c(N3CCN(CCc4c(C)ccc5c4CCC(=O)N5)CC3)cccc2n1
CC(C)Oc1ccccc1N1CCN(CCCCCCCn2ncc(Cl)c(N3CCN(CC4COc5ccccc5O4)CC3)c2=O)CC1
Cc1ccc2c(N3CCN(CCc4cccc(NC(=O)c5ccccc5)c4)CC3)cccc2n1
Cc1ccccc1N1CCN(CCCCN2CC(=O)N3CCCCC3C2=O)CC1
NCCc1c[nH]c2ccc(OCC(=O)N3CCN(c4ccc(NC(=O)c5ccccc5)cc4)CC3)cc12
CCCCN1CCC2c3c(cccc3C(N)=O)CCC21
NC(=O)C1CCCN1C(=O)CCCCN1CCN(c2ccccc2O)CC1
O=C1CSCN1CCCCN1CCN(c2ccccc2Cl)CC1
Cc1ccc2c(N3CCN(CCc4cccc(N5CCCNC5=O)c4)CC3)cccc2n1
COc1cccc(CN2CCN(CCOc3cccc4nc(C)ccc34)CC2)c1
COc1cccc(N2CCN(CCC(OC(N)=O)c3ccccc3)CC2)c1
Oc1c2ccccc2cn1CCCCN1CCC(c2ccc(Cl)cc2)C1
Clc1ccc2[nH]cc(C3=CCNCC3)c2c1
CCCOC(=O)c1ccccc1N1CCN(CCCCN2C(=O)C3CCCN3C2=O)CC1
CC(C)(C)Nc1nccc(C2CCCN(CCc3c[nH]c4ccccc34)C2)n1
NCCc1c[nH]c2ccc(OCCOc3ccc4[nH]cc(CCN)c4c3)cc12
CC(C)Oc1ccccc1OCCNCC1COC(c2ccccc2)(c2ccccc2)O1
CCCCCCCCN1CCN(c2cccc(Cl)c2)CC1
COc1ccccc1N1CCN(CCCCN(C)C(=O)c2nsc3ccccc23)CC1
COc1cc(N2CCNCC2)c2occc2c1
c1cnc2c(OCCNCCCc3c[nH]c4ccccc34)cccc2c1
O=C(NCCN1CC=C(c2cc(F)cc(F)c2)CC1)c1cnc2ccccc2n1
Fc1cccc(C2CCNCC2)c1Oc1ccccc1
O=C(NCCN1CCN(c2ncccn2)CC1)NC12CC3CC(CC(C3)C1)C2
O=C1Oc2cc(OCCCCN3CCN(c4cccc(Cl)c4Cl)CC3)ccc2C2=CCCC12
CCCN1C(C)CC2c3c(cccc3OC)CCC21
NCCc1c[nH]c2ccc(OCC(=O)Nc3ccc(NC(=O)COc4ccc5[nH]cc(CCN)c5c4)cc3)cc12
Fc1ccc2[nH]cc(CCCNCCOc3cc(Cl)cc4[nH]cnc34)c2c1
Cc1ccc2c(N3CCN(CCc4ccc5c(c4)N(C)C(=O)CO5)CC3)cccc2n1
OC1(c2ccc3c(c2)OCO3)CCC(N2CCN(Cc3ccccc3)CC2)CC1
COc1cccc2c1CCCC2CCCNCCOc1ccccn1
COc1ccccc1N1CCN(CCCNC(=O)CC23CC4CC(CC(C)(C4)C2)C3)CC1
Fc1ccc2[nH]cc(CCCNCCOc3cccc4[nH]cnc34)c2c1
COc1ccc(-n2c(=O)n(CCCCN3CCN(c4ccccc4OC)CC3)c3ccccc32)cc1
O=C1NCc2ccc3c(c21)CC(NCCCCc1c[nH]c2ccc(F)cc12)CO3
COc1ccccc1N1CCN(CCN2C=CC3(CCCC3)CC2=O)CC1
Cn1c(=O)c2c(nc3n(CCCCN4CCN(c5ccccc5)CC4)c(=O)ccn23)n(C)c1=O
c1ccc2c(c1)CCC(CNCCCNc1nccs1)O2
Oc1c2ccccc2cn1CCN1CCN(c2nsc3ccccc23)CC1
CCN(CCCc1c[nH]c2ccc(F)cc12)C1COc2ccc3c(c2C1)C(=O)NC3
O=C1C2CCCN2C(=O)N1CCCCN1CCN(c2ccc(F)cc2)CC1
COc1ccccc1N1CCN(CCN2C(=O)c3cc(I)ccc3C2(O)c2ccccc2)CC1
c1ccc2c(CCN3CCCC(c4ccnc(NCC5CC5)n4)C3)c[nH]c2c1
Cc1ccc2c(N3CCN(CCc4cccc5c4OCc4c(C(=O)NC6CC6)ncn4-5)CC3)cccc2n1
Cc1ccc2c(N3CCN(CCc4cc(F)c5c(c4)NC(=O)CO5)CC3)cccc2n1
O=C1CC2(CCCC2)CC(=O)N1CCCCN1CCc2ccccc2C1
FC(F)(F)c1cccc(N2CCN(CCCCN3CC4CCCCN4C3)CC2)c1
CCCN(CCC)c1cc2c3c([nH]cc3c1)CCC2C(C)=O
Cn1c(=O)c2c(nc3n2CCCN3CCCN2CCN(c3cccc(Cl)c3)CC2)n(C)c1=O
CCCCOc1ccccc1N1CCN(Cc2nc3cccc(C(=O)NC4CN5CCC4CC5)c3[nH]2)CC1
Nn1c(CCCCN2CCN(c3ccc4ccccc4n3)CC2)nc2cc(Cl)ccc2c1=O
CC(C)Oc1cccc2sc(C3CCN(CC(O)COc4cccc5[nH]ccc45)CC3)cc12
Cc1ccc2c(OCCN3CCC(Cc4cccc(N5CCCC5=O)c4)CC3)cccc2n1
CC(NC(=O)C1Cc2c(sc3ccccc23)CN1)c1ccccc1
O=C(OCCN1CCN(c2ncccn2)CC1)C12CC3CC(CC(C3)C1)C2
COc1ccccc1N1CCN(CCCCNC(=O)C(CC(N)=O)NC(=O)C2CCCCC2)CC1
CCCN(CCC)C1CCc2cccc(-c3ccco3)c2C1C
COc1ccccc1N1CCN(CCCn2c(O)nc3cc(-c4ccc(C)cc4)nc-3c2O)CC1
Fc1cccc(Cl)c1Oc1ncccc1N1CCNCC1
CN1CCN(c2cccc3ccc(OCC(=O)Nc4ccc(NC(=O)COc5ccc6[nH]cc(CCN)c6c5)cc4)cc23)CC1
COc1ccccc1N1CCN(CCCCC(=O)c2ccccc2O)CC1
CCCN(CCCCn1ccc2cccc(F)c21)C1COc2c(F)ccc(C(N)=O)c2C1
OC(CNC1C2CC3CC(C2)CC1C3)COc1cccc2[nH]ccc12
c1ccc(CCCCN2CCC3(CC2)OCc2c3ccc3ccccc23)cc1
O=C1c2ccccc2OC=C(Cl)N1CCCCN1CCC=C(c2ncccn2)C1
CCCN(CCCCN1C(=O)CC2(CCCC2)CC1=O)C1COc2ccccc2C1
COc1cc(N2CCN(CCCCc3c[nH]c4ccc(C#N)cc34)CC2)ccc1C#N
CC1NC(NCC(F)F)=Nc2c(Cl)ccc(Cl)c21
NCCc1c[nH]c2ccc(OCC(=O)N3CCN(c4cccc5ccccc45)CC3)cc12
COc1ccc(-n2c(=O)n(CCN3CCN(c4ccccc4OC)CC3)c3ccccc32)cc1
COc1ccccc1N1CCN(CCN=C2CC(C)=NN(C)C2=O)CC1
Cc1cc2c(OCC(O)CN3CCC(c4cc5cc(F)ccc5s4)CC3)cccc2[nH]1
C=CCN1CC2c3c(cccc3OC)CCC21
C=CCNC1CCc2cccc(OC)c2C1CC1CC1
N#Cc1ccc2[nH]cc(CCCCN3CCN(c4ccc5oc(C#N)cc5c4)CC3)c2c1
NCCc1c[nH]c2ccc(OCC(=O)N3CCN(c4ccccc4)CC3)cc12
COc1ccccc1N1CCN(CCCCCN2C(=O)N(C)C(=O)C2(C)c2ccccc2)CC1
CC(=O)N1CCC(c2cccc(CC3CCN(CCOc4cccc5nc(C)ccc45)CC3)c2)CC1
Cc1ccc(F)c(Oc2ccccc2C2CCNCC2)c1
Cc1ccc2c(N3CCN(CCc4c(C)ccc5nc(O)ccc45)CC3)cccc2n1
COc1ccccc1N1CCN(CCc2nn3c(=O)c4c(C)c(C)sc4nc3s2)CC1
COc1ccccc1N1CCN(CCCCN2CC3CCCCN3C2)CC1
O=S(=O)(NCCCN1CCN(c2cccc(Cl)c2Cl)CC1)c1cnc2ccc(Cl)cc2c1
Cn1c(=O)c2c(nc3nc(NCCCN4CCN(c5ccccc5)CC4)c(Br)cn32)n(C)c1=O
COc1ccccc1N1CCN(CC2COC(CN3CCCCC3=O)(c3ccccc3)O2)CC1
N#Cc1ccccc1N1CCNCC1
COc1cccc2c1CC(N(CCCc1c[nH]c3ccc(F)cc13)C1CCC1)CO2
COc1ccccc1N1CCN(CCCCC(=O)NC2CCCc3cccc(OC)c32)CC1
CCCN(CCC)C1CCc2c(F)ccc(O)c2C1
CN1CCC(c2c[nH]c3ccc(NC(=O)c4ccc(F)cc4)nc23)CC1
Fc1ccc2[nH]cc(CCCNCCOc3cccc4ncccc34)c2c1
Oc1cccc2cc(C3CCN(CC(O)COc4cccc5[nH]ccc45)CC3)sc12
Cc1ccc2c(N3CCN(CCc4cccc(NC(=O)C(C)C)c4)CC3)cccc2n1
CN1CCN(c2nc3cccnc3n3cccc23)CC1
O=S(=O)(NCCCN1CCN(c2cccc(Cl)c2Cl)CC1)c1ccc2ncccc2c1
O=C1OCCN1CCN1CCC(c2cn(-c3ccc(F)cc3)c3ccc(-c4ncccn4)cc23)CC1
OC(CCN1CCN(c2cccc3[nH]ccc23)CC1)c1csc2ccccc12
COc1ccc(OC)c(N2CCN(CCCCN3C(=O)c4ccccc4C3=O)CC2)c1
COc1ccccc1N1CCN(CCCc2ccc3nc(O)sc3c2)CC1
Cc1cc2ccc3c(c2o1)-c1cccc2c1C(C3)N(C)CC2
O=C(c1cccc(CN2CCN(c3ccccc3F)CC2)c1)N1CCCCC1
CC1CN(c2cccc3c2OCCO3)CC(C)N1CCNC(=O)c1ccc(F)cc1
NCCc1c[nH]c2ccc(OCc3cccc(COc4ccc5[nH]cc(CCN)c5c4)c3)cc12
c1cc2c(c(N3CCN(CC4CCCCC4)CC3)c1)OCCO2
O=C1CCCC(=O)N1C1CCC(N2CCN(c3cccc(C(F)(F)F)c3)CC2)CC1
CNC(=O)c1ncn2c1COc1c(CCN3CCN(c4cccc5nc(C)ccc45)CC3)cccc1-2
Cc1sc2nc(SCCCN3CCN(c4ccc5ccccc5n4)CC3)n(N)c(=O)c2c1C
COc1ccccc1N1CCN(CC2COC(c3ccccc3)(c3ccccc3)O2)CC1
Brc1cc(N2CCNCC2)c2occc2c1
CCCN(CCC)C1CCc2cccc(C(=O)c3ccccc3)c2C1C
