# Supplementary material for: MTMol-GPT: De novo multi-target molecular generation with transformer-based generative adversarial imitation learning
Source: PLoS Comput Biol. 2024 Jun 26;20(6):e1012229. doi: 10.1371/journal.pcbi.1012229 (PMC11233020; doi:10.1371/journal.pcbi.1012229)
Supplement: S1 Data — All datasets for each figure and table are structured in the supporting_data.zip file. (ZIP) [file pcbi.1012229.s002.zip › data/DRD2_docking_decision.csv]

affinity-inactive	affinity_6LUQ_H-Chembl24	affinity_6LUQ_H-gail_sm	affinity_6LUQ_H-gail_sf	affinity-active
-9.272	-9.093	-9.859	-9.703	-11.35
-9.021	-8.901	-10.31	-13.5	-10.23
-7.659	-9.693	-11.14	-8.712	-8.885
-9.3	-8.676	-9.15	-8.313	-13.97
-9.619	-9.029	-7.409	-8.609	-13.22
-8.828	-10.79	-8.286	-11.79	-7.586
-7.834	-9.931	-8.32	-11.54	-9.782
-6.446	-9.526	-7.269	-7.873	-8.258
-8.271	-8.429	-9.263	-8.631	-8.94
-9.787	-6.434	-9.158	-9.561	-13.62
-7.92	-10.47	-10.3	-8.307	-9.823
-7.779	-6.375	-10.31	-13.19	-10.67
-10.08	-7.714	-8.695	-7.401	-11.97
-8.628	-7.964	-10.32	-6.634	-9.103
-11.08	-7.964	-15.5	-8.649	-12.96
-9.243	-10.69	-9.599	-7.053	-9.089
-8.694	-8.781	-9.143	-7.683	-10.27
-9.791	-10.51	-11.96	-7.816	-8.918
-9.602	-8.021	-9.733	-9.173	-9.381
-12.98	-7.762	-11.5	-8.589	-9.824
-7.418	-6.943	-10.24	-8.742	-6.448
-8.448	-9.132	-6.524	-8.656	-10.65
-9.1	-10.01	-7.969	-10.67	-9.943
-7.134	-7.66	-10.2	-13.84	-9.197
-8.14	-9.475	-10.84	-8.714	-10.05
-8.744	-11.09	-9.809	-8.765	-7.405
-7.937	-10.01	-7.67	-11.42	-9.86
-8.115	-8.734	-10.44	-11.65	-9.489
-9.329	-8.396	-9.431	-8.863	-10.11
-7.263	-8.796	-8.501	-10.48	-10.19
-6.144	-10.45	-7.482	-9.318	-9.681
-10.03	-6.536	-9.27	-6.361	-7.015
-5.97	-9.503	-8.258	-9.595	-8.19
-7.508	-7.112	-12.78	-8.042	-9.949
-8.999	-9.377	-9.754	-8.105	-10.33
-10.67	-9.096	-12.27	-11.1	-8.764
-8.408	-10.29	-9.328	-9.786	-13.84
-8.637	-9.615	-8.825	-12.46	-9.974
-8.83	-10.92	-7.765	-9.881	-12.53
-8.661	-8.075	-6.627	-11.58	-9.087
-7.517	-8.143	-9.186	-9.683	-8.631
-7.035	-8.081	-8.685	-10.61	-7.157
-9.36	-8.713	-10.12	-8.207	-9.807
-9.129	-8.766	-9.116	-9.638	-8.993
-9.343	-7.65	-7.441	-8.016	-9.303
-8.476	-8.498	-10.23	-8.485	-7.594
-11.24	-8.911	-11.29	-6.727	-10.85
-6.604	-8.949	-7.187	-8.908	-7.293
-7.841	-10.44	-8.881	-9.711	-11.39
-9.919	-6.578	-9.591	-8.2	-10.38
-8.42	-10.42	-12.84	-8.373	-8.176
-9.409	-8.725	-9.668	-8.613	-8.42
-9.683	-8.069	-10.42	-7.302	-8.357
-10.03	-8.785	-8.346	-8.061	-10.41
-5.942	-9.863	-9.478	-8.329	-6.954
-9.839	-7.757	-10.98	-9.579	-11.08
-9.266	-6.907	-7.689	-8.917	-11.75
-7.868	-7.084	-7.284	-9.527	-9.641
-6.748	-8.981	-8.713	-7.391	-6.644
-6.563	-11.39	-7.211	-9.397	-9.158
-7.923	-9.443	-10.05	-4.311	-7.251
-9.645	-10.47	-10.51	-7.129	-9.987
-8.246	-11.49	-11.53	-5.594	-8.7
-9.665	-8.378	-8.313	-11.54	-7.502
-10.58	-8.113	-9.875	-11.55	-8.771
-7.894	-11.04	-12.47	-10.69	-8.11
-8.351	-8.95	-6.769	-9.769	-8.75
-7.703	-6.975	-8.602	-7.382	-9.072
-9.447	-7.928	-7.633	-7.881	-9.041
-9.153	-9.72	-8.269	-6.552	-8.619
-8.929	-9.205	-9.103	-7.993	-11.18
-6.257	-11.7	-7.785	-12.58	-9.828
-8.856	-8.776	-12.69	-11.3	-9.32
-7.475	-9.492	-9.087	-11.83	-10.25
-9.956	-9.195	-9.184	-8.108	-9.267
-8.462	-9.177	-10.24	-10.3	-10.04
-7.034	-7.302	-8.521	-15.94	-12.17
-8.939	-9.149	-9.561	-7.348	-9.68
-9.247	-8.412	-9.126	-11.82	-8.036
-8.457	-11.46	-9.978	-10.69	-8.098
-8.894	-9.679	-8.99	-10.2	-6.668
-8.998	-7.697	-8.298	-14.31	-9.408
-8.155	-7.945	-8.4	-9.915	-8.28
-9.504	-9.6	-10.03	-9.497	-9.628
-10.71	-8.136	-8.863	-8.862	-9.925
-9.258	-10.24	-8.998	-8.188	-9.8
-9.43	-9.706	-9.169	-8.682	-7.897
-6.359	-9.515	-8.879	-8.771	-9.408
-12.29	-10.55	-7.493	-13.14	-7.887
-7.587	-8.964	-9.745	-9.387	-11.52
-8.171	-10.45	-6.798	-11.52	-12.06
-8.2	-9.984	-7.745	-7.497	-9.979
-8.007	-15.27	-10.64	-8.931	-10.41
-7.297	-9.407	-11.39	-8.108	-10.72
-8.022	-10.22	-7.12	-10.58	-7.528
-9.33	-8.633	-9.396	-7.594	-8.39
-7.46	-9.697	-6.865	-8.299	-9.478
-12.4	-12.83	-9.672	-11.67	-10.22
-8.253	-10.44	-9.175	-13.91	-11.77
-8.338	-13.78	-6.577	-8.995	-7.509
-7.645	-9.449	-6.882	-6.361	-10.1
-9.52	-14.28	-10.36	-12.97	-10.45
-7.34	-8.229	-7.667	-7.201	-9.552
-8.066	-9.937	-6.729	-12.33	-9.7
-6.991	-8.89	-10.85	-11.78	-7.014
-10.49	-8.883	-8.54	-9.472	-12.4
-9.107	-8.644	-9.633	-8.865	-9.276
-9.159	-7.673	-10.08	-11.07	-8.815
-9.63	-9.56	-9.006	-11.92	-12.42
-9.478	-10.37	-8.729	-9.159	-7.351
-9.7	-9.46	-8.961	-14.49	-9.245
-8.099	-7.336	-10.31	-9.257	-7.475
-9.839	-9.402	-8.81	-15.58	-9.274
-9.187	-6.827	-9.604	-10.15	-8.71
-8.509	-9.189	-9.317	-9.194	-8.671
-11.7	-9.712	-9.951	-7.866	-8.811
-6.998	-8.028	-11.32	-8.417	-11.95
-10.45	-8.672	-9.425	-10.71	-10.17
-6.743	-9.028	-9.662	-9.201	-9.017
-11.7	-10.72	-8.867	-9.154	-8.952
-8.989	-9.517	-8.762	-9.742	-10.8
-7.848	-8.252	-8.775	-6.693	-13.45
-8.898	-7.802	-10.08	-10.89	-7.758
-11.14	-8.293	-9.568	-8.44	-10.3
-8.572	-9.605	-8.511	-10.54	-9.896
-8.881	-9.08	-10.32	-9.552	-7.627
-9.4	-10.4	-8.677	-10.55	-9.511
-9.985	-10.98	-9.934	-9.735	-9.974
-10.27	-9.054	-12	-7.653	-9.155
-9.714	-13.4	-8.567	-6.675	-7.699
-9.781	-8.075	-8.777	-9.252	-11.46
-7.839	-10.99	-9.574	-10.49	-8.067
-9.887	-9.038	-8.304	-7.302	-10.64
-8.372	-8.611	-10.1	-9.049	-10.19
-9.88	-10.34	-10.44	-9.622	-9.311
-10.08	-7.473	-8.036	-10.96	-9.513
-9.857	-8.242	-5.748	-14.06	-9.59
-9.521	-10.13	-8.363	-12.36	-10.05
-6.632	-8.024	-9.036	-16.71	-10.11
-9.735	-9.316	-6.452	-9.518	-9.707
-7.609	-8.153	-8.208	-12	-9.518
-10.36	-11.98	-8.704	-8.018	-9.338
-10.16	-9.368	-9.044	-8.342	-7.108
-7.907	-7.922	-8.524	-8.321	-9.799
-10.39	-9.076	-6.701	-8.469	-10.58
-10.34	-8.876	-7.77	-8.853	-8.841
-9.263	-9.592	-9.359	-9.048	-11.93
-7.258	-13.94	-6.878	-8.194	-11.17
-7.888	-8.06	-7.755	-13.92	-9.405
-9.101	-10.23	-8.582	-12.79	-13.48
-8.951	-7.603	-8.68	-9.77	-9.773
-6.677	-7.861	-7.691	-9.361	-7.131
-7.18	-7.47	-7.661	-9.907	-10.59
-8.276	-9.893	-13.4	-11.3	-9.614
-8.953	-10.15	-8.687	-9.643	-7.99
-7.12	-8.701	-7.932	-8.149	-10.55
-8.666	-11.58	-10.07	-10.03	-8.763
-8.491	-8.849	-9.567	-9.047	-9.253
-8.833	-7.648	-7.272	-9.688	-9.759
-9.244	-10.23	-9.013	-8.725	-7.707
-10.16	-8.825	-12.02	-12.3	-9.272
-7.406	-8.413	-8.872	-10.31	-9.117
-9.514	-9.189	-7.446	-9.796	-9.336
-9.424	-9.688	-9.586	-11.26	-10.82
-9.072	-10.65	-6.943	-12.48	-9.369
-8.899	-6.018	-9.564	-10.83	-13.7
-9.416	-8.551	-8.904	-13.39	-8.479
-7.061	-9.724	-9.637	-7.619	-7.984
-6.282	-11.47	-13.09	-8.298	-14.98
-9.564	-9.095	-8.878	-16.35	-8.212
-9.101	-9.362	-6.637	-8.76	-14.65
-9.006	-7.923	-10.55	-7.265	-9.41
-9.647	-8.999	-8.967	-9.509	-10.54
-9.192	-9.193	-7.703	-8.073	-10.07
-9.147	-8.872	-7.216	-12.14	-8.918
-10.35	-8.988	-9.4	-13.12	-9.86
-10.58	-9.344	-8.555	-12.2	-10.59
-9.207	-10.62	-8.27	-9.585	-9.609
-8.589	-9.384	-9.909	-12.64	-7.366
-7.655	-9.743	-9.132	-9.21	-8.861
-9.822	-9.487	-9.241	-8.554	-8.842
-8.969	-8.901	-10.67	-10.53	-8.61
-9.206	-12.69	-10.5	-9.376	-10.65
-10.47	-7.916	-10.31	-7.683	-10.18
-8.106	-7.821	-9.637	-8.287	-9.808
-8.246	-8.937	-11.87	-9.33	-11.45
-9.415	-9.462	-8.801	-8.421	-9.843
-9.113	-9.795	-10.89	-10.18	-11.12
-8.003	-14.86	-9.013	-9.991	-8.928
-8.337	-9.207	-6.699	-9.572	-9.673
-10.39	-6.852	-7.325	-9.052	-9.297
-7.407	-9.274	-10.18	-10.23	-9.633
-9.431	-10.52	-9.753	-11.97	-9.474
-7.837	-7.9	-10.48	-11.46	-11.87
-8.066	-8.555	-9.868	-9.318	-7.881
-10.07	-8	-9.713	-7.567	-9.006
-10.39	-8.207	-10.4	-10.73	-11.94
-8.318	-10.8	-9.595	-10.41	-8.023
-8.002	-7.792	-13.37	-8.607	-9.472
-12.15	-10.36	-8.971	-10.07	-7.533
-6.124	-7.945	-9.461	-7.169	-11.19
-11.72	-8.265	-10.96	-10.72	-8.042
-9.303	-9.938	-9.77	-11.18	-8.178
-7.932	-10.03	-10.99	-7.44	-8.153
-7.026	-9.119	-8.643	-11.16	-11.31
-9.139	-7.234	-9.11	-9.132	-10.28
-7.354	-8.667	-10.67	-6.728	-8.091
-9.36	-10.96	-10.26	-8.049	-8.597
-11.44	-8.118	-8.686	-8.798	-8.839
-7.011	-9.858	-9.783	-9.155	-9.122
-9.649	-13.01	-9.368	-12.98	-8.707
-9.359	-8.83	-9.147	-10	-8.873
-7.215	-10.76	-7	-9.23	-10.48
-8.338	-9.146	-9.196	-9.241	-9.141
-8.378	-9.299	-9.823	-7.762	-9.004
-9.6	-9.889	-13.69	-7.639	-8.419
-7.69	-8.895	-10.5	-10.84	-8.487
-7.189	-9.993	-8.391	-9.431	-11.23
-7.916	-8.324	-7.047	-9.389	-12.77
-8.59	-10.73	-10.02	-10.45	-11.29
-9.031	-10.01	-11.74	-7.225	-10.03
-10.09	-8.265	-9.726	-8.69	-9.359
-7.738	-8.554	-15.36	-9.139	-9.958
-9.723	-7.871	-9.617	-11.79	-9.194
-9.645	-8.634	-10.2	-8.558	-9.94
-7.869	-8.888	-9.324	-9.161	-8.166
-9.126	-8.806	-11.25	-10.95	-13.31
-9.016	-8.114	-11.72	-7.886	-9.867
-9.561	-7.694	-7.879	-8.888	-9.763
-7.892	-7.42	-9.652	-12.01	-13.87
-9.303	-9.147	-8.834	-8.717	-9.958
-8.286	-8.027	-7.69	-7.066	-8.287
-9.252	-9.351	-9.769	-14.41	-11.85
-9.151	-9.767	-9.29	-7.698	-8.288
-10.14	-9.43	-9.06	-9.021	-9.198
-8.152	-10.06	-12.83	-9.881	-10.99
-9.868	-9.823	-10.27	-8.966	-6.628
-9.867	-8.915	-13.77	-8.617	-9.733
-9.138	-9.562	-7.959	-8.154	-10.82
-10.16	-9.46	-8.138	-8.642	-8.614
-8.724	-7.894	-7.724	-12.36	-9.293
-8.769	-11.6	-8.675	-9.147	-12.81
-7.103	-10.62	-6.999	-9.165	-10.99
-9.029	-9.811	-11.28	-6.95	-8.037
-7.128	-8.029	-7.851	-11.6	-8.755
-7.658	-11.8	-7.334	-8.01	-11.21
-10.71	-9.779	-6.953	-9.823	-9.263
-7.138	-8.502	-9.564	-7.302	-10.73
-15.01	-13.12	-9.342	-8.186	-11.96
-8.419	-9.584	-10.35	-7.22	-7.963
-8.569	-10.87	-8.647	-8.885	-10.49
-10.76	-11.48	-8.19	-8.879	-9.586
-8.403	-9.503	-10.13	-8.605	-10.98
-8.066	-9.496	-7.438	-8.821	-10.4
-10.28	-7.932	-10.18	-8.631	-11.82
-8.664	-9.185	-6.333	-12.41	-7.272
-6.385	-9.185	-7.217	-14.68	-10.01
-8.813	-9.858	-9.2	-11.7	-10.04
-8.713	-9.553	-9.186	-7.727	-11.41
-9.268	-7.123	-7.626	-11.54	-6.71
-7.693	-9.012	-9.65	-10.27	-7.711
-8.515	-9.57	-9.442	-10.77	-9.048
-7.391	-9.602	-8.408	-8.771	-9.935
-9.779	-8.48	-10.95	-8.754	-12.16
-9.951	-7.867	-14.95	-10.83	-9.346
-9.519	-8.092	-8.655	-12.56	-6.692
-9.299	-9.645	-8.724	-8.883	-8.194
-8.254	-7.307	-8.023	-11.52	-7.651
-6.018	-11.43	-7.391	-6.99	-10.35
-9.548	-10.87	-12.72	-8.326	-9.104
-8.751	-7.97	-10.78	-13.09	-9.593
-9.206	-8.464	-8.769	-6.693	-7.832
-8.906	-8.589	-7.069	-9.811	-9.771
-10.36	-11.2	-9.206	-10.08	-10.45
-7.871	-8.261	-8.63	-9.652	-10.28
-10.13	-9.521	-9.787	-10.13	-11.18
-8.796	-8.971	-12.44	-8.257	-9.767
-7.143	-9.721	-8.523	-9.939	-7.444
-8.593	-8.069	-9.608	-10.22	-9.726
-9.35	-8.857	-7.214	-13.96	-6.628
-8.543	-11.07	-9.574	-9.376	-9.249
-12.36	-9.28	-10.86	-9.98	-10.16
-8.547	-10.51	-9.933	-11.93	-6.702
-8.93	-9.986	-7.959	-9.673	-11.57
-9.053	-7.39	-7.995	-9.951	-10.32
-8.021	-8.274	-10.17	-8.803	-9.976
-10.37	-9.148	-9.95	-8.097	-8.548
-7.652	-8.667	-13.05	-11.78	-10.09
-9.693	-8.346	-8.835	-8.422	-8.806
-10.8	-11.11	-10.61	-7.836	-8.53
-8.813	-8.919	-8.902	-6.658	-9.909
-8.338	-12.6	-12.13	-6.727	-11.88
-9.375	-12.09	-9.677	-9.41	-9.483
-9.552	-8.541	-9.546	-11.52	-8.624
-10.21	-9.985	-13.7	-8.057	-11.65
-9.579	-8.462	-10.56	-8.587	-9.482
-8.619	-7.533	-7.46	-9.145	-8.8
-9.622	-8.434	-10.02	-9.942	-8.651
-7.491	-9.058	-6.643	-8.507	-11.06
-9.127	-10.38	-8.549	-10.45	-6.852
-10.35	-9.243	-13.93	-11.6	-9.721
-8.612	-10.48	-8.525	-10.26	-6.823
-7.653	-5.225	-9.894	-9.653	-7.273
-9.731	-12.35	-9.236	-9.616	-7.471
-8.17	-8.6	-9.132	-11.98	-10.21
-8.924	-9.906	-9.338	-8.749	-12.95
-7.102	-7.504	-8.565	-11.17	-8.523
-8.675	-9.602	-10.02	-7.242	-10.86
-8.376	-9.419	-9.715	-16.37	-11.69
-11.16	-10.8	-7.895	-8.614	-9.927
-8.203	-8.571	-8.999	-9.625	-8.966
-8.842	-8.337	-9.72	-7.268	-9.432
-10.23	-8.388	-8.705	-10.43	-13.83
-8.119	-8.935	-9.098	-9.133	-10.68
-9.217	-9.653	-11.68	-11.59	-10.15
-7.33	-9.106	-8.463	-11.86	-13.63
-9.75	-9.117	-7.43	-7.638	-9.027
-9.332	-8.537	-8.738	-8.128	-9.079
-10.25	-15.4	-9.511	-9.144	-9.004
-8.353	-11.58	-8.871	-10.53	-12.15
-9.797	-8.494	-9.243	-7.371	-13.41
-9.409	-10.18	-10.56	-9.469	-7.968
-7.87	-9.943	-9.882	-8.492	-8.995
-7.868	-9.961	-7.173	-8.176	-7.247
-9.431	-8.536	-9.269	-10.61	-8.109
-8.504	-9.137	-10.65	-11.91	-8.788
-8.503	-12.65	-8.057	-9.128	-9.739
-7.401	-16.25	-8.608	-9.734	-7.018
-9.794	-8.129	-9.813	-13.71	-10.36
-6.578	-7.903	-3.858	-11.24	-10
-7.128	-8.324	-9.31	-9.35	-9.068
-9.025	-8.932	-9.129	-13.27	-9.517
-8.561	-9.838	-10.1	-14.08	-12.42
-8.177	-7.608	-9.257	-7.123	-10.24
-7.768	-9.811	-8.398	-8.949	-9.971
-7.801	-7.108	-8.487	-12.19	-9.326
-10.26	-7.614	-11.75	-10.65	-13.15
-9.194	-6.51	-12.86	-7.006	-9.928
-7.48	-10.11	-9.259	-7.859	-9.592
-9.454	-8.243	-9.957	-13.19	-10.48
-6.814	-9.26	-9.233	-9.425	-7.42
-11.19	-8.234	-11.37	-7.734	-9.574
-6.93	-9.419	-9.619	-8.75	-10.32
-10.46	-11.41	-18.14	-6.837	-8.04
-8.827	-9.577	-6.845	-9.49	-7.849
-7.897	-8.576	-12.33	-12.48	-10.17
-8.967	-8.341	-9.62	-9.798	-9.124
-9.026	-6.893	-8.72	-9.212	-11.17
-9.123	-8.848	-9.446	-11.64	-9.907
-9.26	-9.116	-9.54	-9.732	-8.574
-9.047	-9.27	-9.35	-11.3	-9.088
-9.664	-8.485	-7.371	-7.341	-10.29
-6.843	-7.207	-8.719	-9.142	-9.816
-8.624	-10.34	-8.837	-8.3	-10.61
-9.204	-7.712	-9.997	-7.302	-9.447
-9.801	-9.593	-9.607	-7.419	-7.741
-8.291	-9.267	-8.854	-9.972	-10.81
-9.343	-7.146	-6.017	-13.12	-8.242
-8.84	-8.181	-7.205	-9.178	-8.713
-8.632	-9.55	-11.41	-9.446	-10.13
-10.86	-7.937	-10.62	-9.586	-8.69
-8.986	-7.047	-9.321	-9.427	-10
-9.324	-10.06	-7.01	-8.279	-11.26
-8.043	-8.607	-7.337	-8.079	-8.351
-8.136	-8.603	-10.01	-8.689	-8.972
-8.688	-11.23	-10.74	-8.471	-10.76
-7.822	-10.13	-10.41	-9.683	-11.27
-10.27	-8.631	-9.588	-8.794	-9.3
-7.493	-8.826	-9.924	-8.667	-9.58
-10.53	-10.26	-11.55	-6.277	-8.731
-10.2	-8.835	-10.14	-8.928	-7.231
-9.047	-8.546	-9.472	-11.81	-10.19
-7.523	-6.743	-9.766	-11.91	-10.85
-8.278	-9.796	-11	-10.7	-9.312
-10.36	-8.461	-9.379	-7.186	-9.034
-8.971	-11.17	-8.645	-13.12	-7.66
-7.815	-11.74	-9.036	-8.062	-12.29
-9.201	-8.291	-8.89	-8.955	-10.11
-8.515	-7.392	-10.01	-12.05	-9.737
-9.236	-8.155	-7.025	-8.757	-12.87
-7.384	-10.26	-11.57	-13.62	-11.09
-9.644	-7.227	-9.323	-13.96	-9.273
-8.19	-8.519	-8.556	-9.115	-9.723
-8.284	-9.618	-10.93	-7.335	-9.355
-6.954	-10.45	-6.801	-8.223	-8.938
-8.68	-9.844	-8.269	-6.848	-9.734
-8.67	-10.41	-8.014	-12.1	-9.17
-9.003	-9.495	-9.358	-7.233	-7.345
-9.651	-9.821	-8.537	-8.192	-9.048
-9.043	-8.38	-8.551	-7.223	-9.412
-10.34	-7.001	-10.02	-7.186	-7.605
-9.165	-12.04	-7.68	-9.548	-7.738
-8.974	-8.347	-9.534	-9.529	-11.19
-9.796	-9.857	-9.118	-9.819	-8.998
-7.976	-6.628	-9.556	-7.282	-10.45
-8.399	-8.443	-6.843	-8.947	-7.804
-8.76	-8.866	-8.968	-11.5	-10.08
-11.22	-9.605	-9.205	-9.04	-10.04
-8.815	-9.569	-7.421	-10.39	-7.366
-7.936	-8.478	-10.19	-8.329	-10.27
-9.5	-10.21	-11.23	-9.043	-8.272
-10.58	-9.386	-10.59	-10.89	-8.905
-10.61	-9.737	-6.895	-10.48	-11.69
-8.078	-9.745	-9.61	-14.69	-9.358
-8.278	-9.931	-13.92	-8.471	-8.615
-9.762	-11.82	-10.92	-13.8	-8.899
-10.1	-9.201	-9.529	-8.263	-10.9
-7.18	-8.198	-9.1	-15.88	-7.49
-7.809	-7.62	-9.065	-15.8	-9.97
-7.702	-8.573	-12.41	-9.27	-10.6
-9.566	-9.173	-9.525	-9.587	-10.13
-10.49	-8.184	-9.128	-8.68	-8.057
-10.66	-8.152	-8.589	-7.401	-9.348
-8.532	-9.369	-9.743	-8.954	-12.12
-9.366	-9.729	-8.506	-6.727	-10.61
-7.802	-10.59	-10.73	-10.35	-7.198
-9.503	-9.588	-8.33	-7.683	-13.07
-9.812	-8.468	-14.53	-11.28	-9.095
-8.195	-9.263	-9.561	-7.599	-9.716
-8.169	-9.197	-9.452	-10.41	-9.28
-8.823	-10.83	-6.456	-10.54	-7.95
-9.597	-8.154	-8.487	-8.794	-11.35
-7.887	-8.124	-9.383	-10.59	-9.167
-13.05	-9.296	-8.832	-9.369	-10.23
-8.858	-7.539	-9.353	-8.067	-8.949
-7.555	-8.631	-5.508	-8.612	-9.825
-9.091	-10.24	-10.42	-9.04	-10.91
-9.321	-9.506	-8.694	-9.052	-7.29
-8.578	-10.23	-7.546	-10.76	-9.45
-7.981	-8.323	-9.316	-6.547	-7.484
-8.647	-9.91	-8.044	-7.75	-10.67
-6.741	-9.247	-10.45	-13.01	-10
-8.824	-7.974	-9.042	-9.633	-14.16
-9.085	-9.68	-10.39	-9.656	-9.668
-10.37	-10.85	-10.1	-8.433	-9.79
-9.618	-9.985	-7.516	-9.342	-12.12
-9.137	-9.265	-7.085	-9.677	-8.218
-8.097	-10.15	-10.05	-9.287	-13.78
-9.209	-9.433	-7.238	-11.63	-11.88
-9.931	-8.322	-9.776	-10.43	-9.608
-7.122	-10.63	-12.61	-11.77	-9.825
-7.507	-9.262	-8.846	-8.727	-7.278
-10.05	-9.46	-6.875	-8.588	-11.7
-8.569	-8.082	-11.53	-7.639	-10.26
-8.397	-11.26	-9.446	-6.893	-10.62
-9.656	-9.754	-9.585	-9.285	-9.353
-9.15	-8.685	-6.805	-10.35	-7.539
-9.513	-9.624	-8.401	-8.44	-10.28
-8.545	-8.897	-9.295	-7.848	-7.928
-8.656	-8.455	-8.495	-11.9	-7.517
-8.307	-9.524	-8.947	-10.8	-10.65
-8.982	-9.311	-9.214	-11.72	-10.46
-7.602	-11.4	-10.41	-10.64	-7.187
-8.907	-10.14	-9.998	-11.76	-13.08
-7.368	-10.76	-9.321	-7.491	-10.14
-9.37	-8.743	-7.374	-8.454	-9.618
-8.038	-8.338	-13.59	-7.228	-9.22
-8.83	-11.81	-9.274	-11.39	-9.079
-9.464	-6.071	-9.555	-12.82	-9.734
-6.723	-9.938	-9.287	-11.79	-7.237
-6.965	-7.572	-8.19	-9.748	-8.04
-11.5	-7.987	-13.83	-10.16	-9.417
-8.015	-10.79	-8.64	-10.36	-10.85
-7.554	-9.54	-9.372	-10.36	-11.83
-6.111	-9.305	-8.879	-9.127	-11
-9.858	-10.31	-9.369	-16.94	-10.81
-8.433	-8.006	-7.411	-8.101	-9.565
-9.129	-8.875	-7.66	-9.361	-7.954
-10.08	-8.576	-7.771	-12.91	-13.4
-13.95	-10.3	-9.597	-8.067	-7.495
-7.738	-9.629	-8.735	-10.04	-7.63
-7.917	-9.763	-9.399	-10.91	-9.487
-7.941	-6.47	-9.452	-12.65	-7.787
-6.977	-9.278	-10.67	-9.211	-9.303
-9.741	-8.108	-10.41	-12.07	-7.427
-9.724	-8.256	-9.472	-9.827	-8.885
-8.8	-9.826	-10.92	-7.498	-11.51
-7.979	-7.902	-9.847	-8.244	-9.721
-11.1	-10.29	-9.439	-8.689	-9.731
-9.346	-10.06	-11.88	-8.893	-7.702
-7.713	-8.889	-7.813	-11.11	-10.44
-8.033	-7.675	-10.67	-8.056	-10.52
-8.838	-8.157	-10.16	-11.78	-13.59
-9.783	-9.002	-7.642	-11.17	-7.937
-8.472	-9.906	-17.35	-12.23	-10.07
-8.438	-9.177	-6.935	-13.23	-10.93
-7.755	-7.912	-8.584	-11.16	-11.35
-8.747	-6.833	-11.34	-8.316	-13.77
-9.016	-8.466	-7.353	-6.845	-9.647
-7.087	-10.33	-12.51	-6.727	-9.788
-8.357	-9.095	-9.588	-9.888	-12.95
-8.057	-8.222	-9.35	-10.18	-9.947
-7.501	-7.996	-9.363	-12.32	-10.77
-8.471	-9.788	-9.593	-10.35	-7.067
-7.794	-8.693	-8.916	-9.472	-8.415
-8.28	-10.64	-9.877	-7.75	-8.711
-11.48	-10.68	-8.617	-10	-9.072
-5.7	-10.32	-10.29	-9.511	-10.92
-7.897	-10.03	-7.721	-8.561	-10.57
-7.68	-8.301	-8.068	-8.81	-13.21
-6.431	-7.711	-9.365	-12.37	-8.615
-8.076	-12.13	-8.416	-8.037	-9.778
-9.243	-7.485	-10.21	-9.621	-10.05
-11.61	-7.849	-12.37	-10.28	-8.826
-9.544	-9.692	-9.98	-9.015	-9.29
-6.717	-10.13	-9.364	-7.801	-8.651
-8.828	-9.46	-9.75	-7.504	-7.194
-9.093	-9.412	-13.58	-6.972	-9.492
-8.257	-9.402	-9.021	-8.69	-9.184
-8.405	-9.402	-10.49	-8.19	-10.4
-8.275	-9.781	-8.396	-15.21	-7.344
-7.726	-9.165	-9.618	-10.29	-9.216
-9.358	-9.669	-10.54	-7.727	-7.768
-7.76	-9.279	-10.64	-11.53	-7.559
-9.388	-9.127	-9.065	-8.676	-9.438
-7.271	-8.105	-6.6	-8.899	-9.065
-8.754	-12.46	-10.19	-9.561	-8.418
-10.31	-6.807	-9.127	-14.52	-6.199
-8.971	-9.507	-7.505	-8.603	-10.2
-7.691	-9.628	-10.36	-10.84	-9.262
-10.5	-9.169	-8.11	-12.6	-7.303
-7.851	-9.507	-11.3	-7.749	-9.609
-11.8	-10	-10.13	-10.58	-9.873
-6.712	-7.66	-9.856	-12.06	-7.458
-9.067	-10.3	-9.961	-7.74	-10.62
-9.002	-14.92	-12.66	-9.452	-9.729
-8.584	-7.471	-12.69	-8.047	-7.551
-10.01	-7.108	-10.79	-10.85	-14.38
-10.39	-10.01	-10.22	-10.27	-12.6
-9.016	-10.06	-6.412	-8.089	-11.34
-9.173	-8.016	-9.242	-9.28	-7.281
-8.302	-10.91	-9.385	-11.28	-9.32
-8.58	-7.56	-8.129	-7.563	-13.89
-7.228	-9.075	-10.28	-10.74	-10.4
-7.224	-8.913	-9.28	-10.14	-9.291
-8.846	-9.275	-10.68	-8.616	-11.05
-6.683	-7.549	-8.682	-11.91	-8.168
-6.012	-10.16	-11.23	-8.078	-11.49
-8.44	-10.3	-8.044	-14.54	-10.86
-8.136	-9.7	-8.799	-12.95	-9.105
-9.378	-7.728	-8.564	-8.028	-7.574
-8.065	-13.86	-8.112	-16.07	-12.13
-12.11	-9.229	-10.1	-9.708	-9.751
-8.279	-9.488	-8.866	-7.952	-7.643
-7.058	-13.43	-8.685	-7.428	-10.4
-9.794	-12.59	-9.072	-10.02	-9.47
-6.878	-8.204	-9.299	-8.984	-10.34
-8.038	-8.291	-13.95	-9.504	-9.731
-9.414	-10.57	-10.05	-6.727	-9.82
-8.417	-7.063	-8.234	-11.06	-9.204
-8.613	-9.989	-10.65	-7.441	-9.847
-9.445	-8.352	-12.15	-8.073	-10.43
-10.1	-8.362	-9.808	-6.581	-8.019
-13.98	-10.17	-10.46	-8.859	-8.184
-8.962	-14.34	-9.902	-9.584	-13.39
-8.718	-7.898	-13.42	-9.385	-6.98
-10.39	-10.41	-9.608	-9.939	-9.546
-7.542	-8.788	-10.4	-9.111	-9.976
-8.557	-7.966	-8.29	-10.06	-9.073
-7.945	-7.924	-7.025	-13.71	-9.417
-8.066	-9.128	-7.8	-7.302	-8.202
-5.916	-10.72	-9.559	-10.14	-11.86
-7.963	-8.107	-9.884	-9.13	-7.5
-8.816	-12.39	-7.887	-13.73	-8.372
-10.87	-8.9	-13.16	-7.957	-8.618
-9.096	-8.611	-8.119	-10.41	-8.561
-9.13	-8.885	-9.357	-9.736	-7.241
-8.063	-10.02	-12.46	-8.997	-9.351
-7.793	-9.773	-8.51	-9.672	-9.707
-7.979	-9.267	-11.07	-8.93	-8.729
-7.177	-10.63	-8.926	-7.074	-8.653
-9.179	-8.083	-8.514	-8.617	-9.104
-8.758	-9.827	-9.358	-9.227	-10.38
-6.977	-11.54	-10.15	-10.3	-12.54
-5.981	-7.981	-9.844	-8.676	-8.177
-7.536	-8.504	-9.677	-9.618	-10.25
-7.071	-7.58	-11.84	-12.81	-10.11
-7.901	-11.37	-9.368	-9.608	-9.748
-8.847	-9.046	-10.54	-14.07	-12.22
-7.991	-9.79	-7.964	-8.708	-9.944
-8.723	-8.246	-11.27	-9.272	-8.87
-8.288	-9.355	-9.123	-6.837	-7.324
-7.246	-8.753	-8.579	-11.46	-8.4
-9.098	-9.94	-9.546	-10.41	-6.96
-7.922	-8.038	-9.342	-12.53	-10.71
-7.035	-12.28	-6.866	-8.1	-8.311
-7.68	-6.668	-10.4	-8.926	-11.82
-8.018	-9.188	-8.659	-10.21	-11.73
-9.417	-7.747	-10.18	-8.725	-9.443
-8.52	-10.69	-11.55	-9.827	-9.679
-10.39	-7.896	-9.501	-7.602	-7.728
-8.504	-8.125	-13.09	-9.447	-10.54
-9.743	-7.881	-11.06	-8.099	-10.09
-8.039	-10.19	-7.024	-8.351	-9.606
-7.049	-13.17	-8.633	-9.132	-10.15
-9.839	-10.43	-9.152	-12.94	-9.836
-9.874	-7.061	-9.132	-14.54	-8.621
-9.763	-8.432	-9.183	-12.11	-10.89
-6.556	-9.915	-16.08	-11.5	-10.41
-8.741	-9.489	-9.232	-9.672	-7.334
-10.09	-9.984	-12.89	-10.09	-9.261
-10.34	-11.16	-7.866	-9.952	-7.972
-9.83	-9.773	-8.664	-8.38	-7.393
-9.48	-9.679	-8.318	-11.84	-12.27
-7.122	-11.31	-8.211	-10.65	-8.948
-7.699	-8.179	-10.1	-8.685	-14
-7.541	-8.431	-8.537	-10.38	-8.794
-8.807	-8.682	-9.296	-8.637	-9.7
-9.086	-9.629	-8.568	-13.54	-10.28
-8.684	-7.416	-12.14	-10.39	-9.41
-7.078	-9.85	-6.862	-7.443	-8.967
-9.292	-7.38	-9.327	-7.142	-9.741
-9.373	-9.005	-9.75	-10.22	-8.502
-8.961	-9.653	-8.291	-9.688	-7.961
-7.798	-10.72	-7.384	-13.45	-10.28
-10.51	-7.727	-8.118	-11.99	-8.581
-7.821	-9.804	-9.181	-8.319	-12.59
-6.49	-9.471	-10.25	-12.43	-9.362
-8.771	-11.6	-8.478	-9.362	-8.99
-9.038	-9.911	-8.042	-8.965	-10.2
-9.115	-9.585	-8.177	-6.856	-13
-9.017	-8.155	-8.022	-6.743	-9.052
-9.575	-10.65	-9.689	-6.972	-8.301
-7.886	-9.987	-9.358	-11.08	-8.836
-9.532	-9.12	-7.963	-12.17	-10.23
-7.875	-8.496	-7.301	-10.51	-12.15
-10.44	-10.5	-7.163	-10.07	-9.611
-8.084	-14.1	-9.069	-7.605	-9.136
-9.462	-9.299	-8.893	-8.735	-9.886
-10.54	-9.34	-8.888	-8.76	-10.31
-8.373	-9.551	-9.409	-13.23	-9.092
-8.044	-7.505	-9.024	-9.435	-11.4
-9.071	-8.99	-9.931	-12.56	-9.383
-6.315	-7.629	-9.615	-7.592	-10.27
-8.42	-10.07	-9.789	-7.483	-11.29
-8.041	-9.947	-8.051	-11.9	-13.24
-8.913	-8.873	-8.603	-13.62	-9.153
-10.14	-10.25	-7.985	-9.567	-10.4
-9.694	-8.245	-7.093	-8.749	-7.24
-6.776	-8.127	-9.532	-12.42	-8.372
-9.155	-7.893	-8.962	-8.933	-10.1
-8.787	-9.215	-7.702	-9.088	-6.847
-9.856	-8.159	-9.075	-8.308	-7.226
-11.18	-7.888	-9.284	-12.28	-13.31
-7.112	-8.663	-7.438	-9.908	-10.32
-8.103	-8.94	-8.48	-9.877	-9.2
-9.64	-9.411	-9.092	-8.434	-7.397
-9.124	-9.335	-11.08	-10.71	-9.503
-10.65	-8.384	-9.668	-7.44	-11.07
-6.929	-6.982	-9.518	-10.2	-9.479
-9.467	-8.507	-7.173	-8.298	-12.03
-7.153	-7.968	-9.209	-7.209	-10.26
-7.591	-12.32	-7.011	-10.67	-11.7
-9.309	-10.19	-7.946	-9.973	-8.023
-9.431	-7.445	-10.58	-8.505	-10.9
-7.841	-10.76	-8.45	-6.759	-9.912
-7.62	-11.31	-9.808	-7.162	-7.446
-9.126	-8.73	-8.298	-7.128	-9.91
-7.732	-8.563	-10.66	-9.616	-7.251
-7.226	-9.85	-9.219	-10.15	-9.405
-8.841	-7.799	-8.542	-8.76	-8.766
-8.508	-8.595	-9.733	-9.468	-11.33
-10.06	-11.18	-7.291	-10.28	-9.349
-8.883	-9.254	-10.91	-10.5	-9.18
-9.54	-7.198	-7.233	-9.229	-12.76
-10.77	-14.2	-13.52	-12.78	-10.7
-8.414	-11.05	-9.654	-13.69	-14.22
-7.564	-9.872	-8.737	-9.564	-10.66
-7.846	-9.35	-9.351	-9.357	-8.317
-8.593	-8.727	-8.992	-9.287	-13.89
-8.011	-6.835	-10.76	-11.77	-15.07
-9.479	-9.59	-7.061	-7.799	-12.66
-7.626	-9.464	-10.31	-9.879	-8.164
-10.23	-9.586	-10.66	-9.321	-9.768
-9.025	-8.394	-10.23	-9.356	-9.113
-8.797	-8.386	-10.03	-10.15	-7.306
-6.658	-8.584	-12.02	-8.154	-11.14
-8.805	-6.348	-9.517	-6.228	-7.878
-7.873	-9.901	-9.323	-11.22	-10.27
-8.881	-9.077	-9.174	-9.577	-9.233
-12.53	-7.743	-10.32	-7.776	-9.371
-12.52	-9.458	-8.77	-9.288	-9.071
-9.313	-10.77	-8.302	-10.76	-9.818
-8.921	-9.053	-8.912	-7.459	-10.61
-7.228	-9.037	-10.95	-9.398	-9.462
-9.116	-8.33	-9.121	-10.11	-10.66
-9.328	-12.89	-7.474	-9.962	-12.15
-9.25	-7.194	-9.667	-9.789	-8.427
-7.827	-9.886	-8.053	-13.75	-8.771
-6.947	-8.251	-7.074	-10.61	-8.346
-10.02	-10.06	-9.606	-7.178	-10.27
-10.36	-10.3	-9.357	-12.22	-7.133
-7.957	-8.389	-8.528	-9.907	-8.8
-8.992	-9.543	-7.682	-12.61	-9.275
-9.312	-7.765	-6.972	-8.117	-10.99
-10.69	-9.678	-8.3	-14.05	-9.702
-8.684	-7.26	-9.173	-9.456	-11.61
-6.36	-9	-9.643	-8.49	-11.2
-7.598	-10.32	-9.44	-9.183	-10.15
-9.707	-8.804	-9.929	-10.97	-10.63
-9.134	-8.41	-9.489	-8.567	-10.58
-8.933	-8.12	-8.977	-10.33	-8.737
-8.057	-7.601	-9.155	-6.922	-7.874
-8.954	-10.77	-11.94	-11	-10.29
-9.918	-9.912	-10.05	-6.094	-10.26
-9.536	-9.457	-9.639	-7.76	-9.192
-9.081	-10.41	-7.3	-9.791	-8.678
-9.092	-8.912	-7.474	-8.608	-7.008
-9.255	-10.9	-10.65	-8.439	-9.339
-8.375	-10.63	-9.624	-11.11	-10.28
-7.337	-8.854	-7.978	-7.824	-10.2
-9.607	-10.15	-9.654	-11.03	-10.62
-8.134	-8.292	-10.38	-17.09	-8.179
-9.146	-8.744	-10.47	-10.18	-10.2
-9.94	-7.684	-10.68	-8.763	-9.625
-8.509	-9.376	-15.41	-10.63	-8.536
-9.011	-8.613	-7.59	-8.298	-9.667
-9.016	-10.34	-9.287	-10.21	-11.13
-6.191	-12	-8.215	-7.539	-9.925
-7.973	-8.735	-10.34	-19.09	-10.71
-7.79	-9.93	-7.668	-8.588	-6.51
-8.804	-8.994	-9.268	-10.01	-12.14
-8.356	-10.19	-7.291	-7.373	-8.453
-9.165	-8.702	-7.845	-8.134	-10.57
-9.574	-7.964	-10.57	-11.31	-11.99
-9.474	-9.49	-10	-13.79	-13.23
-12.26	-9.114	-8.975	-10.2	-8.389
-10.44	-7.805	-11.15	-10.23	-9.509
-9.209	-10.73	-9.614	-9.601	-8.043
-7.233	-11.33	-11.75	-16.4	-13.54
-9.007	-7.813	-10.02	-12.03	-12.12
-8.92	-9.647	-10.65	-7.255	-9.214
-10.65	-9.948	-12.07	-9.65	-9.165
-8.529	-10.44	-9.761	-7.132	-9.907
-9.174	-9.207	-14.01	-8.783	-8.112
-9.882	-8.349	-10.33	-14.13	-10.61
-9.412	-6.961	-7.166	-11.35	-8.023
-8.211	-10.78	-9.683	-9.327	-8.927
-9.036	-11.4	-9.233	-6.636	-6.707
-10.59	-9.53	-10.47	-11.28	-10.07
-8.587	-9.957	-8.804	-12.63	-11.92
-7.007	-12.88	-9.79	-8.76	-7.256
-9.597	-9.875	-10.34	-10.3	-8.198
-7.537	-10.31	-8.335	-9.89	-9.395
-8.411	-7.717	-9.203	-12.83	-9.712
-10.99	-9.219	-9.746	-9.209	-11.51
-7.59	-12.83	-10.21	-13.23	-7.759
-7.982	-10.67	-9.82	-9.754	-9.501
-8.529	-8.629	-13.44	-7.841	-10.56
-10.02	-11.19	-9.247	-10.56	-10.96
-7.865	-8.423	-8.654	-13.37	-9.73
-6.643	-9.374	-11.11	-8.897	-10.6
-10.46	-8.096	-8.93	-9.476	-11.48
-8.481	-9.255	-7.356	-10.01	-8.71
-7.774	-8.637	-8.265	-9.339	-11.96
-7.958	-7.858	-6.179	-6.114	-8.562
-8.183	-9.374	-11.1	-9.337	-7.431
-9.533	-8.784	-14.62	-8.821	-10.18
-10.58	-9.492	-8.694	-11.72	-6.716
-8.735	-10.7	-9.314	-9.907	-13.56
-9.18	-13.63	-9.819	-9.036	-8.751
-8.956	-9.153	-9.917	-6.636	-9.463
-6.046	-9.152	-8.775	-8.652	-8.887
-8.379	-9.281	-10.74	-9.204	-10.94
-8.719	-8.06	-9.04	-7.67	-9.72
-8.377	-8.768	-8.534	-14.68	-9.162
-8.631	-9.208	-12.4	-10.45	-7.504
-9.7	-9.173	-9.975	-10.03	-12.08
-9.116	-11.29	-8.05	-14.73	-9.299
-8.242	-8.18	-11.66	-8.79	-8.836
-8.996	-9.73	-9.076	-12.54	-10.36
-9.265	-9.785	-7.325	-8.379	-10.17
-9.129	-6.845	-7.53	-11.96	-9.925
-8.527	-7.894	-7.593	-8.324	-10.21
-8.081	-8.776	-8.584	-12.39	-13.87
-9.209	-8.854	-8.951	-8.894	-9.885
-8.214	-8.673	-9.806	-8.671	-8.759
-7.343	-10.64	-7.994	-8.891	-9.858
-8.904	-10.39	-8.926	-13.58	-9.208
-9.133	-8.172	-6.922	-7.467	-7.293
-8.561	-8.38	-10.15	-6.922	-9.278
-10.99	-8.047	-9.018	-9.695	-12.01
-7.199	-8.725	-9.723	-9.276	-7.97
-9.195	-7.756	-11.13	-6.516	-7.002
-8.831	-10.29	-9.499	-8.227	-12.21
-7.187	-9.86	-7.365	-8.56	-11.15
-9.185	-13.56	-9.436	-9.129	-9.368
-9.468	-11.6	-8.529	-10.79	-10.25
-8.013	-10.57	-11.36	-10.46	-11.12
-8.316	-9.246	-8.928	-7.691	-10.39
-7.669	-8.275	-10.83	-8.485	-9.228
-9.346	-7.336	-10.3	-8.976	-8.464
-10.39	-9.795	-8.992	-10.53	-8.319
-9.307	-8.307	-5.786	-9.778	-11.67
-9.907	-10.79	-7.729	-13.15	-8.947
-9.363	-8.604	-7.664	-8.356	-9.897
-7.299	-10.18	-8.935	-11.79	-9.983
-9.235	-9.859	-8.818	-11.94	-9.31
-7.727	-12.99	-9.459	-8.586	-10.64
-7.539	-10.14	-8.835	-9.871	-9.383
-11.77	-9.197	-8.213	-8.47	-8.471
-9.645	-7.816	-11.64	-6.905	-10.78
-7.491	-7.535	-8.593	-11.24	-7.995
-8.379	-10.15	-9.663	-9.059	-9.015
-9.399	-8.124	-12.97	-14.96	-8.719
-9.293	-7.753	-8.775	-9.01	-11.19
-8.839	-8.301	-9.497	-13.03	-10.44
-9.047	-9.408	-8.769	-13.27	-9.142
-9.386	-9.721	-9.677	-9.116	-7.537
-8.015	-7.798	-11.24	-10.01	-10.32
-8.912	-9.618	-10.74	-9.927	-9.507
-7.648	-8.505	-7.576	-13.36	-8.481
-6.613	-11.03	-10.24	-15.39	-9.851
-8.664	-11.34	-8.058	-7.057	-9.689
-7.453	-10.32	-10.17	-8.723	-10.2
-6.823	-9.163	-10.33	-8.058	-8.582
-7.745	-9.845	-12.82	-9.58	-9.042
-8.903	-11.06	-8.327	-11.38	-12.46
-9.82	-7.991	-9.92	-8.883	-7.534
-8.204	-8.062	-9.08	-9.497	-8.297
-7.419	-8.954	-8.554	-8.423	-8.218
-9.747	-9.129	-8.266	-8.082	-7.843
-9.432	-8.691	-14.69	-8.163	-10.3
-9.055	-9.713	-7.894	-8.782	-10.16
-6.527	-9.353	-10.98	-8.899	-7.324
-7.872	-10.17	-9.938	-7.074	-8.523
-9.193	-7.23	-8.983	-7.625	-9.836
-8.461	-13.79	-9.691	-10.48	-9.369
-6.74	-9.672	-9.145	-9.103	-8.133
-5.846	-8.784	-10.89	-7.948	-9.408
-9.31	-10.21	-7.842	-9.552	-9.957
-9.832	-8.897	-8.527	-8.76	-10.67
-10.46	-10.4	-9.444	-6.971	-10.7
-9.977	-10.52	-9.125	-13.29	-8.156
-9.57	-6.91	-7.952	-7.443	-10.79
-6.985	-9.748	-10.18	-13.72	-8.911
-7.372	-7.556	-9.816	-7.529	-9.307
-9.281	-10.53	-9.678	-10.16	-9.434
-8.662	-9.376	-8.05	-10.25	-11.39
-10.26	-9.347	-9.134	-6.758	-9.589
-8.446	-10.49	-10.59	-9.881	-9.471
-11.87	-6.406	-12.82	-9.229	-7.329
-8.924	-7.63	-13.03	-13.96	-8.589
-12.57	-6.576	-8.405	-7.282	-11.02
-8.864	-9.211	-7.945	-6.941	-9.35
-8.838	-9.584	-8.873	-12.82	-10.67
-7.525	-8.326	-7.164	-12.24	-10.22
-6.665	-8.783	-7.289	-8.922	-9.742
-7.74	-9.782	-8.041	-8.248	-8.529
-7.326	-9.346	-11.19	-9.292	-12.94
-10.32	-10.07	-13.18	-12.64	-6.973
-8.434	-9.742	-8.06	-9.704	-8.581
-10.1	-6.82	-8.987	-12.99	-12.19
-9.895	-12.67	-9.186	-9.281	-9.55
-10.5	-8.323	-8.783	-8.258	-7.219
-6.08	-8.999	-13.22	-11.47	-10.48
-8.87	-8.463	-9.902	-10.35	-8.436
-10.14	-9.701	-8.399	-14.62	-11.03
-10.02	-11.14	-9.295	-11.32	-11.92
-8.605	-7.928	-9.046	-10.02	-10.49
-7.11	-7.781	-10.48	-9.786	-8.277
-8.114	-8.624	-8.883	-9.004	-10.97
-9.088	-7.06	-8.267	-9.428	-10.9
-7.115	-8.88	-11.7	-10.3	-8.441
-7.234	-9.264	-11.89	-10.54	-9.759
-8.534	-9.696	-9.465	-10.37	-8.582
-8.826	-7.709	-9.149	-7.934	-7.386
-9.362	-8.911	-9.017	-10.3	-9.755
-8.595	-12.55	-9.779	-9.799	-10.02
-9.538	-10.42	-9.859	-7.429	-8.187
-6.867	-9.69	-8.892	-9.358	-9.97
-7.819	-7.202	-8.956	-7.487	-10.07
-8.699	-8.816	-8.726	-7.908	-9.81
-8.066	-10.86	-9.894	-9.075	-9.301
-9.873	-7.984	-6.953	-6.978	-6.711
-8.346	-8.551	-8.816	-11.42	-10.3
-11.07	-10.31	-9.942	-7.926	-10.56
-9.577	-8.332	-7.133	-9.643	-13.21
-7.468	-9.441	-12.76	-9.916	-9.301
-9.453	-8.994	-9.633	-10.2	-11.26
-13.76	-8.685	-10.4	-9.416	-10.53
-10.26	-10.08	-10.33	-9.29	-10.2
-8.351	-8.111	-9.529	-10.63	-8.487
-8.035	-8.241	-9.056	-6.656	-9.703
-10.15	-9.6	-8.53	-9.822	-9.667
-9.106	-11.46	-12.8	-9.026	-10.28
-8.146	-9.854	-9.348	-9.259	-9.601
-8.2	-8.739	-9.768	-7.985	-8.585
-7.478	-8.474	-9.517	-10.75	-9.128
-7.308	-8.256	-8.949	-11.31	-9.77
-6.276	-8.13	-9.697	-12.34	-13.69
-9.702	-9.895	-9.265	-7.692	-7.288
-8.249	-7.997	-9.441	-7.228	-7.785
-9.204	-9.175	-11.73	-6.894	-7.872
-6.754	-9.754	-8.029	-9.627	-9.211
-8.519	-8.655	-9.556	-9.511	-9.67
-8.23	-9.056	-14.13	-10.11	-9.389
-7.018	-9.79	-10.61	-8.128	-8.843
-8.18	-10.18	-7.28	-9.338	-6.827
-9.502	-11.26	-8.578	-9.159	-10.24
-15.55	-8.245	-7.529	-8.842	-9.789
-9.12	-10.62	-9.808	-10.2	-9.743
-7.723	-8.842	-9.339	-7.5	-10.65
-6.128	-7.884	-9.331	-11.5	-6.442
-7.76	-11.13	-9.284	-9.455	-8.51
-9.242	-7.307	-9.489	-9.843	-10.05
-7.864	-6.815	-9.724	-9.643	-7.315
-8.825	-10.93	-10.44	-11.99	-9.136
-8.205	-8.398	-10.3	-7.44	-7.02
-9.763	-9.766	-7.969	-8.49	-10.22
-7.167	-10.8	-7.482	-9.553	-8.835
-8.357	-9.982	-13.05	-9.124	-9.501
-8.862	-9.358	-6.603	-7.372	-8.464
-9.486	-10.72	-10.12	-10.9	-6.846
-8.709	-10.64	-9.494	-10.17	-9.185
-11.15	-9.815	-10.04	-8.991	-11.19
-9.25	-9.815	-10.3	-9.707	-9.268
-7.667	-11.01	-13.58	-7.964	-7.569
-6.234	-9.321	-9.808	-7.655	-9.381
-9.424	-9.137	-8.616	-6.894	-9.848
-9.242	-11.34	-9.385	-10.26	-11.3
-9.122	-9.825	-11.46	-7.184	-9.784
-6.507	-9.077	-6.759	-8.262	-12.72
-8.342	-8.608	-10.42	-8.112	-10.18
-8.723	-10.03	-12.59	-10.08	-8.938
-8.486	-10.71	-9.494	-9.605	-9.65
-8.567	-9.431	-18.56	-8.12	-10.1
-6.405	-8.735	-8.817	-9.971	-9.662
-8.647	-11.8	-9.379	-8.559	-9.658
-7.32	-8.869	-9.724	-7.073	-9.978
-11.11	-8.799	-10.49	-10.31	-9.352
-7.91	-13.95	-10.56	-8.654	-8.731
-8.682	-8.948	-6.957	-11.64	-10.54
-8.092	-10.58	-7.78	-5.934	-13.04
-7.412	-7.878	-8.462	-10.71	-9.009
-7.269	-9.187	-10.61	-9.144	-9.527
-7.733	-6.606	-10.83	-11.99	-12.96
-7.792	-8.263	-7.895	-10.29	-8.977
-10.36	-9.27	-8.606	-7.534	-9.719
-8.936	-10.56	-10.79	-8.473	-6.969
-7.173	-9.909	-9.422	-8.314	-10.51
-9.412	-10.35	-10.08	-8.953	-12.01
-7.314	-11.55	-6.932	-13.49	-8.336
-10.59	-12.26	-10.35	-7.573	-7.723
-10.5	-8.428	-12.47	-12.05	-9.411
-8.782	-9.932	-13.32	-7.236	-10.23
-7.83	-7.885	-9.769	-7.755	-8.979
-8.919	-8.391	-10.83	-8.35	-10.75
-8.918	-10.44	-7.493	-7.26	-9.795
-9.653	-8.491	-6.968	-6.988	-7.247
-9.209	-9.185	-10.42	-10.3	-8.043
-7.671	-8.504	-10.75	-10.91	-11.61
-8.986	-8.287	-8.573	-11.42	-13.03
-10	-7.265	-8.817	-16.52	-9.138
-8.78	-9.665	-7.568	-10.19	-10.38
-9.164	-8.357	-10.84	-6.189	-9.887
-10.21	-9.088	-8.472	-10.02	-7.77
-9.389	-9.638	-9.254	-9.345	-7.723
-8.463	-9.917	-6.975	-10.5	-10.41
-7.778	-8.227	-9.516	-8.128	-9.595
-10.5	-9.916	-13.92	-10.21	-10.59
-7.619	-9.501	-9.135	-10.56	-10.44
-7.834	-8.532	-8.437	-13.19	-8.718
-10.29	-7.573	-9.234	-10.49	-13.02
-9.315	-8.66	-9.924	-7.258	-9.457
-7.192	-10.49	-8.739	-7.67	-10.59
-8.548	-10.5	-9.194	-9.626	-12.04
-8.704	-8.076	-13.13	-9.749	-7.598
-7.66	-7.579	-10.41	-8.451	-10.22
-8.16	-9.451	-8.23	-9.34	-11.1
-10.84	-9.299	-9.689	-9.8	-10.14
-9.36	-11.48	-10.57	-12.49	-7.641
-6.596	-7.298	-9.692	-9.629	-10.18
-8.627	-9.151	-10.98	-10.18	-9.774
-6.281	-8.368	-8.89	-9.014	-7.63
-9.127	-9.42	-15.18	-7.676	-8.345
-8.755	-9.288	-9.741	-10.13	-9.794
-7.966	-8.443	-9.63	-8.479	-13.08
-6.167	-8.873	-10.65	-9.556	-8.841
-7.891	-10.23	-8.282	-9.276	-10.12
-7.194	-9.44	-10.83	-12.51	-8.829
-7.891	-7.664	-8.69	-9.499	-7.929
-9.75	-8.432	-9.483	-8.623	-7.914
-9.184	-8.355	-10.62	-7.47	-7.774
-7.626	-8.938	-9.919	-13.79	-10.11
-8.686	-6.667	-10.26	-12	-10.24
-8.298	-10.13	-9.919	-10.87	-9.896
-9.444	-13.1	-8.675	-8.877	-10.68
-10.14	-9.061	-9.11	-12.33	-8.651
-9.139	-10.66	-12.57	-8.737	-9.181
-8.1	-9.457	-13.55	-7.947	-10.17
-8.102	-9.665	-8.908	-11.27	-11.7
-10.85	-10.42	-11.06	-13.49	-9.505
-9.156	-8.386	-10.06	-11.22	-8.311
-9.195	-9.068	-12.19	-13.66	-10.34
-9.683	-9.499	-10.71	-10.86	-9.637
-9.569	-9.762	-13.4	-9.682	-10.58
-11.59	-7.106	-7.011	-7.558	-10
-8.602	-6.789	-14.03	-9.672	-12.7
-8.827	-8.383	-9.552	-7.44	-8.635
