# Supplementary material for: MTMol-GPT: De novo multi-target molecular generation with transformer-based generative adversarial imitation learning
Source: PLoS Comput Biol. 2024 Jun 26;20(6):e1012229. doi: 10.1371/journal.pcbi.1012229 (PMC11233020; doi:10.1371/journal.pcbi.1012229)
Supplement: S1 Data — All datasets for each figure and table are structured in the supporting_data.zip file. (ZIP) [file pcbi.1012229.s002.zip › data/exp3_tsne_results/region1.xlsx]

## Sheet: Sheet1
Index	smiles	DRD2_Ds	HTR1A_Ds	All_Ds	DRD2_Ts	HTR1A_Ts
975	COc1ccccc1N1CCN(CC2CC(=O)c3ccccc3Sc3ccccc32)CC1	-15.18	-12.92	-28.1	0.428571	0.43299
507	COc1ccccc1N1CCN(CCN2C(C)CC3C4CCC(C32)C(C)C(C)(C)C4)CC1	-13.58	-14.01	-27.59	0.363636	0.404494
855	COc1ccc2c(c1)C(=CCN1CCN(c3ccccc3OC)CC1)c1cc(O)ccc1CC2	-13.22	-13.14	-26.36	0.373737	0.381818
911	CC1CN(CCN2CCN(c3ccccc3OC(C)C)CC2)c2cc(Cl)ccc2C(=O)N1	-13.05	-13.29	-26.34	0.350427	0.441176
235	COc1ccccc1N1CCN(CCN=C2C(=O)c3ccccc3CCN2C)CC1	-12.83	-13.45	-26.28	0.4	0.455556
33	COc1ccccc1N1CCN(CCCCN2C(=O)CC3(CCCCC3)Cc3c(O)cccc32)CC1	-12.78	-13.18	-25.96	0.412844	0.470588
526	COc1ccccc1N1CCN(CCOc2ccc(C3CCNC(=O)CC3)cc2)CC1	-12.69	-12.94	-25.63	0.392857	0.41573
276	COc1ccccc1C1=CCC(O)C(C(=O)NCCCN2CCN(CC(N)=O)CC2)OC1=O	-12.44	-11.76	-24.2	0.28	0.321429
703	COc1ccccc1N1CCCN(CCCCN2C(=O)C3CCCN3C2=O)CC1	-11.94	-11.83	-23.77	0.5	0.604651
19	COc1ccccc1N1CCN(CCCCN=C2C(=O)NC(CCCN3CCOCC3)CCN2C)CC1	-11.5	-12.15	-23.65	0.369369	0.427083
592	O=C1CCc2cc(CCCCN3CCN(c4cccc5ccccc45)CC3)ccc2N1	-11.06	-11.26	-22.32	0.424528	0.447619
939	COc1ccccc1N1CCN(CCCCNc2nc3ccccc3n2CCOCCOCCN2CCCOCC2)CC1	-10.79	-11.43	-22.22	0.418803	0.398374
46	O=C(NCCCCN1CCN(c2cccc3ccccc23)CC1)c1ccc2ccccc2c1	-11.29	-10.68	-21.97	0.441176	0.469388
788	COc1cc(N2CCN(CCC3CCc4ccc(F)cc43)CC2)c2ccccc2c1	-11.36	-10.37	-21.73	0.300813	0.280992
122	COc1ccccc1N1CCN(C2CCC(c3c[nH]c4ccc(F)cc34)CC2)CC1	-10.08	-11.2	-21.28	0.368932	0.511628
712	COc1cccc(F)c1N1CCN(CCN(C(=O)c2cccnc2Oc2ccc(C(F)(F)F)cc2)c2ccccc2)CC1	-10.38	-10.87	-21.25	0.248276	0.346457
365	Clc1ccc2[nH]c3c(CCCCCN4CCN(c5ccccc5OCCc5ccccc5)CC4)cccc3c2c1	-10.74	-10.39	-21.13	0.386555	0.323077
971	OC(CCN1CCN(c2cccc3ccccc23)CC1)c1c[nH]c2ccc(Cl)cc12	-10.57	-10.52	-21.09	0.401869	0.403846
569	COc1ccccc1N1CCN(CCCNc2ccc3nc(-c4ccccc4)cc(NC4CCN(C)CC4)c3c2)CC1	-11.07	-9.73	-20.8	0.396552	0.408333
207	COc1ccccc1N1CCN(CCS(=O)(=O)c2ccc3cc(Cl)ccc3c2)CC1	-10.26	-10.28	-20.54	0.376238	0.442308
680	COc1ccccc1N1CCN(CCCNC(=O)C=Cc2ccc(C(=O)Nc3ccccc3)cc2)CC1	-10.32	-10.15	-20.47	0.627451	0.480769
512	O=C(C=Cc1ccc(F)cc1)NCCCN1CCN(c2ccccc2-c2cccc(F)c2)CC1	-10.54	-9.891	-20.431	0.459459	0.330357
23	COc1ccccc1N1CCN(CCCCCc2cn(-c3ccc(F)cc3F)c3ccccc23)CC1	-10.2	-10.23	-20.43	0.419643	0.466667
731	COc1ccc2c(N3CCN(C(=O)C(O)COc4ccccc4C(F)(F)F)CC3)cccc2c1	-10.65	-9.687	-20.337	0.24812	0.267176
0	COc1ccccc1N1CCN(CCCCN2CC3CCC(C2=O)N3C(=O)CC=Cc2ccc(F)cc2)CC1	-9.859	-10.46	-20.319	0.416667	0.403509
972	COc1ccccc1N1CCN(CC2CCC(N3C(=O)CC4(CCCC4)CC3=O)c3ccc(C)cc32)CC1	-9.692	-10.57	-20.262	0.371429	0.416667
976	COc1ccccc1N1CCN(CCOc2ccc(-c3nc4cc(Cl)cc(Cl)c4s3)cc2)CC1	-9.741	-10.48	-20.221	0.40678	0.396396
588	CCN1CCN(c2ccc3ncn(CCCN4CCN(c5ccccc5OC)CC4)c(=O)c3c2)CC1	-10.18	-9.994	-20.174	0.387931	0.555556
370	COc1ccccc1N1CCN(CCCCc2ccc3cc4cccc(Cl)c4nc3c2)CC1	-10.14	-9.998	-20.138	0.412281	0.481132
675	COc1ccccc1N1CCN(C2CCN(CCC(=O)c3ccc4ccc(O)cc4n3)CC2)CC1	-10.03	-10.01	-20.04	0.365854	0.37963
360	COc1ccccc1N1CCN(CCCCNC(=O)C(Cc2ccc3ccccc3c2)NC(=O)CCC(N)=O)CC1	-10.62	-9.347	-19.967	0.62037	0.474576
364	CC(C)Oc1ccccc1N1CCN(CCN(Cc2ccc3ccccc3c2)S(C)(=O)=O)CC1	-10.01	-9.957	-19.967	0.416667	0.46
887	COc1ccccc1N1CCN(Cc2cn3c(C)cc4ccccc4c3c2C)CC1	-9.768	-10.18	-19.948	0.450549	0.455446
286	CCN1CCc2c(OC)ccc3cc(C=CC(=O)NCCCCCN4CCN(c5ccccc5O)CC4)c(O)c1c23	-9.95	-9.994	-19.944	0.424	0.335821
930	COc1ccccc1N1CCN(CCNS(=O)(=O)c2ccc3ccc(Cl)cc3n2)CC1	-10.49	-9.428	-19.918	0.378641	0.431193
285	COc1ccccc1-c1cc2nc(O)n(CCCN3CCN(c4ccccc4OC)CC3)c(O)c-2n1	-10.17	-9.741	-19.911	0.394231	0.463158
623	COc1ccccc1N1CCN(CCCNC(=O)c2cn(-c3ccc(C)cc3)c3ccccc23)CC1	-9.358	-10.51	-19.868	0.522936	0.466667
434	COc1ccccc1N1CCN(CCCCN2CC3c4cccc(O)c4CCC32)CC1	-10.1	-9.729	-19.829	0.415842	0.482353
372	CNC(=O)c1cccc(-c2ccc(C=CC(=O)NCCCCN3CCN(c4ccccc4OC)CC3)cc2)c1	-9.766	-10.04	-19.806	0.747475	0.527778
977	CN1CCN(C2CCN(C(=O)CCCCCOc3ccccc3N3CCN(CCc4cccc(CC#N)c4)CC3)CC2)CC1	-9.63	-10.11	-19.74	0.323077	0.313869
860	CSc1nc2sc(C(=O)NCCCCCN3CCC(c4ccc(F)cc4)CC3)c(N)c2c(C)c1Cl	-10.48	-9.216	-19.696	0.47619	0.259259
18	COc1ccccc1N1CCN(CCCCN2CCc3cccc4cccc2c34)CC1	-9.733	-9.96	-19.693	0.526316	0.532468
815	COc1ccccc1N1CCN(CCn2c(=O)c3ccccc3n(Cc3cccs3)c2=O)CC1	-10.33	-9.33	-19.66	0.361905	0.557895
482	O=C(CCCCCN1CCN(c2cnc3ccccc3n2)CC1)NCc1ccc(F)cc1	-10.16	-9.47	-19.63	0.419048	0.433962
519	COc1ccccc1N1CCN(CCCCc2cn(-c3ccc(F)cc3)nn2)CC1	-10.36	-9.269	-19.629	0.516854	0.518987
49	Cc1cccc(N2CCN(CCN3CCC(c4ccc(F)cc4)(N4CCCC4)CC3)CC2)c1C	-9.591	-9.985	-19.576	0.375	0.397849
505	COc1ccccc1N1CCN(CCCCNC(=O)c2nc(-c3ccc(Cl)cc3C)n3ccccc23)CC1	-9.364	-10.21	-19.574	0.582609	0.53271
167	CC(C)c1ccccc1N1CCN(Cc2ccc(CN3CCCCC3=O)[nH]2)CC1	-9.637	-9.898	-19.535	0.574713	0.37
986	c1ccc2c(N3CCN(CCCCOc4ccc5c(c4)NCCO5)CC3)cccc2c1	-9.919	-9.609	-19.528	0.375	0.428571
669	COc1ccccc1N1CCN(CCCCn2c3ccccc3c3c4c(O)cccc4n(C)c32)CC1	-8.992	-10.51	-19.502	0.40367	0.476744
901	Cc1cc(C)c(S(=O)(=O)NCCCN2CCN(c3cccc4cccnc34)CC2)c(C)c1	-9.808	-9.648	-19.456	0.3	0.376068
552	COc1ccccc1N1CCN(CCCCN2CCc3cc(O)ccc3C2=O)CC1	-9.808	-9.641	-19.449	0.752941	0.506173
836	Cc1ccccc1N1CCN(CCCNC(=O)C=Cc2ccccc2OCCOc2ccccc2)CC1	-9.816	-9.593	-19.409	0.495327	0.351852
332	COc1ccccc1N1CCN(CCCCNc2cc(-c3ccccc3)ncn2)CC1	-10.1	-9.209	-19.309	0.602273	0.493976
677	COc1ccccc1N1CCN(CCNS(=O)(=O)c2cccc3ccccc23)CC1	-9.517	-9.717	-19.234	0.457944	0.530612
260	COc1ccccc1N1CCN(CCC(O)CNC(=O)c2cc3ccccc3s2)CC1	-9.65	-9.564	-19.214	0.407407	0.419643
523	COc1ccccc1N1CCN(CCCNS(=O)(=O)c2cc3ccccc3oc2=O)CC1	-9.856	-9.356	-19.212	0.407767	0.538462
469	COc1ccccc1Nc1ccc2nc(NCCCN3CCN(c4cncc(C)c4)CC3)sc2c1	-9.597	-9.613	-19.21	0.268293	0.293651
106	COc1ccccc1N1CCN(CCn2c(O)nc3ccccc3c2=O)CC1	-9.633	-9.559	-19.192	0.404255	0.625
879	COc1ccccc1N1CCN(CCn2c(O)nc3ccccc3c2=O)CC1	-9.633	-9.559	-19.192	0.404255	0.625
642	COc1ccccc1N1CCN(CCN(C(=O)C2c3ccccc3-c3ccccc32)c2ccc(Cl)cc2)CC1	-9.075	-10.09	-19.165	0.390476	0.457944
599	COc1ccccc1N1CCN(CCn2c(O)nc3cc(Cl)ccc32)CC1	-9.232	-9.872	-19.104	0.408163	0.489796
209	COc1ccccc1N1CCN(CCCCNC(=O)c2cnc3ccccc3c2)CC1	-9.783	-9.285	-19.068	0.610526	0.621053
738	COc1ccccc1N1CCN(Cc2cn(-c3ccc(F)c(F)c3)c3ccc(Cl)cc23)CC1	-9.233	-9.816	-19.049	0.46	0.465347
302	COc1ccccc1N1CCN(CCNS(=O)(=O)c2ccc3ncccc3c2)CC1	-9.894	-9.13	-19.024	0.415842	0.613861
317	CCOc1ccccc1N1CCN(Cc2ccc(-c3cccc(CN4C(=O)COCC4C)c3)[nH]2)CC1	-8.738	-10.28	-19.018	0.373913	0.304688
194	COc1ccccc1N1CCN(CCCCNC(=O)c2cc(=O)n3ccccc3n2)CC1	-9.868	-9.105	-18.973	0.55	0.602041
184	COc1ccccc1N1CCN(CCCCC(=O)c2ccc(F)cc2)CC1	-9.637	-9.326	-18.963	0.516854	0.814286
197	COc1ccccc1N1CCN(CCNC(=O)c2cc(C)nc3c(C)c(C)sc23)CC1	-9.595	-9.362	-18.957	0.444444	0.525773
350	COc1ccccc1N1CCN(CC=C2c3ccccc3Sc3ccccc32)CC1	-9.35	-9.586	-18.936	0.406977	0.434211
491	COc1ccccc1N1CCN(CC=C2c3ccccc3Sc3ccccc32)CC1	-9.35	-9.586	-18.936	0.406977	0.434211
123	COc1ccccc1N1CCN(CCCCCc2ccc3c(c2)NC(=O)CC3)CC1	-9.568	-9.324	-18.892	0.54902	0.5
888	COc1cc(C(=O)NCCCCCCN2CCN(c3ccccc3OCCCN3CCc4ccc(O)cc4C3)CC2)cc(OC)c1OC	-9.517	-9.344	-18.861	0.434426	0.447154
666	COc1ccccc1N1CCN(CCCCN(C(=O)c2ccc3c(c2)OCCO3)S(=O)(=O)c2ccccc2)CC1	-9.654	-9.206	-18.86	0.396552	0.425926
784	COc1ccccc1N1CCN(CCCn2[nH]c3ccccc3c2=O)CC1	-9.499	-9.356	-18.855	0.423913	0.52439
334	CC(C)Oc1ccccc1N1CCN(CCOc2ccc(CN3C(=O)C34CC(C)N(C)C(C)(C)C4)cc2)CC1	-8.398	-10.39	-18.788	0.346774	0.380531
696	COc1ccccc1N1CCN(CCCC(=O)c2nc3ccccc3s2)CC1	-9.173	-9.611	-18.784	0.419643	0.527473
387	COc1ccccc1N1CCN(CCN2C(=O)C(=O)c3ccccc3C2=O)CC1	-9.358	-9.388	-18.746	0.427083	0.657534
293	COc1ccccc1N1CCN(CCCCN2C(=O)Cc3cc(CC(N)=O)ccc32)CC1	-9.546	-9.179	-18.725	0.449541	0.482353
928	COc1ccccc1N1CCN(CCn2c(O)nc3cc(C)ccc3c2=O)CC1	-9.379	-9.333	-18.712	0.409524	0.49
54	CC(C)Oc1ccccc1N1CCN(C2CCC(O)(c3ccc(C(F)(F)F)cc3)c3ccc(C(=O)N(C)C)cc32)CC1	-9.478	-9.189	-18.667	0.370079	0.318584
886	COc1ccccc1N1CCN(CCCCNC(=O)c2cc3cccnc3s2)CC1	-9.348	-9.261	-18.609	0.561224	0.59375
702	COc1ccccc1N1CCN(Cc2cc3c(O)cccc3s2)CC1	-9.155	-9.414	-18.569	0.452381	0.433333
114	CCOc1ccccc1N1CCN(CCCn2c(C)cc3ccccc32)CC1	-9.317	-9.247	-18.564	0.419048	0.453608
508	COc1ccccc1N1CCN(CCCCNC(=O)c2nc3ccccc3n2Cc2ccc(C(F)(F)F)cc2)CC1	-9.021	-9.534	-18.555	0.537815	0.517857
247	Cc1ccccc1Oc1ccccc1N1CCN(CC(O)CCN2CCCCC2)CC1	-9.564	-8.987	-18.551	0.290909	0.321839
584	Nc1ccccc1N1CCN(CCCCNC(=O)c2ccnc3ccccc23)CC1	-9.342	-9.2	-18.542	0.388889	0.733333
280	CCC(C)C(C)OCOc1c(Cn2c(=O)[nH]n(-c3cccc(OC)c3OC)c2=O)c(O)cc2[nH]cc(CCCN3CCN(C)CC3)c12	-9.574	-8.96	-18.534	0.221519	0.205479
940	COc1ccccc1N1CCN(CCn2nc3c(c2F)C(C)(C)CC3)CC1	-9.422	-9.088	-18.51	0.404255	0.455696
320	CCCCOc1c(OC)ccc2ccc(C(=O)NCCCCN3CCN(c4ccccc4OC)CC3)cc12	-9.243	-9.26	-18.503	0.594059	0.588235
963	COc1ccccc1N1CCN(CCCN(Cc2ccc(F)cc2)c2ccc(F)cc2)CC1	-9.234	-9.225	-18.459	0.43	0.506494
117	Cc1ccccc1N1CCN(CCCCc2ccc(F)cc2)CC1	-9.425	-9.023	-18.448	0.336957	0.513514
406	COc1ccccc1N1CCN(CCCCCc2ccc3c(c2)NCC3)CC1	-9.529	-8.906	-18.435	0.4375	0.5125
902	COc1ccccc1N1CCN(Cc2coc3c(OC)cccc23)CC1	-9.339	-9.042	-18.381	0.5	0.460674
382	CC(C)Oc1ccccc1N1CCN(CCN(C(=O)C=Cc2ccc(F)cc2)c2ccc(F)cc2)CC1	-8.556	-9.823	-18.379	0.362832	0.410526
261	COc1ccccc1N1CCN(CCCc2c[nH]c3ccc(O)cc23)CC1	-9.442	-8.911	-18.353	0.480769	0.4875
832	Cc1ccc(C)c(C(=O)NCCCCN2CCN(c3ccncc3Cl)CC2)c1	-9.444	-8.904	-18.348	0.608696	0.4
839	O=C(NCCCCN1CCN(c2ccccc2OCCF)CC1)c1ccnc2ccccc12	-9.134	-9.157	-18.291	0.557522	0.673469
607	COc1ccccc1N1CCN(CCCCC(=O)c2cccc3cccnc23)CC1	-9.296	-8.989	-18.285	0.494624	0.568182
866	COc1ccccc1N1CCN(CCCCC(=O)N(C)CC2CCN(Cc3ccccc3)CC2)CC1	-9.149	-9.119	-18.268	0.408333	0.484536
113	COc1ccccc1N1CCN(CCCCCn2c(O)nc3ccccc3c2=O)CC1	-9.604	-8.64	-18.244	0.4375	0.522727
85	COc1ccccc1N1CCN(CCCCN2CC(=O)c3cc(Cl)c(Cl)cc32)CC1	-8.998	-9.222	-18.22	0.515789	0.539474
78	COc1ccc(C(=O)NCCCCCN2CCN(c3cccc(Cl)c3Cl)CC2)cc1Cl	-9.126	-9.059	-18.185	0.606742	0.730337
210	COc1ccccc1N1CCN(CCCCC(=O)c2ccccc2)CC1	-9.368	-8.782	-18.15	0.534884	0.797101
338	COc1ccccc1N1CCN(CCCCCn2c(O)nc3ccccc32)CC1	-9.259	-8.889	-18.148	0.495238	0.549451
631	CC(=CCN1CCN(c2ccccc2OC(C)C)CC1)CCOc1cc(C)c(O)c(C)c1	-9.024	-9.11	-18.134	0.324561	0.428571
448	COc1ccccc1N1CCN(CCC2CC3CCCCN3C2=O)CC1	-9.295	-8.82	-18.115	0.396226	0.455696
450	COc1ccccc1N1CCN(CCCCN2C(=O)C3CCCCN3C2=O)CC1	-8.947	-9.132	-18.079	0.44086	0.583333
74	O=C(O)CNC(=O)CCCC(=O)NS(=O)(=O)c1ccc(CN2CCN(c3ccccc3[N+](=O)[O-])CC2)cc1	-9.184	-8.865	-18.049	0.287234	0.362745
331	COc1ccccc1N1CCN(CCCNC(=O)c2ccc(Cl)c(Cl)c2)CC1	-9.129	-8.92	-18.049	0.62069	0.613636
595	COc1ccccc1N1CCN(CCCSc2nc3cc(C(N)=O)ccc3[nH]2)CC1	-9.152	-8.884	-18.036	0.416667	0.681319
965	COc1ccccc1N1CCN(Cc2nc3ccccc3n2Cc2ccccc2)CC1	-8.739	-9.23	-17.969	0.428571	0.443299
271	COc1ccccc1N1CCN(CCCNC(=O)C23CC4CC(CC(C4)C2)C3)CC1	-8.769	-9.173	-17.942	0.505155	1
429	CCOc1ccccc1N1CCN(CCCCn2c(=O)oc3ccccc32)CC1	-9.316	-8.622	-17.938	0.442308	0.459184
627	COc1ccccc1N1CCN(CCCCNC(=O)c2ccc(Cl)cc2)CC1	-9.069	-8.864	-17.933	0.686747	0.802632
546	CCOc1ccccc1N1CCN(CCCCc2cccc(-n3ccnc3)c2)CC1	-9.299	-8.626	-17.925	0.405405	0.398148
539	COc1ccccc1N1CCN(CCCCN2CC(=O)C3CCCCC3C2=O)CC1	-8.799	-9.104	-17.903	0.474747	0.525641
796	COc1cccc2c1N(CCCCCN1CCN(c3ccccc3Cl)CC1)CC2	-8.935	-8.959	-17.894	0.494382	0.414634
799	COc1ccc(N2CCN(CCCCCNC(=O)c3cc(OC)c4ccccc4c3OC)CC2)c(C)c1	-8.835	-9.033	-17.868	0.436364	0.462963
759	COc1ccccc1N1CCN(CCCCCNC(=O)c2ccc(F)cc2)CC1	-9.314	-8.552	-17.866	0.658824	0.746835
691	CCOc1ccccc1N1CCN(CCCCCC(=O)c2ccc(F)cc2)CC1	-9.357	-8.487	-17.844	0.432692	0.571429
449	COc1ccccc1N1CCN(CCCCCN(C(=O)c2ccccc2)c2ccccc2)CC1	-8.495	-9.303	-17.798	0.469388	0.569892
353	O=C1C2CCCN2C(=O)N1CCCN1CCN(c2cccc3[nH]ccc23)CC1	-8.837	-8.957	-17.794	0.258333	0.564706
486	COc1ccccc1N1CCN(CCCCNc2ccc3nc(S)c4ccccc4c3c2)CC1	-8.584	-9.206	-17.79	0.53125	0.477064
749	COc1ccccc1N1CCN(CCCCNc2nc3ccccc3n2C)CC1	-9.247	-8.542	-17.789	0.595238	0.590909
347	COc1ccccc1N1CCN(CCn2c(O)nc3sccc3c2=O)CC1	-8.72	-8.968	-17.688	0.387755	0.494624
186	COc1ccccc1N1CCN(CCCCN2C(=O)C3CCCN3C2=O)CC1	-8.801	-8.872	-17.673	0.445652	0.670886
432	COc1ccccc1N1CCN(Cc2csc3ccccc23)CC1	-9.042	-8.606	-17.648	0.566667	0.477273
150	COc1ccccc1N1CCN(CCCCNC(=O)c2cc(C)nc3cccc(N(C)C)c23)CC1	-8.68	-8.919	-17.599	0.567308	0.542857
685	COc1ccccc1N1CCN(CCCNC2CCc3cccc(OC)c3C2)CC1	-9.121	-8.471	-17.592	0.431579	0.4875
315	COc1ccccc1N1CCN(Cc2ccc3ccn(C)c3c2O)CC1	-8.463	-9.103	-17.566	0.47619	0.435897
737	COc1ccccc1N1CCN(C(=O)C2CC3CCC2C3)CC1	-9.683	-7.859	-17.542	0.373494	0.42268
500	O=C(CCCCN1CCN(c2ccccc2OC2CCCC2)CC1)c1ccc(F)cc1	-9.365	-8.121	-17.486	0.387097	0.563218
120	COc1cnc(SCCN2CCN(c3cccc4ccccc34)CC2)nc1	-8.762	-8.704	-17.466	0.418367	0.421053
778	COc1ccccc1N1CCN(Cc2ccc(-c3ccc[nH]3)cc2)CC1	-8.926	-8.515	-17.441	0.481481	0.457831
166	COc1ccccc1N1CCN(CCCCNC(=O)C23CC4CC(CC(C)(C4)C2)C3)CC1	-8.904	-8.509	-17.413	0.515152	0.752941
423	COc1ccccc1N1CCN(CCCCNC(=O)C=Cc2ccncc2)CC1	-8.832	-8.534	-17.366	0.785714	0.554348
441	O=C(NCCCCN1CCN(c2ccccc2Br)CC1)c1ccc(OCCF)cc1	-8.846	-8.507	-17.353	0.612245	0.5
570	OCCOc1cccc(CCCN2CCN(c3cccc4cscc34)CC2)c1	-8.926	-8.412	-17.338	0.292035	0.293651
356	COc1ccccc1N1CCN(CCCSc2nnc(-c3ccsc3)n2C)CC1	-8.854	-8.456	-17.31	0.4	0.536842
660	COc1ccccc1N1CCN(CCCc2ccc(Br)cc2)CC1	-8.542	-8.767	-17.309	0.476744	0.6
109	COc1ccccc1N1CCN(CCSc2nc3ccccc3s2)CC1	-8.729	-8.56	-17.289	0.389474	0.483871
154	COc1ccccc1N1CCN(CCCCN2C(=O)C3CCN3C2=O)CC1	-8.687	-8.597	-17.284	0.471264	0.589744
899	CC(=O)c1ccc(OCCCCN2CCN(c3ccccc3OCCF)CC2)cc1	-8.578	-8.625	-17.203	0.515464	0.430108
608	CCOc1ccccc1N1CCN(Cc2ccc(CN3CCCCC3=O)n2C)CC1	-8.568	-8.626	-17.194	0.602273	0.428571
740	COc1ccccc1N1CCN(CCCCn2c(O)c3c(c2O)COCC3)CC1	-8.804	-8.366	-17.17	0.43617	0.532468
844	COc1ccc(S(=O)(=O)N2CCC(CCN3CCN(c4ccccc4OC(C)(C)CO)CC3)(c3ccc(Cl)cc3)CC2)cc1	-7.945	-9.193	-17.138	0.269841	0.302326
969	COc1ccccc1N1CCN(CCn2c(-c3ccccc3)c(C)c3ccccc32)CC1	-8.23	-8.889	-17.119	0.397849	0.550562
288	COc1ccccc1N1CCN(Cc2ccc(C)n2-c2ccccc2)CC1	-8.835	-8.272	-17.107	0.531646	0.452381
290	CCCCCn1cc(CN2CCN(c3ccccc3OC)C2=O)c2ccccc21	-8.902	-8.203	-17.105	0.260163	0.365591
265	COc1ccccc1N1CCN(C2CCc3cccc(N4CCCNC4=S)c32)CC1	-8.655	-8.442	-17.097	0.291262	0.333333
861	O=C(C=Cc1ccc(CO)cc1)NCCCCCN1CCN(c2ccccc2OCCF)CC1	-8.883	-8.179	-17.062	0.574257	0.39823
301	COc1ccccc1N1CCN(CCCCn2ccnc2C(F)(F)F)CC1	-8.525	-8.535	-17.06	0.517647	0.577465
67	COc1ccccc1N1CCN(CCCCOc2ccc3c(c2)OCCO3)CC1	-8.602	-8.419	-17.021	0.48	0.532468
241	COc1ccccc1N1CCN(CCCCNC(=O)c2ccc(C)s2)CC1	-8.675	-8.334	-17.009	0.62069	0.658824
987	COc1ccccc1N1CCN(CCCCNC(=O)c2ccc(C)s2)CC1	-8.675	-8.334	-17.009	0.62069	0.658824
762	COc1ccccc1N1CCN(CCCCNC(=O)CCC2CCCCC2)CC1	-8.775	-8.197	-16.972	0.541667	0.571429
208	CCOc1ccccc1N1CCN(CCCSc2nc3cc(Cl)ccc3s2)CC1	-8.686	-8.271	-16.957	0.376068	0.46789
603	COc1ccccc1N1CCN(CCCCC(=O)c2ccc(Br)cc2)CC1	-8.318	-8.611	-16.929	0.494505	0.802817
177	COc1ccccc1N1CCN(CCCCn2c(N)c3c(c2O)C(=O)N(C)CS3(=O)=O)CC1	-8.27	-8.634	-16.904	0.416667	0.482353
251	COc1ccccc1N1CCN(CCCCNC(=O)CSC2CCCCC2)CC1	-8.19	-8.655	-16.845	0.536082	0.569892
124	CCOc1ccccc1N1CCN(CCCCNC(=O)C=Cc2ccco2)CC1	-8.511	-8.307	-16.818	0.555556	0.427184
262	COc1ccccc1N1CCN(CCCCNC(=S)NC2=NS(C)(=O)=C(C(C)C)C2)CC1	-8.408	-8.324	-16.732	0.495146	0.510204
204	COc1ccccc1N1CCN(CCCCCC(=O)c2cccnc2)CC1	-8.643	-8.088	-16.731	0.484211	0.621951
88	O=Cn1c(=O)n(CCN2CCN(c3ccccc3[N+](=O)[O-])CC2)c2ccccc21	-7.493	-9.234	-16.727	0.238095	0.482353
428	CCOc1ccccc1N1CCN(CCCCC2CCc3c(OC)ccc(OC)c3C2)CC1	-7.546	-9.082	-16.628	0.448598	0.47561
69	COc1ccccc1N1CCN(CCCN2C(=O)C3CCCN3C2=O)CC1	-8.269	-8.315	-16.584	0.419355	0.679487
655	COc1ccccc1N1CCN(CCNS(=O)(=O)c2cccs2)CC1	-8.45	-8.066	-16.516	0.422222	0.511628
979	COc1ccccc1N1CCN(CCCCNc2c(C)cccc2OC)CC1	-8.282	-8.199	-16.481	0.6	0.585714
140	NCCOc1ccccc1CN1CCN(c2cccc([N+](=O)[O-])c2)CC1	-8.208	-8.222	-16.43	0.287356	0.412371
754	COc1ccccc1N1CCN(CCCCCN=C2CC3CCC2C3)CC1	-8.265	-8.085	-16.35	0.455556	0.561644
6	O=C(C=Cc1ccccc1)NCCCCN1CCOCC1	-8.32	-7.486	-15.806	0.462366	0.265306
723	COc1ccccc1N1CCN(CCS(=O)(=O)CC2CC2)CC1	-7.845	-7.887	-15.732	0.443038	0.529412
579	COc1cc(NCCN2CCN(c3ccccc3OC)CC2)c(OC)c(-n2ccnc2)n1	-7.964	-7.745	-15.709	0.444444	0.438095
637	Cc1cc(-c2ccccc2OCCCCCN2CCN(c3ccccc3OCCF)CC2)no1	-7.985	-7.574	-15.559	0.412281	0.383838
268	COc1cc(C(=O)NCCCCCN2CCN(c3ccccc3OCCF)CC2)cc(OC)c1OC	-7.391	-8.05	-15.441	0.592233	0.571429
