# Supplementary material for: MTMol-GPT: De novo multi-target molecular generation with transformer-based generative adversarial imitation learning
Source: PLoS Comput Biol. 2024 Jun 26;20(6):e1012229. doi: 10.1371/journal.pcbi.1012229 (PMC11233020; doi:10.1371/journal.pcbi.1012229)
Supplement: S1 Data — All datasets for each figure and table are structured in the supporting_data.zip file. (ZIP) [file pcbi.1012229.s002.zip › data/exp3_tsne_results/region2.xlsx]

## Sheet: Sheet1
Index	smiles	DRD2_Ds	HTR1A_Ds	All_Ds	DRD2_Ts	HTR1A_Ts
237	O=C1CC(c2ccccc2)c2cccc(OCCN3CCN(CC4CCCC4)CC(Cc4c[nH]c5ccccc45)c4ccccc43)c21	-13.77	-14.75	-28.52	0.248366	0.236364
917	C#CC1CCCC(N2CCC(c3c[nH]c4ccc(F)cc34)CC2)CC1	-13.58	-14.05	-27.63	0.304348	0.327586
461	Cc1ccc2[nH]cc(CCCN3CCC(CNC4=CCCCn5c(C)ccc54)CC3)c2c1	-13.83	-13.63	-27.46	0.276119	0.315789
168	NC(=O)c1ccc2c(c1)CCN(CCCCc1c[nH]c3ccc(C(N)=O)cc13)CC2	-13.09	-13.4	-26.49	0.301887	0.604651
676	Cc1ccc2[nH]cc(C3=CC(N(C)C)CC(O)CC3)c2c1	-12.02	-12.59	-24.61	0.230769	0.405063
160	O=C1c2ccc(-c3cncnc3)cc2C(=O)N1CCCCN1CCC(c2c[nH]c3ccccc23)CC1	-12.02	-10.59	-22.61	0.338983	0.451327
589	O=S(=O)(NC1CCC(NC2CCC(c3c[nH]c4ccccc34)CC2)CC1)c1cccc2sccc12	-11.55	-11.01	-22.56	0.307018	0.3
336	CC1(c2cc(F)cc(OCCN3CC=C(c4c[nH]c5ccccc45)CC3)c2)CCSC(N)=N1	-11.75	-10.35	-22.1	0.286713	0.458333
849	Cc1ccc2[nH]c3c(c2c1)CN(C(O)=NCC(=O)NC(=O)C(=O)NC1CCCCC1C)CC3	-11.19	-10.4	-21.59	0.230159	0.186441
670	O=C1c2ccccc2C(=O)N1CCCCCN1CC=C(c2c[nH]c3ccc(F)cc23)CC1	-10.76	-10.65	-21.41	0.786517	0.408696
527	O=C(c1ccc(F)cc1)C1CCN(CCCc2c[nH]c3ccc(F)cc23)CC1	-10.79	-10.29	-21.08	0.376238	0.444444
840	COc1ccc2c(N3CCN(CCc4c[nH]c5ccc([N+](=O)[O-])cc45)CC3)cc(=O)oc2c1	-10.59	-10.33	-20.92	0.34127	0.319672
810	Fc1cccc2sc(C3CCN(CCCc4c[nH]c5ccccc45)CC3)cc12	-10.74	-10.13	-20.87	0.411215	0.467391
125	c1cc(OCCN2CCCC2)cc(C2CCN(CCCc3c[nH]c4ccccc34)CC2)c1	-10.32	-10.48	-20.8	0.382609	0.43
923	O=C1Cc2ccccc2N1CCCN1CC=C(c2c[nH]c3ccccc23)CC1	-10.42	-10.33	-20.75	0.394495	0.425926
321	O=C1C[CH]c2ccccc2N1CCCCN1CCC(n2c(O)nc3ccccc32)CC1	-10.56	-10.04	-20.6	0.558824	0.241667
791	OC1(c2ccc(Cl)cc2)CCN(Cc2c[nH]c3ccccc23)CC1	-10.3	-10.28	-20.58	0.694444	0.311688
908	OC1(c2ccc(Cl)cc2)CCN(Cc2c[nH]c3ccccc23)CC1	-10.3	-10.28	-20.58	0.694444	0.311688
553	Oc1[nH]c2ccccc2c1CCCN1CCC(n2c(O)nc3ccc(F)cc32)CC1	-10.46	-10.03	-20.49	0.333333	0.372727
254	CCCN(CCCc1c[nH]c2ccc(F)cc12)C1COc2ccc3c(c2C1)C(=O)NC(=O)C3	-10.18	-10.29	-20.47	0.226667	0.541667
2	OC1(c2ccc3c(c2)OCO3)CCC(N2CCN(Cc3ccc(F)cc3)CC2)CC1	-11.14	-9.264	-20.404	0.230088	1
531	O=C1NC(NC2CCCC2)=NC12CCN(CCc1c[nH]c3ccccc13)CC2	-9.385	-10.96	-20.345	0.411765	0.376068
196	Fc1ccc2[nH]cc(CCCCN3CCN(c4ccccc4Cl)CC3)c2c1	-10.4	-9.821	-20.221	0.401869	0.519608
760	NC(=O)c1cccc(N2CCN(CCCc3c[nH]c4ncccc34)CC2)c1	-9.819	-10.23	-20.049	0.310345	0.375
808	CC(C)Oc1ccc2[nH]cc(C3=CCN(Cc4ccccc4Cl)CC3)c2c1	-9.677	-10.36	-20.037	0.366972	0.333333
880	Fc1ccc2[nH]cc(CCCCN3CCc4ccccc4C3)c2c1	-10.4	-9.635	-20.035	0.34	0.579545
216	O=C(NC1CC2CCC(C1)N2Cc1csc2ccccc12)c1ccc(Cl)cc1	-10.5	-9.529	-20.029	0.516854	0.216
107	Fc1ccc(F)c(CN2CCN(CCc3c[nH]c4ccccc34)CC2)c1	-10.08	-9.823	-19.903	0.472527	0.431818
13	OC1(c2ccc(F)cc2Cl)CCN(Cc2c[nH]c3ccccc23)CC1	-10.32	-9.389	-19.709	0.632911	0.298969
511	COc1cccc(N2CCN(CCOc3ccc4[nH]cc(CC5(C)CCN(C)C5)c4c3)CC2)c1	-9.618	-10.07	-19.688	0.325397	0.363636
868	c1ccc(CCNCC2CCN(CCc3c[nH]c4ncccc34)CC2)cc1	-9.779	-9.701	-19.48	0.314815	0.300813
354	O=C(NC1CCC(O)CC1)c1cnc(OCCCc2c[nH]c3ccccc23)c(C2CC2)c1	-9.997	-9.47	-19.467	0.312	0.305344
453	CN(CCCc1c[nH]c2cc(C(N)=O)ccc12)C1CCc2ccncc2C1	-9.998	-9.411	-19.409	0.224	0.25
219	OC(CCN1CCN(CCCc2c[nH]c3ccc(Br)cc23)CC1)c1csc2ccccc12	-10.02	-9.385	-19.405	0.301587	0.576087
993	CCCN(CCc1c[nH]c2ccc(F)cc12)C1COc2c(F)cccc2C1	-10.06	-9.342	-19.402	0.267176	0.495495
514	COc1cccc2[nH]cc(CN3CC4CCN(C(=O)c5cccc(F)c5)CC4C3)c12	-9.065	-10.31	-19.375	0.376068	0.273504
554	FC(F)(F)COc1ccccc1N1CCN(CCCCc2c[nH]c3ccc(Cl)cc23)CC1	-9.902	-9.448	-19.35	0.486239	0.411215
687	OC1(c2cccc(Cl)c2)CCN(Cc2c[nH]c3ncccc23)CC1	-9.667	-9.633	-19.3	0.597561	0.20339
869	OC1(c2ccc(Cl)cc2)CCN(Cc2coc3ccccc23)CC1	-9.859	-9.353	-19.212	0.5125	0.19469
709	COc1ccc(N2CCN(CCCCc3c[nH]c4ccc(F)cc34)CC2)cc1	-9.624	-9.582	-19.206	0.390909	0.705882
131	O=[N+]([O-])c1ccc2cc(OCCCCCCc3c[nH]c4ccc(Cl)cc34)ccc2c1	-9.574	-9.609	-19.183	0.3	0.36
957	NC(=O)c1ccc2[nH]cc(CCCCCN3CCN(c4cccc(Cl)c4Cl)CC3)c2c1	-9.254	-9.8	-19.054	0.458333	0.608696
77	CN1CCCC1Cc1c[nH]c2ccc(OCc3ccccc3)cc12	-9.561	-9.458	-19.019	0.289474	0.3125
699	COc1ccc2scc(C3CCCN(CCCc4c[nH]c5ccccc45)C3)c2c1	-9.929	-9.016	-18.945	0.369748	0.409836
490	O=C1C(N2CCN(c3cc(Cl)ccc3F)CC2)CC(C(Cl)Cl)C(c2ccc(Cl)cc2)N1CCCCc1c[nH]cn1	-9.588	-9.324	-18.912	0.176471	0.180451
346	Cc1ccc2[nH]cc(CCCCN3CCN(c4cccc(CI)c4)CC3)c2c1	-9.62	-9.291	-18.911	0.347826	0.484536
728	CCCCOC1CCC(CCN2CCC(c3coc4ccccc34)CC2)CC1	-9.614	-9.164	-18.778	0.256637	0.216667
683	FCCCc1cccc(OCCNCC2CC3(CCN(Cc4c[nH]c5ccccc45)CC3)OC=N2)n1	-8.912	-9.812	-18.724	0.323077	0.264901
611	NC(=O)N(O)CCCc1c[nH]c2ccc(OCCCN3CCN(c4ccccc4)CC3)cc12	-9.327	-9.2	-18.527	0.357798	0.525253
447	NC(=O)c1ccc(F)c2c1CC(N(Cc1c[nH]c3ccc(F)cc13)C1CCOC1)CO2	-8.401	-10	-18.401	0.232394	0.548673
679	NC(=O)c1cccc2c1CC(N(CCCc1c[nH]c3ccc(F)cc13)C1CC1)CO2	-9.174	-8.852	-18.026	0.258993	0.561404
478	NC(CCNCCc1c[nH]c2ccc(Cl)cc12)Cc1ccccc1	-9.439	-8.193	-17.632	0.292035	0.327434
752	CCCN(CCCc1c[nH]c2ccccc12)C1COc2c(F)csc21	-8.93	-8.607	-17.537	0.302752	0.376471
681	COC(=O)c1ccccc1OCCN1CCC(n2cc(C)c3cncn32)CC1	-8.77	-8.624	-17.394	0.258333	0.257812
781	CC(=O)NC1CCN(CCCc2c[nH]c3ccc(C#N)cc23)CC1	-9.018	-8.369	-17.387	0.330097	0.444444
377	Oc1ccccc1OCCCNCCCc1c[nH]c2ccc(F)cc12	-8.89	-8.385	-17.275	0.373832	0.573034
532	CC(=O)c1ccc2[nH]cc(C3CCN(CCF)CC3)c2c1	-8.129	-8.628	-16.757	0.4	0.357895
857	CN(C)CCc1c[nH]c2ccc(CCCc3cc[nH]n3)cc12	-8.399	-8.196	-16.595	0.213675	0.407407
155	COc1cccc2[nH]cc(C3=CCN(C(C)C)CC3)c12	-7.932	-8.232	-16.164	0.264151	0.266667
176	CN(Cc1ccccc1)Cc1c[nH]c2ccc(O)cc12	-8.555	-7.332	-15.887	0.247312	0.258824
602	C1=C(c2c[nH]c3ccccc23)CCNC1	-8.664	-7.118	-15.782	0.236559	0.533333
794	Cc1ccc2[nH]cc(Cc3cccs3)c2c1	-7.729	-7.38	-15.109	0.203704	0.307692
693	NNCCCc1c[nH]c2ccc(F)cc12	-7.682	-6.771	-14.453	0.298077	0.493671
560	c1ccc2c(C3=NCCN3)c[nH]c2c1	-7.8	-6.625	-14.425	0.227848	0.282609
910	Cc1ccc2[nH]cc(CCN(C)C)c2c1	-7.482	-6.839	-14.321	0.227723	0.5
716	CC(C)Oc1ccc2[nH]cc(CCN)c2c1	-7.59	-6.694	-14.284	0.28	0.660377
793	CC(C)Oc1cccc2[nH]cc(CCN)c12	-5.786	-6.574	-12.36	0.252525	0.294118
