# Supplementary material for: MTMol-GPT: De novo multi-target molecular generation with transformer-based generative adversarial imitation learning
Source: PLoS Comput Biol. 2024 Jun 26;20(6):e1012229. doi: 10.1371/journal.pcbi.1012229 (PMC11233020; doi:10.1371/journal.pcbi.1012229)
Supplement: S1 Data — All datasets for each figure and table are structured in the supporting_data.zip file. (ZIP) [file pcbi.1012229.s002.zip › data/exp3_tsne_results/region3.xlsx]

## Sheet: Sheet1
Index	smiles	DRD2_Ds	HTR1A_Ds	All_Ds	DRD2_Ts	HTR1A_Ts
950	Nc1ccccc1C(=O)Nc1ccc(C(=O)NCC2CCCN(Cc3sccc3Br)C2)cc1	-10.42	-9.952	-20.372	0.228346	0.194245
502	CCN1CCCC1CNc1cc2nccc(-c3ccc(Oc4ccccc4)cc3)c2cn1	-10.21	-10.04	-20.25	0.268908	0.203008
970	CCN1CCCC1CNC(=O)c1cc(CN2CCN(c3cccc(C(F)(F)F)c3)CC2)n(-c2ccccn2)n1	-9.689	-9.79	-19.479	0.346774	0.314961
80	COc1cccc(C(=O)NCC2CCCN2Cc2ccccc2[N+](=O)[O-])c1	-8.99	-8.892	-17.882	0.342342	0.330275
645	CN1CCCC1CNC(=O)c1c(O)ccc2c1CCCC2c1ccccc1	-8.48	-9.359	-17.839	0.32	0.220472
12	CCN1CCCC1CNC(=O)c1c(O)c(C)cc(Nc2ccccc2Br)c1O	-8.695	-8.708	-17.403	0.483516	0.279661
129	CCCN1CCCCC1CNC(=O)c1ccc(C(F)(F)F)cc1	-8.567	-8.418	-16.985	0.322222	0.33
823	CCCCc1cc(Cl)c(C(=O)NCC2CCCN2C)c2ccccc12	-7.894	-8.78	-16.674	0.322581	0.265487
606	COc1cc(OC)cc(C(=O)NCC2CCCN2C2CCCc3cccnc32)c1	-8.537	-8.115	-16.652	0.247863	0.220472
718	CCN1CCCC1CNC(=O)c1c(C)c(C(F)(F)F)cc(C(F)(F)F)c1OC	-8.215	-8.267	-16.482	0.578947	0.320755
436	CCCNC(=O)c1cc(Br)c2ccccc2c1C(=O)NCC1CCCN1CCC	-7.085	-8.241	-15.326	0.387755	0.348214
256	CCN1CCCC1CNC(=O)c1cc(Cl)cc(Br)c1	-7.217	-7.859	-15.076	0.519481	0.306931
173	CCCCN1CCCC1CNC(=O)c1cc(Br)cc(OC)c1OC	-7.703	-7.319	-15.022	0.696203	0.505263
438	CCN1CCCC1CNC(=O)c1c(OC)c(Cl)cc(OC)c1OC	-7.238	-6.632	-13.87	0.787879	0.352941
21	CCN1CCCC1CNC(=O)c1c(OC)c(OC)cc(OC)c1OC	-6.524	-6.573	-13.097	0.707692	0.378947
