# Supplementary material for: MTMol-GPT: De novo multi-target molecular generation with transformer-based generative adversarial imitation learning
Source: PLoS Comput Biol. 2024 Jun 26;20(6):e1012229. doi: 10.1371/journal.pcbi.1012229 (PMC11233020; doi:10.1371/journal.pcbi.1012229)
Supplement: S1 Data — All datasets for each figure and table are structured in the supporting_data.zip file. (ZIP) [file pcbi.1012229.s002.zip › data/exp3_tsne_results/region4.xlsx]

## Sheet: Sheet1
Index	smiles	DRD2_Ds	HTR1A_Ds	DRD2_Ts	HTR1A_Ts
264	Fc1cnc2c(c1)CC1COCC13CCCCCCN2CCC(c1noc2cc(F)ccc12)CC3	-14.95	-14.9	0.323077	0.158228
294	CCN1CCc2ccc(OCCCN3CCC(c4noc5cc(F)ccc45)CC3)cc2CC1	-13.7	-13.65	0.59	0.244094
378	COc1cccc2c1OC(CCCCCN1CCC(c3noc4cc(F)ccc34)CC1)CO2	-10.01	-9.347	0.551402	0.30303
389	Cc1ccc(CCN(C)CCO)cc1OCCCN1CCC(c2noc3ccc(C(F)(F)F)cc23)CC1	-8.551	-9.521	0.377953	0.184932
473	O=C1CCc2ccc(OCCCCN3CCC(c4noc5cc(F)ccc45)CC3)cc2N1	-10.67	-10.23	0.516949	0.267123
609	O=S(=O)(NC1CCC(CCN2CCC(c3noc4cc(F)ccc34)CC2)CC1)c1ccc2ccccc2c1	-12.14	-12.42	0.483333	0.285714
656	O=C1CCN(CCCCCN2CCC(c3noc4cc(F)ccc34)CC2)C(=O)N1	-9.808	-9.579	0.51	0.236641
742	Fc1ccc2c(C3CCN(CCCOc4cccc(F)c4Cl)CC3)noc2c1	-10.34	-9.428	0.677778	0.282258
913	Fc1ccc2c(C3CCN(CCOc4ccccc4-c4ccccc4F)CC3)noc2c1	-10.12	-10.78	0.589474	0.31405
