# Supplementary material for: MTMol-GPT: De novo multi-target molecular generation with transformer-based generative adversarial imitation learning
Source: PLoS Comput Biol. 2024 Jun 26;20(6):e1012229. doi: 10.1371/journal.pcbi.1012229 (PMC11233020; doi:10.1371/journal.pcbi.1012229)
Supplement: S1 Data — All datasets for each figure and table are structured in the supporting_data.zip file. (ZIP) [file pcbi.1012229.s002.zip › data/exp3_tsne_results/region5.xlsx]

## Sheet: Sheet1
Index	smiles	DRD2_Ds	HTR1A_Ds	Ds_all	DRD2_Ts	HTR1A_Ts
998	O=C1CCCC2c3n[nH]cc3CCC2N1CCCN1CCN(c2nc3ccccc3s2)CC1	-14.03	-13.51	-27.54	0.208955	0.356589
921	Cc1c(C2CCC(CCN3CCN(c4ccc5ccccc5n4)CC3)CC2)sc2ccccc12	-11.46	-11.05	-22.51	0.258929	0.427184
790	Cc1ccc2c(N3CCN(CCc4ccc5c(c4)NC(=O)CO5)CC3)cccc2n1	-10.83	-11.55	-22.38	0.351351	0.83871
936	Cc1ccc2c(N3CCN(CCc4ccc5c(c4)NC(=O)CO5)CC3)cccc2n1	-10.83	-11.55	-22.38	0.351351	0.83871
947	Cc1ccc2c(N3CCN(CCc4ccc5c(c4)NC(=O)CO5)CC3)cccc2n1	-10.83	-11.55	-22.38	0.351351	0.83871
916	Cc1ccc2c(N3CCN(CCc4ccc5c(c4)SCCN5C(=O)COc4c[nH]c5cccnc45)CC3)cccc2n1	-10.3	-11.81	-22.11	0.293706	0.451613
27	Cc1ccc2c(N3CCN(CCc4ccc5c(c4)NCO5)CC3)cccc2n1	-10.44	-11.08	-21.52	0.336283	0.604396
401	Cc1ccc2c(N3CCN(CCc4ccc5c(c4)N(C)C(=O)NC5)CC3)cccc2n1	-10.59	-10.53	-21.12	0.333333	0.597826
314	C=CC(=O)Nc1ccccc1N1CCN(C2CCN(c3ccc4ccccc4n3)CC2)CC1	-11.68	-9.179	-20.859	0.244094	0.309091
249	Cc1ccc2c(N3CCN(CCCc4cccc5sc(C)cc45)CC3)cccc2n1	-10.35	-10.47	-20.82	0.27907	0.553398
366	Cc1ccc2c(N3CCN(CCCc4ccc5c(c4)NC(=O)CO5)CC3)cccc2n1	-10.41	-10.31	-20.72	0.342105	1
182	Cc1ccc2c(N3CCN(CCc4cccc5c4OCC(=O)N5CCO)CC3)cccc2n1	-10.5	-10.14	-20.64	0.254098	0.617647
509	Cc1nc(C(=O)NC2CC3CCCC(C2)N3CCCCCN2CCN(c3ccc4ccccc4n3)CC2)cs1	-10.49	-10.04	-20.53	0.246575	0.421053
45	Cc1ccc2c(N3CCN(CCc4c[nH]c5ccc(I)cc45)CC3)cccc2n1	-10.23	-10.15	-20.38	0.311475	0.541667
156	O=C(NCCCCN1CCN(c2nsc3ccccc23)CC1)c1cc2ccccc2s1	-10.07	-10.01	-20.08	0.59	0.457944
