# Supplementary material for: MTMol-GPT: De novo multi-target molecular generation with transformer-based generative adversarial imitation learning
Source: PLoS Comput Biol. 2024 Jun 26;20(6):e1012229. doi: 10.1371/journal.pcbi.1012229 (PMC11233020; doi:10.1371/journal.pcbi.1012229)
Supplement: S1 Data — All datasets for each figure and table are structured in the supporting_data.zip file. (ZIP) [file pcbi.1012229.s002.zip › data/exp3_tsne_results/region6.xlsx]

## Sheet: Sheet1
Index	smiles	DRD2_Ds	HTR1A_Ds	All_Ds	DRD2_Ts	HTR1A_Ts
926	CC1N=C(O)C2=Cc3c[nH]c4cccc(c34)C(=C2)OCC12CC(C)(C)OCC2(F)F	-18.56	-18.87	-37.43	0.140845	0.143939
14	Oc1cc2c(cc1O)N1CCCC2CCC1	-15.5	-15.81	-31.31	0.197531	0.175
456	N#Cc1cccc(C2CCN(CC3COc4c(ccc5occc45)-c4ccccc43)CC2)c1	-13.59	-15.71	-29.3	0.198347	0.19863
734	CN1CCN(C2Cc3nn(C)cc3C(c3ccc(-c4ccc(F)cc4)cc3F)CCCC(=O)N2)CC1	-14.01	-13.58	-27.59	0.2	0.2
945	Oc1ccc(-c2ccc(OCCN3CCC4(CCCc5ccccc5C4)CC3)cc2)cc1	-13.32	-13.92	-27.24	0.225225	0.224299
404	OC1Cc2ccccc2CCc2ccccc21	-13.92	-13.23	-27.15	0.195122	0.195876
732	c1ccc(C(c2ccccc2)C2COCCc3ccccc32)cc1	-12.07	-13.85	-25.92	0.166667	0.168539
287	CC(C)N1CCC(CNc2nccc(Cl)c2CCN2CCC3(CC3)c3ccc(Cl)cc3C2)CC1	-13.05	-12.83	-25.88	0.169231	0.167832
269	CN1CCN2CC(C1)C2Cc1ccccc1Sc1nc2cc(F)ccc2[nH]1	-12.72	-12.93	-25.65	0.184932	0.188976
345	CN1CC2CC=CCc3c(c(NC(=O)c4ccccc4)nn3C)C2=N1	-12.33	-13.27	-25.6	0.16129	0.190476
841	CN1C(=O)C(C2CCCCC2)=NC(NC2CC(c3ccc(Cl)cc3)CCN(Cc3ccccc3)C2)C1=O	-12.82	-12.63	-25.45	0.280702	0.218487
50	CCC(N)C(=O)NCC1CCCc2ccccc2C1	-12.84	-12.01	-24.85	0.214286	0.218182
93	CC1COc2ccc(cc2)CCc2cc(-c3cc(C(F)(F)F)cc(C(F)(F)F)c3)ccc2N1CCCN1CCN(C)C1=O	-11.39	-13.13	-24.52	0.171642	0.155844
766	CN1CC=CCc2cc(O)c(C#N)c(F)c21	-12.4	-12.06	-24.46	0.152381	0.135135
576	Fc1ccc(N2CCCNCC2)cc1Oc1conc1Cl	-11.84	-12.12	-23.96	0.169355	0.231579
863	CC[N+](C)(C=CC=CC1=CC=CC=CC(C)NC1=O)CC	-11.7	-11.87	-23.57	0.112069	0.105769
220	CCCc1c(OC)ccc2c1OC(=O)C(=O)CC2	-11.74	-11.77	-23.51	0.192771	0.202381
359	CN1CCc2cccc3nc(O)n(c23)CC1	-11.41	-11.75	-23.16	0.226667	0.185185
62	CCC1OC(c2ccc(Cl)cc2)C(C)C(C)N(CC(=O)CC(=O)O)C1C	-11.53	-11.32	-22.85	0.17757	0.163265
537	Oc1ccc(O)c2c1nc(O)n2C1CCN(C2CCC(c3ccccc3)c3ccccc32)CC1	-11.23	-11.59	-22.82	0.238532	0.153226
769	c1ccc2c(c1)c1cc[n+]2CCCCC[n+]2ccc(c3ccccc32)NCCCCN1	-11.66	-10.99	-22.65	0.141509	0.160494
243	COc1ccc(S(=O)(=O)N2CCCCCC2)cc1	-11.28	-11.12	-22.4	0.223404	0.265823
992	Cc1cc(CN2CCC(Cc3cn(-c4ccc(F)cc4)c4ccccc4c3=O)CC2)cc2c1OCC2	-11.06	-11.12	-22.18	0.257353	0.237762
824	CCN(CC)C(=O)C1=CCN(C)CCC1	-10.98	-10.64	-21.62	0.164557	0.227273
128	Cc1ccc2c(c1)sc1c(-c3ccc(NC(=O)Nc4cccc(F)c4)cc3)cn(-c3ccccc3)c12	-12	-9.492	-21.492	0.151724	0.2
647	O=C1N(CCN2Cc3cccc(Cl)c3CC2C=Cc2ccccc2)CCC12CCN(Cc1ccccc1)CC2	-11.08	-10.36	-21.44	0.22	0.220339
658	Cc1cccc(-c2ccccc2OCC(=O)N2CCCC(c3cccc(Cl)c3)C2)c1	-10.66	-10.42	-21.08	0.226891	0.238095
10	CC1NCC(O)Oc2ccccc2C(O)CC1O	-10.3	-10.77	-21.07	0.184783	0.171053
673	CCN(C)C1Cc2ccc(O)cc2C1Cc1ccc(O)c2[nH]c(CCc3ccccc3F)cc12	-10.66	-10.28	-20.94	0.203704	0.179487
399	Cc1ccccc1Sc1cc(C)n(-c2ccnc(Nc3cccc(-n4cnnn4)c3)c2)n1	-10.19	-10.71	-20.9	0.140625	0.136752
452	Fc1ccc2c(c1)CCCC2NCCCN1CC=C(c2nc3ccc(F)cc3s2)CC1	-10.41	-10.48	-20.89	0.222222	0.219697
756	Nc1ccccc1NC(=O)c1ccc(CNC2=NCC3(C=CCC3)C2)cc1	-11.1	-9.746	-20.846	0.154545	0.147541
661	CCCN1CCN(CC(O)C(Cc2ccccc2)NC(=O)C(CC(N)=O)NC(=O)C(CCCCNC(C)C)N=O)Cc2ccccc21	-9.733	-11.03	-20.763	0.208054	0.177215
578	O=C(NCC(F)(F)F)c1ccc(OC2CCC(Cc3nc4sccc4c(=O)[nH]3)CC2)cc1	-10.54	-10.13	-20.67	0.174242	0.160305
739	CC(=O)c1ccc(CN2CC3CCN(c4ccc(C(F)(F)F)cn4)CC3C2)cc1	-10.47	-10.07	-20.54	0.2	0.185185
964	CC(=O)C12CCCN(C3CCN(C(=O)Cc4c(C)cnc(NCC5CC5c5cnccn5)c4C)CC3)C1C2	-9.924	-10.42	-20.344	0.146853	0.172414
236	NC1CCc2ccccc2C1NC(=O)C(=O)NC1Cc2ccccc2C1	-10.27	-9.873	-20.143	0.227273	0.231481
295	CC(OC1CCC(N(C)CC2Cc3ccc(F)cc3C2)CC1)C(F)(F)F	-10.56	-9.439	-19.999	0.171717	0.160377
171	O=C1c2ccccc2C(=O)N1C1CCN(Cc2cccc(C(F)(F)F)c2)CC1	-10.55	-9.426	-19.976	0.3125	0.237624
20	c1ccc2sc(C3=Nc4cc(COCCN5CCNCC5)ccc4CC3)cc2c1	-10.24	-9.674	-19.914	0.207143	0.18254
931	OC(Cc1cccc(C(F)(F)F)c1)CN1CCN(C2=Nc3ccccc3Sc3ccc(Cl)cc32)CC1	-10.56	-9.341	-19.901	0.324324	0.253846
206	OC1(c2ccc(Cl)cc2)CC2=Cc3ccccc3CC21	-10.67	-9.134	-19.804	0.208333	0.176471
477	O=C(NCCCCN1CCOc2ccccc21)C1c2ccccc2C(=O)N1Cc1ccc(F)cc1	-9.847	-9.837	-19.684	0.205882	0.205882
322	Cc1c(N(Cc2ccc3ccccc3c2)CC2CCN(CC(O)c3cscn3)C2)ccc(F)c1C1CCN(C)CC1	-9.882	-9.763	-19.645	0.187097	0.184211
605	OC(CNCCN1C2CCC1CC(c1cccc(Br)c1)C2)Cc1cccc(Cl)c1	-10.1	-9.528	-19.628	0.188034	0.186992
101	CC1COCC1=Cc1ccc2c(c1)C=C(N1CCN(C)CC1)CC2	-10.36	-9.236	-19.596	0.197917	0.152
178	O=S1(=O)NC(CCc2ccccc2)CCN1c1ccccc1	-9.909	-9.68	-19.589	0.25	0.207317
289	Cc1ccc(CN2CCC(c3ccccc3)CC2)c(C)n1	-10.61	-8.831	-19.441	0.329114	0.321839
528	CCN1CCCN(C(=O)C2CCC(OC(=O)c3ccccc3)CC2)C1	-10.22	-9.072	-19.292	0.204082	0.207547
422	COc1cccc(OC)c1C(=O)NNC(C)CCc1cn(-c2ccc(F)cc2)c2ccccc12	-9.383	-9.856	-19.239	0.264151	0.26087
292	O=C(Nc1nccs1)C1CCC2(CC1)OC(=O)N1CCc3c(F)ccc2c31	-9.677	-9.495	-19.172	0.143836	0.176
980	CN1CCN(c2ccc(-c3ccc4ccccc4n3)cc2)CC1	-10.83	-8.333	-19.163	0.223529	0.268817
229	Fc1ccc(N2CCN(Cc3ccc(C(F)(F)F)cc3)CC2)cc1	-9.652	-9.435	-19.087	0.403509	0.388889
451	Cc1ccc2c(OCc3c(Cl)ccc(N(C)C)c3Cl)cc(F)nc2n1	-9.214	-9.795	-19.009	0.160377	0.165217
308	N#Cc1ccc(CN2CCN(CC=C(c3ccccc3)c3ccccn3)CC2)cc1	-9.715	-9.242	-18.957	0.242718	0.252252
566	CC1CN(CCN=C2N=C(c3ccccc3)c3ccccc3Oc3ccc(Cl)cc32)CC(C)N1	-9.357	-9.581	-18.938	0.20438	0.226562
668	Cc1cc(C)c(CN2CCc3cc4c(cc3C2)OCO4)nn1	-9.351	-9.532	-18.883	0.215686	0.166667
493	COc1cc2[nH]ccc2cc1CN1CCc2ccccc2C1=O	-9.593	-9.244	-18.837	0.32	0.223301
780	Cc1ccc2cc(-c3cccnc3)ccc2c1	-10.15	-8.686	-18.836	0.255556	0.16092
698	CC(=O)Nc1cccc(N2CCC(c3ccc(O)cc3)CC2)c1	-9.44	-9.393	-18.833	0.219512	0.413793
193	CN1CCC(Oc2ccc3cc(-c4ccc(CO)nc4)ccc3c2)CC1	-10.48	-8.248	-18.728	0.196429	0.19802
873	Clc1ccc2c(c1)CC(N1CCc3ccc(I)cc3C1)C2	-9.894	-8.825	-18.719	0.18018	0.152381
349	CCCCN1CCCC(NS(=O)(=O)c2ccc3cc(Cl)ccc3c2)C1	-9.54	-9.174	-18.714	0.220472	0.226891
257	O=C(CCCCCCC(=O)Nc1cccc2c1CCN(CC(=O)Nc1ccccc1)C2)NO	-9.2	-9.411	-18.611	0.191667	0.19084
311	Cc1ccc(CNCC(NC(=O)CNC(=O)c2ccccc2)C(=O)N2CCCc3cc(Cl)ccc32)cc1	-9.72	-8.858	-18.578	0.192857	0.188811
747	Cc1ccc2sc(C(=O)N3CCN(Cc4ccccc4)CC3)cc2c1	-9.82	-8.756	-18.576	0.310811	0.27957
806	Cc1cc(CN2CCC(CCOC(c3ccccc3)c3ccccc3)CC2)n(C)n1	-9.497	-9.033	-18.53	0.245098	0.191919
616	Cc1ccc(-n2nc(C3CCN(Cc4ccccc4)CC3)cc2N=C(O)c2cnn3cccnc23)cc1	-9.181	-9.275	-18.456	0.282051	0.190476
643	FC(F)(F)Oc1ccc(OCC2CC2c2ccccc2Cl)cc1	-9.284	-9.169	-18.453	0.175258	0.189873
853	CN1CCN(C2Cc3ccc(-c4cnc(CCN5CCNCC5)[nH]4)cc3C(N)=N2)CC1	-9.186	-9.219	-18.405	0.211382	0.154545
36	CC1CC(NS(=O)(=O)c2cccc3cc(Cl)ccc23)CC(C)(C)N1	-9.328	-9.062	-18.39	0.192	0.162791
328	COc1ccc(N2CN3CCN(CCc4ccccc4)C3C2=O)cc1	-9.813	-8.553	-18.366	0.228571	0.228571
540	N#Cc1cccc(-n2cc(-c3ccccc3)c3sccc3c2=O)c1	-8.564	-9.793	-18.357	0.244898	0.158879
211	N=C(N)c1ccc(CNC(=O)C2Cc3ccc(O)cc3CN2)cc1	-9.147	-9.198	-18.345	0.186813	0.166667
865	N=C(N)c1cccc(OCCN2CCN(Cc3ccccc3)CC2)c1	-9.465	-8.86	-18.325	0.333333	0.333333
392	O=C(C=Cc1cccc(Cl)c1)NC1COc2c(O)cccc2C1CCc1ccccc1	-9.534	-8.753	-18.287	0.192	0.18254
574	CC1CN(CCO)CCC12CCN(c1cnc3ccccc3n1)CC2	-9.844	-8.366	-18.21	0.219048	0.269231
367	O=C1C2C3C=CC(C3)C2S(=O)(=O)N1c1oc2cccc([N+](=O)[O-])c2c1Cl	-9.588	-8.607	-18.195	0.140625	0.184874
394	COc1ccc(C(=O)NCCC(=O)NCC23CC4CC(CC(C4)C2)C3)cc1	-9.556	-8.552	-18.108	0.234043	0.22549
883	O=S(=O)(NCC1Cc2ccccc2C1)c1ccc(I)cc1	-9.056	-9.005	-18.061	0.268817	0.20202
330	CCCCN1CCc2ccc(OC(=O)c3ccc(C=O)cc3)cc2C1	-9.31	-8.727	-18.037	0.264151	0.25
149	CC(C)C1Cc2ccccc2CN1C(=O)c1cccc(C(N)=O)c1	-8.582	-9.447	-18.029	0.176991	0.233645
416	O=C1CC(=Cc2ccc(Cl)cc2)Oc2cc(F)cc(F)c21	-8.33	-9.68	-18.01	0.140496	0.131579
342	CNCCN1CCc2cc(OS(=O)(=O)c3ccccc3Cl)ccc2C1	-9.619	-8.317	-17.936	0.216216	0.281818
84	CC1c2cc(Cl)ccc2NC(=O)N1CC1CCC(F)CC1	-8.863	-9.041	-17.904	0.182692	0.175258
108	Nc1nc(Cl)c2c(n1)CCN(C(=O)c1ccc(-n3cccn3)cc1)C2	-9.006	-8.887	-17.893	0.141667	0.188525
831	Cc1ncsc1-c1ccccc1Oc1ccccc1N1Cc2ccccc2C1=O	-8.527	-9.357	-17.884	0.2	0.223301
284	CCCN(C(=O)c1ccccc1F)c1ccc2ncc(-c3ccc(OC)cc3)n2n1	-7.995	-9.861	-17.856	0.192982	0.207207
376	CN1CCc2cc(OCCOc3ccc(CC(N)=O)cc3)ccc2O1	-9.036	-8.803	-17.839	0.211009	0.18
494	N#CC1(NC(=O)C2CCCCN2C(=O)C(N)CCc2cc(F)c(F)cc2F)CC1	-8.916	-8.921	-17.837	0.175	0.152174
920	Cc1c(C(=O)NC2CCC3CCCCN32)sc2ccccc12	-9.385	-8.428	-17.813	0.224299	0.262626
892	Cn1cc(-c2ccc3c(c2)ncn3-c2cccc(C#N)c2)cn1	-9.441	-8.364	-17.805	0.244898	0.160584
953	OC(=NC1CCCC1NCc1ccc(Cl)cc1F)c1ccc(F)cc1	-8.817	-8.977	-17.794	0.208696	0.189394
86	O=[N+]([O-])N1CCC(F)(N2CCN(c3ccc(OC(F)(F)F)cc3)CC2)CC1	-9.169	-8.624	-17.793	0.192661	0.218182
200	O=S(=O)(NC1CCC(O)C1)c1ccc(OCC(F)(F)F)cc1C12CCC3CC(C1)C3C2	-9.461	-8.323	-17.784	0.176056	0.145985
413	CCCNc1ccc2c(c1)CCc1c-2noc1-c1nc(C)c[nH]1	-9.743	-8.039	-17.782	0.158416	0.154472
98	CC(C)C(F)CN1CN(c2ccc3cc[nH]c3c2)CCC1(C)c1ccc(F)c(Cl)c1	-9.175	-8.6	-17.775	0.185714	0.162162
5	CC1CN(c2cccc3ccn(C4CCN(C(=O)C5CCCCC5)CC4)c23)CCN1	-8.286	-9.44	-17.726	0.158333	0.21374
544	CCNc1cc(NC2CCC(N)CC2)cc(C(=O)c2cn(C)c3ccc(Cl)cc23)c1F	-8.685	-9.031	-17.716	0.204545	0.165468
137	N#Cc1cc(Cl)cc(S(=O)(=O)N2CCC(c3ccccc3)CC2)c1Cl	-8.363	-9.325	-17.688	0.252747	0.24
927	CSc1ccc(S(=O)(=O)CC2(CC(=O)NC(C)CCCSc3ccccc3)CCCC2)cc1	-8.817	-8.835	-17.652	0.175573	0.160305
213	Fc1cccc2c(CCNCCN3CCc4cccn4C3)csc12	-9.196	-8.423	-17.619	0.159091	0.157895
34	CN(C)C(=O)NC1CCC(c2cc3ccc(I)cc3o2)CC1	-9.754	-7.817	-17.571	0.268817	0.169231
70	CCC1CC(=O)N(C)C1CNC(=O)c1cccc(C(F)(F)F)c1	-9.103	-8.465	-17.568	0.238095	0.237624
787	CCN1CC(C(=O)NC(Cc2ccccc2)C(=O)C2CCCN2)Oc2ccccc21	-8.529	-9.025	-17.554	0.226415	0.216418
819	CN1CCC(c2cccc(NC(=O)c3ccc(C#N)cc3)c2)CC1	-9.08	-8.421	-17.501	0.230769	0.326316
581	O=C(c1ccccc1)N1CCN(CCOCc2ccccc2)CC1	-9.123	-8.371	-17.494	0.25	0.268817
472	Oc1ccc2c(O)cc(C3CCNCC3)cc2n1	-9.452	-8.041	-17.493	0.153846	0.218182
710	O=C1C2Cc3c(O)cccc3N2C(=NC2CC2)CN1Cc1ccccc1	-7.978	-9.475	-17.453	0.261364	0.193277
938	COc1ccc(CNCc2nc3c([nH]c2=O)c(=O)n(C)c(=O)n3C)cc1	-8.606	-8.823	-17.429	0.247423	0.189189
26	NC(=O)c1sc2nc(-c3cccs3)n3cc(C=CCCN4CCNCC4)cc3c2c1Cl	-7.67	-9.698	-17.368	0.196078	0.160839
845	N#Cc1ccc(CN2CCc3cc4cc(O)ccc4cc3C2)cc1	-8.873	-8.495	-17.368	0.242718	0.189394
248	Fc1ccc(-c2n[nH]c(-c3cccc(F)c3)c2-c2cncnc2)cc1	-9.342	-8.021	-17.363	0.208791	0.212766
568	NC(=O)c1ccc(C(=O)Nc2cccc3[nH]c(=O)c(N)cc23)cc1	-8.51	-8.826	-17.336	0.197531	0.183673
871	N#CC1CCC(CN2CCN(Cc3ccc(F)cc3)CC2)CC1	-8.956	-8.378	-17.334	0.252874	0.296703
32	CCN1c2ncccc2C(=O)N(c2cccc(C)c2)c2ccc(Cl)nc21	-8.258	-8.962	-17.22	0.21	0.17094
374	Cc1ccc(C(=O)N2CCC(c3ccc(C#N)cc3)CC2)nc1	-9.379	-7.809	-17.188	0.21	0.221154
604	CCN1CCN(C2=Nc3ccccc3Oc3ccc(C=CC(=O)NC(=O)OC)cc32)CC1	-8.211	-8.975	-17.186	0.240602	0.215385
58	Oc1ccccc1N1CCN(CCc2ccccc2)CC1	-8.713	-8.461	-17.174	0.62963	0.527778
884	CN1CCc2c([nH]c3ccc4c(c23)CCNC4)C1c1ccccc1	-8.53	-8.538	-17.068	0.185185	0.165289
872	Oc1ccccc1N1CCN(Cc2ccc(Cl)cc2)CC1	-8.726	-8.333	-17.059	0.705882	0.442857
802	CCN1CC(=O)Nc2ccc(-c3ccccc3)cc21	-8.593	-8.437	-17.03	0.213483	0.186916
37	O=C1CNc2scc(C(=O)NCc3ccc(F)cc3)c2N1	-8.825	-8.204	-17.029	0.191919	0.162162
870	Oc1cc(C2(O)CCN(Cc3cccnc3)CC2)ccc1Cl	-8.892	-8.126	-17.018	0.301075	0.221154
82	COc1cc(OC)cc(N(CCN2CCCC2)c2ccc3ncc(-c4cnn(C)c4)nc3c2)c1	-8.4	-8.588	-16.988	0.181034	0.18254
777	CS(=O)(=O)c1ccccc1-c1c(C(F)(F)F)cc(Oc2ccc(F)cc2)n1-c1ccc(S(N)(=O)=O)cc1	-7.994	-8.988	-16.982	0.174603	0.181034
743	CC(C)CN1CCC(c2nc3ccccc3n2Cc2ccccc2)CC1	-8.335	-8.632	-16.967	0.311111	0.211538
571	O=C(Cc1cccnc1)N1CCc2c(OCCF)ccc(Cl)c2C1	-8.514	-8.42	-16.934	0.20155	0.166667
312	O=C(C1CCCN1CCCc1ccccc1)N1CCCC1	-8.705	-8.217	-16.922	0.242105	0.240964
141	C[N+]1(Cc2ccc(F)cc2)CCC(c2ccccc2)C1	-8.704	-8.216	-16.92	0.316456	0.2
620	CCCNc1cccc2c1CC(=O)N(C)C2c1ccc(F)cc1	-8.177	-8.737	-16.914	0.217822	0.180851
981	CCOC(=O)C1=C(C)N(c2cc3ccccc3[nH]2)CC1c1ccc(OC)c(OC)c1	-8.69	-8.216	-16.906	0.192982	0.268293
466	CCN1CCN(c2cccc3c(=O)cc(N4CCOCC4)oc23)CC1	-7.411	-9.494	-16.905	0.252525	0.381579
53	OC1(c2ccc(I)cc2)CCN(Cc2ccc(I)cc2)CC1	-8.346	-8.551	-16.897	0.342105	0.264368
492	CN1CCN(c2cc3cc(S(=O)(=O)N(C)C)ccc3s2)CC1	-9.363	-7.5	-16.863	0.215054	0.252252
657	CNC(=O)C1CCCN(C(=O)C(CCCN=C(N)N)c2ccc(OC)cc2)C1	-8.298	-8.558	-16.856	0.188976	0.181818
240	CN1CCN(Cc2ccc3c(C(=O)NCCc4ccc(F)cc4)c(N4CCN(C)CC4)n(CCF)c3c2)CC1	-7.724	-9.089	-16.813	0.234375	0.240602
628	OC1CCc2cc(-c3ccccc3)[nH]c2C1	-8.893	-7.796	-16.689	0.186667	0.222222
283	Oc1ccc2c(c1)N(C(O)(Cc1ccccc1)C(F)(F)F)CC2	-7.959	-8.725	-16.684	0.25	0.166667
682	COc1nc(NC2CCN(Cc3ccccc3)C2)ncc1F	-8.302	-8.362	-16.664	0.301887	0.22
768	CCN(CCCCCN(C)CCSc1nc(-c2ccccc2)c(-c2ccccc2)[nH]1)Cc1ccccc1	-8.05	-8.575	-16.625	0.18018	0.173913
813	CCN1CC(=O)N(c2cccc(C(F)(F)F)c2)c2ccccc21	-8.058	-8.482	-16.54	0.231481	0.3
558	CCCCCNc1cccc(F)c1C(=O)Nc1ccc(C)cc1	-8.29	-8.202	-16.492	0.175	0.184
388	CCCc1cc(OC)c(CCOc2ccc(CN3CCCCC3)cn2)c(OC)n1	-8.537	-7.936	-16.473	0.251969	0.221239
397	Cn1nccc1COc1ccc(C#Cc2ccccn2)cn1	-9.205	-7.267	-16.472	0.160377	0.165289
722	CN1CCN(C2=Nc3ccccc3Oc3ccccc32)CC1	-7.291	-9.104	-16.395	0.37037	0.23301
821	COc1cccc(C2OCc3cc(OC)c(OC)cc3C2=O)c1	-8.266	-8.111	-16.377	0.218391	0.26087
800	CCCNC1=NC(=Cc2ccc3c(c2)OCO3)SC1=N	-8.213	-8.13	-16.343	0.164948	0.190909
653	CNC(=O)c1cccc(Cl)c1Nc1ccc(F)c(C)c1	-7.946	-8.377	-16.323	0.205882	0.171717
937	Cc1c(Cl)n(-c2ccc(Cl)cc2)c2ccc(Cl)cc12	-7.895	-8.328	-16.223	0.240506	0.162791
772	C=CCC1Oc2ccc(F)cc2-c2cccc(=O)cc21	-7.53	-8.655	-16.185	0.165138	0.158333
851	CC(C)(C)c1ccc2c(c1)C1CNCCC1C2	-8.06	-8.021	-16.081	0.135802	0.1625
391	COc1cc(OC2CCC(O)CC2)cc2c1NC(=O)CC2	-7.68	-8.374	-16.054	0.175439	0.166667
468	CCCCC1=NC2(CCN(CC)CC2)C(=O)N1Cc1ccc(F)cc1	-7.771	-8.263	-16.034	0.266055	0.214286
565	COc1ccc(O)cc1OCC1CC1c1ccc(OC)c(OC)n1	-8.119	-7.858	-15.977	0.171429	0.154639
706	CCN1CCc2nc(N=C(O)c3cccc(C(C)(C)N=C(N)O)c3)sc2C1	-7.3	-8.619	-15.919	0.15873	0.156863
585	Cc1cc(C(=O)N2CCCCC2)c(C)c([N+](=O)[O-])c1Br	-6.866	-8.935	-15.801	0.201923	0.265957
385	CCCNC12CCC(c3nn(CCCF)c(-c4ccc(C(F)(F)F)cc4)c3CC)(CC1)C2	-8.269	-7.478	-15.747	0.167883	0.174242
644	CC(C)(CO)Nc1cc(-n2ccc3cccnc32)ncc1C(F)(F)F	-7.438	-8.291	-15.729	0.133333	0.166667
480	Cc1cc(O)cc(C)c1C(=O)NC1CCCCC1	-7.813	-7.91	-15.723	0.243243	0.234568
132	CCC1COCC(C(=O)NC2CC3CCCC3C2)O1	-8.304	-7.413	-15.717	0.151515	0.150442
624	N#CC(=C(N)c1ccc(O)cc1)C1CCC(=O)N(C2CCCCC2)C1	-7.963	-7.748	-15.711	0.168142	0.151786
549	CCC(C)NCCC(=O)c1cc(O)c2cccc(O)c2c1O	-8.234	-7.475	-15.709	0.146067	0.16
102	CCC(C)CN1CN(c2ccccc2Cl)C2(CSc3ccccc3)CCC12	-7.667	-7.932	-15.599	0.168142	0.212121
613	NCCC(=O)NC1CC(CNCCc2ccc(Cl)cc2Cl)C1	-8.291	-7.293	-15.584	0.196078	0.16129
695	Nc1cccc(C2CCC(F)(F)CC2)c1	-8.3	-7.276	-15.576	0.170455	0.182927
707	Oc1ccc2c(c1)OC(C1CCCC1)C(c1ccccc1)O2	-7.474	-8.102	-15.576	0.246753	0.145631
386	O=C(Cc1cccs1)NC(c1ccc(F)cc1)C1CCCC1	-8.014	-7.561	-15.575	0.194175	0.173077
455	COCC1OC2C(OC)C(C)(C)C(C=Cc3ccccc3Cl)OC2(C)C1C	-7.374	-8.201	-15.575	0.15	0.145631
267	C#CCN1CCC(C)(c2ccc(OC)c(OC)c2)CC1	-8.023	-7.54	-15.563	0.191489	0.198113
538	CC1(C)OC(=O)Nc2cc(C3CC3)c(O)cc21	-8.044	-7.49	-15.534	0.144444	0.168539
164	OC1Cc2ccccc2C(O)(c2ccccc2F)O1	-6.943	-8.513	-15.456	0.171053	0.175676
689	Oc1cc2c(cc1O)C(c1ccccc1)CCO2	-7.074	-8.373	-15.447	0.236111	0.193548
22	O=c1[nH]c(-c2ccccc2)ccc1O	-7.969	-7.442	-15.411	0.173333	0.171053
68	OCCNc1ccc(-c2cccc3nc(F)sc23)cn1	-7.633	-7.763	-15.396	0.205607	0.144144
351	CCC1(CCCCN(C)C)C(=O)c2ccccc2C1=O	-7.371	-7.867	-15.238	0.168675	0.175
483	CC(C)(O)CNCc1cccc2ccc(O)c(O)c12	-7.642	-7.595	-15.237	0.136364	0.136364
144	O=C(NCCCCCO)c1cc(O)cc2oc3c(O)ccc(I)c3c12	-6.701	-8.532	-15.233	0.176471	0.176471
147	CCCCCCCCN1CNC2(CCCC2)c2ccc(Cl)cc21	-6.878	-8.268	-15.146	0.171429	0.217822
7	Fc1cccc(Oc2ccccc2N2CCNCC2)c1	-7.269	-7.868	-15.137	0.25	0.426471
296	CCC(C)(C)S(=O)(=O)c1nc(-c2ccc(F)cc2)c(N)c(-c2ccc(F)cc2)n1	-7.46	-7.643	-15.103	0.179775	0.168539
174	CCCN1CC(C)N(C(=O)c2cc(F)cc(Cl)c2)CC1C	-7.216	-7.853	-15.069	0.192308	0.163043
771	CC(C)Oc1cccc2c1C(=O)NC(=O)c1ccccc1S2	-7.325	-7.721	-15.046	0.2	0.20202
997	CN(C)C(=O)C1(c2cc3c(Cl)cccc3s2)CCCCC1	-7.011	-8.025	-15.036	0.176471	0.171717
212	CCc1ccc2c(C(=O)N3CCN(C)CC3)c(O)c(O)nc2c1	-7	-8.029	-15.029	0.193548	0.189655
559	Cc1c(O)cn(C)c(=O)c1-c1ccccc1Cl	-7.025	-7.953	-14.978	0.227273	0.185185
379	COc1ccccc1OCc1cccc(OC)c1N1CCNCC1	-7.025	-7.863	-14.888	0.229167	0.364865
736	CN1CCN(c2ccc3cccc(C#N)c3n2)CC1	-7.166	-7.623	-14.789	0.216867	0.223404
518	CCCOC(=O)N1CCC(c2cccc(OC)c2)C1	-7.505	-7.273	-14.778	0.284211	0.318182
152	CN(C)C1Cc2cccc3[nH]cc(c23)C1	-7.661	-7.095	-14.756	0.178571	0.285714
358	Oc1nc2cccc(CCNCC(F)(F)F)c2s1	-7.205	-7.501	-14.706	0.141509	0.173469
625	CNCCCCN1CCN(C2(c3ccc(F)cc3)CCCC2)C1=O	-7.301	-7.396	-14.697	0.223214	0.226804
652	N#Cc1cc(-c2ccco2)c2ccccc2c1	-7.011	-7.658	-14.669	0.172414	0.171429
610	CCOc1cnc(N2CCN(C3CO3)CC2)c(C)c1	-6.862	-7.534	-14.396	0.18018	0.165049
344	c1ccc(Oc2ccccc2N2CCNCC2)cc1	-6.845	-7.522	-14.367	0.278481	0.47541
384	CCCCn1c(O)c(C(=O)CC)c(C(=O)CC)c1Cc1ccc(F)cc1O	-6.801	-7.476	-14.277	0.1875	0.185484
488	CN1CCC(OCc2ccccc2)CC1	-7.353	-6.914	-14.267	0.313953	0.217949
664	CCN1CCC(c2ccccc2OC)CC1	-7.233	-7.02	-14.253	0.285714	0.309859
779	CNCC(O)C(c1ccccc1)n1c(O)nc(N2CCS(=O)(=O)CC2)c1-c1ccccc1	-6.922	-7.284	-14.206	0.179487	0.181818
641	C=CCNC1=NCC(c2ccccc2)O1	-7.702	-6.435	-14.137	0.181818	0.214286
170	CNC(=O)C(NC(=O)C(CCCNCC(=O)OC(C)CF)CC(C)NC(=O)C1CCCC1)C(C)(C)C	-6.637	-7.445	-14.082	0.162162	0.161765
39	CN(C)C(=O)N1CCCC1CSc1ccccc1	-6.627	-7.267	-13.894	0.241379	0.207921
272	CCc1ccc2c(c1)CCN(C)C2	-7.069	-6.765	-13.834	0.243243	0.183908
442	CCN1CCN(c2csc3ccccc23)CC1	-6.875	-6.885	-13.76	0.344086	0.333333
99	COc1ccc(-n2c(C)cc(I)c2Cl)cc1	-6.577	-7.183	-13.76	0.168675	0.230769
90	CN1CCN(c2cccc3ccoc23)CC1	-6.798	-6.895	-13.693	0.223684	0.68
96	CCCN1CCCC12COc1cncc(O)c1C2C	-6.865	-6.741	-13.606	0.181818	0.210526
877	CCCCCCC(=O)N(C)CCCc1ccccc1	-7.133	-6.365	-13.498	0.24359	0.230769
694	CCCOC(Cc1ccccc1)C(=O)NCC	-6.972	-6.524	-13.496	0.229885	0.202381
298	CN1CCN(c2cccc3sccc23)CC1	-6.643	-6.837	-13.48	0.230769	0.25
662	CCN1CCN(c2ccccc2)CC1	-7.291	-6.142	-13.433	0.571429	0.373134
189	CCN(C)C(=O)c1ccccc1CC1=CCCN1C	-6.699	-6.718	-13.417	0.18018	0.206897
671	N#CCCNC(=O)CCc1ccccc1	-7.061	-6.352	-13.413	0.206897	0.25
66	Fc1cccc(Cl)c1N1CCNCC1	-6.769	-6.494	-13.263	0.194805	0.408163
942	Cc1ccccc1N1CCNCC1	-6.932	-6.231	-13.163	0.229508	0.511628
755	CCCCCCCCCC1=C(N2CCCCC2)CCN(C)C1	-6.179	-6.959	-13.138	0.160494	0.174419
922	CC(C)(C)c1ccc(CCN)cc1	-6.759	-6.279	-13.038	0.118421	0.20339
100	CCCCCCc1cc2c(N)nc(S)nc2s1	-6.882	-6.144	-13.026	0.146341	0.166667
958	Brc1ccccc1N1CCNCC1	-6.975	-6.006	-12.981	0.229508	0.511628
446	CCOC1CC2CC(N(C)C)C(=O)N2C1=O	-6.805	-6.16	-12.965	0.122222	0.130952
912	CCCCCCCCCCC=CCC=CCC=O	-6.603	-6.054	-12.657	0.0990099	0.162162
402	N#Cc1ccc2[nH]ccc2c1	-6.895	-5.626	-12.521	0.188119	0.178218
420	O=C1C=C(CCF)N=C1NCCNCCF	-6.456	-6.057	-12.513	0.110092	0.125
255	Oc1cc(C2CC2)nc(O)c1O	-6.333	-5.896	-12.229	0.142857	0.126761
425	COc1csc2ncnc(N3CCNCC3)c12	-5.508	-6.286	-11.794	0.169811	0.25974
357	OCCNc1nccc2occc12	-6.017	-5.486	-11.503	0.122449	0.153153
329	CCC(C)O	-3.858	-3.411	-7.269	0.0892857	0.111111
