# Supplementary material for: MTMol-GPT: De novo multi-target molecular generation with transformer-based generative adversarial imitation learning
Source: PLoS Comput Biol. 2024 Jun 26;20(6):e1012229. doi: 10.1371/journal.pcbi.1012229 (PMC11233020; doi:10.1371/journal.pcbi.1012229)
Supplement: S1 Data — All datasets for each figure and table are structured in the supporting_data.zip file. (ZIP) [file pcbi.1012229.s002.zip › data/fig2-6/figure2/MTMol-GPT/finetune_gail_num30000_e30.txt]

CC(=O)c1ccc(OCCCCN2CCN(c3ccccc3OCCF)CC2)cc1
Fc1ccc(F)c(C2(c3ccc(F)c(F)c3)CCN(C3CCC(c4n[nH]c5ccccc45)CC3)=NC2)c1
COc1cc(N)c(Cl)cc1C(=O)NC1CCN(Cc2ccccc2)CC1
OO=C1C2C=CCCC2=NN1CCCCN1CC=C(c2c[nH]c3ccc(F)cc23)CC1
c1ccc(NC2CC2c2ccccc2)c2c1CCCC2
OC(COc1cccc2[nH]ccc12)CN1CCC(c2cn(-c3ccccc3)c3ccccc23)CC1
Cc1ccc(C)c(CNCC2COC(CCc3ccccc3)(C(=O)O)C(C(C)C)O2)c1
Cc1ccccc1CN1CCC(N2CCN(c3ccn4c(CN5CCC(N(C)=O)C5)cnc34)CC2)CC1
COc1cccc2c1CCCC2=C(O)C=CCN1C=C(c2ccccc2)CC1
NC(=O)c1ccc2[nH]cc(C3CCCCCC3)c2c1Nc1cccc(Cl)c1
CCN1CCN(CCCN2C(=O)C3(NC=Nc4ccccc4F)CCC3C2=O)CC1
O=C(NCCCCCN1CCN(c2cccc(OCCCF)c2)CC1)c1cc2ccccc2s1
CCCCN(CCCC)C1CCc2ccc3cc(O)c(O)cc3c2C1
CCCCCN1CCn2c1ccc4c(c2c1=O-3C)CC1Cc3cccc3C(=O)N13
Fc1cccc(C(F)(F)C(NCC2CCC(c3c[nH]c4ccccc34)CC2)c2ccc(F)cc2)c1
CN1CCC(c2ccccc2)(c2ccccc2)C1
CN1CCN(Cc2ccc3c(c2)CO(c2ccc(C(=O)N4CCNCC4)cc2I)C3=O)CC1
NC(=O)c1ccc(C2CC3CCC(C2)N3Cc2cc(F)c(F)c(NCCCCN3CCOCC3)c2)cc1
CCOCC1c2ccccc2C(=O)N1CCCCN1CCN(c2cccc(C)c2)CC1
CS(=O)(=O)c1cccc(-c2ccccc2)c1C(=O)NC1CCCCN(Cc2ccccc2)C1
CC(C)CN(CC(O)C(Cc1ccccc1)NC(=O)C(CCN1CCc2ccccc2C1=O)NCC1CCCC1)S(=O)(=O)c1ccccn1
Cc1cc(OCCCN2CCOCC2)ncc1C#Cc1ccc(F)cc1
c1cc2c(c(C3CCNCC3)n1)CCN1CCc1ccc(F)cc1
Cc1ccc(NC(=O)N2CCN(c3ncccc3C(F)(F)F)CC2)cc1
Cc1cccnc1N1CCN(CCc2ccccc2)C(=O)CC1
C=CS(=O)(=O)N1CCC(CNC(=O)c2ccc3ncccc3c2)C(CN2CCN(C)CC2)C1
COc1ccccc1N1CCNCC1
COc1ccc2c(c1)c(C1CCN(CCO)C1)cn2-c1ccc(Cl)cc1
CCN(CCN1CCN(c2cccc3ccccc23)CC1)S(=O)(=O)c1ccccc1
COc1ccccc1OCCNCC1COc2ccccc2O1
c1ccc(COc2ccc3c(c2)C2CCN(CC4CC4)CCC32)cc1
C1=C(c2csc3ccccc23)CCC(CN2CCC(c3ccccc3)CC2)CC1
CN1CCc2cc(Cl)cc3c2C1Cc1ccc(O)c(O)c1-3
COc1ccccc1N1CCN(CCCSc2nc3ccccc3s2)CC1
O=S(=O)(NCCCN1CCN(c2noc3ccccc23)CC1)c1cc2ccccc2s1
COc1ccc2nccc(CCCN3CCN(c4cccc5nc(C)ccc45)CC3)c2c1
COc1nc2nc(NCCCCCN3CCN(c4cccc(Cl)c4Cl)CC3)cc(Cl)c2c1CC#N
O=C(c1ccccc1)N1CCC(CN2CCC(Cc3coc4ccccc34)CC2)CC1
CC(C)(C)OC(O)=NC1CCC(CCN2CCN(c3ccccc3I)CC2)CC1
Oc1nc2ccccc2n1CCN1CCN(c2cccc3ccccc23)CC1
O=C(CCCCN1CCC(c2ccccc2)CC1)c1ccc(F)cc1
COc1ccc2[nH]cc(CCCCCCN3CCN(c4cccc5c4OCCO5)CC3)c2c1
O=C(NC1CCC(CCN2CCN(c3cccc(Cl)c3Cl)CC2)CC1)c1ccc(Cl)cc1
N#Cc1ccccc1N1CCN(CCCCN2C3CCCCC3CC(N)(c3ccccc3)C2)CC1
CCN1CC(C)N(C)CC1CNc1cc(C(F)(F)F)ccc1C#Cc1ccccc1
O=C1C2CCCCN2C(=O)N1CCCCNCC1CCc2ccccc2O1
CCN(CCO)C(=O)C1CCc2c(OCc3ccc(F)cc3)cccc2O1
NC(=O)c1c(NC(=O)c2ccccc2)sc2ccccc12
NC(=O)c1cccc2c(CCN3CCN(CCc4c[nH]c5ccc(F)cc45)CC3)c[nH]c12
COc1cccc(OC)c1-c1cc(CNc2ccc(CN3CCN(C)CC3)cc2)no1
Cc1ccc2c(OCC(O)CN3CCC(Oc4cccc5[nH]c5c4CCCN5)CC3)cccc2n1
COc1cccc2c1CC1CC(C)N(CC#N)CC1CN2c1ccccc1CCF
Cc1ccc(CN2CCC(c3cn(-c4ccc(C(=O)N5CC5)cc4)c4ccccc34)CC2)cc1
NC(=O)C1Cc2cccc3[nH]cc(c23)CCN1CCN1CCN(c2cccc(Cl)c2)CC1
Oc1nc2cc(O)ccc2n1CC1CCC(CCN2CCCCC2)CC1
C=CC(=O)NCCCCNC1=Cc2cc(OC)ccc2C1
COc1ccccc1N1CCN(CCOC(=O)c2cc(Cl)c(N)cc2OC)CC1
Oc1ccccc1C1C(c2ccc(F)cc2)CC(=O)N1CCCc1ccccc1
COc1ccc2c(c1)C(CCCN1CCC(c3noc4ccc(F)cc34)CC1)CO2
Cc1c(-c2ccc(F)cc2)n(CCCN2CCN(c3ccc4ccc(C)cc4n3)CC2)c2ccc(F)cc12
CN1CCC2(CC1)COc1cccc3c1C2=O
Cc1cccc2c1OC(C(=O)NCCCCN1CCC(c3ccccc3)(c3ccccc3)CC1)CC2
c1cc2c(c(OCCNCCCNCCCCCc3ccncc3)[nH]c2CCCN2CCOCC2)n1
Cc1ccc(SCC(=O)NCC2(O)CCC(N3CCOCC3)(c3ccc(CO)cc3)CC2)cc1
O=C1N(CCC2CCN(Cc3ccccc3)CC2)CCCN1c1ccccc1
O=S(=O)(NCCCCN1CCN(c2nsc3ccccc23)CC1)c1csc2ccccc12
COc1ccccc1N1CCN(CCCCNC(=O)C(C)CCN)CC1
OC1(c2ccc(Cl)cc2)CCN(Cc2cn(-c3ccc(F)cc3)c3ccccc23)CC1
O=C(NC1CCC(CCN2CCN(c3ccc4ccccc4n3)CC2)CC1)c1csc2ccccc12
COc1ccccc1N1CCN(CCCCNC(=O)c2cc(O)c3cc(Cl)ccc3n2)CC1
Oc1ccc2c(c1)OC(CN1CCC3(CCc4ccc(C(F)(F)F)cc43)CC1)CO2
CCN1CCCN(c2cccc3c2Cc2c2ccccc2C3=O)CC1
COc1cccc2c1CCc1cccc3c1-2CCc1cccc3c1-3
O=C1C(c2ccc3ccccc3c2)=C(=O)c2cc(F)cc([N+](=O)[O-])c2S1
COc1ccccc1N1CCN(CCCn2c3ccccc3c3c4ccccc4n(C)c3c2=O)CC1
COc1ccccc1N1CCN(CCCn2c(O)c3c(nc-c4ccccc4)c3ccccc23)CC1
Cc1ccc2c(c1)C(N1CCN(CCO)CC1)CC2c1ccc(F)cc1
CC(C)Cc1csc(C(CCCNCc2csc(N3CCOCC3)c2)CC)n1
CN1CCN(c2ccc3ccc4nc(C(O)=NC(c5ccccc5)c5ccccc5)cc-4c3c2)C1=O
COc1ccccc1N1CCN(CCCCn2nc(-n3cc4ccccc4n3)ccc2=O)CC1
O=C(CCCN1CCC2(CC1)C(=O)NCN2c1cccc(F)c1)c1cnc2ccccc2c1
OC1(C(F)(F)F)c2ccccc2CCN1C(O)C1CC2CCC(C2)(C(F)(F)F)CC1
CN1CCN(C2=Nc3ccccc3Nc3ccc(N4CCN5CCCC5C4)cc32)CC1
Cn1cc(C(=O)Nc2cncc(F)c2)c(Oc2cccc(Cl)c2Cl)n1
Fc1nc2cccc(-c3ccc(NCCO)nc3)c2s1
COc1ccccc1N1CCN(CCc2cc(C)c3sc4c(=O)n(C)c(=O)n(C)c4c3c2)CC1
CCCOc1ccccc1N1CCN(CCCCCC(=O)c2ccccn2)CC1
OC1(c2cccc3ccccc23)CCN(Cc2c[nH]c3ncccc23)CC1
c1ccc(C2CC2CN2CC3CC2CN3CCOc2ccccc2)cc1
Cc1ccc(CNCC2COC(c3ccccc3)(CO)O2)cc1
COc1cc(OC)cc(N(CCN2CCCC2)c2ccc3ncc(-c4cnn(C)c4)nc--3c2)c1
CCCC(C)C(=O)OCC1CC2(CC1)Cc1ccccc1C2C(=O)OCCO
CN1CCc2cc(S(=O)(=O)NC3CC4CCC3C4)ccc2C1=O
COc1cccc2c1N(CCNCC1CCc3cc(F)c(O)cc31)C(=O)CC2
O=C1Cc2ccccc2N1C(=O)Cc1cccc2ccncc12
CCC1CN(CCC(=O)c2ccc(F)cc2)CCN1CC(=O)N1CC(F)CC1C(=O)NC1Cc2cc(F)ccc2N1
COc1ccccc1N1CCN(CCCCNS(=O)(=O)c2cccc3ccccc23)CC1
CC1(c2cccc(C(N)=O)c2)CCC(N2CC=C(c3ccccc3)CC2)C1
c1ccc(CCN2CCN(c3nsc4cnccc34)CC2)cc1
CN1CCN(C2c3ccccc3Oc3ccccc32)CC1
CCCCOc1cccc2c1-c1cccc3c1C(C2)N(C)CC3
COc1ccc(C(=O)Nc2ccccc2CCN2CCN(c3ccccc3OC)CC2)cc1
CC(=O)SCCC(=O)N1CCC2C(=O)CCCN2C1C(c2ccc(C)cc2)Oc2ccccc21
CC(C)Oc1ccccc1N1CCN(CCn2ccc3c(cnc(N)c32)NC(=O)C3)CC1
COc1ccccc1N1CCN(CCC(=O)c2ccccc2)CC1
CCCCCCCCCCc1ccc2c1OC(CCCC=N)CC2
Cc1ccc2c(c1)OC1C(O)=NC(C)CN1C3CCCCC2C
CCc1cnccc1-c1cccc2ccc(C(=O)N3CCc4ccccc4C3)cc2c1
Cc1c(C#N)c(O)c(I)c(Cl)c1C=Cc1ccc(CNC(O)=Nc2ccccc2)cc1
CC(C)C(NC(=O)C(CC1CCCCC1)CN1CCN(c2ccccc2)CC1)C(=O)NC(CC1CCCCC1)C(O)C(O)CC
COc1ccccc1N1CCN(CCn2c(O)cc3ccccc32)CC1
Oc1c(O)noc2ccc(Oc3ccc4c(c3)OCCN4)cc12
COc1ccccc1N1CCN(CCCn2c3cc4c(c5c(c4n2)C(=O)N(C)C5)CCC4)CC1
CCN(CCN1CCN(c2ccccc2)CC1)C1CCc2ccc(O)cc2C1
COc1ccccc1N1CCN(CCCNc2c3c(nc4ccccc24)CCCC3)CC1
O=C1CC(CCCN2CCc3ccc(C4CCCN4C(=O)CCCc4ccccc4)cc32)C(=O)N1
O=C(NCCCCN1CCN(c2nsc3ccccc23)CC1)c1ccccc1
CN(C)CCc1c[nH]c2ccc(Br)cc12
Oc1cccc2c1-c1ccc(O)c3c(CCc4ccccc4)cccc3c1CC2
COc1cccc2c1CC(N=C(O)c1ccccc1N1CCc3c(OC)cccc3C1)S2
CC=CCN1CCC2(O)C(c3ccccc3)C3C(=O)CCC3=C2C1=O
CN1CCN(C)c2c(COc3cc(F)c4cccnc4c3)cccc21
O=C1CCc2cc(CCN3CCN(c4cccc(C(F)(F)F)c4)CC3)ccc2=O1
CC#CCOc1ccccc1N1CCN(CCCNC(=O)CN)CC1
Nc1ccc(S(=O)(=O)N2CCN(C3CCC(NC(=O)c4cc5cc(Br)c(I)cc5s4)CC3)CC2)cn1
C=CC1CC1C(=O)OC1(C(=O)O)C1C(C)=CCC2C1C(O)OC(C)C(OC(=O)c2ccco2)OC2=O)C(CC)=CC1
Fc1ccc(-c2ccccc2Oc2ccc(C3CN(CCc4ccccc4)CO3)nc2)cc1
COc1ccccc1N1CCN(CCCn2c(O)nc3cc(-c4ccncc4)ccc32)CC1
CN1CCC(CC(=O)N2CCC3CN(C(=O)Cc4ccc5c(c4)CCO5)CC32)CC1
O=C(NCCCCN1CCN(c2cccc(Cl)c2Cl)CC1)C12CC3CC(CC(C3)C1)C2
COc1c(C(=O)NC2CCCCN(C)C2)cc(Br)c2c1CCc1cccc(O)c1-2
OC(c1ccccc1)(c1ccccc1)C1CCN(CCc2ccccc2)CC1
CC(Oc1cccc2ccccc12)C(=O)Nc1ccc2ccccc2c1
CC(C)CC1C(=O)NC2(COCCN2C)CCN2CCc3c(oc4ccccc34)C21
CCN1CCOC2=Nc3cc([N+](=O)[O-])ccc3OCC21
c1ccc(Oc2ccccc2C2CCNCC2)cc1
CCCN1CCC2(C1)OC(c1ccccc12)c1ccccc12
O=C(C=Cc1ccc(F)cc1)NCCCN1CCN(c2ccccc2-c2cccc(F)c2)CC1
O=S1(=O)C=Cc2ccc(CCCN3CCN(Cc4coc5cc(F)ccc45)CC3)cc2O1
Cc1[nH]c2cc(OCCNCCCCN3CCN(c4ccc5ccccc5c4)CC3)ccc2c1C
COc1ccccc1N1CCN(CCCCNC(=O)C(C)(C)O)CC1
COc1ccccc1N1CCN(CCNC(=O)c2cc(C)n3c(=O)cc(N4CCOCC4)nc3c2)CC1
Oc1cc2c(OCCNCc3cccnc3)ccc(Cl)c2[nH]1
CCCCCN(C)C1CCc2ccc(O)cc2C1
O=C(CCCN1CC=C(c2ccc([N+](=O)[O-])cc2)CC1)c1cccc(F)c1
COc1cccc2sc3nc(C)cc(N)c3c12
O=C(CCCCN1CCN(c2ccccc2O)CC1)c1ccc(F)cc1
CCN1CCC(OCc2cccc3c(OCCCN4CCOCC4)csc23)CC1
Oc1cc2c(OCCNCc3ccccc3)ccc(Cl)c2[nH]1
Ic1cccc(N2CCNCC2)c1
COc1cccc(OC)c1C(=O)N1CCN(c2ccc3ccsc3c2O)CC1
CC(C)CCN1CCc2ccc3nc(N)sc3c2C1
CCCCCCc1ccc(OC)c(OCCCCCCN2CCN(c3ccncc3F)CC2)c1
Oc1nc2ccc3c(c2s1)CCCCCCCN3
Cc1ccc(CNC2C3CCN(CC3)C2C(c2ccccc2)c2ccc(cc2)OCCN3)cc1
CN(CCCCCN1CCCc2ccccc2C1)Cc1ccccc1
COc1ccccc1N1CCN(CCCCCn2c(O)nc3cc(C)c(N4CCNCC4)cc32)CC1
O=C(NCCCCN1CCN(c2cccc(Cl)c2I)CC1)c1ccc(-n2cccn2)cc1
CC(C)Oc1ccccc1N1CCN(Cc2ccc(Br)cc2)CC1
N=C(N)c1cccc(CN2CC3CCC(C2)N3C(=O)N(CCC2CCCCC2)C(=O)Nc2ccccc2)c1
O=c1[nH]c2ccccc2cc1CCN1CCC(c2ccccc2)CC1
C(=C1CCCN1CCCc1ccc2ccccc2c1)C1CC1
COc1ccc2c(c1)c1ccccc1c1ccn(C2CCN(CCCn3c(O)nc4ccccc43)CC2)c12=O
O=C1NCCN1CCNN1CCN(c2ccccc2OCC(F)(F)F)CC1
O=C1c2ccccc2C(Oc2ccccc2)(c2ccc(Cl)cc2)N1CCc1c[nH]c2ccc(F)cc12
COc1ccccc1Sc1ccccc1N1CCN(C)CC1
Cc1cc(OCCN2CCOCC2)cc(C)c1O
COc1ccccc1N1CCN(CC2CCN(CC3CN(Cc4ccn(C)n4)CC3c3ccc(Cl)cc3)CC2)CC1
C(#Cc1cccc2ccccc12)CN1CCC2CCc3cc4cccc(c4c32)CC1C4
O=S(=O)(NCCC1CCN(CCc2c3ccccc3s2)CC1)c1ccc2ccccc2c1
COc1ccccc1N1CCN(CCCCCn2cc3cscc3n3cccc23)CC1
O=C(CCCN1CCN(c2nc(O)cc(-c3ccccc3)c2C2CCCCC2)CC1)c1nccs1
Fc1ccc(N2CCN(CCN3CCN(c4ccccc4)CC3)CC2)cc1
CCN1CCc2cc(OC)c(OC)cc2CC1
CN(C1CCC(c2c[nH]c3ccc(F)cc23)CC1)C1CCc2nc(N)sc2C1
NCCc1cc(Cl)cc(Cl)c1OCC(O)CN1CCC2CC21
COc1ccccc1N1CCN(CCCCNC(=O)Nc2ccc3[nH]ccc3c2)CC1
Fc1ccc(C2CCN(CC3CCC(c4cccc(C(F)(F)F)c4)CC3)CC2)cc1
c1ccc(Oc2ccccc2C2CCNCC2)cc1
c1ccc(C2Oc3ccccc3OC2CCCCC2)cc1
CC(C)Oc1ccccc1N1CCN(Cc2cc(C(F)(F)F)n(C)c2C)CC1
CCCC1Oc2ccc(Cl)cc2C2(COc3ccccc3)OC(N(C)C)C(O)C21
CC1(C)Cc2nc(C3CCN(CCCc4c4ccc5c(c4)OCO5)CC3)c(F)c(I)c2C(=O)O1
Fc1ccc(CN2CCN(c3ccccc3)CC2)cc1
CC12CCC3C4CCC(=O)C=C4(C1C=C1C(=O)NC1CC1(CCCc1ccccc2)N(C1=CCC=CN1)CC1=O)CO4
O=C1CCc2ccccc2N1CCCCCN1CC=C(c2ccc(F)cc2)CC1
Cc1ncoc1C(=O)NCCCCNC(=O)C(CCCN)N1Cc2cc(F)ccc2C1=O
N#Cc1ccc(Cl)c(Cl)c1N1CCN(CCNC(=O)C2CCCCC2)CC1
COc1cc2occc2cc1C1CCN(C)C1
O=C1CN(CC2CCC(N3C(=O)OCc4ccccc43)CC2)CCN1c1ccccc1
Cc1ccc2c(OCCN3CCC(Cc4cccc(N5CCN(C)C(=O)N6CCOCC6)c4)CC3)cccc2n1
CC(=O)OCCN1C2CCC1CC(c1ccc3c(c1)CCCO3)C(N(CCCO)S(=O)(=O)C1CC1)c1ccc(F)cc1
Cn1c(=O)oc2cc(CCN3CCN(c4cccc(C(F)(F)F)c4)CC3)ccc21
CCCNNC(=O)c1ccc2c(c1O)C(=O)N(C)c1ccccc1S2(=O)=O
O=C1C2CCCN(CC(O)c3ccc(Cl)cc3)CC2N1Cc1noc2ccccc12
O=C(CCN1CCN(c2ccccn2)CC1)C1CCCC1
N#Cc1cn(-c2ccc(C(=O)O)cc2)c2ccc(OCCCN3CCN(Cc4ccccc4)CC3)cc12
O=C1N(CCCC2CCCCN2)c2cccc(Cl)c2CCN1CC1CC1
CC(=O)N1CCN(C(=O)NC23CC4CC(CC2C4)C3)CC1
COc1c(C(=O)NCc2ccc(Cl)cc2)c(=O)oc2c(C(=O)NC3CCCN(Cc4ccncc4)C3)ccc(Cl)c12
COc1ccccc1N1CCN(CCCCNC(=O)c2ccc3ncc(-c4ccncc4)nc3c2)CC1
CCN1CCN(C2=NN=C(c3ccccc3F)Oc3ccc(Cl)cc32)CC1
CN(C)CCCN1CSCc2cccc(c2)C1=O
COc1cccc(OC)c1C(=O)N1CCC(N2CCC(=O)(C(C)(C)C)CC2)CC1
CN1CCc2cccc3c2C1Cc1cccc(OCCNS(C)(=O)=O)c1-3
COc1cccc2c3c1OC(CNCCCCCCNc1cc4c(nc3ccc(=O)n3C)CC3)CO2
COc1ccccc1N1CCN(CCN(C(=O)c2ccccn2)c2ccccn2)CC1
Oc1cc2c(CCN3CCCCC3)csc2[nH]1
COc1ccccc1N1CCN(CCn2c(O)c3ccccc3c2O)CC1
O=C1C2CC(O)CN2C(=O)N1CCCCCN1CCN(c2ccc(Cl)cc2)CC1
Cc1c(O)ccc(I)c1C(=O)NCC1CCCN1Cc1ccccc1
CCN1CCN(c2cc3cccnc3c(N3CCN(CC(C)(C)C)CC3)n2)CC1
O=C1OCc2cc(OCCCN3CCC(c4noc5cc(F)ccc45)CC3)ccc21
CCCC(=O)CCCCCN1CCN(c2cccc3c2OCCO3)CC1
O=C1c2ccccc2S(=O)(=O)N1CCCCN1CCC(c2ccc(F)cc2)CC1
COc1cccc2c1C[N+](C)(C)CCc1ccc(C3=NOCCN3C(N)=NC33=C)n1-c1cccc(CN)c1
OC1(c2ccc(F)nc2)CCN(c2cc(-c3ccc4[nH]ccc4c3)ncn2)CC1
Fc1cccc(-c2[nH]nc(-c3ccc(F)cc3)c2-c2cncnc2)c1
C=CCOc1ccc(CCN2CCOCC2)cc1
COc1ccccc1N1CCN(CCCCNC(=O)C23Cc4cccc5c4OSc4c(=O)ccc2c44)CC1
COC1CCC(Nc2cc(O)n3ccc(CN(C)C)nc23)CC1
CCCN(CCCCCCCCCN(CC)S(=O)(=O)c2ccc(C)cc2)C1=O
Fc1cccc2c1-c1ccccc1C(N1CCc3ccccc3C1)O2
Fc1ccc(OCCCN2CCN(c3ccccc3)CC2)cc1
COc1ccccc1N1CCN(CCCCNC(=O)c2ccc3ccccc3c2)CC1
O=C1C2CCCCN2C(=O)N1CCCCNC1CCCc2ccccc21
Fc1ccccc1N1CCN(CCCCNc2cc3nc(-c4cccc(C5CCN5)c4)nn3n2)CC1
CCN1CC=C(c2cn(-c3ccc(F)cc3)c3ccc(F)cc23)CC1
CCCN(CCCc1ccccc1)C1CCc2nc(N)sc2C1
O=S(=O)(NCCN1CCN(c2nsc3ccccc23)CC1)c1cccc2ccccc12
Fc1ccccc1S(=O)(=O)NCC1CCC(N2CCN(c3cccc(O)c3Cl)CC2)CC1
CCCN1CCCC2CCCc3ccc(O)cc3C21
Cc1c2c(ccc3ccc(OCCCN4CCN(c5ccccc5Cl)CC4)nn13)C(C)(C)CCC2=O
CCCN(CCCCN1C(=O)CC2(CCCC2)CC1=O)C1COc2cccc(O)c2C1
Cc1ncoc1-c1ccccc1N1CCN(C2CCC(O)(c3ccc(C(F)(F)F)cc3)CC2)CC1
C=CCOCCOc1cccc(C(=O)NCCCCCN2CCN(c3ccccn3)CC2)n1
N=C(N)NCCCC(NC(=O)C1CCCN1C(=O)C(CC(N)=O)O1)C(=O)C(=O)NCCCc1ccccc1
CC(=O)N1CCCc2cccc(NC(=O)c3cc(Cl)n(-c4ccc(F)cc4)c3=O)c21
CCCN(CCN1CCN(C(=O)c2ccc3ccc(Cl)cc3c2)CC1)C1CCc2ccc(O)cc2C1
N#Cc1ccccc1N1CCN(Cc2c[nH]c3ncccc23)CC1
Oc1nc2ccccc2n1CCCN1CCN(c2ccccc2)CC1
O=C1CCc2ccccc2N1CCCCN1CCC(n2c(O)nc3cc(F)ccc32)CC1
Cc1ccc2c(N3CCN(CCc4ccc(-c5nc6cccc6o5)nn4)CC3)cccc2n1
O=C(NCCCN1CCN(c2cccc(Cl)c2Cl)CC1)c1ccc(Cl)cc1
COc1ccccc1N1CCN(CCCCN2c3ccccc3CSc3ccc(CCN)cc32)CC1
O=C1CCN(C2Cc3cc4ccccc4n3Oc3ccccc32)C(=O)N1
Cc1ccc2[nH]cc(C3=CC(N(C)C)CC(O)CC3)c2c1
CC(=NNC(N)=S)c1cccc(Cl)c1
COc1ccccc1N1CCN(Cc2cc3ccccc3o2)CC1
COc1ccc2c(c1)C(CCN1C3CCC1CC(N(C)C)(c1ccccc1)C3)OCC2
CCCN1CCC(COc2nc3ccccc3n3c2Sc2ccc(C(N)=O)cc2)CC1
Cc1cc(-c2cc3c(Nc4ccc(N5CCN(C)CC5)cc4)ccnc3cn2)n(C)n1
CN1CCc2ccccc2Cc2ccc(Cl)cc2CC1
COCCN(C)Cc1c(-c2ccc(Cl)cc2)nc2cc(C(C)C)cc(O)c2n1C
O=C(NCCCCN1CCN(c2ccccc2O)CC1)c1ccccc1
COc1ccc2nc(C=CC3C4CCC(=O)C4C(C(F)(F)F)CC4(C(=O)Nc5ccc(C(N)=O)c(N)c5)CC34)ccc2c1
C=CCN1CCc2cccc(OCCF)c2C1CN1CCN(Cc2ccccc2)CC1
N=C(NCCC1CCN(CC2COc3ccccc3O2)CC1)NC1CCCOC1
Oc1cc2c(OCCNCc3ccccc3)ccc(I)c2[nH]1
OC(CNCc1cccc(-c2nnc(NCCCCCC(F)(F)F)s2)c1)COc1ccccc1I
O=C1N(Cc2ccc(Cl)cc2)CCN1c1cccc(CCN2CCN(c3ccccc3Cl)CC2)c1
COc1cc2c(c(OC)c1)CCN(CCCNC(=O)c1ccc(-n3ccnc3)cc1)C2
OC(CNCCCNc1ccn(Cc2ccccc2)c(=O)c1=O)c1ccc2ccccc2c1
Oc1nc2cc(Cl)ccc2[nH]1
C1CCN(c2cccc3c2CC(NCCCc2c[nH]c4ccc(F)cc24)CN3)C1
COc1cc(Br)c(S(=O)(=O)NCCCCN2CCN(c3cccc(OC)c3)CC2)cc1OC
Fc1ccc(CCNCCn2ccc3c2[nH]c2c2c4c(c4c(c21)CC2)C(=O)NC3)cc1
CN1CCc2cccc3c2C1Cc1ccc(O)c(O)c1-3
CCCN(CCCCN1C(=O)CC2(CCCC2)CC1=O)C1COc2cccc(OC(N)=O)c2C1
O=C(CCCCN1CCN(c2ncccn2)CC1)c1ccc(F)cn1
COc1cccc(OC)c1C(=O)NCCCCN1CCN(c2cccc(Cl)c2Cl)CC1
O=C(OCc1ccccc1)N1CCC(CF)CC1CC1CCCCC1
COc1cc2c(cc1OC)CN(CCn1cc3c-c4c(OC)cccc4c31)CC2
OC1(c2ccc3cc[nH]c3c2)CCN(Cc2ccc(Cl)cc2)CC1
COc1ccc2c(c1)c1c3c(c4c5c(cc1n1N4)CN(C)C5)C(=O)NC3C42
COc1ccccc1N1CCN(CCCn2cc(C3CCCNC3)nc3c(-c4ccc(F)cc4)ccc32)CC1
CN1CCc2cc(O)c(O)cc2C(c2cccc(O)c2)C1
Clc1cccc(N2CCN(CCCc3c[nH]c4ccccc34)CC2)c1
O=C(CCCCN1CCN(c2ncccn2)CC1)c1ccc(F)cc1
Cc1cccc2c1N(CCCCN1CCc3cc4c(cc31)CCC(O)=N3)CCC2
O=C(NCCCCN1CCN(c2ccccc2)CC1)NC1CCCc2cccc(c2)C1
Clc1ccc2[nH]ncc2c1N1CCNCC1
O=S(=O)(NCCCCN1CCN(c2nsc3ccccc23)CC1)c1cnc2sccc2c1
O=C1N(Cc2ccc3ccccc3c2)CCN1c1csc2ccccc12
Fc1ccc(C2CCN(CC3COc4ccccc4Oc4ccccc4O3)CC2)cc1
O=C1N2CCCCC2C(=O)N1CCCCN1CCN(c2cccc(Cl)c2)CC1
Clc1cccc(OCCNCCCCCN2CC=C(c3ccccc3)CC2)c1
Oc1c[nH]c2cc(N3CCNCC3)cc(Cl)c2c1=O
O=C1N(CCN2Cc3ccccc3C(N3CCN(c4cccc(Cl)c4C(F)(F)F)CC3)C2)CCCC12CCOCC2
NS(=O)(=O)CCNC(=O)CCCCc1c[nH]c2ccc(F)cc12)C1CCCCC1
O=C(NCCCCN1CCN(c2nsc3ccccc23)CC1)c1cccs1
N#Cc1cc2c(O)cccc2s1
c1ccc(CNCCOc2ccc(-n3ccn4nccc34)cc2)cc1
O=C1C2CCCC2N1CCN1CCN(c2cccc3c2OCCO3)CC1
COc1ccc(OCCNCCCN2C(=O)C3CCN(CC4CC4)C3=C2)cc1
COc1cccc2c1CC1CC(C3C4CC5CC3C5N(CCCCCCCCCN)C(=O)C4)OC1(C)C
CCCN(C)CCCc1cccc2ccc(O)cc12
CCN1CCc2cccc3c2C1Cc1cccc3c1-4
Oc1ccc2c(OC(F)(F)F)c3ccoc3cc2c1-c1ccc(Cl)cc1
CCOCCn1c(=O)c(C)cc2c1CCC(C)N1CCN(c3ccc4ccccc34)CC12
N#CCC1(n2cc(C(N3CCN(c4ccc(F)cc4)C3)C3CCCC3)nn2)CC1
COc1ccccc1OCCNCC1COCC(O)C1O
Clc1ccccc1N1CCN(CCCCCCCN2CC3C=CCC3C2)CC1
Oc1ccc2c(c1)OC(CNCCc1cccc3ccccc13)CC2
CN1CCN(C2=Nc3cc(Cl)ccc3N(N)c3ccc(F)cc32)CC1
COc1ccccc1N1CCN(CCCn2c(=O)n(-c3ccc(F)cc3)c3ccc(Cl)cc32)CC1
CCN1CCC(c2cccc3c2OCCO3)CC1
CCNc1c2c(cc1O)C1Cc3c(O)ccc4C1CN3CC4C1C=CC(C)C3C#NCC1CC2C(C)=C4OC)C(=O)O4O
CCN(CC1CC1)CCCc1ccsc1C
CC1CC(=O)Nc2c(CCN3CCN(c4cccc(Cl)c4)CC3)cc(Cl)c(=O)n21
CCCN(CCCc1c[nH]c2ccc(F)cc12)C1COc2ccc3c(c2C1)C(=O)NC(=O)C3
COc1ccccc1N1CCN(CCCCCCC(=O)c2ccc(O)c(O)c2)CC1
CC1(C)CCc2cccc(C(N)=O)c2C1
COc1ccccc1N1CCN(CCCCNC(=O)c2cccc3ccccc23)CC1
N#Cc1cc(CCCCN2CCN(C3CC4c5cccc6[nH]cc(c56)CC4C3)CC2)cc(C(N)=O)c1
CCN1CCCC1CCNC(=O)c1cc(Br)cc(O)c1S(=O)(=O)N(C)C
Cc1ccc2cccc(OCCN3CCN(c4ccccc4)CC3)c2n1
CCCN(CCCCN1C(=O)CC2(CCCC2)CC1=O)C1COc2ccc(OC)cc2C1
O=C(NCc1ccc(Cl)cc1)C1CCCN1C(=O)CCCN1CCN(c2ccccc2CN2CCCCC2)CC1
O=C1c2ccccc2C(=O)N1CCCN1CCN(c2cccc3c2OCCO3)CC1
CC(=O)Nc1cccc(CN2CCN(c3ccc(C(C)(C)N(O)C(C)C)cc3)CC2)c1
c1cc(-c2n[nH]c3cnc(OCCN4CCN(c5ncc6ccccc6n5)CC4)cc23)ccn1
Cc1ccc2c(N3CCN(CCc4cccc(NC(=O)c5ccoc5)c4)CC3)cccc2n1
Fc1ccc2c(N3CCNCC3)ccc(c2)CC1CCCCN1CCN(c2cccc(Cl)c2)C1
CCCN(CCCCCN1C(=O)c2cccc3c(C)ccc23)CC1(C)C
Oc1ccc2[nH]cc(C3CCN(CCC=Cc4coc5ccccc45)CC3)c2c1
CCCN(CCCCN1C(=O)c2ccccc2C1=O)C1CCc2cc(O)ccc2C1
O=C1N(CCN2C3CCCC2CC3)CCN1c1cccc(Cl)c1CC1CC1
Cc1ncoc1-c1nnc(SCCCN2CC3(CCC3c3cccc(S(C)(=O)=O)c3)CC2)n1C
CCN(CCCCN1C(=O)CC2(CCCC2)CC1=O)C1CCc2ccccc2C1
O=C1CSC2(CCCCN2C3CCC(CCCOc4ccc(F)cc4)CC3)OCCC12
O=C(NC1CCC(CCN2CCN(c3cccc(C(F)(F)F)c3)CC2)CC1)C1CCc2ccccc2O1
Sc1nc2c(N3CCN(Cc4c[nH]c5cc(Cl)ccc45)CC3)cccc2[nH]1
COc1ccccc1N1CCN(CCCCNC(=O)c2ccc(-c3ccccn3)cc2)CC1
O=C1c2ccccc2S(=O)(=O)N1CCCCN1CCN(c2ccccc2)CC1
O=C1Cc2ccccc2N1CCCCN1CCN(c2cccc3c2COCCO3)CC1
COc1ccccc1N1CCN(CCN(Cc2ccc(F)cc2)c2ccc(OC)cc2)CC1
CN1CCc2cc(O)cc3c2C1Cc1ccccc1O3
c1cnc(N2CCN(CCCN3CCc4ccccc4C3=O)CC2)cc1
Oc1cnc2cc(Oc3ccc4ccccc4c3)ccc2n1
CN1CCN(C2=CCn3c4c(c5ccccc5c4c2C2O)CC(NS(=O)(=O)c2cccc3F)C4)CC1
COc1cccc(CCN2CCN(C3CCc4c[nH]c5cccc(c45)c3O)CC2)c1
Cc1oc(NC(=O)NC2CCCc3ccc(CNC(=O)C4=CN(C)CCO4)cc32)nc1C
CCc1ccc2c(c1)C(N1CCN(C3CCCCC3)CC1)CCC2C
Cn1c(=O)sc2cc3c(cc2c1=O)CC(C(=O)NCc1ccc(F)cc1)CCC3
COc1ccccc1N1CCN(CCc2ccsc2)CC1
NC1CCc2cccc3c2C1COc1cccc(OCCN3CCCCCC3)c1-4
Oc1nc2ccccc2n1CCCN1CCN(c2cccc3ccccc23)CC1
O=C1CC2(CCCC2)C(=O)N1CCN1CCN(c2ccc(F)cc2)CC1
COc1ccccc1N1CCN(CCN(C(=O)C2c3ccccc3-c3ccccc32)c2ccc(Cl)cc2)CC1
O=C(NCC1CCN(CCc2ccccc2)C1)c1ccc(I)cc1
Oc1nc2c(OCCNCc3ccccc3F)ccc(F)c2[nH]1
CCCS(=O)(=O)N(C)Cc1ccccc1S(=O)(=O)c1ccc(OC)c(OC)c1
Fc1ccccc1N1CCN(CCCC#N)CC1
O=C1C2CCCN2CCN1c1csc2ccccc12
CCCNc1ccc2c(c1)N=C(N1CCN(C)CC1)c1ccccc1N2
CSc1cccc(N2CCN(CCONC(N)=Nc3ccccn3)CC2)c1
OCCOc1ccccc1N1CCN(CCCc2ccccc2)CC1
COc1cc(OC)cc(C(=O)NC2CCC(N3CCN(c4ccccc4)CC3)CC2)c1
COc1cc2c(cc1N1CCN(C)CC1)C(C)(C)c1nnc(C)n1C2
O=C1C(=Cc2ccc(Br)cc2O)SC(=S)N1Cc1cc(F)cc(F)c1
CN(CCCc1c[nH]c2cc(C(N)=O)ccc12)C1CCc2ccncc2C1
Cc1ccccc1N1CCN(CCCN2Cc3cccc4cccc(c34)C2=O)CC1
O=c1ccc2ccc(OCCCCN3CCC(c4ccc(Cl)cc4I)CC3)cc2o1
O=C1CC2(CCCC2)CC(=O)N1CCN1CCN(c2cccc(Br)c2)CC1
COc1ccccc1N1CCN(CCCCCN2C3CC4CC2CC(O)(C4)C3)CC1
c1ccc(CNCCOc2ccccc2)cc1
CCCN(CCC)C1CCc2cccc(OC)c2C1
COc1cccc(N2CCN(CCCn3c(O)cc4cc(C#N)ccc43)CC2)c1
Cc1ccc(-c2nc(O)c3c4c(sc23)CCN(C)CC4)c(C)c1
COc1cccc2c(C(=O)NCc3ccccc3)nc(N3CCNCC3)nc12
Cc1cc(OCCCN2CCC(c3noc4cc(F)ccc34)CC2)no1
COc1ccccc1N1CCN(CCCCCn2ncc3c4c(c(c41)CN1CCN(C)C1O)CCC4)CC2
N#CN=C(NCCCCN1CCN(c2cccc(Cl)c2Cl)CC1)c1ccc(-n2cccn2)cc1
Oc1nc(N2CCN(Cc3cccs3)CC2)nc2nc(-c3ccc4ccccc4c3)sc12
Cc1ccc(O)c(C(=O)NCCCN2CCN(c3ccccc3OCCF)CC2)c1
CC1C2CC3CC(C=C4C=C(c5ccnc6cccccc66)N4C(=O)C23)C1
O=C1C2CN(CCC(CN3CCN(c4cccc5c4OCO5)CC3)C2)CN1Cc1ccccc1
Cc1cccc2c1OC(CCc1c[nH]c3ccc(F)cc13)CO2
COc1ccc(NCCN2C(=O)c3c(c4ncccc35)Nc3ccccc32)cc1
CCCOc1ccccc1N1CCN(CCCCCN2C(=O)C3CCCN3C2(C)C)CC1
COc1cccc2c1C(CNCc1ccccc1)CCC2=O
COc1cccc(C(=O)NCC2CCN3C(=NC#Cc4ccccc4)CCN32)c1
COc1cccc(C(=O)NCC2(O)CCCN2)c1
Cc1cc(C)c(CNCC2(O)CCN(Cc3ccc5c(cc4)[nH]c3COC(C)CO5)CC2)nc1
COc1ccccc1N1CCN(CCCCNC(=O)c2ccc(-c3nc(Cl)nc4c(Cl)cccc34)cc2)CC1
CN(C)CCc1c[nH]c2cccc(OCCCN3CCN(c4cccc(Cl)c4)CC3)c12
O=C1c2c(O)ccc(O)c2CCN1c1ccc(CCN2CCC(c3ccccc3)CC2)cc1
COc1ccccc1N1CCN(CCCCNC(=O)c2ccc(I)c(Cl)c2)CC1
CCN(CC)CC(O)COc1cccc(-n2c(O)c(-c3ccccc3)c3ccccc32)c1
CCCN(CCCCCN1CCN(c2cccc(C)c2)CC1)C1CCc2ccc(O)cc2C1
Oc1ccc2cc(OCCCN3CCN(c4cccc5nc(OC(F)(F)F)ccc45)CC3)ccc2n1
COc1nc2c(c(N3CCN(C4COCC4)CC3)n1)CN(c1cccc(C(F)(F)F)c1)CC2
COc1ccccc1OCCN1CCC(c2cn(-c3ccc(F)cc3)c3ccc(F)cc23)CC1
CN1CCc2ccc(Cl)c3c2C1Cc1ccc(O)c(O)c1-3
O=S(=O)(c1ccc2c(c1)CCNCC2)N1CCC(Oc2ccccc2)C1
CCCCCCCCCCOc1ccc2[nH]cc(CCN)c2c1O
COc1ccccc1N1CCN(CCCCCN2C(=O)C3(CCCC3)CC2=O)CC1
COc1ccccc1N1CCN(CCCCNC(=O)C23CC4CC(CC2C4)C3)CC1
COc1ccccc1N1CCN(CCCCc2ccc3c(c2)C(=O)N(C)CC3)CC1
O=C(c1nn(-c2ccccc2F)cc1Cl)N1CCC(NS(=O)(=O)c2ccccc2)CC1
Oc1ccc2[nH]cc(CCCN3CCN(c4cccc5c4OCCO5)CC3)c2c1
CC(C)CCN1CN(c2ccccc2)C2(CCN(CCCC(O)c3ccc4c(c3)CCC(=O)N4C)CC2)C1=O
O=C1N(CCCCCN2CCN(c3cccc(Cl)c3)CC2)CCN1c1ccccc1
CC1=C(C)Nc2ccc(-c3cccc(Br)c3)cc2C1(O)=NOC
O=C(CCCN1CCC2(CC1)C(=O)N(Cc1cccs1)CN2c1ccccc1)c1ccc(F)cc1
CN1CCN(C(=O)c2cccc3cccnc23)CC1
O=C1NCCc2[nH]c3c(ccc4cn4cc(N5CCCCC5)ccc43)c21
O=C(NCCCCN1CCN(c2cccc(Cl)c2Cl)CC1)c1cc2ccnc(N3CCNCC3)c2s1
COc1ccccc1N1CCN(CCCSc2nc3cc4c(c4c(C)cc2F)OCC3)CC1
Fc1cnc(N2CCC(OCCCCC=CCCCCCN3CCCCC3)CC2)cc1
FC(F)(F)c1cccc(N2CCN(CCCCn3c(O)nc4ccccc43)CC2)c1
COc1ccc(NC(=O)c2cccc(C3CCN(CC(C)O)CC3)c2)cc1OC1CCN(C)CC1
Nc1cc(C2CCN(C3CCN(Cc4ccc(Cl)cc4)C3)CC2)cn1
OC1(c2ccc3c(c2)OCO3)CCC(N2CCN(Cc3ccc(F)cc3)CC2)CC1
COc1cccc(C)c1N1CCN(CCn2c(=O)c3sc4cc(O)ccc4c3c2C)CC1
COc1ccc(CCNCc2ccc(OC)cc2)cc1
Cc1cccc(N2CCN(CCCc3c[nH]c4ccc(Cl)cc34)CC2)n1
CN1CCC(c2cn(-c3ccc(F)cc3)c3cc(Cl)cc(Cl)c23)CC1
O=C(NCCC1CCN(CC#N)CC1)c1ccc(-c2ccccc2)cc1
CCN(CCO)CCCNC1CCc2cc(F)cc3c2C1c1cccc(O)c1O3
Nc1ccccc1C(O)CCNC(=O)c1ccc2c(c1)CCCC2
N#CCC1CCC(NCC2COc3ccccc3O2)CC1
c1nc(Oc2cc(N3CCNCC3)ccc2-c2ccncc2)cs1
Cc1ccc(CNCC2(F)CCN(C(=O)c3ccco3)CC2)nc1
COc1ccc(F)cc1Oc1ccccc1C1CCC(O)C(=O)N1C
CN(CCCN1CCN(C(=O)c2ccc(Cl)cc2)CC1)C1CCc2nc(N)sc2C1
CN1CCc2ccccc2Cc2cccc(O)c2CC1
COc1ccccc1N1CCN(CCCCCNS(=O)(=O)c2cc3ccc(C)cc3s2)CC1
COc1ccc2c3c(c1CCNCCCCCCCCN1CCN(c3ccc(Cl)cc3OC)CC1)OCO2
COc1ccc(NC(=O)C2C(C(=O)NCCCCN3CCC(c4ccccc4)CC3)C3C=CCC23)nc1
CC(C)=CCN1CCC2(CC1)CN(C)c1ccccc12
C=CCN1CCCC1CN1CCC(O)(c2cccc(OC)c2)CC1
COc1ccccc1N1CCN(CCn2c(O)nc3ccccc3c2=O)CC1
COc1ccccc1C(=O)Nc1ccc(C)c(N2CCN(C)CC2)c1
Cc1cccc2c1OC(CN1C3CCC1CC3)(c1cccs1)c1ccccc1
C=CCN1CCCC12c1c(O)c(OC)ccc1CC2C
CCN(CC)C(=O)c1ccc(C(=O)NCCc2cc(F)ccc2OC)cc1
OC1(c2ccc(Cl)cc2)CCN(Cc2c[nH]c3ccc(O)cc23)CC1
Cc1ccc2c(OCCN3CCC(Cc4ccc5c(c4)NC(=O)CO5)CC3)cccc2n1
CC1Oc2c(cccc2N2CCN(Cc3ccccc3)CC2)NC1=O
Fc1ccc2c(c1)CC(CCNCCCCNc1c3c(nc4ccccc14)CCCC3)O2
CCN1CC(=O)N(Cc2cccc(F)c2)c2cccc(C(C)C)c21
Clc1ccccc1N1CCN(CCCCc2ccc(N3C(O)CCCC3CO)n2)CC1
Cc1ccc(O)c2c1-c1ccccc1CC2(O)CCN1CCc2ccccc2C1
CN(C)CCCOc1cccc2nc(-c3ccc(O)cc3)coc12
Oc1cccc2c1CCC(CN1CCN(c3ccc4ccccc4n3)CC1)C2
CCc1ccccc1OCCNCC1COC(c2ccc(F)cc2)(c2ccccn2)O1
NC(=O)c1cccc2c1CC(N(CCCc1c[nH]c3ccc(F)cc13)C1CCC1)CO2
COc1ccccc1N1CCN(CCCCN2C(=O)CC(c3ccccc3)(c3ccccc3)CC2=O)CC1
O=C(NCCCCCN1CCN(c2cccc(Cl)c2Cl)CC1)C12CC3CC(CC(C3)C1)C2
O=C1N(CCCCN2CCCCC2)CCN1c1cccc(C(F)(F)F)c1
COc1ccccc1N1CCN(CCCNS(=O)(=O)c2ccc3c(c2)[nH]c2cc(F)ccc23)CC1
COC1CCC2(CC1)Cc1ccc(CCC3CC3)cc1C21N=C(Nc2ccccc2)c2ccccc21
COCC(=O)N1CCN(C)CC1c1ccc(Cl)cc1
OC1(c2ccc(Cl)cc2)CCNCC1
O=S(=O)(NCCCCN1CCN(c2noc3ccccc23)CC1)c1cccs1
c1cc2c3c(cc2s1)NCN(CCCSc1nnc3ccccc12)CC2
OC1(c2ccc3c(c2)OCO3)CCC(N2CCN(Cc3ccn(Cc4ccc(C#N)cc4)c3)CC2)C1
Cc1cccc(OCCNCCCCCN2C(=O)C3CCCC3C(=O)N2C=O)c1
COc1cccc(N2CCN(CCCCc3c[nH]c4ccc(OC)cc34)CC2)c1
O=C(O)c1ccc(CCN2CCc3ccccc3CC2)cc1
O=C1Cc2ccccc2N1CCCN1CC=C(c2c[nH]c3ccccc23)CC1
O=S1(=O)c2cccc3cccc(c23)-c2ccccc2N1CCF
CN(C)CCCC1CN(CCc2ccc(F)cc2)CCC1c1cccc(O)c1
O=S(=O)(NCCCN1CCN(c2nsc3ccccc23)CC1)c1coc2ccc(F)cc12
Brc1ccc2c(c1)C(CNCc1ccccc1)Oc1ccccc12
COc1ccccc1N1CCN(CCCCCC(=O)c2ccc(-n3ccnc3)cc2)CC1
c1ccc(NCCNCCOc2ccccc2)cc1
Oc1c2coc(SCCN3CCc4[nH]c5ccc(c5c4C(F)(F)F)CC3)cc2o1
OCc1ccccc1C1CCC(O)C(O)C1O
Fc1ccc(OCCCN2CCC(c3noc4cc(F)ccc34)CC2)cc1
CCC(=O)OC1(c2ccccc2)CCCCC1CN
Cc1ccc2c(OCc3ccc(Cl)cc3)ccc(OCc3ccccn3)c2n1
COC(=O)c1ccc2c(c1)CC(N(CCCc1c[nH]c3ccccc13)CC(=O)c1ccc3c(c1)OCO3)CO2
OC1(c2ccc(Cl)cc2)CCN(Cc2c[nH]c3ccccc23)CC1
O=C1c2ccccc2C(=O)N1CCN1CCN(c2ccccc2)CC1
CC(C)Nc1ccc(S(=O)(=O)NCCCN2CCN(c3ccccc3OC(C)C)CC2)cc1
COc1ccccc1N1CCN(CCCCNC(=O)C=Cc2ccc3c(c2)OCO3)CC1
COc1ccc(OCCNCCCCCN2CCN(c3ccccc3OC)CC2)cc1
CCOc1ccccc1N1CCN(C)CC1
CCN(CC)C1COc2cc(C(=O)c3ccc(Cl)cc3)ccc2C1
O=C1CC2(CCCC2)CC(=O)N1CCN1CCN(c2nnccn2)CC1
COc1cccc(C(=O)NCCCN2CCN(c3nsc4ccccc34)CC2)c1
COc1ccccc1N1CCN(CCn2c(C)nc3c(sc4ccccc43)c2=O)CC1
O=C1C(O)=CCN1CCCN1CCC(c2ccc(F)cc2)C1
CC(C)CNCC1COc2c(CF)ccc(OC)c2O1
COc1cccc(C(=O)Nc2cncc(CN3CCN(C)CC3)c2)c1
CC1Oc2ccccc2NC1=O
O=S(=O)(NC1CCC(CCN2CCN(c3ccccc3)CC2)CC1)C(F)(F)F
COc1ccc([N+](=O)[O-])cc1N1CCN(CCN2C(=O)c3cc(Cl)ccc3C2=O)CC1
CCN(CCc1c[nH]c2ccc(F)cc12)C1COc2c3c(cc1C(=O)N1CCN(C)c2cccc(O)c21)C1CN(C)CC1
COc1ccccc1N1CCN(CCCCNC(=O)c2ccc(-c3ccc(Cl)cc3)cn2)CC1
CC(C)CNC1=Nc2cccc3c2c(c1C2CCCCCC1)c1cccn1-3
C#CCN1CN2CCC1CC(O)C2
O=C(NCCCCNC1(c2ncc3ccccc3s2)CCN(CCc2cscn2)CC1)c1cc2ccccc2s1
COc1ccc2c(c1)CC(=CCCCN=C(N)O)CC2
COc1ccccc1OCCNCCCCN1C(=O)C2CCCN2C(=O)CC1C(O)Cc1cccc1
c1ccc(CN2CCN(c3nc4ccncc4n4cccc34)CC2)cc1
COc1cc2c(cc1C1CCCC1)-c1c1n1ccncc1CCC2
O=S1(=O)c2cccc3cccc(c23)N1CCCN1CCC(c2c[nH]c3ccc(Cl)cc23)CC1
Oc1ccc2c(c1)OC(CNCc1ccccc1)CO2
COc1cccc2scc(C3CCN(CCc4c[nH]c5ccccc45)CC3)c12
O=C1CCc2cc(Br)ccc2N1CCCN1CCC(n2c(O)nc3ncccc32)CC1
O=S(=O)(NC1CCC(CCN2CCN(c3cccc(Cl)c3)CC2)CC1)c1ccc(F)cc1
COc1ccccc1N1CCN(CCCCNC(=O)C2CCC2C(=O)NC(Cc2ccccn2)CN)CC1
OC1(c2ccc3c(c2)OCO3)CCC(N2CCN(Cc3ccc(F)cc3)CC2)CC1
O=C(CCCCCN1CCN(c2ccccc2OCCF)CC1)c1csc2ccccc12
O=C(NCCCN1CCN(c2cccc3ccccc23)CC1)c1cc2ccccc2s1
O=C1COc2ccc(F)cc2N1CCCN1CCN(c2ccccn2)CC1
CCOc1cccc(N2CCN(CCC(O)c3ccccc3)CC2)c1
O=C1CCC2(CCC3CC3)CC(=O)CC2C1=O
CCCCCCCC(=O)NC(=O)CCCCC=O
CN1CCC(NC(=O)c2ccc(OC(C)c3ccc(C#N)cc3)cc2)CC1
CN1CCCC1CN1CCC(N2CCC(c3ccc(Cl)cc3)C2=O)CC1
COc1ccc(C)c(OC(=O)NCCCN2CCN(c3cccc(Cl)c3Cl)CC2)c1
Cc1cccc(-c2ccc(C(=O)NCCCCC(=O)NO)cc2)c1
COc1ccccc1N1CCN(CCCCNC(=O)C23CC4CC(CC(C4)C2)C3)CC1
N#CCC1(n2cc(C(N2CCC(n3ccccn3)S(=O)(=O)c3ccc(Cl)cc3)C2)C2CCC2)CC1
Fc1ccc(Cl)cc1Nc1ccc(CCN2CCC2)cc1
c1ccc2c(OCCN3CCN(Cc4coc5ccccc45)CC3)cccc2c1
c1ccc(N2CCN(C3CC4c5ccccc5CC3C3O)CC2)cc1
COc1ccccc1N1CCN(CCCN(C)S(=O)(=O)C2CCCC2)CC1
Cc1ccc2[nH]cc(CCCNC(=O)C3CCCN3C)c2c1
O=C(NCCN1CCN(c2ccccc2)CC1)c1ccc2[nH]cc(CCCCCC(=O)O)c2c1
Oc1cc2c(cc1O)CCN(c1ccccc1)CC2c1ccc(F)cc1
CC1N=C(O)c2ccc(CCCCN3CCN(c4cccc(Cl)c4Cl)CC3)cc2O1
O=C1C2CCCCN2C(=O)N1CCCCN=C(O)c1ccccc1
CS(=O)(=O)c1ccccc1N1CCN(C(=O)CNC2CCc3ccccc3C2)CC1
Fc1ccc(N2CCN(CCCCNc3nc4ccccc4s3)CC2)cc1
CCc1cccc(N2CCN(CCCc3ccccc3)C2=O)c1
Cc1ccccc1OCCNCC1(c2cccc(Cl)c2)CCCCC1
CCCN1CCc2cc(CCF)cc3c2C1Cc1ccc(O)c(O)c1-3
COc1cccc(Cl)c1N1CCN(CCCN(Cc2ccccc2)c2ccccc2)CC1
COc1ccccc1N1CCN(CCCCNC(=O)c2nsc3ccccc23)CC1
C=CCOc1ccccc1N1CCN(CCCSc2nc3ccccc3s2)CC1
COc1ccc2c3c1OC1C(O)C=CC4(O)C(C2)N(CC2CCCC2)CC315
COc1ccc2nc(N3CCNCC3)ccc2c1
CC(C)c1nc2ccc3c(c2[nH]1)CCN(CCCc1cncc(Cl)c1)CC3
O=C(NCCN1CCN(c2cccc(Cl)c2Cl)CC1)c1ccccn1
c1ccc(OCCNCCOc2ccccc2)cc1
CC(C)Oc1ccccc1N1CCN(c2cc(Cl)nc(O)c2Cl)CC1
Cc1nc2c(C#N)cccc2n1CCCN1CCN(c2ccccc2)CC1
Clc1cccc2c1-c1cccc3cccc(c13)C(CCN1CCC(Nc3ccccc3)C1)N2
Cc1cc(CN2CCN(c3ccccc3C(F)(F)F)CC2)c(C)s1
OC(CCN1CCN(c2cccc3ccnc23)CC1)c1csc2ccccc12
Cc1ccc(N2CCN(CCCC34CCC(CC3C(=O)NCCCCCCC(=O)NO)C4)CC2)cc1
O=C1COc2ccc3c(CCN4CCN(c5ccccc5)CC4)ccc1c23
COc1ccccc1N1CCN(CCCCNC(=O)c2ccc3ccccc3c2)CC1
Cc1c(C)n(-c2ccc(Cl)cc2)c2ccc(C(=O)NCCCN3CCN(c4ccccc4O)CC3)cc12
COc1ccccc1N1CCN(CN(CCCc2cc3ccccc3cc2OC)C(=O)C2CCCCC2)CC1
Fc1ccc(C2CN3CCCC3c3ccccc32)cc1
CCN1CCN(Cc2cnc3cc(C)cc(NC(=O)c4ccccc4)c3n2)CC1
O=C1C(NS(=O)(=O)c2cc3ccccc3s2)CCN1c1ccc(F)cn1
Cc1ccccc1CC(==O)NCCN1CCN(c2ccccn2)CC1
CCCN(CCC)C1CCc2cccc(C(=O)NCCCCCCC(=O)NO)c2O1
OC1(c2ccc3c(c2)OCO3)CCN(c2ccccn2)CC1
COc1cc(C(C)CN2CCN(c3ccccn3)CC2)cc(OC)c1OC
Cc1ccc2c(N3CCN(CCCc4ccc5c(c4)NC(=O)c4ccccc4-5)CC3)cccc2n1
CC1Cn2c(nc3ccc(C(N)=O)cc32)CN1CC1CCC(CF)(CCCN=C(N)N)C1
CCCNc1nc(SCc2ccccc2Br)c2ncn(CC)c(=O)c2n1
O=C1c2ccccc2C(=O)N1CCCCN1CCN(c2cccc3c2OCCO3)CC1
O=C(NCCCN1CCN(c2cccc(Cl)c2Cl)CC1)C12CC3CC(CC(C3)C1)C2
CN1CCc2cccc3c2C1Cc1ccc(Cl)cc1C3C
Cc1ccc(C)c(Cn2cc(C(=O)NCc3cccc(CN)c3)c3ccccc32)c1
CCCN1CN=C2c3c(ccc3CCN3CCCC3)CCC21
COc1ccccc1N1CCN(CCNC(=O)c2cc(-c3cccc(C(F)(F)F)c3)no2)CC1
COc1ccccc1N1CCN(CCCCNC(=O)CNC(=O)C=Cc2ccc(Cl)cc2)CC1
Clc1ccccc1Oc1ccccc1
Cc1cccc2c1C(NCc1ccccc1)CCC2CC=NC(=O)CN1CCN(C)CC1
O=C(O)CCOc1ccc(Cl)cc1C1c2scnc2CCN1C(=O)OCc1ccccc1
COc1ccccc1N1CCN(CCCCN2C(=O)C3CCCN3C(=O)c3ccccc32)CC1
CCCN1CCc2cccc3c2C1Cc1cccc(OC)c1-3
Cc1nc(C(C)(C)C)c(CN2CCN(c3ccccn3)CC2)s1
Cc1ccc2cccc(OCc3ccc4c(c3)C3CCN(CCc5ccccc5)CC43)c2n1
COc1cccc(N2CCN(CCn3c(O)c(C(=O)NCC(O)c4ccc(Cl)cc4)c4ccccc42)CC3)c1
CCCCC#CC1c2ccccc2C(=O)N1CCc1ccc(OC)c(OC)c1
COc1cccc(CN(C)CCN(C)CCCCc2ccc3c(c2)OCO3)c1
COc1ccc2c(CCN3CC(C)Cc4c(-c5ccccc5)ccc43)cccc2c1
COc1cccc2c1CCC(=O)N2Cc1cccc(CCN2CCN(c3ccc(Cl)cc3)CC2)n1
CN1CCC(n2cc(C(=N)O)c3ccccc32)CC1
COc1ccc(C(=CC2CC2)c2ccc3[nH]cc(C)c3c2)cc1
Fc1ccccc1Oc1cccc2[nH]ccc12
Cc1ccc2c(c1)OC(C(=O)NCCCCN1CCC(c3noc4cc(F)ccc34)CC1)CC2=O
CN1CC(C)(C)Oc2nc(O)nc(N3CC4CC4C3)c2C1=O
COc1cccc2c1CCCC2CCN1CCN(c2cccc(F)c2)CC1
CCCN(CCCCNC(=O)c1ccc(-c2ccc(F)cc2)cc1)C1COc2cccc(OC)c2C1
CC1Oc2ccc(CCN3CCN(c4nsc5sccc45)CC3)cc2C(=O)O1
CCc1cccc(I)c1NCC(=O)NC1CN(Cc2ccc(Cl)cc2)CC1O
CN1CCc2ccc(OCCN3CCN(c4cccc5sc(C)cc45)CC3)cc2C1
CCCN(CCCCCN)C1CCc2ccc(O)c(O)c2C1O
CN(C)CCc1c[nH]c2ccc(C(O)=NCC(O)c3ccc(Cl)cc3)cc12
O=C(CCCN1CCN(c2cccc3ccccc23)CC1)c1cccc2c1CCOC2
OC(CNCc1ccccc1)Cc1c[nH]c2ccccc12
O=C(CCCN1CCN(c2ccccc2-c2ccc(F)cc2)CC1)N1CCCC1
CCCCN(CCCCCN1CC2CCCC2C1=O)S(=O)(=O)c1ccc(I)cc1
CN1CCc2cc(OBr)cc3c2CC1CN3
COc1cccc2c1N(CCCCN1CCOC(c3ccccc3)(c3ccccc3)O2)CC1CCCC1
Cc1ccccc1N1CCN(CCCc2cn(-c3ccc(F)cc3)c3ccc(F)cc23)CC1
Oc1ccccc1N1CCN(CCOSc2cccc3c2OCC(O)CC3)CC1
Fc1ccc(N2CCN(CCCCNCCc3c[nH]c4ccc(Cl)cc34)CC2)cc1
Cc1ccc2c(N3CCN(CCc4ccc5c(c4)NC(=O)C(C)(C)O5)CC3)cccc2n1
CCN(CCN1CCN(c2cccc3[nH]ccc23)CC1)C1CCc2c(O)ccc(C)c2C1
COc1ccccc1OCCNCCCCN1C(=O)C2C=CCN(c3ccc(Cl)cc3)C2C1=O
CN(CCCCN1CCN(c2cccc3c2OCCO3)CC1)CCCc1ccccc1
CCCN(CC1CCCN1C)C1CCc2nocc2C1
COCCN1CCC2c3c(cccc3C1)C1C=CC(=O)CN2C
COc1ccccc1C1CC1COc1ccc(OC(F)F)cc1N1CCN(C)CC1
O=c1[nH]c2ccc(F)cc2c(=O)n1CCCN1CCN(Cc2ccc(F)cc2)CC1
COc1ccccc1N1CCN(CCCn2c(O)c3c(c2O)OCO3)CC1
COc1ccccc1N1CCN(CCCCN2C(=O)C3(CCCC3)CC2=O)CC1
COc1cccc2c1CCCC(N(CCCN1C(=O)c3cc4ccccc4c3C2=O)C(=O)O)C2
Fc1cccc2c1C(NCCCCc1c[nH]c3ccccc13)CO2
O=C1c2ccc(S(=O)(=O)N3CCCC3COCCN3CCCC3)cc2CCN1CCc1ccccc1
CCN1CCCC1CNC(=O)c1c(OC)c(O)cc(O)c1OC
N#Cc1ccccc1N1CCN(CCCCc2cn(-c3ccccc3)c3ccccc23)CC1
O=C1c2ccccc2S(=O)(=O)N1CCCCN1CCN(c2nsc3ccccc23)CC1
Cc1ccc(-c2c(C)n(Cc3c(F)cccc3F)c3ccc(C(=O)NCCCCN4CCN=C(N)N=C4)cc32)cc1
COc1ccccc1N1CCN(CCCCNC=O)CC1
Cn1cc(-c2ccncc2)cc1C1CCN(CC2CN(CCC3CCCCO3)C2)CC1
O=C1NCCc2c(C3CSC(c4ccccc4)N3)ccc(F)c21
CC(=O)NCCN1CCN(C2c3ccccc3Sc3ccc(Cl)cc32)CC1
CCN1CCN(C2=Nc3ccccc3Oc3ccc(C=CC(=O)NC(=O)OC)cc32)CC1
Cc1ccc(C2=CCN(CC(c3ccccc3)c3ccccc3)CC2)cc1
O=C(CCCN1CCC2(CC1)C(=O)N(Cc1ccccc1)CN2c1ccc(F)cc1)c1ccc(F)cc1
O=C1C2CCCN2C(=O)N1CCCCNCCCCNCC1CCc2cccc3ccccc23)C1
COc1cccc2c1CCC(NCCCNc1ccccc1)CC2
COc1ccccc1N1CCN(CCCCNC(=O)c2nsc3ccccc23)CC1
Brc1cccc2c1NCCC2
COc1ccccc1N1CCN(CCC(=O)c2ccc3c(N)c(CCCCCCCC(=O)NO)cc3c2)CC1
Cc1cccc2ccc(CCC(N)=O)cc1-2
COc1cc(C)c2c(NCCCN3CCN(c4ccccc4)CC3)cc(F)cc2n1
COc1cccc(C(=CCCN2CCC(CC(C)(C)C)CC2)c2ccccn2)c1OC
FC(F)(F)c1ccc(N2CCN(CCCc3c[nH]c4ccccc34)CC2)cc1
C(=CN1CCCCC1)c1ccccc1
COc1cccc(C(=O)NCCCCN2CCN(c3cccc(Cl)c3Cl)CC2)c1Br
COc1ccc2cc(CN3CCN(c4cccc5c4OCC(=O)N5C)CC3)oc2c1
c1ccc(NCc2cccc(OCCN3CCC(c4noc5cc(C(F)(F)F)ccc45)CC3)c2)nc1
CN=C(N)c1cccc(C=CCc2ccc(OC)c(OC)c2)c1
O=C1C2CCCN2c2ccc(Cl)cc2N1CCCN1CC=C(c2cn(-c3cccc3)c3ccccc23)CC1
O=C1c2ccccc2C(=O)N1CCCCN1CCN(c2cccc3ccccc23)CC1
CCCCCCCCCC(=O)NC1CCCCN(CCN1CCN(C(=O)CC)c2cccc3c2C(C)C1)C1CCCC1
Clc1cccc(CNCCCN2CCN(c3ccccc3)CC2)c1
COc1ccccc1N1CCN(CCCCn2c(O)c3c(c2C)CCCC3)CC1
COc1ccccc1N1CCN(CCCCNc2nc3ccccc3n2CC2CCOCC2)CC1
Cc1ccc2c(=O)n(CCN3CCN(c4ccccc4Cl)CC3)c(N3CCNCC3)cn2n1
CCCN(CC#N)C1CCc2cc3[nH]cc(C=O)c3cc2C1
O=C(NCCN1CCN(CCc2ccc3ccccc3c2)CC1)c1cncs1
CCOc1cccc(OC)c1N1CCN(CCC(=O)c2ccccc2)CC1
COc1ccccc1N1CCN(CCCCNC(=O)C2CCCCN2C(=O)C2CCCN2)CC1
CCCNC1CCc2cccc(O)c2C1C
CC(C)Nc1cc(-n2ccc3cc(C#N)cnc32)ncc1F
CCOc1cc2c(cc1OCCCN1CCCC1)CCN(Cc1cc[nH]c1)C2=O
COc1cccc(F)c1C=NNCCCCN2CCN(c3ccccc3)CC2)C1
CCN1CCCC1CNC(=O)c1cc(I)c(OC)c(CN2CCN(Cc3cccc(C)c3)CC2)c1
COc1ccccc1Oc1c(NS(=O)(=O)CCCN2CCN(c3ccccc3)CC2)ncnc1OCC1CC1
CCN1CCN(C2Cc3cccc4c3Oc3ccc(C)cc32)CC1
O=c1[nH]c2ccc(CN3CCN(c4cccc(C(F)(F)F)c4)CC3)cc2[nH]c1=O
COc1cc(F)cc2c1-c1cccc3c1C(C2)N(C)CCC3
CN1CCC(c2c[nH]c3ncccc23)CC1
Cc1cc(-c2csc(NCCN(C)C)n2)ccc1C(=O)NO
O=C(NC1CCC(CCN2CCN(c3ccccc3)CC2)CC1)C1COc2ccccc2O1
COc1cccc(N2CCN(CC=C3c4ccccc4CCc4cc(=O)n(C)n4-c4ccc(CC)cc44)CC3C2)c1
Oc1nc2c(O)cc(Cl)c(Cl)c2n1CCC1CCN(Cc2ccccc2)CC1
COc1ccccc1N1CCN(CCN(CC2CCCCC2)c2ccccn2)CC1
COc1cc(F)ccc1N1CCN(CCCCN2C(=O)SC3(CC3)C2=O)CC1
COC(=O)N(C)C1CCc2c(-c3ccc(CN4CCC(F)(F)CC4)c(F)c3)cccc21
CN1CC2C(NC1)c1c(N)nc3ccc(Cl)cc3c1C2
CCc1cccc(CCOc2ccccc2C(N)=O)c1
COc1ccccc1N1CCN(CCCc2csc3ccccc23)CC1
CN(CCO)c1cccc(C#Cc2ccc(CCCCN3CCC(c4cccc(Cl)c4)CC3)nc2)c1
Cc1c(S(=O)(=O)NCC2=CCCCC2)sc1-c1ccccc1
Nc1cc2c(cc1O)CCC(NCCc1ccccc1)C2
Cn1cnc2c(N3CCN(CCc4c[nH]c5ccc(C(F)(F)F)cc45)CC3)cccc21
CN1CCN(CC2CC(O)C(C(=O)N3CCCCC3=O)N(C)C2=O)CC1
CC(C)Oc1ccc(-c2n[nH]c3ccc(C(N)=O)cc23)cc1C(F)(F)F
CNC(=O)C1Cc2cccc3c2c(O)c(OC)c4c(cc1c32)CCN(C)C4
COc1c(C)cc(S(=O)(=O)CC(=O)NCCCN2CCC(n3c(O)nc4ccccc43)CC2)c(C)c1OC
COc1ccccc1N1CCN(CCNC(=O)c2cc3ccccc3[nH]2)CC1
CC(C)CC(N)C(=O)NNCC1CCc2cccc(O)c2O1
Oc1nc2cc(SCCN3CCc4ccccc4C3)ccc2o1
Fc1ccc(F)cc1N1CCN(CCCCN2CCN(c3ccc4ccccc4n3)CC2)CC1
Fc1cccc(Sc2cccc(N3CCNCC3)c2)c1
CN1C(=O)c2cc(OCCCc3c[nH]c4ccc(O)cc34)ccc2C1=O
CC1(C)CCC(CCN2CCC3(CC2)COc2ccccc23)(c2ccccc2)CC1
O=c1c2ccc(F)cc2ncn1CCCN1CCN(c2ncccn2)CC1
Fc1ccc2c(c1)Cc1ccccc1C2(O)CCN1CCC2c1ccccc1
FC(F)(F)c1ccccc1Oc1nccc1C1CCN(CCc2cccc(C(F)(F)F)c2)C1
O=c1ccoc2ccc(OCCCN3CCN(c4ccccc4OCCO)CC3)cc12
CCN(CC)C(=O)C1Oc2ccccc2OC1c1cccc(OC)c1
NC(=O)c1ccc2c(c1)CCC(Cc1ccccc1)O2
CN(C)Cc1ccc2nn(Cc3ccccc3)c(=O)c2c1
CC(c1ccc(OCCCN2CCCC2)cc1)C(C)(C)C
c1ccc2c(c1)CCC2N1CCC(c2c[nH]c3cc(F)ccc23)CC1
COc1ccccc1N1CCN(CCNc2ccc(-n3ccnc3)cc2)CC1
CN1CCN(c2cc(N3CCOCC3)nc(-c3ccc(F)cc3)n2)CC1
COc1ccccc1N1CCN(CCCNS(=O)(=O)c2ccc3cc(C)ccc3c2)CC1
c1ccc2c(N3CCNCC3)cccc2c1
CN1CCc2c[nH]cc(CC(=O)Nc3ccc(F)cc3F)c2C1
COc1ccccc1N1CCN(CCn2c(O)nc3cc(-c4ccccc4Cl)nc-3c2O)CC1
NCCN(CCc1ccc(F)cc1)CCCc1c[nH]c2ccccc12
NC1Cc2ccccc2CC1=O
OC(CCN1CCN(c2nccc3ccoc23)CC1)c1ccc(F)c2sccc12
Cc1c(-c2cccc3ccccc23)n[nH]c1CCCN
CC(=O)Nc1cccc(N2CCN(CCCCN3CCN(c4ccccc4)CC3)CC2)c1
Cc1cccc2cc(C3CCN(CCn4c(=O)sc5ccccc54)CC3)[nH]c12
NC(Cc1c[nH]c2ccc(F)cc12)CN1CCN(c2ncccn2)CC1
COc1ccccc1N1CCN(CCNc2nc3cccc(Oc4ccc(Cl)c(Cl)c4)c-3n2)CC1
c1ccc2c(N3CCN(CCc4c[nH]c5ccccc45)CC3)cccc2c1
Clc1ccc2[nH]cc(CCCCCN3CCN(c4ccccc4OC4OC5CCC4C4(O)CO)CC3)c2c1
Oc1cc2nc(CCCCN3CCN(c4cccc(C(F)(F)F)c4)CC3)[nH]c2cn1
O=C1OC2(CCC(C(=O)Nc3nccs3)CC2)c2ccc(F)c3c2N1CC3
FC(F)(F)c1ccccc1OC1CCN(c2ccc(F)cn2)CC1
CCN1CCCC1CNC(=O)CNC(=O)C(C)(C)S
COc1cc(-c2csc3ccc([N+](=O)[O-])cc23)cc2c1NCCc1ccc(O)cc1-2
Nc1ncc(-c2ccc(Cl)cc2)cc1C(=O)NC1CCCN(Cc2ccc(F)cc2)C1
COc1ccccc1N1CCN(CCOc2ccc3cc[nH]c3c2)CC1
CC(C)(C)CN1CCN(CCn2ccc3ncccc32)CC1
OC(C=Cc1cccc(CN2CCCC(Cc3ccccc3)C2)c1)=NC1=CCCC1
Oc1ccc2c3c1OCC3)c1ccccc1C2=O
COc1ccc2c(c1)CC(C(=O)Nc1ccccc1)N(C)CC2
Oc1nc2ccccc2n1C1CCN(CCCSc2ccccc2)CC1
COc1ccccc1N1CCN(CCCSc2nc3ccccc3[nH]2)CC1
CCCCN1CN(C2CC(c3c[nH]c4ccc(OC)cc34)OC2)C2=C(C(=O)NCC2)C1=O
CCc1ccccc1N1CCN(CN(C)CCc2c[nH]c3ccccc23)CC1
O=C1COc2c(Cl)cc(C3CC3)cc2N1CCN1CCN(Cc2ccc3ccccc3c2)CC1
O=C1C2CCCCN2C(=O)CN1CCc1cccc1
COc1cccc(N2CCN(CCn3ccc(C(=O)c4ccccc4OC)c3)CC2)c1
Oc1cnc2c(N3CCN4CCC35CCC3)cccc2c1
Oc1nc2cc3c(cc2s1)NC1CCC4CC(C=N2)CCC3C1
COC(=O)NC(C)CNC1CCc2ccc(Cl)c(OC)c2C1c1ccccc1
COc1ccccc1N1CCN(CCCCN2CCc3ccccc32)CC1
CCCCN1CN(c2ccccc2)C2(CCN(CCCC(=O)c3ccc(F)cc3)CC2)C1=O
O=C1C(c2ccccc2)C(O)(c2cccs2)OC2CCCCC21
COc1ccccc1N1CCN(CCCCCC1CN(C(=O)C2CCCC2)Cc2ccc(O)cc2)CC1
CCN1CCN(c2cccc3c2OCCC3)CC1
Oc1nc2ccc(CCN3CCN(c4ccccn4)CC3)cc2[nH]1
Clc1cccc2nc(OCCCN3CCN(c4ccccn4)CC3)ccc12
Fc1ccc2[nH]cc(CCN3CCN(c4ccccc4)CC3)c2c1
O=C1CCc2c(cccc2N2CCNCC2)N1
COc1ccc2c(c1)CC(CN1CCC(C(=O)c3ccccc3)CC1)CO2
COc1ccccc1N1CCN(CCCCNC(=O)c2cccc3cnccc23)CC1
CN1CCN(c2cccc3ncnc(Nc4ccccc4Oc4cc(C(=O)NCCN5CCc6ccccc6O5)ccc4O)c23)CC1
CCN1CC(=O)Nn2c1c(=O)n(Cc1nccc3ccccc13)c2=O
Fc1ccc2c(c1)CN(CCCCCCNC1=NCCCc3ccccc31)CC2
OC(CNC1C(=O)N(c2cccc(Cl)c2)CN(CCCc2c[nH]c3ccccc23)C1=O)c1ccc(-c2ccc(F)cc2)cc1
CCCCCC(=O)N(C)C1CCC(N2CCN(c3cccc(Cl)c3Cl)CC2)CC1
O=C1C2CCCCN2C(=O)N1CCCCN1CCN(c2nsc3ccccc23)CC1
Clc1cccc2c(C3Cc4ccccc4CC3)nccc12
O=C1COc2ccc(Cl)cc2N1CCN1CC=C(c2csc(Cc3ccccc3)c2)CC1
CC1=CC2Cc3nc4ccc(N)cc4cc3C(CCCCCCN)C2(C)CC1=O
CCNC1CCc2c(O)ccc3c2C1Cc1cccc(O)c1-3
NCCOc1ccc2c(c1)C(N1CCN(CCc3ccccc3)CC1)c1ccccc1-2
NCCCCC(NC(=O)CN1CCN(c2ccccc2OCCF)CC1)C(=O)c1noc2ccccc12
Fc1ccc2c(OCC(c3ccccc3)c3ccccn3)nccc2c1
O=S(=O)(NC1CCN(Cc2cccc(F)c2F)C1)c1cccs1
Oc1ccc(SCCNCCOc2cccc3occc23)cc1
CC1CN(c2c(F)cc(NC(=O)c3csc(C)n3)cc2F)CCN1C
Nc1ccccc1NC(=O)c1ccc(-n2ccc3cc(Cl)ccc32)cc1
Nc1ccccc1C(=O)CCCN1CCC2(CC1)OCc1cc(OC(F)(F)F)ccc1O2
NC1=NC(CCC2Cc3ccccc3O2)CO1
COc1ccccc1N1CCN(CCCCn2ccc3c(O)nc4ccccc-4cc3c2O)CC1
O=C(NCCCCN1CCN(c2ccccc2OCCF)CC1)c1cc2cc(Cl)ccc2s1
CCN1CCCC1CNC(=O)c1c(C)c(O)cc(O)c1C
O=S(=O)(NCCCN1CCN(c2nsc3ccccc23)CC1)c1cc2ccccc2s1
CN1CC(O)CC(c2cccc3ccccc23)O1
O=C(c1ccccc1)N1CC2CC(F)CC(C2)C1
CC12CC(=O)Nc3ccc(cc31)sc1nc(-c3ccc(CN(C)C)cc3)ccc12
CCCCNc1cc(C)nc2c1NCCN2c1ccccc1Cl
O=S(=O)(NCCCN1CCC(c2noc3cc(F)ccc23)CC1)c1ccc(Cl)s1
OCCOc1ccc2c(CCCCN3CCN(c4ccccc4)CC3)csc2c1
O=C1C2CCCCN2C(=O)N1CCCCNCCCCCCNC1CCc2ccccc2C1
O=C1Cc2n[nH]c3cc(-c4cncc(C(F)(F)F)c4)cc2c2c1[nH]c12CCC(CF)(O)CC2
COCCCOc1cccc2c1CCC(=O)N2CCCN1CCN(c2cccc(Cl)c2Cl)CC1
COc1ccccc1N1CCN(CCN(C(=O)n2sc3ccccc3c2=O)C2CC3C=CCCC3N(C)C2)CC1
CCCN(CCCCN1CCN(c2ccccc2OCCN2CCOCC2)CC1)C1CCc2ccc(O)cc2C1
CN(C)C(=O)c1cccc(C(=O)NCCCN2CCN(c3cccc(Cl)c3Cl)CC2)c1
Oc1cc2c(c3c(c1)CN(CCCc1ccccc1)C3)OCO2
CC(C)(C)OC(=O)NC1CCC(CCN2CCN(c3ccccc3O)CC2)CC1
Cc1nc2cccnc2n1-c1ccc(CN2CCN(Cc3ccc(Cl)cc3Cl)CC2)cc1
COc1ccccc1N1CCN(CCCn2cc(OS(N)(=O)=O)c3ccccc32)CC1
COc1ccccc1N1CCN(CCCCc2cn(-c3ccccc3)nn2)CC1
COc1ccccc1N1CCN(CCCN2C(=O)C3(CCCC3)CC2=O)CC1
CCCNC1CCc2ccccc2C1
CN1CCc2cc(Cl)cc3c2C1Cc1ccc(O)c(O)c1-3
O=[N+]([O-])N1CCC(F)(N2CCN(c3ccc(OC(F)(F)F)cc3)CC2)CC1
Fc1ccc(Nc2cccc3c(=O)c4ccccc4[nH]c23)cc1
Cc1cccc(CNCC2(F)CCN(S(O)(=O)OCc3ccc(F)cc3)CC2)c1
COc1ccc(N2CCN(CCNc3nc4c5ccccc5n(C5CCCC5)c4n3)CC2)cc1Cl
CCCN(CC)C1CCc2cccc(O)c2C1
OC(CNC1COc2ncccc21)COc1cccc2c1ccn2-c1cccnc1
CCCC(C)NC(=O)OCC1(CO)CCC1
Clc1ccc2c(C3CCNCC3)c[nH]c2c1
COc1c(N2C(O)=Nc3ccccc32)sc(C(=O)NCCCN2CCN(c3ccccc3OCF)CC2)nc1Cl
CC1CN(c2ccc(F)cc2)CCN1S(=O)(=O)c1ccc(Cl)cc1
CCCCNc1c(C#N)cnc2ccccc12
CC12CC(=O)N(CCN3CCN(c4cccc(C(F)(F)F)c4)CC3)C(=O)N(Cc3ccc(F)cc3)C12
CCN1CCCCC1CNC(=O)c1cc(SC)ccc1OC
COc1ccc2c(c1)CCN(CCCCNC(=O)c1cc3ccccc3oc1=O)C2
CCN1CCN(C2Cc3ccccc3Sc3ccc(CCN4CCN(C)CC4)cc32)CC1
COc1ccccc1OCCNCC1CCCc2sccc21
CC(=O)Nc1cccc(Oc2c(C(=O)NCCCCCCN3CCN(c4ccccc4OC(C)C)CC3)cc3cc(C#N)ccc3c2O)c1
COc1cc(N)c(Cl)cc1C(=O)NC1CCCN(Cc2ccc(Cl)cc2)C1
CN(C(=O)c1ccccc1)C1CCC(c2nc3ccccc3s2)CC1
C=C(CN1CCCC1)C1Cc2ccccc2C(CCN2CCN(c3ccccc3Cl)CC2)C1
COc1ccccc1N1CCN(CCSc2nc3ccccc3s2)CC1
CCc1ccc2c(N3CCN(CCc4cccc(=O)n4C)CC3)cccc2n1
C=CCN1CCC2C(=CCC3C4=CCC(N(C)(C)C)C4CCCC32)C1
COc1ccccc1N1CCN(CCc2csc3c(O)cccc23)CC1
CN1CCc2cc(-c3ccc(COc4ccccc4)cc3)ccc2CC1
Fc1ccc(-n2ccnc2)c(-c2ccccc2)c1
COc1cccc(N2CCN(CC(O)COc3ccc(C(=O)NC(=O)C3Cc4ccccc4)cc3)CC2)c1
COCC(O)CN1CCN(c2cccc(Cl)c2N2CCNCC2)CC1
Cc1ccccc1CNCCCCNC1=NS(=O)C2(CCCCC2)CS1
CN1CCc2cccc3c2C1Cc1ccc4c(cc12)C1=NCCN4C1C2=O)O4
COc1cccc(C23CCCC(N(CCCCN4CCN(c5ccccc5C(C)C)C4)C(=O)NC2)C3)c1
CCCC(=O)N1CCN(CCCOc2cccc3[nH]ccc23)CC1
Cc1ccccc1CN1CC(C)N(C)c2ccccc21
CN1CCc2cccc3c2C1Cc1cccc(O)c1-3
O=C(c1ccccc1)c1cc(Cl)c2[nH]c3c(c12)CN(c1ccccc1)CC3
Oc1nc2cccc(CCCNCCCF)c2s1
O=C1CCCN1C1=NCC(c2ccc(F)cc2)(CCN2CCC(c3ccc(F)c(F)c3)CC2)CC1
Cc1ccc2c(N3CCN(CCc4cccc(N)c4)CC3)cccc2n1
Cn1c(=O)n(CCCN2CCN(c3cccc(Cl)c3)CC2)c2ccccc21
NC(=O)CN1CCCC=Cc2ccccc21
CC(C)Oc1ccccc1N1CCN(C2CC(=O)c3ccc(CN4CCN(C)CC4)cc3N2)CC1
CSc1ccc(CC(=O)N2CCC(N3CCN(Cc4ccccc4)CC3)CC2)cc1
CN1CCN(c2ccc(Nc3cc4c(-c5cccc(N6CCNCC6)c5)cc[nH]c4n3)cc2)CC1
c1coc(CNc2ccc3nc(N4CCC(N5CCCCC5)CC4)cc3c2)c1
CC(C)Oc1oc2ccccc2c1C1CC(C)C(c2ccccc2)(O)O1
CCCCCNC(=O)Oc1ccc2c(c1)CCC(CN1CCN(c3ccccc3OC)CC1)C2
CN1CCC(CCN2CCN(C3(c4ccc(F)cc4)c4ccc([N+](=O)[O-])cc43)CC2)CC1
c1ccc2c(c1)OCCC2NC1CC2(CCCCC2)Oc2ccccc21
COc1ccccc1N1CCN(CCCCN2CCC(=O)(CCCCNC(=O)c3nc4ccc(O)cc4[nH]3)CC2)CC1
Cn1cc(C(=O)NCC2CCN(Cc3ccccc3)CC2)c2ccccc21
COc1cc(NCCCN2CCN(c3cccc(Cl)c3Cl)CC2)c(Cl)cc1CC(=O)O
COc1ccccc1N1CCN(CCCCn2c(O)c3c(c4ccccc42)CCN(Cc2ccccc2)C3)CC1
CN1CCN(c2cccc3cc(O)ccc23)CC1
O=C(c1ccc(S(=O)(=O)N(CCCN2CCN(c3ccccc3)C2)Cc2ccccc2)cc1)C(F)(F)F
CC(=O)Nc1cccc(N2CCN(CCCc3c[nH]c4ccc(C)cc34)CC2)c1
COc1ccc2c(c1)CC(CCN1CCN(c3cccc(Cl)c3)CC1)CC2
CCCOc1ccccc1N1CCN(CCCN2CC(=O)C3CCCC3C2=O)CC1
COc1cccc2c1CC(NCCCc1c[nH]c3ccccc13)CO2
CCCN(CCC)C1CCc2scc(NC(=O)CCN3CCN(c4nc5ccccc5s4)CC3)c2C1
O=C(CC1CCCN1CC1CCC(c2ccc(Cl)c(Cl)c2)C1)c1ccc(F)cc1
O=C(CC1CCCN1c1cccc(-c2ncnc3ccc(Cc4ccccc4)cc23)n1)NC1CC1
COc1ccc2[nH]cc(CCNC(=O)CCSc3cc4cc(Cl)c(OC)cc4c(OC)c3(C)C)c2c1
COc1ccc2c(CCNCC(O)c3cccc(Cl)c3)coc2c1
COc1ccccc1N1CCN(CCn2c(O)nc3cc4c(cc32)CN(CCC2CCN(C)C2)CC4)CC1
NC1CCc2cccc(CN(CCN3CCC(O)CC3)C(=O)c3ccc(Cl)cc3)c2C1
COc1ccccc1N1CCN(CCCCCNC(=O)C23CC4CC(CC2C4)C3)CC1
O=C1NCCN1CCCN1CCC(c2ccc(F)cc2)CC1
O=C1NCCCc2cc(CCC(=O)N3CCC(Nc4ccccc4)CC3)ccc21
CCCc1cc(O)c(O)c(C(=O)CCN2CC[S+](O)c3cc(Cl)ccc32)c1
OC1(c2ccc3c(c2)OCO3)CCC(N2CCN(CC3COc4ccccc4O3)CC2)CC1
CN1CCN(C2Cc3cc4c(Cl)ccc(O)c4o3c32)CC1
CC1(C)CNCCOc2ccc(Cl)cc2C1
c1ccc(-c2cncc(CN3CCN(c4ccc5ccccc5n4)CC3)c2)cc1
COc1ccc(-c2ccc(Sc3nnc(S)[nH]3)c(O)c2)cn1
CCCCN(CCCC)C1CCc2ccc3c(ccn3-c3ccccc3)c2C1
CN1CCc2cc(-c3ccc(F)cc3)cc3c2C1Cc1ccccc1-3
COc1ccccc1N1CCN(CC2COC(c3ccccc3)(c3ccccc3)O2)CC1
COc1ccccc1N1CCN(CCCn2c(O)c3c(c2O)CN(C(=O)C2CCCC2)C3=O)CC1
N#Cc1cccc2c1CCC(CCN1CCN(c3ccc4onc(CCCO)c35)CC1)O2
O=C1CC2(CCCC2)CC(c2cc3c(=O)n(-c4ccc(F)cc4)ccc3s2)N1
COc1cccc(N2C(=O)N(Cc3c(O)cc4[nH]cc(CCCN5CCN(C)CC5)c4c3OCOC(C)C(C)CC)C(=O)N2)c1OC
CC(C)N1CCN(C2Cn3ccc(O)c3CC2C)CC1
COc1ccc2snc(C(=O)N3CCC(N(C)CC(=O)N5CCC5CC(F)CC5(F)C4)CC3)c2c1
FC(F)(F)c1cccc(CN2CCN(c3ccccc3)CC2)c1
CNc1ccc(-c2ccc(=O)oc2)cc1
CN(C)c1ccc2scc(C(=O)NCCCCCCN3CCN(c4ccccc4O)CC3)c2c1
O=c1[nH]c2ccccc2n1CCN1CCN(C2Cc3ccccc3Sc3ccccc32)CC1
CN(C)CCCc1c[nH]c2ccc(O)cc12
COc1ccc2c(c1)CC(CCN1CCN(c3ncccn3)CC1)=CO2
CCOc1ccccc1N1CCN(CCC2CCc3cc(F)ccc3S2)CC1
Clc1cccc(N2CCNCC2)c1Cl
CCCN1CCCC2c3c(O)cccc3CCC21
CCOc1ccccc1N1CCN(CCCCNC(=O)c2ccc(Cl)cc2)CC1
O=C(NCCCCN1CCN(c2ccccc2Cl)CC1)c1cc2ccccc2n1Cc1ccccc1
CCC1CCNC(=O)c2cc3cc(C(=O)NC(CC)C)ccc3oc21
Fc1ccc2sc3c(c2c1)CC(CN1CCc2ccccc2I)CC1Cc1nn[nH]n1
COc1ccc2c(c1)C1CCN(CCC3CN(C=N)CC3N)CC1C2
COc1ccccc1N1CCN(CCCCNC(=O)c2ccc(Cl)cc2Cl)CC1
CCOc1cccc(CNCC(O)C(CC(=O)NCCCN2CCN(c3cccc(F)c3)CC2)c2ccc(O)cc2)c1
O=S(=O)(NCCCCN1CCN(c2noc3cc(F)ccc23)CC1)c1cccs1
Oc1cccc2c1OC1CCCCC1C(CCN1CCC(c3nc4ccccc4[nH]3)CC1)O2
COc1ccccc1N1CCN(CCCn2c(O)nc3nc4ccccc4c32)CC1
CN1CCN(c2cccc3ccc(C(=O)N(C)c4ccn(C)n4)cc23)CC1
Oc1cc2c(cc1O)C1c3ccccc3OCC1NCC2
CCN1CCN(c2ccc(NC(=O)c3csc4ccccc34)cc2)CC1
COc1ccc2c(N3CCN(Cc4ccc5[nH]c(C)nc5c4)CC3)cccc2n1
Cc1c(C2CCC(=O)N(C)C2)sc2ccccc12
O=C1c2ccccc2C(=O)N1CCCCCN1CC=C(c2c[nH]c3ccc(F)cc23)CC1
Fc1ccc2[nH]cc(CCNCCCCCC(c3ccccc3)c3ccc(F)cc3)c2c1
COc1ccccc1N1CCN(CCCCNC(=O)c2ccc(C)cc2)CC1
COc1ccccc1S(=O)(=O)N(CCCN1CCN(c2ccccc2)CC1)CC1CCCCC1
Cc1cc(Cl)c(C)c(N2CCN(CCc3cc4ccc(F)cc4o3)CC2)c1
COc1ccccc1N1CCN(CCCCNC(=O)c2cccc(N)c2)CC1
CCN1CCCC1CNC(=O)c1c(C)cccc1C(=O)c1ccc(O)cc1O
CC(C)c1ccccc1OCCN1CCN(c2ccccc2)CC1
COc1ccccc1N1CCN(CCCCn2ncnc2CCCN2CCN(c3ccccc3OC)CC2)CC1
Cc1ccccc1N1CCN(CCCNc2nc3c(s2)CN(S(=O)(=O)c2ccccc2)C3)CC1
Cc1ccc(Cl)cc1C1CC(=O)CCN1C
COc1cccc(N2CCN(CC(O)(CCc3ccccc3)C(=O)O)CC2)c1
CCCN(CCC)C1Cc2ccccc2C1
CN1CCN(Cc2ccc3nc(-c4ccccc4)cc(N4CCN(CC(C)C)CC4)c3c2)CC1
CCCCN1CCCC1CNC(=O)c1cc(Cl)cc(O)c1OC
Cc1c(Cl)c(=O)oc2cc(OCc3ccc4ccccc4n3)ccc12
Oc1cc2c(OCCNCCc3ccccc3)ccc(Cl)c2[nH]1
c1ccc(-c2cn(CCCNCc3ccc(F)cc3)c3ccc(OCCN4CCNCC4)cc23)cc1
O=S(=O)(NCCCCN1CCN(c2nsc3ccccc23)CC1)c1cc2ccccc2s1
COc1ccccc1N1CCN(CCNC(=O)c2ccc3[nH]ccc3c2)CC1
O=C(CCCCCN1CCN(c2ccccc2C(F)(F)F)CC1)c1ccco1
CN1CCc2cc[n+](CCc3cccnc3)cc2C1=O
CC1(C)Oc2c(cccc2N1CCCCNCCO)C(=O)N1CCN(C2CCCCC2)CC1
COc1cc(N2CCN(C3CCN(C(=O)c4ccc(F)cc4)CC3)CC2)c2ccccc2c1
CCCCCCCCN1CCN(CCN(CCNc2ccc3ccccc3n2)C(=O)c2ccc(cc2)-c3)CC1
COc1nc2c(OCCN3CCN(C4CNCC4(C)c4ccccn4)CC3C)cccc2n1C
CC(C)CCN1CCC2c3cccc(O)c3CCc3ccc5c5c(c6c)ocOC6=N7CCN2C6C7C1C8O4
COc1ccccc1N1CCN(CCCCn2nc3c4c(cc4c4c2C(=O)c2nccc2cccn24)OCC3)CC1
COc1ccccc1N1CCN(CCCCCCNC(=O)c2ccc(-c3cccs3)cc2)CC1
C=CC(=O)Nc1ccccc1N1CCN(C2CCN(Cc3ccc(Br)cc3)CC2)CC1
N#CC1CC2c3ccccc3CCC2N(C2CCCCC2)C1
O=C(c1ccc(Cl)cc1)N1CCc2c(OCCN3CCc4ccccc4C3)cccc21
CCN(CC)CCN1CCN(c2cccc3ncnc(Nc4ccc(Oc5cccc(C(F)(F)F)c5)cc4)c23)CC1
Oc1nc2ccccc2n1CCN1CCN(Cc2ccc(F)cc2)CC1
O=S(=O)(NCCCCN1CCN(c2nsc3ccccc23)CC1)c1ccc(Br)c(Cl)c1
O=C1N=C(O)C(=Cc2ccc(OCCCCN3CCN(c4noc5ccccc45)CC3)cc2)SC1=S
CC1CCC(C)N1c1ccc2[nH]ccc2c1
CN(C)CCc1ccc(C(=O)CCCN2CCC(c3ccn4c(O)cccc34)CC2)cc1
c1ccc(N2CCN(CCCCN3Cc4ccccc4NC3=O)CC2)cc1
CC1=CC(C)(C)Nc2cccc3c2C(N(C)C1)C3
CCN1CCC(c2cccc3c2OCCO3)CC1
COc1cccc(CN2CCN(Cc3cc4cc(C(C)(C)C)oc4cc3O)CC2)c1
CC(=O)Nc1cccc(F)c1C(=O)CCN1CCN(c2ccccc2OCCF)CC1
O=C1N(O)CCCCC2CC(C(=O)NCc3ccccc3F)C(=O)N12
O=c1cc(-c2ccc(O)cc2)oc2ccc(OCCCCCCCCN3CCC(NC(=O)CCNC3)CC3)cc12
c1ccc2c(c1)Cc1c-2ccc(OCCn3c4ccccc4nc3n3)cc1CO
O=C1C2CCC3CN(CCCCc4ccc(F)cc4)C(=O)N2C(=O)N1c1ccc(F)cc1
Clc1ccccc1Oc1ccccc1OC1CCNCC1
CC(C)Oc1ccccc1N1CCN(CCCCn2nc(-n3ccnc3)nc2CCF)CC1
Cn1c(=O)[nH]c(CN2CCC4CC(CC3)C2)c2ccccc21
CC(=O)NCCN(C)C1CCCc2ccc(N(C)CCN3CCN(C)CC3)cc21
Cc1ccccc1COc1cc(OCCCN2CCCCC2)c2ccccc2n1C
COc1ccccc1N1CCN(CCn2c(O)nc3ccccc3n2)CC1
CN1CCc2ccc4[nH]c5cc2c4C1C5
Nc1ncccc1Oc1ccc(Cl)c2c1CC(N)CCC2
CC(C)C1(O)CCN(CC2CC2c2cccc(C3CCN(CCn4ccnc4)CC3)c2)CC1
O=C1Cc2ccccc2N1CC[SH]
O=C1C2CN(C(=O)C1CCCCN1CCN(c3cccc(Cl)c3)CC1)COc1ccccc1Cl
O=C(CCCCCCC(=O)Nc1cccc2c1CCN(CC(=O)Nc1ccccc1)C2)NO
CN1CCc2cc(F)cc3nc(O)c(O)c(c23)C1
COc1ccccc1N1CCN(CCCCN2c3ccccc3Sc3ccc(Cl)cc32)CC1
c1cccc(N2CCN(CCCOc3ccc4c5cNC6CC7C(C6CO6)CCC6N5C2CCCC53)CC2CCCCC2)n1
COc1ccc(C2CC2COc2cc(OC)c(I)cc2OC)cc1
CCN(Cc1ccccc1)C1CCN(CCC2CSC(c3ccccn3)(N(C)S(=O)(=O)c3ccccc3)C2)CC1
Cc1cc(C)n(C2CCN(CCNC(=O)C3CC4CCCC4N3)CC2)c1C
C=CC1CC(C)(C)CC(=O)N1CCCCOc1cccc(C(=O)O)c1
COc1cccc2c1CCCC2CCCN1CCc2ccccc2C1
Cn1c(=O)c2c(CCN(C3CCC(O)CC3)c3ccc(CCc4ccccc4)cc3)csc2n(C)c1=O
CC(C)Oc1ccccc1N1CCNCC1
C1=C(c2ccccc2)CC(c2ccc3ncsc3c2)c2ccccc21
O=C1CCCC1c1ccc(CCN1CCN(c2cccc(Cl)c2Cl)CC1)cc1ccccc1
N#Cc1ccc(N2CCN(CCCCn3c(O)c(O)nc4ccccc43)CC2)cc1
CN(C)S(=O)(=O)c1nc(-c2ccc(F)cc2)c2ccccc2n1
NC(=O)c1cc(C(=O)NC2CCN(Cc3ccc(F)cc3)CC2)cc(Cl)c1O
CN1C(=O)N(c2cccc(C(F)(F)F)c2)C2=C(CCCCC2)N(Cc2c[nH]c3ccccc23)C1=O
CCC(=O)Nc1cccc(OC)c1OCCCN1CC=C(CCc2ccccc2)CC1
Oc1cc2c(cc1O)OCC(CNCc1ccccc1)O2
Cc1ccc(C(C)=O)cc1Nc1cc2c(cc1OCCF)Cc1c-2nc(CN2CCCCC2)n1-c1ccc(Br)cc1
N#Cc1cc(-c2ccco2)c2ccccc2c1
Clc1ccc2c(c1N1CCNCC1)Oc1c(F)cccc1C2
COc1ccc2[nH]cc(CCC(=O)Nc3ccc(-c4cccs4)cc3)c2c1
Oc1nc2cccc(OCCF)c2[nH]1
Oc1c2c(F)cc(C3CCNCC3)cc2oc2ccc(O)c(Cl)c21
COc1ccc(OC2CC2)c2c1C(=O)CCN1CCN(c3ccccn3)CC1
CCOc1ccccc1N1CCN(CCn2c(O)nc3sccc3c2=O)CC1
N#CCCN1CCC(CNC2CCCCC2)CC1
COc1ccccc1N1CCN(CCCNC(=O)C23CC4CC(CC(C4)C2)C3)CC1
CCOc1ccccc1N1CCN(CCCCn2cc(CC)c3ccccc32)CC1
CN(C)C1CCC(c2c[nH]c3ccc(O)cc23)C1
COc1ccccc1N1CCN(CCCNC(=O)c2cc3ccccc3s2)CC1
COc1ccccc1N1CCN(CCn2cnc3cc(-c4ccccc4)ccc32)CC1
CC1CC(O)(CNCCN2CCC(c3nc4ccccc4s3)CC2)CCc2ccccc2O1
CC(CCCN1CCN(c2noc3cc(F)ccc23)CC1)N1CCN(C)CC1
O=C1C2CCCCC2=NC(=O)NCC=CCNC1=C(=O)CS(=O)(=O)N1CCCC1
O=S(=O)(NCCCCN1CCN(c2noc3ccccc23)CC1)c1c[nH]c2ccccc12
CS(=O)(=O)c1cccc(C=CCN2CCN(c3cccc(Cl)c3)CC2)c1
Cc1cc2c(OCCNC3CCN(Cc4ccc(F)cc4)CC3)cccc2n1-c1ccc(F)cc1
Cc1ccc2c(N3CCN(CCc4c4cccc(NC(=O)c5cc(C)cc(C)n5)c4)CC3)cccc2n1
CCCNC1C(=O)N(C(O)C2OC(CC)C(C)(CC)O2)C(c2cc(Cl)ccc2Cl)OC1(C)C
CCN(CCN1CCN(c2cccc(-c3cnco3)c2)CC1)C1CCc2nc(N)sc2C1
Fc1ccc(C(F)(F)F)cc1-c1cccc2cc(S(=O)(=O)Nc3ccnc(Nc4ccc(Cl)cc4)c3)ccc12
c1ccc2c(c1)CCC(CNCCc1c[nH]c3ccccc13)O2
CN1CCC(c2cn(-c3ccc(F)cc3)c3ccc(-c4nc[nH]n4)cc23)CC1
CCCN(CCC)C(=O)c1ccccc1CN1CCC(N=C(O)c2ccc(Br)cc2)C1=O
COc1c(Cl)cc(C(=O)NC2CCN(Cc3cnn(C)c3)CC2)cc1OC
CSc1nc2cc(F)ccc2c2c1CCCC2C(=O)NCCCCCN1CCN(c3ccc(F)cc3)CC1
NC(=O)c1ccc(CN2C(=O)COc3ccccc32)cc1
Fc1cccc(N2CCN(CCCc3c[nH]c4ccc(F)cc34)CC2)c1
CCCCN1CCc2ccc(O)c3c2C1Cc1cccc(O)c1-3
[N-]=[N+]=Nc1cccc(C(F)(F)F)c1
CC12CC3CC(=O)C(F)(F)C3=C1CCC1C3C(=O)OCC1C3C1C=C(O)Oc1ccccc12
CN1CCN(c2cccc(-c3cc4cc(C(=O)NCCN5CCOCC5)ccc4[nH]3)c2)CC1
O=C1COc2ccccc2N1CCCN1CCC(n2c(=O)[nH]c3ccccc32)CC1
CC(C)Oc1cccc(Oc2ccnc3[nH]ccc23)c1
CCOc1nc2c3ccccc3n(CCCCCN3CCN(c4ccccc4)CC3)c2c1C
Fc1ccc(-n2c3c4c[nH]ccc4c4ccccc23)cc1
CN1CCc2nc(NC(=O)c3ccc(C4CCN(C)CC4)c(Cl)c3)sc2C1
COc1ccccc1N1CCN(CCCCCNC(=O)c2ccc3c(c2)c(C)c2ccccc2c3)CC1
c1ccc(OCCNCCc2c[nH]c3ccccc23)cc1
CCc1c(OCCCCN2CCC(c3ccccc3)CC2)ccc(CO)c1O
O=C(NCCCCN1CCN(c2nsc3ccc(F)cc23)CC1)c1ccc2ccccc2c1
O=C1c2cc(OCCNCc3ccccc3)ccc2NC(=O)C12CC3CC(CC(C3)C1)C2
CC1Cc2ccccc2N1C(=O)CC(N)OC(N)=O
Fc1ccc(-c2ccc(CN3CCN(Cc4ccccc4)CC3)[nH]2)cc1
COc1ccc2cc(Br)c(-c3cc(O)ccc3O)cc2c1OC
CCN(CCCN1C(=O)c2ccccc2C1=O)Cc1ccccc1OCCc1c[nH]c2ccccc12
Nc1nc2c(c(O)nn2-c2ccc(F)cc2)c2nc(-c3ccc(F)cc3)nc12
CCCN(CCCCN1C(=O)CC2(CCCC2)CC1=O)C1COc2cccc(O)c2C1
COc1ccccc1N1CCN(CCCCn2c(O)c3c(c2O)CCC(=O)N3)CC1
O=C1N(CCN2CCCCCCC2)CCN1c1cccc(F)c1
O=C(CCCCCCN1CCC(O)(c2ccc(F)cc2)CC1)c1ccc(F)cc1
COC(=O)c1ccccc1N1CCN(Cc2cc(C)n(-c3ccc(Cl)cc3)c2-c2ccccc2)CC1
CCCCNC(=O)OC1CC(C)N(C2CCCCC2)C1=O
COc1ccccc1N1CCN(Cc2cccc3c2OCC3)CC1
Clc1cccc(CCN2CCN(c3cccc4sccc34)CC2)c1
CC#CCN1C(=O)c2ccccc2C1COc1ccc(F)cc1
CCCN(CC=Cc1cc2cc(OC)ccc2n1C)C1COc2cccc(O)c2C1
CN1CCN(C2Cc3cc4c(cc3C2)OCO4)CC1
CCCN1CCCC1CNC(=O)c1ccccc1C(=O)C(F)(F)F
COc1cc2c(c(O)c1O)C(=O)N(CCOCCN1CCN(c3cccc(C#N)c3)CC1)CC2
Oc1nc2ccccc2n1CCN1CCC(n2cnc3ccc(F)cc32)CC1
CCCN1CCCC2CC(=O)C=CCC(=O)N(CCC)C1
Fc1cccc(C(OCCN2CC3CCN(c4cccc(Cl)c4)C3C2)c2ccccc2)c1
O=C(c1cc2cc(Br)ccc2o1)CN1CCN(c2ncccn2)CC1
Cc1c(-c2ccc(F)cc2)n(C)c2cc(CC(C)N3CCN(c4cccc5ncccc45)CC3)ccc12
Clc1cccc2cc(CCn3nnc4c4ccccc4c3=O)cOc12
CNCCN1CCc2cccc(OCCN3CCN(c4csc5ccccc45)CC3)c2O1
Nc1cccc(C2CCCN(CCCCc3c[nH]c4ccc(F)cc34)C2)c1
O=C1NCCCCCN1CCN1CCN(c2cccc(Cl)c2)CC1
CCCNC(=O)c1cccc2c1-c1cccc3c1C(C2)N(C)CC3
CC(c1ccccc1)N1CCN(CCCc2coc3ccccc23)CC1
O=[N+]([O-])c1cccc(CCN2CCN(CCCC3OC4(c5ccc(Cl)cc5OC(F)F)OC(CF)(F)C(F)(F)(F)C3)CC2)c1
COC(C)CN1CCN(c2cccc(OC)c2)CC1
COc1ccccc1N1CCN(CCCc2cn(-c3ccc(F)cc3)c3ccccc23)CC1
O=C(Nc1ccc(F)cc1)NC1C(=O)N(CCCc2ccccc2)C2=C(CCCC2)C12CCC(C(=O)O)(CCC(F)(F)F)CC1
CN(Cc1ccccc1)C1CCc2cc[nH]c2C1c1ccccc1
Cc1cc(O)n(CCCN2CCN(c3ccccc3OCCN3CCN(C)CC3)CC2)c(=O)n1
Cn1c(=O)c2c(nc3n2OCCN3c2ccccc2)n(C)c1=O
COc1ccccc1N1CCN(CCCCNC(=O)c2ccccc2OC)CC1
C=CCCCCCN(O)C1CCc2cccc(OC)c2C1
O=C(CCCCN1CCC2(CC1)OCCc1c2ccccc12)Nc1ccccc1
O=C(NC1CCC(CCN2CCN(c3ccccc3OCOc3ccc(Br)cc3)CC2)CC1)c1ccc2ccncc2c1
COc1ccccc1OCCNCC1CC(c2ccccc2)(c2ccccc2)S1
CN1CCc2c[n+](CCOC(=S)Nc3ccc(Cl)c3Cl)ccc2C1
CCN1c2nc3c4c(c5c(c3n(c2=O)c(=O)n(C)c(=O)n3C)CCN(C)C5)ncc1c44
CCCN(CCCCN1C(=O)CC2(CCCC2)CC1=O)C1COc2cccc(C(F)(F)F)c2C1
COc1cccc2c1CCCC2CN(C)CCc1cc2c(cc1C(N)=O)OCO2
Cn1c(=O)c2c(nc3n2CCCCN3CCc2ccccc2)n(C)c1=O
COc1ccc(OC)c(N2CCN(CCC(=O)c3cc(C)cc(C)c3)CC2)c1
CCN1CCCC1CNC(=O)c1c(OC)c(Br)cc(OC)c1OC
COc1ccccc1N1CCN(CCCCCCN2C(=O)C3CC=CN3C2=O)CC1
Cc1ccc(O)c(O)c1N(C)CC(N)C(=O)c1cccc(C)c1
COc1ccccc1N1CCN(CCCNC(=O)C2CCC2C(=O)N2CCN(c3ccc4scc(C)c4c3)CC2)CC1
CCCc1cccc(O)c1NCCCN1CCC(n2cnc3cc(Cl)ccc32)CC1
COc1ccccc1N1CCN(CCCCCOc2ccc3ncnc(Nc4cccc(CN5CCN(C)CC5)c4OC)c3c2)CC1
NC(CC(=O)N1CCN(c2cccc(Cl)c2)CC1)Cc1c[nH]c2ccc(F)cc12
CCCOc1ccccc1N1CCN(CCn2c(O)nc3ccccc32)CC1
NC(=O)c1ccc2[nH]cc(Cc3cccc4cccnc34)c2c1
CCCN(CCC)C1CCc2ccc3[nH]cc(S(=O)(=O)N(C)C)c3c2C1
COc1ccccc1N1CCN(CCCCCNC(=O)c2cc3ccccc3cn2)CC1
COc1ccc2ccc(CNCCCCN3C(=O)c4cccc5c4C3(CCN4CCCC4)CN(C)C4)cc2c1
O=C1CCc2cc(F)cc3c2N1C(c1ccccc1)CC3
CCCN1CCN(c2cc(C)cc3nc(C)n(Oc4ccc(OC)cc4)c23)CC1
CCCCCCCCCCCOc1ccc2[nH]cc(CCN)c2c1
Cc1ccc2c(N3CCN(Cc4ccc5c(c4)NC(=O)CO5)CC3)cccc2n1
COc1ccccc1N1CCN(Cc2ccc(-n3cc(CN)c(C(F)(F)F)c3)cc2)CC1
O=C1NCCN1CNCCOc1cccc(CCCN2CCN(c3ccccc3Cl)CC2)c1
CC(C)(C)NCC(O)COc1cccc2ccccc12
CCC[N+]12CCC(=O)N34CCN(CCc5ccccc5)(C=CC(=O)NC(F)(F)C(C)(C)C)C(=O)(CC1[O)CC23
CCOC1COc2c(cccc(C(=N)N)c2O)NC1=O
O=C(CCCCN1CCN(c2ccccn2)CC1)c1ccccc1
COc1c(N(C)CCN2CCN(c3ccc4ccccc4n3)CC2)cc(C(C)=O)c2ccccc12
Cc1cc(OCc2c(C3CCCCC3)n(C)c3ccccc23)c(=O)oc1CC(=O)O
COc1ccc(C2=CC3CC4CCC(C4)C4(C)CCC23C)cc1
CC(C)Oc1ccccc1N1CCN(C2CCC(NS(=O)(=O)c3ccccc3)CC2)CC1
COc1ccccc1N1CCN(CCN2C(=O)CC3(CCC(C(=O)NC45CC6CC(CC(=N)N6C5)C4)O4)CC2C)CC1
CCN1CCc2cc(C(=O)NCCCCCN3CCc4ccc(C)cc4C3)ccc2OC1
COc1ccc(N2CCN(CCNC(=O)c3ccco3)CC2)cc1
COc1ccccc1N1CCN(CCCN(C)S(=O)(=O)c2ccc3ccccc3c2)CC1
CCCCOc1ccc2[nH]cc(CCN)c2c1
COCCN1CCN(c2cccc3c2OCCO3)CC1
CCN1CCC=C(c2c[nH]c3ccc(O)cc23)C1
[C]Oc1ccccc1N1CCN(CCCCNC(=O)C2CC3C=CC2C3)CC1
COc1cccc2c1CCC(CN1CCC(C(O)=NC3(C#N)CCC3)CC1)C2
OC1CCC(NCN2CCN(c3cccc(Cl)c3)CC2)CC1
Cc1ccc2c(N3CCN(CCc4ccc5c(c4)NC(=O)NC5)CC3)cccc2n1
Clc1ccccc1N1CCN(CCCCc2ccccc2)CC1
O=C1c2ccccc2C(=O)N1CCN1CCN(c2cccc3ccccc23)CC1
COc1ccccc1N1CCN(Cc2cc3ccccc3s2)CC1
CC(C)CN1CCC(c2cn(-c3ccccc3)c3ccc(O)cc23)CC1
CC(=CCCN1CCCC1)C1Cc2ccccc2C1
COc1ccccc1N1CCN(CCn2c(O)nc3c(=O)n(C)c(=O)n(C)c3c2=O)CC1
O=C(NCCCCN1CCN(c2cccc(Cl)c2Cl)CC1)c1ccc(OC(F)(F)F)cc1
NS(=O)(=O)c1cc2c(s1)CCCNC2=CCCN1CC=C(c2ccc(C(=O)O)cc2)CC1
CCCN(CCC)C1CCc2cccc(Oc3ccc(Cl)cc3)c2C1
COc1ccccc1N1CCN(CCCc2ccc(Br)cc2)CC1
COc1ccccc1N1CCN(CCc2ccc(CN3CCCCCCC3=O)n2C)CC1
CN(CCOc1cccc2ccccc12)CC1COc2cccc(OC(=O)NCCCCN3CCOCC3)c2O1
COc1ccccc1CN1CCC2c3cccc4[nH]cc(c34)CC21
O=C1C2CCCCN2C(=O)N1CCCCN1CCN(c2ccccc2OC(F)(F)F)CC1
COc1ccc(OC)c2c1c(OC)cc1c(C(=O)NCCCCN3CCN(c4ccoc4C)CC2)c2Oc3c(O)cccc3n12
CN1CCC2(CCCc3ccc(Cl)cc3)c3cccc(O)c3CC21
O=C1CC2(CCC(=O)N2CCC2)CCN1Cc1ccccc1
OC(CCN1CCN(CCCc2c[nH]c3ccc(F)cc23)CC1)c1csc2ccsc12
Fc1ccccc1N1CCNCC1
Nc1ccc(C(=O)NCCCCN2CCN(c3nsc4cc(F)ccc34)CC2)cn1
CN(C)C1CCc2cccc3c2C1Cc1cccc(O)c1-3
COc1cccnc1N1CCC(CNC2CC2c2cccc(NC(=O)c3ccoc3C)c2)CC1
CC(C)(C(=O)NCCCCN1CCN(c2cccc(Cl)c2Cl)CC1)c1ccc(F)cc1
CCCN=C1SC(=Cc2ccccc2O)C(=O)C2CCCCC21
Nc1ncc(S(=O)(=O)c2ccccc2)n1-c1ccccc1
CN1CCc2cc(Cl)c(O)c3c2C2=CCCCN3C12
c1ccc2c(C3CCN(C4COC5CC4C5)CC3)cccc2c1
c1ccc(CCCN2CCN(c3cccc4ccccc34)CC2)cc1
CCCN(CCN1CCN(Cc2ccn3ccccc23)CC1)C1CCc2ccc(O)cc2C1
CCOC(=O)c1ccc2[nH]c3c4c(c5c6c(c(c6c2c1Br]c1)N(C)CC(O)C6)CCC55)c(=O)n4
Oc1cc(CC2CCc3ccccc3C2)nn1-c1cccc(F)c1
COc1ccc2scc(C3=CCN(CCC(N)=O)CC3)c2c1
Oc1nc2cc(Cl)ccc2n1CCCCN1C2CCC1c1ccc(F)cc1
COc1cccc(N2CCN(CCn3c(=O)c(I)c4cnc(N5CCN6CCCC56)cc43)CC2)c1
Cn1c(=O)c2c(nc3n2CCCCN3C)n(Cc2ccccc2)c1=O
O=S(=O)(NCCCCN1CCN(c2nsc3ccccc23)CC1)c1ccc(Br)cn1
CCN1CC=C(c2cn(-c3scnc3C)c3ccccc23)CC1
Cc1cccc(CNCC2COC(CO)C(C)O2)c1
CCOC(=O)CN1CCN(c2cccc(C)c2)CC1
COc1cccc2c1CCC(CN1CCN(c3ccccc3)CC1)C2
NCCCCC(=O)NCC1Cc2ccc(O)cc2C1CCC(c1ccccc1)c1ccccc1
Oc1nc2c3c(ccc2s1)CCCN3CCc1ccc(c(F)c1)CCCO3
COc1ccccc1N1CCN(CCNC(=O)c2csc3ccccc23)CC1
CN(CCCCCN1CCN(c2ccccc2O)CC1)Cc1ccccc1
CN(C)CCCc1c[nH]c2ccc(OCCn3cnn3)cc12
OC1(c2ccc(Cl)cc2Cl)CCN(Cc2ccc3ccccc3c2)CC1
O=C1CCc2ccccc2N1CCCCCN1CCN(c2ccccc2)CC1
Cc1cc(C)c(S(=O)(=O)NCCCN2CCN(c3cccc4cccnc34)CC2)c(C)c1
CN1CCN(c2nc3ccccc3nc2Oc2ccccc2)CC1
O=C1CCc2ccc(OCCCN3CCN(c4ccccc4)CC3)cc2N1
CCN(CCOC)C1COc2ccccc2N1c1c(C)cccc1C
Cc1ccc2c3c(ccc2n1)c(=O)n3CN(CCCN1CCN(c2ccccc2)C(N)C1)CC(C)C
Fc1ccc2[nH]cc(CCCCNCCc3ccccc3F)c2c1
Cc1ccc2[nH]cc(CCCCN3CCN(c4ccccc4OC(F)(F)F)CC3)c2c1
C1=C(c2ccccc2)CCN(CCCn2cc3ccccc3c2=O)C1
OCC1(c2ccc(F)cc2)CCN(CCCCCNC(=O)c2ccccn2)CC1
CCCN(CCO)C1CCc2cccn2C1=O
COc1ccc2c(c1)CC(CNCCNC1CCc3c(O)c(C)ccc3C1)CO2
CCCCCN(C)CCc1cc(Cl)c(OCCCCN2CCCc3ccccc32)c(OC)c1OC
CN(C)CCc1csc(C(N)=O)c1Oc1ccc(Cl)cc1Cl
CCN1CCN(c2csc3ccccc23)CC1
CN1CCN(C2Cc3ccccc3Sc3ccc(O)cc32)CC1
O=[N+]([O-])c1ccc2c(c1)CCCC2CCN1CC=C(c2c[nH]c3cc(Cl)ccc23)CC1
CC(C)N1CCc2cc3c(c(CO)c2N1CCC2(C)C)C1Cc2c(O)cc(O)cc2C1O3
COc1ccc2c(c1)C1CCc3cc4c(cc1C(N3CCC3)CN(C)CC4)OCC32
CSc1cccc(C(=O)NC2CCC(N3CCN(c4cccc5c4OCO5)CC3)CC2)c1
COc1cc2c(cc1O)CNCC2c1ccccc1
COc1ccccc1N1CCN(CCn2c(O)c(I)c3scc(-c4ccc5c(c4)OCCN5)c3c2=O)CC1
O=C(NCCCN1CCN(c2cccc(Cl)c2Cl)CC1)c1ccc(OC2CCNC2)cc1
Cc1ccc2c(c1)c(C1CCN(CCCC(=O)N3CCN(c4ccc5c(c4)N(C)C(=O)N5)CC3)CC1)cn2-c1ccccc1
O=C(CCCN1CCN(c2ccccc2OCCF)CC1)c1ccc(F)cc1
COc1ccccc1N1CCN(CCC=NC2CCCCC2)CC1
O=C(NC1CC(c2ccc(Cl)cc2)CN(CC2CCC(N3CCNCC3)O2)C1)C1CCCCC1
COc1cccc(C(=O)NCCCN2CCN(c3ccccc3OC)CC2)c1
COc1ccccc1N1CCN(CCCCCCCCOc2ccc3c(c2)nc(N3CCCCC3C)n3C)CC1
COc1ccccc1N1CCN(CCN2C(=O)CC3(CCCN3C)C2=O)CC1
C=CCC(=O)NCCCCc1c(-c2ccccc2)[nH]c2ccccc12
N#Cc1cccc(CN2CCN(c3cccc4c3OCCO4)CC2)c1
COc1ccccc1N1CCN(CCn2c(O)nc3sc4c(I)ccc#4c3c2CC3)CC1
CCN1CCc2cc(C(=O)CCc3ccc(F)c3)ccc2S1=O
COc1ccccc1N1CCN(CCCn2c(O)c3c(c2O)COCC3)CC1
C=C(CN1CCCC1)C1C(=O)CCN(CCOc2ccc(Cl)c(Cl)c2)C1=O
COc1ccccc1N1CCN(CCCCNC(=O)c2nc(-c3ccc(Cl)cc3C)n3ccccc23)CC1
O=C1N(CCC2CCN(CC3COc4ccccc4O3)CC2)Cn2cccc21
COc1cc(Cl)ccc1N1CCN(CCn2cc(O)c3ccccc3c2=O)CC1
CN1CCc2cccc3c2C1Cc1cccc(O)c1-3
Cn1c(=O)cnn(CCCCN2CCN(c3cccc(Cl)c3)CC2)c1=O
COc1cccc(N2N=C(CCCCOc3ccccc3C)CC2)c1Cl
Cc1ccc2c(N3CCN(CCc4cccc(N)c4)CC3)nccc2n1
CCCc1cccc2c(=O)n(CCCCN3CCN(c4ccc(O)c5sc(C)c(=O)c45)CC3)c(Cl)cc12
OC1(c2ccc(Cl)cc2)CC2CCC(C1)N2Sc1ccccc1Br
CN1CCc2cccc(OCc3ccc(Cl)cc3)c2C1
CC1CC=CC(=O)C1C(=O)C(CC1CCN(Cc2ccccc2)S1(=O)=OCC(=O)C(C)C)C(=O)O2
COc1cccc2c1CCCC2CCNCCc1ccsc1
C(=NN=CC1CCCCN1C)c1ccc(OC)cc1
COc1ccccc1C(=O)NC1CCC(N2CCN(c3ccccc3)CC2)CC1
CN(C(=O)Cc1cc2cc(O)ccc2[nH]1)c1cccc(Cl)c1
CCCN(CCCCCSc1nc(-c2ccccc2)c(-c2ccccc2)[nH]1)C1CCCCC1
Cc1cccc(CNCC2(F)CCN(C(=O)c3ccc(C)cn3)CC2)n1
N#Cc1ccc2nc(O)c3c(N)nc(C(=O)NCCCCCN4CCN(c5cccc(C(F)(F)F)c5)CC4)cc3c2c1
O=S(=O)(NCCCCN1CCN(c2nsc3ccccc23)CC1)c1ccc2ccccc2c1
CCN(CCCNC1CCCO1)C(=O)C1CC(=O)CC1N(C)CCCC(C(C)C)c1cccc(O)c1
Oc1nc2c(OCCCN3CCN(Cc4ccc5ncccc5c4)CC3)cccc2[nH]1
O=C(Nc1ccccc1)NC1CCOc2c(F)cccc2C1CCCN1CCN(c2nsc3ccccc23)CC1
CCCCN(CCCC)C1CCc2ccc3c(c23)C1
O=c1c2ccccc2nn1CCCN1CCN(c2nsc3ccccc23)CC1
COc1ccccc1N1CCN(CCCCN2CC(=O)N3CCCCC3(C)C2=O)CC1
CCCN(CC1CC1)C1CCc2ccc(C(N)=O)c(C(C)c3cccc(N(C)C)c3)c2C1
Nc1ccccc1C(=O)c1ccc(CN2CCC(NS(=O)(=O)c3ccc([N+](=O)[O-])cc3)CC2)cc1
CCc1nc(CN(C)c2ccc(CC(=O)O)cc2OC)c(CC)n1-c1ccccc1
COc1ccc(-c2cccc(C(F)(F)F)c2)cc1N1CCc2cc(S(=O)(=O)Nc3ccc(OCC(C)C)cc3)ccc2C1
Cc1cccc(OCc2c(-c3cccc(F)c3)n(C(C)C)c3ccccc23)c1
Cc1ccc2c(OCCN3CCN(CCCCNc4ccccn4)CC3)cccc2n1
COc1ccccc1N1CCN(CCCCn2c(O)cc3c(ccc(Br)c32)C(=O)N(O)CC3)CC1
COc1ccccc1N1CCN(CCCNC(=O)c2c[nH]c3ccc(CO)cc23)CC1
COc1ccccc1N1CCN(CCCCCCNC(=O)C=Cc2ccccc2)CC1
CN1CCN(C2Nc3ccccc3S(=O)(=O)CCCS(=O)C1)c2ccc2N(C)C1=O
CCCN(CCC)C1CCc2cccc(OC)c2C1
O=C1OCC2C1C(c1cccc(OCCN3CCN(c4ccccc4OC(F)(F)F)CC3)c1)CN2c1ccccc1
Cc1ccc(C)c(CN(C(=O)C2CNCCO2)C2CC2)c1OCCCN1C(=O)C=CC(C)(C)OC
Nc1ccccc1C2CCN(CCCCN(CC3CC3)C2Cc3ccc(O)cc31)C2
CN1CCN(C2Cc3ccccc3Sc3ccccc32)CC1
CCCN(CCC)C1CCc2cccc(O)c21
Fc1ccc2[nH]cc(CCCCN3CCN(c4nsc5cccc(C(F)(F)F)c45)CC3)c2c1
CC1(C)CCC(NC(=O)c2ccc3cc(Cl)ccc3c2)C(=O)N1C
COc1ccccc1N1CCN(CCCCNS(=O)(=O)c2cccs2)CC1
C#CCN(C)C1CCc2nc(N3CCN(C(C)C)CC3)c(NC(C)C)cc2C1
N=C(N)C1=CCC2C(=O)C(CN3CCN(c4cccc(Cl)c4Cl)CC3)OC2C1
COc1ccccc1N1CCN(CCn2c(O)nc3c(sc4ccccc43)c2=O)CC1
c1ccc2c(c1)OC(CCN1CCN(c3cccc4sccc34)CC1)CO2
CN(c1ccccc1)c1ccc(C=CC(=O)NCCCCN2CCN(c3cccc([N+](=O)[O-])c3)CC2)cc1
CN1CCN(c2cccc3[nH]cc(S(=O)(=O)OCCOc4ccccc4)c23)CC1
Cc1ccc(C(=O)Nc2ccccc2N2CCC(O)CC2)cc1
O=C1C2C3CCC(C3)C2S(=O)(=O)N1CCCCN1CCC(c2c[nH]c3ccccc23)CC1
CCOc1ccc2[nH]cc(CCN3CCC(C(O)(c4ccccc4)c4ccccc4)CC3)c2c1
Clc1ccc(OC2CCN(CC3CCc4ccccc4O3)CC2)cc1
Cc1cccc(F)c1N1CCN(Cc2ccc(C)c3c(N)nc(N)nc23)CC1
Nc1nc2c3c(cccc13)CN(CCCCN1CCN(c3cccc4ccccc34)CC1)C2
O=C1c2ccc(Cl)cc2S(=O)(=O)c2ccc(F)cc21
CC1=CC2(CCC3C4CCC5CC(O)=CCC5(C)C4C(O)C32C)C(O)=C(C)C2OC1
CCCN(CCC(O)(CCc1ccccc1)C(=O)NO)C1CCc2ccccc21
O=S(=O)(NCCOc1ccc2c(c1)SCC(NCC(O)COc1ccccc1)C2)c1ccc(F)c(F)c1
NC(=O)n1cc(NC(=O)N2CC4CCCCC4CC3CN3CCCC3CO)c21
CC(=O)N1CCN(Cc2cnc3nc(NCC(F)(F)F)c(Cl)c(C)c3c2)CC1
Cc1ccc2c(N3CCN(CCc4cccc5c4OCC(=O)N5)CC3)cccc2n1
COc1ccc2c(c1)CCC(N1CCN(Cc3ccc(F)cc3)CC1)C2=O
Oc1c2cc(N3CCN(CCc4cccc5ccnn45)CC3)ccc2o1
O=C(CCN1CCCC1)Nc1ccc(-n2cccn2)cc1
COc1ccccc1N1CCN(CCCCCN2C(=O)C3CCCN3C2=O)CC1
O=C1C2CCCCN2C(=O)N1CCCCN1CCN(c2cccc3c2OCCO3)CC1
O=C(CCC1CCCCN1)c1nc(SCC(F)(F)F)nc(Nc2ccc(Cl)cc2Cl)c1O
CN1CCN(c2cccc3ccoc23)CC1
Brc1cnc2[nH]cc(CCCN3CCN(c4ccccc4)CC3)c2c1
Nc1ccc(C(=O)NCCCCN2CCN(c3cccc(Cl)c3Cl)CC2)nc1
CN1CCN(c2nc(O)c3cc(-c4ccc(F)cc4)ccc3n2)CC1
CN1CCN(C2Cn3cccc3Sc3ccc(Cl)cc32)CC1
O=C1N(CCN2CCC(O)(c3ccc(Cl)cc3)CC2)CCN1c1ccc(F)cc1
COc1ccccc1N1CCN(CCC(O)CNC(=O)c2cc3ccccc3s2)CC1
CCCN(CCC)C1CCc2cccc(O)c2C1
O=C1C(c2ccccc2)CCN1c1cccc2ccccc12
CC1=CCC2C(C1)c1c(O)ccc3c1CCN(CCCCc1ccccn1)C3
Cc1ccc2cccc(OC3CCN(C4CC4)C3)c2n1
COc1ccccc1N1CCN(CCCCCN2C(=O)CC3(C=CCC3)CC2=O)CC1
Clc1ccc2c(c1)N(CCCCCc1nnn[nH]1)CCC2
O=C(Cc1ccc(Cl)cc1)N1CCCC1CN1CCCC1
CCCN(C)CCCCN1CCN(c2cccc(Cl)c2)CC1
O=C1CC2(CCCC2)CC(=O)N1CCN1CCN(c2ccccc2OCc2ccc(Cl)cc2)CC1
CC(c1ccccc1)N1CCN(C(=O)C(CCc2ccccc2)NC(=O)C2Cc3cccc4ccc(c34)C2)CC1
CS(=O)(=O)c1cccc(NC2CCC(N3CCN(CCO)C3)CC2)c1
COc1ccccc1N1CCN(CCNC(=O)c2cccnc2)CC1
O=C(CCN1CCN(c2cccc3ccccc23)CC1)c1ccc(Cl)cc1
O=[N+]([O-])c1ccccc1S(=O)(=O)N1CCSc2cccc(-c3cccc([N+](=O)[O-])c3)c21
OC(=NCCCN1CCN(c2cccc(Cl)c2Cl)CC1)c1ccc(F)cc1
Fc1ccc(N2CCN(CCCCc3c[nH]c4ccccc34)CC2)cc1
COc1nc2ccccc2cc1OCCN1CCN(c2ccccc2OCc2ccccc2)CC1
CCCc1nc2cc(OC)ccc2c(=O)n1Cc1ccc(N2CCN(C)CC2)cc1
CCN1CCCC1CNCCCNc1c1ccc(-c2cccc(CCC#N)c2)cc1
CCCCN1CCc2cc(O)cc3c2C1Cc1ccc(O)c(O)c1-3
C=CCN(CCOC)C1CCc2ccc3[nH]c(CC)c(C)c3c2C1
CCNC1CCc2cc(O)cc3c2C1C(=O)O
CC1COc2cccc3c2C(N1CCCN1CCc2cncnc2Oc2ccccc2NCC3)CC1CCCCC1
O=S(=O)(NCCCCN1CCC(c2nsc3ccccc23)CC1)c1cccc2c1CCOC2
Nc1cccn2c(C3CCCN(C4CCC(Cc5ccc(C(F)(F)F)cc5)CC4)C3)c(Cc3ccccc3)c(O)c12
CCCOC(=O)N1CCN(C(=O)CCCCCCN2CCN(c3ccccc3OC)CC2)CC1
O=C1C2CCCN2C(=O)N1CCCCNCC1CCc2ccccc2O1
COc1ccccc1N1CCN(CCNc2ncoc3ccccc23)CC1
CCNCc1ccccc1OCCN1CCC(c2noc3cc(F)ccc23)CC1
N#Cc1cccc(CN2CCN(CC(=O)NC3CCC(C(=O)N4CCc5ccccc5C4=O)CC3)CC2)c1
COc1cc(CCN)ccc1C(=O)NC1CCCN(CC2CCCc3c2cccc3N2CCNC3=O)C1
CN(C)Cc1cccs1
CN1CCc2cccc3c2C1Cc1ccc(O)c(O)c1-3
COc1cccc2c(C(=O)NCCCCCN3CCN(c4ccccc4)CC3)c[nH]c12
O=C(c1ccc2c(c1)ncn3CCN2CCCCC2)N1CCCC(Cn2c(=O)[nH]c3cc(Cl)ccc32)C1
c1ccc(CCCCN2CCN(c3nsc4ccccc34)CC2)cc1
COc1ccccc1N1CCN(CCCn2cc(N3CCCCCC3=O)ncn2)CC1
CNCCOc1cccc2c1-c1cccc3c1C(=O)NCC3
COc1ccccc1N1CCN(Cc2ccc(CN3CCc4cc(OC)ccc4C3=O)s2)CC1
CN1CCc2cc(N3CCN(CCc4ccccc4N(C)S(C)(=O)=O)CC3)ccc2S1(=O)=O
CN1CCCc2c(C3CCN(CCCc4ccccc4)CC3)cccc21
N#CN=C(NCCCN1CCN(c2ccccn2)CC1)c1ccccc1
O=C1Cc2ccccc2N1CCCCCN1CCN(c2ccccc2)CC1
CCCN(CCCCN1CCN(c2cccc(Cl)c2)CC1)C1CCc2c(O)cccc2C1
CCCCCN1CCc2cc(OCCCBr)ccc2C1
CCN1CCCC1CNC(=O)c1cc(Cc2nnc(O)c3c2CCCC3)ccc1F
COc1ccccc1N1CCN(CCCn2cnc3sc4c(c3c2=O)CCCC4)CC1
O=C1c2ccccc2C(=O)N1CCCN1CC=C(c2c[nH]c3ccccc23)CC1
CC(=O)NCCCc1cn(-c2ccc(F)cc2)c2ccc(OC)cc12
OC(CCN1CCN(c2cccc3ccccc23)CC1)c1c[nH]c2ccc(Cl)cc12
CC#CC1CC(=O)CCC1NC(=O)C(CCC(N)C(=O)O)NC(=O)C(C)(O)CS(=O)(=O)C(F)(F)F
CN1CCc2cccc3c2C1Cc1cccc(O)c1-3
COc1cc(F)cc(C(=O)NCCCCCN2CCN(c3ccccc3)CC2)c1
Oc1nc2ccccc2n1CCCCN1CCN(c2cccc3ccccc23)CC1
Fc1ccc(C(OC2CC3CCC(C2)N3CCc2cccc(N4CCN(Cc5ccccc5)CC4)c2)c2ccccc2)cc1
O=S(=O)(NCCCN1CCN(c2nsc3ccccc23)CC1)c1ccc2ccccc2c1
CC1Oc2c(cccc2F)N(C)C(=O)c2ccccc21
CCCN(CCCCN1C(=O)CC2(CCCC2)CC1=O)C1COc2cccc(OC)c2C1
Cc1ccccc1N1CCN(CCCCN=C2C3CC4CC2CC(O)(C4)C3)CC1
CN1CCN(C2=Nc3ccccc3Oc3ccc(O)cc32)CC1
Fc1ccc(N2CCN(CCCOc3cn4ccccc4n3)CC2)cn1
CCN(CCO)c1ccc(F)c2c1CCN(CC)C2c1ccc(F)cc1
CC(C)C(CN1CCN(c2cccc3ccccc23)CC1)N(Cc1ccccc1)C1CCc2ccc(O)cc2C1
Clc1cccc(-n2nccn2)c1OCCN1CCC2(CC1)Cc1cccc1O2
CCCN(CCCCNC(=O)c1ccc2ccccc2c1)C1CCc2nc(N)sc2C1
CN1CCCC1Cc1c[nH]c2ccc(O)cc12
Nc1ccccc1N1CCN(C2CCc3c(F)cccc3CCc3ccc(CN=C(O)CO)cc32)CC1
CCCCN1CCCC1CNC(=O)c1cc(Br)cc(OC)c1OC
O=C(NCCN1CCN(c2cccc(Cl)c2)CC1)NC12CC3CC(CC(C3)C1)C2
COc1ccccc1N1CCN(CCCCNC(=O)N(c2ccccc2)c2cccc(C)c2)CC1
COc1cc2nccc(Oc3ccc4[nH]cc(CCN5CCN(C)CC5)c4c3)c2cc1OC
COc1ccccc1N1CCN(CCCCNC(=O)C=Cc2ccc(Br)cc2)CC1
O=C(CC1CN(c2ccccn2)CO1)c1ccc(OCCF)c(C2CC2)c1
C=CCN(CC)Cc1ccccc1OCCCN1CCN(C(=O)c2ccc(Cl)cc2Cl)CC1
COc1ccc(OC)c(Sc2csc(Br)n2)c1
CCOc1ccccc1N1CCN(CCCCn2nc(-n3ccnc3)c3ccccc3c2=O)CC1
Cn1c2c(c3ccc(-n4ccc(OCc5ccccc5Cl)cc4=O)cc31)CN(CCCCCCN1CCN(c3ccccc3)CC1)CCC2
COc1ccccc1N(C)CN(C)Cc1cccc2nc(NC(=O)CCCN3CCN(C)CC3)ccc12
CC(C)n1cnc2cc(N3CCN(CCN4CCN(S(C)(=O)=O)CC4)CC3)ccc21
COc1ccccc1N1CCN(CCCNC(=O)C2CCc3cc(OC)c(OC)cc3C2)CC1
O=C(NCC1CCC(CCN2CCN(c3cccc(Cl)c3Cl)CC2)CC1)c1ccc(Cl)cc1
COc1ccccc1N1CCN(CCCN2C(=O)COc3ccc([N+](=O)[O-])cc32)CC1
CC1(C)N=C(N)N2CCN(C(=NC3CC3c3ccccc3)C(c3cccc(Cl)c3)N3CCCC3=N)CC21
COc1ccccc1COCCN1CCC2C(C1)CN(c1ccccc1)C(=O)N2Cc1ccccc1
O=C1Nc2ccccc2C2CCN(CCCCN3CC=C(c4c[nH]c5ccccc45)CC3)CC21
O=C1N(CCN2CCCCCC2)CCN1c1ccc2[nH]c3c4c(c5c(c5c(c3c1)C1O)CCC5)nc2c1
CN(CCCN1CCN(c2cccc3c2OCO3)CC1)C(=O)Nc1cccnc1
CCC1CN(c2cccc3c2CNCC3)CCN1CCOC(C)C
OC(c1ccccc1)C(c1ccccc1)C1CCCCC1
O=C(NCCCCCN1CCN(c2ccccc2OCCF)CC1)C12CC3CC(CC(C3)C1)C2
c1ccc(Nc2nc3c(s2)CCSC3)cc1
COc1ccccc1N1CCN(CCCCNC(=O)C(C)(C)c2ccc(C)cc2)CC1
Cc1ccc(CNCC2(F)CCN(C(=O)C=Cc3ccc(F)cc3)CC2)nc1
COc1cccc2c1C(CCCCN1CCN(c3cccc(Cl)c3F)CC1)COC2=O
CC(=O)NC1CCC(CCN2CCN(c3nccc4c3OCO4)CC2)CC1
OC(CNCCCc2ccccc2)COc2ccccc2C1CCCCCN1CCC(O)CC1
CCOc1ccccc1N1CCN(CCCn2c(O)nc3ccccc32)CC1
CCCN(CCC)C1CCc2cccc(OC)c2C1CC(=O)c1cccn1
CSCc1coc(C(=O)NCCCCN2CCN(c3cccc(Cl)c3Cl)CC2)n1
COc1ccc2cc(C3CCN(CCCn4c(O)nc5ccccc54)C(C(=O)N(C)C(C)(C)C)C3)sc2c1
CCCN1CCc2cc(OCCCCN3CCCc4cccc(c4C(F)(F)F)C3=O)ccc2C1
CN=C(O)n1ccc2cc(CCN3CCN(c4ccc5ncccc5n4)CC3)ccc21
O=C1C(CCCN1CCCCC1)CC1CCC2C(=CCC3C4CCC2CC4)NC1
Cc1cc(N2CCN(C3CCC(c4ccc(Cl)cc4)CC3)CC2)n2c1
NC(=O)c1ccc2[nH]cc(CCCCCN3CCN(c4cccc(Cl)c4Cl)CC3)c2c1
COc1ccccc1N1CCN(CC2CCC(O)CC2)CC1
CN1CC(CNC2CCc3ccsc3N(C)c3ccc([N+](=O)[O-])cc32)C1
CCN(C)c1cc(OC)nc(OC)c1C(=O)NCCCCN1CCC(c2ccc(C)cc2)CC1
COc1ccccc1N1CCN(CCCSc2nc3ccccc3n2Cc2ccc(C(F)(F)F)cc2)CC1
COc1cccc(C(=O)NCC2CCCN2CC2CCc3ccccc3C2)c1
CN1CCC2(C1)n1nc(-c3ccc(Cl)cc3)cc21
CCCN(CCC)C1Cc2ccc3nn(C)c(=O)c3c2C1
O=c1c2cnc3ccccc3c2n(CCN2CCN(c4ccc([N+](=O)[O-])cc4)CC2)c2nccc12
CCN1CCC2(CCCc3ccccc32)CC1
c1ccc2c(c1)OCC(CN1CCN(c3cccc4cc3OCO4)CC1)O2
CN1CCc2cc(Cl)cc3c2C1Cc1cccc(O)c1-3
Nc1nc2c(cnn2CCc2ccccc2)c2nc(-c3ccccc3)nn12
CN1CN(C(=O)c2cc3cc(Nc4nccc(-c5cc(OCC(C)(C)C)ccn5)n4)ccc3[nH]2)CCF1
COc1ccccc1N1CCN(CCN(C(=O)c2cncs2)c2ccccc2)CC1
CN1CCN(CCNC(=O)c2cc3c(s2)Cc2ccc(N)cc2Cl)CC1
Nc1ncc(C2CCN(CC(O)c3ccccc3)CC2)cc1C(=O)NC1CCCN(Cc2ccccc2)C1
COc1cccc(CNCC2(F)CCN(C(=O)c3cc4ccc(C(N)=O)cc4o3)CC2)c1
CC(C)CCN1CCC2c3cccc(O)c3CCC21
COc1cccc(C2OCCN(CCCCc3ccccc3)C2)c1
Cn1c(=O)c2nc(SCCCN3CCN(c4ccccc4)CC3)[nH]c2n(C)c1=O
O=C1c2c(CCN2CCCc2ccc(Cl)cc2Cl)N(CCc2ccc(Cl)cc2Cl)CCN1CCCCN1CCOCC1
COc1ccccc1N1CCN(CCCCNC(=O)C=Cc2ccccc2)CC1
Oc1ccc2c(N3CCNCC3)c3c(nc2c1)CCN(c1ccccc1Cl)CC3
O=C1N(CCN2CCCC2)CCN1c1cccc(C(F)(F)F)c1
Oc1nc2ccccc2n1CCCN1CCC(Cc2csc3ccccc23)CC1
O=C1C(NS(=O)(=O)c2ccc3cc(Cl)ccc3c2)CCN1c1ccc(Cl)cn1
Cc1c(CC2CCC(=O)CC2)c(O)c(C(C)C)c(C#N)c1O
Cc1ccc(N2CCN(CC3COc4cccc(O)c4O3)CC2)cc1
NC1CC(N2Cc3ccc(C(F)(F)F)cc3C2)COC1c1ccccc1
COc1cc(OCCCN2CCN(Cc3c(C)sc4ccccc34)CC2)cc(OC)c1OC
Cc1ccc(F)c(N2CCN(CCCCN3C(=O)CC4(CCCC4)CC3=O)CC2)c1F
Cc1cccc(N2CCN(CCCc3cccc4ccccc34)CC2)c1
N#Cc1cccc(S(=O)(=O)Nc2cccc(CCNCC(O)COc3ccccc3)c2O)c1
COc1ccccc1N1CCN(CCCCN2C(=O)CC3(CCCC3)CC2=O)CC1
CC(NC(=O)CSc1ccccc1N)C1CCCCN1CC
COc1ccccc1N1CCN(CCCCn2c(O)c3c(C)c(Cl)c(O)cc32)CC1
O=C1CC2(CCCC2)CC(=O)N1CCN1CCN(c2cccc3c2CCN3C2CCCC3)CC1
COc1cc(-c2ccc3ncc(C(=O)CCCCN4CCN(c5ccccc5OC)CC4)c(N4CCC(C)C4)c3c2)cc(OC)n1
Cc1ccc2cc(C3CCC(N4CCN(c5ccc6cc(Cl)ccc56)CC4)CC3)sc2n1
COc1nc2ccccc2c2c1c(C=NCCO)nn2Cc1ccccc1
O=C(CCCCN1CCN(c2ncccn2)CC1)c1ccccc1
c1ccc2c(OCCCCN3CCc4ccccc4C3)cccc2c1
CC1(c2ccccc2)CCCN(C2CC(c3ccccc3)(c3ccccc3)OC2)C1=O
COc1ccc(C2CC2CN2CCN(c3cccc([N+](O)c4ccccc4)c3)CC2)cc1F
CON=Cc1cccc2c1CC(NCCN1CCNCC1)C2
CCN1CCCC1CNC(=O)c1cc(Br)cc(Br)c1O
COc1ccnc(N2CCN(CCCCN3c4ccccc4C=Nc4ccccc43)CC2)c1
COc1cc(OC)cc(C(=O)NCCCN2CCN(c3ccc(Cl)cc3)CC2)c1
O=S(=O)(NCCCCN1CCN(c2nsc3ccccc23)CC1)c1csc2ccccc12
O=C1C2CCCCN2C(=O)N1CCCCNCCCNCC1CCCc2ccccc21
Nc1ccccc1N1CCN(Cc2ccc(Cl)cc2)CC1
CCCN1CCC(c2c[nH]c3ccc(NC(=O)c4cccc(F)c4)nc23)CC1
Oc1nc2cc(CCN3CCOC(c4cccc5ccccc45)CC3)ccc2[nH]1
COc1ccc(C)cc1S(=O)(=O)NC1CCC(N2CCN(c3ccccc3OC)CC2)CC1
Cc1ccc(CN2CCCC3(CC(=O)Nc4ccccc4OC(C)C(N)=O)CCC32)nc1
CCCCCN1CCN(c2cccc3c2OCCO3)CC1
COC(=O)c1nc2ccccc2nc1C1CCN(CCn2c(O)nc3[nH]c4ccccc4c32)CC1
CC(=O)NC1CCC(CCN2CCN(c3ccccc3)CC2)CC1
O=C(NCCCCN1CCN(c2ccccc2Cl)CC1)c1ccc(I)cc1
Fc1ccc2[nH]c3c(c2c1)CN(c1ncccn1)CC3
CN(C)Cc1csc2cc(O)nc(O)c12
CN1CCN(C2Cc3ccccc3N(C)c3cc4c(cc32)N(S(=O)(=O)c2ccccc2C(C)(C)CC)CS4)CC1(C)C
COc1ccccc1N1CCN(CCCCNC(=O)c2ccccc2Cl)CC1
COc1ccc2[nH]cc(C3=CCN(CCCn4cnc(N)c4)CCC3)c2c1
NCC1CCC(CN2CCN(c3nsc4ccccc34)CC2)CC1
CC(C)Oc1ccc2c(c1)-c1cccc3c1CC(C2CO)N(CCCSc1ccccc1)CC3
Oc1cc(OCCN2CCC(c3noc4ccc(F)cc34)CC2)cc2ncco12
CCCCN(C)C1CCc2ccc3[nH]cc(Cl)c3c2C1
CCCNc1cc(O)cc(C#N)c1C
Clc1ccc2c(=NCCCCCN3CCN(c4nsc5sccc45)CC3)[nH]cc2c1
COc1ccccc1N1CCN(CC2CCC(N3C(=O)Cc4ccccc4C3=O)CC2)CC1
O=C1Nc2ccc(C(F)(F)F)cc2C(CCCN1CCC(c2ccccc2)CC1)(CN1CCCCC1=O)c1ccccn1
Cc1ccc2[nH]cc(CCCCCCN3CCN(c4ccccc4OC(C)C)CC3)c2c1
Fc1ccc(N2CCNCC2)c(Cl)c1
O=C1c2ccccc2S(=O)(=O)N1CCCCN1CCC(c2ccc(F)cc2)C1
Oc1cc2c(OCCNCc3cccc(Cl)c3)ccc(CCCO)c2[nH]1
CCCC1Oc2c(cccc2-c2ccccc2)N(CCCO)C1(C)C
COc1ccccc1N1CCN(CCCCN2C(=O)C3CCCN3C2=O)CC1
COc1ccccc1OCCNC1C2CCN(Cc3ccccc3)C2C1
Oc1c2ccccc2cs1
CN1CCc2cc(OCCCN3CCC(c4ccc(O)c5c4CCCC5)CC3)ccc2C1
NCCc1ccccc1CN1CCN(c2ccccc2)CC1
COc1ccccc1N1CCN(CCCCC(=O)NC23CC4CC(CC(C4)C2)C3)CC1
CCC(CN1CCN(CCCc2c[nH]c3ccccc23)CC1)c1ccccc1
COc1cccc(F)c1CN1CCC(N=C(O)c2cc3cc(Cl)ccc3[nH]2)CC1
OCCN1CCN(c2ccccc2N2CCN(Cc3ccccc3)CC2)CC1
CCCC1NCCc2ccc(O)cc21
CCCCN1CCC2c3c(sc4ccccc34)Cc3cccc(c34)-c3c(O)CC4N(C)CC4CCN3C12
COc1ccc(Cl)cc1N1CCN(CCNC(=O)c2cccnn2)CC1
CCCNc1cc(OC)cc(-c2ccc(CNCCO)s2)c1
CCN1CC=C(c2ccc(N3CCOc4ncnc(N5CCNCC5)c4C3)cc2)CC1
O=c1cc2cccc(CCNC3CCCOCC3)c2o1
COc1ccc2c(C(=O)NCCc3ccc(F)cc3)c(N(C)C)n(Cc3ccccc3)c2c1
OB(O)c1cc2c(o1)sc(NCCO)c1sccc12
NC(=O)c1cccc2c1CC(N(CCCCc1c[nH]c3ccc(F)cc13)C1CCC1)CO2
Nc1nc2ccccc2n1CCCN1CCN(c2cccc(Br)c2Cl)CC1
Oc1cccc(N2CCN(CCOc3ccc4ccccc4n3)CC2)c1
CC1CN(c2cccc3c2Sc2ccccc2-3)CCN1CCOc1ccc(C(C)C)cc1
CCCCN(C)CCCCCNCCc1c[nH]c2ccc(C(=O)c3c(C)n[nH]c3C)cc12
Cc1oc2ccccc2c1C(=O)NC1CCC(CN(C)CC#N)CC1
COc1cc(C(=O)NCCCCCN2CCN(c3nsc4c3CCOC4)CC2)cc(OC)c1OC
O=C(CCCCN1CCN(c2ccccn2)CC1)c1ccc(F)cc1
CN1CCN(C2=Cn3cccc3Sc3ccc(NC(=O)c4ccc(Cl)cc4)cc32)CC1
Cc1ccc2c(N3CCNCC3)cccc2n1
Fc1ccc(C2CCN(CC3CCC(c4ccc(Cl)cc4)O3)CC2)cc1
COc1cccc2scc(C3(C)CCN(CCn4c(O)nc5c(Cl)c(C)ccc5c4=O)C3=O)c12
COc1ccccc1N1CCN(CCOc2ccc3c(c2)ncn3C)CC1
CCN(Cc1ccncc1CN1CCC(C(C)(C)O)CC1)S(=O)(=O)c1ccc(Cl)cc1
CCc1c2ccc(OC)cc2nc2ncccc12
Oc1nc2ccc(OCCN3CCC4(CC3)C(O)(Cc2ccccc3)N(c2ccccc2)C4)c2oc3c(cc2c1)CCC3
[CH]Oc1ccc(-c2ccc(C3CCN(CC(O)CO)CC3)cc2)c2c(C(N)=O)cccc12
COc1ccccc1N1CCN(CCCCNC(=O)c2ccc(C)cc2)CC1
Cc1sc2nc(SCCCN3CCN(c4nsc5ccccc45)CC3)n(N)cc2c1-c1ccc(Cl)cc1
O=C(NCCN1CCN(c2ccccc2)CC1)Nc1cccc2ncccc12
COc1cccc(N2CCN(CCCCc3nc4c(OC)cccc4o3)CC2)c1
CS(=O)(=O)N1CCCC(N2CCC(Oc3ncc(Cc4ccccc4)cc3Cl)CC2)C1
COc1ccc(S(=O)(=O)NCCCNC(=O)c2nc3ccccc3n2Cc2cccc(F)c2)cc1Cl
Cc1ccc2oc(C)c(N3CCC(NCc4ccccc4)CC3)c2c1
Oc1c2c(OCCNC3CCc4ccc(Cl)cc4C3)ccc(Cl)c2o1
O=C1C(CC2CCCCC2)Nc2cccc3c2N1CC3)CC1CCc1ccccc12
COc1ccc(N2CCN(CCCCc3c[nH]c4ccc(F)cc34)CC2)cc1
CCN(C)C(=O)c1ccc2c(c1)C(C1CCCC1)N(C)CCN2c1ccccc1
Fc1ccc2[nH]cc(C34CNCC3C3)c2c1
Oc1ccc(C(F)(F)CN2CCC3(c4ccc(Cl)cc4)CN(CCCc4ccc(F)cc4)CC3C2)cc1
CCC(C)NC(=O)c1cccc(Cl)c1OCC(O)CN1CCC(c2ccccc2)CC1
NC(=O)c1ccc2c(c1)CCOC2CCN1CC=C(c2c[nH]c3ccc(F)cc23)CC1
Fc1ccc2[nH]cc(CCCNCCCCCCN3CCN(c4ccccc4)CC3)c2c1
O=C(CCCN1CCC2(CC1)OC1Cc2ccccc2C1)NCC1CCCc2ccccc21
Cc1ccc(CCNCCC2COC(n3cc(N)cn3)CO2)cc1C
CCN(CC)C1CCc2ccc3[nH]c(CCCN)c(c3c2N)C1
Oc1nc2c(N3CCN(CCc4cccc5c4OCc4ccc(CC(O)CN6CCOCC6)cc4)CC3)cccc2[nH]1
COc1ccccc1N1CCN(Cc2ccc(C)c3c2OCCO3)CC1
Oc1ccc2[nH]cc(CCN3CC=C(c4ccccc4)CC3)c2c1
COc1ccc(C(C(=O)NCCCCCN2CCN(c3ccccc3OC)CC2)c2ccccc2)cc1
CCCN1C(=O)C(=CNCCCl)C(=O)c2ccc(Cl)cc21
COc1ccccc1N1[S+](O)Cc2sc3c(c2CN(C)CCc2cccc4ccccc23)C(=O)NC1=O
O=C1NCCN1CCN1CCC(c2coc3cc(F)ccc23)CC1
COc1c(Cl)ccc2c1CCCN(CCCn1cc(-c3ccc(F)cc3)cn1)C2
CC1CN2CCC(c3ccccc3)CC2CC1=O
CN1CCN(C2Cc3ccccc3Cc3ccc(Cl)cc32)CC1
Cc1ccc2c(OCCN3CCN(C4CC4)CC3)cccc2n1
CN1C(=O)C(CN2Cc3c(ccc4ccccc34)c3ccc(Cl)cc32)N(C)c2ccccc21
COc1cc2c(c(O)c1O)C1CCC(N)CC1c1ccccc1
CN1CCc2ccc3ccc(CCNCC=NNC(=O)c4ccc(F)cc4F)cc3c2C1
CC=CC1CC(O)CC(C2CCCCC2)N1CCC
CC(C)CN(Cc1ccccc1)C1CCN(CC(c2ccc(F)cc2)OC)CC1
CN=C1NC2CN(CCNC(=O)c3cccc4ccccc34)CCC2CSc2ccccc21
COc1ccc2[nH]nc(CCCN3CCN(c4ccccc4)CC3)c2c1
CC(O)CN1CCc2cccc(OC)c2CC1
COc1cc(-c2ccccc2)cc2c1C(=O)NCCCCN1CCc3c(cccc3CNC3CCCCC3)C1(C)C2
COc1ccc(S(=O)(=O)NCCN2CCC(c3noc4cc(F)ccc34)CC2)cc1N1CCN(c2ccccc2O)CC1
Cc1ccc(S(=O)(=O)NCC2CCN(Cc3ccccc3)CC2)c(C)c1
c1cc2c(s1)CCCC2N1CCN(C2CCC(CNS(=O)(=O)c3ccccc3Cl)CC2)CC1
CCCC(CC)C1CC(O)C(O)C1O
COc1ccccc1N1CCN(CCCCNC(=O)Nc2cc3c(cc2OC)OCC3)CC1
Cc1ccc(N2CCN(CCC3CCN(C(=O)c4cccc5c4OCO5)CC3)CC2)cn1
O=C(O)CCCN1CCCc2c(-c3ccc(F)cc3)cccc21
CCCN(CCC)C1CCc2ccc3c(c2CC1)C(C)(C)O
COc1ccccc1N1CCN(CCC=CCN2C(=O)C3CCCCC3C2=O)CC1
Nc1ccnc2cnc(CCCCN3CCN(c4ccccc4Cl)CC3)cc12
CCCN(CCC)C1CCc2ccc(O)cc2C1
CCn1ccc2c(=O)c3cccc(Sc4ccc5occ(C)c5c4)c3oc21
COc1ccccc1OCCNCC1COC(c2ccccc2)(c2ccccc2)O1
COc1cc(C2CCCN(Cc3cn(-c4ccc(F)cc4)c4ccc(OC)cc34)C2)ccc1OCCN1COC(C)CC1
OC1(c2ccc(Cl)cc2)CC2=Cc3ccccc3CC21
COc1ccccc1N1CCN(CCN(C(=O)c2ccc3ccccc3c2)c2ccccc2F)CC1
CN1CCc2cnc3[nH]cc(C=O)c3c2C1
C1=C(c2ccccc2)CCN(Cc2ccccc2)C1
COc1cccc(OC)c1N1CCN(CCC(O)(C(CCCc2ccccc2)C(C)C)c2ccccc2)CC1
COc1ccccc1N1CCN(CCCCCCCn2cnc3c2nc(N)n2nc(-c4ccco4)nc32)CC1
OC1(c2ccc3cc(Cl)ccc3c2)CCN(CCCc2c[nH]c3ccc(-n4cnnc4)cc23)CC1
CCCN(CCCCN=C(O)c1ccccc1)C1CCOCC1
COc1ccccc1N1CCN(CCCCBr)CC1
OC1(c2ccc(Cl)cc2)c2ccc(O)cc2CCN1S(=O)(=O)c1ccccc1
CN(C)CCCc1ccc(C2=CCC(N3CCN(c4ncccn4)CC3)CC2)c(F)c1
OC1(c2ccccc2)CCN(Cc2csc3ccccc23)CC1
O=C1C2OC3(CCN(CC=C(c4ccc(F)cc4)c4ccccc4)CC3)C(=O)N2C(=O)N1OS(=O)(=O)CCc1ccccc1
C=CCN1C2CCC1c1c([nH]c3cc(OC)ccc13)C2
Oc1ccc2c3c1OC1c4c(ccc5n3CCC4)CCC4(O)C(CC2)N(CC2CC2)C1=CC1CC1
CCOc1cccc(Oc2ccccc2C(=O)NCCCN2CCN(c3ccccc3-c3ccccc3)CC2)c1
FC1CCC(c2cccc(F)c2)c2cc(CC(O)=CC(=O)O)ccc2C1
NNC(=O)Cc1cc(OCCCN2CCCCC2)ccc1Oc1ccccc1
Oc1nnc2c1CCC(CCOc1cccc3ccccc13)N2
CC1(Cc2ccc(F)cc2)CSc2ccc(C#N)c(Cl)c2O1
COc1ccccc1N1CCN(CCCCNC(=O)c2ccccc2Cl)CC1
O=C1CCCC=C1CCN1CCN(c2c(Cl)cccc2Cl)CC1
COc1ccccc1N1CCN(CCCNC(=O)c2ccc(Br)cc2Br)CC1
CC1=CCC2C(C1)c1c(O)cccc1OC2(O)C1CN1CC=C(O)CC1
NC(=NCCn1ncc(F)c1Cl)c1cccc2ccc(OCCN3CCN(c4ccccc4OCC(F)(F)F)CC3)cc12
COc1c2c(OC)cc(NCCN3CCN=C3)cc(Cl)c2c(C)c1OC
Cc1ccccc1OCCNCc1c[nH]c2c1CCN(C)C2
Oc1cc2c3c(ccc2s1)Nc1ncccc1CCCCCCCn1c2cccc2CCCN1CCO
CCCCN(CCCN1C(=O)CCC1=O)C1COc2ccc(C)c3c2C12CC=C(CC
CCN(CC)CCn1c(=O)n(C2CCN(Cc3ccccc3)CC2)c2ccccc21
Cc1ccc(CCCCN2CCC(c3noc4cc(F)ccc34)CC2)cc1
CCCCCCN1CCC2=C(CNC1)Oc1cccc3cccc2c13
COc1ccccc1N1CCN(CCCNC(=O)C23CCC(CC2)CC3)CC1
O=C1Nc2ccccc2CC1CCCN1CCN(c2cccc(Cl)c2Cl)CC1
O=C1C(CCN1CCC2CCCC1)CCCC(=O)N1CCCC1
CCCCCCc1ccc(S(=O)(=O)NC2CCC(CN)CC2)cc1
COc1cccc(OC)c1OCCNCCOc1ccccc1
CN(CCc1c[c+](O)ccc1O)CCC(N)Cc1ccccc1
Cc1c(N2CCCCCC2)nc(C2CCN(Cc3ccc(F)cc3)CC2)nc1Cl
N#Cc1ccc2[nH]cc(CCCNCC(O)COc3ccc4[nH]cc(CCNS(N)(=O)=O)c4c3)c2c1
CCCN(CCC)C1COc2c(cccc2C(C)C(=O)O)C1
COc1ccccc1N1CCN(Cc2cc(C)[nH]c3ccc(-n4cnnc4)cc23)CC1
O=c1cc(-c2ccc(F)cc2)oc2cc(O)cc(O)c12
CC(O)C(C)Nc1ccc2c(c1)SC(CCN1CCc3c(C)c4c(cc3C1)OCO4)C2=O
Fc1ccc2[nH]c3c(N4CCN(CCc5ccc(F)cc5)CC4)nccc3c2c1
CS(=O)(=O)N1CCc2c(c3ccc(OC(F)(F)F)cc3n2Cc2ccc(Cl)cc2)C1
CCN1CCc2nc(O)c(O)C2C1
CC(C)C1NC(=O)C(CCCCN)NC(=O)OCCCCNCNCCNC(=O)C(CC(=O)O)OC1
CCCN(CCN1CC2CCCC2C1=O)C1COc2ccc(F)cc2C1
O=C(CCS)NCCCN1CCN(c2ccc(Cl)cc2Cl)CC1
Fc1ccc(N2CCN(CCCCc3c[nH]c4ccc(Br)cc34)CC2)c(F)c1
CC(C)C(O)(c1ccc2c(c1)CCOC(=O)N2)c1ccc(F)cc1
CNC(=O)c1ccc(C(=O)N2CCN(c3ccc(Cl)cc3Cl)CC2)cc1
CCCCCCCN1CN(c2ccccc2)C2(CCN(CCCC3CCCCC3)CC2)C1=O
c1ccc(N2CCN(Cc3ccc4[nH]c(OC5CCNC5)nc4c3)CC2)cc1
Fc1c(Oc2ccccc2Br)ccc2c(CCCCN3CCN(c4cccc(C(F)(F)F)c4)CC3)c[nH]c12
FC1(F)CCC(c2nc3ccccc3n2Cc2ccc3[nH]ccc3c2)C1
COc1cc2c(cc1O)C1c3c(c(O)c(OC)c(OC)c3CCN2C)CC1c1ccc[nH]12
COc1cccc2sc(N3CCN(CCCCNC(=O)C4CC4)CC3)nc12
COc1ccccc1N1CCN(CCCCc2ccccc2)CC1
Cc1ccc(C(=O)N2CCC(F)(c3ccc4[nH]c(Cl)c(C#N)c4c3)CC2)cc1NC(=O)NCC12CCC(C1)C2
COc1ccccc1N1CCN(CCn2c(O)nc3cc([N+](=O)[O-])cc4c3ccnc2-4)CC1
COc1cccc2c1CCCC2CCN(C)CCc1ccc2c(c1)CCN2CCCCc1ccncc1
CCCCN(CCCCF)C1CCc2c(cccc2C1)C1c2cc(O)ccc2C1OCCN1C
c1ccc(Oc2ccccc2N2CCNCC2)cc1
COc1ccccc1N1CCN(CCCCNC(=O)C2OCC(NS(C)(=O)=O)C2C(=O)Nc2ccccc2OC)CC1
COc1ccccc1N1CCN(CCCCNC(=O)c2ccc(C)s2)CC1
Oc1ccc2c([nH]1)OC(CN1CCN(c3nccc4sccc34)CC1)C2
FC(F)(F)c1ccc2nc(CCCN3CCN(c4ccccc4)CC3)c3cccc1c23
CN1CCc2ccc(OCCCN3CCN(c4cccc5ccccc45)CC3)cc2C1=O
Nc1ccccc1C(=O)CCCN1CC=C(c2ccc([N+](=O)[O-])cc2)CC1
CCN1CCCC1CNC(=O)c1c(OC)c(O)cc(O)c1OC
Cc1cccc(F)c1Oc1cccc2ccc(Oc3ccn4c(n3)CCN(C)CC4)cc12
COc1ccc(C(=O)NC2CCN(Cc3cccc(C(N)=O)c3)CC2)cc1
CCN(CC)C1CCc2c(cccc2OC)C1
CN1CCS(=O)(=O)c2sc(CCN3CCN(c4ccccc4OSCCC(C)(C)C)CC3)cc21
O=C1CCc2ccc(OCCCN3CCN(c4ccccc4)CC3)cc2N1
CCCCCc1cnc(N2CCN(c3ncccc3C(F)(F)F)CC2)c(C)n1
COc1ccccc1N1CCN(CCCCNC(=O)N(C)Cc2cccs2)CC1
COCc1ccccc1OCCNCCOc1ccccc1OC
CCN(CC)C1CCc2cccc(CCNC(=O)C3CC3)c2C1
COc1ccccc1N1CCN(CCCCOc2ccc3c(c2)NC(=O)CC3)CC1
COc1ccc(C(=O)NCCCCN2CCN(c3cccc(Cl)c3C)CC2)cc1NS(=O)(=O)c1ccc(F)cc1
O=C1CCCN1C1CCN(C2CC(c3ccc(F)cc3)c3cc(Cl)ccc32)CC1
CSc1ccccc1N1CCN(C2CC(c3ccc(C(F)(F)F)cc3)c3ccc(Cl)cc32)CC1
CCCN(CCCc1c[nH]c2ccc(F)cc12)C1COc2c(F)cccc2S1(=O)=O
CN(C)CCCCCNC(=O)c1ccc(CN2CCN(c3ccccc3OCCCO)CC2)cc1
O=C(N1CCC(c2cn(-c3ccc(Cl)cc3)c3ccccc23)CC1)C1(C2CCC1)CC1
COc1c(C(=O)NC2CCN(C3COCC3)CC2)cc(Br)c2ccccc12
COc1cccc(C(=O)NCCCN2CCN(c3ccccc3OC)CC2)c1[N+](=O)[O-]
COc1ccc(CCCN2CCN(c3ccccc3O)CC2)cc1
CCCCCN(C)CCc1ccn2c(-c3ccccc3)cc(CCCCF)c2n1
Fc1ccc(C2CC2CN2CCN(c3ccccn3)CC2)cc1
CCN1CCc2cc(OCCCN3CCC(c4noc5cc(F)ccc45)CC3)ccc2C1
CCCC(C)NC(=O)OCC1COc2cccc3c2c1C(C)(C)C3
Oc1cc2c(cc1OCCSc1ccc(Cl)cc1)C1CCNC1
Clc1ccc(-n2ccc(OCCCN3CCCCC3)c2)cc1
CC1(C)CCc2cc(F)cc3c2C(N2CCNCC2)C1
OC(CCN1CCN(c2nc3ccccc3s2)CC1)c1ccc(Cl)cc1
CCN(CC)CCN1CCN(c2ccc(N3CCNC3=O)cc2OC)CC1
CC(=O)c1ccc2c(c1)C1CCN(CCC3CN(C(=O)c4cc(Br)ccc4OCCF)C(C)C3NC)CC1C2
OCCCN1CC=C(c2ccn3ncnc(Nc4cccc(F)c4)c23)CC1
Fc1ccc(F)c(NCC2CCN(CCCc3c[nH]c4ccc(N5CCNCC5)cc34)CC2)c1
CC1NCCc2cc(F)c(F)c(Cl)c21
O=C1CCc2ccccc2N1CCN1CCC(n2c(O)nc3ccc(Cl)cc32)CC1
CCC(C)(C)NC(=O)c1sc2ccccc2c1C(=O)NCCCCCN1CCN(c2ccccc2OC)CC1
CCCCCOc1c(OC)ccc2cc(C(=O)NCCN3CCC(O)CC3)c(O)cc12
c1ccc2c(c1)c1cc[n+]2CCCCC[n+]2ccc(c3ccccc32)NCCCCN1
Cc1cccc(S(=O)(=O)NCCCN2CCN(c3cccc(C)c3OCCOCCO)CC2)c1
O=C1C(=CIc2ccc(O)c(Cl)c2)CCCN1C1CCCC1
O=C1N(CCN2Cc3ccccc3C2)COC1=Cc1cccc(Br)c1
CCCCOc1ccccc1S(=O)(=O)Nc1ccccc1N
c1ccc(CCNCC2(F)CCN(CCc3ccccc3)CC2)cc1
CN1CCCC1CN=C(O)c1c(O)cc(Br)nc1N
COC(=O)c1c(Cl)cccc1OCCNCCCN1C(=O)c2ccccc2C1=O
Fc1cccc(OCCCN2CCN(c3ccc4cc(F)ccc4n3)CC2)c1
CC(C)C(=O)Nc1cccc(N2CCN(CCCC3CCCc4[nH]c5ccccc5c4C3)CC2)c1
Oc1cc2ccccc2n1CCCCN1CCC2(CC1)OCc1ccc(F)cc1
CC1CC2C3CCC(=O)N3C(=O)CC2(C)C2CCC3O4CCC2(C)C(C)O1
O=S(=O)(NC1CCC(CCN2CCC(c3cccc(Cl)c3)CC2)CC1)C1CCSSC1
O=C(C=Cc1cccc2c1NCCCC2)NCC1CCOc2ccccc2O1
COc1ccccc1N1CCN(CC=C3c4ccccc4CN3Cc3ccccc32)CC1
COc1ccccc1N1CCN(CCN(-=S)NC(C)CCCCC(=O)N2CCCCCC2)CC1
OC1(c2ccc(F)cc2)CC2CCC(C1)N2Cc1cccc2ccnc12
CCCN(CCC)C1CCc2scc3c2C1Cc1cccc(O)c1-3
CCCCCCCN1CCN(c2cccc3ccoc23)CC1
COCCN1CCC(c2c[nH]c3ccc(NC(=O)COc4ccccc4)cc23)CC1
Br)Oc1cccc2nsc(OCCNCCOc3ccc4c(c3)-c3c(c5c(F)cccc4F)CC4CC43)n12
C#Cc1ccc(C(N)=O)c2c(C(=O)NC(C)c3ccccc3)cccc12
CCCCN(CCCC)C1CCc2ccc3c(c2N1CC1CCC1)CCC(=O)O3
CC(=O)Nc1ccc(OCCCN2CCC(c3noc4cc(F)ccc34)CC2)cc1
CCOc1ccc2c(c1)c(C1CCN(CCc3ccccc3)CC1)cn2-c1ccc(F)cc1
N#Cc1ccc(N2CCN(CCCCN3CCc4[nH]c5ccccc5c4C3)CC2)cc1
O=C1c2ccccc2C(=O)N1CCCN1CCN(c2cccc3[nH]ccc23)CC1
CCOc1ccccc1N1CCN(CCCCCC(=O)c2ccc(F)cc2)CC1
COc1ccc2c(c1)c(CCN(C)C)cn2C
COc1cccnc1-c1ccc2ccc(CCN(C)C)cc2c1
COc1cc(N2CCN(CC3CC3)CC2)ccc1C(=O)Nc1cccc(C#N)c1
Cc1ccc2nc(N3CCN(CCc4cccc(N)c4)CC3)sc2c1
COc1cccc2c1CC[N+]2=O
c1ccc(N2CCN(CCCc3c[nH]c4ccccc34)CC2)cc1
COc1ccccc1N1CCN(CCCCCCc2ccc3c(c2)OCCO3)CC1
O=C(CCCN1CCC2(CC1)C(=O)N(CCc1ccccc1)CN2c1ccccc1)c1ccc2ccccc2c1
CCCN(CCC)C1COc2c(cccc2C(=O)c2ccc(O)cc2O)C1
CC1(C)CC(=O)c2cc(CCc3nc4c(F)cc(F)cc4[nH]3)cc(F)c2O1
OC(CCN1c2ccccc2CCc2ccccc21)COc1ccccc1
CN1CCC(c2cc(-c3ccncc3)c(-c3ccc(F)cc3)[nH]2)CC1
CCCCN1CCC2c3c(cccc3C(N)=O)CCC21
OC(CCN1CCN(c2ccc(F)c(Cl)c2)CC1)c1csc2ccc(F)cc12
O=C(c1ccc(CCCN2CCN(c3ccccc3)CC2)cc1)N1CCC(N2CCN(CC3CCCCC3)CC2)CC1
COc1ccccc1N1CCN(Cc2cc3ccccc3o2)CC1
COc1ccc2c(c1)C(NCCCN1C=Cc3c(F)cccc3C1)CCC2
Cn1cc(-c2ccc(N3CCN(CCCCNC(=O)c4ccc(F)cc4)CC3)cc2)cn1
O=C(C1CCCCC1NC1=NCCN1CCN(c2cccc(B(O)O)c2)CC1)N1CCCCC1
Cc1c(-c2ccccc2)oc2c(N(C)CCN3CCCCC3)ccc(F)c1c1cc1cccc(F)c12
COc1ccccc1OCCNCC1COC(n2c(O)nc3ccccc32)O1
CC(c1nc2cc(OCc3ccc(-c4ccc(C(F)(F)F)nc4)cc3)ccc2[nH]1)1CN(C)CC1CS2=O
O=C1C2CCCN1C(=O)CC(c1ccccc1)c1ccccc1
O=C1C(CCO)CCc2ccc(OCCN3CCOCC3)cc21
COc1cccc(Cl)c1N1CCN(CCN(C(=O)C2COCC2)c2ccccn2)CC1
CCCN(CCCCN1CCN(c2ccc(Cl)cc2Cl)CC1)C1CCc2ccc3[nH]cc(Cl)c3c2C1
COc1ccccc1N1CCN(CCCCOc2ccc3ccccc3n2)CC1
N=C1C2CC(N(CCCc2nc3ccccc3[nH]2)C2CCCCC2)CC(O)(c2ccccn2)N1CC#N
COc1cccc(N2CCN(Cc3ccc(CCNC(=O)c4ccc[nH]4)cc3)CC2)c1
Cc1oc2ccccc2c1C(=O)NCCCCN1CCN(c2cccc(Cl)c2Cl)CC1
O=C1NCCc2ccc(OCCCN3CCC(n4cc(=O)[nH]c5ccccc54)CC3)cc21
CC(C)c1ccccc1N1CCN(CCCCCC(O)c2cccn2C)CC1
Cc1c2c(n(-c3ccccc3Cl)c1O)CCN(Cc1cccnc1)CC2
OC1(c2ccc3c(c2)OCO3)CCC(N2CCN(Cc3ccccc3F)CC2)CC1
COc1ccccc1N1CCN(CCCCNC(=O)C2Cc3c(sc4ccccc34)c3cc(Cl)ccc332)CC1
CN1CC=CC2Cc3cccc4c3cc(C(C)(C)O)cc-3CCC21
Cc1cc(O)c(F)c(C(=O)NCCCCN2CCN(c3cccc(Cl)c3Cl)CC2)c1
COC1=CC(C)(C)Nc2nc3c(c(O)c21)CCc1c(c(C)nn1-c2cccc(F)c2)Nc2cccc21
Fc1ccc(-c2nccnc2OC2CCN(c3ccc4ccccc4n3)CC2)cc1
O=C(c1ccc(CCc2ccc(C3CCC(OCCc4ccccc4)(OCCCCCCF)CC4CCCC4)n2)cc1)N1CCNCC1
CCCN1CCN(c2ccc(C)c3n2CN(CC)C3)CC1
Cc1ccccc1N1CCN(CCCN2C(=O)CC3(CCCN3C)CC2=O)CC1
COc1ccccc1OCCNCc1csc2ccc(C(N)=O)cc12
Oc1nc2cc(CBr)ccc2n1C1CCN(Cc2ccccn2)CC1
Cc1cc(Cl)cc(S(=O)(=O)Nc2ccc(F)nc2OCCF)c1
O=C1NCc2ccc(CCCCN3CCN(c4cccc(C(F)(F)F)c4Cl)CC3)cc2N1
C=CC(O)=NCC1CCc2c(O)ccc3oc(c13)CCc1ccccc1-3
COc1ccccc1N1CCN(CCCCN2C(=O)C3CCC(C2=O)N3Cc2ccccc2)CC1
COc1ccc2[nH]cc(C3=CC4CN(CC3)O4)c2c1
Fc1cccc(SCCN2CCN(c3ccc4ccccc4n3)CC2)c1
Oc1cc2c(OCCNCCOc3ccccc3O)ccc(C(F)(F)F)c2o1
Cc1ccc2nc(C(=O)NCCCCCN3CCN(c4cccc(C(F)(F)F)c4)CC3)c3nc4ccccc4c3c2c1
CCN1CCc2cc(OC)cc3c2C1Cc1ccc(O)c(O)c1-3
Cc1ccc2c(N3CCN(CCc4cc(C)cc(-n5ccnc5)c4)CC3)cc(F)cc2n1
CC(C)c1cnccc1N1CCN(C2CCC(C(=O)NC3CCCCC3)CC2)CC1
COc1ccccc1N1CCN(CCNC(=O)c2ccc3c(c2)CNC3=O)CC1
CN(C)CCc1c[nH]c2ccc(O)cc12
OCCCN1CCN(C2Cc3cc4ccccc4cc3Oc3ccc(F)cc32)CC1
Cc1cc2cc(F)cc(OCCCN3CCN(c4nsc5ccccc45)CC3)c2o1
Cc1cccc2c1N(CCCN1CCC(c3cc4ccccc4[nH]3)CC1)CC2
OC1(c2ccc(C(F)(F)F)cc2)CCN(Cc2c[nH]c3ccccc23)CC1
COc1ccccc1N1CCN(CCCCN2C(=O)C3CCCN3C2=O)CC1
COC(O)=NC1(c2cnc(-n3cnc4cc(-c5ccc(C)cc5)ccc43)c(N3CCN(C)CC3)c2)CCC1
COc1cc2c(cc1OCCCN1CCN(c3cccc(Cl)c3Cl)CC1)N(CCN1CCCC1)CC2
CCCN(C)CCOc1cccc2ccccc12
c1ccc2c(OCCNCCCOc3cccc4[nH]ccc34)cccc2c1
Fc1cccc(C2CCC3C4CCC5CC24CCN3CC4)c1
COc1ncnc2c1CCC(CCN1CCN(c3cccc4c3OCCO4)CC1)CC2
O=C1CN(c2ccccc2)CCN1CCN1CCC(n2c(O)nc3cc(F)ccc32)CC1
O=C1CC2(C=CCC3C4CCC(F)(F)CC4CCC32c2ccccc2)C1(F)F
COc1ccccc1N1CCN(Cc2ccc(CNC(C)=O)cc2)CC1
CCN1C2CCC1c1c([nH]c3cc(CCCCC(=O)N4CCN(c5ccccc5)CC4)ccc13)C2
Clc1ccc(C2=CCN(CC3CCc4cccc5c4N(CCN4CCCCC4)C3=O)(c3ccccc32)CC3)cc1
N#CN=C(NCCCCN1CCN(c2cccc(Cl)c2F)CC1)NCc1ccccc1
Oc1nc2ccc(Cn3ccnc3)cn2c1-c1ccc(O)cc1
c1ccc(OCCN2CCCCC2)cc1
FC(F)(F)c1cccc2cc(CN3CCN(c4[nH]c5ncc(Cl)cc5n4)CC3)ccc12
O=C1NCc2cccc3c2N1c1cccc(CCN2CCN(c4ccccc4)CC2)c1CCC3
Fc1ccc(C2CCN(CCc3c[nH]c4ccc(F)cc34)CC2)cc1
CC(=O)NC1CCC(Oc2cccnc2Oc2ccccc2)CC1
COc1ccccc1N1CCN(CCCCNC(=O)c2cc3ccccc3o2)CC1
COc1ccccc1N1CCN(CC1COc2ccccc2O1)CC1CCCCC1
CCN1CCN(CCCn2ccc3c(ccC)cc(c32)NC2CCC(N(C)C)CC2)C1=O
Fc1ccc(F)c(N2CCN(CCNCc3c[nH]c4ccccc34)CC2)c1
COc1cccc2c1CC(NSC(=O)CCc1ccccc1)CO2
Cc1ccc2c(N3CCN(CCCOc4ccc5[nH]ccc5c4)CC3)cccc2n1
Clc1cn2c(NCCN3CCN(c4ccccc4Cl)CC3)cnc2n1
O=C1CC2(CCCC2)CC(=O)N1CCCCN1CCN(c2cccc(Cl)c2)CC1
COc1cc(N(C)C)c(Cl)cc1N1CCN(Cc2cccc3ccccc23)CC1
CC(C)N1CCC(CNC(=O)c2cc3ccccc3[nH]2)CC1
CC1(C)CCc2c3c(c(OCCF)n2CC#N)CC1(C)C3C
COc1ccccc1N1CCN(CCCCNC(=O)c2nc(-c3ccccc3)n(C)n2)CC1
COc1ccccc1N1CCN(CCn2nc(O)c3c(c2C(C)C)C(=O)N(C)C3=O)CC1
Cc1ccc2c(N3CCN(CCCC(F)F)CC3)cccc2n1
Cc1c(S(C)(=O)=O)sc2cc(F)cc(OCCCCN3CCN(c4ccccc4OC(C)C)CC3)c12
Nc1ccc(C2CCC(F)CCC2)n1
CN(C)C(=O)N1CCC(C)(c2cccc(F)c2)C1
CNCC1Cc2cccc3cc(O)n(O)c(c23)C1
O=C(Nc1cc2c(O)[nH]c(=S)n1CCCCCCCCCNC1CCCC1)NCc1ccc(F)cc1
Cc1cc(Nc2cc(C3CCCCN3)[nH]n2)nc(C(O)=NCCCC(C)C)n1
CCCOc1ccccc1N1CCN(CCCC(=O)c2csc(N3CCc4cccc(C#N)c4C3)n2)CC1
O=C(CCCN1CCC2C(C1)NC3=Nc1cccc12)Nc1ccccc1
O=C1c2cc(F)ccc2CCC1CN1CCN(c2cccc3c2OCCCC3)CC1
COc1ccccc1N1CCN(CCn2c(=O)c3ccccc3[nH]c2=O)CC1
O=C1C2CCCCN2C(=O)N1CCCNCCCCCCNCC12CC3CC(CC(C3)C1)C2
Cn1c(=O)c2c(nc3n2CCC(CCN3CCN(c4ccccc4)CC2)c2ccccc23)n(C)c1=O
COc1ccccc1N1CCN(CCCCn2ccc(OC)c3ncccc32)CC1
c1ccc2c(N3CCN(CCCCc4ccccc4)CC3)cccc2n1
CC(C)(C)COc1sc2ccccc2c1CCN1CCN(c2ccccc2)CC1
c1ccc(Bc2ccc(OCCN3CCC4(CC3)COC(=O)N4)cc2)cc1
CCN(CCCN(C)CCCCN(C)Cc1ccc(O)cc1)C1COc2ccccc2C1
CC(C)CC1NC(=O)C(CCCCNC(=O)C(C)(C)O)NC(=O)C(C)NC(=O)C(NC1CCCCC1)C(C)C
COc1cc2c(cc1O)OCC(C)C(NCC1CCC(c3cc[nH]c3)N(C)C1)O2
O=C(CCC1CCN(CCc2ccccc2)CC1)c1ccc(F)cc1
COc1cccc2nc3c(OCCCN4CCN(c5ccc(C#N)cc5)CC4)ccc-3n(-c3ccccc3Cl)c12
[C]c1ccc(C(=O)NCCCCN2CCN(c3ccc(Cl)cc3F)CC2)cc1
Cc1cc(C)c2c(=O)n(CC(=O)N3CCN(C)CC3)ccc2n1
O=C(CCCCN1CCN(c2ccccc2OCCCCN2CCN(c3ccccc3OC(F)(F)F)CC2)CC1)N1CCN(C(=O)Cc2ccc(O)cc2)CC1
CCCN(CCCCN1C(=O)CC2(C)CCC(C(N)=O)CC2C1=O)C1CCc2ccccc2C1
COc1ccccc1N1CCN(CCCCNC(=O)c2ccc(-n3ccnc3)cc2)CC1
CSc1c(Cc2cccs2)cnc2nc(N)nc(N)c12
COc1ccccc1N1CCN(CCCc2ccc3c(c2)C(O)(C(F)(F)F)c1c1ccccn1)CC2
Cc1cccc(O)c1N1CCN(CCn2c(O)cc3ncsc32)CC1
CC12CC3Cc4cc(Cl)c(OC(F)F)cc4CC3C1CC1C2N(C)C1CCC3C1
COc1ccccc1N1CCN(CCCn2nc(Nc3ccccn3)c3ccccc32)CC1
C=CC1(c2c3cnc(N)nc3sc2N)CCN(CCCc2ccc(F)cc2)CC1
O=C1c2ccccc2S(=O)(=O)N1C1CCN(Cc2ccc3ccccc3c2)CC1
O=C1CCc2ccc(NC(=O)c3ccnc4ccccc34)c3cccc(c23)-3
CCCc1ccccc1N1CCN(CCC(=O)c2ccc(C(F)(F)F)cc2)CC1
Cn1c(=O)c2c(nc3n(CCCN4CCN(c5ccccc5)CC4)c(=O)ccn23)n(C)c1=O
COc1ccc(C=C2C(=O)N(Cc3ccc([N+](=O)[O-])cc3)C(=O)NC2=O)cc1
COc1cccc(CNCCCCN2CCCC2)c1
Fc1ccc(-c2c[nH]c3ncnc(N4CCNCC4)c23)cc1
Clc1cccc(OC2CN(CCc3ccc[n+]4[O-])CC2O)c1Cl
CN1CCN(C2CC(c3c4c(sc4cccc(C(N)=O)c34)C2=O)C2(C)COC2C)C1=O
CC1=CC(=O)N(NCCCCCN2CCN(c3ccccc3Oc3ccccc3)CC2)C(=O)N1
Fc1ccc(CCCN2CCN(c3nc4ccccc4s3)CC2)cc1
CN1CCc2cc(O)cc3nc(O)nc(n23)C1
c1c2c(c(OCCCNCCCc3c[nH]c4ccc(C(F)(F)F)cc34)ccc2F)n(c2ccccc21)S1(=O)CCNCC1
c1ccc2c(c1)CCC(CNCCc1ccccc1)O2
CCN1CCC(C)(c2ccc(C)c(O)c2)CC1
CCN1CCc2ccc(OCCCN3CCC(c4ccc(Cl)cc4)CC3)cc2CC1
CCCCCOc1ccc(C(=O)NCC2CCN(CC)CC2)cc1
COc1ccc(CCN)c(S(=O)(=O)c2cccc(C)c2)c1
COc1cccc(C)c1N1CCN(CC(=O)c2ccc(I)cc2)CC1
c1ccc(N2CCN(Cc3c[nH]c4ccccc34)CC2)cc1
COc1ccc2ncc(C(=O)NCCCCCCN3CCN(c4ccccc4OC)CC3)cc2c1
O=C1CC2(C21)c1c3c(c4c(c1N2c1ccccc1)CO3)cccc1c2-3
O=C1c2ccccc2C(=O)N1CCCCCN1CCN(c2ccccc2)CC1
COc1cccc2c1-c1cccc3c1C(C2)N(C)CC3
CCN1CCC(n2cnc3ccc(-c4ccc(C(=O)N5CCN(C)CC5)cc4)nc32)CC1
CCC(=O)Nc1cccc(N2CCN(C3CNCC3OC(=O)Nc3ccccc3F)C2)c1
COc1ccccc1N1CCN(CCCN2CC3CN(CC4COc5cccc(O)c5O4)CC3C2)CC1
Fc1ccccc1N1CCN(CCCCCCN2CCC(O)(c3ccccc3)CC2)CC1
O=C(NCCCN1CCN(c2cccc3ccccc23)CC1)c1cc2cc(Cl)ccc2s1
Clc1ccc2nc(CNCC3CC3CNC2)cc(F)c2c1
Oc1nc2cccc(N3CCN(CCCc4c[nH]c5ccc(F)cc45)CC3)c2s1
N#CCC1CCC(=C2CCC3=C(CCC3)C2CC=CC3C(=O)N(CCN)CC(=O)O)CC1
COCCN1CCC2c3c(cccc3O)CCC21
COc1ccccc1N1CCN(CCCCCCCn2ncc(C)c(N)c2=O)CC1
CCN1CCC2c3ccccc3CCc3ccc(CN(O)C(=O)C(C)(C)C)cc3C2=C1
C=CCOc1ccc2c(c1)-c1cccc3c1C(C2)N(C)CC3
COc1ccccc1CCN1CCC(c2cn(-c3ccc(F)cc3)c3ccccc23)CC1
COc1ccc2c(c1)c(CC(=O)NC1CCN(Cc3ccccc3)C1)cn2-c1ccccc1
c1ccc(CN2CCC(c3cccc4sccc34)CC2)cc1
c1ccc(Oc2ccccc2OC2CNC2)cc1CCCN1CCCCC1
COc1ccc2snc(N3CCNCC3)c2c1
CCCN(c1sc2ccccc2c1C)S(=O)(=O)c1ccccc1
Cc1ccc2c3c(n1)NC(CCCN1CCN(c3ccccc3OCCF)CC1)CC2
COc1ccccc1N1CCN(CCSc2nsnc2CNc2cc(-c3ccccc3)ccc2OC)CC1
Cc1ccccc1N1CCN(CCCCCC(=O)N2CCOCC2)CC1
Oc1nc2cc(F)ccc2c(O)c1CCN1CCc2occc2C1
O=C1N(CCCCN2CCN(c3ccccc3)CC2)CCN1c1ccccc1
O=C1N(CCC2CCN(Cc3cccs3)CC2)CCN1c1cc2c(N3CCNCC3)c(Cl)ccc2s1
Cc1cc2c3c(ccc2n1-c1ccccc1Cl)OCCc1cccc(c1)-3
COc1cc2c(cc1O)-c1c(Cl)cccc1C(c1ccccc1)NC2=O
CCCN1CCc2[nH]c3c(C)ccc(c3c2=O)C1
CCc1ccccc1CNC(=O)c1cccc(C)c1
O=C1N(CCN2CCC(N3CCC(c4ccccc4)CC3)CC2)CCN1c1cccc(Cc2c2coc3ccccc3c2Cl)c1
COc1ccccc1N1CCN(CCCCN=C2CCC3CCC2C3)CC1
COc1cccc(C(=O)CCCCN2CCc3cc(O)ccc3C2)c1OC
COc1ccccc1C1CC(=O)N(CCCN2CCN(c3cccc(Cl)c3Cl)CC2)c2ccc(Cl)cc2C1=O
Fc1ccc(C(Nc2ccccn2)(c2ccccn2)C2CCC(F)(F)CC2)s1
OC(CCN1CCN(c2cccc3c2OCO3)CC1)c1csc2ccccc12
COc1ccccc1N1CCN(CCCSc2nc3scc(-c4cccc(C(N)=O)n4)c3s2)CC1
c1ccc2c(c1)c1c1c[nH]ccc12
OCCCN1CN2CCC1CC(NC1CC1)C2
CN1CCc2cc(C(c)c3ccc4c(O)cccc4c3)ccc2C1=O
COc1ccc(S(=O)(=O)N2CCN(CC#N)CC2)cc1NCC(O)CN1CCC(c2ccccc2)CC1
COc1cccc(C(=O)NCCCN2CCN(c3cccc(Cl)c3Cl)CC2)c1
CCOc1cc2c(cc1O)OCCC2c1ccc(OC)c(OC)c1
COc1ccccc1N1CCN(Cc2cn(-c3ccc(Br)cc3)c(-c3ccc(O)cc3)c3ccc(O)cc23)CC1
CCN1CCCC1CNC(=O)c1c(Br)ccc(O)c1OC
CCCN(CCCCN1CCN(c2ccccc2O)CC1)S(=O)(=O)c1ccc(Cl)cc1
CN1CCC(CCN2CCN(C3CCCCC3OCCN3CCCCC3)CC2)C1=O
c1ccc2c(c1)Nc1c[nH]nc1-2
CN1CCN(c2cc(CCCCc3ccccc3)nc3cc(-c4ccco4)ccn23)CC1
Cc1ccc(N2CCN(CCC3CCC(C)(C(=O)Nc4ccc(F)cc4F)CC3)CC2)cc1F
COc1ccccc1N1CCN(CCc2cn(-c3ccc(Cl)cc3)c3ccccc23)CC1
FC(F)(CNc1cccc2ccccc12)C(F)(F)CO
COc1ccccc1N1CCN(CCN(C(=O)C2CC3CCCC3CC2)c2ccccc2)CC1
COc1ccc(F)c(-c2ccc(F)cc2C2CNCCC2CC(=O)Nc2cccc(NS(C)(=O)=O)c2)c1
Cc1ccc2scc(C(=O)N3CCN(Cc4ccc5c(c4)CCN5)CC3)cc2c1
CCc1ccc(C(=O)N2CC3(CCN(C(=O)c4c[nH]c5ccccc45)CC3)C2)cc1
CN1CC=C(c2cn(-c3ccc(F)cc3)c3ccc(I)cc23)CC1
O=C(NCCCC1CCCN1C(=O)C(n2c(O)nc3ccccc32)C1)c1ccc([N+](=O)[O-])cc1
Cc1cccc(CNCC2(F)CCN(C(=O)c3cc(C)c(OC4CCNC4)cc3)CC2)c1
CN1CCN(c2cccc3ccc(O)cc23)CC1
CCCCCCCCCCC=CCC=CCC=O
CCCCN1CCN(c2ccc3ccccc3n2)CC1
Cc1cc(F)c(OCC(O)CN2CCN(c3ccccc3Cl)CC2)c(C)c1
COc1ccccc1N1CCN(CCCCNC(=O)c2ccc(C)cc2)CC1
CC(C)N1CCN(c2cccc3ccoc23)CC1
COc1cccc(CNCC2(F)CCN(C(=O)c3cn4cc(Cl)cc4n3C)CC2)c1
Cc1cccc(-c2nc(C3CCN(C4CN(C(=O)OC(C)C)C4)CC3)c3ncc(C)nc-3[nH]2)c1
NC(=O)c1cccc2c1CC(N(CCCc1c[nH]c3ccccc13)C1CCC1)CO2
CN1CCC(c2cn(-c3ccc(F)cc3)c3ccc(Br)cc23)CC1
COc1ccccc1N1CCN(CCCCNC(=O)c2ccc3ncsc3c2)CC1
c1cc2c(NCCCCN3CCN(c4ncccn4)CC3)cccc2[nH]1
CCCSc1ccccc1N1CCN(CCN2C(=O)C3(CCCC3)CC2=O)CC1
COc1ccc2c(=O)n(CCCCN3CCN(c4ncccn4)CC3)ccc2c1
CN1CCC(c2c(-c3ccccc3)[nH]c3ccc(F)cc23)CC1
CC1(C)CN(C2CCC(CNS(=O)(=O)c3cccs3)CC2)CC1(O)c1ccsc1
COC(c1ccccc1)(c1ccccc1)C1CCCN1C
COc1ccccc1N1CCN(Cc2cc(Cl)n(-c3ccc(F)cc3)c2Cl)CC1
CCCCCCCCCn1cc(C2=C(c3cccc(OC)c3)C(=O)NC2=O)cn1
CN1CCc2cc(OCCCN3CCC(c4ccccc4)CC3C)ccc2C1=O
CCCN(CCN1CCN(c2cccc3ccccc23)CC1)C1CCc2ccc(O)cc2C1
CCCN(CCN1CCN(c2cccc3nccnc23)CC1)C1CCc2cc(O)ccc2C1
COc1ccccc1N1CCN(CCCSc2nc3ccccc3o2)CC1
COc1cccc2c1CC1CC(CC3CCCCC3)C(N(C)C(=O)c3ccoc3)CCN12
COc1ccccc1OCCNCC1COC(c2ccccc2)(c2ccccc2)OC1=O
O=C1C=C2c3cc(O)ccc3N=C(c3ccc(O)cc3)N12
Fc1ccccc1N1CCN(CCCCCCCc2ccc3ccccc3n2)CC1
COc1ccccc1N1CCN(CCC(=O)N(C)CCCc2ccc(F)cc2)CC1
COc1ccccc1N1CCN(CCn2c(O)nc3c(c(=O)n(C(C)C)c(=O)n3Cc3ccccc3)cc2=O)CC1
CCN1CCCC12Cc1ccc(O)cc1C2=O
COc1ccc2scc(S(=O)(=O)NCC(CN3CCN(c4ccccc4)CC3)C(C)(C)C)c2c1
Nc1nc(O)c(Oc2ccc(Oc3ccccc3)cc2-c2ccccc2)n1
CCCOC(=O)c1ccc2c(-c3ccccc3)c(CCC)c(O)cc2c1
CC1(C)Oc2c(OCCN3CCN(CCc4coc5ccccc45)CC3)cc(C(=O)Nc3ccc(F)cc3)cc2C1=O
CCCc1ccc(N2CCN(CCn3ccc(CCC)c3C)CC2)c(OC)c1
CCN1CC(=O)N(c2cccc(C(F)(F)F)c2)c2ccccc21
O=C1C2CCCCN2C(=O)N1CCN1CCN(c2cccc(Cl)c2)CC1
O=C1CC2(CCCC2=O)CC(=O)N1CCN1CCN(c2ccc(Cl)cc2)CC1
CC1CC(=O)Nc2c(CN3CCN(c4ccccc4)CC3)cc(O)c(=O)n21
c1ccc(CCCCN2CCN(c3cccc4sccc34)CC2)cc1
O=C(CC1CCOCC1)NCCCCCN1CCN(c2cccc(Cl)c2)CC1
NC(=O)c1ccc2c(c1)CCOC2CCN1CC=C(c2csc3cc(F)ccc23)CC1
c1ccc(OCCN2CC3CCC(C3)C2)cc1
COc1cccc2sc(OCCCCN3CCN(c4cccc6ccc(N(C)C)cc5c4)CC3)cc12
[cH]c1cc2[nH]cc(OCCN3CCN(c4ccccc4)CC3)c2c(=O)n1C
CN1CCCC1CCN1CCC(c2cn(-c3ccc(F)cc3)c3ccc(CNC(=O)C4CC4)cc23)CC1
CNc1nc2c(OCCN3CCC(Cc4sc5cc(F)ccc5c4=O)CC3)cccc2n1
Cc1ccc(F)cc1N1CCN(CCn2c(O)c3ccccc3c2Br)CC1
COc1cc(I)cnc1C1CCN(c2cccc(NC(=O)c3cccc(F)c3)c2O)CC1
COc1ccccc1N1CCN(CCCn2c(=O)[nH]c3sccc3c2=O)CC1
Fc1cccc(C2CCN(CC3COc4ccccc4O3)CC2)c1
O=C(c1ccccc1)N1CCCC(CN2CCC(c3noc4cc(F)ccc34)CC2)C1
NC(=O)CSc1ccc2cc(OCCc3cn[nH]c3)ccc2c1
CCC1CC(=O)OC(COc2ccccc2)C1
COc1cccc(C(=O)NCCN2CCCC2)c1OC
COc1cccc2c1-c1cccc3c1C(C2)N(C)CC3
O=C1C(CCC2CCCCN2)c2ccccc2N1CCc1ccc(F)cc1
CCN(CCOC)C1C(=O)Cc2cc3cccc(O)c3cc2N1c1ccc(OC)cc1
N=C1NC2(c3cccc(F)n3)COC(c3nccc4[nH]ccc34)CC2CS1
CSc1nc2ccccc2n1C1CCN(CCc2coc3ccc(OCCN5CCN(C)CC5)cc23)CC1
O=C(CCCN1CC2C(COc3ccc(Cl)cc3)C2C1)c1oc2ccccc2c1=O
CCc1c(Nc2c(Cl)cccc2C(=O)NCCCN(CCO)CCCN(C)C)c(=O)c1OC
O=C(NCCN1CCN(c2cccc3ccccc23)CC1)c1cccs1
CC1Cc2ccccc2N1C(=O)CCC1CCN(Cc2cccc(C(N)=O)c2)CC1
COc1ccccc1N1CCN(CCCCCN(C(=O)c2ccc(-c3ccccc3)cc2)C2CCCCC2)CC1
CCCN1CCCC2c3cccc(O)c3CCc3cc(O)cc1c32
c1cc(C2CCN(CCCc3c[nH]c4ccc(-n5cnnc5)cc34)CC2)ccn1
O=C(CNC(=O)C1CC1)NC1CCC(CCN2CCN(c3nsc4cc(F)ccc34)CC2)CC1
O=C1Cc2ccccc2S(=O)(=O)N1CCCCN1CCN(c2cccc(Cl)c2)CC1
CCN(C)C1CCc2c([nH]c3ccccc23)C1c1ccccc1
OC1(c2ccc3c(c2)OCO3)CCc2c(O)ccc3c2CC1O3
CN1CCC(NCc2ccc(C(=O)N3CCN(C)CC3)cc2)CC1
CS(=O)(=O)NCC1CCC(c2cc(F)ccc2F)CC1N1CCN(C(=O)C(CC2CCCCC2)c2ccc(F)c(Cl)c2)C1=O
Cc1ccccc1N1CCN(CCCCOc2ccc3c(c2)CC2(CCCC2)N3)CC1
O=Cc1c(-c2ccccc2)sc2cccc(OCCCN3CCN(CCCNc4c5c(nc6ccccc56)c(=O)c(Br)c4CC4)CC3)c12
CCCC1=NC2(CCCC2)C(=O)N(C)C2=CCC3=CC=CC12
O=C(NCCCCN1CCN(c2cccc(I)c2)CC1)C12CC3CC(CC(C3)C1)C2
CC1CN(CCCc2cc(-c3ccccc3)ccc2O)CCN1C1CCc2c(C=S)cccc2C1
NC(=O)CCCCN1CCN(c2cccc(C(=O)c3cc4ccccc4o3)c2O)CC1
CCCN1c2ccccc2C(=O)N(O)C1=O
O=C1N(CCCCN2CCN(c3cccc(Cl)c3Cl)CC2)CCN1c1ccccc1
Nc1ccccc1C(=O)CCCN1CCC2C(C1)c1cccc3scc2c1C(=O)N3CCO2
Cc1ccc2c(N3CCN(CCc4c[nH]c5cc(F)ccc45)CC3)cccc2n1
O=C(NCC1CCC(c2ccc(F)cc2)c2ccccc2C1)c1ccc(F)cc1
Oc1nc2cccc3c2sc1-3
Oc1ccc(C2(c3cn(-c4ccc(F)cc4)c(-c4ccc(Cl)cc4)c3)SCCN2)cc1
CCCN(CCCCN1C(=O)CCc2cccc(OC)c2C1=O)C1CCc2ccc(OC)cc2C1
CCOc1ccccc1N1CCN(CCNC(=O)C2CCCCN2C(=O)C(Cc2ccc(C(F)(F)F)cc2)NCC)CC1
Cc1ccc2c(N3CCN(CCc4ccc5c(c4)N(C)C(=O)NC5)CC3)cccc2n1
CCC1(CCCCN2CCN(c3cccc(C)c3C)CC2)C(=O)Nc2ccccc21
NCC1(c2cccc(F)c2)CCC(N2C=CC(c3ccccc3)CC2)CC1
O=C1c2ccccc2C(=O)N1CCCCCN1CCc2ccccc2C1
COc1ccccc1N1CCN(CCCCCCn2c(O)nc3cc(I)ccc32)CC1
COc1ccccc1N1CCN(CCCCN=C23CC4CC(CC2C4)N3)CC1
CCNC(=O)c1ccc2[nH]c(C3CCC(CN(C)C)CC3)cc2c1
Clc1cccc2c1[nH]c1ccccc12
Clc1ccccc1N1CCN(CCCn2c(SCCc3c[nH]c4ccc(OCCOCCOCCCO)cc34)nc3ccccc24)CC1
CSc1ccc2c(c1)C(N1CCN(C)CC1)CC2c1ccc(O)cc1
c1ccc(CCCN2CCN(c3ccccc3)CC2)cc1
CN1CCc2cc(Cl)cc3c2C1Cc1cccc(O)c1-3
CC12CC3Cc4ccc(C(N)=O)cc4CC1CC(C)(C4)C2=O
CS(=O)(=O)c1cccc(OCCOc2ccccc2)c1
Oc1c2cnc(OCc3ccc(F)c(F)c3)cc2CCN1C(=O)CC1(O)c2ccccc2CC1C1
CN1CCc2nc(C(=O)NCCN3CCN(c4cccc(I)c4)CC3)c(F)nc2C1
CCCN1CCCC(COC(=O)c2ccc(CC)cc2[N+](=O)[O-])C1
CCc1cn(C)c(=O)c(OCCCN2CCN(c3ccccc3OC)CC2)n1
CN1CC(C(=O)NC2CCC(O)C2)CC2c3cc(Cl)cc4[nH]cc(c34)CC21
Nc1ccccc1C(=O)CCCN1CCC(c2cn(Cc3c[nH]c4ccccc34)c3ccc(cc23))CC1
CCOCc1ccc(CN2CCN(c3ccc(Cl)cc3-c3cccs3)CC2)cc1
CC(C)CNCCCc1cccc2nc(O)c(O)nc12
CN(C)S(=O)(=O)c1cc2cccc(CCN3CCN(c4cccc(CNC(C)=O)c4)CC3)c2[nH]1
CCCCCN1CN(c2ccccc2)C2(CCN(CC)CC2)C1=O
[H]C(F)(F)CCN(CCCN=C(N)NCc1ccccc1)CCN1C(=O)C2CCCCN2C1=O
O=S(=O)(NCCCCN1CCN(c2noc3ccccc23)CC1)c1coc2cc(Cl)ccc12
CN1CCc2cc(N3CCN(CCCN4C(=O)Cc5ccccc54)CC3)ccc2S1(=O)=O
CC1CCCN(C2C3CC4CC2CC(O)(C4)C3)C1
c1ccc(CCCCN2CCN(c3ccccn3)CC2)cc1
CN1CCN(C2=Cc3c(OCCF)ccc3C(c3ccc(Cl)cc3)C2)CC1
COc1ccc(OC)c(NC2COc3ccccc3O2)c1
O=C(CCCN1CC=C(c2ccccc2)CC1)c1nccc(-c2cccc(Oc3ccccc3)c2)n1
OC1(c2ccc3c(c2)OCO3)CCCN1
COCc1ccccc1N1CCN(CCCc2cn(-c3ccc(F)cc3)c3ccccc23)CC1
Oc1nc2ccccc2n1CCCCN1CCN(c2ccccn2)CC1
O=C1OCCCN1C(=O)c1ccc(N2CCN(C(=O)c3cc(Cl)ccc3Br)CC2)cc1
Fc1ccc(F)c(C(F)(F)C2CCC(c3ccc4c(c3)N-4)O2)c1
COc1cccc2c1CCC2CNCCc1ccccc1
O=C1c2cc(OCCCCN3CCC(c4noc5cc(F)ccc45)CC3)ccc2CS1
N#Cc1cccnc1N1CCN(CCn2c(O)c3ccccc3c2Oc2ccccc2)CC1
CC1CN(CCc2ccccc2)CCC12CCN(c1ccc(F)cc1)CC2
COc1cc(C)c(CCN2CCN(c3cccc4ccncc34)CC2)cc1OC
CCCOc1ccc(N2CCN(CCN3CCN(C(C)c4cccc(N)c4)CC3)CC2)cc1
CCCn1c(=O)c2c(nc3n2CCCN3C)n(Cc2ccccc2)c1=O
CN(C)CCOCC1=Cc2ccccc2Sc2ccc(Cl)cc21
COc1ccc2nccc(CCN3CCN(c4ccccc4)CC3)c2n1OC
OC1(c2ccc(Cl)cc2)CC2CCC(C1)N2Cc1c[nH]c2ccccc12
CCCNc1ccc(S(=O)(=O)N2CCC(CN)CC2)cc1Cl
CC(=O)Nc1cccc(CC(O)CNCC2(c3ccc(F)cc3)CCN(C3CCOCC3)CC2)c1
O=C(c1ccc(Cl)cc1)N1CCC(Sc2nc3ccccc3n2Cc2ccc(Cl)cc2)CC1
CCC1COc2c(cccc2-c2ccccc2)C2CCN1c1c(C)cccc12
C1=C(c2ccccc2F)CN2c3c(cccc3C2)C1CC2
CN(CCN1CCN(c2nccc3ccoc23)CC1)C1CCc2c(O)cccc2O1
COc1c(C)cc(C(=O)NCCCN2C3CCCC2CC(CCO)(c2ccccc2Cl)N3)cc1OC
COc1c(N2CCOCC2)ccc2c(=O)cc(-n3ccc(Br)cc3=O)oc12
OC1(c2ccc(Cl)cc2)CCN(CCCN2CCc3c(cccc3Cl)C2)CC1
COc1ccccc1N1CCN(CCCCCn2c(O)nc3ccccc32)CC1
CC(=O)NC1CCC(CCN2CCN(c3nccc4c3CN(C)CC4)CC2)CC1c1ccccc1
CCCN1CCN(c2ccc(CN(C3CCC3)S(=O)(=O)c3cccc(Cl)c3)cc2)CC1
COc1ccccc1N1CCN(CCCCn2cnc3sc4c(c3c2=O)CC(N2COC=C(C)C2)CC4)CC1
Cc1cccc(N2CCN(CCC(Oc3cc(Cl)cc4[nH]cnc34)c3ccccc3)CC2)c1C
COc1ccccc1N1CCN(CCCCN2C(=O)C3CCN3C2=O)CC1
COc1ccc(C2=CCN(CCc3cccc(Oc4cccc(C(N)=O)c4)c3)CC2)cc1
c1ccc(-c2ccnc(N3CCNCC3)c2)cc1
COc1cccc2c1CCCC2CCN1CCN(c2ccccc2NS(=O)(=O)C(C)C)CC1
C=C(C)CCN1CCN(c2nc3ccccc3n2C)CC1
COc1ccccc1N1CCN(CCCCn2ccnc2)CC1
CN1CCc2c(sc3ncc4ccccc4c2-3)C1
COc1cnccc1N1CCN(CCCCN2CCC(c3cccc4c3OCCO4)CC2)CC1
COc1cc2[nH]cc(CCCCN3CCC(c4noc5ccccc45)CC3)c2cc1Cl
COc1ccccc1OCCNCC1CC2CCCC2S1(=O)=O
COc1ccccc1N1CCN(CCCNC(=O)C(C)(C)O)CC1
Oc1c2ccccc2c2ccccc2c2nc(CN3CCNCC3)nn12
Cn1c(=O)c2c(nc3n(CCCN4CCN(c5ccccc5)CC4)c(-c4ccccc4)cn3c2=O)n(C)c1=O
Cc1ccc(CN2CCN(c3cc(Cl)cc4cc(OCCCCCN5CCCC5)nc24)CC3)nc1
Cc1ccccc1N1CCN(C2CC(c3ccc(F)cc3)c3ccc(Cl)cc32)CC1
CC(=O)Nc1ccc(S(=O)(=O)NC2CCN(Cc3ccccc3)CC2)cc1
O=C1Nc2ccccc2CC1CCCN1CCN(c2cccc(Cl)c2)CC1
CC(C)NCCN1CCN(CC(=O)N2Cc3c(C(C)O)n[nH]c3C2)CC1
Cc1cc2c(CCC(=O)NCCCN3CCN(c4ccc(OCCN5CCCC5)c(Cl)c4)CC3)ccc(O)c2o1
CN(C)CCCN1CCN(c2cccc3cc(O)ccc23)CC1
O=C1C2CCCN2C(=O)N1CCCCN1CCN(c2cccc3ccsc23)CC1
CC(C)N1CCN(CCNC2COc3ccccc3O2)CC1
CN1CCN(c2ccccn2)CC1
OC(=NCN1CCCCC1)c1cnc(N2CCC(F)(F)C2)c(C2CCNCC2)c1
COc1ccccc1N1CCN(CCCNC(=O)c2ccc3cc(Cl)cc(=O)n23)CC1
CCn1c(-c2ccccc2Cl)cc(CC)c1C(=O)NC1CCC(Nc2cccc(C(N)=O)c2)CC1
Oc1cc2c(cc1CCCN1CCN(c3ccc4ccccc4c3)CC1)OCO2
O=S(=O)(NCc1ccncc1)c1ccccc1Cl
Nc1cccc(COc2ccc(Cl)cc2C(=O)NCCCCN2CCC(c3csc4ccccc34)CC2)c1
CN1CCc2cccc3c2C1Cc1ccccc1-3
OC1C(c2cc3ccccc3s2)CC2CCC1C2
Cc1ccc(-n2cc(CCN3CCN(c4cccc(Cl)c4)CC3)cc2=O)cc1
CCc1ccc(OCCON2CCC(N3C(=O)CN(C)CC3c3ccccc3)CC2)cc1
c1ccc2c(CCNCCCCOc3ccccc3)c[nH]c2c1
COc1cccc2cc(-c3ccc(S(C)(=O)=O)cc3)n(CCN3CCN(C)CC3)cc12
COc1cccc(C(C)CN2CCN(c3nsc4ccccc34)CC2)c1
COc1ccccc1N1CCN(CCCCNC(=O)c2cccc3ccccc23)CC1
O=C1Nc2ccc(F)c3c2CCN1CCN3CC1CCC(O)CC1CCCc1ccccc1
O=C(CCN1CCN(c2ccc(F)cc2F)CC1)c1ccc(F)cc1
CN(C)CCc1c[nH]c2ccc(-n3cncn3)cc12
CCCCCCCCOc1ccc2[nH]cc(CCN)c2c1C
Cc1cc(OCCN2CCC(O)CC2)cc2[nH]c(C(F)(F)F)c(C)c12
Fc1ccc(OCCCNCC2CCC(c3nnn[H]n3)N2)c(Cl)c1
COc1cc(F)cc2c1CC(N(CC=Cn1cn(-c3ccccc3)c3ccccc31)C(C)N)CO2
O=C(NCCN1CCN(C2CCCC2)CC1)C12CC3CC(CC(C3)C1)C2
CN1CCC2(CCCc3c(Cl)cccc32)CC1
Oc1nc2ccccc2n1CCCCN1CCN(c2cccc(Cl)c2)CC1
CN1CCC(CCN2CCN(c3ncc4c(n3)cn4Cc3ccc(F)cc3)CC2)CC1
O=C(CC1CCOC1)N1CCN(c2ccccc2)CC1
CCN1CC(=O)C(CN2CCC(c3cn(-c4ccc5ccccc5n4)c4ccccc34)CC2)O1
O=c1c(O)c(-c2ccc(Cl)cc2)oc2c(O)c(O)ccc12
COc1ccccc1N1C(=O)C(=Cc2cccc3c2ccc(CCCC(=O)NO)cc23)SC1=O
Oc1nc2ccc3c(c(OCCCCCCCCCCN4CCCc5ccccc54)NC3CCCCN3)ccc2o1
CN(C)C(=O)NCCCSc1cnc(Cl)c(Nc2ccc(O)cc2)n1
Cc1ccc2ccc(OCC3CN=C(NC(=O)COc4ccc(C(C)(C)C)cc4)O3)cc2n1
CN1CCC(CN2CCC(Cc3cccn3-c3ccc(F)cc3)CC2)CC1
COc1ccccc1N1CCN(CCCCCNC(=O)c2ccc(F)cc2)CC1
COc1ccccc1N1CCN(CCCN2C(=O)C3CCCCN3C2=O)CC1
Fc1ccc(CN2CCC(c3noc4cc(F)ccc34)CC2)cc1
CN(C)CCN1CCCC1c1cccc(O)c1
CC1(C)Oc2c(OCCN3CCC(Cc4cccc(N)c4Cl)CC3)cc(O)c3c2OCC1(C)C
CCCN(C1CCC(N2CCN(CCN3C(=O)CC3=O)CC2)CC1)C1CCc2cc(O)c3c(c2C1)C(=O)CC3
Cc1ccccc1Oc1ncccc1C1CCNCC1
Cc1cc(O)cc(C)c1C(=O)NCCCCN1CCC(c2ccc(F)cc2)CC1
CC(C)N1CCN(C2=Nc3ccccc3N(C)c3ccc4nc(C(=O)NCCN5CCOCC5)ccc34)CC2C1
CCN1CCC(NC2CCc3ccc(C(F)(F)F)cc3C(=O)Nc3ccc(-c4ccccc4C(C)=O)cc32)CC1
CN(C)Cc1ccccc1Oc1ccc([N+](=O)[O-])cc1
O=c1n(Cc2ccc(F)cc2)ccc2nc(OCCCN3CCC(c4noc5cc(F)ccc45)CC3)cn12
COc1ccc(S(=O)(=O)N2CCC(C(=O)NC3CCN(c4ccccc4)CC3)CC2)cc1N1CCN(C)CC1
Cc1ccc(COc2cccc3c2CC(=O)C2CCN(c3ncnc4ccccc34)CC2O)nc1
CCN1CCC(N2CCC(CNC(=O)c3cc(C(F)(F)F)cc(C)c3)CC2)CC1
CNCc1ccc(C(=O)Nc2ccc(Oc3ccnc(N4CCN(C)CC4)c3)c(Cl)c2)cn1
O=C(NC1CCC(CCN2CCC(Cc3ccc(F)cc3)CC2)CC1)c1ccccn1
Cc1ccc2ccc(OCCCN3CCc4c(O)cccc4C3CO)nc2n1
CCCN(CCC)C1CCc2cccc(C(C)=O)c2C1
CCN1CCC2c3c4ccccc4CC3CCC21
COc1ccccc1N1CCN(CCCc2ccc(Br)cc2)CC1
OC1(c2ccc(Cl)cc2)CCN(Cc2c[nH]c3ccccc23)CC1
O=S1(=O)c2cccc3c2CCC3(CCN(Cc4ccccc4)CC3)CN12
Cc1cccc(Cl)c1N(CCCN1CCN(c2cccc3c2OCCO3)CC1)C(=O)CC(C)C
CNC(=O)c1ccccc1N1CCN(CCC(c2ccc(F)cc2)c2ccc(Cl)cc2)CC1
CCN(CCCc1c[nH]c2ccc(F)cc12)C1COc2c(F)ccc(C)c2S1(=O)=O
COc1cccc(C#N)c1Oc1cc(N)n2ncnc(N3CCN(C)CC3)c12
Cc1cccc2c1OC1CCN(CCn3c(O)c(-c4ccoc4)n(-c4ccc(F)cc4F)c3=O)CC1CC2
CCc1ccc(NC(=O)NCCc2c[nH]c3cc(O)ccc23)cc1
O=C(NC1CC2CCCC(C1)N2Cc1ccccc1)c1ccc2cccc(O)c2c1
NS(=O)(=O)CCNC(=O)C1CCC(c2nnn3cnc4[nH]ccc4c23)CC1
COc1ccccc1CN1C(=O)C2CC(N3CCN(c4ccccc4OC)CC3)CCC(NC(=O)C(C)(C)C)C(N)C12
CC#CC1(O)CCC2C3CC=C4=CC(=O)CCC4=C3C(c3ccc(-c4ccccc4)c(F)c3)CC21C
N=C(O)C12C3CCC(CC3)(O)C1CO
OCC1COc2cc(F)cc(O)c2O1
CN1CCc2cc(S(=O)(=O)NC3CCCCC3)ccc2C1CC(=O)NO
COc1cccc(CCNCCCN2C(=O)C3CCCN3C2=O)c1
O=C1N(CCN2CCN(CC3CCCCCC3)CC2)CCN1c1ccccc1
O=S(=O)(NCCCCN1CCN(c2nsc3ccccc23)CC1)c1csc2ccccc12
NC(=O)c1cccc2c1C(=O)N(CCCCN1CCC(c3cc4ccccc4n3C3CC3)CC1)C2
O=C(c1cccc2ncccc12)N1CCC(CCCSc2nc3ccccc3s2)CC1
N#Cc1ccc2c(c1)C1CCN(CCC3COc4c(Br)ccc(F)c43)CC1C2
CC(c1ccc(O)cc1)C1CCN(CC2CCCc3ccc(F)cc32)CC1
CCCN(CC1CC1)C1CCc2c(ccc3ccc(O)cc23)C1
CNC(=O)c1ccc(F)cc1Nc1ccc(-c2cccc3nnc(OC)n23)cc1F
O=C1C2CCCCN2C(=O)N1CCCCNCCCNCCNc1c2c(nc3ccccc13)CCCC2
COc1ccccc1N1CCN(CCCc2c[nH]c3ccc(F)cc23)CC1
CCCCN(CCCC1CCCCC1)C1CCCc2ccc3c(c23)CC1
CN1CCN(C)CC(c2ccc3ccccc3c2)C1
CC1CCC(N2CCC(N3Cc4ccccc4S3(C)Cc3ccco3)CC2)CC1
CN(C)Cc1ccc2[nH]cc(CCCCN3CCN(c4ccccc4OCc4ccc(F)cc4F)CC3)c2c1
COc1ccccc1N1CCN(CCN(C(=O)C2=C(Cl)CNCC2)c2ccccn2)CC1
COc1ccc2c(c1)OCC(CCN1CCC(c3noc4cc(F)ccc34)CC1)O2
CCN1CCc2cccc3c2C1Cc1ccc(OCCN3CCOCC3)cc1-3
c1ccc2[nH]cc(C3CCCN(CCCC4CCCc5[nH]c6cccc(Br)c56)CC3)c2c1
CC1CN(Cc2ccc3ccccc3c2)CCN1CCc1ccccc1
COc1ccccc1N1CCN(CCCCNC(=O)c2ccc(Br)s2)CC1
CC(C)NCCc1ccc(Cn2cccc2-c2ccncc2C(F)(F)F)cc1
Cc1ccc(-c2nc(SCCCN3CCC4(CC4c4ccc(C(F)(F)F)c5[nH]ccc45)CC3)n3ccccc23)cc1
COCOc1ccccc1N1CCN(CCCCn2c(O)cc3c(ccn3C)c2=O)CC1
COc1ccc(C(=O)NCCC(=O)NCC23CC4CC(CC(C4)C2)C3)cc1
N#Cc1c(N2CCN(CCCc3c[nH]c4ccc(F)cc34)CC2)cc(I)c(C(F)(F)F)c1Cl
O=C(NCCCCN1CCN(c2cccc3ccccc23)CC1)c1cccc2c1-c1ccccc1C2=O
COc1ccc2[nH]cc(CCCCN3CCN(c4ccccc4CN)CC3)c2c1
O=C(NC1CC2CCC(C1)N2Cc1ccn(C3CCC3)c2c(F)cccc12)c1ccccc1
O=C1CC2(CCC(C(=O)NO)CC2)CCCN1C1CC2CCC(C1)C2
CN1CCc2cc(-c3ccc4nc(N5CCOCC5)cc(C(F)(F)F)c4c3)ccc-21
O=C1c2[nH]c3cccc4c3cc2CCN1CC4
Cc1c(Cl)c(OCc2ccc(C#N)cc2)c(F)c(C)c1OCC(O)CC(=O)O
O=C1C2CCN(CCc3ccc([N+](=O)[O-])cc3)CC2C(=Cc2ccc(Cl)cc2)N1Cc1cccc(Cl)c1
C1=C(c2ccccc2)CCN(CCCc2c[nH]c3ccc(F)cc23)C1
COc1ccccc1N1CCN(CCC(=NO)c2cccc[n+]2[O-])CC1
O=C1c2ccccc2C(=O)N1CCCCCNCCCCNCC1=CCCc2ccccc21
COc1ccccc1N1CCN(CCCCNC(=O)c2ccc(O)c(O)c2)CC1
COc1cc(OC)cc(N(CCN2CCC(Cc3c[nH]c4ccccc34)CC2)C2CC2)c1
CN(C)CCC(c1ccccc1)c1cccc(O)c1
O=C(C=Cc1ccccc1)NCCCCN1CCOCC1
c1ccc2c(CCNCCN35CCc5c(OCCc6ccccc6O)C3CC4)c[nH]c2c1
COc1ccccc1OCCNCCOc1ccccc1
CC(Nc1ccc(F)cc1)c1cc(C(=O)N(C)C)cc2c(=O)cc(N3CCOCC3)oc12
CC(=O)c1ccc(CNCC2CCN(C4CCN(C)CC4)C2)cc1
COc1ccc2[nH]cc(CCCCN(C)=O)c2c1
Oc1cc2c(N3CCN(CCc4ccccc4)CC3)cc(Br)cnc2s1
CCCN(CCCCCNCCCCNC(=O)c1ccccc1)C1COc2ccccc2C1
COc1cccc(CN2CCN(CCCc3c[nH]c4ccc(I)cc34)CC2)c1OC
CN1CN(C2Cc3ccc(NC(=O)c4cccs4)cc32)CC11CCc2c(O)cccc2O1
N#Cc1cccc(NCC2CC(N)CCN2Cc2cccc(F)c2)c1
COc1ccccc1N1CCN(CCc2ccc(CCCNC(=O)C(C)C)o2)CC1
CCN(C)CCc1cccc2cccnc12
COc1ccccc1N1CCN(CCCCN2C(=O)C3CCCCN3C2=O)CC1
COc1ccccc1N1CCN(CCNS(=O)(=O)c2cccc3ccccc23)CC1
CCNC1CCc2cccc(CN)c2C1c1ccccc1
CCOC(=O)NC1CCN(CCCn2c(-c3cccc(C)c3)cc3ccccc32)CC1
O=c1c2ccccc2ncn1CCCN1CCN(c2ccccc2)CC1
COc1cc2nccc3c2c(C=CCCN2CC(c4cccc(Cl)c4)CC2)cn1
COc1ccc(F)c(C(=O)NCCN2CCN(c3ccccc3OC)CC2)c1
CC1Oc2c(F)ccc(N3CCOCC3)c2C(N)=N1
CN(C)CCCOc1ccc(C2=C(c3ccncc3)C(=O)NC2=O)cc1
O=C(CCCN1CCN(c2ccccn2)CC1)NC12CC3CC(CC(C3)C1)C2
CC(N=C1CCN(CC2COCCO2)CC1)c1ccccc1
CCCN(CCC)C1Cc2ccc3c(cnn3-c3ccc(F)cc3F)c2C1
c1ccc2nc(Nc3ccc4c(c3)cnn4CCN3CCCC3)ccc2c1
O=C(O)CN1C(=O)C(NC2CC3CCCCC3C2)C(=O)c2ccccc21
CCCCN(CCCC)C1COc2ccccc2N1
OC(=NC1CCC(CCN2CCN(c3ccccc3)CC2)CC1)c1cccnc1
CNCc1cc(OC)n(-c2ccc(Cl)cc2Cl)n1
CN1CCc2cc(Cl)c(OCCCN3CCN(c4ccc5cc[nH]c5c4)CC3)cc2C1
OC1(c2ccc(Cl)c(F)c2)CC2CCC(C1)N2Cc1cscn1
Cc1csc2c(N3CCN(CCc4ccc(N5CCN(C)C5=O)c4)CC3)cc(F)cc12
Fc1ccc(CNCCOc2c[nH]c3nccn23)cc1
CCCN1CCCC2c3c(OC)cccc3CCC21
COc1ccccc1OCCNCC1CC(C(=O)NCCCN2CCC(F)(F)CC2)CN1C
Oc1nc2ccccc2n1CCCCN1CC=C(c2ccc3ccccc3n2)CC1
N#CCC1(n2cc(C(=N)O)c(Nc3ccc(C(F)(F)F)cc3)n2)CCN(Cc2ccsc2)CC1
CN1CCc2cc(Cl)c(O)cc2C2c3ccccc3CCC12
CN1CCN(CCCCc2ccccc2)CC1
Cc1ccc(S(=O)(=O)NC(CC(=O)NCCC2CCN(CC3CCOCC3)CC2)c2ccc(F)cc2)cc1
COc1ccc2c(c1)NC(=O)N(CCCCN1CCN(c3ccc(I)cc3)CC1)C2
CCCn1c(=O)n(C2CCCCC2)c(C)c1-c1cccc(Cl)c1
Fc1cnc(CN2CCN(c3cccc4c3oc2=O)CC3)nc1
O=C(c1ccc2nc(-c3ccc(C4CCNC4)cc3)ccc2c1)C1CC1
CC(C)CN1CCN(c2ccccc2)C(=O)C12Cc1ccc(O)c3c(c1C2)CCN3C
CCc1nc2ccccc2n1C1CCN(CCCSc2cc(Cl)cc(C(F)(F)F)c2)CC1
CCOc1cc2[nH]ccc2cc1-c1cccc(CN(C)C)c1
CN1CCc2cc(O)ccc2CC1N=C1CC(=O)C(C)O1
Clc1c(OCCCCCN2CCN(c3ccc4ncccc4n3)CC2)cc(Cl)c1OCC1CC1
O=C(COc1cccc2[nH]ccc12)N1CCN(c2ccccc2)CC1
C=CC1CC1Cn1cc(C)c(C(=O)c2c(OC)c(OC)cc3cc(C)ccc23)c1
O=C(NCCN1CCC(O)(c2ccc(Cl)cc2)CC1)c1cc2cc(Cl)ccc2s1
COc1ccccc1N1CCN(CCn2c(=O)sc3cc(-c4ccoc4)ccc32)CC1
COc1cccc2c1CC1CCN(CCC3CN(C(=O)c4ccn(-c5ccsc5)c4Cl)CCC3N)CC12
CC1NCC(O)Oc2ccccc2C(O)CC1O
CN1CCN(C2Cc3ccccc3Sc3ccc(O)cc32)CC1
CC(C)Oc1ccc2c(c1)CCC(CN1CCN(c3ccc4ccccc4n3)CC1)O2
COc1cc(O)c(C(=O)C2CC3C5CC6C3C(O)C(CO)C4C(O)C(O)C42C)c(OC)c1OC
CCCN(CCN1CCN(c2ccccn2)CC1)C1CCc2cc(O)ccc2C1
COc1ccc2c(c1)CCC(CN1CCC(C(=O)c3ccccc3)CC1)C2O2
Cc1cccc2c1N(Cc1ccc(C(C)(C)C)cc1)CCN(C)CC2
Cc1ccc(CN2CCN(c3cccc4c3OCCO4)CC2)cc1
CCCOc1ccccc1C(=O)OCC1CCC(COC(=O)CCc2ccc(O)cc2)NC1
O=C1N2CC=CCC2C(=O)N1COc1ccccc1
COc1cccc2c1CC(Nc1nccc(C(N)=O)c1I)CO2
c1ccc(OC2CC3CCC(CC2)N3CCN2CCCC2)cc1
CN1CCC(Nc2ccc(N3CCN(C)CC3)c(C#N)c2)CC1
Oc1nc2cccc(SCCCN3CCN(c4cccc5ncccc45)CC3)c2[nH]1
COc1cccc(OCCNCCCCCN2C(=O)C3CCCN3C(=O)c3coc4cccc24)c1
COc1ccccc1N1CCN(CCCSc2nc3sc(-c4ccc(C(F)(F)F)cc4)nc3c(=O)n2N)CC1
O=[N+]([O-])c1cccc(Cl)c1Nc1ccc(C=CC2CCNCC2)cc1
Cc1c(C)n(CCCN2CCN(c3ccc(C(F)(F)F)cc3)CC2)c2cccc(Br)c12
Cc1ccc2c(OCCN3CCN(Cc4csc5ccccc45)CC3)cccc2n1
O=C(NCCCCN#Cc1ccccc1)OC1COC2COCC12
CCCCN1CCC2(CC1)OCc1c(C(C)C)sc3cccc13
O=C1C2CCN(CCC2)c2ccccc2N1O
COc1cccc2c1CCCC2CCC(=O)N1CCN(C2CCCCC2)CC1
Cc1cccc(F)c1N1CCN(CCn2c(CCC(=O)N(C)C)c3ccc(Cl)cc32)CC1
Cn1ccc(COc2ccc3c(c2)Cc2c-3n[nH]c2-c2ccc(OC(C)C)cc2CC3)n1
Oc1nc2cc(Cl)ccc2c(O)c1CCCCCCN1CCN(c2ccccc2)CC1
CN(C)CCN1C2CCC1CC(O)(c1cccc(Cl)c1)C2
COc1ccccc1N1CCN(CCNC(=O)c2ccc(-c3ccc(C)nc3)cc2)CC1
Cn1nc(-c2ccc(F)cc2)cc1C(=O)NC1CN(Cc2cc3ccccc3s2)CC1O
CCCN1CCC2c3c(O)cccc3CCC2C1
N#CC(=C(N)c1ccc(O)cc1)C1CCC(=O)N(C2CCCCC2)C1
O=C1c2ccc(-c3cncnc3)cc2C(=O)N1CCCCN1CCC(c2c[nH]c3ccccc23)CC1
CCN1CCC(CN2CCN(C3(CCCC)c4ccccc4Sc4ccc(C(F)(F)F)cc43)CC2)CC1
COc1ccccc1S(=O)(=O)NC1CCC(NC(=O)c2ncccn2)CC1
Cc1n[nH]c2ccc(-c3ccc(Cl)cc3)cc12
CN(C)C(=O)CN1CCCCN(C(=O)c2cc3cc(Cl)ccc3[nH]2)C1=O
COc1ccccc1N1CCN(CCCCSc2nc3ccccc3s2)CC1
CCC(C(O)=N(C)C)c1ccc2c(c1)C(Sc1ccccc1)OC2=O
CCN1CCCC1CN1CCN(c2cccc(C(F)(F)F)c2)C1=O
O=Cc1cn(CCN2CCN(c3ccccc3)CC2)n(-c2ccccc2)c1=O
Oc1nc2cc3c(cc2s1)CCC(CN1CCC(c2ccc(F)cc2)(c2ccccc2)O1)=NCCC3
COc1cc(NCCN(C)C)c(Cl)cc1C(=O)NC1CC2CCC(C1)N2C1CCC1
Cc1ccc2c3c(c(O)n1CCCN1CCN(c3cccc(Cl)c3F)C1)OCCO32
CN1CCC(CNc2cc3c(c(O)c1O)CCCO2)Cc1ccc(F)cc1
O=C1N(Cc2ccccc2)CCN1c1cnc(F)c(C(F)(F)F)c1
COc1cc[n+](CCCCN(C)CCc2ccccc2C)cc1
O=C1C(c2ccccc2)CC(CN2CCN(c3ccc(F)cc3)CC2)=CC1
NC(=O)c1cccc2c1CC(N(CCCCc1c[nH]c3ccccc13)CC1CC1)CO2
CCCN(CCN1CCN(c2cccc3c2OCO3)CC1)C1CCc2cccc(OC(F)(F)F)c2C1
O=C(NCCCCN1CCN(c2cccc(Cl)c2Cl)CC1)c1ccc(F)cc1
COc1c(Cl)ccc2c1c(C)nn2-c1ccc(C(=O)NC2CC2)cc1
CN1CCc2nc(C(=O)c3ccc(CN4CCFCC4)c(F)c3)c(C3CCCC(N)C3)nc2C1
COc1ccc2c(c1)CC(=O)N(CCCNCCCNC1CCc3c(C)cccc3C1)C2
COc1ccccc1N1CCN(CCCCNC(=O)c2ccc(O)n2C)CC1
CNC1CCc2cc(OCCF)c(O)c3c2C1Cc1cc(O)c(O)c(O)c1-3
C#CCN(Cc1ccc2nc(C)n(C)c(=O)c2c1)c1ccc(C)n1C
O=C(CC(CCCN1CCC(O)(c2ccccn2)CC1)c1ccc(F)c(F)c1)c1ccc(F)cc1
Cc1cccc2c1c(O)c1n2CCN(CC2COc3ccc(NC(C)=O)nc3O)C1C
COc1ccc(F)cc1OCCCNCc1cccc(O)c1OC
O=S(=O)(NCCCN1CCC(n2c(O)nc3ccccc32)CC1)c1ccc(F)cc1
COc1ccc2oc(CCCN3CCc4cc(OC)ncc4C3)cc2c1
CC1(C)Oc2c(sc3c(F)ccc(F)c23)C(c2ccc(Cl)cc2)O1
COc1ccccc1OCCNCC1CCC(c2ccccc2)O1
c1cc(CN2CCN(CCCOc3cccc4[nH]c5ccccc5c34)CC2)ccc1O
COc1ccccc1N1CCN(CCCCC2CCCO2)CC1
COc1ccccc1N1CCN(Cc2nc3ccccn3c2N2CCC2)CC1
COc1ccc2[nH]cc(CN3CCN(c4ncccc4C#N)CC3)c2c1
O=C1CC(c2ccccc2Cl)(c2ccc(F)cc2)CS1
COc1ccccc1N1CCN(CCCCNC(=O)c2ccc(CCCn3ccnc3)cc2)CC1
CN1CCc2nc(NC(=O)c3ccc(F)c(C#N)c3)ccc2C1
CCOc1ccc(Cl)cc1N1CCN(CCCC(=O)C2CCN(c3ccccc3)CC2)CC1
CCCN(CCCCNc1c2c(nc3ccccc13)CCCC2)C1CCc2ccc(O)cc2C1
CN1CCN(c2ccccc2OCc2ccccc2)CC1
FC(F)(F)c1cccc(N2CCN(CCCCNc3cccc4ccccc34)CC2)c1
COc1ccccc1N1CCN(CCCCNC(=O)CSC)CC1
COc1ccc(Cl)c2c1CCN(C)CCc1ccccc12
O=S(=O)(NCCCCN1CCOc2cc(F)ccc21)c1c[nH]c2cccc(F)c12
CCN(CCCCCNC1=CC(=O)C(NCCCCN2CCc3ccccc3O2)=CC1=O)Cc1ccccc1OC
NC(=O)c1ccc2c(c1)N=C(C1CCN(Cc3ccccc3)CC1)CCC2
CN(CCO)CCCCc1coc2cc(O)ccc12
COc1ccccc1N1CCN(CCCNS(=O)(=O)c2csc3ncccc23)CC1
COc1cccc2c1OCCC2CN(C)CCc1ccc(C=Cc2ccc(O)c(O)c2)cc1
CN1CC(C(=O)NCc2ccccc2Cl)=C(CSc2ccccc2)NC1=O
C1=C(c2csc3c(F)cc(-c4ccsc4)cc23)CSC(c2cccc(Cl)c2)N1
O=C(c1cn(CCN2CCN(c3ccc(Cl)cc3)CC2)c2ccccc12)C1CCC1
O=C(NCCCN1CCN(c2ccc(Cl)c(Cl)c2)CC1)C12CC3CC(CC(C3)C1)C2
COc1ccccc1N1CCN(CCSc2nc3ccc(C)cc3n2CC(=O)N(C)C)CC1
Oc1ccc2c3c(cccc2n1)CCN(Cc1ccccc1)CC3
Cc1ccc2c(N3CCN(CCc4ccc5c(c4)NC(=O)CO5)CC3)cccc2n1
COc1ccccc1N1CCN(CCCCNC(=O)C(=O)c2cccs2)CC1
CCCNc1cccc2c1CC(=O)N(C)C2c1ccc(F)cc1
COc1ccccc1N1CCN(CCCCc2ccccc2)CC1
CC(C)(C)c1ccc2ncc(CNC3CC3)cc2c1
COc1ccc2c(c1)CCCN1CC(=O)c3ccc(F)cc3CC1C2O
COc1ccccc1N1CCN(CCCNS(=O)(=O)c2cccc3ccccc23)CC1
COc1ccc2c(c1)C(CCCN1CCN(c3cccc(C#N)c3)CC1)CCC2
O=C1N(CCN2CCN(c3cccc(Cl)c3)CC2)CCN1c1ccccc1
CCc1ccc2nc(O)sc2c1
O=C1OC2(CCC(C(=O)Nc3cnccn3)CC2)c2ccccc21
O=S(=O)(c1ccccc1)N1CCC(c2ccc(C(F)(F)F)cc2Cl)CC1
CCCN(CCC)C1CCc2cccc(N(C)C)c2C1
Oc1ccc2[nH]cc(C3(CCNc4ccccc4Cl)CCC3)c2c1
Cc1ccc2cccc(OCc3ccc4c(C)ccc(C)n4c3)c2n1
O=S(=O)(NCCCCN1CCN(c2noc3cc(F)ccc23)CC1)c1ccc2ccccc2c1
Oc1cc2c(c(O)c1CCCCN1CCN(c3cccc(Cl)c3)CC1)CCCC2
CC(C)CC(=O)NC1CCC(CCN2CN(c3nsc4ccccc34)CC2)CC1
COc1ccc(Cl)c(OC)c1C(=O)NCCC1COCC(=O)N1Cc1cccc([N+](=O)[O-])c1
NCCCNCCCN1CCN(c2ccc(Cl)c(Cl)c2)CC1
CC1(C)C(=O)N(CCCc2c[nH]c3ccccc23)C(=O)N1C1COCC1
Nc1ncc2cccc(OCCN3CCN(c4cccc(C(F)(F)F)c4)CC3)c2n1
COc1ccccc1N1CCN(CCOc2ccc3c(c2)OCCO3)CC1
Cn1cc(-c2ccc3c(c2)CCN3C(=O)Cc2c(F)cccc2F)cn1
CC(=O)NC1CCC(C)(c2ccc(N3CCN(C(=O)c4c[nH]c5cc(C(N)=O)ccc45)CC3)cc2)CC1
O=C1C=C(O)c2cccc(OCCCCN3CCN(c4ccccc4O)CC3)c2O1
CC1(N)CCC(Nc2c(C(=O)N3CC(C)(C)C3)cnn3cc(-c4ccc(C#N)cc4)cc23)CC1
O=C1CCc2ccc(Br)cc2C23CCCN(CC3)C12
N#CCC1(n2cc(C(=N)O)c(=Nc3ccccc3)[nH]2)CCC(N2CCNC(=O)C2)CC1
Oc1cccc(OCCN2CCN(c3ccccc3)CC2)c1
COc1ccc(CN2CCc3cc4nc(C(N)=O)sc4cc3CC2)cc1
O=C(NCCN1CCN(c2cccc3ccccc23)CC1)c1cc2ccccc2cn1
COc1ccc2c(c1)CC(CCN1CCN(c3ccccc3)CC1)CC2
Cc1ccc(N2CCN(CCC3CCc4ccc(CC(=O)N5CCN(C)CC5)cc4O3)CC2)cc1
CN1c2ccc(-c3cccc(CN4CCOCC4)c3)cc2C2=C(CCC2)N=C1C
COc1ccc2c(c1)OC(=CCc1ccc(C3=NOC4(COC4)OC(C)(O)CC3N=C(C=CCCCF)N)cc1)CO2
COc1cccc2c1CCc1cncc(CCN3CCN(c4ccccc4OC(C)C)CC3)c1N2
O=C1c2ccc(F)cc2C(=O)N1CCCCN1CCN(c2cccc3c2OCO3)CC1
COc1ccccc1N1CCN(CCCSc2nc3ccccc3c(=O)n2N)CC1
C(=Cc1ccc2c(c1)c1ccccc1[N+]1CCNC1)c1ccccc1
Brc1cc(N2CCN(CCCCNc3ccon3)CC2)ccc1Cl
O=C1CC2(CCCC2)CC(=O)N1CCN1CCN(c2cccc3c2CCN3S(=O)(=O)CCO)CC1
CCn1cc(N2CCN(C3CCC(C(=O)N4CCCC4)c4ccccc42)CC2CC2)c2ccccc2c1=O
COc1ccccc1N1CCN(CCOc2cccc(CN3CCCCC3=O)c2)CC1
COc1ccccc1N1CCN(CCCCNC(=O)c2ccccn2)CC1
CN1CCc2c(ccc3ccccc23)C1
O=C(CCCCCN1CCN(c2ccccn2)CC1)c1ccc(F)cc1
COc1ccccc1N1CCN(CCCCCn2c(O)nc3[nH]cnc3c2OC)CC1
Fc1ccccc1N1CCN(CCCc2c[nH]c3ccc(F)cc23)CC1
CN(C)CCc1c[nH]c2ccc(O)cc12
COc1cccc2c1CCCN(C)CCn1ccnc1CC2
Oc1nc2cc(CNCCCCCN3CCN(c4ccccc4S(O)(=O)c4cccc5[nH]ccc45)CC3)ccc2o1
COc1ccccc1N1CCN(CCCCn2c(O)c3c(c2O)CCC(c2ccc(F)cc2)O3)CC1
OCCCN(CCOc1cc(F)cc(CNc2cccc(-c3ccncc3)c2)c1)C1CCc2cccc(CO)c2C1
Cc1cc2c(N3CCN(CCc4cccc5c4OCCO5)CC3)cccc2[nH]1
COc1ccccc1OCCNCC1COc2ccccc2O1
Cc1c(C(=O)NCCCN2CCC(c3noc4ccccc34)CC2)sc2ccccc12
Oc1nc2ccc(CCN3CCN(c4ccccc4)CC3)cc2s1
C=CCSc1ccccc1OCCCN1COC(CCOc2cccc(CN3CCCC3)c2)C1=O
COc1ccc(F)cc1N1CCN(CC(=O)N(C)CCCN2C3CC4C=C2CC(O)(C4)C3)CC1
COc1ccccc1N1CCN(CCN2C(=O)Cc3c(ccc(-c4ccc(C(F)(F)F)cc4)c3C)C2=O)CC1
Cc1cccc(N2CCN(CCCCN3C(=O)c4ccccc4C3=O)CC2)c1C
COc1ccccc1N1CCN(CCCCc2cn(-c3ccccc3)c3cc(F)ccc23)CC1
COc1ccccc1N1CCN(CCC(=O)c2ccc(F)cc2)CC1
Oc1nc2c(N3CCN(CCc4cccc5sccc45)CC3)cccc2[nH]1
COc1ccccc1N1CCN(CCCCCCn2c(O)nc3ccccc32)CC1
Brc1cccc(N2CCN(CCCN3CCOc4ccccc43)CC2)c1
CCOc1ccccc1N1CCN(Cc2cc3ccccc3o2)CC1
COc1ccccc1N1CCN(CCCCCCn2c(O)cc3ccccc32)CC1
O=C1Cc2ccccc2N1CCCN1CCC(n2c(O)nc3c(F)cccc32)CC1
O=C1c2ccccc2C(=O)N1CCNCCCCCNCC1CCC(c2ccccc2)C1
CN(C)C(=O)c1cccc(C2CCN(C3CCN(c4ccc(O)cc4)CC3)CC2)c1
CN1CCN(C2=Nc3ccccc3Nc3ccc(Cl)cc32)CC1
Cc1ccc(CNCC2(F)CCN(C(=O)c3cc(C)ccc3OCC(F)(F)F)CC2)nc1
Cc1ccc2c(N3CCN(CCc4ccc(C(=O)NC(=O)CCC(=O)O)cc4)CC3)cccc2n1
Cn1c(=O)c2sc(N3CCC(N4CCN(c5ccccc5)CC4)CC3)n(C)c2n(C)c1=O
N#Cc1cccc(-c2cccc(OCCCCN3CCN(c4ccccc4OC(F)(F)F)CC3)c2)c1
COc1ccccc1N1CCN(CCCCNC(=O)C=Cc2ccc(O)c(O)c2O)CC1
Oc1cc2c(cc1O)-c1c-CCCC2C(=O)N1
NC(=O)c1ccc2cc(OCCO)ccc2[nH]1
CCOc1ccccc1N1CCN(CCCCn2c(O)cc3ccccc32)CC1
COc1ncc2cc(CCNCc3ccc(Cl)cc3)ccc2c1-c1ccc(Cl)cc1
CN1CCc2cccc(N3CCN(CC=Cc4ccc(Cl)c(Cl)c4)CC3)c2C1=O
COc1ccccc1OCCNCCCCNCCc1ccccc1OCCF
Nc1ncc(-c2cc(F)ccc2O)c(OCCCCCN2CCC(n3c(O)nc4ccccc43)CC2)n1
COc1cc(OC2CCC(O)CC2)cc2c1NC(=O)CC2
Cc1ccc2c(N3CCN(CCc4ccc5c(c4)NC(=O)CO5)CC3)cccc2n1
COc1cccc2c1CCCC2c1ncccc1F
Fc1ccc(CCCN2CCN(c3ccccc3Br)CC2)cc1
CNCCN(C)Cc1ccc(Cl)c2ccccc12
N#CC1CCCN1CCCCN1CCN(c2cccc(Cl)c2)C1=O
Cc1c(F)c(Oc2cccc(CN3CCCCC3)c2)ncc1C1CCN(C)CC1
COc1cc(C(=O)NCCN2CCN(c3cccc(Cl)c3Cl)CC2)cc(OC)c1OC
N#Cc1cccc2oc(CCN3CCN(c4ccccc4)CC3)cc12
OC(CNCc1ccccc1)C(CCC=CCCN1CCN(c2cccc(C(F)(F)F)c2)CC1)c1ccc(F)c(Cl)c1
COc1ccccc1N1CCN(CCCNC(=O)c2ccco2)CC1
Cc1ccc2c3c(ccc2n1)CCN(CCCSc1nnc(C)n1C)C3c1ccccc1F
COc1ccc2c(c1O)CCN(CCCn1cc3ccccc31)CC2
COc1ccccc1N1CCN(CCCCNC(=O)c2nc(C)n(-c3ccccc3)c2O)CC1
Cc1cc2c(OCC(O)CN3CCc4ccccc4C3)cc(F)cc2c(-c2ccccc2)n1
C#Cc1ccc2c(C3=CCN(C)CC3)c3ccc(CN4CCN(c5ccccc5OC)CC4)cc3nc2c1
CC(C)(C)S(=O)(=O)c1ccccc1Sc1ccccc1N1CCNCC1
O=C1c2ccccc2S(=O)(=O)N1CCC1CCN1CCN(c2nsc3sccc23)CC1
COc1ccc(C2CC3=C(CCN3C)c3ccc(Cl)cc32)cc1OCCN1C=CC=CCC1
c1ccc(CCN2CCC(c3c[nH]c4c3ccccc34)CC2)cc1
COc1cc(OC)cc(N(CCN2CCC2)c2ccc3ncc(-c4cnn(C)c4)nc3c2)c1
CCOc1ccccc1N1CCN(CCCc2ccccc2OC)CC1
CCN(Cc1cnc[nH]1)c1ccccc1N1CCN(C)CC1
CC1CCN(CCC23CCC1(C)Cc1ccc(O)c(O)c1)C2
O=S(=O)(NCCCF)c1ccc2c(c1)C=Cc1ccccc1-2
N#CC(c1ccc2c(c1)CCCC2)c1csc2ccc(F)cc12
O=C1N(CCN2Cc3ccccc3C(=O)C2)CCN1c1cccc(Cl)c1
CS(=O)(=O)N1CCC(c2nc3ccccc3n2Cc2cccc(Cl)c2)CC1
COC(=O)c1cccc(C(=O)NCCCN2CCN(c3cccc(Cl)c3Cl)CC2)c1
COc1ccccc1N1CCN(CCn2c(O)nc3scc(-c4c(Cl)cccc4Cl)c3c2=O)CC1
c1ccc(C2CCN(C3COc4ccccc4O3)CC2)cc1
OC1(c2ccc(Cl)c(Cl)c2)CCN(Cc2c[nH]c3ccccc23)CC1
CCOc1ccccc1N1CCN(CCCCn2c(O)cc3ccccc32)CC1
Cc1cc(-c2ccccc2)c2cccc(OCc3c(Cl)cn[nH]c3Cl)c2n1
O=C(Nc1ccccc1)OC1COc2c(OCc3ccccc3)ccc(Cl)c2C1
Fc1cccc(CCCCN2CCN(c3cccc4c3OCCO4)CC2)c1
CCCN(CCC)C1COc2c(ccc3ccoc23)C1
OCC(NCCCN1CCNCC1)c1ccc(F)cc1
O=C1CC23C=CC(c4ccc(O)cc4)CC2(O)C1(c1cccc(Br)c1)CS1
CN(C)C1CCc2sccc2C(C(=O)NCc2ccccc2)C1
Oc1ccc2c3c1OCCCCCC3CC(c1ccc(OCN3CCNC3=O)cc1)O2
CC(C)(C)CN1CCN(C2CC(c3ccccc3)CC2)CC1
COc1cc(C(=O)NC2CCN(C3CCOCC3)CC2)cc2[nH]cc(C=O)c12
CCN(CC=Cc1ccc(CCCc2ccc(C)cc2)cc1)C1CCc2ccc(OC)cc2C1
O=C1NCC2C(=O)NC3CCC3CN(CC2)C13
FC(F)(F)c1cnc(N2CCN(CCCCNCc3ccccc3)CC2)nc1
CCOc1ccc(CN2CC34CC5C6C5C4C2C6C5C(=O)O)cc1
COc1ccccc1N1CCN(CCCCNC(=O)c2nc3ccccc3c(=O)n2-c2ccccc2)CC1
CN1CCc2cc(Cl)c(O)cc2C2c3cccc(-c4ccc(Cl)cc4)c3CCC21
CC(=O)Nc1cccc(Oc2ccc(OC(=O)NCCCC(N)N3CCN(C)CC3)cc2)c1
Cc1ccccc1N1CCN(CCn2cnc3c(Cl)cc4ccccc4c32)CC1
Oc1cc2c(c3c1OC1CCCCC1)C1Cc4cccc5c4C1CCN3C2
CN(C)C(=O)C(C)(C)c1ccc(CCCCN2CCN(c3cccc(Cl)c3Cl)CC2)cc1
COc1cc(OC)cc(CCNC(=O)CNC(=O)C(CCCN=C(N)N)NC(=O)c2cccc(O)c2)c1
O=C1OCc2ccc(CN3CCN(c4ccccc4)CC3)cc2N1
CN1CC=Cc2cc([N+](=O)[O-])cc(CN3CCN(c4ccccc4)CC3)c2O1
COc1ccccc1N1CCN(CCCCn2cncn2)CC1
Oc1nc2ccc(COc3ccccc3F)nc2n1CCCN1CCC(c2csc3ccccc23)CC1
COc1cccc2c(=O)n(CCN3CCC(N(C)c4ccc5c(c4)C(C)C(C)(C)CO5)CC3)c(C)cc12
c1ccc2c(-c3ccc4c[nH]cc4c3)c[nH]c2c1
CCCN1CCC(COc2ccc(C(=O)NCCCC(O)c3cccc(Cl)c3)cc2C)CC1
Cc1nnc2c1C(c1cccc3occc13)CCN(C)C2
CCCN(CCCCCN1C(=O)CC2(CCCC2)CC1=O)CC1COc2cccc(OC(=O)N)c2C1
C#CCN(C)C1C=C(c2cn(-c3ccc(F)cc3)c3ccc(F)cc23)CC1
O=C1Cc2ccccc2N1CCCCCN1CCN(c2ccccn2)CC1
COc1cccc2c1CC=C(C)CN1CCc3c(ccc(F)c3C1)OCC2
O=c1[nH]c2ccccc2c(OCCN2CCC(c3ccccc3)CC2)c1-c1ccc(F)cc1
CC(C)Oc1ccccc1N1CCN(CCN2CC(C(=O)N4CCCC4C(=O)NC(C)(C)C4(C)C)CC2C)CC1
O=C1CCc2ccc(OCCCN3CCN(c4cccc(C(F)(F)F)c4Cl)CC3)cc2N1
CCCCN1CCN(c2cccc3c2OCO3)CC1
O=C1c2ccccc2C(=O)N1CCCCN1CCN(c2ccccc2)CC1
Cn1cc(-c2cc(CO)cc3c2-c2cccc4c(c2CCN2CCCC2)CCN4)cn1
COc1ccccc1N1CCN(CCCC(NC(=O)c2cccnc2)c2ccc(-c3ccc(F)cc3)nc2)CC1
CCCN(C)C1Cc2ccc(O)cc2C1
CCCCN(CCCC)C1CCc2cccc(C(=O)O)c2C1
COc1ccccc1N1CCN(CC(=O)C23CC4CC(CC2C4)C3)CC1
CN1CCN(CCCN2CC(c3ccc(F)cc3)CCc3cc(Cl)ccc32)CC1
COc1ccccc1N1CCN(CCn2nc3c(c(=O)n(C)c(=O)n3C)c(=O)n2C)CC1
CCCN(CCC)C1CCc2ccc3nc(O)oc3c2C1
COc1c(C(=O)NCCN2CCN(c3csc4ccccc34)CC2)c(=O)c2ccccc2n1C
O=C1N=C(NCCOc2ccccc2CCN2CCN(c3cccc(Cl)c3)CC2)OC12CCC2
CN1CCN(C2CC(c3ccc(F)cc3)c3ccc(Cl)cc32)CC1(C)C
O=C(NC1CCC(CCN2CCN(c3ccccc3)CC2)CC1)c1ccsn1
O=S(=O)(NCCCN1CCN(c2noc3ccccc23)CC1)c1ccc2cc(Cl)ccc2c1
COc1ccc2c(c1)C1CC(C1)c3ccc(F)cc3CN1CCc1cccc(O)c1OCCO)C2=O
COc1c(Cl)cc(F)cc1N(CCCN)C1CC2CCC(=C2C(=O)CC3CCC(=O)C(C)(C)C(C)(C)C3)CCN1
O=C1Cc2ccccc2N1CCCCN1CCC(N2CCC(c3ccccc3)C2)CC1
CCN(CC)C1CCc2ccc(C(=O)N3CCN(c4cccc(N5CCOc6cccc(C#N)c66)c4)CC3)cc2C1
Fc1ccc2c(c1)CCN(CCC1CCc3[nH]c4c(O)cc(F)cc4c3C1)C2
COc1ccccc1N1CCN(CCC(O)c2ccccc2)CC1
N=C(N)c1cccc(CCN2CCN(c3ccc4sc(C(N)=O)cc4c3)CC2)c1
O=C(CCCN1CCC(c2ccc3c(c2)OCO3)CC1)NCCc1c[nH]cn1
Cc1ccc(C(=O)NC2C4CC6C7C(=O)CC7C8C(=O)CCC7(C)CC8C)cc2C)cc1
CC(C)CN1C=Cc2cccc(OCCCN3CCC(c4nc6ccccc5n4C)CC3)c2C1
COC(=O)CCCN1C2CCC1CC(OC(=O)c1cc(Cl)cc(Cl)c1)C2
Cc1ccc2c(N3CCN(Cc4cccc5c4OCCO5)CC3)ccc(=O)[nH]c2=O)o1
COc1ccccc1N1CCN(CCCCC(=O)c2cccnc2)CC1
Clc1cc2c(cc1Cl)CNCCC2
O=C(CCCN1CCCC1)c1ncc(CCc2nnc(O)c3c2CCCC3)[nH]1
O=C1c2ccccc2S(=O)(=O)N1CCCN1CCC(nn2c(O)nc3ccccc32)CC1
Cc1nc2ccccc2n1-c1ccc(C(=O)c2ccccc2)c(F)c1
CCN(CC)CCCN1CCN(c2ccccc2SC(C)C)C1=O
O=C(NNc1ccccc1)NC1CCN(Cc2ccccc2)CC1
O=C1CCc2cc(CCCCN3CCN(c4cccc5ccccc45)CC3)ccc2N1
COc1cc(N)c(Cl)cc1-c1c[nH]c2ccc([N+](=O)[O-])cc12
Cc1ccc2c(N3CCN(CCCc4ccc5c(c4)NC(=O)CO5)CC3)cccc2n1
COc1cccc(COc2ccccc2OC)c1N1CCNCC1
CC1Oc2c(OCCCCF)ccc3c2C(Cc2ccccc2C3=CC(=O)NS3(=O)=O)N1C
Oc1nc2cc(N3CCN(CCCc4ccc(-c5cccnc5)cc4)CC3)ccc2s1
COc1cccc(C(O)CN2CCN(c3cccc(C(N)=O)c3)CC2)c1
CCCNc1ncc(Cl)s1
Oc1c2c(c(CCl)c1O)CCN(Cc1cccc(OCc3con3)c1OC1CC1)C2
O=C1N(CCN2Cc3ccncc3C2)CCN1c1cccc(Cl)c1
NC(=O)c1cccc2c1CC(N(CCCc1c[nH]c3ccc(Cl)cc13)C1CCC1)CO2
COc1cccc(OC)c1OCCNCCCCNCCc1ccccc1
CC(CN1CCN(c2ccccc2)CC1)C1CCCn1
COc1ccccc1N1CCN(CCCCNC(=O)C=Cc2ccncc2)CC1
CC(C)N1C(=O)c2ccccc2C2(CCN(CCCNC(=O)c3cc(F)cc(Cl)c3)CCCN3CCCC3)CCCC12
CCNC1CCC(N2CCC(C(O)c3ccc(Cl)cc3)c3ccccc32)CC1
CC(C)c1ccccc1N1CCNC(=O)c2c(c(O)c3ccccc32)C1=O
COc1ccccc1N1CCN(CCCCn2c(O)c3c(nc2Oc2cccs2)CN(C)C3)CC1
COc1cc(F)ccc1C(=O)Nc1ccc(F)c(C(=O)c2ccc(CNCCN3CCCC3)cn2)c1
CCCN1CCC(CNC(=O)c2ccc(O)cc2OC)CC1
CCCCCCCCCCN1CCN(c2nc3ccccc3o2)CC1
CCN1CC(CN2CCc3c(F)ccc(-c4ccc(C(F)(F)F)cc4F)c3C2)C1=O
Cc1ccc2[nH]cc(C3=CCCNC3)c2c1
Fc1ccc2c(c1)CC(N1CCNCC1)CC2
COc1ccccc1N1CCN(CCCCC2CCCS2(=O)=O)CC1
O=C1CCc2cccc3c2N1CCC3
CCN(CC)C1CCc2ccc(O)cc2C1
CCCCCc1c(O)cc2c(c1C)C(c1ccc(OCCCN3CCCCC3)cc1)OC2=O
CCCN(CCCCNC(=O)c1ccc2ccccc2c1)C1CCc2c1cccc2C(C)=O
c1ccc2c(c1)CCC(CCNCc1ccc4c(OCCN4CCCCC4)nc1)O2
Cc1nc2ccccc2n1-c1cccc(N(Cc2ccncc2)C(=O)c2ccc(O)cc2O)c1
c1cnc(NCCCCN2CCN(c3cc4ccccc4s3)CC2)nc1
O=C(OCc1ccc(I)cc1)C1CCCN(c2ccccn2)C1
Cc1cccc(C(=O)NCCCCN2CCN(c3ccccc3Cl)CC2)c1
COc1ccc(C(=O)NCCN(C)CCCc2ccc(S(N)(=O)=O)s2)cc1OC
CCCC1(CCCCCN2CCN(c3ccccn3)CC2)C(=O)Nc2ccc(Cl)cc21
COc1ccccc1N1CCN(CCCCN2C(=O)C3CCCN3C2=O)CC1
c1ccc(Oc2nccc3c2CCC3)nc1OCC1CCN(CCN2Cc3ccccc3C2)CC1
O=C1NCCc2cc([N+](=O)[O-])cc3c2N1CC3
CN1CCc2cccc3c2C1Cc1cccc(O)c1-3
CC(C)Oc1ccccc1N1CCN(C2CCC(NS(=O)(=O)c3ccccc3)CC2)CC1
C=CCOC(C)c1cccc2c1CC(NCC(C)C)CC2
COc1ccc(C2(O)CCCCC2C)c2c1C(=O)CCC2=O
O=C1N(CCC2CCN(CC3COc4ccccc4O3)CC2)CCN1c1ccccc1F
Cc1nc(N2CCN(CCC3CCCCC3)CC2)c2c(O)cccc2n1
CN1CCCC1CNC(=O)c1cnc(C(=O)N2CC3CN(C)CC3(C)C2)c2ccccc12
O=C(CCCc1ccccc1)c1ccc2cc(O)ccc2c1
Cc1cccc(C(=O)NCCC2CC2C)c1OCC(=O)NCCCN1CCN(c2cccc(Cl)c2)CC1
CC(C)Oc1ccc2c(c1)OCCC(N1CCN(C3CCC3)CC1)=C2
O=C1C(c2ccccc2)CN(C2Cc3ccccc3C2)C1
CCCNC(=O)C(C)CC(O)C(CC(C)C)NC(=O)C(CCCS)NC(=O)C(C)NC(=O)C(NC)N)CC
COC(=O)Nc1nc2ccc(C3(O)c4c(OC)c(OC)ccc4CCN3Cc3cccc(Cl)c3)cc2[nH]1
S=C(NCCCCCN1CCN(c2ccccn2)CC1)c1ccccn1
O=S(=O)(NCCCN1CCN(c2ccccc2OCCc2ccccc2)CC1)c1ccc(Cl)s1
COc1ccccc1N1CCN(Cc2cn3c(C)cc4ccccc4c3c2C)CC1
CCN1CN(CCN2CC=C(c3n[nH]c4cc(F)c(F)cc34)CC2)CC1(C)C
CC(C)N1CCN(c2cccc3ccn(S(=O)(=O)c4cccc(C(=N)N)c4)c23)CC1
N#Cc1ccccc1N1CCN(CCCCN2CC(=O)N3CCCCC3C2=O)CC1
Cc1nc2ccccc2n1CCN1CCN(Cc2ccc3ccccc3c2)CC1
CCCS(=O)(=O)NCCCN1CCN(c2ccc3cc(C)ccc3n2)CC1
NC(=S)NN=CCCc1c[nH]cn1
COc1ccccc1N1CCN(CCN(C(=O)c2ccccc2)c2ccccn2)CC1
CNCC1(c2ccc3ccccc3n2)CCCCC1
Oc1nc2ccc3nc[nH]c3c2c2ncccc12
COc1ccc2c(c1)OCC(CCc1ccccc1)C2
COc1ccccc1N1CCN(CCCCNC(=O)C2c3ccccc3-c3ccc(OC)cc32)CC1
CCOc1ccccc1N1CCN(CCCNS(=O)(=O)c2cccs2)CC1
COc1ccccc1N1CCN(CCCCCNC(=O)c2csc3ccccc23)CC1
CNC(=O)Cc1c(C(N)=O)n(CC(O)COCCO)c(=O)n1CC
CCc1ccccc1CCCN1CCN(c2cccc(F)c2)CC1
Fc1ccc2[nH]cc(CCNCCNCCOc3ccc4[nH]c5c[n+](O)cc5c4c3)c2c1
COc1ccccc1N1CCN(CCCCCNC(=O)c2ccc(O)c3c2OCC3)CC1
Cc1cc(C(=O)N2CCCC2C)c(OCC2CCCCN2S(=O)(=O)c2ccccc2)n1-c1ccc(F)cc1
C=CC1Oc2ccc(OC)cc2-c2ccc3c(c21)C(C1CCC1)Nc1ccccc1-3
CN1CCC(c2c[nH]c3ccc(NC(=O)c4ccc(F)cc4)nc23)CC1
COc1ccccc1N1CCN(CCC(=O)c2ccc(I)cc2)CC1
COc1ccccc1N1CCN(CCn2c(O)nc3cc(-c4ccc(Cl)cc4)nc-3c2O)CC1
CCCCCC(NC(=O)CC)C(=O)NC(C(=O)NCC1CC2C3CCC(C2)N3C1=O)C(C)C
c1ccc2c(CCCCN3CCN(c4ccc(CCCN5CCCC5)cc4)CC3)c[nH]c2c1
CCOc1ccc2c3c(cc2c1)CC(NCC=C(C)Oc1ccccc1)CC3
O=S(=O)(NCCCN1CCN(c2nsc3ccccc23)CC1)c1cnc2ccccn12
CCCc1ccc2c3c(n(C)c12)CCN(C)C3c1cc-3[nH]c1C
CC(C)CN1CCN(c2ccn(CC3CCCCC3)c(n2)C2CCC(C)CC2)CC12CC=Cc1ccc(F)cc12
CN(CCc1ccccc1)CCC1COc2ccccc2O1
COc1ccc2nc(C(=O)NCCCCCCCN3CCN(c4ccc5cccnc5c4O4)CC3)oc2c1
COc1ccc(N(CCN2CCN(c3ccccc3)CC2)C2CCCCC2)cc1
COc1ccccc1N1CCN(CCCn2c(C)cc3ccccc32)CC1
CCN(CC)C1CCc2ccc(O)c3c2C1c1ccccc1-3
CC(C)N1C(=O)C(c2ccc(Cl)cc2)CC1(C)C
COc1ccccc1N1CCN(CCNC(=O)c2ccc(O)cc2)CC1
NC(=O)c1ccc(Oc2ccc(CN)cc2)c([S+](O)O)c1
Cc1ccc(C)c(O)c1C(=O)N1CCC(N2CCN(c3cccc(Cl)c3)CC2)CC1
COc1ccccc1N1CCN(CCCCn2cnc3sc4c(c3c2=O)CCCC4)CC1
Cc1ccccc1CNC1C(c2ccccc2)CC2CCC1N2C
COc1ccccc1N1CCN(CCCn2ccc3c(N4CCOCC4)ccc32)CC1
NC(=O)c1ccc2c(c1)CCCN2c1ccc(F)cc1
N#Cc1ccc2[nH]cc(CN3CCN(c4ccc(F)cc4)CC3)c2c1
CN(C)CCc1c[nH]c2ccc(-n3cncn3)cc12
Cc1oc(-c2ccc(Br)cc2)nc1C(=O)NCCC(N)COc1ccc2c(c1)N(C)C(=O)CC2
Fc1cccc(CNCC2CCN(CC3CC3)CC2)c1
O=C(c1c[nH]c2cc(Br)ccc12)C1COc2c(cccc2-c2ccccc2)O1
COc1cc(NS(=O)(=O)c2ccccc2)cc2ccccc12
CCCN1CCCC2c3cccc(OCCCCCCCCCN4CCc5cc(O)ccc5CC4)c3CCC12O
Cc1ccc2c(N3CCN(CCc4ccc5c(c4)NC(=O)CO5)CC3)cccc2n1
CCCN(CCCN1CCN(c2cnccn2)CC1)C1CCc2c(O)cccc2C1
CC(O)=Nc1ccc2c(c1)C(NCCCCc1cn(-c3ccc(F)cn3)c3ccc(F)cc13)C(=O)N2
COc1ccccc1N1CCN(CCn2c(O)nc3c(cc(C)n3C)c2=O)CC1
Nc1cccc(O)c1Oc1ccc(Br)c2c1OCCNC2
Cc1ccc2c(N3CCN(CCc4cccc5c4OCC(=O)N5)CC3)cccc2n1
COc1ccccc1N1CCN(CCn2c(O)nc3cc(-c4ccccc4CN)nc-3c2O)CC1
Cc1sc2nc(Sc3ccc(F)cc3)n(C)c(=O)c2c1C
COc1cc2c(c(OCCCN3CCN(c4nc4c(s4)c(=O)n(C)c(=O)n4C)c(=O)n3C)c1)CCCCCC2
COc1ccc2c(c1)C=NCCCCC(NC(=O)CCn1cnc3ccc(Cl)cc31)c1ccccc1CCO2
CSc1nc(-c2cccc(F)c2)c(-c2ccc(CO)cc2)n1C
COc1ccccc1N1CCN(CCCCn2ccnc2)CC1
CCCN1CCc2cccc3c2C1Cc1cccc(O)c1-3
O=C1CCc2ccccc2N1CCCN1CCN(c2ccccc2)CC1
Cc1cccc(N2CCN(CCN3C(=O)CC4(CCCC4)CC3=O)CC2)c1
O=C1c2cccc3ncc(CCCCN4CCN(c5ccccc5OCc5oc6cnnc56)CC4)n23)no1
CCN(CC)C1CCc2c(sc3ccccc23)C1
Cc1cccc(C)c1N1CC(C)(C)CC2=C1C(=O)c1ccc(OC(=O)c2cc3ccccc3s2)cc1OC2=O
COc1ccccc1N1CCN(CCn2c(O)nnc2Sc2ccccc2)CC1
Nc1nc(OCCCCN2CCN(c3ccc4cccc(Cl)c4n3)CC2)nc2ccccc12
COCC1(C(=O)Nc2cc(F)cc(C(N)=O)c2)CCC(N2CCN(c3cccc(C(F)(F)F)c3)CC2)C1
Cc1c(-c2ccccc2)nc2ccccc2c1C(=O)NC1CCCc2cccc(c21)C1C=CCC1
Cc1cc2cc(Sc3cccc(OC(C)C(=O)O)c3)ccc2s1
O=C1NCCn2cc(CCCN3CCN(c4cccc5sccc45)CC3)cc2=O)C12CCCCC2
CC(=O)N1c2ccc(Br)cc2SCCC1C(=O)NCC1CCC(N1C(=O)CCC1C(=O)C(N)=O)C(=O)N(C)N2CC1(C)CC1
Oc1c2c(c3c(O)nc4ccccc4n13)CCNCC2
O=S(=O)(NCCCN1CCN(c2nsc3ccccc23)CC1)c1cccc2cccnc12
c1cc(CN2CCN(CC3CNc4ccccc4O3)CC2)ccc1O
O=C1CCc2cccc(N3CCN(CCCOc4ccc(O)c5[nH]c(S)cc45)CC3)c2N1
O=S(=O)(c1cccc(F)c1)N(CCCN1CCN(c2cccc(Cl)c2Cl)CC1)c1ccc(Cl)cc1
Cc1ccc2c(N3CCN(CCc4ccc5c(c4)NC(=O)CO5)CC3)cccc2n1
Cn1cc(-c2ccc(N3CCN(c4ccc5ccccc5n4)CC3)cc2)cn1
N#Cc1cccc(Oc2ccccc2N)c1
CCCN(CCCCN1C(=O)C2(CCCC2)NC(=O)N2CCCc3c(Cl)cccc32)Cc2ccccc21
O=c1c2ccccc2nnn1CCCCN1CCN(c2nccc3sccc23)CC1
CC(C)(O)C(F)(F)c1ccccc1-c1cccc(S(=O)(=O)NC2CCN(Cc3ccccc3)CC2)c1
CC1(N)Cc2cccc(CNCC(c3ccccc3)c3ccccc3)c2O1
Fc1ccc(N2CCN(CCCC(F)(F)F)CC2)cc1
N#Cc1ccc(-c2ccc(CN3CCN(CC(N)=O)CC3)nc2)cc1
COc1cccc2c(C(=O)NCCCCCN3CCN(c4ccccc4OC)CC3)coc12
COc1cccc(N2CCN(CCCCc3ccc4c(c3)N=CC4O)CC2)c1
CN1CCN(C2=Cc3ccccc3Sc3ccccc32)CC1
N#Cc1cccc(N2CCN(CC3CC4c5cccc(O)c5NC3=O)CC2)c1
COC(=O)Nc1ccc2c(c1)c(C1CCN(Cc3ccccc3)C1)cn2-c1ccccc1
CCN1CCOC2Cc3c(O)cccc3CC21
O=C(CCNCc1ccc(F)cc1)Nc1cccc(F)c1
CS(=O)(=O)CC(=O)NCCCCCN1CCN(c2nsc3ccccc23)CC1
COc1ccccc1N1CCN(CCCCCCn2cc(-c3ccc(C)cc3C)nc2O)CC1
CNC(=O)c1c(-c2ccc(F)cc2)osc1Sc1ccc(NC(=O)C=CI)cc1
Cc1ncsc1CN1CCc2cc(OCCCCN3CCC(c4ccc(Cl)c(Cl)c4)CC3)ccc21
COc1ccc2cc(-c3cccc(Br)c3)c(C=N)nc2c1
O=c1[nH]c2ccc3c(c2n1O)-c1c-3sc(c1CN1CCC(c3ccc(Cl)cc3)CC1)CCC3
O=C(NC1CC2CCCCC2C1)C1C2CC3CC1CC(O)(C3)C2
Cc1ccccc1N1CCN(CCCNC(=O)c2nccc3c2NCN(C)C3)CC1
CCOc1ccccc1C(=O)NCCCN1C2CCC(C1)C2
COc1cccc(Sc2c3c(nn2CC(=O)N2CCNCC2)c2ncc(C)nc2N3)c1
CC1(C)Oc2ccc(C3CCCCC3)cc2S(=O)(=O)C12CC2
c1ccc2c(OCCNCCOc3cccc4[nH]ccc34)cccc2c1
NN#Cc1ccc(CCCN2CCN(c3cccc(C(F)(F)F)c3)CC2)cc1
Cc1csc2c(N3CCN(C(=O)Nc4ccc(S(=O)(=O)NCc5ccccc5)cc4)CC3)ccnc12
CCNc1c2ccc(OC)c(OC)c2c(C)c1OC
COc1ccccc1N1CCN(CC(O)COc2ccc3nc(-c4ccc(F)c(F)c4)n(CCCCC(=O)NS(C)(=O)=O)c3c2)CC1
O=C(NCC(O)CN1CCc2ccccc2C1)c1ccc(-c2ccccc2)s1
C1CC(=O)N(CCN2CCN(c3ccccc3C(N)=O)CC2)CC1(c1cccc(Cl)c1)c1cccc(Cl)c1
Cc1ccc(CNCC2(F)CCN(C(=O)c3ccco3)CC2)nc1
COc1ccccc1N1CCN(CCCCN2C(=O)SC3(CCCC3)CC2=O)CC1
N#Cc1cc(O)cc2[nH]c(C3CCCN(CCOc4ccccc4C(=O)Nc4ccc(Cl)cc4)C3)cc12
COc1ccccc1N1CCN(CCCN=C2=NC3C=CCN32)CC1
O=C1N(c2ccc(F)cc2)CCN1c1ccncc1
CCCOc1c(OCCCCCCCN)c(OC)c(Cl)c(=O)n1Cc1ccc(F)cc1
Cn1c(=O)c2c(nc3n(CCCN4CCN(c5ccccc5)C4=O)cnc3c2OCCF)n(O)c1=O
NC1c2cccc3nnc(CCN4CCN(c5ccccc5OC(F)F)CC4)c(NC(CC(F)(F)F)C4F)c2c2ccoc12
CCCN(CCCC)C1CCc2cccc3c2C1Cc1ccc(O)c(O)c1-3
COc1ccccc1N1CCN(Cc2cn(-c3ccc(C(F)(F)F)cc3)c(Cl)c(-c3ccc(F)cc3)c2)CC1
COc1ccc(C(=O)Nc2ccc(CCN3CCN(c4ccccc4OC)CC3)cc2)cc1
O=S(=O)(NCCCN1CCN(c2nsc3ccccc23)CC1)c1ccc2ccccc2c1
CCCn1cc(C(=O)NC2CC[N+](C)(O)C2)c(=O)c2ccc(F)cc21
c1ccc(OCCN(CCCN2CCN(c3ccccc3OCc3c[nH]n4cccc34)CC2)CC2CCCC2)cc1
O=C1N(CCCCN2CCN(c3cccc(Cl)c3)CC2)CCN1c1ccccc1
O=[N+]([O-])c1ccccc1N1CCNCC1
COc1ccccc1N1CCN(CCC2CCCCN2C(=O)C2CCCCN2C(=O)C2CCCCC2[N+]2CCc3ccccc3C2)CC1
CC1CC(=O)Nc2c(CCN3CCN(c4ccc(C(=O)NCc5ccccc5Cl)cc4Cl)CC3)nccn21
Oc1nc2cnc3ccccc3c2n1CCN1CCN(c2cccc(Cl)c2)CC1
N#Cc1ccc2[nH]cc(C3CCC(N4CCN(c5ccc6c(c4)C(O)N(C)C(=O)N(C)CC6)C4COC4)CC3)c2c1
Cc1ccc(C(=O)NCCCCN2CCN(c3cccc(Cl)c3Cl)CC2)cc1OCCN1C(=O)CCC1=O
COc1cc(S(=O)(=O)CCCN2CCN(c3cccc(Cl)c3)CC2)ccn1
O=C1N(CCN2CCN(CC3COC(c4ccccc4)c4ccccc4O3)CC2)CCCN1c1cccc2[nH]ccc12
COc1ccccc1N1CCN(CCn2c(O)n(-c3ccc(Cl)cc3)c3ccc(C(=O)N4CCCOCC4)cc32)CC1
Cc1ccc(F)c(N(C)C2CCN(C(=O)c3ccc4cc(O)ccc4c3)CC2)c1
Cc1ccccc1N1CCN(CCCNC(=O)c2nccs2)CC1
CCCN(CCCCN1CCN(c2ccc(Cl)cc2Cl)CC1)C1CCc2ccc(O)cc2C1
COc1ccc2nc3c(N)nc(C)nc3c(O)c2c1
Clc1ccccc1Oc1ccccc1N1CCNCC1
O=C1C2CCCN2C(=O)N1CCCN1CCN(c2ccc(C(F)(F)F)cc2)CC1
Cc1cc(C)c(C)c(S(=O)(=O)NCc2ccc(C)cn2)c1O
N#Cc1ccc(S(=O)(=O)NCC2CCC(NC(=O)Nc3ccccc3)CC2)cc1
CC(=O)C1=NN(c2ccccc2)C2C=CCC12
CCNc1cc(S(=O)(=O)NO)cc2ccc(-c3cccc(COC)c3)nc12
CN1CCN(C2CC(c3ccc(F)cc3)c3ccc(Cl)cc32)CC1(C)C
O=C1C2CCCN2C(=O)N1CCCCCNCC=C1CCCCC1
NC(=O)c1ccc2[nH]cc(CCCN3CCOCC3)c2c1
CC(C)CNc1ccc(F)c(CC2CCN(CCc3c[nH]c4ccccc34)CC2)c1
N#Cc1cc(F)cc(S(=O)(=O)NCC2CCC(NS(=O)(=O)c3ccc(F)cc3)CC2)c1
COc1ccccc1N1CCN(CCCCNC(=O)c2cc(O)c(C)c3nc4sccc4c23)CC1
CN1CCc2c(sc(S(=O)(=O)c3ccccc3)c2Cl)C1C
CC(=O)NC1CCc2cccc3c2C1Cc1ccc(OCCCCN2CCCCCC2)cc1O3
CCCN(CCC)C1CCc2cccc(Cl)c2C1=O
Cc1cccc(S(=O)(=O)NCCCN2CCN(c3cccc(C(F)(F)F)c3)CC2)c1
CN=C1NC2COc3c(O)c(O)cc4c3C2CN1CCCCN
N#CCC1(n2cc(C(=O)NCCN3CCN(c4ccccn4)CC3)cn2)CCC(F)CC1
COc1ccccc1N1CCN(CCCCNC(=O)c2ccco2)CC1
Oc1nc2ccccc2n1CCCCN1CCN(C2Cc3ccccc3CC2)CC1
Cc1ccc(N2CCN(Cc3nc4ccccc4s3)CC2)nc1
NCCCC(N)C(=O)NC(CO[NH]=O)C(=O)NCCCc1c[nH]c2ccccc12
CN1CCN(c2ccc(C(=O)NCCCCCCCCCN3CCN(c4nccc5ncccc45)CC3)cc2F)CC1
O=C(CCN1CCC(c2csc3ccccc23)CC1)c1ccc2ncccc2c1
Oc1ccc2c(c1)OC(Cn1c3ccccc3c3c3ccccc31)CC2
O=C1c2ccccc2Cc2cc(O)cc(F)c21
O=C1N(CCN2CC3(CCCCC3)CC2)CCN1c1ccccc1
COc1ccccc1N1CCN(CCCCc2ccccc2)CC1
CC(=O)OC1=C(C)N=C(C(=O)OC(C)(C)CC)C1c1ccccc1OCc1ccccc1
Nc1ccccc1C(=O)CCCN1CC=C(c2csc3ccccc23)CC1
CC1CC(=O)Nc2ccc(CCN3CCN(c4ncccn4)CC3)cc21
Cc1ccc2cccc(OCc3cccc(CN4CCN(c5ccccc5)CC4)c3)c2n1
CC1(O)CC(c2cnc(Cl)c(N3CC4CC2COC4)n2Cc2cc(F)c(Cl)c(Cl)c2)CC1(C)C
COc1ccccc1N1CCN(CCCCN2C(=O)C3CCCN32)CC1
CCCN(CCCCN1CCN(c2ccc(F)cc2)CC1)C1CCc2ccc(O)cc2C1
N#CC1CCCN(CC=Cs2ccccc2)C1
NC(=O)c1ccc2c(OCCC3CCCN3)cccc2c1
C=CCNC(=O)N1CCC(OC(C)(CNC(=O)c2ccc(F)cc2)c2ccccn2)CC1
CN(C)Cc1ccccc1N1CCN(CCCCCn2cnc3sccc3c2Cl)CC1
CC(C)CNC1C=C(c2ccccc2)C(C(=O)O)C1
COc1ccc2ccc(C=S)c(CCN3CCc4ccccc4C3)c2c1
O=C(NCCCCN1CCN(c2cccc3ccccc23)CC1)c1cc2ccccc2s1
CC(=O)Nc1cccc(N2CCN(CCCc3c[nH]c4ccc(C)cc34)CC2)c1
FC(F)(F)c1cccc(N2CCN(CCc3ccccc3)CC2)c1
COc1ccccc1N1CCN(CCCCCCCn2sc3ccccc3c2=O)CC1
O=C1C2CCCN2C(=O)N1CCCCN1CCN(c2nc3ccccc3s2)CC1
CC(C)c1ccc(C(=O)NCCCCN2CCN(c3cccc(Cl)c3Cl)CC2)cc1
COC(=O)C1CCC(CCN2CC(N3CCn4cc(Cl)c(I)c4C3=O)CCC2)CC1
O=C(NCCN1CCN(c2cccc3nnc(O)cc23)CC1)c1cccs1
CCCN(CCC)C1CCc2cccc(OC)c2C1
COc1cccc2c(OCCCCN3CCN(c4cnccn4)CC3C)cccc12
Cc1ccsc1CN(C)CCCCOc1cccc(C2CC2)c1CN(C)c1ccc(C)cc1
Cc1c(N2CCN(C3CNCC3c3ccccc3)CC2)ccc(O)c1Ol
Nc1cccc(CN2C(=O)N(Cc3cccc(Br)c3)CCS2(=O)=O)n1
O=C1NCc2ccc(F)cc2N1Cc1ccc(OCCCN2CCC(O)(c3ccccc3)CC2)cc1
CCN(CCCCNC1=CC(=O)C(N=C=C=C(N)N)=CC1)C1CCc2ccc(O)c(OC)c2C1
Oc1cc2c(OCCN3CCc4ccccc4C3)cccc2[nH]1
O=C1CC2(CCCC2)CC(=O)N1CCN1CCN(c2cccc(C(F)(F)F)c2)CC1
CC(C)(C)c1ccc2c(c1)C=NCC2NCCN1CCOCC1
Cc1ccc2c(=O)n(-c3ccc(OCCN4CCN(C)CC4)cc3C3CCCCC3)ccc2n1
Oc1nc2ccccc2n1CCN1CCN(c2cccc3c2OCC4(CCCCC4)C2=O)CC1
CCNc1ccc(C(=O)NCCCN2CCN(c3ccccc3OC)CC2)cc1OC
COc1ccccc1N1CCN(CCCNc2ccc3ccccc3n2)CC1
CCOc1ccccc1N1CCN(CCCC(=O)NC2(c3ccc(F)cc3)CCCCC2)CC1
Fc1ccc2c(c1)c(C1=CCN(CCc3c[nH]c4ccccc34)CC1)n2CCCCF
CCCN1CCCC2c3cccc(OC)c3CCC21
NCCOc1ccc2c(c1)CCN(CCCNC(=O)c1cc3ccc(F)cc3[nH]1)C2
O=[N+]([O-])c1ccccc1CN1CCC2(CC1)Cc1cc(CN3C=CSCC3)ccc1O3
COc1ccccc1N1CCN(CCCCOc2ccc3c(c2O)NC(=O)CC3)CC1
CCCOc1ccccc1N1CCN(CCCCCCC(=O)N(C)C23CC4CC(CC(C4)C2)C3)CC1
Nc1ccc2[nH]cc(CCc3c[nH]c4ccc(O)cc34)c2c1
CC12CCC(=O)C=C1CCC1C2C(O)CCC2(C)C1CC=Cc1c(Cl)cccc1O
Cc1ccccc1OCC(O)CN1CCN(c2ccccc2)CC1
CCCN(CCN1CCN(c2ccccc2[N+](=O)[O-])CC1)C1Cc2ccccc2Oc2ccccc21
COc1ccccc1N1CCN(CCCCNC(=O)C(CNC(=O)C2Cc3ccccc3O2)c2ccccc2)CC1
CCN(CCO)Cc1ccc(OC)c2c1CCc1ccccc1CO2
CC1CN(c2ccc3nc(Oc4ccc5c(c4)CCN5C(=N)O)ncc3c2)CCN1
CCCN1CCCCC2C(C1)OC=C1C(O)OC1CC1C=CC(C)NC1(=O)CC1
Cc1ccc2c(N3CCN(CCc4cccnc4)CC3)cccc2n1
COc1ccccc1N1CCN(CCC(O)c2csc3ccccc23)CC1
Fc1ccccc1N1CCN(Cc2cn(-c3ccc(F)cc3)c3ccccc23)CC1
CN1CCN(C2=Nc3ccccc3Oc3ccccc32)CC1
COc1ccccc1OC(=O)CCN1CCN(C2CCCc3ccccc32)CC1
CN1CCc2cccc3nc(O)n(c23)CC1
O=C(C=Cc1ccc(F)cc1)NC1COc2ccccc2OC1
COc1ccc2cccc(CCN3CCN(c4ccccn4)CC3)c2c1
COc1ccccc1OC1CCN(Cc2cn(-c3ccc(O)cc3)c3ccccc23)CC1
CCCc1ccc(S(=O)(=O)NCCc2c[nH]c3ccc(F)cc23)cc1
CCOc1ccccc1N1CCN(CCCCCCCCn2nc(-n3ccn4cccc43)cc2N)CC1
COc1ccccc1N1CCN(CCCSc2nc3ccccc3s2)CC1
NC1CCN(C(=O)C2CCC(S(=O)(=O)c3cccc(F)c3C(=O)N3CCC(F)CC3)CC2)C1
Fc1ccc(C2CCC(N3CCN(c4cccc5nc[nH]c45)CC3)CC2)cc1
O=C(CCCCN1CCc2cccc3c2C(c2ccc(Cl)cc2Cl)C1)NCc1ccncc1
O=C1C2CCCN2C(=O)N1CCCCNCCCCCNCC1CCc2ccccc2O1
O=C(NCCCCN1CCN(c2cccc(Cl)c2Cl)CC1)c1cc2ccccc2cn1
Cn1c2c(c3ccc(C(=O)NCc4ccc(F)cc4)cc31)CN(C=O)CC2
COc1ccccc1N1CCN(CCCNc2cc(O)n3ccnc3n2)CC1
O=C(NC1C(=O)N(CCN2CCC(c3ccccc3)CC2)C1=O)c1ccc(Cl)cc1
O=C(CCCCN1CCN(c2ccccn2)CC1)c1cccc2c1-c1cccc(O)c1OC2
Cc1ccc2cc(C3CCN(CC(O)COc4cccc5[nH]ccc45)CC3)nc(N)c2s1
Nc1ccc(S(=O)(=O)NCC(N2CCC(CCc3c[nH]c4ccccc34)CC2)c2ccccc2)cc1
CN1CCN(C2Cc3ccccc3Sc3ccc(Cl)cc32)CC1
CN(Cc1ccccc1)C1CCN(CC#Cc2ccccc2)CC1
O=C1C2CCCN2C(=O)N1CCCCN1CCN(c2nsc3ccccc23)CC1
O=C(C1CC2CCCCC2N1CCN1CCN(c2c(Cl)cc3ccccc23)CC1)N1CCCC1
Nc1cncc(C(=O)NS(=O)(=O)c2ccccc2Cl)c1
COc1ccc2c(CCCN(C)CCCn3ccc4ccccc43)cccc2c1
CCCNc1cc2c(cc1O)OC(=Cc1ccc(OC)c(OCC3CC3)c1)CO2
Brc1cccc(N2CCN(Cc3ccccc3)CC2)c1
COc1ccccc1N1CCN(CCc2cccc(C(=O)NC=Cc3sc4ccccc4c3Cl)c2)CC1
Cc1cccc(N2CCN(CCC3OC(C)(C)OC(=O)C3c4ccc(Cl)cc4O3)CC2)c1
CCCN(CCCCN1CCN(c2cccc(C(F)(F)F)c2)CC1)C1CCc2cC1
CC1CN(c2cc3ccccc3n2Cc2ccc(F)cc2)CCN1C
CC(=O)Oc1ccccc1N1CCN(C(=O)CCCCN2CCC(Cc3ccccc3)CC2)CC1
CN(C(=O)Cc1ccccc1)C1CCc2c(O)cccc2O1
Oc1nc2ncc3ncnc(N4CCC(F)(F)CC4)c3c2[nH]1
COc1ccccc1N1CCN(CCn2c(O)nc3sccc3c2=O)CC1
CCc1cc2c(N)nn(CC3C=CCC(N)C3)c2c(=O)n1Cc1ccc(F)cc1
COc1ccc(F)cc1N1CCN(CCNCC2CC2c2ccccc2)CC1
COc1ncc(C(=O)N2CCCC2CN2CCC(c3cc4ccccc4s3)CC2)cc1Cl
Oc1ccc2c(c1)OCCN2c1cccc(F)c1
Oc1cc2cc(OS(=O)(=O)c3ccc(F)cc3)ccc2[nH]1
CCCCOc1ccccc1N1CCN(CCC[N+](=O)[O-])CC1
CCCN(CCC)C1CCc2ccc3[nH]cc(CCN)c3c2C1
CCCC(=O)N1CCC(NC2CC2c2ccccc2)CC1
COc1ccccc1N1CCN(CCCCCCC(=O)N2CCCc3c2cccc3c2OCCC3)CC1
COc1ccccc1N1CCN(CCCCCCn2c(O)c3c(c2-c2ccc(C(C)(C)=O)cc2)sc2c2ccccc(OC)c22)CC1
CCCCCN1CC=C(c2ccccc2)CC1
CN1CCc2ccc(NC(=O)c3cccc(OC(F)(F)F)c3)cc2CC1
Cc1cccc(CNCC2(F)CCN(C(=O)c3nc4cccnc4s3)CC2)n1
O=C(NC1CCC(c2nc3ccccc-3o2)CC1)c1ccc(-n2cccn2)cc1
Oc1cc2ncc(Br)c(N3CCN(Cc4ccccc4)CC3)c2c(O)c1OCCCN1CCC(c2c[nH]c3ccccc23)CC1
COc1cccc(N2CCN(CCCc3c[nH]c4ccc(F)cc34)CC2)c1
CC(C)(C)OC(=O)N1CCC(CCN2CCN(c3cccc(Cl)c3Cl)CC2)CC1
O=C(CCCN1CCCC1)Nc1cccc(F)n1
COc1ccccc1N1CCN(CCCCNC(=O)c2cc3ccc(Cl)cc3[nH]2)CC1
CN1CCc2ccccc2Cc2ccc(O)cc2CC1
c1nc(N2CCN3CCN(CC(O)c4cccc5[nH]ccc45)CC3C2)c2ccccc2n1
O=C1CC2(Cc3ccc4c4c(cccc35)N2)C(=O)N1C1CCCC1
O=C1C(=Cc2ccc(F)cc2)CCc2ccccc21
COc1ccc(C2c3c4ccccc4C=CN3C(=O)N2C)c(OC)c1OC
CCNC1CCc2cccc(OC)c2C1
COc1cccc(Oc2ccccc2)c1OCCNCCCCN1CCN(c2ccccc2)CC1
COc1ccccc1N1CCN(CCCCn2cnc3c(N)nc4cc(F)ccc4c32)CC1
CCOc1cccc(N2CCN(CCCCn3c(=O)c4c(c4c4ccccn4C)c(=O)n4C)CC3C2)c1
O=S(=O)(NCCCCN1CCN(c2nsc3ccccc23)CC1)c1ccc2c(c1)CCCC2
Fc1ccc(-c2ccsc2)cc1OCCN1CCC(c2cccs2)CC1
O=C1CC(CN2CCC(c3noc4cc(F)ccc34)CC2)Cc2ccccc21
Clc1ccc2sc(C3(O)CCNCC3)cc2c1
Cc1cc(NC(=O)C2CCC3C4CCC4C=CC4CCC32)cc(C(=O)NO)c1F
OC(COc1cccc2[nH]ccc12)CN1CCN(C2=CC(F)(F)CC2)CC1
CN(C)C1CCc2ccc3[nH]cc(CN4CCN(c5ccccc5OCc5ccccc5)CC4)c3c2C1
COc1ccccc1N1CCN(CCSc2nc(N)c3c(Cl)cccc3n2)CC1
O=S(=O)(NCC1Cc2ccccc2C1)c1ccc(I)cc1
Cn1cc(-c2ccc(-c3ccccc3)c3cc(=O)n(N)c(=O)n2-3)cn1
CCCCCCOc1cccc(C2CCC(N3CC(C)N(c4ccccc4)CC3C)CC2)c1
O=C(Cc1ccncc1)NCCCCN1CCN(c2cccc3[nH]ccc23)CC1
COc1ccc2c(c1)C1CCCN(CCn3c(O)c(O)nc3Cc3ccc(C(=O)N4CCCC4)cc31)C2
CN1CCN(C2Cn3cccc3Sc3ccccc32)CC1
CC(=O)OC1(CCCN2CCN(c3cc(C(F)(F)F)ccn3)CC2)CCC(C)CC1
O=C(CC1CCC(c2ccc3c(c2)OCO3)O1)NC1CCSc2ccc3c(c21)CCSC3
COc1ccccc1N1CCN(CCN(CCC2CC(F)CC2)c2cccn2C)CC1
CC(C)CN(CC=Cc1ccsc1)S(=O)(=O)c1ccccc1
COc1cccc(OC)c1OCCNCc1ccccc1OCc1ccccc1
CCC1(N2CCC(O)(c3ccc(C(F)(F)F)cn3)CC2)CCCCC1
CCCN(C)C1CSc2ccc(C(=O)Nc3ccc(C4CCN(C)CC4)nc3)cc2O1
Oc1nc2c(O)ccc(COCCF)n2c(=O)c1C1CCN(CCF)CC1
OC1(c2ccc(-c3ccc(F)cc3)cc2)CCN(Cc2ccccc2)CC1
CC1CC2C3CCCC3C(CCC2C(=O)OC(C(=O)c2ccccc2)c2cnnn2C)C1
COc1ccccc1N1CCN(CCCC=NN=Cc2cc(F)ccn2)CC1
N#Cc1cc(-c2ccnc(Nc3ccc(CN4CCNC(=O)C4)cc3)c2)ccc1OC1CCOC1
CCCN1CCN(CC(O)C(Cc2ccccc2)NC(=O)C(CC(N)=O)NC(=O)C(CCCCNC(C)C)N=O)Cc2ccccc21
Cn1ccc(C2=C(c3cn(C)c4ccccc34)C(=O)NC2=O)c1
Cc1oc(C(C)(C)C)cc1C(=O)NCCCN1CCN(c2cccc(Cl)c2)CC1
Clc1ccc2c(N3CCN(Cc4ccc(-c5cnc6ccccc6c5)c(O)c4)CC3)cccc2n1
COc1cc(N)c(Cl)cc1C(=O)NC1CC2CCCC1N2Cc1ccccc1
Cc1ccc2cc(CN3C(=O)N(C4CCCCN4Cc4ccccc4)C(C)(C)C3=O)sc2c1
COc1ccc2[nH]cc(C3CCN(CCc4c[nH]c5ccc(F)cc45)CC3)c2c1
CCCCCCCCCOc1ccc2c(c1)CC(CCC)NCCO
CCS(=O)(=O)N1CCN(C2CC(c3ccc(F)cc3)c3ccc(Cl)cc32)CC1
COc1ccccc1N1CCN(CCCOc2ccc3c(c2)NC(=O)C=CC3=O)CC1
CC(=O)NCCCC1CCN(Cc2ccn3cccc3n2)CC1
Oc1nc2cc(CCCN3CCN(C4CC4)CC3)ccc2[nH]1
Clc1cccc(N2CCN(CCOc3cccc4nc3NCCN4CC3CCCCC3)CC2)c1Cl
Oc1nnc2c1CC(N1CCN(CCCn3ccc4ccc(F)cc43)CC1)CC2
COc1ccccc1N1CCN(CCCCc2cn(-c3ccccc3)nn2)CC1
CN1CCN(c2nc3c([nH]2)cc1C(C)c1ccccc1)CC1CCCCC1
O=C(CCN1CCc2ccccc2C1)c1ccc(F)cc1
Cc1ccc(N2CCN(CCC3OCCC4(CC3)OCC4C(=O)NCCN3C4CC4)CC2)cc1F
O=C(CCCCCN1CCC(c2cn(-c3ccccc3)nn2)CC1)NCCCc1coc1
CCN1CCN(c2cccc3ccn(Cc4cccc(C(F)(F)F)c4)c23)CC1
[H]C1CN(C(=O)C2CC3CCC2C3)CCN1C(c1ccccc1)c1cccc(-n3ccnc3)c1
[H]C(+)(F)Cn1c(=O)n(C2CCC(NC(=O)COS(=O)(=O)c3ccccc3)CC2)c2ccccc21
N#Cc1cccc(-c2ccc3c(c2)CCN3C(=O)CC2(O)CCC(N(Cc4cccc(F)c4)C3)C2)c1
Cc1ccc2c(N3CCN(C)CC3)cccc2n1
NC(CC(=O)N1CCn2cncc2C1C(=O)NCCCN1CCN(c2cccc(Cl)c2Cl)CC1)c1ccccn1
COc1ccccc1N1CCN(CCN2C3CCC(C2)C3(C)C)CC1
C1=C(c2ccccc2)CCN(CCCc2c[nH]c3ccccc23)C1
Fc1ccc2ccc(OCCNCCCNc3c4c(nc5ccccc35)CCCC4)cc2c1
Nc1nc2cc(CCCCN3CCOCC3)ccc2[nH]1
COc1ccccc1N1CCN(CCCCCc2ccccc2)CC1
COc1ccccc1N1CCN(CCCCC(=O)n2cc(O)n2)CC1
O=C1N(Cc2cnco2)CCN1c1ccccc1
COc1ccc2c(C3=CCN(Cc4ccc5c(c4)OCO5)C(C)C3)ccnc2c1
N=C(N)NCCCC(NC(=O)Cn1c(-c2ccccc2)cc(Cl)c(Cl)c1=O)C(=O)c1nccs1
c1ccc2c(OCCCN3CCCCC3)cccc2c1
CSc1ccc2c(c1)CC(N1CCN(CCO)CC1)C2c1ccc(F)cc1
COc1cccc2[nH]cc(CCCCN3CCN(c4ccccc4OC)CC3)c12
COC1Cc2c(cnn2C)C2CCC(C1)N2Cc1cccc(F)c1
CS(=O)(#)=Nc1ccc2c(c1)c1sc3c(c1C(N1CCN(c4cccc(Cl)c4)CC1)CN(CC1CCC1)CC3)CCC(N)C32
O=C(CN1CCC(O)CC1)Nc1cccc(-c2noc3ccc(C(F)(F)F)nc23)c1
Cn1cc(C(=O)N2CCC(CCN3CC=C(c4ccccc4)CC3)CC2)c2ccccc21
O=C1CCc2cc(OCCCN3CCC(c4noc5cc(F)ccc45)CC3)ccc2N1
Cc1ccc(S(=O)(=O)NCCCN2CCC(c3noc4ccc(F)cc34)CC2)cc1
O=C1CCc2ccc(OCCCN3CCN(c4cccc(C(F)(F)F)c4)CC3)cc2N1
Cc1cc(C)c2ccc(OCC(C)(C)C)c(=O)n2c1
CC1CCN(CCC=C2C(=O)Nc3ccccc32)CC1
CNc1cccn2c(-c3ccccc3)c(C)cc12
CN(CCc1cc(-c2ccc(F)cc2)c2ccccc2n1C)CCCN1C(=O)CC2(CCC(C(F)(F)F)CC2)C=C1C
CN1CCc2cc(N3CCNCC3)ccc2S1(=O)=O
COc1ccccc1N1CCN(CCCCNC(=O)c2cn(-c3ccc(OC)cc3)nn2)CC1
Oc1nc2ccccc2n1C1CCN(CCF)C1
O=C1N(CCCN2CCC3CCC(C2)N3CC(F)(F)F)CCN1c1ccc(F)cc1
Fc1ccccc1N1CCN(Cc2cn(-c3ccccc3)c3ccc(OCCN5CCCCC5COCCC5Cc5cc6ccccc6n5)cc4n2)CC1
Cc1nn(C2CCCCN2C)c2cccc(N3CCC(Cc4ccc(F)cc4)CC3)c12
CCCN(CCCCN(O)C1CCCCC1)C1CCc2ccc(O)c(OC)c2C1=O
CC(C)C(=O)Nc1ccccc1C(=O)NCCCN1CCN(c2cccc(Cl)c2Cl)CC1
O=C1C(c2ccccc2)C(=O)N1CCN1CCC2CCCCC2C1
COc1ccccc1N1CCN(CCNC(=O)c2cc(O)c3cc(O)ccc3n2)CC1
O=C1N(CCC2CCN(CC3COc4cccc(Cl)c4O3)CC2)CCN1c1cccnc1
CN1CC2CC(OC(=O)c3ccc(F)cc3)CC2(C)C1=O
CCC1COCCN1CNC1CCC(n2c(O)nc3ccccc32)CC1
O=S(=O)(NCCN1CCC(c2noc3cc(F)ccc23)CC1)c1ccc2cc(Cl)ccc2c1
Fc1ccc2c(OCCNCCOc3cccc4[nH]ccc34)cccc2c1
CN1CCN(C(=O)Nc2ccccc2)CC1
CC(C)Oc1ccccc1N1CCN(CC=C2c3ccccc3-c3ccccc3C2=O)CC1
CCC(=O)Nc1cccc(N2CCN(C4CC4C4CCCCC4C4=O)CC32)c1
CCCCN1CCCC1CNC(=O)c1[nH]c(=N)c(C)s1
O=C(NCCCCN1CCN(c2cccc(Cl)c2Cl)CC1)c1ccc(F)cc1
COc1ccc2c(c1)C13CCN(CC4CC4)C(C2)C1Cc1c([nH]c2ccccc12)C3
Oc1nc2ccccc2c(O)c1CCN1CCC(c2cccc3c2OCCO3)CC1
O=C(CCN1CCc2ccc(O)cc2C1)c1c(O)cccc1O
O=C(CCCCCN1CCC(c2cccc(Cl)c2)CC1)c1ccc(F)cc1
CC1CN(c2cccc3nc(C(F)(F)F)cc23)CCN1CC1CC1
Fc1ccc2[nH]cc(CCN3CCN(CC=Cc4c[nH]c5ccccc45)CC3)c2c1
COc1ccccc1N1CCN(CCCCCCN(Cc2ccc(F)cc2)c2ccc(F)cn2)CC1
CN(C)CCOc1cccc(N2CCN(c3nc4ccc(F)cc4o3)CC2)c1
Cc1cn(CCCCN2CCN(c3cccc4c3OCO4)CC2)c2ccccc12
COc1ccccc1N1CCN(C2CCC(c3ccccc3)c3ccccc32)CC1
CCCOc1ccccc1N1CCN(CCN(C(=O)CC2c3ccccc3-c3ccccc3OC)CC2)CC1
Clc1ccc2[nH]cc(CCCCCN3CCN(c4ccccc4)CC3)c2c1
CN1CCC2(O)C3=C(CCC3)CC(CCC(=O)NO)=CC2C1
COc1ccccc1N1CCN(CCNC(=O)C2CC3CCCCN3C(=O)c3ccccc32)CC1
Fc1cccc(-c2nccnc2OC2CNCC2)c1
Clc1cccc(N2CCN(CCCCCc3ccccc3)CC2)c1Cl
COc1cc(N)c(Cl)cc1C(=O)NC1CC2CCCC1C1CC2
FC(F)(F)c1cccc(N2CCN(CCc3c[nH]c4ccc(Cl)cc34)CC2)c1
CN1CCN(c2noc3ccc(NC(=O)c4ccccc4)cc23)CC1
Oc1cc2c(OCCNCc3cccc(F)c3)ccc(F)c2o1
O=C1C2CC3CCCC(NCc4ccccc4CCc4ccc(F)cc4)C3OC2C(O)=N1CCCNC1COCc1ccc(F)c(F)c1
CCC1(CC)C(=O)N(CCCN2CCN(c3ncccn3)CC2)C(=O)N1Cc1ccccc1
COc1ccccc1CCN1CCC(Cc2cn(-c3ccc(F)cc3)c3ccc(F)cc23)CC1
COc1ccc2c(N3CCN(CCc4ccc(Cl)cc4)CC3)cccc2c1
O=C(CCN1CCN(c2ccccn2)CC1)c1coc2ccccc12
CCc1ccccc1N1CCN(CCCCCn2ncc3c(=O)n(C)c(=O)n(-c4ccccc5)c3n2)CC1
CN1CCN(C2=Nc3cc(Cl)ccc3N(NC(=O)c3cc(F)ccc3F)c3ccc(Cl)cc32)CC1
Oc1ccc2c(c1)CCC(CCNCc1ccccc1)C2
Cc1ccc(F)cc1OC(=O)Nc1ccc(C(=O)NC2CCN(C)CC2)cc1
CC1(C)SC(C)(C)N(CCCCN2CCN(c3cccc(Cl)c3Cl)CC2)C1=O
COc1cccc2sc3c(=O)n(CCO)c4[nH]c5c5c5c(c6c6c(c3c3c3c1)CN6)Nc34
C(=NCCc1cccnc1)c1ccc(CN2CCN(c3ccccc3)CC2)cc1
Nc1cc(CNC2CCC(c3nc4c3CCN4Cc3ccccn3)CC2)cc(C(N)=O)c1O
CN1CCN(C2=Nc3ccccc3Nc3ccc(-c4cccc5c(c3)NC(=O)NC5)cn3Cc3cccc(CN)c3)CC2C1
CC(C)Oc1ccccc1N1CCN(C2CCC(O)(c3ccc(Cl)cc3)CC2)CC1
c1cc(CC2CCC([N+]3(Cc4ccccc4)CCCC3)c3ccc(-c4ccc(F)cc4)cc32)ccc1O
O=C(CC1CC2CCC1N2)N(Cc1ccccc1)Cc1ccccc1
O=S1(=O)c2cccc3c2CN1CCN1CCc2ccc3cn(c23)CC1
COc1ccccc1N1CCN(Cc2cc3ccccc3o2)CC1
CCCNC1CCc2ccc3c(O)cccc3c2C1
O=C1C2CCCCC2N1C(=O)N1CCC(CCNc2cccc3occc23)CC1
COc1ccccc1N1CCN(CCCSc2nc3scc(SC)c3s2)CC1
COc1ccccc1N1CCN(CCCc2c[nH]c3ccc(O)cc23)CC1
COc1cccc(CN2CCN(c3cccc4c(-c5ccc(C(N)=O)cc5)cccc34)CC2)c1OC
CC1CC(=O)N(C)c2cc(OCCN3CCN(c4cnc5ccccc5n4)CC3)cc(Cl)c2N1
O=C(NCCN1CCN(c2cc(-c3ccco3)ccc2O)CC1)c1ccc(F)cc1
COc1cccc2c1CCCC2CC(=O)NCCCCN1CCN(c2cccc(Cl)c2Cl)CC1
COc1cccc2c1CC1CCN(CC3CC3(O)c3ccc4c(c3)OCO4)CC1CO2
CC(C)CNCCC(O)COc1cccc(C(=O)NCCCCCCCN2CCN(c3ccccc3OC(F)(F)F)CC2)c1
COc1cccc2c1C1CCN(CC=C3c4cccc(O)c4CCc4ccccn43)CC1C2
c1ccc(CNC2CCc3ccccc3C2)cc1
CCCOc1ccc2[nH]cc=c2c1
CN(C)C1Cc2cc3c(ccc(C(N)=O)c31)OCCC2
CCCCCC(=O)NC1(C(=O)N(C)Cc2ccc(Cl)cc2)CC1
COc1ccccc1N1CCN(CCNc2nccc3cccnc23)CC1
Clc1cccc2c1CC(NCCCc1c[nH]c3ccccc13)CO2
CC(C)Oc1ccccc1N1CCN(C(=O)COc2ccc3c(c2)C(=O)c2ccccc2-3)CC1
Cc1ccc2c(N3CCN(CCc4ccc5nc(NC(=O)NC(C)(C)C)cn5c4)CC3)cccc2n1
O=C(NC1CCCCC1)C1Cc2c(ccc3c2OCO3)C(=O)N1c1cccc(CCN2CCN(c3ccccnc3)CC2)c1
CC(C)c1coc(N2CCN(c3ccc(Br)cc3)CC2)n1
COc1ccccc1N1CCN(CCCCn2c(O)c3ccccc3c2O)CC1
O=C1CCc2ccccc2N1CCN1CCC(n2c(O)nc3ccccc32)CC1
OC(CCN1CCN(c2nsc3ccccc23)CC1)c1cccc2ccccc12
CN1CCN(CCN2CC(c3ccccc3)c3ccc(Cl)cc32)CC1
COc1cccc([N+](=O)[O-])c1CCCCCN1CCN(c2cccc(Cl)c2)CC1
COc1ccccc1N1CCN(CCCc2ccc(CN3CCC(c4ccccc4)CC3C(=O)NCC(C)C)cc2)CC1
O=C(CCCCN1CCC2(CC1)C(=O)NCN2c1ccccc1)c1ccc(F)cc1
O=C1NCCN1CCN1CCc2ccccc2C1
CN(C)CCNc1cc(-c2ccccn2)c2nccn2c1
COc1ccccc1N1CCN(Cc2cn(-c3ccc(F)cc3)c(CC(=O)OCCCCCCC(N)=O)c2C)CC1
COc1c(C2=CCN(C)CC2)cc(Nc2ncc(C(C)(C)C)s2)cc1Cl
O=C(CCCN1CCc2ccccc2S1)C1CCCCC1
CN(C)C1CCc2ccccc2C1c1ccccc1
Cc1ccc2nc(Sc3nc4ccc(NC(=O)c5ccccc5)cc4s3)nn2c1
COc1cc2c(cc1O)C1CC(CC(=O)Nc3ccc(Cl)cc3Cl)N(C)C1C2
Cc1cc(-c2ccccc2Oc2ccccc2)n[nH]c1=O
CC1(C)CN(C2CCC(n3c(Br)c(CN4CCNC4=O)c4ccc(Cl)cc43)CC2)C1=O
Nc1ccccc1-c1ccc(F)c2c1CC(NCCCN1CCN(c3cc(F)cc(Cl)c3)CC1)CO2
Oc1nc(N2CCN(CCCc3ccccc3)CC2)nc2sccc12
Oc1cc2c(oc3cccc(OCCN4CCN(c5c(Cl)cccc5Cl)CC4)c32)ccc1O
O=C(NCCCCN1CCN(c2nsc3ccccc23)CC1)c1cccs1
Nc1ccc2c(c1)C(=O)c1ccc(CN3CCN(c4ccccc4)CC3)cc1S2
Cc1ccc(-n2cc(C3CCNCC3)c(Oc3ccc(F)cc3)c2=O)c2c1OCC(=O)N2C
Cn1cc(CCN2CCC(COC(c3ccccc3)c3ccccc3)CC2)c2ccccc21
CCCCN1CCCC(COc2cccc3ccccc23)C1
COc1cccc2c1CCCC2N(C)CCc1cc(F)c(F)cc1
OC(CCN1CCN(c2cccc3n2CCC3)CC1)c1csc2ccccc12
O=C(CCCCN1CCC(c2cscn2)CC1)c1ccc(F)cc1
CN(CCOC(=O)CCCCN1CCN(c2cccc(OC)c2[N+](=O)[O-])CC1)Cc1ccccc1
CN(C)CCc1c[nH]c2ccc(OCCOCc3ccccc3)cc12
CC1(C)CC(=O)C(C2CCCCN2C)N(Cc2ccccc2)C1
CCCN(CCCCCCC)C1COc2c(O)cccc2C1
Cc1cccc(N2CCN(CCCCCN3C(=O)C4(C#N)CC3C)CC2)c1
Cc1ccc2c(N3CCN(CCc4cccc5c4OCC(=O)N5)CC3)cccc2n1
CC1CCCN1CCN1CCN(c2cccc(Cl)c2)CC1
Cc1cc(C)c(C(N)=O)n1CC(N)CCc1ccccc1
COc1cc(-c2ccccc2)cc2c1cc(=O)n2CCCN1CCN(C2CCCCC2)CC1
CSc1nc2cccc(NCc3ccc4sc(Cl)cc4n3)c2s1
CNC(=O)C(NC(=O)C(CCCNCC(=O)OC(C)CF)CC(C)NC(=O)C1CCCC1)C(C)(C)C
Cc1ccc(S(=O)(=O)NCC2(c3ccc(Cl)c(Cl)c3)CCC(N3CCN(C)CC3)CC2)cc1
COc1ccccc1N1CCN(Cc2cn(-c3ccccc3)c3ccccc23)CC1
COc1ccc(C2CC2c2ccc(OC)c(OC)c2)cc1
COc1ccccc1N1CCN(CCN2C(=O)Cc3ccccc3C2=O)CC1
O=c1c2cc(Sc3ccccc3)ccn2nnn1N1CCc2[nH]c3c(c2c1Cl)CCCC3
Oc1ccc2c(c1)OC(c1ccccc1)CCN2
COc1ccccc1N1CCN(CCCCCC(=O)c2nc3ccccc3[nH]2)CC1
Fc1ccccc1CN1CCC(N=C(O)c2ccc(Cl)cc2)CC1
Fc1ccc2c(N3CCN(CCc4c[nH]c5ccc(F)cc45)CC3)nccc2c1
NC1CCN(c2ccc(-c3cccc4cc(CN5CCCC5)nn34)cc2)C1
Fc1ccc2nccc(CN3CCN(c4cccc(CN5CCCC5)c4)CC3)c2c1
OC(CCN1CCN(c2ncnc3sc4c(c23)CCC(F)(F)O4)CC1)(c1ccc(F)cc1)Fn1cncn1
COc1cccc2c1CCC(N1CCN(c3cccc(Cl)c3)CC1)C2C=CC(=O)NS(C)(=O)=OC(C)C
CC(CNC1=NC(N)=Nc2ccccc21)N(C)c1ccccc1
Cc1ccc2c(c1)C(N(C)C(O)=Nc1ccc(F)cc1)CCC2O2
C1=C(c2ccccn2)CC(c2ccc(CCN3CCN(c4cccc(C(F)(F)F)c4)CC3)cc2)N1
COc1ccc(N(C)C)cc1CN1CCC(NC2COc3ccccc3O2)CC1
COc1ccccc1N1CCN(Cc2ccc(CN3C(=O)c4ccccc4C3=O)cc2)CC1
Cc1cccc2c(=O)n(CCCN3CCN(c4ccccc4OC(C)C)CC3)ccc12
CN(CCCN1CCN(c2ccc3cccc(I)c3c2)CC1)C(=O)C1CCCCC1
COc1ccccc1N1CCN(CCCCNC(=O)c2nc3ccccc3n2Cc2ccc(C(F)(F)F)cc2)CC1
CCCc1csc2c(=O)n(CCCC=CCN)c(=O)oc12
O=C(CCCN1CC=CN(c2cccc(Cl)c2)CC1)c1cccc2ncccc12
c1ccc(Oc2ccccc2C2CNCCO2)cc1
COc1ccccc1N1CCN(CCN(C(=O)c2cccc(C)c2)c2ccc(Cl)cc2)CC1
Cc1ccc2c(c1)-c1c3c(c(N4CCNC4)n1)CCN(CCCc1ccccc1)C3C2
O=C(CCCN1CCC2Cc3c(sc4ccccc34)CC2)ccc1OCCN1CCN(c2cccc(Cl)c2Cl)CC1
COc1ccccc1N1CCN(CCCCNC(=O)c2ccc(Cl)c(-c3cccc(Cl)c3)c2)CC1
CN1C(=O)OC(CCC(CCc2c[nH]c3c(OC)cccc23)C2CCCCC2)C1=O
CN1CCN(C2=Nc3cc(Cl)ccc3Nc3ccccc32)CC1
O=C(OC1CCC(CNc2nc3ccccc3s2)CC1)C(F)(F)F
O=C(NO)C(CN1C(=O)C2(CCCCC2)CC1=O)NS(=O)(=O)c1ccccc1
COc1cc(C(=O)NC2CCN(CCc3cccc(O)c3)CC2)c(Br)cc1OC
N#Cc1ccc2c(c1)C(=O)N(Cc1scc(Cl)c1Cl)CN2c1ccccc1Cl
O=C1CCCc2cc(CCCN3CCN(c4cccc5c4CCO5)CC3)ccc21
COc1ccc2cc(C3CCN(CC(=O)NC4CC4)CC3)sc2c1
COc1ccccc1N1CCN(CCn2c(O)nc3cc(-c4ccc(OC)nc4)nc-3c2O)CC1
CCN(CCCCCN(C)CCSc1nc(-c2ccccc2)c(-c2ccccc2)[nH]1)Cc1ccccc1
Oc1ccc2c(CCNCCOc3cccc4[nH]ccc34)ncnc2c1
COc1ccccc1N1CCN(CCNC(=O)c2cc3ccccc3s2)CC1
COc1ccccc1N1CCN(CCCSc2nc3ccccc3s2)CC1
CCCN(CCNC(=O)c1ccc(-c2ccccc2)cc1)C1COc2cccc(N(C)C)c2S1(=O)=O
CC(=O)Nc1cccc(CN2CCN(c3cccc4nccnc34)CC2)c1
CCCCc1ccc(S(=O)(=O)NCCc2c[nH]c3cccc(OC(=O)NS(C)(=O)=O)c23)cc1
Oc1nc2c(O)cccc2c(O)c1-c1ccccc1
Fc1ccccc1N1CCN(CCCSc2nc3ccccc3[nH]2)CC1
O=C(Nc1ccc(OCCN2CCC(N3CCCCC3)CC2)cc1)c1ccc(-c2cccc(Cl)c2)cc1
FC(F)(F)c1ccc(N2CCN(c3ccccc3Cl)CC2)nc1
COc1ccccc1N1CCN(CCOc2ccc3c(c2)ncn3C)CC1
OC(CCCCN1CCN(c2ccccc2)CC1)c1csc2ccc(F)cc12
COc1ccccc1N1CCN(CCCCCCCCn2nc(-n3ccnc3C(F)(F)F)cc(C(C)(C)C)c2=O)CC1
COc1ccc(N2CCN=C2)cc1
O=C(CCCN1CCC2(CC1)C(=O)N(CCO)Cc1ccccc12)c1ccccc1
NC(=O)c1ccc(OCCCN2CCC(c3ccccc3)CC2)cc1
CC(=O)C1(C)CCc2ccccc2C1C
c1ccc(Oc2ccccc2CCNCCCN2CCN(c3ccccc3)CC2)cc1
O=c1[nH]c2ccccc2c(=O)n1CCCCCN1CCN(c2cccc(Cl)c2)CC1
O=C(NCC1CCCN1)c1ccc(O)c2[nH]c(C=Cc3ccc(F)cc3)cc12
OC(COc1cccc2[nH]ccc12)CN1CCc2c2ccccc2C1
O=C1C2CCCCN2C(=O)N1CCCCNC1CCc2ccccc2O1
CCCc1cccc(C2CC3C(=O)CCN3C2)c1
COc1ccccc1N1CCN(CCOc2ccc3c(c2)OCCO3)CC1
CCN1CCCCC1CNC(=O)c1c(O)c(C(=O)NCCN2CCN(c3ccccc3OC)CC2)c(O)n(-c2ccccc2)c1O
COc1ccc2ccc3cc(-c4ccccn4)ccc3c2c1
CC(C)S(=O)(O)c1ccccc1N1CCN(C(=O)C2CS(=O)(=O)c3ccccc3S2)CC1
COc1ccccc1N1CCN(CCCN2C(=O)C3c4ccc(O)cc4CCC3C2=O)CC1
Fc1ccc2c(c1)CCC(N1CCN(c3cccc(C(F)(F)F)c3)CC1)C2
N#CCC1(n2cc(C(=N)O)c(=Nc3ccccc3)c2O)CCC(N2CCN(c3ccccc3Cl)CC2)CC1
CCOC(=O)C1=CN(C)C(=O)N(C)C1c1ccc(OC)cc1
Oc1cc2c(cc1O)C1(CCCCC1)CCN(CCc1ccccc1)CC2
COc1ccccc1N1CCN(CCCCCCn2cc3c(c2)C(C)NC(=O)C3=O)CC1
CCCCC=CCC=CCC=CCC=CCC=CCC(=O)O
CC(C)(c1cc(Br)cc(OCCN2CCCCC2)c1)C1CCc2c(O)cccc2C1
CC(CN1CCN(c2cccc3c2OCCO3)CC1)c1csc2ccc(F)cc12
COc1ccccc1N1CCN(CCCCNS(=O)(=O)c2c(C(=O)NC)n(-c3ccccc3)c2C)CC1
O=C1N(CCN2CC3CCC2CC3)CCN1c1cccc(Cl)c1
Cn1cc(C2Cc3cccc(NS(C)(=O)=O)c3CN2)cc(-c2cccc(F)n2)c1=O
O=C1CN(CC2CCN(C3CCCCCC3)CC2)CCN1Cc1ccc(F)cc1
O=C1c2ccccc2S(=O)(=O)N1CCCCN1CC=C(c2csc3ccccc23)CC1
COc1ccccc1N1CCN(CCC(=O)c2ccc(Cl)cc2)CC1
CCN(C)C1CCc2ccc(O)cc2C1
CC(=O)N1CCC(N2CCC(c3noc4ccc(F)cc34)CC2=O)CC1
COc1cccc(N2CCN(CCC(=O)N3CCN(c4cccc(Cl)c4F)CC3)CC2)c1
N#Cc1cc(F)cc(N2Cc3cccc(C(O)=Nc4ccccc4N3CCCCN3CCNC3)c3cccnc32)c1
Cc1cc(O)cc2c1-c1ccc(O)c(O)c1C(=O)N(CCCN1CCN(c3ccccc3)CC1)CC2
CN1CCc2c(c3cc4c(O)cccc4n(C4CCNC4)c3c2F)C1
Oc1nc(O)n(C2CCC(N3CCN(c4ccccc4)CC3)C2)n1
NCCCCNCC1CCc2cccc(Br)c2O1
NC(=O)C(CCCCN1CCN(c2cccc(Cl)c2OCC(F)(F)F)CC1)B1ccc(-c2cn[nH]c2)cc1
COc1ccc(N2CCN(CC3CCN(C(=O)c4ccccn4)CC3)CC2)cc1
COc1ccccc1N1CCN(CCCCCOc2ccc3nccc(N4CCN(C)CC4)c3c2)CC1
OC(CCN1CCN(c2cncc3ccccc23)CC1)c1csc2ccc(F)cc12
CCN(C)c1cccc2c1CCCC2CN1CCN(c2cccc(C(F)(F)F)c2)CC1
Cc1ccc2c(N3CCN(CCc4ccc5c(c4)NC(=O)CO5)CC3)cccc2n1
Cc1ccc2[nH]cc(Cc3cccs3)c2c1
O=S(=O)(NCCCCN1CCN(c2cccc(Cl)c2Cl)CC1)c1ccc(OCCF)c(OCCCCN2CCC(c3ccccc3)CC2)c1
OC(CCN1CCN(c2cccc3ccccc23)CC1)c1csc2ccccc12
O=C1CCCN1CCN1CCC(c2nc3ccccc3n2C2CC3CCCC(=O)CC3C2)CC1
O=C(CC1CCN(CC2COc3ccccc3O2)CC1)NS(=O)(=O)c1cccs1
CCCn1c(O)cc(=NC2C3CC4CCC2CC(C(=N)O)(C4)C3)n(Cc2ccccc2Cl)c1=O
COc1ccccc1NC(=O)N1CCC2Cc3cc4[nH]ccc4c4cccc3C2C1
COc1cccc2cc(C(=O)NC3CCC(O)CC3N3CCCCC3)ccc12
COc1ccc2[nH]cc(CCCCCN3CCN(c4cccc(Cl)c4Cl)CC3)c2c1
O=c1c2ccccc2ncn1CCCCN1CC=C(c2ccccc2)CC1
CN1CCN(C2Cc3ccsc3Sc3ccc(S(=O)(=O)Nc4nc(C(F)(F)F)[nH]n4)cc32)CC1
CN(C)Cc1ccc(Nc2nccc(-c3ccccn3)n2)cc1
Fc1ccc2c(OCCNCCCCCCNc3c4c(nc5ccccc35)CCCC4)cccc2n1
c1ccc2c(c1)CC(NCCc1ccncc1)NCC2
OC1(c2ccsc2)CCN(CCc2c[nH]c3ccc(F)cc23)CC1
COc1c(Cl)cccc1N1CCN(C2CCC(c3ccc4c(c3)OCO4)O2)CC1
CC(C)CNC1CCc2c(cccc2N2CCN(C)CC2)C1
COc1cccc2[nH]cc(C3=CCN(C(C)C)CC3)c12
CN1CCC(Oc2ccc3cc(-c4ccc(CO)nc4)ccc3c2)CC1
COc1ccc(Cl)cc1OCCN1CCN(c2cccc(Cl)c2)CC1
Cc1ccc2c(OCCCN3CCN(c4ccc5ccccc5n4)CC3)cccc2n1
COc1cccc(C=CCN(C)C)c1OC
N#Cc1ccc2c(c1)c1ccccc1n2CCNCCCNC1Cc2cc(F)c(O)cc2C1
Cc1ccc2c(C(=O)NCCCCCN3CCN(c4ccccc4OC(C)C)CC3)cccc2n1
OC1(c2ccc(Cl)cc2)c2ccc(Cl)cc2C2=NCCCN21
CC(O)CN1CCC(c2ccc3c(c2)CCN3C(=O)CCN2CCC(CF)CC2)CC1
c1ccc(C2CCN(CCOc3ccccc3)CC2)cc1
N#Cc1cccc(F)c1OCC(=O)NCC1CCN(Cc2ccccc2)CC1
COc1ccccc1N1CCN(CCCCn2cc3ccccc3n2)CC1
OC(CCN1CCN(c2ccccn2)CC1)c1ccc(F)cc1
O=C1N(CCN2CCCCCC2)CCN1c1cc(-c2ccccc2)sc1Cl
COc1cccc(N2CCN(CC3(c4ccc(F)cc4)CCN(C(=O)c4c(C)sc5ccccc45)CC3)CC2)c1
COc1ccccc1N1CCN(CCCCCn2c(O)c3cc(Cl)ccc3[nH]c2=O)CC1
CSc1ccc(CCNCC2CCOCC2)cc1
CCCNC1C2CC3CCCC3C1C(c1ccccc1)c1ccc(I)cc132
Oc1cc2c(c(O)n1)C1CCCN3CCC1Cn1cc([N+](=O)[O-])c2ccsc12
O=C1c2ccccc2C(=O)N1CCCCCN1CCN(c2cc(F)cc(Cl)c2)CC1
OC1(c2ccc3c(c2)OCCO3)CCC(N2CCN(Cc3ccccc3OC(F)(F)F)CC2)CC1
N#Cc1c(N2CCOCC2)cc(S(=O)(=O)c2ccc3c(c2)nc(N2CCCN(C(=O)O)CC2)n3C)c2ccccc12
Nc1ccccc1N1CCN(Cc2cc(-c3ccccc3)no2)CC1
CCCn1c(=O)c2c(nc3n(CC)cccc23)n(C)c1=O
O=C(CCCCCCN1CCN(c2ccccc2OCCF)CC1)Nc1c(Cl)c-ncn1-c1ccccc1
CCSCC1NC(c2ccccc2)CCN(CC(c2ccccc2)c2ccccc2)C1=O
CN1CCC(CNC2CC2c2ccccc2)CC1
COc1ccccc1N1CCN(CCOc2ccc3[nH]c4c(c3c2)CCSC4)CC1
Cc1ccc2c3c(ccc2n1)OCC(CCN1CCN(c2cnc4ccccc4n2)CC1)O3
CN1CCC(c2cccc(NC(=O)c3ccc(C#N)cc3)c2)CC1
CCOc1ccccc1N1CCN(Cc2cnc(N)n3c(-c4cccc(F)c4)cnc23)CC1
CC(C)(C)S(=O)(=O)N(CCCCN1CCC(c2ccccc2)CC1)C1CC1
COc1ccc(N2CCN(CCOc3ccc4[nH]c(C)cc4c3)CC2)cc1
CN1c2ccccc2CC1CNC(=O)C(C)c1c[nH]c2ccccc12
O=C1CCc2ccc(CCN3CCC(c4noc5cc(F)ccc45)CC3)cc2N1
Fc1ccc(N2CCN(CCCCNCc3csc4ccccc34)CC2)cc1
O=C(CCN1CCC(Cc2cn(CCCc3cccc(F)c3F)c3ccc(Cl)cc23)CC1)c1ccc(F)cc1
CN1CCC23c4c5ccc(O)c4OC2C(N(CCCF)C4CC4)C(C)CC3(O)C1C5
CN1CCc2ccccc2Cc2ccc(OCCCN3CCCCC3)cc2CC1
COc1ccccc1N1CCN(CCCn2cc3ccccc3n2)CC1
COc1cccc(N2CCCN(CCCN(CCN3C(=O)c4cccc(-c5cccnc5)c4N(C)C3=O)CCN(C)C2=O)C2CCCCC2)c1
Cc1cc(-c2cnc(C(=O)N3CCN(c4ccc5ncccc5c4)CC3)s2)c2ccccc2n1
CC1=C2Cc3cc(S(=O)(=O)N4CCN(CC)CC4)ccc3N2C(C)CC1=O
Cc1cc2c(OCC(O)CN3CCc4ccc(OCCCN5CCN(C)CC5)cc4C3)cccc2[nH]1
CCCCCN1CCN(c2cccc(S(=O)(=O)CCCCNc3c4c(nc5ccccc35)CCCC4)c2)CC1
COc1cc2ncnc(N3CCN(Cc4ccccc4)CC3)c2cc1OC
Oc1cc2c(cc1O)c(O)c1cccc(O)c1n2CCCNCCCc1ccccc1
OC(CCN1CCC(c2nsc3ccccc23)CC1)c1c[nH]c2ccccc12
COc1ccc2cccc(CNC3CCCCN(Cc4cccc([N+](=O)[O-])c4)C3)c2c1
Fc1ccc(CCCN2CCN(c3cccc4c3OCCO4)CC2)cc1
Cc1cc(O)cc(C)c1CC(N)C(=O)NC(CCCNC(=N)N)C(=O)NC1CCC(NC(=N)N)CC1(C)C
Clc1cccc(N2CCCN(CCCCCc3ccccc3)CC2)c1
CC12CC3CC(C1)CC(CCCN1CCN(c4ncc5ccccn46)c4ccccc4c31)(N(C)Cc1ccccc1)C2
COC(=O)c1ccc2[nH]cc(CCN(CC3CC3)C3CCN(Cc4cn[nH]c4)CC3)c2c1
NC(=O)NCCCCc1c[nH]c2ccc(O)cc12
COc1ccccc1CCCCNCC1COC(c2ccccc2)(c2ccccc2)O1
O=C1CC2(CCCC2)CC(=O)N1CCCCN1CCN(c2nsc3ccccc23)CC1
COc1ccccc1Oc1ccccc1N1CCNCC1
COc1ccc2[nH]cc(CCCCC3CCN(C)CC3)c2c1
CN1CCc2cccc3c2C1Cc1cccc(O)c1-3
O=C(CCN1CCC2(CC1)Cc1ccoc12)c1ccc(Cl)cc1
O=S(=O)(NC1CCC(NC2CC3CCCCN32)CC1)c1ccc2c(c1)CCC(n1cncn1)(c1ccccc1)C2
O=C1COc2cccc(C[n+]3ccccc3)n2-c2ncccc2N1
CN(C)c1ccc2c(c1)C1(CCCN(CC(Cc3c[nH]c4ccccc34)C(=O)c3ccc(F)cc3)CC1)OC2
Cc1ccccc1N1CCN(CCCCCCNC(=O)C23CC4CC(CC(C4)C2)C3)CC1
CN(C)CCc1c[nH]c2ccc(OCCN3CCN(c4ccccc4OCC(=O)N(CC#N)CC4)CC3)cc12
Cc1ccccc1N1CCN(CCSc2nc3ccccc3n2Cc2ccccc2)CC1
CN1CCN(c2cccc3ccn(CCCCn4ccnc4)c23)CC1
c1ccc(CCN2CCN(c3ccccc3)CC2)cc1
Cc1c(C#N)c(O)c(Cl)c(Cl)c1-c1cccc(C(C)C)c1
CCC(CC)(N=C(O)c1csc(-c2ccccc2OC)n1)C(=O)OC
CCCN(CCN1CCN(c2ccc(-c3ccccc3)cc2)CC1)C1CCc2ccc(O)cc2C1)C1CCC1
CCCN(CCc1ccccc1)CC12CC3C(CCC(C3)C1)C2
NS(=O)(=O)c1nc2ccc4c(cccc24)N1CCN1CC=C(c2cccc(C(F)(F)F)c2)CC1
O=C1N(CCN2CCN3CCCC2CC3)CCN1c1cccc(Cl)c1
O=C1CN(CCCCc2ccccc2)CCN1CCCCN1CCC(c2cCc3ccc(F)cc3C2)CC1
CCCN(C)CCc1c2ccccc2n(C2CCN(C3CCCCCCC(=O)N(C)C3)CC2)c1=O
CN1CCN(C2=Cc3ccccc3Sc3ccc(C(F)(F)F)cc32)CC1
CN1CCCC1CNCC(=O)N1CCCC1CN1CCC(O)(c2ccc(Cl)cc2)C1
Cc1nc(N2CCCCC2)c2nc(CCCN3CCN(c4ccccc4I)CC3)n(N)c2n1
CCCN(c1ccsc1)c1sc(Br)cc2c1CC(NCCCOC(=O)OC)CC2
COc1ccccc1N1CCN(CCCCNC(=O)C23CC4CC(CC2C4)C3)CC1
COc1ccc2c(c1)C(C(O)CN1CCN(c3cccc(C(F)(F)F)c3)CC1)CCC2
CN(C)CCc1c[nH]c2ccc3c4c(c(c1c12)CC3)c1ccccc3c1
Brc1cccc(N2CCN(CCCCc3c[nH]c4ccccc34)CC2)c1
OC(CCN1CCc2ccccc2S1)=NC1CC[S+](O)C(O)C1
COc1ccccc1N1CCN(CCCCNC(=O)c2ccc(Cl)cc2)CC1
C=CCC1CN(CCC2Cc3ccccc3C2)CCN1CCCN(C)C
CCCN(CCCCNS(=O)(=O)N1CCOCC1)C(=NC1N=C(c2ccccc2OC)N1)C1CCCC1
COc1cccc2c1NCCC2NCCCc1c[nH]c2cccc(F)c12
COc1ccccc1N1CCN(CC(O)C(Cc2ccccc2)NC(=O)C2CCCN2C)CC1
Cc1sc2nc(SCCCN3CCN(c4ccccc4OC)CC3)n(N)c(=O)c2c1C
OC(CCN1CCN(c2ccccc2)CC1)c1csc2ccccc12
Cn1c(=O)c(Br)cc(N2CCN(CCCn3nc(-c4ccc(Cl)cc4)c4c3CCN(C(=O)C#N)C5)CC2)c2ccccc21
O=C1N(CCN2Cc3ccccc3C2)CCN1c1cccc(C(F)(F)F)c1
Fc1cccc(C(OCCN2CCN(c3ccccc3)CC2)c2ccsc2)c1
CN1CCCC1COc1ccc(Cc2ccc(O)cc2Cl)cc1OCCCc1ccc(O)c(O)c1
COc1c(C(=O)NCCN2CCN(c3ccccc3)CC2)c(=O)oc2ccccc12
CC(C)c1ccc(S(=O)(=O)NCCCCN2CCN(c3cccc(Cl)c3Cl)CC2)cc1
CN(C)CCc1ccc2c(c1)CCC(N1CCN(c3cc(Cl)ccc3OCC3CC3)CC1)C2
N#Cc1cccc(Cl)c1N1CCN(CCCN2C(=O)C3c4cccc5[nH]nc(N)c4c4C3CC3)CCC21
CN1CCN(C2=Nc3ccccc3Oc3ccc(S(=O)(=O)Nc4nccs4)cc32)CC1
CS(=O)(=O)c1ccc(CN2CCN(C3CC3c3cccc[nH]3)CC2)cc1
CCCc1ccccc1Oc1ccccc1NC(=O)c1cccn1CCC
O=[N+]([O-])c1ccc2ncnc(N3CCNCC3)c2c1
CN1CCc2cc(Cl)c(O)cc2C(c2ccccc2)C1
COc1ccccc1N1CCN(CCn2c(O)nc3cc(-c4ccc(O)nc4)ccc32)CC1
O=C1NC(CCC2CCCN2)Cc2ccc(O)cc21
O=c1c2cnc3ccc4c3c(c2nn1O)OCC(CNCCCc1ccc(C(F)(F)F)cc1)O3
O=C1NCCN1CCN1CCN(N2CC(=O)c3sc4ccccc4c3C2=O)CC1
Cc1cc2c(N3CCN(Cc4cccc5c4CCCO4)CC3C)cc(C)cc2o1
COc1cccc(OC)c1C1CCCC(=O)N1Cc1cccc([N+](=O)[O-])c1
CC(=O)Nc1ccc(N2CCN(Cc3cc4ccccc4n3C)CC2)c(F)c1
COc1ccc(Br)cc1N1CCN(CCN=C2C(=O)N(C)Cc3ccc(CC(=O)N4CCN(C)C4=O)cc32)CC1
Oc1nncn1SCCCN1CCN(c2ccccc2)CC1
Cc1ccn2c3c(=O)n(C)C(C)(C)C3=OC(C)C(CN3CCN(c4ccccc4O)CC3)C2c1
Cc1cc(-c2ccc(F)cc2)c2cccc(C(=O)NCCCCN3CCN(c4ccccc4Cl)C(=O)OC3=O)c2n1
CCN1CCCC1CNC(=O)c1cc(F)cc(OC)c1OC
Cc1n(C)c(=O)c(-c2ccc(C3=NCC(C)(C)N3)cc2)c(O)c1C=O
CN1NC(CN2CCc3ccccc3C2)COc2ccccc2C=CCCN(C)C1=O
Oc1nc2ccccc2n1CCN1CCC(Nc2nc3cccc(Cl)c3s2)CC1
CNC(c1ccccc1)C1CC(C)(C)Oc2c1OCC=CC2
COc1ccccc1N1CCN(CCC2CCCc3sc4ccccc4c3Br)CC1
Clc1ccccc1CN1CCC(CCN2CCN(c3ccccc3Cl)CC2)CC1
COc1cccc2c1C1CCN(CC3COc4cc(OC(F)(F)F)ccc41)C2
CCCN(CCc1ccc(OC)cc1)C1Cc2ccccc2C1
c1ccc(N2CCN(CCCc3c[nH]c4ccccc34)CC2)cc1
CCc1cc(C2CCN(CC(O)COc3ccc(C(C)(C)C)cc3F)CC2)c(O)n1C
NC1CCc2ccccc2C1NC(=O)C(=O)NC1Cc2ccccc2C1
O=C1c2ccoc2CCC1CN1CCN(C2CC(c3ccc(Cl)cc3)c3ccc(Cl)cc32)CC1
Clc1ccccc1OC1CCN(CCCCCNc2c3c(nc4ccccc24)CCCC3)C1
Oc1c2c(c(Cl)c3c1OCCN3)CCCC2
CCN1CCCCC1CNC(=O)C1CCC(C(O)(c2ccccc2)c2ccccc2)N1C
COc1ccccc1N1CCN(CCCCNc2c(C)cccc2OC)CC1
COc1cccc(CN2CCN(CCn3c(O)c(O)nc3O)CC2)c1
COc1cccc2c1CCCC2CCCN1CCN(c2cccc3sccc23)CC1
COc1ccc(C2CC3CC(C2)N3C
CCCc1ccc(N2CCN(CCCN(CC)c3ccc4[nH]c(N)nc4c3)CC2)cc1
Nc1ncc(-n2cc3c(OCCN4CCOCC4)cccc32)nc1C(F)(F)F
Oc1nc2ccccc2c(OCCNCc2ccc(C(F)(F)F)cc2)c1-c1ccc(F)cc1
Cc1ccc(NC(=O)C(C2CCCC2)N2CCN(c3nccc(Cl)c3Cl)CC2)cc1
N#Cc1ccc(C2CCCNC2)cc1
COc1ccccc1OCCNCC1COCC(=O)N1C(c2ccccc2)c2ccccc2N1CCN
c1ccc(N2CCN(Cc3c[nH]c4ncccc34)CC2)cc1
Oc1nnc2c1OCC(CNCCc1ccc(F)cc1)N2CCCc1cccc(C(F)(F)F)c1
CCCCN(C)C1CCc2cccc(OC)c2C1CN1CCN(C)CC1
COc1ccccc1N1CCN(CCn2c(O)c3ncccc3c2I)CC1
COc1cccc(N2CCN(CC=C3c4cccc(C(=O)N(C)C)c4CCc4ccccc43)CC2)c1
O=S(=O)(NCCCCN1CCN(c2nsc3ccccc23)CC1)C1CCCc2cccnc21
Cc1n[nH]c2cc(CNC(=O)CF)nc(-c3ccc4cc[nH]c4c3)c12
COc1nc2ccc(CN3CCN(c4cccc(C(N)=O)c4)CC3)cc2cc1Cc1ccc(C(F)(F)F)nc1
COc1ccccc1N1CCN(Cc2ccc(C(=O)N3CCN(CCC(=O)N(CCc4c[nH]cn4)C4CCCNC4)CC3)nc2)CC1
COc1cccc(N2CCN(CCn3c(C)cc(C)n3)CC2)c1
Cc1ccc2c(OCCN3CCN(c4cccc(F)c4)CC3)cccc2n1
CN=C1NC(C)N(c2cccc(C(F)F)c2)C2=C(O)COC12
Cc1ccc2c(N3CCN(CCc4ccc5c(c4)SC(C)CO5)CC3)cccc2n1
CC(=O)Nc1cccc(N2CCN(CC3CCN(Cc4ccncc4)CC3)CC2)c1
CS(=O)(=O)CCNCc1nc(-c2ccc(F)cc2)c(-c2ccc(Cl)cc2)[nH]1
CNC12CC1C(=O)OC(C)(CNCCCCc1c[nH]c3ccc(Cl)cc13)CC1(CC1)CO2
Oc1nc2ccccc2n1CCCCN1CCC(n2c(O)nc3cc(I)ccc32)CC1
CN(C)CCc1cn(-c2ccc(F)c(Br)c2)c2ccc(Cl)cc12
Fc1ccc(N2CCN(CCCCc3ccccc3)CC2)cc1
CN1CCCCC1CNC(=O)c1cc(OC)n2ccc(-c3cc(F)c(F)cc3F)cc2c1OC
O=C1c2cccc3ncc(CCCN4CCN(c5ccccc5OC5CCC(F)CC5)CC4)cc23)-c2ccccc2N1CCCCCC1
CCN(CC)CCc1c[nH]c2ccc(C(c3ccccc3)c3ccccc3)cc12
Cc1ccc2c(N3CCN(CCc4ccc5[nH]c(C6CC6)cc5c4)CC3)cccc2n1
COc1ccc(C#N)cc1OCc1ccccc1OCc1ccccc1OCc1ccccc1
CC(C)N1CCN(c2cccc3cnc(N4CCN(c5ccccn5)CC4)cc23)CC1
O=C(NCCN1CCC2(CC1)C(=O)NCN2c1ccccc1)c1csc2ccc(Cl)cc12
N#Cc1cccc(S(=O)(=O)NCC2CCC(N3CCN(Cc4ccccc4)CC3)CC2)c1
COc1ccc2[nH]cc(C(=O)NCCCCCCCN3CCN(c4cc5ccccc5s4)CC3)c2c1
CCN1CCN(c2nc3ccccc3n3cc5c(c6c(c63)CC3CC(O)C5)OC(C)O5)CC2C1
Nc1cnc2cccc(OC3CCC(NCc4ccc(F)cc4)CC3)c2n1
c1ccc2c(c1)c1ccccc1n2CCN1CCC(O)CC1
CCC1CN(CCC2CCC(C(=O)N3CCCC3)c3ccc(Cl)cc32)CCC1O
Cc1ccc2c(N3CCN(CC(=O)Nc4ccc(F)cc4)CC3)cccc2n1
COc1cccc2cc(CN(C)CCCCOc3ccc4nc(N5CCN(C)C5)c(-c5ccc(C#N)cc5)nc4c3)ccc12
COc1cccc2ncc(C=O)c(NC3CCCC(Nc4ccc5c(c4)NC(=O)N5)C3)c12
COc1cccc(OC)c1C(=O)NC1CCCN1Cc1ccccc1
COc1ccccc1N1CCN(CCN(Cc2ccccc2)C2CCCCC2)CC1
COc1ccc2c(O)c(C(=O)Nc3sc(CO)cc3Cl)ccc2c1
Cc1ccc(CCN2CCc3c(nc(N)n3C)C2)cc1
CC1(C)CC2CC(C)(CN2CCNC(c3ccc(Cl)cc3)CC2)CO1
COc1cc2c(c(O)c1)C1Oc3c(O)cccc3C1(O)CCN3CC1C=CC2
COc1cccc(CCOc2ccccc2C(=O)NCCCCN2CCN(c3cccc(Cl)c3Cl)CC2)c1
CCCCN(C)C1CCc2cccc(O)c2C1
CC(=O)NC1CCC(CCN2CCN(c3ccccc3Oc3ccc(Cl)cc3)CC2)CC1
CC(=O)N1CCCC(c2ccncc2OC2CN(c3ccc4ccccc4n3)C2)C1
CCc1nc(OCCO)c(Cl)n1Cc1cccc(Cl)c1Cl
CCOc1ccccc1N1CCN(CCn2c(O)c3c(cc32C)C2CCN(C)CC2)CC1
Oc1cc2c(cc1CC1CCN(Cc3ccc(F)cc3Br)C1)OCCO2
CN1CCC(NC2N=C(c3cc4ccccc4s3)C3(CCCCC3)NC2=O)CC1
COc1cccc(C(=O)NC2CCN(Cc3ccccc3)CC2)c1OC
O=C1N(CCN2Cc3ccccc3C2)CCN1c1cccc(CO)c1OCCc1c[nH]c2ccccc12
CC1CCCN1CCCOc1cccc(F)c1
CCCCn1c(=O)c(NCN2CCN(c3ccccc3OC)CC2)sc1C(=O)C=CSc1ccccc1
CC1(C)c2c([nH]c3ccc(Cl)cc23)=Nc2ccc(Cl)c(Cl)c2C1=O
O=C1C2C=CCN2C(=O)N1CCCCNCCNc1c2c(nc3ccccc23)CCCN1CCC2
Fc1ccc(C(F)(F)F)cc1-n1cc(OCCN2CCN(c3ccccc3OCCF)CC2)c2ccccc21
O=C(NC1CCC(CCN2CCN(c3ccccc3O)CC2)CC1)c1ccc(Cl)c2c(c1)CCN(CC1COCC1)C2
O=C1N(CCN2CCC(c3ccccc3)CC2)CCN1c1cccc(N2CCN(C(=O)c3cccc([N+](=O)[O-])c3)CC2)c1
c1ccc2c(c1)CCC(CN1C3CCC(CC3)C1)=Nc1cccnc1N2
COc1ccc2nc(NCc3ccc(F)cc3)cc(N3CCN(C)CC3)c2c1
CC1(c2cc(F)cc(OCCN3CC=C(c4c[nH]c5ccccc45)CC3)c2)CCSC(N)=N1
O=C1NCCN1CCCN1CCN(c2ccc(Cl)cc2C2CCC3(CCCC3)CC1)C(c1ccc(F)cc1)c1ccccn1
COc1ccccc1N1CCN(CCn2c(O)nc3cc(Cl)ccc3c2I)CC1
NS(=O)(=O)NCCCCC(NC(=O)CNCNC(=O)c1ccc2ccc(F)cc2c1)B(O)O
NC(=O)c1ccc(OC2CCC(NCC(O)CCC(NC(=O)c3cscn3)C(F)(F)F)CC2)cc1
CN1CC(c2cn(-c3ccc(Cl)cc3)c3cc(C(=O)NCCCN4CCN(C)CC4)ccc23)C1
COc1cc(F)c(OC(F)(F)F)c(C(=O)NC2CCN(Cc3ccc4ccccc4c3)CC2)c1
O=S(=O)(Cc1ccccc1)N(Cc1ccccc1)C1CCCC1
Cc1ccccc1N1CCN(CCNC(=O)c2cc(O)c(-c3ccccn3)n(-c3ccccc3)c2)CC1
Nc1cc(F)c(Oc2cccc(CN3CCC(O)(c4ccc(Cl)cc4)CC3)c2F)c(Cl)c1
COc1cccc2c1N(CCN1CCN(C)CC1)CC2
CCCc1ccc(S(=O)(=O)NCCCN2CCN(c3ccccc3OC)CC2)cc1
Cc1nc(N2CCCC(C)CC2)c2sc(CCN3CCC(c4ccc(Cl)cc4)CC3)cc2n1
C1=NCC(C2Cc3c(C=Cc4ccccc4)n(-c4ccccc4)c3Cc3ccccc32)OC1(c1ccccc1)c1ccccc1
O=C1CCCc2cccc(N3CCN(Cc4ccc([N+](=O)[O-])cc4)CC3)c21
Oc1ccc2c(-c3cccc(SCCN4CCc5c(cc(-c6ccccc6)c(Cl)c6)[nH]c4=O)c3)cccc2n1
N=C(N)c1cccc(CN2CCN(c3cccc(C(N)=O)c3)CC2)c1
COc1ccccc1N1CCN(CNC(=O)c2cccc3c2CCCN3C)CC1
COc1cc(OC)cc(N(CCN2CCN(c3cnc4ccccc4n3)CC2)c2ccc3nccn3c2)c1
COc1ccccc1N1CCN(CCNS(=O)(=O)c2ccc3c(c2)Nc2ccccc2N)CC1
O=C1N(CCCC2CCCCC2)CCN1c1cccc(C(F)(F)F)c1
COc1cc2c(cc1O)CC(CO)OC(C(=O)NC1CCC(c3ccc(C)cc3)=CC1)C2
Cn1c2c(c3cc(S(=O)(=O)CC(O)Cl)ccc31)C1CCC(C2)N1
Fc1ccc(N2CCN(CCON=Cc3ccccc3)CC2)c(Cl)c1
Oc1ccc2nc1-c1ccc(Cl)cc1C2=O
CN(C)CCN=C1CCC(N2CC(=O)c3c(Cl)ccc(Cl)c3C2=O)CC1
COc1ccccc1N1CCN(CCCn2cc(N=C(O)c3ccccc3C(F)(F)F)cn2)CC1
COc1ccccc1N1CCN(CCCNC(=O)c2nc3ccccc3s2)CC1
Clc1ccc2c(c1)CC(N1CCN(CC(Cc3c[nH]c4ccccc34)NC(=O)c3ccccc3)CC1)CC2
C=CCN1CC2CCCCC2C1C
CN1CCC(c2cn(-c3ccc(F)cc3)c3ccc(-c4ccncc4N)cc23)CC1
Cc1ccc2c(N3CCN(CCc4cccc5c4C(=O)N(C)CCN4CC5CCC5C4)CC3)cccc2n1
COc1ccccc1N1CCN(Cc2ccsc2)CC1
O=S(=O)(NC1CCC(CCN2CCC(c3cccc(F)c3)CC2)CC1)C(F)(F)F
COc1ccccc1N1CCN(CCCNS(=O)(=O)c2cn(C3CCCCC3)c3cc(-c4ccnnc4)ccc23)CC1
COc1ccccc1N1CCN(CCn2c(S)nc3ccccc32)CC1
Oc1sc2ccccc2c1CCCN1CCN(c2ccccc2)CC1
COc1cccc2c1CCCc1c-2cc(O)cc3c1CN(C)CC3c1cccc(C)c1-3
COc1ccccc1N1CCN(CCCCCc2csc3ccccc23)CC1
NC(=O)C(NCCCN1CCC(c2ccc(F)cc2)CC1)C1CCc2ccc(O)cc2C1
O=C1c2ccccc2C(=O)N1CCCCN1CCN(c2ccccc2)CC1
CCCCNc1ncc(-c2ccc(C(=O)N3CCC4(CCN(C)C4)CC3)cc2)n(C)c1=O
CN1CCc2c(cccc2OCCN2CCC(O)CC2)C1=O
CC1Oc2c(ccc(F)cc2S(=O)(=O)NC(CCCCNC(=O)NC3CCCc4ccccc43)C(O)C2O)NC1=O
Fc1cccc(CCN2CCN(c3nsc4ncccc34)CC2)c1
Cc1ccc2c(N3CCN(CCc4cccc5c4OCC(=O)N5CCC4)CC3)cccc2n1
CN1CCc2cc(Cl)cc3c2C1Cc1ccc(c(O)c1)OC1C=CC(CC)=C1O)O4
Cn1c(Br+](O)c2ccc(Cl)cc2)cc(C(=O)Nc2ccc(OCCN3CCN(Cc4ccccc4)CC3)cc2)cc1C1CC1
COc1ccccc1N1CCN(CCCCCCNC(=O)c2ccc(O)c3ccccc23)CC1
N#Cc1ccc2cc(CCCn3cnc4ncccc43)nc(NCCCCN2CCN(CCO)CC2)c2ccccc12
O=C1N(CCCCN2CCC(c3ccccc3)CC2)CCN1c1ccccc1
COc1cccc2c1CCC=CCCNCCN(CO)Cc1csc(-c2ccc(F)cc2)c1
CCN(c1ccccc1)C1COc2ccccc2O1
OC(c1cn(-c2cccc(C(F)(F)F)c2)c2ccccc12)C(F)(F)C(F)(F)F
FC(F)(F)CN1C(=O)C(CCC(CCN2CCN(c3ccccn3)CC2)c2ccc(Cl)c3c2CCCC3)SC1=O
CCCCCNc1cccc(F)c1C(=O)Nc1ccc(C)cc1
O=C(NCCN1CCN(c2ncccn2)CC1)c1cnco1
N#CCC1CC(n2cc(Cl)cn2)C(OCCF)CN1CC(=O)NC1CCC(C(=N)OC)CC1
C1=C(c2ccccc2)CCN(CCCc2c[nH]c3ccccc23)C1
CN1C2CCC1C(c1ccccc1)C(NC(=O)c1cc(F)ccc1F)C2
COc1ccc2[nH]cc(CCNC(=O)C(c3ccccc3)c3ccc(C)c(C)c3)c2c1
CN1CCc2cccc3c2C1Cc1ccc4c(cc13)OC(C)C3
Fc1cnc2c(c1)CCC(Cn1cccn1)C2
CN(C1CCN(c2ccc3nc(C)cc(N4CCN(c5cccc(Cl)c5Cl)CC4)c3n2)CC1)C1CCCCC1
COc1ccccc1N1CCN(CCCCCN=C2CCC3CCCC3C2=O)CC1
CCc1ccccc1N1CCN(CCCCC(=O)c2ccoc2)CC1
CCNC(=O)N(O)CCCC=CCC=CCCNCCN(C)CC12CC3CC(CC(C3)C1)C2)C(=O)Nc1ccccn1
O=C(c1cccnc1)c1cccc(F)c1N1CCN(CC2CCCCC2)CC1
Cc1ccc2c(N3C(=O)C(Cc4ccccc4)(C3=NCCN3C)C4O)ncnn12
CCCN(C)C(=O)C1Cc2c(ccc3nc(Oc4ccccc4C(=O)N4CCN(C)CC4)cc32)NC1
COc1cc2c(cc1O)CC1C3=CC(=O)CC2(C)CC1(O)Cc1ccc([N+](=O)[O-])cc1
CC1(c2cccc(O)c2)CCN(Cc2c[nH]c3ncccc2-3)CC1
O=C(NCCCCN1CCN(c2ccccc2O)CC1)c1cc2cc(Cl)ccc2s1
Fc1ccccc1N1CCN(CCCCN=C2CCCCC2)CC1
CCCN(CCO)Cc1cc(C)ccc1OC
COc1ccccc1N1CCN(CCCNc2ccc3cc(OC)ccc3n2)CC1
CN1CCc2cc(-c3ccc(CCN4CCN(c5ccccc5Nc5ccccc5OC(C)(C)C(F)(F)F)c4)cc3)ccc2C1
S=C(NCCc1c[nH]c2ccc(F)cc12)NCCCc1c[nH]c2ccccc12
NCc1ccc2[nH]cc(CCCCc3nc4c(F)ccc(F)c4[nH]3)c2c1
O=C1CCc2ccccc2N1CCCCN1CCC(n2c(-c3ccccc3)nc3c(F)cccc32)CC1
O=C1c2ccncc2C=C1Cc1nnc(-c2ccc(F)cc2F)n1CCC1CCCc2ccc(F)cc21
Cn1c(=O)sc2cc(CCCCN3CCN(c4ccc(O)cc4)CC3)ccc21
CCc1cccc(N2CCNCC2)c1
CN1CCC(Nc2ncccc2OC2CC(Nc3cccc4[nH]ccc34)C2)CC1
COc1ccccc1N1CCN(CCn2ccc(=O)n2Cc2cccs2)CC1
CSCc1c(C(=O)NCc2ccccc2)[nH]c2cc(Cl)ccc12
CN1CCN(C2CC(c3ccc(F)cc3)c3ccc(Cl)cc32)CC1(C)C
O=C(NCCCCN1CCN(c2cccc(Cl)c2Cl)CC1)C12CC3CC(CC(C3)C1)C2
COc1ccc(C(=O)NCCN2CCN(c3cccc4nc(O)ccc34)CC2)cc1
CCN(CC)C(=O)CN1CCC(c2cn(-c3ccc(F)cc3)c3ccccc23)CC1
O=C(COc1cccc(I)c1)NC1CCc3ccccc3CC21
Nlc1ccccc1N1CCN(CCCCc2c[nH]c3ccc(F)cc23)CC1
CC(C)Oc1ccc(CCN2CCN(c3ccccc3OCC(F)C(F)(F)F)CC2)cc1
CN1CCN(C2Nc3cc(NC(=O)c4ccccc4)ccc3Oc3ccc(C(=O)Nc4ccncn4)cc32)CC1
Cc1ccc(S(=O)(=O)NCCCCN2CCN(c3ccccc3S(C)(=O)=O)CC2)cc1
O=C1CC(c2ccccc2)CCN1c1ccccc1
COc1ccccc1N1CCN(CCCNc2nccc3cc(=O)n(-c4ccc(F)cc4)c23)CC1
COc1cc2c(cc1O)C1Cc3c(O)ccc(O)c3CN1CC2
CC(C)(C)OC(=O)CNC1CC1c1cccc(-c2ccccc2F)c1
CNCc1ccc(N2CCN(S(C)(=O)=O)CC2)c1
O=C1C2CCCN2C(=O)N1CCCCNCCCOc1cccc2ccccc12
Oc1cccc2c1CCC(CN1CCC(c3ccc4ccccc4c3)CC1)O2
N=C1NC2(CCOCC2)CCN1Cc1ccc(F)cc1
Cn1c(=O)c2c(nc3n2CCCN3CCc2ccccc2)n(C)c1=O
Fc1ccc(N2CCN(CCCCN3CCC(c4c[nH]c5cc(F)c(F)cc45)CC3)CC2)cc1
FC(F)(F)c1cccc(N2CCN(C3CC4CCC(C4)N3Cc3ccccc3)CC2)c1
O=C(NCCCCCN1CCC(O)(c2ccc(Cl)cc2)CC1)NC1CCCCC1
CC(NC1COc2cc(F)ccc21)C(F)(F)F
c1ccc2c(N3CCN(C4CCCC4)CC3)cccc2c1
Oc1nc(N2CCN(CCc3ccccc3)CC2)nc2ccccc12
COc1cccc2c1CCCC2CN(C)CCc1ccc(F)cc1C
COc1ccccc1NCCN1CC(C)Cc2ccccc21
O=C1OC2(CCC(NC3CCCc4cc5cc(C(F)(F)F)ccc5O4)CC3)CCCC2N1c1cccc(I)c1F
COCCN1C(=O)N(CCCOc2c(F)cccc2Cl)C2=C(CCCCC2)C1c1ccc(C)cc1
COc1ccccc1N1CCN(CCCNC(=O)c2sc3ccccc3c2Cl)CC1
CCSc1nc2ccccc2n1-c1nc(N2CCOCC2)c2sc(CN3CCN(C)CC3)cc2n1
O=C1N(c2ccccc2)CCC12CCN(c1ccccc1)CC2
CCN(CCCN1CCN(c2ccccc2OC)CC1)C1Cc2cccc2Oc2ccccc21
Oc1c2c(c(O)n1OCCCN1CCN(c3cccc(C(F)(F)F)c3)CC1)C1CCC2C1
COc1ccccc1N1CCN(CCCc2ccc(NC(=O)CCCc3c[nH]c4ccccc34)cc2)CC1
CC(c1ccccc1)N1CCN(CCCc2ccncc2)CC1
COc1cccc(OCCNCCC2COC(O)C(O)C2O)c1
COc1cc(N)c(Cl)cc1C(=O)NC1CCN(Cc2ccccc2)CC1
CCCOC1=CC=C(C)CN(C)C1c1ccccc1
COc1cc2c(N3CCN(C(S)=Nc4ccc(C#N)cc4)CC3)cc(CO)cc2cc1OCc1ccc(F)cc1
FC(F)(F)c1cccc(N2CCN(CCCCNc3ccc(CN4CCCCC4)c(C(F)(F)F)c3)CC2)c1
Cc1ccccc1N1CCN(CCCCN2C3CC4CCC(C3)C3(C)O)CC1
O=C(NC1CC2CC(C1)C2)c1cccc(CN2CC3CCN(c4ccccc4)CC3C2)c1
Brc1cccn2c(CCc3ccccc3)ccc(N3CCNCC3)c12
O=C(CCCN1CCC2c3cccc4c(c3N3CCN(CCO)CC4)CC2C1)c1ccco1
Cc1ccc(CNCC2(F)CCN(C(=O)c3c(C)nc4ccccn34)CC2)nc1
CC1(O)CCCC(C)(CNc2cc(Cl)cc(Cl)c2Br)C1
CCCN(CCc1ccccc1)C1COc2c(O)cccc2C1
O=C(CCC1CCN(CCCc2ccccc2)CC1)c1ccc(Br)cc1
COc1cc2c(Nc3cccc(Cl)c3Cl)c(C#N)cnc2cc1OCCCN1CCC(F)(F)CC1
NC(=O)c1ccc2c(C3CCCCCC3)c[nH]c2c1
CCCN1CCOC2c3c(O)cccc3CCC21
O=C1N(CCC2CCN(c3ccccc3)CC2)CCN1c1ccccc1
CN(C)CCOc1ccccc1CCNC1CCc2ccccc2C1
CN1CCN(c2cccc3cn4nc(S)oc4c3c2)CC1
CC(C)Oc1ccccc1N1CCN(C2CC(C(NC(=O)C3CCCCC3)c3ccccc3)OC2=O)CC1
NOc1nc(N)c2ccccc2n1
COc1ccccc1N1CCN(Cc2cc(CN3CCN(C(=O)c4ccc(C)c(C)c4)C3=O)cs2)CC1
CCCCn1c(=O)c(-c2ccc(O)cc2OC)c(-c2ccc(CC)cc2OC)c2ncc(C)cc21
CC(O)C1=CC(C)(C)Nc2ccc3[nH]cc(Cl)c3c21
CCCCN1C(=O)C(CC)(c2ccc(Cl)cc2)CSC1=O
COc1ccccc1N1CCN(CCC(CN(C(=O)C2CCCCC2)c2ccc3ccccc3c2)c2cccs2)CC1
COc1cccc(N2CCN(CCNC(=O)c3ccc4ccc(O)cc4c3)CC2)c1
CCCN(CCC)C1CCc2cccc(N=C(O)c3ccc(C#N)cc3)c2C1
Fc1ccc(-n2cc(C3CCN(CCc4ccccc4)CC3)c3c2CCN(CC2CCCCC2)C3)cc1
COc1cccc(OCCCNCC2(F)CCN(C(=O)c3ccc(F)cc3)CC2)c1
COc1ccc(NC(=O)CC2CC2CCCN2C)cc1
CCCN1CCN(c2cccc(C)c2)C2CCc3cc4[nH]ccc4cc3CC21
COc1cc2c(cc1O)CC(O)C(CCCCN1CCN(c3ccccc3F)CC1)O2
c1ccc(CN2CCC(c3nc4ccccc-4n3)CC2)cc1
COc1cccc(N2CCN(CCN3C(=O)CC(c4cccc(C(F)(F)F)c4)C3=O)CC2)c1
CN1CCc2cc(OCCCN3CCC(c4cccc(C5CC5)c4)CC3)ccc2O1
COc1ccc(C2C(=O)N(CCCCCN3CCCc4ccccc4C3)C(=O)N(C)C2=O)cc1
COc1ccccc1N1CCN(CCC(c2ccccc2)c2cccc3ccccc23)CC1
COc1ccccc1N1CCN(CCCOc2cccc(-c3cc4ccccc4oc3=O)c2)CC1
CC1CN(c2cccc3ccccc23)c2cccc(C(=O)O)c2C1
CC(C)CCN(CC1CC1)C1CCc2c(ccc3ccccc23)C1
CCCCN(C)C1CCc2cccc(OS(=O)(=O)C(F)(F)F)c2C1
c1ccc2c(c1)CCC(CNCc1ccccc1)O2
COc1cc2ccc3c(c2c(=O)2ccccc2CCCN3CCCCN2CCN(c3ccccc3)CC2)c2ccccc2c1
CCOc1ccccc1N1CCN(CCCCNC(=O)c2ccc(C)nc2)CC1
CCOc1cccc2c1CCCC2CN(C)CCc1ccc(C(=O)Nc2ccc(C3CCNCC3)cc2)cc1
COc1ccccc1N1CCN(CCCCNC(=O)C=Cc2ccoc2C(=O)NC(C)C)CC1
NC(=O)c1cccc2c1CCC(N(CCC(c1ccccc1)c1ccccc1)C1CCCC1)C2
O=C(NCCN1CCN(c2cccc3c2OCCO3)CC1)c1cccs1
Cc1c(F)c(CN(C)C2CC2c2cc(Cl)ccc2Cl)c(C)n1C
CCCN(CCC)C1Cc2ccc(O)cc2C1
O=C(CCCN1CCN(c2cccc3ccccc23)CC1)Nc1cccc2ccccc12
OC1(c2cccc(F)c2)CCN(C2CC(c3ccccc3)(c3ccc4cc[nH]c4c3)C(=O)O2)CC1
O=C1c2ccccc2OC(C(=O)N1CCN(Cc2ccccc2)CC1)C1(O)CCCS1
Cc1ccsc1C1COC1COc1ccc(Cl)c(Cl)c1
COc1c(C(=O)N2CCN(C)CC2)cc(Br)c2ccccc12
O=C(C1CCCN(c2ccccc2)C1)N1CCN(C2COc3cccc4c3N(C2CC2)C3=O)CC1
Cc1ccc(CN2CCN(c3cccc4c3OCCO4)CC2)cc1
CN1CCN(c2cccc3cc4ncn(S)c4cc3c2O)CC1
CCCCCCCc1ccc(CSCCN2CCN(C(C)=O)CC2)s1
COc1ccccc1N1CCN(CCn2c(O)c(I)c3scc(O)c3c2=O)CC1
Nc1nc2cc(F)ccc2s1
COc1ccc(Cl)cc1S(=O)(=O)NC1CCC(N2CCN(c3cccc(C(F)(F)F)c3)CC2)CC1
COc1ccc2ccc(CN3CCN(c4ccccc4)CC3)cc2c1
COc1cccc(C(=O)NCCCN2CCN(c3csc4ccccc34)CC2)c1
COc1ccccc1N1CCN(CCCCN2C(=O)C3CCCN3C2=O)CC1
Cc1ccc2cccc(CNc3ncc(C(=O)NCCCCCC[N+]45CCC(CN(C)C)CC5C4)[nH]3)c2n1
COc1ccccc1N1CCN(CCN(C(=O)c2ccc3ccc(C)cc3c2)c2ccccc2O)CC1
CCN(CCNC(=O)Cn1c(C(=O)O)cn2ccccc12)C1CCc2ccc(O)cc2C1
OC1(c2cccc(C3CC3)c2)c2ccccc2CCN1CCC1(O)CC1
COc1ccccc1N1CCN(CCCC(=O)c2ccc3nc(N)nc(N4CCOCC4)c23)CC1
COc1ccccc1N1CCN(CCn2c(=O)sc3ccccc3c2=O)CC1
N#Cc1ccc2c(c1)C1CCN(CCC3CC3)C1CC2
CN1CCC=CC(c2c[nH]c3cc4c(cc23)NCNC4=O)C1
CN1CCN(C2Cn3cccc3Sc3ccc(O)cc32)CC1
OC1(c2ccc3c(Br)cccc3c2)CC2CCC(C1)N2Cc1c[nH]c2ccccc12
Fc1ccc2[nH]cc(CCCNCCOc3ccccc3)c2n1
COc1cccc2c1CCCC2CO
CCN(CCN1CN2c3cccc3OCC2CC1C=CC(C)(O)C(N)=O)S(=O)(=O)Cc1ccc(F)cc1
O=C1C2CCCN2C(=O)N1CCCCNCCCCNCC1CN(Cc2cc(F)c3ccccc3c2)C1
CC(C)CNC(=O)C1=CC2c3cccc4[nH]cc(c34)CC2N(C)C1
Cc1ccc2c(N3CCN(C4CC4)CC3)ccc(C(F)(F)F)c2n1
CCCN(CCCCN1CCN(c2ccc(F)cc2)CC1)C1CCc2ccc(O)cc2C1
Cc1cc(C(F)(F)F)cc2nc(O)c(N3CCNCC3)cc2c1O
CCc1cc(C(=O)N(C)C)cc2c(N3CCN(CCc4ccccc4)CC3)cccc12
O=C1N(CCN2CCN(c3cccc4c3OCO4)CC2)CCN1c1cccc(F)c1
Cc1ccc2c(N3CCN(CCc4cccc5c4OCC(=O)N5Cc4ccccc4)CC3)cccc2n1
CCOC(=O)N1CCN(CCN2CC=C(c3c[nH]c4ccccc34)CC2)CC1
COc1ccc2[nH]cc(CCCCNC)c2c1
COc1ccc(F)cc1-c1ccnc2[nH]c(C3CCN(CC(=O)NS(C)(=O)=O)CC3)cc12
COc1cc2c(cc1O)C1Cc3c(OC)ccc(OC)c3CN1CC2
CN1CCc2cc3c(cc2CC1)[nH]c1Sc1ncccc1c1C2
OC(COc1cccc2[nH]ccc12)CN1CCC(c2noc3cc(F)ccc23)CC1
Cn1c2c(c(=O)n1-c1ccccc1)C1CCc3ccc(O)cc3CC13
CC(C)COc1ccccc1N1CCN(CCCCCCCCn2cnnc2)CC1
Cc1ccc2c(OCCN3Cc4ccccc4C3C(=O)NCCN3CCN(C)CC3)cccc2n1
COc1ccc2c(OCCN3CCC(c4noc5cc(F)ccc45)CC3)ccnc2c1
CCN(CCCCN1CCN(c2cccc(Cl)c2C)CC1)C1CCc2cc(O)ccc2C1
O=C1N(Cc2cnc3cc4c(ccc23)CN2CCC3)CCN1c1ccc(COCC2CCCC2)cc1
Cc1cc(-c2ccn(C3CNC3C4CCC(C3)N4CCc3ccccc3)n2)ccc1OCC(=O)N1CC2CCCCN2C1
CCOc1cc(N)ccc1C(=O)NC1CC2C=CC1C2
O=C(NCCN1CCN(c2ccccc2O)CC1)c1csc2ccccc12
Cc1cccc(N2CCN(CCCCCn3c(=O)c4c(c4c4csc5ccccc45)nc4sccc43)CC2)c1C
CCCN1CCC(c2ccc(O)cc2)CC1
CCCN1CC(C)N(C(=O)c2cc(Cc3c[nH]c(=O)c4cc(Cl)ccc34)ccc2C)CC1(C)C
CN1CCC(c2cn3c(-c4cccc(NCC(F)F)c4)c(-c4ccc(Cl)cc4)nc3c3ccccc3c2)CC1
CN(C(=O)CCc1ccccc1)c1cccn1CCN1CCC(Cc2ccc(F)cc2)CC1
COc1ccccc1N1CCN(CCn2c(O)nc3c(c(=O)n(C)c(=O)n3C)c2=O)CC1
CN1CCN(c2cccc3ccccc23)CC1
COc1ccccc1N1CCN(CCCn2c(O)c3c(c2O)CCCC3)CC1
COc1ccccc1N1CCN(CCn2c(O)nc3sc4c(c3c2=O)CCN(C)C4)CC1
Oc1nsc2c(C(O)(Cc3ccccc3)C(F)(F)F)ccc(F)c12
COc1ccccc1N1CCN(CCCCn2cnc3c(cnc4ccccc43)c2=O)CC1
Fc1cccc2c(CCNCCN3CCc4cccn4C3)csc12
O=C1N(CCCN2CCN(c3ccc4ccccc4n3)CC2)CCN1c1ccccc1
O=C1CC2(CCCC2)CC(=O)N1CCN1CCN(c2cccc(Cl)c2)CC1
O=C1C2CCCCN2C(=O)N1CN1CCN(c2ccccc2)CC1
O=C(NCCC1CCN(Cc2ccc(Cl)cc2)CC1)c1ccc2cccnc2c1F
COc1ccc2c(c1)CCC(c1ccccc1)O2
CCc1cccc2c1OC(CNCCCCN)CC2
CN1CCc2cccc3[nH]c(CCCCN4CCN(c5cccc6cc(=O)sc56)CC4)cc23
CCNC(=O)C(Cc1ccccc1)OCCC
COc1ccc2[nH]cc(CCCCN3CCC4(CC3)OCc3ccccc34)c2c1
Clc1cccc(N2CCN(CCCCCNC3COc4ccccc4O3)CC2)c1Cl
COc1ccccc1N1CCN(CCCCNC(=O)C=Cc2cc(-n3cnnn3)nc(N)c2C)CC1
c1cc2c(s1)CCCC2NCCCCN1CCC(Cc2c[nH]c3ccc(F)cc23)CC1
Oc1nc2c3ccccc3cc-2n1c(O)n1ccnc12
CCCCCCCCCCCCC(=O)NCCC1OC(CO)C(O)C(O)C1O
Cc1ccc2c(OCCN3CCC(Cc4cccc(N)c4)CC3)cccc2n1
COc1ccccc1N1CCN(CCn2nc3c(c(=O)[nH]c4ccccc43)c(=O)n2C)CC1
Clc1ccc2[nH]cc(CCCN3CCN(c4ccccc4)CC3)c2c1
CN(C)Cc1ccccc1Oc1ccccc1C(=O)NC1CCCC(=O)NC1
COc1ccccc1N1CCN(CCCC=NC2OC(O)C(O)C2O)CC1
Cc1cc(CN2CCC(N3C(=O)N(Cc4ccccc4)C4=CCCC4=O)CCC3C2)cc(C)n1
CCCN(CCCCN1CCN(CCc2c[nH]c3ccccc23)CC1)C1CCc2ccc(O)cc2C1
CC1CC2C(=O)N(CCCc3c[nH]c4ccccc34)CC2(C)C1
Cc1ccc2c(C3CCN(CC(O)COc4ccccc4)CC3)c[nH]c2c1
COc1cc(OC)cc(N(CCN2CCN(C)CC2)c2ccc3ccccc3c2)c1
CCCNC1CCc2cccc(O)c2C1C
O=C1c2cccc(F)c2C(=O)N1CCCCN1CCN(C2CCCCCC2)CC1
CCNc1cc(C(=O)NCC2CCCN2Cc2ccc(F)cc2)cc2c1CCO2
CCCN(CC)C1CCc2cccc(OS(=O)(=O)C(F)(F)F)c2C1
O=C1CCC2(CCCC2)Oc2c(sc3ccccc23)CCN1CCCCCN1CCN(c2ccccc2)CC1
Oc1ccc2c(N3CCNCC3)nc(-c3ccc(O)cc3)nc2n1
Oc1nc2ccccc2n1CCCCCN1CCN(c2ccccc2)CC1
CCN(CCCNC(=O)c1ccsc1)C1CCN(CCC(c2ccccc2)c2ccc(F)cc2)CC1
COc1cc2c(cc1OCCNC(=N)N)Cc1c-2[nH]c3ccccc3c1-2
Nc1ccc2c(c1)OC(c1cccc3c1OCCO3)C(O)(c1ccc(F)cc1)CC2
O=C1Nc2ccccc2C(C(=O)NCC1CCN(CCCc2c[nH]c3ccccc23)CC1)N1CCCC1
CC(=O)N1CCN(c2cc(OCCCCF)nn2-c2ccc(F)cc2)CC1
CC(C)c1ccccc1N1CCN(C2CCC(NS(=O)(=O)c3ccc(Cl)cc3)CC2)CC1
COc1ccccc1C1=C(c2ccc(S(C)(=O)=O)cc2)CC2C3CCC(O)C(C)C3(C)C(O)CC12
CCCN(CCN1CCN(c2cccc3[nH]ccc23)CC1)C1CCc2c(O)cccc2C1
Cc1ccc(C2=C(Nc3ccccc3N3CCN(C)CC3)C(=O)NCC2)cc1
O=C(CCCCCN1CCN(c2ccccn2)CC1)c1c[nH]c2ccccc12
COc1ccc2c(OCCN3CCN(CC(Cc4ccccc4)c4ccc(Cl)cc4)CC3)cc(O)cc2c1
NC(=O)c1ccc2c(c1)CCC(N1CCN(c3cc(Cl)cc4ccc(Cl)cc34)CC1)C2
CN1CCN(CCCN2c3ccccc3Sc3ccc(Cl)cc32)CC1
CCOc1ccccc1N1CCN(CCCNc2ccc3nc(C)c(S)n3n2)CC1
COc1ccc(F)cc1NC(=O)c1c(O)cccc1OCCCN1CCCC1
CCCCCN(CCCCC)C1CCc2ccc(O)cc2C1
COc1cccc2c1CCC1CCN(CC3CC3)C1O2
COc1c(C)cccc1C(=O)Nc1cccc(C(F)(F)F)c1OC
CN(C)C(=O)c1ccc(F)c(CN2CCc3cccc(NS(=O)(=O)OCCO)c3C2)c1
O=C(NCC1CCCN2CCc3ccccc3C12)C1Cc2ccccc2O1
Cc1c(-c2ccc(CCN3CCN(c4ccccn4)CC3)cc2)cnn1C
OC1(c2ccc(COc3cccc4cccnc34)cc2)CCCCC1
Fc1ccccc1N1CCN(CCC(=NC2CCCCC2)c2ccccc2)CC1
COc1ccccc1N1CCN(CCCCNC(=O)c2cccn2C)CC1
COc1cccc(CN2CCN(CCOC(NC(=O)c3ccc(Br)cc3)C3CCCCC3)CC2)c1
NCCCc1c[nH]c2ccc(F)cc12
CCCN(CCCCCN1C(=O)CC2(CCCC2)CC1=O)C1COc2cccc(OC)c2C1
CN1CCCc2ccc(Cl)c3cccc(c23)CC1
Cc1ccc2c3c([nH]c2c1)CC(N(C)C)CN(CCCc1ccccc1)C3c1ccccc1
O=C1OC2(CCN(CCc3c[nH]c4ccc(F)cc34)CC2)c2ccc(F)cc21
CCOc1ccccc1C1CC(=O)C(=O)C(OC)C(=O)N1Cc1ccccc1
COC(=O)c1cccc2c1CC(CCN1CCC(c3ccccc3)(c3nccs1)C3)CO2
O=C1N(CCN2CCCC2)CCN1c1cc(-c2c[nH]c3ncccc23)ccc1F
O=C1CCN(CCCCCN2CCN(c3ccccc3Cl)CC2)Cc2cc(F)ccc21
COc1ccc(NS(=O)(=O)c2ccc(C3(C)CCN(CC(C)O)CC3)cc2)cc1
c1cn2c(c1)CCCC2c1ccc(N1CCNCC1)cc1cncn1C1OCC(F)C(F)C1
COc1ccccc1N1CCN(CCCCn2c(O)nc3ccccc3c2=O)CC1
Nc1cc2c(cc1O)-c1n[nH]c(O)c1C2
N#Cc1ccc(N(CC2CCC(C(=O)O)CC2)C2CCC2)cc1
COc1cc2c(cc1O)CCC(Cc1cccc(OC)c1)CC2
COc1cccc2c(=O)n(-c3ccc4occ(CCCN5CCN(C)CCC5)c4c3)c(OC)cc12
COc1nc2ccc(C(C#N)CCCN3CCN(c4cccc5ccsc45)CC3)cc2c(Cl)c1Cl
CCCCCC=CC=CC=C=CC=CC=CCC(=O)NCCC(C)NCCC
CCOC(=O)c1sc2nc(S)nc(Nc3ccc(OC)cc3)c(CCCO)c2c1F
OC(CCN1CCN(c2cccc3c2oc2ccccc23)CC1)COc1ccccc1
N=C(NCCCC(N)C(=O)N1CCN(c2ccccc2NC(=O)CCc2ccccc2)CC1)c1ccccn1
COc1ccccc1OCCNC1COCC(OCc2ccccc2)C1
Oc1[nH]c2ccc(S(=O)(=O)NC(=O)C2CC3CCCC3C3)cc2c1=O
CCC(COc1ccccc1)N1CCC(Oc2ccc(C(=O)NC3CC3)cc2)CC1
COc1ccccc1N1CCN(CCNC(=O)c2ccc3ccccc3c2)CC1
Oc1c2c(c(Cl)c1Cl)C=CC(Cc1cccc(C(F)(F)F)c1)NCC2
CN1CCc2cc(NS(=O)(=O)c3ccc([N+](=O)[O-])cc3)ccc2CC1
Cc1ccc(C2CC3CC(O)=NC32)cc1
Cc1cc2c(OCC(O)CN3CCc4ccc(Cl)cc4C3)cccc2o1
CN1CCC(c2c[nH]c3ccc(NC(=O)c4ccc(C#N)cc4)nc23)CC1
CCCN(CCCCN1C(=O)CC2(CCc3ccccc32)CC1=O)C1CCc2ccccc2C1
O=C1N(CCC2=CCN(Cc3ccccc3)CC2)CCN1c1cccc2ccccc12
Oc1nc2c3c(ccc2s1)N1CCN(Cc2ccc(F)cc2)CC1
C1=CN(CC2CCN(Cc3ccc4c(c3)OCO4)CC2)CCO1
CCCN(CCCCN1CCN(c2ccc(OC)cc2OC)CC1)C1CCc2ccc(O)cc2C1
C1CCC(c2ccc(OCCN3CCc4sccc4C3)cc2)CC1
CC1CCC(CN2CCN(c3cccc4ccccc34)CC2)NC1=O
O=C1CCc2ccccc2N1CCCN1CCC(n2c(O)nc3cccc(F)c32)CC1
CCCNc1nc(SC)nc2c1ncn2C1C(O)C(O)C(CO)C2CC1
CC1(C)CCc2ccccc2O1
O=C1N(CCC2CCN(CC3COc4sccc4O3)CC2)C(Cc2ccccc2O)C(=O)N1S(=O)(=O)c1ccccn1
COc1ccc2ncccc2c1OCC=CCN1CCN(Cc2ccccc2)CC1
O=C1NCCc2ccc(OCCCN3CCC(c4noc5cc(F)ccc45)CC3)cc21
Cc1cn2c(O)nc3cccc(CCNCCCc4ccccc4)c3c2c1
Fc1cccc2c1C1CCN(CCCOc3ccc4[nH]ccc4c3)CC1C2
CNC(=O)c1sc2ccc(CN3CCN(Cc4ccccc4)CC3)cc2c1C
O=c1[nH]c2ccccc2cn1CCN1CCc2ccccc2C1
O=C(Cc1ccccc1OCCN1CCCC1)NCc1c[nH]c2ccc(F)cc12
COc1ccccc1N1CCN(CC=C(O)c2ccccc2O)CC1
COc1ccc(N2CCN(CC=C(c3ccccc3)c3ccc4c(c3)OCO4)CC2)cc1OC
O=C(CCCCCCN1CCC(n2c(O)nc3ccccc32)CC1)N1CCC(=O)C1
Fc1ccc(C(OC2CC3CCC(C2)N3CCCOc2ccccn2)c2ccc(F)cc2)cc1
CC(C)CN1CCc2cccc3c2C1Cc1cccc(O)c1-3
Cc1cccc(OCCCN2CCN(c3ccccc3)CC2)c1
CN1CCC(c2cn3c(-c4cccc(NCc5ccncc5)c4)c(Cl)nc3n2)CC1
N#Cc1ccccc1N1CCN(CCCOc2cc3c(cc2O)C(O)C(=O)N3)CC1
COc1ccc(CCNCCN2C(=O)C3C4CCCN4C4C(C)=NC32)cc1
Clc1cc(N2CCN(CCOc3ccc5c(c4O3)CCNC4CC(F)(F)F)CC3C2)c2ccccc2n1
O=C(NCCN1CCN(c2ccccc2)CC1)C12CC3CC(CC(C3)C1)C2
O=C(CCCN1CCN(c2ccccc2O)CC1)c1ccc(F)cc1
Fc1ccc(Oc2ncccc2C2CC2)nc1
CCCN(CCN1CCN(c2ccccc2)CC1)C1CCc2nc(N)sc2C1
CCCCCCCCCCCc1ccc(N)c(OC)c1
Fc1ccccc1OC(c1ccccc1)C1CCCCN1Cc1ccccc1
COc1ccc(N2CCN(CCCCOc3ccc4nonc4c3)CC2)cc1
c1ccc(CCC2CCN2CCCc2ccccc2)cc1
COc1cccc2c1CCCC2CN(C)CCc1ccc(Cl)cc1
CCc1nc(N)c2c1OCC(=O)CCCCOc1ccccc1CO2
CCc1c2c(O)nc(O)nn2c(8c(O)c(O)n12CCC(C)=O)CSC
CCSc1cccc(N2CCN(Cc3ccccc3)CC2)c1
N#Cc1ccc2[nH]cc(C3=CCOCC3)c2c1
Cc1ccc(OCCCN2CCC(c3cn(-c4ccccc4)c4ccccc34)CC2)cc1
CC(=O)Nc1cccc(C2CCN(CCCN(C)C)CC2)c1OC
CCCN(CCCCCN1C(=O)SC2(CCCCC2)C1=O)C1COc2ccc3c(c2N3C)C1
O=C(NCCC1CCN(Cc2cc(F)cc(F)c2)CC1)c1cc2ccccc2s1
O=C(OC1CCC2C3CCCCC3C(C(O)c3ccc(F)c(C(F)(F)F)c3)C12)C(F)(F)F
COc1ccc(NCCCCCN2CCC(Cc3ccc(F)cc3)CC2)cc1
CCCc1c(OC)n(Cc2ccc(CC(=O)O)cc2)c2ccc(C(=O)O)cc12
Cc1cccc(-c2noc(C3CCN(Cc4cccc5ncccc45)CC3)n2)c1
CN(C)CCc1c[nH]c2ccc(OS(=O)(=O)c3c(Cl)cccc3Cl)cc12
CC(=O)NCCCCOc1cccc2ncc(-c3cc4cccc(OC)c4o3)n12
O=C1CC2CC(NCC3CCC(NC(=O)CS(CCF)(F)F)CC3)CCC2(CCCF)=N1
CCCN(C)CCCCC=CCCN1CCN(c2ccccc2OC)CC1
CCCN(C)C(=O)Cc1c(-c2ccc(CCOCC)cc2)nn2c(C)cc(C)c(C)c12
O=C(NC1CCC(CCN2CCN(c3ccc(Cl)cc3)CC2)CC1)C1CC(=O)Nc2ccccc21
OC(CCCNC1=NCCN1Cc1ccccc1)COc1ccccc1
Clc1cccc(N2CCN(CCCCOc3ccc5ccccc5c4)CCC3C2)c1Cl
Sc1nc(-c2ccc3c(c2)CCC3)nn1CCCCCN1CCN(c2ccc(Cl)cc2)CC1
Clc1cccc(F)c1N1CCN(Cc2cc3[nH]c(C=C5(CCCC5)CC4)nc3cn2)CC1
CCCn1c(=O)c2c(nc3n2CCCN3CC(=O)N2CC(c3ccc(C(F)(F)F)cc3)CC2)n(C)c1=O
COc1ccc2[nH]cc(C3=CCN(CCNS(C)(=O)=O)CC3)c2c1
O=C1C2CCCN2C(=O)N1CCCCNCCCN1CCN(C2=CCc3ccccc3CC2)C1
O=S(=O)(NCCCCN1CCN(c2cccc(Cl)c2Cl)CC1)c1ccc(OCCF)cc1
COc1ccccc1N1CCN(CCCCCC(NC(=O)c2ccc(-c3ccccc3)cc2)c2ccccc2)CC1
CC1CN(c2ccc3cc(C#N)ccc3n2)CCN1CCOc1ccc(Cl)c(Cl)c1
CCN1CCOC(COc2cc3[nH]c(C4(O)CCC5CCC(N(C)Cc6cccc(C#N)c6)(C5)C4)nc3cc2Cl)C1
Fc1ccc2nc(N3CCN(CCCc4c[nH]c5ccc(F)cc45)CC3)ccc2c1
CC(OC(=O)NCc1ccccc1F)C1CCCCN1C(=O)C(CC#N)NCc1ccc(F)cc1
COc1ccccc1N1CCN(CCCCNC(=O)C2c3ccccc3C(N2CCCCC2)C2=O)CC1
COc1c(Cl)ccc2c1CN(C(=O)CCCCCN1CCN(c3cccc(Cl)c3)CC1)C2
CC(F)CN1CCC(c2ccncc2Oc2ccc(F)cc2)C1
CCN1CCCC1CNC(=O)c1c(C)c(N)cc(Br)c1OC
CCc1ccc(F)cc1Oc1ccccc1N1CCNCC1
O=C(NCC1CCCN1C(=O)CC(c1ccccc1)c1ccccc1)C1CCOC1
Nc1nc(O)c2c(c1C(O)COc1cccc3c(Cl)cccc13)OCCO2
COc1ccccc1N1CCN(CCCCNC(=O)c2cn(-c3ccc(F)cc3)c3ccccc23)CC1
COc1ccc(CNCCN2CCC(c3ccccc3)CC2)cc1
CN1CCN(C2Cc3ccccc3Cn3ccnc32)CC1
CC(C)C(NC(=O)c1cccc(C2(O)CC2)c1)C(=O)NC1CC(=O)OC1C(=O)NC1CCCC1
CC1c2ccccc2NC(=O)C1n1cc(N2CCOC(CF)C2)nc1C1CCOCC1
Cc1ccccc1N1CCN(CCN(C)C2CN(C(=O)C4CCCC4)CC2c2ccc(cc2)nn2C)CC1
O=S1(=O)CCC(NC(=O)C2COCC3(CC=CCC3=O)O2)CC1CCCCCN1CCN(c2cccc(C(F)(F)F)n2)CC1
CC(=O)NCC1CCc2cccc(O)c2N(Cc2ccccc2)C1=O
CSc1ccccc1N1CCN(CCc2cc3c(-c4ccccc4)c(-c4ccccc4)n(C)c3cn2)CC1
Cc1ncn(C)c1C(O)(c1cccc(Cl)c1)c1ccc(Cl)cc1
Cc1ccc(CN(C)c2ccccc2)cc1N1CCc2ccc(C(=O)NCC(C)C)nc21
O=C(CCCCCN1CCN(c2ccccc2Sc2ccccc2)CC1)NCCCCc1ccccc1
OC1C(CN2CCC(Cc3ccccc3)CC2)CCCCN1Cc1csc2ccccc12
O=C(CCCCN1CCC2C(C1)OCc1ccoc1)NC1CC1
CN(C)CCc1cccc2[nH]c(S)cc12
CN1CCN(c2cccc3[nH]c(N4C5CCC4CC(S(C)(=O)=O)(C5)C4)nc23)CC1
Cc1cccc(S(=O)(=O)NCCn2c3cc(Cl)ccc3c3c4c(c12)OCC3)c1c(-c2ccnn2C)cccc1Cl
CCCN1CCc2cccc3nc(O)n3c2C1
COc1ccccc1N1CCN(CCCSc2nc3ccccc3n2CCCC(=O)N2CCC(N3CCCCC3)CC2)CC1
O=C(NCCCCN2CCC(c3cccc(Cl)c3)CC2)C12CC3CC(C2)CC1c1ccccc13
Cc1cc2c(N3CCN(CCCc4ccc5c(c4)NC(=O)CO5)CC3)cccc2o1
O=C(O)C1=CCCN1C(O)c1ccccc1CCn1ccc2ccncc12
CCN(CC)C1CCc2ccc3[nH]cc(CCN)c3c2C1
O=C(NCc1ccccc1)c1ccc(OCCCN2CCN(c3ccccc3)CC2)cc1
CCN(CC)c1ccc(C(=O)NCCCCN2CCN(c3ccccc3)CC2)cc1
NCCc1ccc(OCc2ccc3ccccc3n2)c2ccccc12
NC(=O)c1cccc2c1CC(NCC3CCN(Cc3cccnc3)CC1)C2
Cc1cc(OCCCN2CCC(c3nc4ccccc4s3)CC2)cc(C)c1F
O=C(NC1CC2CCC1C2)C1(c2ccc(F)cc2)CCCC1
COc1ccccc1N1CCN(Cc2ccccc2OC)CC1
c1ccc(CNC2CCN(CCc3c[nH]c4ccccc34)C2)cc1
Cc1cccc2c1OC(CN1C3CC4CCC1CC(O)(c1cccc(C(C)(C)C)c1)C3)S2(=O)=O
Cc1ccc(F)c(N2CCN(CCNCCc3c[nH]c4ccc(F)cc34)CC2)c1
CN1CCCC1COc1ccc([N+](=O)[O-])cc1C(=O)N1CCCC1CN1CCCC1
Cc1nc(C(C)(O)C#Cc2ccc3c(c2)-c2nc(C(=N)O)c(C(N)=O)n2-3)no1
COc1ccccc1N1CCN(CCCCNC(=O)c2cccnc2)CC1
CCN1CCCC1CNC(=O)c1c(OC)ccc(-c2ccccn2)c1OC
COc1ccccc1N1CCN(CCCN2C(=O)C3CCCN3C2=O)CC1
Cc1ccc2c(N3CCN(CCc4c[nH]c5cc(C)ccc45)CC3)cc(F)cc2n1
COc1cccc(CNCC(O)COc2ccccc2)c1O
COc1cccc2c1CCc1c(O)ccc3c1CCC3
CCCCN1CCc2ccc3cccc1c2-c1ccc(O)cc1
O=C1C2C3CCC(C3)C2S(=O)(=O)N1CCCCN1CCN(c2ncccn2)CC1
CCCCCN(CCCC)C1CCc2c([nH]c3ccccc23)C1
c1ccc(N2CCN(Cc3cn(-c4ccccn4)c4ccccc34)CC2)cc1
CC1CNc2c(C(N)=O)cc(C3CC3)nc2N1CC(C)(C)C
O=C(NCCCCN1CCN(c2ccccn2)CC1)c1cc2cccc(F)c2cn1
CC(CN1CCC(C)(c2ccc(N)cc2)CC1)NC(=O)c1ccc(-n2ccnc2)cc1
CN1CCN(c2cccc3nc(-c4ccccc4)ccc23)CC1
CCN1CCC2Cc3cccc(O)c3CC2C1
COc1cnc2cccc(OCCNCCCCN3CCN(c4ccc5ccccc5c4)CC3)c2c1C
COc1ccccc1N1CCN(CCCCNC(=O)c2ccc(Cl)cc2Cl)CC1
Cc1cccc(SCC(=O)NCCc2c[nH]c3ccc(Cl)cc23)c1
COc1cc2occc2cc1CCN(C)CCc1ccc(CCN(C)C(=O)c2ccccc2)cc1
COc1ccccc1N1CCN(CCCCNC(=O)C=Cc2ccc(OC)cc2O)CC1
O=C(Nc1ccccc1)NC1CCN(Cc2cn(-c3ccccc3)nn2)CC1
COc1ccccc1OCCNCCC1COc2ccccc2O1
O=C1COc2ccc(CCNC3CC4CC4C3C4C(=O)O)cc2N1CCCCCN1CCN2CCC(Cc3ccc(F)c(F)c3)CC1
COc1ccccc1N1CCN(Cc2c(C)n(CN3CCN4CCCCC4C3)c3ccc(F)cc23)CC1
Cc1ccc2c(OCCN3CCC(Cc4cccc5[nH]cc(C(C)(C)C)c45)CC3)cccc2n1
COc1ccc2c(c1)C(NCC1CCC(c3cc(F)c(C)cc3F)O1)CC2=O
COc1ccccc1N1CCN(CCCCNC(=O)c2nc(NC(C)C)nc3ccsc23)CC1
Nc1nc2cc(CN3CCN(CCc4ccc5c(c4)NC(=O)N(CCO)CO6)CC3)ccc2[nH]1
Brc1cccc2c1OCC2=CNC1CCc2cccc(c2)O1
COc1cc(Cl)cc(C=C2C(O)=NC(=COCN3CC=CC3)C2)c1OC
COc1ccccc1N1CCN(CCNC(=O)c2ccc3ccccc3c2)CC1
CCCN1CCc2cccc3c2C1Cc1cccc(OCCNS(=O)(=O)CC)c1-3
Cn1cccc1C(=O)NC1(C(=O)NCC2CCN(CCCCCc3ccccc3)CC2)CCC1
CC1Cc2c(ccc3nc(Nc4ccccc4F)cc(C4CCCN4C(=O)COc4ccccc4)n3c2O)N(C)C1
N#CC1CCCCC1n1cc(C2=CSC(N)=NC2=O)c(O)c1
COc1cccc(O)c1C(=O)NCC1Cc2ccccc2O1
CN1CCc2cc(O)cc3nc(-c4ccc(O)cc4)c(CCCCC(=O)NCCF)c2C3
Oc1ccc2c(c1)SC(c1ccccc1)CC2O
NC(=O)c1ccc(F)c2c1CCC(N(CCc1c[nH]c3ccc(F)cc13)C1CCC1)CO2
CN(C)Cc1cc(N2CCc3cc(F)ccc3C2)ccc1Br
O=C1C(=Cc2ccc(Cl)cc2)SC(N2CCCC2)c2ccccc21
CCN1CCc2ccc(NCc3ccccc3)cc2C1=O
Clc1ccc2[nH]ccc2c1
Oc1ccc(I)c2c1oc1cc(O)cc(C(=O)NCCCCCO)c12
N#Cc1ccc(-c2ccc(CCC(N3CCN(c4cccc(C(F)(F)F)n4)CC3)C(N)=O)n2)cc1
COc1ccccc1N1CCN(CCN(C(=O)c2ccc(F)cc2)c2ccc(Cl)cc2)CC1
CN1CCC2(CCCc3c(O)cccc32)CC1=O
COc1ccccc1N1CCN(CCCCNS(=O)(=O)N2CC(C)CC(C)C2C(=O)NO)CC1
CC1NC2CCc3cccc(c31)C1C(O)C1Cc2cccc(O)c2C1(C)C
CCCN1CCC(Oc2cccc3ncsc23)CC1
COc1ccccc1N1CCN(C)CC1
COc1cc(N)c(Cl)cc1C(O)=NCC1CCCCN1C)C1CCc2ccccc2O1
CN1CCN(C2Cc3ccc4ccccc4c3C2)CC1
CCOc1ccccc1N1CCN(CCCCn2cnc3c4c(cc(=O)n(CCC)c14)CCCC3)CC1COc2ccccc21
Fc1cccc2c(-c3ccncc3)ccnc12
CCCc1ccc(C(=O)CCCN2CCN(c3ccccc3OC)CC2)cc1
Oc1cccc2c1CCc1ccccc1C2CCCCc1ccc(O)cc1
NS(=O)(=O)c1ccc(NC(=O)CN2CCN(c3nccc4c3cnn4-c3ccccc3Cl)CC2)c2ccccc12
N#Cc1ccc2[nH]cc(CN3CCN(c4ccccc4OCCCC(=O)N4CCC(F)CC4)CC3)c2c1
COc1ccccc1N1CCN(CCCCNC(=O)C2CSC(c3ccc(Cl)cc3)(c3ccc(N(C)C)cc3)O2)CC1
CC1CN(C2CC(c3ccc(F)cc3)c3ccc(Cl)cc32)CCN1C
Fc1ccc(N2CCN(CCCCN3C(=O)C4(CCCC4)CC3C(=O)NC3CCCc4ccccc43)CC2)cc1
CCCN1CCN(c2cccnc2Oc2ccc(Nc3ccccn3)cc2C)CC1
Fc1cccc(OCCCN2CCN(c3ccc4c(c3)[nH]c3ccccc34)CC2)c1
Cc1cccc(CN2CCN(c3cccc4c3OCCO4)CC2)c1
COc1ccccc1-c1ccccc1OCCN1CCC(C)(c2ccccc2)CC1
CC1CC(=O)Nc2cc(OCCCN3CCN(c4ccccc4Cl)CC3)ccc2C1C
CC(C)(C)c1ccc(NC(=O)N2CCC3CCN(c4ncccn4)CC32)cc1
C(#CC(CCN1CCN(c2ccccn2)CC1)c1ccccn1)CCN1C(=O)CCCC1=O
CCOc1ccccc1S(=O)(=O)Nc1ccc2c(c1O)CCN2C
O=C1c2ccccc2C(=O)N1CCCCCN1CCN(c2ccccn2)CC1
CCCN1CCC(c2cn(C)c3ccc(OC)cc23)CC1
c1ccc(CN2CCN(C3CCN(c4ccccc4)C3)CC2)cc1
CC(=O)c1ccc2c(c1)CC(=O)N(c1ccc(NC(=O)c3ccccc3C(F)(F)F)cc1)C2
O=c1oc2ccccc2n1CCCCN1CCN(c2cccc(Cl)c2)CC1
CN1CCC(c2c[nH]c3ccc(N(C)C)cc23)CC1
Clc1cc(Nc2cnc(-c3ccc(CN4CCCCCC4)cc3)c3ccsc23)ccn1
COc1ccccc1CNC1COC(CCOc2cccc3[nH]ccc23)C1
COCCN1CCN(Cc2cc3c(Nc4ccc(F)cc4)cc(Cl)cc3s2)CC1
CCCN(CCO)C1COc2cccc(OC)c2C1
CCc1cc(=O)oc2c(O)cc(O)c(C(=O)NCCc3ccc(OC)cc3)c12
CC(CO)COc1ccccc1N1CCN(CCn2cnc3c(cnn3-c3ccc(F)cc3)c1)CC2
COc1cccc(OC)c1CC1CCCC(=O)N1Cc1cccc(Br)c1
CC12CC(=O)C(NC(=O)C(N)CC1(C)C)(C(N)=O)C(=O)N2Cc2ccc(Cl)cc2C1
CCCCCN(C)c1cc(C)nc2c(-c3ccc(Cl)cc3Cl)ncc12
COc1cc2[nH]ccc2cc1CN1CCc2ccccc2C1=O
COc1ccc2nc(C)c3c(C)nc(N4CCNCC4)cc3c2c1
CN1CC(CN=c2o[nH]c3cc(F)ccc23)Oc2c(cccc2F)C1
CCCN(CC=CC=CCCCC(F)(c5cccc4[O-])CCC1)C1COc2ccc(C(=O)O)cc2C1
COCCN1CCC2c3c(O)cccc3NC12
c1ccc(CCN2CCN(c3cccc4c3OCCO4)CC2)cc1
N#Cc1ccc([N+](=O)[O-])cc1S(=O)(=O)N(CCCN1CCC(O)C1)c1sc2ccccc2c1Br
Nc1cccc(CN2CCN(c3ccc4[nH]ccc4c3)CC2)c1
CC(OC1CCC(N)CC1)c1ccc(Cl)c(F)c1
COc1ccccc1N1CCN(CCN(C(=O)c2ccc3ncccc3c2)Cc2ccccc2)CC1
CN1CCN(C2=Nc3ccccc3Nc3ccccc32)CC1
COc1ccccc1N1CCN(CCC=CC=C(F)F)CC1
CN1CCc2cccc(CCN3C4CCC3CCC(c3cccc(C(N)=O)c3)C4)c2C1=O
CCCc1cccc2sc(C3=CCNCC3)c(O)c12
O=C1C(NCCc2ccccc2)c2ccccc2N1CCCN1CCS(=O)(=O)CC1
Cc1cccc2cc(C(=O)NCCCCCN3CCN(c4ccccc4OC(C)C)CC3)n2n1
O=S1(=O)C=Cc2ccc(CN3CCN(CCc4c[nH]c5ccccc45)CC3)cc2O1
CC1(c2cc3c(cc2F)CO3)CC(=O)N(Cc2c(Cl)cccc2Cl)C1=O
COC(=O)NC1CCC(CCN2CCN(c3cccc(Cl)c3)CC2)CC1
O=S(=O)(NCCCN1CCN(c2noc3ccccc23)CC1)c1ccc2ccccc2c1
COc1ccccc1N(CCN1CCCC(N2C(=O)c3cccc4cccc(c24)C2=O)CC2CCC3N(C)C2)CC1
CC(C)Oc1ccccc1N1CCN(CCNc2ncccn2)CC1
O=C1CCN(CCCCOc2ccc(C3CC3)c(OCC3CC3)c2)C1
COc1ccccc1N1CCN(CCCNC(=O)c2cccc(Cl)c2)CC1
CSc1ccccc1N1CCN(C2CCCC2)C1=O
O=c1[nH]c2ccccc2c(=O)n1-c1ccc(F)cc1
O=C1Cc2ccccc2N1CCCN1CCC(n2c(O)nc3ccccc32)CC1
Cc1ccc(-n2ccc3c(C)cc(C(N)=O)cc32)cc1NC1CCN(C)C1
COC1COCCC1NC1CCC(c2cn(C)c3ccc(I)cc23)CC1
CN1CCC(c2cn(-c3ccc(F)cc3)c3ccc(C(=O)NCCCCN4CCNCC4=O)cc23)CC1
COc1ccccc1N1CCN(CCOc2cc3ccccc3o2)CC1
CCCN(CCC(=O)c1ccc(Br)cc1)C1CCc2c(ccccc2OC)C1
O=C(CCCCCN1CCN(c2ncc4ccccc4n3[nH]2)CC1)c1ccc(Cl)cc1
COc1cc(N2CCN(C3CN(c4cccc5ccc(C(F)(F)F)cc45)CC3)CC2)c2ncccc2c1
C=CCC(=O)N(Cc1ccc(F)c(Cl)c1)C1CCN(CC2CN(C(=O)c3ccccc3)CC2OC)CC1
CN1CCN(c2cccc3ccc(S(=O)(=O)c4ccc5c(c4)CCN5C(=O)C(C)(C)C)cc23)CC1
CN(CCN1CCC(Cc2c[nH]c3ccc(F)cc23)CC1)N1CCN(S(=O)(=O)c2ccc(F)c(F)c2)CC1
CCOc1ccc(CNCC2(F)CCN(C(=O)Cn3c(=O)sc4ccccc43)CC2)cc1
CC1CCC(Cn2c3c(ccc4ccccc34)c3c(O)CCC4CCCN34)=CC1O2
CN1CCN(c2ccccc2Cl)CC1
COc1ccccc1N1CCN(CCCn2c(O)cc3ncnc(N4CCN(C)CC4)c32)CC1
O=C(CCCN1CCN(c2cccc3ccoc23)CC1)c1ccc(F)cc1
O=S(=O)(NCC1CC1)c1ccc2c(c1)C1CCN(CC3COc4ccccc4O3)CC1C2
Cc1cccc2c1N(CCCCCNC(C)=O)CC2
O=C1C2CCCCN2C(=O)C(COCC(c2ccccc2)c2ccccc2)N1Cc1ccc(F)cc1
COc1ccc2[nH]cc(C3CCN(CCCCN4C(=O)c5ccccc5C4=O)CC3C)c2c1
CCN1CCN(C2CC(c3ccccc3)c3ccc(N4CCN(C)CC4=O)cc32)CC1(C)C
OC(=NC1CCc2ccccc2C1)1CCCc2ccc(OCC1)CCO2
Oc1nc(NC2CCN(Cc3ccccc3)CC2)nc2ccccc12
O=C(CCCN1CCC2(CC1)C(=O)NCN2c1ccccc1)c1cccs1
O=C1N(CCCCN2CCC(c3coc4ccccc34)CC2)Cn2c(cc3ccccc31)CO2
CCC(C)NC1CCc2cccc(O)c2C1
CCCN(CCCCNC(=O)c1ccccc1C)C1COc2cccc(OC)c2C1
COc1ccccc1N1CCN(CCn2c(O)nc(O)c2C24CCCCC2C(O)C3)CC1
CC1(O)CC(c2c[nH]c3ccc(NC(=O)c4cccc(Cl)c4)nc23)N(C)C1
Cc1ccc(-c2cccc(C(=O)N(C)CCN3CCN(c4cccc(C)c4C)CC3)c2)nc1
CCn1nc2c(OC)cccc2c1C1CCN(CCCSc2ccccc2)CC1
COc1ccccc1N1CCN(CC=C3c4ccccc4CCC3n2cnnn2)CC1
O=C1N(CCC2CCN(CC3(c4cccc(F)c4)COCC(c4ccc(F)cc4F)(c4ncccn4)O3)CC2)CCCC12
CN1CCN(C(=O)c2cccc(NC(=O)c3ccc4ccccc4c3)c2)CC1
OC(c1cccc(C(F)(F)F)c1)C(c1ccc(Cl)cc1)C1CCNC1
O=C1NCCN1CCN1CCC(c2cn(-c3ccc(F)cc3)c3ccc(F)cc23)CC1
Fc1cccc(CN2CCN(CCCc3c[nH]c4ccc(F)cc34)CC2)c1
O=c1c2ccccc2c(=O)nn1CCCCCN1CCc2ccccc2C1
CCN1CCC=C(c2c[nH]c3cc(F)ccc23)C1
COc1ccccc1N1CCN(Cc2cc(O)n(-c3ccc(F)cc3)c2)CC1
N=C(Nc1cccc2cnccc12)C1CC(=O)N(CCCCN2CCN(c3ccccc3OC(F)(F)F)C2)C1=O
COc1ccccc1N1CCN(CCNC(=O)c2n[nH]c3ccc(C(=O)NCCCN4CCN(C)CC4)cc23)CC1
C=CCN1CCCC2C3CCCC3C1C2
Oc1c2c(c[nH]1)CC1Cc3cc4c(cc3C1)CN(Cc1ccccc1)CC4
Cc1c(Cl)cccc1Oc1nccn2cc(CC3CCCC(NC=O)CC3)cc12
COc1ccccc1N1CCN(CCn2c(O)nc3sc4c(c3c2=O)CCC(=O)OC4)CC1
O=C(Nc1ccc(F)cc1)c1cn(CCN2CC=C(c3ccc(OS(=O)(=O)c4ccccc4)cc3)CC2)c2ccccc12
NCCCc1c[nH]c2ccc(OCCN3CCN(c4ccccc4F)CC3)cc12
Oc1nc2ccccc2c(Cl)c1CCN1CCN(c2cccc(Cl)c2)CC1
Cc1ccc2c(N3CCN(CCc4ccc(F)cc4)C(C)C3)cccc2n1
COc1ccccc1N1CCN(CCn2nc3c(c(=Nc4ccccc5cc(Cl)ccc45)[nH]c3=O)cc(=O)n2C)CC1
COc1cccc2c1CCCC1C3=CCCC2C3(C)C(O)CC13C
CC12CC(=O)N(CCCc3ccc(Cl)cc3)C(=O)C1(C)CC1CCC2O1
Oc1nc2ccccc2n1CCN1CCN(c2nsc3cc(Cl)ccc23)CC1
O=C1CN(CCC2CCCCC2)CCN1c1cccc(C(F)(F)F)c1
O=C(CCN1CCN(c2ccccn2)CC1)c1ccc2ncccc2c1
O=C(CCCCCc1ccccc1C2=CCCCC(N3CCN(c4ccccn4)CC3)C1O)CSCc1ccc(F)cc1
COc1ccccc1N1CCN(CCCCNS(=O)(=O)c2ccc3ccc[nH]c3c2)CC1
CC(C)Oc1ccc2[nH]cc(C3=CCN(C4CN5CC5CC4C4)CC3)c2c1
Cc1ccc(N(CCC2CNCC2)c2ccc3c(c2)COCCO3)cc1
CCCCCCCCC=CCC=CC=CCC=CCC(=O)O
COC1CCCCC1Nc1c(Br)coc1OC
COc1ccccc1N1CCN(CCCCn2c(O)c3c(c2O)CN(Cc2ccccc2)CC3)CC1
Clc1ccc(CCCN2CCN(c3ccccn3)CC2)cc1
CCOc1ccccc1N1CCN(CCCCn2c(O)nc3c(C)cccc3c2Br)CC1
CC(C)CC(C)n1ccc2cccc(OCCCN3CCN(c4ccccc4OCc4ccccc4)CC3)c21
NC1CCN(c2ccncc2-c2ccc(F)cc2)C1
O=C(Cc1cccnc1)N1CCc2c(c(Cl)ccc2OCCF)C1
CC1(c2ccccc2)CCN(C2C3CCC(C2)n2cc(C#N)c(=O)[nH]2)CC1
Cc1ccc2c(N3CCN(CCc4c[nH]c5ncc(Br)cc45)CC3)cccc2n1
COc1cccc(CN2CCN(CCn3c(O)nc4ccccc43)CC2)c1
COc1ccccc1N1CCN(CCCn2cc(CN3CCOCC3)nc2N)CC1
OCC1OC(n2cc(I)c3c(N4CCNCC4)nccc32)C(O)C(O)C1O
COc1ccccc1N1CCN(CCCCN2C(=O)C3CCCCN3C2=O)CC1
CC1(C)C(O)=Nc2cccc3c2C1CN3C(=O)c1cccc1-3
CCCN(CCC)C1Cc2cccc3c2N(C1)C(=O)C(N)C3
COc1ccccc1OCCNCC1NC(=O)CC2CCCN2C(=O)C(CCCCNC2=O)NC2=CC(C)CCC21
COc1ccccc1OCCNCC1CCC(c2nnn3cnc4[nH]ccc4c23)CC1
CCCN1CCC2(CCc3ccc4c(=O)n(C)cnc4c32)CC1
COc1ccccc1N1CCN(Cc2c(C)noc2C)CC1
c1ccc(OCCCN2CCN(c3ccccc3)CC2)cc1
CN(C)C(=O)c1ccccc1CCCN1CCN(c2cccc(CC(=O)N3CCCCC3)c2)CC1
N#Cc1ccc2nnc(Sc3ccc4nc(NC5CCCN(Cc6ccccc6)CC5)cn4c3)SCCC2n1
CCCCN1CCN(c2nc3ccccc3n2Cc2ccc(C(F)(F)F)cc2)CC1
CN(C)CCc1c[nH]c2ccc(C(=O)NCCCCCCN3CCN(c4ccccc4OC)CC3)cc12
CCN1CCC2c3ccccc3CCc3cccc(O)c3C2=C1
Nc1nc(O)c2ccc(S(F)(=O)F)cc2n1
Cc1cccc(N2CCN(CCN3CCC(c4ccc(F)cc4)(N4CCCC4)CC3)CC2)c1C
O=C1CC2(CCCC2)CC(=O)N1CCCc1ccc(F)cc1
CN1CCN(CCCN2C(=O)C(C)(C)CCC2=O)CC1=O
COc1cc2occ(C(=O)CCCCN3CCN(c4ccccc4OC)CC3)c(=O)c2cc1OC
Fc1ccc(CCN2CCN(C3CCC(Cc4ccccc4)CC3)CC2)cn1
CN1CCCC1Cc1c[nH]c2ccc(OCCCN3CCN(c4ccccc4OC(C)C)CC3)cc12
CCN(CC)C1CCc2ccc(CCN3CCN(c4nsc5cccnc45)CC3)cc2C1
Fc1ccc(CNCCCCNCc2cccc(Cl)c2)cc1
c1ccc(-c2ccc(N3CCNCC3)nc2)cc1
O=C1c2ccccc2CC2CC(C(=O)NCCc3cccc(C(F)(F)F)c3)CN1O
Oc1nc2ccc(CSc3cccc(Cl)c3)nc2n1-c1ccccc1
O=C1CCc2ccc(OCCN3CCN(c4nsc5ccccc45)CC3)cc2N1
COc1cccc2c1C(=O)N(CCN1CCN(c3cccc4c3OCCO4)CC1)CC2
OC(CCN1CCN(c2cccc3ccccc23)CC1)c1csc2ccccc12
OC(CNc1ccc(-c2ccccc2)cc1)CN1CCC(c2cn(-c3ccc(F)cc3)c3ccc(F)cc23)CC1
O=C(NCCCCN1CCC(c2coc3ccccc23)CC1)c1nsc2c1OCCC2
c1ccc(COc2ccccc2OC2CC3CCC2C3)cc1N1CCNCC1
CC(C)n1c(=O)c(C(C)=O)c(SCC(N)=O)c2cnc(-c3ccc(Cl)cc3)cc21
Cc1ccc2c(N3CCN(CCc4cccc(N)c4)CC3)cccc2n1
COc1ccccc1N1CCN(CCn2c(O)nc3c(c2O)CCCC3)CC1
Cc1ccc2c(N3CCN(CCc4coc5ccccc45)CC3C(N)=N3O)cccc2n1
Cc1ccc2c(N3CCN(CCc4cccc5c4CN(S(C)(=O)=O)C5)CC3)cccc2n1
Fc1ccc2c(CN3CCN(CC4OC(c5cccc6ccccc56)C(C4)NC5=O)CC3)c[nH]c2c1
COc1ccccc1N1CCN(CCCCNC(=O)c2ccc(C)o2)CC1
Fc1ccccc1Oc1cccc(Cc2c[nH]c3ncc(Cl)cc23)c1
Brc1ccc(N2CCN(CCOc3cccc(C4CCNC4)c3)CC2)cc1
CCCN(CCC)C1CCc2ccc(O)cc2C1=O
COc1cc(OC)cc(N(CCCN2CCC(C(O)=NC3CCCCC3)CC2)c2ccc3ccccc3c2)c1
COc1ccccc1N1CCN(CCNC(=O)c2cc3ccccc3cn2)CC1
OCC1(N2COCC(Cc3c[nH]c4cc(F)ccc34)CC2)CCCCCC(n2ccnc2)C1
CCCN(C)C1c2ccc(O)cc2CCc2cccc3c2cc1CC(C(=O)NC(Cc1ccccc1)C(=O)N)S3
Nc1ncc(Sc2ccccc2-c2ncccn2)n1
OCCN1CCN(CCOc2cc3c(cc2Br)OCc2c(Br)c(O)c(O)cc2O3)CC1
COc1ccccc1N1CCN(CCCCNC(=S)c2ccc(C)cc2)CC1
CN1C(=O)N(c2cccc(Cl)c2)C2=C(C(=O)CCC2)C1c1cccc(F)c1
Cc1cccc(-n2nc(C3CCNCC3)cc2NC(=O)c2ccccn2)c1
C#CCNC1CCc2cccc(OS(=O)(=O)C(C)C)c2C1Cc1ccccc1
Cc1ccc2ccc(CCN(C3CC3c3ccc4c(c3)COC(C)(C)CO4)C(=O)C3C=CCN(C)C3=O)cc2n1
Cn1ccc2cc(-c3cc4cccc(O)c4o3)ccc21
CCc1ccccc1N1CCN(Cc2ccc3cccc(O)c3n2)CC1
CCCN1CCc2ccc3c(CCC)cc(c3c2)C1
O=C(CC1CCN(CCc2ccccc2)CC1)c1ccc(F)cc1
OC(COc1cccc2[nH]ccc12)CN1CCC(c2cc3ccccc3cc2Br)CC1
CC(=O)NCCCCNCc1cccc2scc(CCN(C)CCc3ccncc3)c12
COc1ccc(F)cc1OCCNCCCN1C(=O)CC2(CC1C)NCc1ccccc12
CCCCCCOc1cccc(OCC)c1CC(=O)CC(O)CC(O)C(=O)O
c1ccc2c(N3CCNCC3)c3cc4c(cc21)CC(CCN1CC4CC(C3)C1)CCC4
COc1ccccc1N1CCN(CCCCCCn2c(O)c3ccccc3c2I)CC1
Fc1ccc(CCN2CCN(c3nc4ccsc4n4cc(N5CCCC5)c3[nH]2)CC2CCC2)cc1
CCCCCCCCNS(=O)(=O)c1ccccc1C(=O)NCC1Cc2ccc(OC)cc2C1Oc1ccccc1
COc1cc(S(=O)(=O)NCC(=O)N2CCCCC2)c(Cl)cc1NCCc1ccccc1
CCCCN1CCN(c2cccc3nccn23)CC1
O=C(CCCN1CCN(c2cccc(Cl)c2Cl)CC1)c1cc2cccc(OCC(F)(F)F)c2s1
COc1ccccc1CCN1CCC(N2CCC(c3ccccc3)CC2)CC1
Oc1ccc2c(c1)CC(Nc1ccccn1)CC2Cc1nc2ccccc2[nH]1
Cc1nc2c3ccccc3nc-2n1CCCN1CCN(c2ccccc2)CC1
Nc1nccc2nc(CCCCN3CCN(c4ccc(Cl)cc4)CC3)c(-c3cccc(F)c3)cc12
O=c1ccoc2ccccc12
O=C1NCCN1CCN1CCN(c2cccc(C(F)(F)F)c2)CC1
CCOc1ccccc1N1CCN(CCCCNC(=O)C2CCCN(C)C2)CC1
c1ccc2c(c1)CC(CNCCCCNC1=NCCCCN1)O2
OCC1OC(c2cccc(Cl)c2)C(O)C(O)C1O
Cn1c(OCCCc2c[nH]c3ccccc23)nc(-c2ccccc2)n1
CCN(CCO)C(=O)C1=Cc2cc(OC)ccc2OC1
COc1ccccc1N1CCN(CCCCNC(=O)c2nc3ccccc3c(=O)n2CCC(=O)c2ccccc2)CC1
Oc1cc2c(OCCNCc3ccccc3)ccc(CCNCCc3cc4ccccc4c3O)c2[nH]1
NCCCC1CCN(CCC2Nc3ccccc3Sc3ccccc32)CC1
CCC(O)(c1nsc(C(C)C)n1)C(=O)NC(CC(=O)CC1CCCN1C(=O)CC(NC(=O)CC(F)(F)F)C(C)C)C(C)C
O=C(NCCCN1CCN(c2cccc3ccccc23)CC1)c1cccc(Cl)c1
Nc1ccccc1N1CCN(Cc2nn3c(-c4ccccc4)cc(Cl)c3[nH]2)CC1
CN1CCN(c2cnc3cccc(NCc4ccc5c(cnn5C5CCCCC5)c4)c3n2)CC1
NCCc1c[nH]c2ccc(O)cc12
Fc1ccc(-n2cc3ccc(C4CNCCO4)cc3n2)cc1
COc1ccccc1N1CCN(CCCc2cn(-c3ccc(F)cc3)c3ccccc23)CC1
O=C(Nc1ccccc1)NC1CCN(Cc2cc3ccccc3s2)CC1
Cc1ccc(CNc2ccc(C3CNCCO3)cc2)cc1
O=C1CC2(CCCC2)CC(=O)N1CCN1CCN(c2cccc(Cl)c2)CC1
COc1ccccc1N1CCN(CCOc2ccc3c(c2)C2=CC(=O)N(C)C3)CC1
CN1CCc2ccccc2Cc2cc(O)cc(I)c21
COc1ccccc1N1CCN(CCCCN2C(=O)C3CCCN3C2=O)CC1
C1=C(c2ccccc2)CCN(CCCc2c[nH]c3ccccc23)C1
COc1cccc2c(CN3CCN(c4ccccc4OC)CC3)coc12
CN1CCc2cccc3c2C1Cc1c(O)ccc(O)c1-3
Cc1ccc(CCC(=O)O)cc1-c1ccc(F)c2c1CN(C(=O)CCCc1ccccc1)CC2
c1ccc2c(c1)Cc1c-2n[nH]c1CCO
COc1cccc(C(=O)NCC2CCN(CC3COc4ccccc4O3)CC2)c1OC
CCCc1cccc(C(=O)NCC2CCCN2C)c1N1CCN(C(=O)c2cccc(Cl)c2Cl)CC1
CCCN(CCCCN1C2CCC1C)C1COc2c(F)cccc2O1
CCCN1CCc2cccc3c2C1Cc1ccc(O)c(OC)c1-3
O=C(NCCCCN1CCN(c2cccc(Cl)c2Cl)CC1)C1OCOC1
CCN(CC)C(=O)C1=CCN(C)CCC1
CN1CCc2cc(-c3ccc(S(N)(=O)=O)cc3)ccc2C1=O
CNc1ccccc1C(=O)CCCN1CCC(c2csc3ccccc23)CC1
O=C1OC2(CCC(c3ccc(F)cc3)CC2)CN1CCc1ccc(F)cc1
O=[N+]([O-])c1cccc(N2CCN(CC3CC3)CC2)c1
COc1ccccc1N1CCN(Cc2cn(-c3ccc(Cl)cc3)c3ccc(Cl)cc23)CC1
Cc1ccc2c(OCCN3CCC(Cc4c[nH]c5ccccc45)CC3)cccc2n1
CSc1ccc2c(c1)CC(N(C)Cc1cc[nH]c1)CC2
COc1cccc2c1CCCC2CN(C)CCc1ccc2c(c1)N(S(C)(=O)=O)C(=COC1CCCc3ccccc31)C2
OC(CNCCCc2ccccc2)COc2ccccc21
COc1ccccc1N1CCN(CCCn2c(O)nc3nc(-c4ccccc4Cl)cc-3c2O)CC1
COc1ccccc1N1CCN(CCn2c(O)c(Br)c3cc(-c4ccc(C(=O)NCCCCN)cc4)ccc32)CC1
Cc1ccc2c(OCC(O)CN3CCc4ccc(O)cc4C3)ccnc2c1O
O=C(NCCN1CCN(c2nsc3ccccc23)CC1)c1ccccc1-n1cncn1
N=C(N)c1ccc(Br)c(Oc2cc(Oc3ccc(C(F)(F)F)cc3)ccc2Cl)n1
CN1CCN(C2CCn3c(nc4cc(F)ccc43)c3c2CCN(S(=O)(=O)c2ccccc2C(F)(F)F)C3)CC1
CCC(CC)CN=C(NC#N)Nc1cccc2ccccc12
Cn1cccc1CN(CCCCNC(=O)C23CC4CC(CC(C4)C1)C3)Cc1ccc(F)cc1
COc1ccc2c(C)cc(CN3CCN(c4cccc5c4OCC(=O)N5)CC3)nc2c1
Fc1ccc2c(c1)[nH]c1c[nH]c3cccc(OCCN4CCN(c5ccccc5)CC4)c1-3
COc1ccccc1N1CCN(Cc2ccc(C(=O)N(C)C)cc2)CC1
CCOC(=O)c1cn(CCCN2CCN(c3ccccc3Cl)CC2)c2ncc(Cl)cc12
CN(C)CCn1cc(-c2cccc3c2CC(NC(=O)CCc2ccncc2)CO3)cn1
Fc1cc(F)cc(CCN2CCN(C3CC4c5cccc5[nH]c4cc4C3)CC2)c1
Cc1cc2c(OCCn3ccnc3)cc(C(=O)NCCCCCNCCCN3CCN(C)CC3)cc2o1
CN1CCN(C2=Cc3ccc(C(=O)N4CCCCC4)cc3Sc3ccc(Br)cc32)CC1
CC(=O)NC1Cc2ccccc2C1C
O=S(=O)(NCCCCCN1CCN(c2cccc(Cl)c2)CC1)c1ccc2ccccc2n1
CCN(CCN1CCN(c2cccc3n(C3CC4CCC(C)(C4)N3)c2=O4)CC1)S(=O)(=O)c1ccc2ccccc2n1
COc1ccccc1N1CCN(CCCCN2C(=O)COc3ccccc32)CC1
COc1ccccc1N1CCN(CCCCCNC(=O)C=C2C(=O)Nc3ccccc3N(C(C)=O)c2OC)CC1
Fc1ccc(-n2c3ccc(OCCO)cc3c3c4c(c[nH]4c2=O)CC(NCCc2cncc(NC4CC4)c2)C4)cc1
COc1ccccc1N1CCN(CCCCCN(C(=O)c2ccccc2)c2ccccc2)CC1
COc1cccc2c1CCCC2NCCc1ccc2c(c1)CCN2
COc1ccccc1N1CCN(CCC(=O)c2csc3ccccc23)CC1
COc1ccccc1N1C2CC3CCC1CC(CCCN1CCCC1)C2
Nc1nc2c(S(=O)(=O)c3ccc(CNC=S)cc3Cl)nn3ccnc2c1-3
COc1ccccc1N1CCN(CCCc2cn3c4c(c(=O)n(C)c2=O)CCNC4)CC1
OC1(c2ccc(Cl)c(Cl)c2)CC2C(=O)CC(C2)c2ccccc21
CC(N)Cc1ccccc1
CCCN(CCCCN1CCN(c2cccc(C(F)(F)F)c2)CC1)C1CCc2ccc3[nH]cc(C)c3c2C1
COc1nc2cccc(CCNCCCNS(=O)(=O)CCCCF)c2s1
CC(C)CC(C(=O)NCCCN1CCN(c2ccccn2)CC1)C(=O)NO
COc1ccccc1N1CCN(CCCCCN(Cc2cc(F)c3ccccc3c2)S(C)(=O)=O)CC1
CC(C)COc1cccc2c(CCN3CCCCC3=O)cccc12
CSCCCNc1nc2ccccc2n1CCCN1CCN(c2ccccn2)CC1
COc1cccc2[nH]cc(C(=O)NCCCCN3C4CCC3CC4)c12
O=C1CC2(CCCC2)CC(=O)N1CCN1CCN(C2CCCCC2)CC1
O=C1SC2(CCCC2)NC(Cc2c[nH]c3ccccc23)N1CCN1CCOCC1
O=C1c2ccccc2C(Oc2ccccc2)(c2ccc3c(c2)n(c2=O)CCO3)N1CCCCN1CCCc2ccc(F)cc21
c1ccc2c(N3CCN(CCCc4cccc5c4OCC(=O)N5)CC3)cccc2c1
CCN(CC)C(=O)C13C1Cc1c=c(c(CN)c4ccccc4n1)Cc1c(O)ccc(O)c1-2
CC(C)Oc1cccc2c1C(=O)NC(=O)c1ccccc1S2
O=C1N(CCN2Cc3ccccc3C2)CCN1c1cc(F)c2ccccc2c1
COc1ccccc1N1CCN(CCCCNC(=O)CSC2CCCCC2)CC1
Fc1ccnc(N2CCN(CCCCN3CCNCC3)CC2)c1
c1ccc(CCCN2CCc3cc(OC4CCN(C(O)COc5cccnc5)C4)ccc3C2)cc1
COc1csc2ncn(CCNCCO)c(=O)c1-2
O=C(NCCCCN1C(=O)C2(S(=O)=Cc3ccc([N+](=O)[O-]4ccc(Cl)c4OC(F)(F)F)cc32)CCCC1=O)c1ccccc1
COc1c(C)cc(S(=O)(=O)N(CCCN2C(=O)CC3(CCCC3)CC2=O)C(C)C)cc1C
COc1ccccc1CNCC1C2CCN(CC2)C1Cc1ccccc1
Cc1ccc(CN2CCN(c3ccc(F)cc3C(F)(F)F)CC2)cc1
COc1cccc2c(CN3CCN(CC(=O)Nc4cccc(C(F)(F)F)c4)CC3)coc12
CN=C(O)c1ccccc1N1CCN(C(=O)CCCCCN2CCCc3ccccc3-c3ccccc32)CC1
CCN(Cc1cc(C)n(-c2ccc(Cl)c(OC)c2)n1)C1CCc2c3c(cccc3C(=O)NCCC(=O)NC)C1C2
COc1ccccc1N1CCN(CCCCCn2c(O)c3c(c2O)CCCC3)CC1
CC(=O)c1cccc2c1N(CCN1CCN(CCCCCCCN3CCc4sc5ccccc5c4N3)CC1)CC2
CN1CCC(c2c[nH]c3cc(O)ccc23)CC1
COc1ccccc1N1CCN(CCCn2c(O)nc3cc(-c4ccccc4OC)nc-3c2O)CC1
Cn1nccc1C1C(C(=O)CC2CCCCN2C(=O)C2CCCCN2C(=O)c3ccccc3C2)C(=O)NC1=O
CCc1cccc(N2CCN(CCn3c(-c4ccc(F)cc4)c(-c4ccc(C)cc4)[nH]c3=O)CC2)c1
COc1ccccc1OCCNCC1COc2ccncc2O1
O=C(NCCCN1CCN(c2ccc([N+](=O)[O-])cc2)CC1)c1ccc([N+](=O)[O-])cc1
CC(C)(C)N1CCN(c2cccc3c2CN(CCF)C(=O)C3)CC1
Cc1ccc(CNCC2(F)CCN(CCc3ccc(OC(F)(F)F)cc3)CC2)nc1
CN1C(=O)C(c2ccc(I)cc2)(c2cccnc2)CC1C
COc1ccccc1OCCNCCC1COc2ccccc2O1
COc1cccc2c1CC(CCN1CCN(c3cccc(Cl)c3)CC1)CC2
CN1CCC(O)(c2ccc(F)c(N3CCn4nc(CN5CCN(C)C5)cc4C3)c2)CC1=O
O=S(=O)(NCCCCN1CCOCC1)c1cc2cc(Cl)ccc2s1
Cc1ccc2c(N3CCN(C(S)=Nc4cccc(C(=O)N(C)C)c4)CC3)cccc2n1
CCC1(O)CC(c2ccc(F)cc2)c2cc(Cl)ccc2O1
O=C1c2ccccc2C(=O)N1CCCCN1CCN(c2ccccn2)CC1
CCCCCCCCOC1CCC2(C1)OC(=O)C1(CCCCCCC)O1
O=S(=O)(NCCC1CCC(CN2CCC(Cc3ccccc3)CC2)CC1)c1ccc(F)cc1
COc1ccccc1N1CCN(Cc2cc(Cl)ccc2O)CC1
Oc1cc(C2CC2)nc(O)c1O
O=C1C2CCCN2C(=O)CN1CC(=O)N1CCCC1c1ccc(F)cc1
COc1ccccc1N1CCN(CCn2c(O)nc3ccccc32)CC1
COc1ccccc1N1CCN(CCCCN2C(=O)C3CCCCN3C2=O)CC1
Cc1cccc(N2CCN(CCCSc3nc4ccccc4s3)CC2)c1
CC(C)Oc1ccccc1N1CCNCC1
[C]Oc1ccccc1N1CCN(CCn2c(O)c3ccccc3c2O)CC1
Cc1noc(C)c1Cn1cc(N2C(=O)CN(Cc3ccc(C#N)cc3)C2=O)cn1
O=S(=O)(c1ccccc1)N1CCC(N2CCN(CC3CCc4ccccc4C3)CC2)CC1
NS(=O)(=O)c1nc2ccc(CCNCC(O)COc3ccccc3)cc2s1
CCCN1CCCC1CNC(=O)c1c(C)c(O)cc(O)c1C
COc1ccccc1OCCNCC1COC(c2cccc3c2OCCC3)CO1
CCN1CCN(c2cccc3ccn(CCCCCN4CCC5(C)CCC4CO(C)C4)c23)CC1
O=C(CCCN1CCC2(CC1)C(=O)NCN3c1ccccc12)c1ccc(F)c(Cl)c1
CCCN(CCCCCNC(=O)c1cn(-c2ccc(F)c(F)c2)nn1)C1CC1
CC(=O)NCCC(=O)N1CCCC12CCN(c1ncnc3cc(C)ccc13)C2
COc1ccccc1N1CCN(CCCNS(=O)(=O)c2ccc([N+](=O)[O-])nc2)CC1
COc1nc2ccccc2n1CCNC(=O)Cc1ccc(F)c(Br)c1
CNC(=O)c1ccc2c(c1)CC(N1CCOC(c3c(C)ccc(C)c3C)CC1)CC2
COc1cccc(N(C)CCN(C)CCN(C)C)c1
CCN(CC)Cc1c(C(C)O)n(-c2ccc(Cl)cc2Cl)c2cc(C(F)(F)F)ccc12
Fc1cnc2c(C(F)(F)F)cc(Oc3ccc(O)cc3Br)cc2c1F
COc1ccccc1N1CCN(CCn2c(O)c3c(c(Cl)c(Cl)cc32)OC2CCCC2)CC1
CCCN(CCCCCNC(=O)c1cccc(C(=O)c2ccccc2)c1)C1CCc2nc(N)sc2C1
COc1cc2c(cc1O)CCCC2CCCN1CCN(c2ccccc2)CC1
CCCN(CCN1Cc2cccc(c2)C1=O)C1CCCc2cccc(C(=N)N)c21
CC(C)c1nn(-c2ccc(Cl)cc2)c(O)c1C(=O)NCCOCc1ccccc1
NC1Cc2ccccc2C(C(=O)NCC2CCCN2)N1Cc1ccccc1O
Cc1cc(N2CCN(CCC3COc4c(C)cccc4O3)CC2)c2ccccc2n1
Oc1ccc2c(c1)CC(CCN1CCC(c3ccccc3)CC1)(c1cccc(O)c1)CO2
OC1(c2ccc(Cl)cc2)CC2oc3c(c2C2CCOCC2)CCS1
O=C(NCC1CCN(CCc2ccccc2)C1)Oc1ccccc1OS(=O)(=O)c1ccccc1
Oc1ccc2c3c1OCCCC3c1ccccc1c1ccccc1nc1ccccc12
Fc1ccc(OCC2CN(Cc3c[nH]c4ccccc34)CCN2)cc1
COc1cc(C(O)=NC(CO)c2ccccc2)cc2c1[nH]c1cc(F)ccc12
COc1ccccc1N1CCN(CCCC(=O)c2cc3c(-c4cccc(O)c4Cl)cccc3s2)CC1
O=C(Cc1cnc[nH]1)N1CCc2c(cccc2Cl)C1
CC1CC(=O)Nc2cccc(CCN3CCN(c4nsc5ccsc45)CC3)c2O1
COc1ccccc1C1C(C(=O)CC(C)C)C(=O)C(=O)N1c1ccc(C)cc1
NC(=O)c1ccc2[nH]cc(C3=CC=CCC=CC3=O)c2c1
Oc1ccc2[nH]cc3c2c1CCC(CN1CCN(c2ccccc2)CC1)C3
CCCN(CCC1CCc2ccccc2N1)C1Cc2c(O)cccc2C1
COc1ccccc1N1CCN(Cc2ccc3ccccc3c2O)CC1
O=C(NCCN1CCN(c2cccc(Cl)c2Cl)CC1)c1cccc(N2CCC(O)CC2)c1
Cc1cc(N2CCN(C3CCC(N4C(=O)CCc5ccccc54)CC3)CC2)ccc1C(=O)OCCO
COc1ccc(F)cc1-c1cccc2c1-c1ccc(C(=O)NCCO)cc1
Cn1cc(C(=O)NCCCCN2CCN(c3ccccn3)CC2)c2ccccc21
COc1ccc(OCCCN2CCC(c3noc4cc(F)ccc34)CC2)cc1
CCCOC1CNCC1CNC(=O)c1cc(CC)cc(OC)c1OC
O=C(C=Cc1ccccc1)NCC1CC2CCC(CC1)N2Cc1ccsn1
COc1ccccc1N1CCN(CCNC(=O)c2cn(C)c3ccccc23)CC1
CCC(C)NCCC(=O)c1cc(O)c2cccc(O)c2c1O
CCc1nc2c(C)cc(N(C)C)nc2n1Cc1ccc(N2CCN(c3ccccc3C)CC2)cc1
Cc1ccc2c(Oc3ccc(CCN)cc3)c(C)n(Cc3ccc(F)cc3)c(=O)c2c1
CCOC(=O)N1CCN(C(=O)CNC2Cc3ccccc3Cc3ccc(CN4CCN(c5ccccc5OC)CC4)cc32)CC1
Cc1cccc(N2CCN(CCn3ccnc3-c3ccc4[nH]cnc4c3)CC2)c1C
CNC(=O)c1cccc(CN2CCN(c3ccc4sccc4n3)CC2)c1
c1cc2c(N3CCN(CCc4cccc5[nH]ccc45)CC3)cc(F)cnc2[nH]1
COc1ccc(S(=O)(=O)N2CC3CCC(C2)N3Cc2ccc(F)cc2)cc1N
C=CCN1CCN(c2cccc3c2OCCO3)CC1
COc1ccccc1OCCNCC1COC(c2ccccc2)(c2ccccc2)O1
COc1ccccc1N1CCN(CCCc2cn(-c3ccc(F)cc3)c3ccc(OC)cc23)CC1
CN1CCN(C2=Cc3ccccc3Cc3ccccc32)CC1
CC(C)Nc1cc(-c2ccc3nccc(N4CCN(C)CC4)c3c2)ccn1
O=S(=O)(NCCCCN1CCC(c2noc3ccc(F)cc23)CC1)c1ccc2cc(Cl)ccc2c1
CCCOc1cccc2c1C1CCN(C3CCC(O)(c3ccccc3)CC3(CC4)CC3)CC1C2
COc1cccc2c1CC1CCCC(CN3CCN(c4ccccn4)CC3)C1C2
COc1cccc2c(=O)c3cccc(OCCCN4CCN(c5cccc6c(c4)OCCO)CC4)c3[nH]c12
CCCN1C(=O)C(CC2CCCCC2)CC1=O
CN1CCC(c2ccncc2NC(=O)c2ccc(F)c(-c3cnc4c(c3)OCCN4)c2)CC1
CCCN(C)CC(=O)c1ccccc1OCCCCN1CCC(c2ccccc2)CC1
COc1ccccc1OCCNCCCCCN1C(=O)C2CCCN2C1=O
CC1CCC(CNc2c(C(=O)N3Cc4ccc(F)cc4C(=O)N3)cnc3cc(-c4ccc(Cl)cc4)cc23)CC1
CC1OC(=O)C2=CC(=O)C(C)(C)C(NC2=NC=C(Cc3c[nH]c4ncccc34)CC2)C1=O
CN(C)CCCc1c[nH]c2cccc(CN3CCN(c4ccccc4)CC3)c12
COc1ccccc1CCNCC1COc2ccccc2O1
CCCCCCCCc1cccc(OC(=O)N(C)C2CCCN(CCC(=O)NCCCCN)C2)c1
CC(C)CNCCNC(C)CCN1CCN(c2noc3ccc(Cl)cc23)CC1
O=C1NC(CCCc2ccc(F)cc2)C(c2ccc(Cl)cc2)N1CCc1ccc(Cl)cc1
Cc1ccccc1N1CCN(CCCC(=O)c2ccc(Cl)cc2)CC1
COc1ccc(C)n1C1CCN(CC2N=C(N)NC2C(C)C)CC1
CN1C(=O)N(Cc2ccc([N+](=O)[O-])cc2)C(C)(C)C(CCc2ccccc2)=C(Cc2ccccc2)C1=O
COc1ccccc1N1CCN(CCCn2c(O)nc3sccc3c2C)CC1
Cc1ccc(C)c(C(=O)NC2CC3CCCCCN3C2)c1
c1ccc(Nc2cc(Oc3cccc(N4CCNCC4)n3)ccn2)nc1
O=C1C2CCCCN2C(=O)N1CCCCNCCNCC1CCCc2ccccc21
Oc1nn2cccnc2c1COc1cccc2[nH]ccc12
O=n1n(-c2cccc(Cl)c2)cc2cc3c(cc21)CCN(Cc1nc3c(cc1[N+](=O)[O-])OCC3)CC3
Cc1c(N(Cc2cccc3c4c(cc2)OCO3)CCC(=O)C(=O)O)cc(C2CCCC2)nc1C
Cc1cc(O)c(C)c(OC)c1CC1CCC(=O)N1C
CCN1CCCC1CNC(=O)c1c(C)c(O)cc(O)c1Cl
CCCCC1=CC(O)=CC(C)=C(C)C1c1cccc(O)c1
O=C1Nc2cccc3c2C1c1c[nH]c2ccccc12
O=C(NCCCCN1CCN(c2cccc(Cl)c2Cl)CC1)c1ccc(CCCF)cc1
COc1ccccc1N1CCN(CCCCCn2ccnc2)CC1
CC12CCC(=O)C(Cl)(OC(c3ccccc3)c3cccnc31)C(N)C2
CN1CCN(Cc2ccccc2N2CCN(CCc3ccc(Cl)cc3)CC2)CC1
COc1ccc2c(c1)c(C1CCN(CCN3CCN(S(=O)(=O)Cc4ccccn4)C3)CC1)cn2C
CN1CCN(c2cnc3cc4c(ccc23)CCN4C4=O)CC1
Fc1ccc(CCNC2CCN(c3ncccn3)CC2)cc1
CN1CCc2cc(-c3cccc4c3CN(CCCCCCCN4CCCc5cccc6c5CC3CN6)C5)ccc2C1
OC1COc2ccccc2C2CCC(CC(=O)O)N1Cc1ccc(Br)cc1
COc1ccccc1N1CCN(CCNS(=O)(=O)c2ccc3ccc(Cl)cc3n2)CC1
CC1OC(=O)C2(F)C(C)(C)C(C)C(=O)N12
O=C1c2c(ccc3c(O)c4ccccc4n3c2O)C(=O)N1O
Cc1ccc2c(OCCN3CCC(n4c(O)nc5ccc(F)cc54)CC3)cccc2n1
CN(C)C(=O)CCCN1CC=C(c2ccccc2)CC1
CN1CCCC1Cc1c[nH]c2ccc(Cl)cc12
CCc1csc2cc(OCCN3CCOCC3)ccc12
CC(C)c1nc2c(c1C(=O)NC1CCC(C(F)(F)F)CC1)CN(C)CC2c1ccccc1
O=C1CC2(CCCC2)C2=CCN(c3ccc(C(F)(F)F)cc3)C(=O)C2(CO)C1
O=C(CCCCN1CCCCC1)c1ccc(Cl)c(Cl)c1
O=C1NCCN1CCN1CCN(c2cccc(Cl)c2)CC1
Nc1ccc(C(=NCCN2CCN(c3cccc(Cl)c3F)CC2)N2CC3C=CCCC3C2)cc1
c1cc(CCCCCN2CCOCC2)ccc1I
CC1(C)CC(NC(=O)c2ccc(Cl)c(Cl)c2)CC(=O)N1CCN(C)CC12CC3CC(CC(C3)C1)C2
NC(=O)c1ccc2c(N3CCN(C4CCCCCC(N)CC4)C(Cc4ccc(Cl)cc4)C3)cc(C3=CCCC3)ccc2n1
COc1ccc(C(=O)NCC2CCCN2CC2CCN(c3cc(C(F)(F)F)ccc3F)C2)cc1OC
C#CCN(CC=C)C1CCc2ccc(O)cc2C1CC
CCN1CCN(C2CC(c3ccc(F)cc3)c3ccc(Cl)cc32)CC1(C)C
Oc1ccc(OCCNCCN2CCc3ccccc3C2)cc1
[N+]1CCc2cccc(N3CCN(CCCc4ccc(F)cc4)CC3)c2C1
COc1ccccc1N1CCN(CC=C(F)F)CC1
C=CCN1CCC2c3cccc(O)c3CC21
CCN1CCc2cccc3c2N(C)C1Cc1cccc(O)c1-3
OCCN1CCN(c2cc3[nH]c(Nc4cccc(Br)c4)nc3cn2)CC1
CCOc1ccccc1CC1c2c(OC)cc(C3CN(C4COCOC4)CC3OC(C)=O)c3[nH]c(=O)c(C)c3c2CC1=O
O=C1c2ccccc2CCC1CCN1CCC(n2ccnc2)CC1
Cc1cc2c(OCC(O)CN3CCC(NS(=O)(=O)c4ccccc4)CC3)cc(I)cc2[nH]1
O=C1C2CCCN(CC2)c2ccccc2N1CCCF
Cc1ccc2c(N3CCN(CCc4cccnc4)CC3)cc(O)nc2c1
CCCN1CCCC12CCc1ccc(OC)cc1CC2
COc1ccccc1N1CCN(CCCNC(=O)c2cccc(C)c2)CC1
O=C(NCCCCN1CCN(c2cccc(Cl)c2Cl)CC1)Nc1cccnc1
CCCCCCCCCCCN1CCN(c2ccccc2OC)CC1
O=C1c2ccc(Br)cc2C(=O)N1CCCCCN1CCN(c2cccc(Cl)c2)CC1
C#CCN1CCC2c3c(ccc(O)c3C)CCCC21
Fc1ccc(F)c(CN2CCN(c3nc4ccccc4n4cccc34)CC2)c1
CCNCC1Cc2ccccc2C1
CN1CCN(C2CC(c3ccc(F)cc3)c3ccc(Cl)cc32)CC1(C)C
COc1cccc(OC)c1CNCCCCCN1C(=O)c2ccccc2N(CCCOc2ccccc2)C(=O)C1C
COc1cc2occc2cc1C1CCN(CCCn2c(=O)c3c4c(sc3n2C)CN(C)CC4)CC1
O=C1N(Cc2ccc(F)cc2)Cc2ccccc2N1Cc1ccc(CCN2CCCC2)cc1
Cc1ccc(S(=O)(=O)NCCCN2CCN(c3cccc(C(F)(F)F)c3)CC2)cc1
COc1cc(OC)cc(N(CCN2CCCC2)c2ccc3ncc(-c4cnn(C)c4)nc3c2)c1
CCN(CC)Cc1ccc2n1Cc1ccccc1N1CCNCC1
O=S(=O)(NC1CCC(CCN2CCC(c3ccccc3)CC2)CC1)C1(c2ccc(F)cc2)CCCCC1
CN(CCOc1ccc2c(c1)sc(=O)n2Cc1ccc(Cl)s1)C1CCC1
O=[N+]([O-])c1ccc2c(c1)N(CCCN1CCN(c3cccc(C(F)(F)F)c3)CC1)CC2
COc1cccc2[nH]cc(CN3CCc4oc(O)nc4C3)c12
c1ccc2c(c1)CC(Nc1ccccc1)CC2
CC(C)N1CCc2cc(OCCCN3CCC(Cc4ccc(Cl)cc4)CC3)ccc2C1
Oc1ccc2c(c1)c1ccccc1n2CCCN1CCCCC1
O=S(=O)(NCCCCN1CCC(c2csc3ccccc23)CC1)c1ccc2ccccc2c1
COc1ccccc1N1CCN(C2CCC(NS(=O)(=O)c3cccc4ccccc34)CC2)C1=O
c1ccc(CCCN2CCN(CCCc3ccccc3)CC2)cc1
Fc1cccc(OCCCNCC2CCC(c3ccccc3)(c3ccccc3)N2)c1
CCCc1ccccc1N1CCN(CCCCCCC(=O)c2ccc(OC)c(OC)c2)CC1
O=C(COCCCN1CCN(c2ccccc2O)CC1)c1ccco1
CCC1(CCCCN2CCN(c3ccccc3)CC2)C(=O)Nc2ccccc21
OC(=NC1CC2CCC(C1)N2Cc1ccc2cc(F)ccc2c1)c1ccc(F)cc1
[H][H]C([H])([H])Oc1ccc2[nH]cc(CCNC(=O)c3ccccc3[S+](O)c3ccc(Cl)cc3Cl)c2c1
Cc1ccc(F)c2c1OC(CN1CCN(C)CC1)(CNC(=O)c1cccc(Cl)c1)CC2
CC(O)=Nc1ccccc1N1CCN(C2CCC(NC(=O)COc3cccc4c3OCCO4)CC2)CC1
Cc1ccc(CCNCC2(O)CC3C4CCCC4CC(C2)N3C(C)C)cc1
CCN(CC)CCSc1ccc2[nH]cc(CCNC(=O)CN3CCN(c4ccccc4OC)CC3)c2c1
O=C(C(=O)N1CCCC12CCCC2=CC(=O)C1)c1ccc(F)cc1
COc1ccccc1N1CCN(CCCCn2c(O)c3ccccc3c2C)CC1
COc1cccc2c1CCCC2CCCNCC1CCN(Cc2ccccc2)C1
COc1cccc(OC)c1N1CCN(CCCN2C(=O)C=C3(CCCC3)CS2)CC1
CN1CCN=C1c1ccc(S(=O)(=O)N2CCN(C)CC2)cc1
Fc1cccc(COc2ccccc2C(O)C(F)(F)F)c1
CC1(C)Cc2ccccc2N1C(=O)CC1CCCc2ccccc21
CCN(CCCN1CCN(c2ccccc2)CC1)C1CCc2cccc(O)c2C1
OCCN1CCN(CCn2ccc3ccccc32)CC1
FC1(FCCCN2CCC(c3noc4cc(F)c(F)cc34)CC2)CCCCCC1
O=C(NCCN1CC=C(c2ccc([N+](=O)[O-])cc2)CC1)c1ccc(S(=O)(=O)Nc2ccccc2)cc1
Cc1nc(C2CC2c2cccc3cncn(C4CCN(CC5CC4)CC4)c32)c2ccccc2n1
Cc1ccc2c(c1)c(C1=CCN(C)CC1)c(C)n2C
c1ccc(N2CCN(CCOc3ccc4[nH]cc(CCN5CCCCC5)c4c3)CC2)cc1
COc1ccc(C2CC2C3COC(=O)N3c2ccsc2)cc1
COc1ccc(Oc2ccc(S(=O)(=O)NC(C(=O)O)C3CCCCN3)cc2)cc1
O=S(=O)(NCCCN1CCN(c2nsc3ccccc23)CC1)c1ccc(Cl)c(Cl)c1
CCCCN1C(=O)C(CCCNC23CCC(CC2)Cc2ccccc21)NC1=C(C)C(=O)OC12
CCN1CCC(c2cn(-c3ccc(F)cc3)c3ccc(-c4ncnc5[nH]ccc45)cc23)CC1
Oc1cccc2cccc(F)c12
COc1ccc(Cc2cc(OC)c(-c3ccccc3)cc2)cc1
COc1ccccc1N1CCN(CCCCNC(=O)c2ccc(Cl)cc2)CC1
CN1CCN(C2Cc3c(O)cccc3cc3cccnc23)CC1
CC(=O)c1ccc(OCCCN2CCN(c3ccccc3OCCO)CC2)cc1
CCN(Cc1ccc(N2CCOCc3cc4cccc(O)c4CC3)cc2)S1
COc1ccccc1N1CCN(CCCN=C2CC3CCC2C3)CC1
COc1ccccc1N1CCN(CCCCNC(=S)C(=O)NC2CCCCN(C(=O)C(C)(C)C)C2N2CCCC(C)C2)CC1
O=C(NCCCN1CC=C(n2c(O)nc3cc(Cl)ccc32)CC1)c1ccc(F)c(F)c1
COc1ccccc1N1CCN(C2CCc3cccc(N4CCCNC4=S)c32)CC1
CCOc1ccccc1N1CCN(C)CC1
Oc1c2ccc(OCCNCc3cn(-c4ccccc4)c4cccc24)c2cc(-c3ccccc3)ccc2c2ccccc12
Oc1nc2ccc3c(ccc22)CCNCC3C(c2ccccc2Cl)C1
COc1ccccc1N1CCN(CCCc2c[nH]c3ccc(F)cc23)CC1
c1ccc(OCCN2CCc3ccccc3C2)cc1
CC(C)N1C(=O)C(NC(=O)Nc2ccccc2)C(=O)N(CCCCN2CCC(c3ccccc3)CC2)c2ccccc21
O=C1c2c(O)cccc2C(=O)N1CCCCCCNC1CC2CCC(C1)N2CCc1ccccc1
COc1ccccc1N1CCN(CCCCNC(=O)C2CC3CCC2C3)CC1
COc1ccc(CNCCCc2cn(-c3ccc(F)cc3)c3ncccc23)cc1OC
COc1cc(N)c(Cl)cc1C(=O)NC1CCN(Cc2ccccc2)CC1
OCCOc1ccc2c(c1)CC(N1CCN(Cc3cc[nH]c3)CC1)CC2
O=C(Cc1ccc(F)cc1)N(CCCN1CCN(c2cccc3ccccc23)CC1)CCCN1CCOCC1
CCCCCCCOc1ccc(C(=O)N(CCC)CCNC)cc1
CC1=NCC(C)(C)(C)c2cc(F)cc(F)c21
OC(CCN1CCN(c2ccn3ccccc23)CC1)c1csc2ccc(F)cc12
CCCCOc1cccc2c1C(O)CCC2CN1CCCC1
O=C(NC1CCC(CCN2CCN(c3ccccc3)CC2)CC1)c1cccc2c1CCCC2
COc1ccc2c(c1O)CC1C3C(=O)CCC3C(C)CN1CC2=O
CN1CCCC(=C2C(=O)Nc3ccccc32)C1
COc1ccc(Cl)cc1C(=O)NCCCN1CCN(c2cccc(Cl)c2Cl)CC1
COc1cc2c(cc1O)C1CCCN(CCCNc3ccccc3)C1CC2
CCCCCCCCCCc1ccc2c(c1)C(C)(C)c1ccc(O)cc1-2
NC(=O)c1ccc2c(c1)nc(O)n2C1CCC(NCCc2c[nH]c3ccc(F)cc23)CC1
CCn1nc(CC)c2c(N3CCN(CCc4cc(Br)cc(I)c4F)CC3)cc(C)cc21
Oc1cc2c(Cl)cc(Cl)cc2nc1SCC1CC1
O=C(NCCCN1CCN(c2cccc(Cl)c2)CC1)C1CCCCC1
Cc1cccc(N2CCN(CCCC(=O)c3ccoc3C)CC2)c1
N#CN=C(NCCCN1CCN(c2ccc(C(F)(F)F)cc2)CC1)N1CCCC1
Oc1ccc2[nH]c3ccc(C=NCCCCN4CCN(c5ccccc5OC(F)(F)FCF)CC4)cc3c2c1
[C]c1ccc(N2CCN(CCCCc3cc4c(Nc5ccccc5C(N)=O)ccc4s3)CC2)cc1
COc1ccccc1N1CCN(CCCn2cc(O)nc(N)c2=O)CC1
O=S(=O)(NCCCCN1CCN(c2nsc3ccccc23)CC1)c1ccc2ccccc2c1
CN1CCN(C2CC(c3ccc(Cl)cc3)c3ccc(Cl)cc32)CC1(C)C
COc1ccn2c(CCN)cc(CCCCN)c2c1
COc1cccc(S(=O)(=O)NCCNCCOc2ccc3ccccc3n2)c1
CCc1ccc2cccc(OCc3c(Cl)ccc(N(C)C(=O)SC)n3C)c2n1
Cc1ccc2c(OCCN3CCN(Cc4ccccc4)CC3)cccc2n1
CCN1CCc2ccc3cc4c(c(c31)CC1Cc4ccc(O)c5c4C1)CC(N2COCC1CC1)C4
O=C1C(c2ccc(Cl)cc2)N(c2ccc(F)cc2)CCN1CCCN1CCN(c2cccc(Br)c2)CC1
CCC1(CCCCN2CCN(c3ccccc3Cl)CC2)CS(=O)(=O)CC1
CC1SC(=O)N(c2ccccc2)C12CCN(CCCCF)CC2
O=C(CCCN1CCN(c2ccccn2)CC1)c1ccc(F)cc1
COc1ccc2c(C(=O)NCCC(N3CCN(c4ccccc4F)CC3)=C(C)c3ccc(Br)cc3)coc2c1
COc1ccccc1N1CCN(CCCCN2C(=O)C3CCCN3C2=O)CC1
COc1ccccc1OCCNCC1=NCCN1C
CCC(=O)Nc1oc2cccc(OCCCN3CCN(c4nsc5ccccc45)CC3)c2c1C
OCCN1CCc2cccc3c2C1CC(CCN1CCN(c2ccccc2)CC1)O3
c1ccc2sc(-c3ccc(N4CCNCC4)cc3)cc2c1
Cc1ccc(F)c(N2CCN(CCCCCn3ncc4c(=O)n(C)c(=O)n5ccnc5c43)CC2)c1
CN1CCN(c2cccc3nc(-c4ccc(Cl)cc4)c4ccccc4c23)CC1
CN(C)C(=O)NC1CCC(CCN2CCN(c3cccc(C(F)(F)F)c3)CC2)CC1
Fc1ccc(N2CCN(CCCCNc3cccc4cccnc34)CC2)cc1
COc1ccccc1N1CCN(CCCCC(=O)NC23CC4CC(CC(C4)C2)C3)CC1
COc1ccccc1N1CCN(CCC(=NOc2ccc(C)c(C)c2)c2nccn2C)CC1
COc1ccccc1N1CCN(CCCCNC(=O)C(C)CCCCN2CCN3CCC3C2)CC1
Oc1nc2ccc(O)nc2n1C1CCN(CCCSc2ccccc2)CC1
CCCc1cc(OC)c(CCOc2ccc(CN3CCCCC3)cn2)c(OC)n1
O=C1CC2(CCCC2)Oc2ccc(OCCN3CCN(c4cccc5nc(C5CC5)c4)CC3)cc2N1
CCOc1ccc2c(c1)CNCC2
Clc1ccccc1N1CCNCC1
Oc1nc2ccc(OC3CCN(Cc4ccccc4)CC3)cc2s1
CNC(=O)C=C1C2CCC(C1)C2NS(=O)(=O)c1ccc(Cl)c(Cl)c1
NC(=O)c1ccc2c(C3CCCN(C4CC4)C3)n(-c3cccc(Cl)c3Cl)nc2c1
Cc1ccc(CNCC2(F)CCN(C(=O)c3cc4cc(C#N)ccc4o3)CC2)nc1
Oc1c2c(c(O)n1CCCCCN1CCN(c3cccc(Cl)c3F)CC1)C1CC1C2C(F)(F)C2
CC12CC(O)C(=O)C(Cl)C1CC=CCC1C2CCC2(C)C(c3coc(=O)c(C(N)=O)c3)Oc3cc(F)cc(F)c312
OC(CCN1CCN(c2ccc(F)cc2)CC1)c1cccc(Cl)c1
COc1cnc2c(=O)n(CCCN3CC=C(c4ccccc4)CC3)ccc2c1
COc1cc(Cl)ccc1NC(=O)C1(C)CCN(CC2CCCc3ccccc3C2)CC1
CCCC1NCN(C(=O)CCCc2c[nH]c3ccc(OC)cc23)C2C=CCC12
CN1CCN(C2=Nc3ccccc3N(N3CC4(CCCN4)S(=O)(=O)O4)c3ccc(Cl)cc32)CC1
N#Cc1cccc2[nH]cc(CN3CC=C(c4ccccc4)CC3)c12
c1ccc2c(c1)Nc1ccccc1CC2
CN(CCCN1CCN(c2ccc3ccccc3c2)CC1)C(=O)Nc1ccccc1
C#Cc1cccc(OCCCN2CCC(n3c(O)nc4cc(Cl)ccc43)CC2)c1
COc1ccccc1N1CCN(CCCCN=C2C=C3N=CN(CCCN4CCCC4)NC3=C2)CC1
CC1CC2CC(=O)C=CNC2(C)CCC1CN1CCCC1
COc1ccc2c(c1)-c1ccccc1C(C(=O)OCCCCSc1ccccc1)CO2
c1ccc(CN(CCN2CCN(CC3c4ccccc4-c4ccccc42)C2CCCC(N4CCCCC4)C2)C2CCCCC2)cc1
CCCCCCC1=C(c2ccccc2)CCN(CCN2C(=O)C=CC3=NCCN3C2=O)CC1
Nc1ccccc1NC(=O)c1ccc(CN2CCCc3ccccc3C2)nc1
CCCCCCN1CN(c2ccccc2)C2(CCCCC2)C1=O
CN(CCC(=O)NCCN1CCN(c2cccc(Cl)c2)CC1)Cc1ccccc1
Cc1ccc(CN2CCC(c3ccccc3)CC2)c(C)n1
CCCN1CCN(c2cccc3cc[nH]c23)CC1
COCCN1CCC(c2cn(-c3ccc(F)cc3)c3ccc(Cl)cc23)CC1
FC(F)(F)c1cccc(N2CCN(CCCCCNc3cccc4c3OCO4)CC2)c1
Cc1cccnc1-c1ccc2cnc3ccc(OCCCN4CCN(c5ccccc5)CC4)cc3c2c1
Fc1cccc2nc(NCCNCCc3c[nH]c4ccccc34)ccc12
COc1ccccc1N1CCN(CCCCn2c(O)cc3ccccc32)CC1
CCc1cccc(C(=CC(F)(F)F)C(=O)N2CCN(Cc3cccc(C(F)(F)F)c3)CC2)c1
Oc1cc2c(N3CCNCC3)nc(C(F)(F)F)nc2s1
COc1cccc(N2CCN(CCCSc3nc4cc(C(=O)NC(=O)CCc5ccccc5)ccc4s3)CC2)c1
COc1ccccc1N1CCN(CCCCNc2ncccn2)CC1
O=C(NC1CCCCC1)C1CCN(CCC2CCc3cc(Cl)ccc3C2)CC1
O=C1COc2c(cc(OCCCN3CCN(c4ccccc4)CC3)cc2O)-c2cc[nH]c2O1
CN1CCC2(C)c3ccccc3CC12
c1ccc2c(c1)OC(C13CCC4CCC(C3)N4CC1O)CC2
CC(C)n1cc(Cl)nc(N2CCN(Cc3cccc(C(F)(F)F)c3)CC2)c1=O
CN1CCCC2C(=O)C(C=CCCN3CCC(c4ccccc4)CC3)C3C(=O)CCC2(C)C1
O=C1C2CCCCN2C(=O)N1CCCCN1CCN(c2cccc(C(F)(F)F)c2)CC1
COc1ccc(NC(=O)NC2CCCN(Cc3ccc4c(c3)CN(C)CC4)C2)cc1
O=C(NCCCN1CCN(c2cccc(Cl)c2Cl)CC1)C12CC3CC(CC(C3)C1)C2
CCOc1ccc(CCCCCN2CCN(c3ccccc3OC)CC2)cc1
CC(C)c1cccc(S(=O)(=O)NNCc2c[nH]c3ccc(C(=O)NCc4cccnc4)cc23)c1
FC(F)(F)c1ccc(CN2CCN(c3ccc(F)cc3)CC2)cc1
O=C1c2cccc3ncc(c23)CCN1CCCCN1CCC(c2c[nH]c3cc(F)ccc23)C1
OC(CNCCCCNCCOc1cccc2ccccc12)COCc1ccccc1
Oc1nc2ccccc2n1CCCCN1CCN(c2ccccc2)CC1
N#Cc1cccc(S(=O)(=O)NCCCCN2C(=O)C=C(n3c(O)nc4ccccc43)CC2)c1
CCCCCCCCC1=CC(C)(CNCC)Oc2ccc(CO)cc21
O=S(=O)(NCCCCN1CCN(c2nsc3ccccc23)CC1)c1ccc2ccccc2c1
CC1CC2=C(C(=O)NCc3ccc(Cl)cc3)CC(O)C2C1=O
COc1ccc(Cl)cc1N1CCN(CCCCNC(=O)c2nc3ccccc3c3[nH]c2Cc2ccccc2-3)CC1
COc1ccc2[nH]cc(C3=CCNCC3)c2c1
OSc1nc2c(c(-c3ccc(F)cc3)c1Cl)CCCC2
Cc1[nH]c2ccccc2c1C1=CCN(CCCc2ccc(Cl)cc2)CC1
CNc1ncc(S(=O)(=O)NCCN2CCN(c3cccc(Cl)c3Cl)CC2)cn1
N#CC1(NC(=O)Cc2n[nH]c3ccccc23)CCCCC1=O
O=C1c2ccccc2C(=O)N1CCCCCN1CC=C(c2c[nH]c3ccc(F)cc23)CC1
COc1ccccc1N1CCN(CCCCOc2ccc3c(c2)NC(=O)CC3)CC1
O=C(NCCCN1CCN(c2cccc(Cl)c2Cl)CC1)c1cc2ccccc2s1
OC1(c2ccc(Cl)c(Cl)c2)CCN(Cc2csc3ccccc23)CC1
Cc1cccc(CN2CCN(CCc3c[nH]c4ccc(F)cc34)CC2)c1
Oc1nc2ccccc2n1CCCN1CCOC(c2ccc(F)cc2)CC1
N#CC1CCCN1C(=O)CCCN1CCN(c2cccc(Cl)c2)CC1
CC1CN(CC2CCN(CC3CCOCC3)C2)CCC12CCCc1ccc(S(=O)(=O)NC)cc12
c1ccc(Oc2ccccc2N2CCNCC2)cc1
COc1ccccc1N1CCN(CCc2csc3c2ncn3C)CC1
Oc1c2c(c3c1OCO3)CCCC2
COc1ccc2c(c1)C(Nc1cccc3cc4nccnc-4c3c1O)CO2
CC(N=C(O)c1ccc(F)cc1)C1CC(c2nc3cc(Cl)c(Cl)cc3[nH]2)=NO1
CCCNC(=O)N(CCCCN1CCN(c2ccccn2)CC1)C1CCc2ccccc2C1
CN(C)CC1(c2ccc(F)cc2)CCCCC1
COc1ccccc1N1CCN(C2CCC(c3cc4c(cc3O4)C2)O3)CC1
COc1cccc2c1CCC=C2CCCN1CCN(c2ccccc2)CC1
NC(CC(=O)N1CCn2c(nc(C(F)(F)F)n2)CC1)c1ccc(F)c(F)c1
O=C1NCCCN1CCNCCOc1cc(Cl)c(Cl)c2ccccc12
COc1ccccc1N1CCN(CCNS(=O)(=O)c2ccc3ncsc3c2)CC1
Nc1c2c(cc3c1=O)CC1CC(CC3O)CN1CCN21
O=c1[nH]c2ccc3c(c2c1OCCN1CCN(c2ccccc2)CC1)NCCC3
COc1ccccc1CCN1CCN(C(=O)c2ccc3cc(Cl)ccc3n2)CC1
COc1cccc(N2CCN(CCOc3cc4ncn(C)c(=O)c4cc3OC)CC2)c1
Fc1ccc2c(c1)N(CCN1CCN(c3ccnc4[nH]ccc34)CC1)CCC2
Cc1ccc2c(N3CCN(C(=O)c4ccco4)CC3)cccc2n1
COc1ccccc1N1CCN(C2CCN(CCC(=O)c3ccc4ccc(O)cc4n3)CC2)CC1
CCOc1cccc2c1CCCC2NCCCc1ccccc1
COc1ccccc1OCCNCCOCCOCCN1C(=O)C(C)(C)CCC1=O
CC(C)COc1ccccc1N1CCN(C2CCC(C(=O)N3CCCCC3)CC2)CC1
Clc1cccc(N2CCN(CCCCNCc3ccccc3F)CC2)c1Cl
NC(=O)c1ccc(-c2ccccc2)cc1NC(=O)c1ccccc1Cl
COc1cccc2c1CC1CCC(C(=O)N3CCN(c4ccc5cc6c(c5c4O)OCO6)CC4)CCC(C)(C)N12
O=[N+]([O-])c1cccc(N2CCN(CC3CC(c4cccc(Cl)c4)(c4ccccc4)NCC3)CC2)c1
COc1ccc(-c2cc(F)ccc2F)cc1OCCN1CC2c3ccccc3COc2ccc(F)cc21
OC(CCN1CCN(c2nsc3c2CCCC3)CC1)c1csc2ccccc12
Oc1cc2c(cc1O)CC(CNCCc1cc[nH]c1)CC2
CNC(C)c1ccc2c(c1)CCOC2CC(O)COc1ccc2ccccc2c1
N#Cc1ccc2cc(CN3CCN(c4ccc(-c5ccccc5)cc4)CC3)ccc2c1
CCN(CC)CCOc1ccc(-c2c[nH]c3ccc(-c4n[nH]c(=N)s4)cc23)cc1
C#Cc1ccccc1C1=NCCN1c1cccc(C(F)(F)F)c1
COc1ccccc1N1CCN(Cc2ccc(F)c(F)c2)CC1
Oc1ccc2oc(-c3cc4c([nH]3)c(=O)n(C4CCN(Cc5ccccc5)CC4)c3-c3ccsc3)cc2c1
Oc1nc2c(Oc3ccc(N4CCNCC4)cc3)cccc2[nH]1
Cc1c2c(cc(Oc3ccc(-c4ccc(F)cc4)cc3F)n1)CNCC2
COc1ccccc1N1CCN(CCCNC(=O)C2=Cc3c(-c4ccc(F)cc4Cl)ncnc3OCCN2)CC1
NCCCC(=O)NC12CC3CC(C1)CC(C2)C3
O=C1N(CCN2CCCCC2)CCN1c1cccc(Cl)c1
CC(C)CN1CCC2c3c(O)cccc3CCC21
Oc1nc2cc(SCCN3CCN(c4ccccc4Cl)CC3)ccc2[nH]1
COc1ccccc1N1CCN(CCCCNC(=O)c2ccc(C)cn2)CC1
c1ccc(Oc2ccccc2OC2CNC2)cc1
C[N+]12CCC(CC1(c1cccc(F)c1)c1ccc(F)cc1)CCC2
CCCN(CCCCN1C(=O)CC2(CCCC2)CC1=O)C1COc2cccc(OC)c2C1
COc1ccccc1N1CCN(CCCn2c(O)c3c(c(Cl)c2I)C2CCC3C2C)CC1
COc1ccccc1N1CCN(CCCCNC(=O)c2cc(C)[nH]c3ccccc23)CC1
O=S1(=O)c2cccc3cccc(c23)N1CCN1CC=C(c2c[nH]c3ccccc23)CC1
Oc1nc2c(O)ccc(-c3ccc(O)c(O)c3)c2s1
CCCN1CCOc2ccc(CC(=O)NCCCN3CCc4cc(O)c(O)cc4C3)cc21
COc1ccc(CCN2CCCc3ccc(OCCNCc4cccnc4)cc32)cc1OC
COc1ccccc1N1CCN(CCCCCn2c(O)c3c(=O)n(C)c(=O)n(C)c3cc2OC)CC1
COc1ccccc1N1CCN(CCCCN2CC(=O)N3CCCCC3C(=O)O2)CC1
CSc1sc(C(=N)N)cc1-c1cccs1
O=S(=O)(Nc1ccc(CCCCN2CCN(c3ccccc3O)CC2)cc1)c1ccc(F)c(O)c1
CCOC(=O)C1=C(C)N(C)c2cc(CN3CCN(c4ccccc4)CC3)ccc2C1
CCCCCN1CCN(c2cccc3c2OCCO3)CC1
CC#Cc1ccc(C(=O)NCCCCN2CCN(c3cccc(Cl)c3Cl)CC2)cc1
O=C(C(=O)c1cccc(Cl)c1)c1cccc(C(=O)N2CCN(CCO)CC2)c1
CCN1CCc2cccc3c2C1c1ccc(OC)c(OCCOc2c(C)cc(N)n(C)c2F)c1-3
COc1ccc2[nH]cc(C3=CC4CN5CCC4CC4C3)c2c1
COc1ccccc1N1CCN(CC23CCC(Cc4ccc(CN)c(C(=O)Nc5ccncc5O)c4)(CC3)N(C)C2=O)CC1
COc1cccc(CN2CCN(CCCc3c[nH]c4ccc(F)cc34)CC2)c1
Clc1cccc(N2CCN(CCCCNC(=O)c3ccno3)CC2)c1
CCCN1CCN(c2ncc4c(COC)c[nH]c3c2O)CC1
COc1cccn(CCNCC2CCN(c3ccc4scc(-c5cccc(O)c5)c4c3)CC2)c1
Oc1cc2c(OCc3ccccc3)ccc(Cl)c2cn1
O=C(C=Cc1ccccc1)Nc1ccc(F)cc1C(=O)NCCCCN1CCCC1
COc1ccccc1N1CCN(CCCCN2CC(=O)c3cc(Cl)c(Cl)cc32)CC1
O=C1c2ccccc2C(=O)N1CCCN1CCN(c2nsc3ccccc23)CC1
O=S(=O)(NCCC1CCC(NS(=O)(=O)c2cccc3cccnc23)CC1)c1cc(F)cc(F)c1
NCCc1cn(C2CCN(CCCN3CCN(c4cc5ccccc5n4)CC3)CC2)c2ccccc12
COc1ccccc1N1CCN(CCCCCNC(=O)c2ccc(O)c(O)c2)CC1
CCCCN(CC)CCCN(CCC)C(=O)c1ccc2ccccc2c1
COc1ccccc1OCCNCC1COc2ccccc2O1
COc1ccccc1N1CCN(Cc2ccc(Cl)cc2)CC1
CCN1CCCC1CNC(=O)c1cccc([N+](=O)[O-])c1
Fc1ccc2c(c1)OCC2c1ccccc1
O=C(NC1CCC1)C1CC(c2ccc(F)cc2)CCN1OS(=O)(=O)c1ccc(F)cc1
Cc1cc(CCCN2C3C4C6CC6C4C2C6C6C62)ccc1OC(N)=O
COc1ccccc1N1CCN(CCCCC(=O)NCc2nc(-c3ccccn3)cs2)CC1
O=C(NCCN1CCC(c2cnco2)CC1)C12CC3CC(CC(C3)C1)C2
COc1ccccc1C1CC2CCC(C1)N2C
Oc1ccc2c(c1)OC(CNCc1cccc3c1OCO3)CO2
COc1cc(OC)cc(C(=O)NC2CCCCC2C)c1OC
O=C1CC2CCCCN2C(=O)N1CCCN1CCN(c2cccc(Cl)c2)CC1
CCOc1ccccc1N1CCN(Cc2c[nH]c3ccc(F)cc23)CC1
CCN(CC(O)(CO)c1ccccc1)C1COc2cccc(C(F)(F)F)c2C1
Cc1ccc2nc(SCCCN3CCN(c4cccc5c4OCCn4c4ccccc4-4c3ccccc3)CC3CC=CCC32)oc2ccccc2=O)NC1
COc1cc2c(c(OC(C)C)c1)C=C(NCN1CCCC1)CC2
CCOCCN1CN(c2ccc3nc(C(C)(C)C)c(C)c(N4CCOCC4)c-3c2)CC1C
Cc1cc(-c2cccc(C(C)N(C)C(=O)c3ccccc3)c2)n(-c2ccc(F)cc2F)n1
O=C1c2c(ccc3nc(O)nc(CCCOc4ccccc4)c23)C(=O)N1Cc1cccnc1
CCc1ccc(CN2CCc3ccc(N=C(O)c4cncs4)cc3CC2)cc1
Oc1cccc(N2CCN(CCCCOc3ccc4c(c3)NC(=O)CC4)CC2)c1
C1=C(c2cnn(C3CCN(Cc4ccccn4)CC3)c2)CC2CCC1C2N2
Fc1ccc(N2CCN(CCCCNCc3cc4c(cc3C(F)(F)F)OCO4)CC2)cc1
N#Cc1cccc(-c2nccnc2C2CN(c3ccc4ccccc4n3)C2)c1
CNc1nc2sccc2c2nc(-c3ccco3)nn12
N#Cc1cn(-c2ccc(C(=O)O)c(O)c2)cc1-c1ccccc1
COc1ccccc1N1CCN(CCN2C(=O)CC3(CCCC3)CC2=O)CC1
Cc1ccc2c(N3CCN(CCc4cccc5c4OCc4c(OC(C)C)ccc4C(=O)N5)CC3)cccc2n1
CCN1CCCCC1CNC(=O)c1ccc(Nc2cc(N)nc3ccccc23)cc1
N=C1NC2(CCS1)c1ccc(N=C=S)cc1SC2
COc1ccccc1N1CCN(CCCCN2C(=O)C3CCCN3C2=O)CC1
Cc1ccc(S(=O)(=O)NCCCN2CCN(c3cccc(C(F)(F)F)c3)CC2)cn1
O=C1C2CCCN2C(=O)N1CCCOc1cnc2ccccc2c1
CC1CN(C2CCN(c3ccc(-c4ccccn4)cc3)C2)CCN1CCN(C)C
Cc1ccc(-c2ccc3nc(N)sc3c2)cc1
CCc1c(-c2ccc3ccccc3c2)n(-c2ccc(F)cc2)c(=O)n1Cc1ccccc1
COc1ccccc1N1CCN(CCN2C(=O)CCS(=O)(=O)c3ccccc32)CC1
Cc1cccc2[nH]cc(CCCCN3CCN(c4ccccc4)CC3)c12
O=C1CC(c2ccc(-c3ccc(-c4ccccc4)cc3)cc2)S(=O)(=O)N1
CCC1C(=O)N(C)c2c(ccc(-c3cccc(Cl)c3)c2C)C1c1cccc(O)c1
N#Cc1cccc(C2CCN(CCN3C(=O)CCC3=O)CC2)c1
O=C1NCCN1CCN1CCN(c2cccc3c2SCCC3)CC1
COc1ccccc1N1CCN(CCCCn2nc(-n3cc(C)c4ccccc43)ccc2=O)CC1
OC(COc1cccc2[nH]ccc12)CN1CC=C(c2ccccc2)CC1
Clc1cccc(N2CCN(CCCCN3CCN(c4ccccc4)CC3)CC2)c1Cl
OC(CCN1CCN(c2cccc3ccn(C4CCNCC4)c23)CC1)=NC1CCCCC1
Oc1nc2ccccc2n1CCCCN1CCN(c2cccc(Cl)c2)CC1
O=C(O)CCN1CCC(CNC2CC(c3csc4ccccc34)Oc3ccc(Cl)cc32)CC1
N#Cc1ncc2nc1OCC=CCCNC(=O)c1cccc(c1)OC2
CN1CCN(c2ccccc2)C2(CCN(CCCc3c[nH]c4ccccc34)CC2)C1=O
COc1cccc(N2CCN(CCN3C(=O)C4(CCCC4)CC3=O)CC2)c1
COCCOc1cc2c(cc1O)-c1c(F)c(O)ccc1C(=O)N2CC
CCCN(CCCCN1C2CCC1c1cc(O)ccc1O2)C1COc2ccc3c(c1c(c1C1c1cccc(Cl)c1)O)CCC3
COc1cccc2nc3c4c(cc12)NCCC3CCCN3S(=O)(=O)c1ccc(F)cc1
CN1CCN(c2cccc3ccc4nc(C(N=c5ccccc5O)C(C(=O)NC5CCCC5)O4)cc-4c4ccccc4c23)CC1
Fc1ccc(-c2cnc(N3CCNCC3)c3ccc(C4CSCCN4)cc23)cc1
Oc1nc2cc(CCCN3CCN(c4ccccc4Cl)CC3)csc2[N+](=O)[O-]1
CC(C)Oc1ccc(C(=O)NCC2CCN(CCc3ccc(F)cc3)CC2)cc1Cl
CN1CCN(C2C(=O)C(C)(C)NC2=O)C2=C(C(=O)CC2)C1c1ccc(C#N)cc1
COc1ccccc1N1CCN(CCCCNc2ccc(N3CCCC3)cc2)CC1
COc1ccc2cc(C(=O)NCCCCN3CCN(c4ccccc4)CC3)ccc2c1
COc1ccccc1N1CCN(CCCCn2c(S)nc3ccccc32)CC1
COc1cccc2cc(CN3CCN(c4cccc5nn[nH]c45)CC3)ccc12
CCOc1ccccc1N1CCN(CCCCN2C(=O)CC=C3(CCCC3)CC2=O)CC1
CCCNc1ccc2c(c1)sc1c(I)cccc12
CCc1ccc(-n2nc(C)c(C3CCN(C)CC3)c2NC(=O)c2cccc3ccccc23)cc1
COCc1ccccc1N1CCN(CCN(C(=O)c2ccc3ccccc3n2)c2ccccn2)CC1
CN=C1NC2COC(N3CCN(C#N)CC3)CC2CS1
CCN1CCCC1CNC(=O)c1c(O)ccnc1Oc1cccc(F)c1
Fc1ccc(Cl)cc1OC(c1ccccc1)C1CCCCO1
Cc1cc(N)c(Cl)c(C(=O)NC2CCCN(Cc3ccc4ccccc4c3)C2)c1
O=C(CCCN1CCC=C2c3cccc4[nH]cc-4c4C=CC23)cc1O
SCN1CCN(c2cnc3ccc(Sc4nc4ccc(C(F)(F)F)cc4n4Cc4c(F)cccc4O)cc3c2)CC1
O=C(NCCCCN1CCN(c2ccc(I)cc2)CC1)C12CC3CC(CC(C3)C1)C2
Cc1ccc2c(c1)c1c1ccccc1n2CCNCC1Cc2ccccc2O1
O=C(NCCN1CCN(C2CCCCCC2)CC1)C12CC3CC(CC(C3)C1)C2
CCC1CN(c2cccc3ccccc23)CCN1CCOc1cccc(Cl)c1
Cc1ccc(N2CCN(CCC(=O)c3ccc(Cl)cc3)CC2)c(C)c1
Cc1ccc2c(OCC(O)CN3CCC(c4coc5cc(F)ccc45)CC3)cccc2n1
COc1ccccc1N1CCN(CCn2c(O)cc3c(c2=O)CCN(c2ccccc2)C3)CC1
O=C1CN(Cc2ccccc2)C(=O)N(CCCc2cccnc2)C(=O)c2ccccc21
CSc1c(C(=O)NCCN2CCN(c3ccccn3)CC2)csc1-c1ccccc1
O=C1N(CCN2CCCCC2)CCN1c1cccc(-c2ccc(F)nc2)c1
CCCN(CCN1CCN(c2ccccn2)CC1)C1CCc2c(O)cccc2C1
CC(C)Oc1ccccc1Oc1noc(-c2cccc(CN3CCNCC3)c2)n1
O=C1N(CCCN2CCC(c3ccccc3)CC2)CCCN1c1ccc(C(F)(F)F)c(C(F)(F)F)c1
COc1ccc(C(=O)NCCCN2CCN(c3cccc(Cl)c3Cl)CC2)cc1
O=C1c2ccccc2C(=O)N1CCCCN1CCN(c2ccccc2)CC1
c1ccc(OCCCCN2CCN(c3ccccc3)CC2)cc1
CN1CCN(C2Cc3c(N)cc(F)c3C2=O)C1=O
O=S1(=O)c2cccc3c(CCCN3CCCCc4ccc(O)cc43)ccc2CC1
Oc1cc2c(OCCNC3CCC(NCCc4ccc5ncc(C6CCN6CCN6)cn5n4)CC3)ccc(Cl)c2[nH]1
COc1ccc(N(CCN2CC=CN(C)C2)S(=O)(=O)c2ccccc2)cc1OC
CCCN(CCN1CCN(c2ccc3cc[nH]c3c2)CC1)C1CCc2ccccc2C1
CCCN1CCC(c2cn(CC3CC4CCC3C4)c3ccccc23)CC1
Nc1ccc2c(c1)C1CCN(CCC3COc4ncccc4Oc4ccccc43)CC1O2
COc1ccc(N2CCN(CCC3CCCc4c(O)cccc43)CC2)cc1
Cc1ccccc1N1CCN(CCCCNc2cnccn2)CC1
COc1ccc(CCNCCN2CCN(c3ccccc3OC)CC2)cc1OC
Cc1noc2c1CCNCC2c1ccc(F)cc1Cl
O=C(NCC1CCN(CCc2ccccc2)C1)c1ccc(OCCF)cc1Cl
COc1ccc(S(=O)(=O)N2CCCCC2C(=O)NC2C3CC4CC2CC(C(N)=O)(C4)C3)cc1N
Cc1c(-c2ccccc2Cl)c(=O)n(C)cc1O
CC(C)N=C(N)NCCC(NC(=O)c1cc(Cl)c(O)c(c1O)c1CCC2CCC1C2)C(=O)NCCCN=O
CCN(C)Cc1cc(C(=O)NCCCN2CCN(c3nsc4ccc(Cl)cc34)CC2)n(C)n1
c1cc2c(sc3nc(NCCCN4CCNCC4)ccc23)[nH]1
O=C(CCCCN1CCC2(CC1)C(=O)N(Cc1ccccc1)CN2c1ccccc1)c1ccc(F)cc1
CCN1CCCC1CNC(=O)c1cc(CCl)cc(OC)c1OC
Cc1ccc2[nH]cc(CCCN(C)Cc3c[nH]c4ccccc34)c2c1
CC(C)(O)CNC(=O)c1ccc(C2CCN(Cc3ccc(Oc4ccccc4)cc3)CC2)cc1
COc1ccccc1N1CCN(CCCOc2ccc3c(c2)Nc2c(nc4cc[nH]c24)CCCC3)CC1
Clc1ccc2c(c1)nc(NCc1ccccc1)n1c(=O)n2CCCCCN1CCCO1
O=C1N(CCN2CCc3ccccc3C2)CN(Cc2ccc(F)c(F)c2)CC12CCc1cc(OCc2cccc(F)c2)OCC2
COc1ccccc1N1CCN(CCCCNS(=O)(=O)c2cc3c(c(C(N)=O)c2)OCO3)CC1
COc1ccccc1N1CCN(CCCCCNC(=O)c2nc3ccccc3[nH]2)CCc2ccc(cc2C3=O)OC1
COc1ccccc1N1CCN(CCCCn2c(O)c3c(c2O)COC(=O)N3)CC1
FC(F)(F)c1cccc(F)c1OC1CCN(Cc2ccc(F)cc2)C1
COc1ccccc1N1CC(CN2CCN(C3Cc4ccccc4C3)CC2)Oc2ccccc21
N#Cc1cccc(Oc2ccccc2N2CCN(CCCC3CCOCC3)CC2)c1
Cc1ccc2c(N3CCN(C(CO)COc4ccc(F)c5c4C(=O)N(C)C4=O)C(C)C3)cccc2n1
Cc1ccc2c(N3CCN(CCCc4cccc5c4OCC(=S)N5)CC3)cccc2n1
CCN1CCc2cc(O)cc3[nH]c(Br)c(C)c2C3=O)c1
Cc1ccc2c(N3CCN(CCc4cccc(NC(C)=O)c4)CC3)cccc2n1
O=C1C(c2ccccc2)CC(=O)N1CCNCCc1ccccc1
N=C1NC2(CSCCC2F)NC(=O)N1CCO
CS(=O)(=O)N1CCc2c(cccc2CC(=O)N2CCC(c3nc4cc(C#N)ccc4[nH]3)CC2)C1
CCCN1CCC(N2CCN(CCOC(c3ccc(F)cc3)c3ccc(F)cc3)CC2)CC1
CCN(CCN1CCN(c2cccc3n2CCCC3)CC1)C1CCc2ccc3cccc(O)c3c2C1
CCc1cc(=O)oc2c(C)c(OCCCN3CCCCC3)ccc12
COc1ccc(N2CCN(CCCOc3ccc4[nH]ccc4c3)CC2)cc1
COc1cccc(O)c1N1CCN(CCn2cnc3sc4c(c3c2=O)CCN(C)C4)CC1
Cc1ccc2cccc(CCNC(=O)CCCN3CCCc4cc(O)ccc43)c2n1C
OCCN1CCN(c2ccc3ncnc(Nc4cccc(Br)c4)c3c2)CC1
COc1ccc2c(CCN3CCN(c4nsc5cc(C#N)ccc45)CC3)noc2c1
O=C(CCN1C2CC3CCC(C2)CC1C3)Nc1cccc(Cl)c1
COc1ccccc1N1CCN(CCC(O)c2cccc(-c3ccccc3)c2)CC1
c1ccc(CCNCc2ccccc2)cc1
OC(CCCN1CCN(c2nc3cc(F)c(F)cc3s2)CC1)c1csc2ccccc12
O=S1(=O)CCc2cc(N3CCN(CCc4ccccc4Oc4ccc(Cl)cc4)CC3)ccc21
CN1CCN(C(=O)c2ccc3c(c2)[nH]c2c(C(N)=O)cccc23)CC1
O=S(=O)(NCCCCN1CCN(c2noc3ccccc23)CC1)c1ccc(OCCCN2CCNCC2)c(C(F)(F)F)c1
O=C1OC2(CCN(CC3CCc4ccccc43)CC2)c2cccnc21
Oc1nc2cccc3c2c(c1O
Cc1c(S(=O)(=O)NCCCCN2CCN(c3ccccc3)CC2)sc2ccccc12
CCN1CCCC1CNC(=O)c1c(C)c(C)cc(O)c1OC
OC1(c2ccc(Cl)c(O)c2)CCN(Cc2cccnc2)CC1
CCCN(CCC)C1CCc2sc(N3CCN(CC)CC3)cc2C1
CN1CCN(C(=O)c2ccc(-c3ccc(CN4CCN(C)CC4)cc3)o2)CC1
O=C1C2CCCCN2C(=O)N1CCCCN1CCN(c2ccc3ccccc3n2)CC1
NCC1CC1c1ccc(Cl)cc1
Oc1ccc2c(c1)-c1ccccc1CC2(O)C1CCCC1
CCN(CCN1CCCCC1)C1COc2ccc3c(c2C1)C1=CCC(C)(O)C(=O)C13
FC(F)(F)c1ccc(N2CCN(C3CCC(C(c4ccc(F)cc4)c4cc5ccccc5[nH]4)O2)CC2)cc1
N=C(O)C1CCCN1C(=O)c1cc(F)ccc1Oc1ccccc1Cl
CN(C)CCc1ccc2c(c1)OCC(=O)N2Cc1cccc2ccccc12
CCCN(CCCCN1CCN(c2cccc(Cl)c2Cl)CC1)C1CCc2nc(N)sc2C1
COC(=O)C1CC(=O)C(=CI)C2C1(C)CCC1C(=O)OC(c3ccoc3)CC12C
Cc1ccccc1N1CCN(CCCCCOc2cc3c(cc2CN(C)Cc2ccccc2)OCC3)CC1
N=C(N)c1cccc(OCCN2CCN(Cc3ccccc3)CC2)c1
OC1(c2ccc(=O)n(CCCN3CCC(c4noc5cc(F)ccc45)CC3)n2)CCc2ccncc2O1
Oc1ccc(N2CCN(CCC3CCc4ccc(O)cc4C3)CC2)nn1
COc1ccc2[nH]c(CCCCN3CCN(c4ccccc4)CC3)cc2c1
O=C(NCCCCN1CCN(c2cccc3ccccc23)CC1)c1ccc2ccccc2c1
O=C1Cc2ccc(OCCN3CCN(c4ccccn4)CC3)cc2N1
O=C1NCCCc2c1c1ccccc1n2-c1ccc(Cl)cc1
NC1Cc2cccc3c2N(Cc2ccc(C4(CNS(=O)(=O)c5ccccc5)N=C(O)NC4=O)cc2)C1
O=C(NCCCCN1CCC(c2ccc(Cl)cc2)CC1)Nc1ccc(F)c2cccnc12
COCCOc1cc2cc(CCC(Nc3cccc4ccccc34)c3ccc(O)cc3)ccc2cc1O
CN1CCc2cc(O)cc3c2C1Cc1ccc(O)c(O)c1-3
COc1ccccc1N1CCN(CCCCNC(=O)C=Cc2ccccc2)CC1
CCS(=O)(=O)c1ccc(OC)c(NCC2CCCCN2C)c1
CCCCOc1ccc2c(c1)COC(=O)C1CCN(Cc3ccccc3)CC1C2
CCN1CCC2c3ccccc3CCC21
CC(C)CN(C)CC(C)c1ccccc1
COc1ccccc1N1CCN(CC2COC(NS(=O)(=O)c3ccc3ccccc3)=NN2)CC1
CN(CC(=NOC)c1ccc(OC(F)(F)F)cc1)C1CCc2ccc(O)cc2C1
Oc1ccc2c3c(cccc2c1)N1CCNCC1Cc1ccccc1
O=C1CCc2cccc3c2N1CC3
Oc1nnc(-c2ccc3c(c2)c2ccccc2n3CCCCN2CCN(c3ccccc3)CC2)n1
c1c[n+](CCCCN2CCN(c3ccc(F)cc3)CC2)ccc1O
N#Cc1ccc2c(c1)c(C1CCCN(CC3CCCCC3)CC1)cn2CC(N2CCCCC2)=O
COc1cccc2c1CCN(C1CCC(CCN3CCN(c4ccccc4C(F)(F)F)CC3)(c3ccccc3)S1(=O)=O)C2
O=C(NCCCCN1CCN(c2cccc(Cl)c2Cl)CC1)c1cnc2ccccc2n1
COc1ccccc1OCCNCCC1C2CCC(c3ccc(F)cc3)O2)COC1=O
COc1ccccc1N1CCN(CCCCNC(=O)C=CCOc2cccc3sccc23)CC1
CCOc1ccccc1N1CCN(CCn2nnc3ccccc32)CC1
Oc1nc(-c2ccccc2)nc2c1Cc1ccc(OCCN3CCCCC3)cc1-2
OC1(c2ccc(Cl)cc2)CC2CCC(C1)N2CCCc1c[nH]c2ccccc12
Cc1ccc2c(OCCNC3CCN(Cc4ccccc4)CC3)cccc2n1
Oc1ccc2c(OCCCCN3CCN(c4c(O)cccc4O)CC3)cccc2n1
COc1ccccc1N1CCN(CCSc2nc(-c3ccccc3)c(-c3ccccc3)[nH]2)CC1
CC(C=O)NCCCCN1CCN(c2cccc(C(F)(F)F)c2)C(=O)C1
CC1OC(NCC2CCCN2C(=O)C2CCCCN2C(=O)c2ccc3ccsc3c2)CCc2ccccc21
O=C1c2ccc(O)cc2C(=O)N1CCCCN1CCN(c2ccccn2)CC1
COc1cc(C(=O)N2CCN(C)CC2)c(Cl)cc1NC(=O)Nc1cnc(Cl)cn1
O=C1c2ccccc2CC12CCN(CCCc1ccc(F)cc1)CC2
COc1ccccc1C1C(C(=O)C(C)(C)C)C(=O)C(=O)N1c1ccc(C)cc1
CC(C)Oc1ccccc1N1CCN(C2CCC(O)(c3ccc(C(F)(F)F)cc3)c3ccc(C(=O)N(C)C)cc32)CC1
COc1ccc(Cl)cc1CSc1ccc(Cl)c2nc(N)nc(N)c12
COc1ccccc1N1CCN(CCCCn2c(O)nc3ccccc32)CC1
CCCn1ccc2c(OCCN3CCOCC3)nccc21
COc1ccccc1N1CCN(CCCCNC(=O)c2ccc(C)s2)CC1
O=C(CNC1CC1c1ccccc1)N1CCCc2[nH]c3ccccc3c2C1
COc1ccccc1N1CCN(CCn2c(O)nc3sccc3c2=O)CC1
CN1CCCC(c2cc(-c3ccc4nc(C(=O)NCCN5CCc6cccc(-c7ccc(F)c7)cc6)sc4c3)c(Cl)cc2F)C1
Cc1ccc(COc2ccccc2N2CCNCC2)cc1
COc1ccccc1N1CCN(CCCCN2CCc3cc(O)ccc3C2=O)CC1
CCOc1nc2c(c(=O)n(C)c(=O)n2C)n1CCCCN1CCC(c2ccc(-c3ccc(F)cc3)cc2)CC1
COc1cc(N2CCN(Cc3ccccc3)CC2)c(C)cc1C1CCN(CC2CC(C)(c3ccc(C)cc3)O2)CC1
COc1cc2c(cc1OCCCN1CCC(c3ccccc3)(c3nccn3C)CC1)N1CCC(C)(C)CC1
CCCCCNC(=O)c1ccc(F)c(CN2CCc3cccc(c3C(=O)N3CC4CCC(CC4)N4S(=O)(=O)C3CC)C2)c1
Cc1ccc(F)c(C(=O)NCC2CCN(CC(c3ccccc3)c3ccccc3)CC2)c1
CCOCCOc1ccccc1N1CCN(CCCN2C(=O)C3CCCN3C2=O)CC1
COc1ccccc1N1CNCC1
CCCC1(CCCCc2ccccc2)C(=O)Nc2cc(CCF)ccc21
CCN1CCN(c2cccc(S(=O)(=O)c3ccccc3)c2)CC1
CCC(=O)N1CCC(c2cccn2C)CC1
O=C1NCCc2ccc(OCCCc3nncs3)cc2-1
CCCCCN1CC(=O)N2CC(COC(=O)c3ccccc3)CC2C1=O
Cc1ccc2c(N3CCN(CCc4cccc5c4OC5)CC3)cccc2n1
COc1cc2c(CCN3CCN(Cc4ccc(Cl)c(Cl)c4)CC3)cccc2cc1O
CCN1c2c(c(O)c3c4ccc(Br)cs4nc3cc1O)OCC2
COc1ccc2c(c1)C(NCCCCCNc1cnccn1)CCC2
CN1CCC(Nc2cn3cccc3n2S(=O)(=O)c2cccc(Cl)c2)CC1
COc1ccccc1N1CCN(CCCCn2c(O)c3c(c2O)C(=O)c2c(cc2O)OCC3)CC1
Cc1nc(C(=O)NCCCN2CCN(c3nccc4c3CCO4)CC2)c(C(F)(F)F)n1
C#Cc1cccc(C(=O)NCC2CCCN(c3ccc(F)cc3)C2)c1
O=C1NC(=Cc2ccc(O)cc2O)OC1=Cc1c[nH]c2ccccc12
COc1ccc(C2CC3CCC(C2c2ccc(OC)cc2)N3)cc1
CC1OC(=O)C2(c3ccc(Cl)c(Cl)c3)CCC(N3CCN(Cc4ccccc4O)CC3)CC12
CN1CCN(CCN2CCN(c3cccc(C(F)(F)F)c3)C2)CC1
CNC1CCC(c2nnn3cnc4[nH]ccc4c23)CC1
Cc1nc(C2CCN(C3CCC(c4ccc(C)cc4)c4ccccc43)CC2)c(C)o1
CCCCOc1ccc(S(=O)(=O)N2CCN(C)CC2)cc1
COc1ccccc1N1CCN(Cc2ccc(C)cc2)CC1
COc1ccccc1OCCNCC1CC2C(c3cccc(CN)c3)OC2C(=O)N12
O=C(CCCN1CCC(c2nc3ccccc3s2)CC1)c1ccc(F)cc1
CCN1CCCC(CCCN2C(=O)c3ccc([N+](=O)[O-])cc3C2=O)C1
Cc1cccc(N2CCN(CCN(c3cc(F)ccc3Oc3ccc(F)cc3)c2)c2ccccc2)c1C
COc1ccccc1N1CCN(CCOc2ccc3c(c2)NC(=O)CC3)CC1
Cc1ccc2c(c1)sc1nc(O)c3ccccc3c12
COc1ccccc1N1CCCN(CCCCNC(=O)c2cc3ccccc3oc2=O)CC1
CCCN1CCc2cccc3cccc(c23)C1
COc1ccc(C)cc1N1CCN(CCCCn2cc3c(cnn3Cc3ccc(F)cc3F)c(=O)n2-c2ccc(F)cc2)CC1
CC1(C)CC(=O)C(C2CCCCC2)=C(c2ccccc2)N1
OCc1ccc(-c2ccc(O)nc2)cc1
O=C(CCN1CCN(c2ccccc2O)CC1)c1cnc2ccccc2c1
CCCN1CCCCC1CNC(=O)c1cc(Br)cc(Br)c1O
CCN(CC)C(=O)C1(c2ccccc2)CC1CN1CCCC1
O=C1CC2(CCCC2)CC(=O)N1CCN1CCN(c2nsc3cc(Cl)ccc23)CC1
CCN1CCCC1CNC(=O)c1c(F)c(O)cc(O)c1OC
COc1cccc2c1CCCC2CNCCc1ccc2oc(OCCCCN3CCN(C)CC3)cc2c1
Clc1ccc(CN2CCN(CCCN3c4ccccc4S3)CCC2)cc1
O=C(Nc1ccccc1)NC1COc2c1cccc2C1=CCCCCC12N=C(c1ccccc1)n1ccnc1
CN(c1ccccc1)c1cccc(S(=O)(=O)CC(CN2CCC2C(=O)NC(C(=O)C=CCN)C(N)=O)C(C)(C)C)c1
c1ccc2c(N3CCN(CCc4c[nH]c5ccccc45)CC3)cccc2c1
COc1ccccc1N1CCN(CCCCC=CC(=O)c2cc(F)ccc2F)CC1
O=C(NCCCN1CCN(c2nsc3ccccc23)CC1)c1cc2ccccc2s1
Clc1ccccc1N1CCN(CCCCNC(=O)c2cccc(F)c2)CC1
CC1CC(=O)N(C)c2c(CCN3CCN(c4cccc6[nH]ccc56)CC3)nc(F)cc21
CCN1CCC=C2c3cccc4ccc(c34)C=CC21
COc1ccccc1N1CCN(CCOC(=O)N2CCc3ccccc3C2)CC1
O=C(NC1CCC(CNc2cc3c(Cc4ccccc4)[nH]c3cc2I)CC1)C1CCCO1
COc1ccccc1N1CCN(CCCCn2c(C)ccc2O)CC1
Cc1ccc2c(N3CCN(CCc4cccc(N=C(C)C)c4)CC3)cccc2n1
CC(C)(C)c1ccc(CNCC2(F)CCN(C(=O)C3CCC(c4ccc(F)cc4)O3)CC2)cc1
COc1ccc(C2=NCC(O)C(=O)N2Cc2ccccc2)c2c1OCC=C2
CS(=O)(=O)Nc1cccc(NC(=O)CCN2CCN(c3ccccc3Cl)CC2)c1
CCCNC(=O)N(CCCCN1C=Nc2ccccc2S1)C1CCCc2ccccc21
Cc1ccccc1-c1ccc(-n2cnc3c(C)cc(-c4ccccc4)cc3c2O)cc1
CCN(CC)Cc1cccc(OC)c1OCCF
COc1ccccc1N1CCN(CCCCNC(=O)c2ccc(-c3cccs3)cc2)CC1
O=[N+]([O-])c1ccc2c(c1)C(O)(CN1CCC3C1C=Cc1ccncc1Cl)CCC2
COc1ccccc1N1CCN(CCCCN(C)S(C)(=O)=O)CC1
O=C1CNCCCN1CCN1CCN(c2cccc3c2CC(O)C3)CC1
CCCCCCCCCCN1CCN(c2cccc3nccnc23)CC1
O=C1c2ccccc2-c2ccc(CCN3CCN(c4ccccc4OCc4ccccc4)CC3)cc21
OC1(c2ccc(Cl)cc2)CCN(Cc2c[nH]c3ccc(F)cc23)CC1
Cc1ccc(C(=O)NCCN2CCN(c3cccc(Cl)c3C#N)CC2)cc1C
NC1=NC(c2c(Cl)cccc2-n2cncn2)=CS1
CCN1CCCCC1CNC(=O)c1cc(Br)cc(Cl)c1OC
CCOCCN1CCC(c2cccc(OS(=O)(=O)c3ccc(C)cc3)c2)CC1
O=C1C2CCCCN2CCN1CCNCCCN1CCN(c2ccccc2)CC1
COc1ccccc1N1CCN(CCn2c(O)nc(-c3ccccc3)c2[N+](=O)[O-])CC1
Fc1ccc(CCN2CCc3ccc(Cl)cc3CC2)cc1
OCCCOc1ncccc1C1CCN(c2ncc(C(F)(F)F)cn2)CC1
COc1ccccc1N1CCN(CCCn2cc3c(c2)CN(Cc2ccc(Cl)cc2)CC3)CC1
CCCN(CCC)C(=O)C1=Cc2c(ccc3cc(NS(=O)(=O)CC)ccc23)OC1c1ccccc1
Nc1ccc2c(c1)OC(CNCCCOc1ccc(F)cc1)CO2
COc1ccc2cccc(CCCN3CCN(c4cccc5n4CCCC5)CC3)c2c1
NC(=O)c1cc(F)cc2c1OCC(N(CC=Cc1c(F)cccc1F)C1CC1)CO2
O=C(CCCN1CCN(c2ccncc2)CC1)c1ccc(F)cc1
CCCN(CCC)Cc1ccc(OC)c(OCCCCc2ccccc2)c1
COc1ccccc1N1CCN(CCCCc2cc(-c3cc4ccccc4s3)[nH]n2)CC1
CC1CCC(C)(C)N1CCCN1CCN(c2cccc(Cl)c2)CC1
Cc1ccc2c(N3CCN(CCc4ccc5nnsc5c4)CC3)cccc2n1
CC(=O)NCCc1cc(-c2ccccc2)oc1C(N)=NC(=O)c1ccco1
Nc1cnc(-c2ccc(-c3ccccc3C(=O)N3CCC(O)CC3)cc2F)cn1
COc1ccccc1N1CCN(CCCC(=O)NC2(c3ccc(F)cc3)CCCC2)CC1
COc1ccccc1N1CCN(CCCn2c(=O)sc3ccccc32)CC1
O=C(NCCCCCN1CCN(c2cccc(Cl)c2Cl)CC1)c1ccc(-n2cccc2)cc1
OC1(c2ccc(F)cc2)CC2CCC(C1)N2Cc1csc2ccccc12
CN(CCCCN(C)CCOc1c[nH]c2ccc(F)cc12)C1CC1
COc1ccccc1N1CCN(CCCCN2CCN(C(=O)c3ccc4ccccc4c3)CC2)CC1
C=CSC1CC(C(=O)NC(CCCCN2CCN(c3cccc(C(F)(F)F)c3)CC2)C(=O)NO)CC1(C)C
O=C1C2CCCN2C(=O)C(CCBr)NC(=O)C(Cc2ccc(Br)cc2)C(CN2CCOCC2)=C1
O=C1C(c2ccc(F)cc2)SCN1C1CCC(CF)(CCCCN2CCNCC2)CC1
O=C1OC(C=Cc2ccccc2)C(=O)CN1CCCCN1CCN(c2nsc3ccsc23)CC1
Cc1ccc2c(N3CCN(CCc4c[nH]c5ccc(C(N)=O)cc45)CC3)cccc2n1
O=S(=O)(NCCCCN1CCC2(CC1)C(=O)N(Cc1ccc(F)cc1)C2c1ccc(F)cc1)c1ccc(Cl)cc1
COc1ccccc1N1CCN(CCn2cc(-c3cccc(CN4CCC(N(C)=O)CC4)c3)no2)CC1
COc1ccccc1N1CCN(CCCc2cn(-c3ccccc3)c3ccccc23)CC1
Cc1cccc(NC(=O)NCC2CCCN2CCc2ccc(I)cc2)c1
CN(CCOc1cccc(CC2CCCCC2C(=O)NO)c1)C1CCc2ccccc2C1
Oc1c2c(OCCN2CCN(Cc3ccc4ccccc4c3)CC2)ccc2c1CCCc1ccccc12
CCN1CCc2ccc(O)cc2CC1
CN1CCN(c2cc3ncccc3c3cc4c(o2)C2(O)Cc4cccc5c4C1O4)Cc1ccccc1
COc1ccccc1N1CCN(CCCCNC(=O)C=Cc2ccc(F)cc2)CC1
CN(CC(=O)Nc1cccc2ccccc12)c1cccc2cccnc12
O=[N+]([O-])c1c(NCCCCN2CCC(c3coc4cc(F)ccc34)CC2)c2ncccc2c1-c1ccc(F)cc1
COc1ccccc1N1CCN(CCCCN2C(=O)c3ccc(-c4ccc(C(=O)N5CCN(C)CC5)cc4)nc3C2=O)CC1
CN1CCN(C2=Cc3ccccc3C(=O)NS2(=O)=O)CC1
COc1ccccc1N1CCN(CCCc2ccccc2OC)CC1
CCN1CCCC1CNC(=O)c1cc(C(=O)NC)ccc1OC
CC12CCC(=O)C=CC1C1CCC(C2=CC(=O)OC2CC[N+]3[O-])C1
Cc1ccc2nc(-c3cccnc3N3CCNCC3)sc2c1
Oc1nc2cccc(CCCN3CCN(c4ccc(Cl)cc4)CC3)c2s1
Fc1ccc2[nH]c3c(c2c1)CN(c1ncc(CCN4CCCCC4)cc1Cl)C3
CN1CCN(C2=Nc3cc(Cl)ccc32)CC1
O=C1C2CCCN2C(=O)N1CC(=O)N1CCC(Cc2c[nH]c3ccccc23)CC1
Oc1c2ccccc2nc1-c1ccc(F)cc1
COc1cccc2c1CCCC2CCCN1CCN(c2ccccc2)CC1
COc1cncc(-c2ccc3nc(SCC(=O)N5CCN(c6ccccc6)CC5)sc3c2)c1
CCC1(F)CC(C(=O)NCCc2ccc(F)cc2)c2cccc(O)c2O1
O=C(CCF)Nc1cccc(F)c1N1CCN(Cc2csc3ccccc23)CC1
Cc1cc(N2CCN(C3CC3)C2=O)ccc1C(=O)NC1CCCCN1C(=O)C1CC1
Cc1ccc2ocnc2c1N(C)CCN1CCN(CCc2c[nH]c3ccccc23)CC1
Oc1nc2cccc(OCC(O)CNCCc3ccccc3)c2[nH]1
c1ccc(N2CCN(C3CC(c4ccccc4)c4ccccc43)CC2)cc1
OC1(c2cc(-c3ccc(F)cc3)c3ccccn2)CCC(N2CCNc3ccc(O)cc32)C1
CC(C)N=C(NC#N)NCCCc1cnc[nH]1
COc1cccc(CNCCCCN2CCN(c3ccccc3OC)CC2)c1
Cc1noc2c1CCC(CNC(=O)C(Cc1c[nH]c3ccccc13)NC(=O)C(C)(C)N)C2
COc1ccccc1N1CCN(C(=O)C2CC3CCC2C3)CC1
CCN(CC)Cc1ccc2nc(NCCOBr)n(Cc3ccc(OC)cc3)c(=O)c2c1
COc1ccccc1N1CCN(CCn2nc3ccccc3n2)CC1
COc1ccccc1N1CCN(CC(=O)c2ncc(C)n2C)CC1
c1ccc2c(c1)C=CCC1CN(CCN3CCC(c4noc5ccccc45)CC3)CC21
CCC(C)C1C(=O)NC2(CCN(C1=O)C(=O)NC13CC4C=CC(=O)CC(C4)C3=CC12)CCCC2(O)C1CC1
NS(=O)(=O)c1ccc(NC(=O)NCCN2CCC(c3ccccc3)CC2)cc1
COc1cc2c(cc1O)CC(CCN1CCN(c3ccccc3F)CC1)C2
Cc1cccc2c(=O)n(CC(=O)NC3CCC(CN(C)CCCCC(=O)CCCCN4CCc5c(c(O)ccc5OCCCCF)CC4)C=O)c(O)nc12
Cc1cc(OCCN2CCN(c3cccc(C(F)(F)F)c3)CC2)ccc1Cl
CCCN(C)C1CCc2ccc(O)c(O)c2C1c1ccccc1O
COc1cc2c(ccc1O)C1Cc3c(O)nc4c4c(cc3C1(C)CN2C)CC4
N#Cc1cccc(Cn2nnc3c2C(=O)N(CCCN2CCN(c4ccc(F)cc4)CC2)C3)c1
COc1ccc(C2CC3CCC(C2)N3)c2ccc(CCCN3CCN(c4ccccc4OC)CC3)cc12
O=C(NCc1ccccc1)c1ccc(O)cc1OCc1ccccc1
CN1CCC(c2c[nH]c3cc(O)ccc23)CC1
c1csc(Oc2ccc(CN3CCc4ccccc4C3)cc2)c1
CC1c2c(C3=CCN(CC4CC(F)(F)C4)CC3)cccc2CN2CCC12
Oc1ccc2c(c1)OCO2c1cccc(Br)c1
CN1CCN(C2=Nc3ccccc3Nc3ccc(N4CCCCCC4)cc32)CC1
COc1nc(NCCc2cccc3nccnc23)cc(-c2ccc3ccccn2)n1
CN1C(=O)c2ccccc2N(CCCCCN2CCN(c3ccccc3)CC2)C1=O
COc1ccccc1N1CCN(CCCCNC(=O)c2ccc(F)cc2)CC1
Cn1c(=O)c2c(nc3n(CCCN4CCN(c5ccccc5)CC4)c(I)cn32)n(-c2cccr)c1=O
CCOc1ccccc1N1CCN(CCCCNC(=O)C=Cc2ccco2)CC1
Nc1ccccc1C(=O)Nc1ccc(C(=O)NCC2CCCN(Cc3sccc3Br)C2)cc1
COc1ccccc1N1CCN(Cc2ccc(COc3ccc(C(=O)N(C)C)cc3)cc2)CC1
CN1CCN(C2CC(c3ccc(F)cc3)c3ccc(F)cc32)CC1(O)c1cccs1
Oc1ccn2c1Cc1c3n(c1CCc1ccccc1)Cc1c-2cc(O)cc1-2
COc1ccccc1C(=O)NC1CCC(CCN2CCN(c3ccccn3)CC2)CC1
COc1cccc2c1CCCC2CCN(C)CCc1csc2ccccc12
CN(C)CCc1c[nH]c2ccc(S(=O)(=O)N3CCCCC3)cc12
Oc1nc2ccc(O)nc2n1-c1ccccc1
COC1COc2ccc(NC(=O)c3ccc(Cl)cc3)cc2C2=C(CCC2C)C1
COc1ccccc1N1CCN(CCn2c(O)nc3cc(C)ccc3c2=O)CC1
Fc1ccc(N2CC3CCN(CC3)C2)cc1Cl
CC1CCC(C)N1CCCN1CCN(c2cccc(C(F)(F)F)c2)C1=O
O=C(NCCCCN1CCN(c2cccc3ccccc23)CC1)c1ccsc1
O=C(CCCN1CCN(c2cccc3c2OCCO3)CC1)c1ccc(F)cc1
CC(=O)OCC1OC(N)C(O)C(O)C1O
CN1CC(CN2CCC(F)(Cc3c[nH]c4ccc(C#N)cc34)CC2)CC1=O
CCN1CCC(c2cccc3ccc(OC)cc23)CC1
COc1ccccc1CN1CCN(CCc2c[nH]c3ccc(F)cc23)CC1
Cc1ccc2cccc(N3CC4(CCCC4C)Oc4ccc(O)cc43)c2n1
CN1CCc2ccc(OCCN3C(=O)CCC3(C)C)cc2C1=O
O=C(c1nc2ccccn2c1NCCCN1CCc2cccn21)C1CCCCO1
CCN(CC)c1ccc(C=C2C(=O)Nc3ccc(F)cc32)cc1
Cn1c(=O)c2c(nc3n2CCCN3CC3CCCCN2)n(C)c1=O
Cc1ccc2c(N3CCN(CCc4ccc5nc(C)cn46)CC3)cccc2n1
CN1CCN(c2ccc3c(c2)CCc2c-3n[nH]c2-c2ccc(Cl)cc2C(=O)N3)CC1
Cc1ccc2c(N3CCN(CCc4cccc5c4OCC(=O)N5CCO)CC3)cccc2n1
O=C(NC1CC2CCC(C1)C2)c1cnc(OCC2CCCNC2)nc1NS(=O)(=O)c1ccccc1
CCCN(CCN1CCN(c2ccccc2O)CC1)S(=O)(=O)c1ccc(N)cc1
c1cc(OCCN2CCC(c3ccccc3)CC2)c2ccccc2n1
O=C1N(CCN2CCCCCC2)cc2nccc(Cl)c21
CN1CCN(C2Cn3cccc3Sc3ccc(F)cc32)CC1
CN(CCCCN1CCN(c2nccnc2Cl)CC1)C(=O)C1Cc2ccc(F)cc2CC1
NS(=O)(=O)c1ccc(S(=O)(=O)NCCCOc2ccccc2)cc1
O=C(CCCN1CC(n2cnc3cc(Cl)ccc32)CC1)N1CCCC1c1ccccc1
O=C1CC2(CCCC2)CC(=O)N1CCN1CCN(c2ccc3cc(Cl)ccc3n2)CC1
COc1cccc2c1CCC1CCCN(CCN3CCN(c4ccccc4)CC3)C1
Cc1cc(C(NC(=O)c2ccc3c(c2)[nH]c2ccccc23)c2ccccc2)c2ccccc2n1
CC(C)(C)OC(=O)NC1CCC(CCN2CCN(c3cccc(Cl)c3)CC2)CC1
CCN1CCCC1C=CCNC(=O)c1cc(C)c(C)c(C)c1
COc1ccc2c(c1)CCOCC2CCN1CCC(c2ccccc2)C1
CCCN1CC2Cc3c(cccc3Cl)C3(CCN2C)C1Cc1ccc([N+](=O)[O-])cc1
COc1ccccc1N1CCN(CCCCCOc2ccc3c(c2)NCC3)CC1
O=C1N(CCC2CCCN2)CCN1c1cccc(C(F)(F)F)c1
COc1ccccc1N1CCN(CCNC(=O)c2cccc(C(F)(F)F)cc2)CC1
CCCN1CCCC1CCN1CCc2cc3c(N)c(C(=O)NCCCN)ccc3cc2C1
COc1ccccc1N1CCN(CCCN(C(=O)Nc2ccccc2C)c2ccccn2)CC1
CN1CCN(C2Cc3nsc4c3c2OCCn2cc(-c4ccccc4)cn23)CC1
OC(COc1cccc2[nH]ccc12)CN1CCC(c2cc3c(Cl)cccc3s2)CC1
CC1CCCN1CCCN1CCN(c2cccc(C(F)(F)F)c2)CC1
COc1ccccc1N1CCN(CCCNC(=O)c2cc3ccccc3[nH]2)CC1
O=C(NCCCCCN1CCN(c2cccc(Cl)c2Cl)CC1)c1ccon1
c1ccc2c(c1)CCN(CCc1c[nH]c3ccccc13)CC2
COc1ccc2c(c1)CCCC2NCCCN1CCN(c2ccn(-c3ccccc3)cc2C#N)CC1
Fc1cccc(CCNCC2CCC(c3nnn4cnc5[nH]ccc5c34)CC2)c1
O=C1COc2ccc(Br)cc2N1CCCN1CCC(n2c(O)nc3ccccc32)CC1
c1ccc(-c2ccc(CN3CCNCC3)nc2OC2CCCCC2)cc1
CCN(Cc1ccccc1)C1CCc2cc(O)ccc2C1C
C=CCN1CCC(c2coc3cc(OC)ccc23)CC1
CCCN1CCn2c(ccc2C(=O)N(C)Cc2ccc(Cl)cc2)C1
O=C(NCCCN1CCN(c2cccc(Cl)c2Cl)CC1)C12CC3CC(CC(C3)C1)C2
CC(=O)c1ccccc1N1CCN(CCCCCC(=O)NC2CCCc3ccccc32)CC1
O=C1C(=Cc2ccc(O)c(O)c2)SC2C(=O)CC(=Cc3scc(Br)c3CCCC3CCCC3)N12
COc1ccc(Cl)cc1N1CCN(Cc2c(C)n(C(=O)NC(C)(C)C)c3ccc(C)cc23)CC1
CCc1ccc2[nH]cc(C(=O)N(C)C3CCCCC3)c2c1
c1ccc2c(c1)CC(NCCCc1c[nH]c3ccc(C(N)=O)cc13)CO2
COc1cc(Nc2c(C#N)cnc3cc(OCCCN4CCNCC4)c(O)cc23)c(Cl)cc1Cl
Oc1cc(NCCCN2CC=C(c3ccccc3Cl)CC2)c2sccc2c1
COc1ccccc1OCCNCCc1c[nH]c2cccc(OC)c12
O=C1CCc2cccc3c2N1CCC3
COc1ccc(S(=O)(=O)NCCCN2CCC(c3noc4cc(F)ccc34)CC2)cc1OC
CCCN(CCc1ccccc1)C1CCc2c(O)cccc2C1
COc1ccccc1N1CCN(CCNC(=O)c2ccc3cc(Cl)ccc3c2)CC1
NC1CCc2cccc3c2C1Cc1ccccc1-3
O=C1C(O)=CC(=Cc2ccc(C=CCl)cc2)S(=O)(=O)N1CCN1CCCC1
COc1cc(Nc2[nH]cc(CN3CCC(=C4C(C)N(C)C(C)C)CC3)c2Cl)cc(C)c1OC
C=CCN1CCC2c3ccccc3CCC21
CCN1CCC2CCCC2C1C=CCOc1cccc2ccccc12
COc1cc2c(cc1O)C1CCc3cccc(O)c3C1O2
Fc1ccc2[nH]cc(C3CCC(N4CCN(c5ccc6c(c4)SCCO6)CC4)CC3)c2c1
O=C(c1ccccc1)N1CCC(O)(c2ccccc2)CC1
Fc1ccc2c(c1)nc(N1CCNCC1)c1ccccc12
CC1(C)CN(c2cccc3ccc(C#CCCF)cc23)C(=O)OC1(C)C
c1ccc(CCCN2CCN(c3cccc4c3OCCO4)CC2)cc1
COc1ccc2[nH]cc(C3CCN(CC(C)O)C3)c2c1
CCOC1CCC(N(C)C)CC1C
CCOc1ccccc1N1CCN(CCCN2C(=O)C3CCCCN3C2=O)CC1
Cc1ccccc1CNC(=O)c1ccc(N2CCN(C)CC2)nc1
N#CN=C(NCCCN1CCN(c2ccccc2OCCF)CC1)c1cncs1
CC(C)(C(N)=O)N1CCN(Cc2ccccc2)CC1
Fc1ccc2c(c1)CC(CN1C(c3ccc4ccccc4n3)NC(=O)CCCC3=O)O2
COc1ccccc1OC1CCN(Cc2ccc3ccccc3c2)CC1
CCCN1CCN(c2cccc(C(F)(F)F)c2)C1
COc1cccc(OC)c1C1CCCC(=O)N1Cc1ccccc1
O=C(NCC1CCN(Cc2ccccc2)C1)Nc1cccc2[nH]ccc12
CCN1CCCC1CNC(=O)c1c(OC)ccc(C(N)=O)c1Cl
COc1ccc2cccc(OCCCN)c2c1OC
CC1(F)CC(c2cc(NC(=O)c3ccc(Cl)cc3)ncn2)C(N)C1
O=C1C2CCCCN2C(=O)N1CCCCNC1CCc2ccccc2O1
Nc1nc2ccc(CCCCN3CCN(c4ccccc4)CC3)cc2c(=O)c1Cc1ccco1
COc1ccccc1CN(C)C1COc2cccc(NS(=O)(=O)c3ccc(C)cc3)c2O1
Cc1ccc2c(N3CCN(CCc4nc5ccc(F)cc5n4C)CC3)cc(F)cc2n1
C(=C1CCN(Cc2ccc(Cl)n2)C1)c1ccc(OCCN2CCN(c3ccccc3OC(F)(F)F)CC2)cc1
O=C1N(CCCCN2CCCCC2)CCN1c1cccc2ncccc12
CCN(CCn1cc(C)nn1)C(=O)c1ccccc1
CC1CCCN1CCCN1CCN(c2cccc(C(F)(F)F)c2)c2ccccc2S1(=O)=O
NS(=O)(=O)c1ccc(CCNCC(O)C(COc2ccccc2)NC2CCCCC2)cc1
COc1ccccc1N1CCN(CCCCCC(=O)N2CCC3(CCCC3)C2=O)CC1
CCN1CCc2cc(O)c(O)cc2C1c1ccc(O)c(O)c1
C#CCN(CCN1C2CCC1CC(c1c[nH]c3ccc(F)cc13)C2)C1COc2ccc(O)cc2C1
N#Cc1ccc2c(c1)CCC(CCNC(=O)CCCN1CCN(c3ccncn3)CC1)O2
O=[N+]([O-])c1ccc2c(c1)c(CCN1CC=C(c3cccc(Cl)c3)CC1)cn2C1CCCC1
Fc1ccc2c(c1)OCC(C1CCN(CCCc3c[nH]c4ccc(F)cc34)CC1)O2
CN1CCN(c2cccc3cc(O)ccc23)CC1
CN1CCN(c2cccc3cc4nc(N)n(C)c(N)c4cc23)CC1
O=C(CCCN1CCC2CC1C(Cc1cccc(F)c1)C2)c1ccc(F)cc1
COc1ccc(C(=O)NCCN2CC=C(c3ccccc3)CC2)cc1
Cc1ccc2c(N3CCN(CCc4ccc5c(c4)NC(=O)CO5)CC3)cccc2n1
CNCCC1COc2ccccc2C1NC(=O)C(CC1CCC1)NC(=O)c1ccccc1
Cn1c(=O)c2c(nc3n(CCCN4CCN(c5ccccc5)CC4)c(-c4ccccc4)cn23)n(C)c1=O
Cc1ccc(OC(c2ccccc2)C2CCNCC2)cc1
CCCCCNc1cccc2nc(OC)n(CC3CCOCC3)c12
COc1cccc2sc3c(c12)CCN(C(=O)C=Cc1cccc(OC)c1OC)C3
[C-]#[N+]c1c(F)ccc(C2N=C(C)CNC2)c1OC
COc1cccc(C2CC3CCC(C2)N3C)n1
CN1C(=O)C(N)Nc2ccc(Cl)cc21
NC(=O)c1ccc2c(c1)CCC(N(CCc1ccccc1)c1ccccc1)C2
CC1(c2ccccc2)CCN(CCCN2CCC(c3ccccc3)CC2)C1=O
C#Cc1ccc2c(N3CCN(CC(O)Cc4ccccc4)CC3)cccc2c1
CCCN(CCCN(C(C)C)C1CCc2c(O)cccc2C1)C1CCc2ccc(O)cc2C1
COc1ccc[n+]1CCNCCCCN1C(=O)c2ccccc2C1=O
Fc1ccc2c(c1)c1ccccc1n2CCN1CCNCC1
COc1cccc(Oc2c(C(N)=O)c(C(=O)Nc3ccccc3)nn2C)c1
OC1(c2ccccc2)CCC(N2CCc3c(cccc3F)C2)CC1
NC1CCc2cccc3c2C1N(Cc1cccc2ccccc12)CC3
CN1CCc2c(c(O)c(O)c(Cl)c3cccnc23)C1
CN1CCCC1CCNC(=O)c1c(O)c2c(S)cccc2[nH]c1=O
CCC(CC)c1nc(C)nc(N2CCN(Cc3ccc(C(F)(F)F)cc3)CC2)c1C
CCN(C)C(=O)N=SS)NCC1CC2c3ccccc3Oc3ccccc3C2O1
C=CCN1CCCC1CNC(=O)c1cc(C)cc(OC)c1OC
CCCN1CCN2c3c(cccc31)CC(N1CCN(c3cccc(OC)c3)CC1)CC2
CN1CCc2c(c3ccc(Cl)cc3n2CCc2coc3ccc(Cl)cc23)C1
c1ccc2sc(C3(N4CCCC4)CC3)nc2c1
O=C(CCCN1CCC2C(C1)c1csc(O)c1)c1ccc(F)cc1
CCCN(CCNC1CCC(O)CC1)C1Cc2ccc(O)cc2C1
Fc1ccc(C(OC2CC3CCC(C2)N3CCCCc2ccc(F)cc2)c2ccc(F)cc2)cc1
COc1ccccc1N1N=C(N)NC1=O
COc1ccccc1N1CCNCC1
COc1cc(CN2C3CN(CC3)C2C)ccc1C(=O)c1c(C)cc(C)cc1O
COc1cccc2c1OCC(CN1CCN(c3ccccc3)CC1)CO2
CCc1cc2c(=O)n(CCN)c(=O)n(CC)c2[nH]c1=O
CC(C)Oc1ccc2c(c1)C(NC(=O)CN)C(CN1CCC(c3ccc(F)cc3)CC1)C2
N=C(N)c1cccc(OCCN2CCN(c3cccc(C(=O)N4CCCCC4)c3)CC2)c1
COc1ccccc1N1CCN(CCCCCCN2C(=O)CC3=CCCCC3=C2=O)CC1
COc1ccccc1N1CCN(Cc2nc3ccccn3n2)CC1
N#Cc1ccccc1N1CCN(CCCCNC(=O)C2COC3CCC2C3)CC1
O=S(=O)(NC1CCC(CCN2CCC(c3c[nH]c4ccc(F)cc34)CC2)CC1)c1ccc(Cl)cc1
COc1cccc2c1CCN(CCN1CCN(c3ccccc3Cl)CC1)C2=O
CCOc1ccccc1N1CCN(CCCn2nc3ncccc3n2)CC1
COc1ccc(S(=O)(=O)NCCCCNCC2CCc3cc4[nH]cc(C)c4c(N)c3C2)cc1
Cc1nn(C2CCN(CCC3Cc4cccc(Br)c4CCc4ccc(OS(=O)(=O)C(N)C)cc43)CC2)c2ccccc12
Fc1ccc(F)c(N2CCN(CCCSc3nc4ccccc4s3)CC2)c1
CN1CCc2ccc(OCCCSc3ccc(N(C)C)cc3)cc2CC1
CN1CCN(C2=Cc3ccccc3CCc3ccccc32)CC1
COc1ccc2nc(N3CCN(CCCCn4ncc(O)c5c4c4ccccc5c4CO5)CC3)ccc2c1
CCCCC(=O)N1CCC(CC#N)CC1
Cc1ccc2c(N3CCN(CCc4ccc5c(c4)NC(=O)CO5)CC3)cccc2n1
COc1ccc2ccc(C(=O)CCCN3CCN(c4ccccc4OC)CC3)cc2n1
O=C1NCCCC1Oc1cccc2[nH]ccc12
CCCCCN1CCc2ccc(OCCN3CCCC3)cc2C1C
[H]C1CC(C)ON23CCOC3(C)C1Cc1ccc(O)c31C2Cc1ccccc1
COc1ccccc1N1CCN(CCCCNC(=O)c2cccnc2)CC1
Fc1ccc(N2CCN(CCCCCOc3ccc4[nH]cc(CCN5CCNCC5)c4c3)CC2)cc1
CN1CCCC1Cc1c[nH]c2ccc(OCCN3CCCCC3)cc12
COc1ccccc1N1CCN(CCCCCCN2C(=O)CC3(CCC3)CC2=O)CC1
O=C1C(CN1C(=O)c2ccccc2C1=O)C1Cc2ccccc2O1
COc1ccccc1N1CCN(CCCCNC(=O)C2CCCC2c2cc(F)cc(C(N)=O)c2)CC1
COc1ccc(CN2CCN(CCC(Oc3ccc(C(C)=O)cc3)c3ccsc3)CC2)cc1
C[S+](O)c1ccc(-c2ccc(COCC(O)CN3CCN(c4cc(F)cc5cccnc45)CC3)cc2)cc1
OC(CCN1CCN(c2cccc3c2OCO3)CC1)c1csc2ccc(F)cc12
O=C1NCc2c1ccc1c3c(c4c5cccc6c6c6cN7CC7CC8CC8C7CC8CC7CC8C8CC8)ccc5oc4c2CCC3(CC1CO3)C5
COc1ccc2[nH]cc(CN3CCN(c4cccc5nsnc45)CC3C)c2c1
COc1cc(Cl)ccc1N1CCN(CCCCn2ncc3c(=O)n(C)nc32)CC1
CNCCN1CCC(c2cn(-c3ccc(Cl)cc3)c3ccc(Cl)cc23)CC1
O=C1N(CC2CCC(CCN3CCCCC3)CC2)CN1c1cccc(Cl)c1
CC1(c2cccc3c2NCC3)N=C2N(CCN2)C1=O
COc1ccccc1N1CCN(CCCCc2c(C)cccc2C(=O)N2CCC(C(N)=O)CC2)CC1
COc1cc(N)c(Cl)cc1C(=O)NCC1CCC2CCC(C1)N2CC(=O)N2c1ccccc1
COc1ccccc1N1CCN(Cc2cn(-c3ccc(C(F)(F)F)cc3)nn2)CC1
OCCN1CCC(c2cn(-c3ccc(C(F)(F)F)cc3Cl)c3ccc(Cl)cc23)CC1
Oc1c(OCNCCCCN2CCN(c3ccccc3)CC2)nc2ccccc2c1=O
COc1ccc(N(CCCN2CCC(Cc3ccccc3)CC2)CC)cc1
OC(COc1cccc2[nH]ccc12)CN1CCN(c2cccc(Cl)c2)CC1
Cc1cccc(N2CCN(CCNC(=O)c3c(C)ccc4c3OCCO4)CC2)c1
C=CCN1CCC2C1Cc1c(cccc1OC)O2
N#Cc1ccc2[nH]cc(CCNCc3ccc4c(c3)CC3(F)c3ccccc3-4)c2c1
CC(C)c1ccccc1Oc1ccccc1N1CCNCC1
Cc1ccc2c(N3CCN(CCc4ccc(O)c5c4OCC(=O)N5)CC3)cccc2n1
Cc1cccc(S(=O)(=O)NCCCN2CCC(c3ccccc3)CC2)c1
Cc1ccc([N+](=O)[O-])c(NC)c1
COc1cccc(C(=O)NCC2CCCN2CC#Cc2ccccc2)c1N
NC(=O)c1cc(Cl)cc2c1CC(N(CCCc1c[nH]c2)C2)C1CCC(C1)c1ccccc1
COc1ccccc1N1CCN(CCCCCCCOc2cccc(-c3ccccc3)c2)CC1
O=C(CCCCc1ccccc1)N1CC=C(c2c[nH]c3nccc23)CC1
Oc1nncn1-c1ccc(NC2CCN(c3ccccc3)C2)cc1
O=C1N(CC2Cc3ccccc3CCN2CCCN2CCCC2)CCSN1S(=O)(=O)c1ccc([N+](=O)[O-])cc1
COc1ccccc1N1CCN(CCCCCN2C(=O)C3CCC2C3(C)C)CC1
COc1ccccc1N1CCN(CCN(C(=O)c2cc(C)nn2C)C2CCCCC2)CC1
COc1ccccc1N1CCN(CCCNC(=O)C2CCN(c3ccnc4ccccc34)CC2)CC1
CCCOc1ccccc1N1CCN(CCCCCCCN2C(=O)CC3CCC2C3=O)CC1
N#Cc1ccc2[nH]cc(C3=CCC(N4CCNCC4)CC3)c2c1
C=CCN1CCC2c3c(cccc3O)CCC21
Fc1ccc2c(c1)CCN(CCCCn1cnc3c(OCCCN4CCN(c5c(C#O)ccc6ncc(F)c5=O)CC4)cccc31)C2
O=C(Cn1c(Cc2ccccc2)ccc1=O)NCc1ccc(F)cc1
CN(C)CCCOc1ccc(C2=C[CCCN=C(N)N2)cc1
CC(C)Sc1c(S(=O)(=O)NCCc2ccccc2)cc2ccccc12
CCCOc1ccccc1N1CCN(Cc2ccc(OC)c3c2OCC3)CC1
CCN1CCc2cc(C(C)(C)C)c(O)c3c2C1Cc1cccc(O)c1O
CCN1CCCN(c2cccc3c2OCc2ccoc2C3)C1
CCOc1ccccc1C1COCCN1C
OC1(c2ccc(Cl)cc2)CCN(Cc2c[nH]c3ccccc23)CC1
CC(C)c1ccccc1C(=O)CCN1CCC2c3cccc4[nH]c(c34)CC1N(C)C4=O)CCc1ccccc12
O=S(=O)(NCCCCN1CCC(n2c(O)nc3ccccc32)CC1)c1ccc(F)c(Cl)c1
c1ccc2c(c1)CCC(CNCCN1CCCc3noc(C4CC4)c3C1)O2
COc1ccc(N(C(=O)CCc2ccccc2)c2ccco2)cc1
COc1ccccc1N1CCN(Cc2ccc(CN3C(=O)CC4(CCCC4)CC3=O)cc2)CC1
Cc1cccc(CCNC(=O)C2CC3CCCCN3C(=O)c3ccccc3N(C)C2=O)c1
COc1ccccc1N1CCN(CCn2cc3ccc(F)cc3n2)CC1
CC1CN2CCN(CCCN3c4c(cccc4C(=O)NCCc4cccc(F)c4)CCN5)CC2C1
Cn1c2cc(N3CCN(c4ccccn4)CC3)ccc2c2cc(-c3ccccc3)n(C)c21
O=C1COc2ccccc2N1CCCN1CCC(n2c(O)nc3ccccc32)CC1
O=C(NCCCCN1CCN(c2cccc(Cl)c2Cl)CC1)C1c2ccc(OCCF)cc2CCN1Cc1ccccc1
COc1cccc(C(=O)Nc2cccc(CCCCC(=O)NO)c2)c1
Cc1ccc(C#N)cc1S(=O)(=O)NC1CCC(CNC2=NC(C)(C)CS2)CC1
CC(C)(C)OC(=O)N1CCC(CCCN2CCN(c3cccc(Cl)c3Cl)CC2)CC1
CCCCN1CCCC2C1Cc1ccc(OCCCCN3CCC(C)CC3)cc1C2=O
COCCN1CCN(c2nc3cc(Cl)ccc3n3cc(cc23)CCN3)CC1
OC1(c2ccc(Cl)c(F)c2)CCN(Cc2c[nH]c3ccccc23)CC1
CN(C)CCOc1cc2c(cc1CCCN1CCN(c3cccc([N+](=O)[O-])c3)CC1)-c1n[nH]n1
COc1ccc2c(OC(N)=O)ccc(CNCCCCCCNCC(O)c3c[nH]c4ccccc34)c2c1
CCCN1CCN(c2cccc3ncnc(Nc4cccc(CN5CCNCC5)c4)c23)CC1
N#Cc1ccc(Oc2cccc(CNC3=NS(=O)(=O)CC3)c2O)cc1
CC(NC(=O)OC1CC2CC3CC(C2)CC1F)C(=O)N1CCC(CO)CC1
CC(C)Oc1ccccc1N1CCN(CCN2C(=O)CN(c3cccc(Cl)c3)CC2=O)CC1
CCC1(CO)CC(c2c[nH]c3ccc(-n4cnn(-c5cc(F)ccc5)c4=O)cc23)CS(=O)(=O)N1C
COc1ccccc1N1CCN(CCCCNC(=O)c2ccc(-c3noc(CC4CCCC4)n3)c(O)c2)CC1
Oc1cc2c(nc3cc(O)c(OCCc4ccc(Cl)cc4)cc3c2O)nn1CCCCCN1CC=CC1
CCNCC1=Cc2ccc(C(C)=O)cc2CC1
OCCCN1CCC(c2ccc(O)cc2)CC1
COc1ccccc1N1CCN(CC=C2c3ccccc3Sc3ccccc32)CC1
COc1ccc(N2CCN(CCOc3ccc(CC(=O)c4ccccc4OC)cc3)CC2)cc1
CN1CCC(c2cnc(N)c3cc(-c4ccc(C(C)(C)C)s4)cnc23)CC1
O=S(=O)(N=c1cc2n(CCNCCCc3ccc(F)cc3Cl)c3ccccc2c1O3)c1ccc(F)cc1F
CN1CCC(C(O)=NC2CCCCC2)(Cl)CC1
O=C1NCCc2ccc(CCCCN3CCN(c4ccccc4)CC3)cc21
Cc1ccc2[nH]cc(CCCNC(=O)c3ccc(Cl)c(NC(=O)C=Cc4c[nH]c5ccccc45)c3)c2c1
CC1CN(C2CCN(Cc3c[nH]c4ccc(F)cc34)C2)CCN1
Cc1cccc(O)c1C(=O)NCCC1CCC(N2CCC(C(N)=O)(c3ccccc3)c3ccccc32)CC1
c1ccc(-c2c(-c3ccc4ccccc4c3)n3ccccc3n2)cc1
COc1ccccc1N1CCN(CCCCNC(=O)C23CC4CC(CC2C4)C3)CC1
CCOc1ccccc1N1CCN(CCc2cn(-c3ccc(F)cc3)c3ccccc23)CC1
CCn1cc(-c2ccc(CCN3CCN(c4cccc5c4OCCCC5)CC3)cc2)cn1
COc1cc2c(cc1N1CCN(Cc3cc(F)ccc3F)CC1)N(CCN1CCCC1)CC2
CC(C)N1CCN(Cc2ccc3c(Nc4ccc([N+](=O)[O-])cc4)[nH]c(=N)c3c2)CC1
Nc1ccc2c(C=Cc3ccccc3Cl)cc(O)c(C3CCCCC3)nc2n1
Cc1ccc2c(N3CCN(Cc4cccc5c4OCC(=O)N5C)CC3)cccc2n1
CC(C)(C)c1ccc(CNCC2(F)CCN(C(=O)c3ccc(F)cn3)CC2)cc1
Cn1c(=O)c2c(nc3n(CCCN4CCN(c5cccc6ccccc56)CC4)c(=O)n(C(C)C)c3n2o2)n(C)c1=O
COc1ccccc1N1CCN(CCCCN=C2CC3CCC2C3)CC1
NC(=O)c1ccc2c(c1)CCCN2c1cccc(COCCN2CCN(c3ccccc3OC(F)(F)F)CC2)c1CO
O=C(O)CCN1CCC2C=C(CN(CCN3CCCC3)S(=O)(=O)CC(c3cccc(O)c3)c3ccc(O)cc3CC2)C1
CN1CCC(c2c[nH]c3ccc(Cl)cc23)CC1
CC(C)c1c(O)ccc(C=C2C(=O)Nc3cc(C4CC4)ccc32)c1C
N#Cc1cccc(CSc2ccsc2C(=O)N2CCCN(C3CCCc4ccccc43)CC2)c1
Clc1cccc2nc(NCCCCCN3CCC(c4noc5cc(F)ccc45)CC3)sc12
O=C1c2cc(F)ccc2C(=O)N1CCCCCN1CC=[N+](Cc2cccc([N+](=O)[O-])c2)CC1
O=C1c2ccccc2S(=O)(=O)N1CCCCN1CCC(n2ccnc2)CC1
NC(=O)c1cccc2c(CCCC3CCN(c4ccc(Cl)c(Cl)c4)CC3)c[nH]c12
COc1ccccc1N1CCN(CCCCNC(=O)C=Cc2ccc(F)cc2)CC1
COc1ccccc1N1CCN(CCCCNC(C)c2ccc(C)cc2)CC1
Fc1cccc(CNCC2CCN(CC(c3ccccc3)c3ccc(Cl)cc3)C2)c1
COc1ccccc1N1CCN(CCCn2c(O)c3c(c(C)c(Cl)c2[O-]c2cccs2)C3=O)CC1
COc1ccccc1N1CCN(CCCCCNC(=O)c2cc3ccccc3s2)CC1
CCCC=Cc1ccc2[nH]cc(CN(C)c3ccccc3)c2c1
COc1ccc2c(c1)C(C(=O)NCCCCN1CCN(c3cc(Br)cc(Cl)c3F)CC1)=C(C)CC2=C1CCC1
O=c1cc(-c2ccc(O)cc2)oc2ccc(OCCCCCCN3CCN(c4ccccc4Cl)CC3)cc12
COc1cccc(CN2CCN(CCc3c[nH]c4ccc(F)cc34)CC2)c1
Clc1cccc(CCNCCCc2c[nH]c3ccccc23)c1Br
COc1ccc(S(=O)(=O)N2CCN(CCCCCn3cnc4c(O)cc(OC)cc43)CC2)cc1
COc1ccccc1N1CCN(CCOc2ccn3c(C)cccc23)CC1
O=C1CC(c2ccccc2)C(=O)N1CCCCN1CCN(c2cccc(Cl)c2)CC1
CCn1c(=O)c2c(nc3n2CCCCC3)n(Cc2ccccc2)c1=O
CCCN(CCOC)c1cccc2ccc3ncc(-c4ccc(OC)cc4)c-3c12
N1CC(=O)NC1c2ccccc2CC1COc1cccc2[nH]ccc12
CCCCCOc1cccc2c1CCC2CNCCCc1cccc(O)c1
COc1ccccc1N1CCN(CCCCn2nc(O)c3ccccc32)CC1
O=C1CCN(CCCCCCCN2CCN(c3cccc(Cl)c3Cl)CC2)CC1
Cc1cccc2c1Oc1ncccc1C(N1CCC(O)CC1)c1cccc3ncn2c1
Fc1ccc(NCC2CC3CCC(C2)N3CCc2ccccc2)cc1
Cc1cc2c3ccccc3nc(COCCCN3CCN(c4ccccc4OCCF)CC3)nc2[nH]1
CCCN(CCCCN(CCCCCN2C(=ONC=C3CCCCC3)CC2C(=O)NO)CC1)C1CCc2ccc(O)cc2C1
COc1ccccc1N1CCN(CCCCNC(=O)c2ccc(-n3ccnc3)nc2)CC1
CC(C)N1CCC(C)(c2nc3c(C)nc4ccc(Cl)cc4c3n2)CC1
CN(C)CCc1c[nH]c2ccc(F)cc12
FC(F)(F)c1ccc(N2CCN(CCCN3CCc4c[nH]c5cccc-5c42)CC3)nc1
CCCN(CCC)C1COc2[nH]c3c(OCCN(Cc4cccc([N+]=O)c4)CCC)ccc3c2C1
CC(C)Oc1ccccc1N1CCN(CCCCNC(=O)c2csc3c(=O)cccc23)CC1
Oc1ccc2c(c1)c1ccccc1n2CCN1CCN(Cc2ccccc2)CC1
CCCCCCN1Cc2ccsc2N(C)C1=O
Cc1cc(C)c(-n2c3cc(F)ccc3S(=O)(=O)N2CCCC2CCN2CCN(c3ccccc3N(C)CC3=O)CC2)c(C)c1
CC(O)CNc1n[nH]c2cc(C(=O)NCCN3CCN(c4cccc5ccccc45)CC3)sc12
CCN1CCc2cccc3[nH]cc(C(=O)C(C)C)c23
O=C1NCCCN1CCCN1CCN(c2ccccc2)CC1
CC(C)N1CCN(C2CC(c3ccccc3)c3ccc(CN4C(=O)CCC4C(=O)CCC4C)cc32)CC1(C)C
Cc1c(S(=O)(=O)NCCOc2ccc3ncc(-c4ccc(O)cc4)c3c2)c(-c2cccc(F)c2)sc1N(C)C
OCCN(Cc1ccc(OCCF)cc1)C1CCCCC1
COc1cc2nc(-c3ccc(CCNC4CCN(c5ccccc5)CC4)cc3)c(F)c(O)c2cc1OC
COc1ccc(CCc2ccc(OC(C)COc3ccc(CC4C(=O)NOC4)cc3)n2C)cc1
CC=CCC1Oc2ccccc2C23CCCCCC3(O)C(CCCC)C12
c1ccc2c(c1)OC(CN1CCN(c3ccc4ccccc4c3)CC1)O2
CCCN(CCC)C1CCc2c(ccc3ccccc23)C1
CCCCC(=O)Nc1ccc2c(c1)sc1cccc12
CC(C)CCC(=O)N1CCC(C)C(NC(=O)c2ccc(Cl)c(F)c2)C1
CCCCOc1ccccc1N1CCN(C)CC1
Oc1ccc(C2=NCC(c3ccc(Cl)cc3)N2)cc1O
Fc1ccc(CN2CCN(CCc3nc4ccccc-4[nH]34O)CC2)cc1
CCN(C)CC1CCc2cccc(O)c2C1c1cc[nH]c1
CCCCCC1Oc2c(O)ccc(c2)S1
COc1ccc(-n2nc(CN3CCN(c4ccccc4)CC3)cc2C2CCCCCC2)c(C)n1
CN1CCC(c2cccc3c2OCCCO3)(c2ccc(F)cc2)CC1
O=C1C2CCCCN2C(=O)N1CCN1CCN(c2nccc3sccc23)CC1
CCN1CCN(c2ccnc3sc4c(c23)CCN4Cc2ccccc2)CC1
CCOC(=O)c1sc(NC(=O)c2nc(C)n(-c3ccc(C)cc3F)c2=O)c(C)c1Cl
Fc1ccc(CN2CCC3(CCCc4ccccc43)CC2)cc1
CCCCCCOc1ccccc1N1CCN(Cc2ccc(CN)cc2)CC1
Nc1ccc(-c2ccc3ccccc3n2)cn1
Cc1cccc(C)c1N1CCN(CC=C2c3ccccc3CCc3ccccc32)CC1
COc1ccccc1N1CCN(CCCCn2c(C)c3ccccc3c2O)CC1
c1ccc2c(N3CCN(CCCc4ccccc4)CC3)cccc2c1
Cc1ccc2c(N3CCN(CCCCF)CC3)cccc2n1
CCC(C)CN1CN(c2ccccc2Cl)C2(CSc3ccccc3)CCC12
COc1ccccc1N1CCN(CCCCNC(=O)C=Cc2cc(-c3ccccc3)no2)CC1
COc1ccccc1N1CCN(CCC2Cc3ccccc3CC2O)CC1
COc1ccccc1N1CCN(CCCCN2CC(=O)N3c4ccccc4CC2C3=O)CC1
Clc1ccccc1N1CCNCC1
CCCCN1CCc2cc(OCCCCCCCc3ccc(C)c(N)n3)ccc2C1
CCCN(CCC)C1CCc2cccc(O)c2C1
CN1CCN(c2cccc(C(=O)Nc3ccc[nH]c3)c2)CC1
CN1CCc2cnc3nc(O)n(c23)CC1
CSc1cnc2c(c1)CN(C(=O)CCCN1CCC(c3ccccc3)(c3ccccc3)O1)CC2
CCC(CC)NCCCCNC(=O)c1ccc(S(=O)(=O)NC)cc1
N#CCC1CCC(CN2CCN(c3ccccn3)c3ccccc32)CC1
Fc1ccc(CCOCCCN2CCN(c3ccccc3OCCCCc3ccccc3)CC2)cc1
COc1ccccc1N1CCN(CCCn2cc3ccccc3n2)CC1
COc1cc(C)cc2c1c(OC)cc1c(=O)n(-c3ccc(S(=O)(=O)N4CCN(C)CC4)cc3Cl)ccc1c1ccccc12
Oc1nc2c(O)cccc2c(-c2ccccc2)c1Cc1ccc(OCCN2CCCCC2)cc1
CCN1CCCC2c3cccc(-n4cnc5ccc(-c6ccc(F)c(O)c6)cc54)c3CCC21
O=C(NCCCCN1CCC(c2nsc3c2CCO3)CC1)C1COc2ccccc2O1
CCCc1csc2c(C(N)=O)n(CCCCOc3ccccc3CC)c(=O)c(=O)n12
CCCN(CCN1CCN(c2ccccn2)CC1)C1Cc2ccc(O)cc2C1
O=S(=O)(NCCCN1CCN(c2nsc3ccccc23)CC1)c1ccc(F)c(Cl)c1
COc1ccccc1N1CCN(CCCCC(=O)NC2(c3cccc(C)c3)CCCC2)CC1
Cc1nc(NCCCCN2CCN(c3nsc4ccccc34)CC2)c2sccc2n1
OCCN1CCN(S(=O)(=O)c2ccc3ccc(C(=O)N4CCN(c5ccccn5)CC4)cc3c2)CC1
OCCc1ccc2[nH]cc(CCCCCOc3ccc4ccccc4c3)c2c1
[O-][N+](O)(O)c1ccc(S(=O)(=O)N2CCN(c3ccc(Cl)cc3)CC2)cc1
COc1ccccc1N1CCN(CCCCn2cc(N=C(O)c3cn4ccccc4c3C)cnn2)CC1
C=CCN(C)C1CCc2ccc(O)cc2C1=O
Cc1ccccc1N1CCN(Cc2ccc(N3CCCCC3C)cc2)CC1
CS(=O)(=O)NC1CCC(CCN2CCN(c3nccc4c3OCO4)CC2)CC1
O=C1c2ccc(F)cc2C(CCCCN2CCN(c3ccccc3)CC2)N1CCc1ccccc1
N#CC1CCCN1C(=O)CNCCN1CCN(c2cccc(Cl)c2)C(CCN2CCCCC2)C1
CCCCCN1CN(c2ccccc2)C2(CCCCC2)C1=O
COc1ccccc1N1CCN(CCCCNC(=O)C=Cc2ccc(Cl)cc2)CC1
OC(CNCc1cn(-c2cccc(C(F)(F)F)c2F)c2ccccc12)COc1ccccc1
CCc1ccccc1N1CCN(CCCCCCCC2CC3CC4CCC(NC(=O)OC)C4C3CC23)CC1
O=C1C2CCCCN=C2=C(O)CC12
OC1(c2ccc3c(c2)OCO3)CCC(N2CCN(Cc3ccccc3)CC2)CC1
CC(C)c1cccc(N2CCNCC2)c1
CCCN(CCC)C1CCc2ccc(OC)cc2C1
COc1cc(F)c(C(=O)NC2CCN(C)CC2)cc1-c1ccc(F)cc1
CCCOc1ncc(N2CCN(C)CC2)c2sccc12
COc1cccc(C(=O)NCCc2c[nH]c3ncccc23)c1N1CCNCC1
Br)C1=NCC(=CCCN2CCC3c4cccc2c43)c2ccc(Cl)cc21
COc1ccc(NC(=O)NS(=O)(=O)NCCC2CCN(C)CC2)cc1
CCN1CCCC1CNC(=O)c1ccc(NC(=O)c2ccccc2)cc1
Nc1cccc1Oc1ccc(C2CCNCC2)cc1Cl
COc1cc2c(cc1O)C(=O)N(CCCCN1CCN(c3ccccc3OC)CC1)CC2
Fc1cccc(CN2CCN(c3oc4ccccc4c3=O)CC2)c1
Cc1ccccc1CN1CCC2CN(c3ccc(SCCNC(=O)c4ccccc4)cc3)CCN2C1=O
O=S(=O)(c1ccccc1)N(CCN1CCN(c2ccccc2)CC1)c1ccc2ccccc2c1
CN1CCc2cc(O)cc3c2C1Cc1cccc(O)c1-3
COc1ccccc1N1CCN(CCCCNC(=O)c2sc3ccccc3c2O)CC1
O=C1C2CCCCN2C(=O)N1CCCN1CCN(c2cccc3sccc23)CC1
CCCCN(CCCCNC(=O)c1cccs1)C1CCc2nc(N)sc2C1
Cc1cc(C)c(S(=O)(=O)NC(C)COc2ccc(C)cc2)c(C)c1C
CC(Oc1ccccc1N1CCN(C2CCC2)CC1)C(=O)Nc1ccccc1
O=C(Nc1ccc(C2CCNC2)cc1)c1ccc(N2CCN(Cc3ccc4ccccc4n3)CC2)cc1
COc1ccc(CN2CCC3(CCN(c4cc(N5CCC(C)(O)CC(C)(C)C)cc5ccccc45)CC3)CC2)cc1
Fc1ccc(COc2ccc3c(c2)sc2n3CC(NCC3CCCCCC3)CN3CC3)cc1
Cn1cc(Cl)c(C=CC=C2C(=O)N(CCCCN3CCN(c4ccccc4OC(F)(F)F)CC3)OC2=O)c21
CN1CCOc2cccc(COc3ccccc3)c2C1=O
FC(F)(F)c1ccc(N2CCN(CCCCN3CCN(Cc4ccccc4)CC3)CC2)cc1
COc1ccccc1OCCNCCCCN1C(=O)C2CCCN2C1=O
Oc1c2c(cc3n1CCN1CCCC1)C1Cc4ccc(O)c5c4C1CN3CC1C7
CCCN(C)C1CCc2ccc(O)cc2C1N1CCN(C)CC1
Oc1ccc(N2CCN(CCCN3Cc4ccccc4Oc4ccccc43)CC2)cc1
OC1CCN(Cc2ccc(-c3csc(COc4ccc(Cl)cc4)n3)cc2)C1
O=C1C2CCCCN2C(=O)N1CN1CCN(c2cccc(C(F)(F)F)c2)CC1
CN1CCC2(C1)OC(c1ccccc1)c1csc3ccc(c12)CCN3C
Fc1cccc(C(OCCN2CC3CCC(C2)N3CCCc2ccccc2)c2ccc(F)cc2)c1
CN1CC2CC(=Nc3ccc(OC(F)(F)F)cc3)(C1)C2
FC(F)(F)CN1CCN(CC2Cc3ccccc3CCc3ccnc32)CC1
COc1ccccc1N1CCN(CCn2ncc3c(cnn3C)c(=O)n2C)CC1
COC(=O)C1Cc2c([nH]c3cc(O)ccc23)CC1c1ccccc1
COC(=O)C(Cc1ccccc1)CN1CCN(c2ccccc2O)CC1
COc1cccc(C(=O)NCCN2CCN(c3ccc4c(c3)OCO4)CC2)c1
COc1ccccc1N1CCN(Cc2ccc(OC)n2C)CC1
CCCN(CCN1CCN(c2c(Br)cccc2Cl)CC1)C1CCc2c(O)cccc2C1
CCCN(CCC)C1CCc2cccc(O)c2C1
NC(N)=NCCCC(=O)N1CCN(CCCc2ccccc2)CC1
Oc1ccc2c(c1)N(CCN1CCN(c3ccc(Cl)cc3)CC1)CC2
CC(=O)Nc1cccc(Oc2ccc(C(=O)NCCCN3CCN(C)CC3)cc2)c1
COc1ccccc1N1CCN(S(=O)(=O)c2ccc3cc(C(=O)NCCN4CCOCC4)ccc3c2)CC1
Cc1ccc(C2=Cc3ccc(O)nc3C(C)(C)CC2)cc1
CCOc1ccccc1OCCNCC1CCCc2cccc(OC(=O)NO)c21
COc1ccccc1N1CCN(CCN2C(=O)C(=O)c3ccccc3C2=O)CC1
CC(O)C(N)CN1C(=O)C(C)(C)CC(c2ccc(N)cc2)C1=O
O=S(=O)(NCCCN1CCN(c2nsc3ccccc23)CC1)c1csc2ccccc12
c1ccc(-c2cccc(NCCCc3c[nH]c4ccccc34)c2)cc1
CCN(CCN1CCN(c2cccc(NC(C)C)c2)CC1)C1CCc2ccc(O)cc2C1
COc1ccccc1N1CCN(CCC(=O)c2ccc(-n3cccn3)cc2)CC1
CC(=O)N1CC=C(c2ccc(NCc3ccc(Cl)cc3)cc2)CC1
CCCN1CCc2cccc3c2C1Cc1cccc(O)c1-3
COc1cccc(N2CCN(CCCCNS(=O)(=O)c3ccc([N+](=O)[O-])cc3)CC2)c1
Cc1ccccc1N1CCN(Cc2c(C)n(-c3ccc(F)cc3)c3ccc(Cl)cc23)CC1
N#Cc1ccc2c(c1)sc1cc(-c3cccc(CN4CCNCC4)c3)n[nH]c12
COc1ccccc1N1CCN(C(=NC#N)Nc2nc3ccccc3s2)CC1
FC(F)(F)c1cccc(OCC(O)CNCCc2c[nH]cn2)c1
OC1(c2ccc(Cl)cc2)CCC(N2CCN(CC3(c4cccc(C(F)(F)F)c4)CC3)CC2)CC1
C(=C1CCN(Cc2ccc(-c3ccno3)cc2)CC1)c1cccc2[nH]ccc12
Cc1ccc2[nH]cc(CCCN(C)CCOc3ccccc3)c2c1
CCCNc1ccc(-c2ccc(S(C)(=O)=O)cc2)nc1S(=O)(=O)NC1CC2CCC1C2
c1ccc2[nH]cc(C3=NCCN3)c2c1
Oc1cc2c3c(ccc2o1)CCC(CO)(Cc1ccco1)CCC3
O=C(N1CCCCCC1)N1CCCC12CC(=O)N(Cc1ccc(Cl)cc1)CC2
O=c1[nH]c2ccc3[nH]ncc3c2n1CCN1CC=C(c2cccc(F)c2)CC1
CCN1CCCC1CNC(=O)c1c(OC)c(Br)cc(OC)c1OC
CN1CCCN(Cc2ccc3ccc(S(=O)(=O)N(C)C)cc3c2)CC1
COc1ccc2c3n(c(=S)n(C)c(=O)n3C)ccc2c1
CCCN(CC=Cc1ccc(CCCCCCOc2ccccc2)cc1)C1COc2cccc(OC)c2C1
CN1C2CCC1CC(N=C(O)c1cn(Nc3ccc(F)cc3)c3ccccc13)C2
Oc1nc2c(O)nc3ccccc3c2n1CCCCN1CCN(c2ccc(C(F)(F)F)cc2)CC1
COc1ccc2c(c1O)C13COCCC1C(C2)N(CC1CCCC1)CC3
CCCN1CCCC12CCCN(C(=O)c1ccccc1)C2
O=C(NCCCCN1CCN(c2cccc(Cl)c2Cl)CC1)c1ccc(N2CCOCC2)cc1
CCCN1CCCC12NC(=O)c1ccc(Oc2ccc3cc(C(=O)NC)ccc3n2)cc1
COc1ccc2c(c1)CC(NCc1ccccc1)CC2
O=C(NCCN1CCN(c2cccc3ccsc23)CC1)c1ccc(F)c(Cl)c1
CN(C)CCCCN(C)CCCCN(C)C=O
Cc1ccc2cc(-c3ccccn3)c(-c3ccc(F)cc3)cc2c1
COc1ccccc1N1CCN(CCn2c(O)nc3cc(Br)ccc3c2Br)CC1
COc1ccccc1OCCNCC1C2CCN(c3ccccn3)CC2CO1
O=C(NC1CC2CCCCC2C1)C1Cc2ccccc2O1
C1=C(c2csc3ccccc23)c2ccccc2C(C)N1CC(=O)NNc1ccc(F)cn1
O=C1c2ccccc2S(=O)(=O)N1CCCCN1CC=C(c2c[nH]c3cc(F)ccc23)CC1
CN1CCN(C2Cc3ccccc3Sc3ccc(NCc4nc(-c5ccc(F)cc5)cs4)cc32)CC1
COc1ccccc1N1CCN(CC(O)CNC(=O)c2cc3ccccc3oc2=O)CC1
Fc1cccc(C[n+]2ccc3ccccc3c2OCCCN2CCN(c3ccccc3)CC2)c1
O=C1CCc2cc(S(=O)(=O)NCC3CCC(NC4CC4CC4)CC3)ccc2N1
O=C(CCN1CCN(C2CCCc3ccccc32)CC1)N1CCCCC1
CC=CCN1CCC2c3c(O)cccc3OCC21
CCCN(CCC)C1CCc2cccc(OS(=O)(=O)C(F)(F)F)c2C1
CCN(CC)CCN(CCCc2ccc(FN(C)C)cc2)CC1CCc2ccc(O)cc2C1O
O=C1C(c2ccccc2)CCN1CCN1CC=C(c2c[nH]c3ccccc23)CC1
O=C(NCC12CC3CC(CC(C3)C1)C2)c1cnc(N2CCNCC2)cn1
COc1ccccc1N1CCN(CCCCNC(=O)c2cc(C)nc3cc(OC)ccc23)CC1
O=C(CC1CCC(C(=O)Nc2cc[nH]n2)CC1)NC1CCC(O)(c2ccc(F)cc2)C1
O=C1NCCN1CCN1CCc2ccccc2C1
Cc1ccc(OCCCN2CCC(c3noc4nc(O)nc(O)c34)CC2)cc1
CN(Cc1ccccc1)C1CCN(CCOc2ccccc2)CC1
COc1ccc2c(OCCN3CCN(Cc4no[nH]c4-c4cccc(C)c4)CC3)cccc2c1
Sc1nc2cc(-c3ccccc3)nc(N3CCC(N4CCC4)CC3)c2s1
COc1cc2c(c(O)c1OC)C(c1ccc(Cl)cc1)N(C1CC1)CC2
COc1ccccc1N1CCN(CCCCNC(=O)C=Cc2cc3ccccc3o2)CC1
COc1ccc2c(c1)C1Cc3cc4c(cc3CCN3CCCCC3)CN(CC(=O)NCC(C)(C)C)CC4CCC41C=O)O2
Cc1cc2c(OCCN3CCC(Cc4ccc5c(c4)NC(=O)C5)CC3)cccc2[nH]1
COc1cc2nccc(Oc3ccc4c(C(=O)N6CCN(CCCOCCF)CC6)ccc5c34)c2cc1OC
COc1ccccc1N1CCN(CCCOc2ccc3nc(N)nc(N)c-3c2)CC1
O=C1c2c(ccc3cccnc23)C(=O)N1CCCCN1CC=C(c2c[nH]c3cc(Cl)ccc23)CC1
O=C1CCc2ccc(F)cc2N1C1CCN(Cc2ccc(F)cc2)CC1
O=C(NCCCCN1CCN(c2cccc(Cl)c2Cl)CC1)C12CC3CC(CC(C3)C1)C2
c1ccc(Oc2ccc(OCCN3CCCC3)cc2)cc1
Oc1ccc2c(c1)C1CNCC21
Fc1cccc(CN2CCN(c3ccc4nc(Sc5ccc6ncccc6c5)ccc4c3)CC2)c1
Cc1ccc2nc3c(NC(=O)C=CCN4CCCCC4)cccc-3n12
CCCN(CCCCN(CCCCNC(=O)c2cccc(C(F)(F)F)c2)CC1CC)C1CCc2ccc(O)cc2C1
CCCCN(CCCC)C1CCc2cccc(C(N)=O)c21
CCOc1ccccc1N1CCN(CCCCc2ccc(CN3C(=O)CCC3C)[nH]2)CC1
Cc1ccc(CN2CCN(c3ncc4nc(C5(O)CC(C)C6(C)CC56)c(-c5ccccc5)n4n3)CC2)nc1
COc1cc(S(=O)(=O)NCc2cccc(Cl)c2)cc2c1NC(=O)C2C
CCCNC(=O)c1cccc2c1N(CCCCCc1ccccc1)CC2
O=S(=O)(NCCCCN1CCN(c2nsc3ccccc23)CC1)c1ccc(OCCCc2ccccc2)cc1
Fc1cccc(CN2CCN(c3cc(-c4cc5oc(Cl)cc5s4)n(C4CCCCC4)n3)CC2)c1
CCCN1CC(C)N(c2cccc(C#CCCCC)c2)CC1=O
Oc1nc2cc(C3CCN(CC4CC4)CC3)c3ccccc3n2n1
COc1c(O)ccc(OC)c1C(=O)NC1COc2ccc(OCCF)cc21
O=C(CCCCc1ccccc1)NC1Cc2ccccc2S1
O=C1Nc2ccccc2C(CN1CCN(c2ccccc2)c2ccccc2)N1CCCC1
COc1cccc2c1CN(CCC(CCc1c[nH]c3ccccc32)N(C)C(N)=O)CC2
O=C(Cc1cn(-c2ccccc2)c2cc(Cl)ccc12)Nc1ccc([N+](=O)[O-])cc1
CCCNC12CCC(c3c(F)cccc31)c1c3c(c(c(C3CCC)c4c2=O)C=CC(=O)N3)CC1(C)C
CCN1CCN(c2ccc(Cl)cc2)CC1
OC1CCCc2ccc(C3CCN(S(O)(=O)C(F)(F)F)CC3)cc21
Cc1sc2nc(SCCCN3CCN(c4ccccc4)CC3C)n(N)c(=O)c2c1C
O=S(=O)(Nc1nccs1)c1ccc2c(CCN3CCCCC3)cccc2c1
CCOc1cccc(F)c1N1CCN(CCCCc2cn(-c3ccc4[nH]ccc4c3)c3ccccc23)CC1
COc1ccc2cccc(CCNc3cccc(CCN4CCN(C)CC4)c3)c2c1
c1ccc2c(OCCN3CCC(c4n[nH]c5ccccc45)CC3)cccc2c1
Oc1c2c(c(O)n1OCCCN1CCC(c3cccc(F)c3)CC1)C1(CCC1)C(c1ccc(Cl)cc1)=C2
Clc1ccccc1N1CCN(CCCCCCCN2CCCC(c3ccccc3)C2)CC1
c1ccc2c(c1)nc(OCCNCCCNc1c3ccccc3[nH]1)n2CCN1CCCCC1
ONCCn1ccc2ncnc(Nc3cccc(Cl)c3)c21
COc1ccc2[nH]cc(CCCCN3CCN(c4ccccc4OC)CC3)c2c1
COc1nc2ccccc2c(=O)s1
Cc1cccc(NC(=O)NC2CC3CCCC(C2)N3Cc2c(F)ccc(O)c2F)c1
CN(C1CCN(c2ccc3c(-c4ccc(F)cc4)cn(C)c3n2)C1)S(C)(=O)=Oc1cccs1
C#CCN(CC=C)C1COc2c(O)cccc2C1
COc1ccccc1N1CCN(CCn2c(O)nc3cc(F)ccc32)CC1
CC1CN(CCCCN2C(=O)C3(CCc4ccccc4O3)C2=O)CCC1OCCCN
Clc1cccc(-c2[nH]c(-c3ccc(Cl)cc3)nc2-c2ccc(F)cc2)c1
Cn1c(OCCCCN2CC(c3noc4cc(F)ccc34)C2)nc(C(F)(F)F)c1-c1ccccc1
COc1ccccc1N1CCN(CCCCn2cnc3cc(C)ccc3c2=O)CC1
CCN(CC)C1COc2ccccc2C1
COc1ccccc1N1CCN(CCNC(=O)c2cccc(F)c2)CC1
CC(=O)Nc1ccc2[nH]cc(Cc3cc4c(cn3Cl)CCN4C)c2c1
Cc1cccc(CN2CCC(NC(=O)c3cc(F)ccc3-n3cnnn3)CC2)c1
COc1ccc2c(c1)NCCCCCCC(CN1CCC3(C=Cc4cccc(O)c4C3)CC1)O2
OC1Cc2ccccc2CCN1CCN(CCc2ccccc2)CC1
CCNc1nc2sc(O)c(O)c2c2cc(F)ccc12
Cc1ccc2c(N3CCN(CCc4ccc5[nH]c(O)nc5c4)CC3)nccc2n1
CCOC(=O)c1ccccc1OCC(=O)CN1CCC(c2cnc3ccccc3n2)CC1
O=C1CC2(CCCC2)CC(=O)N1CCN1CCN(c2cccc(Cl)c2)CC1
CCN1CCN(c2ccc(N3CCn4c(=O)[nH]c5c4CCCC5N4CCc4c(F)cccc4F)nc-3n2)CC1
CCN(CCN1CCN(c2cccc(Cl)c2)CC1)C1CCc2ccc(Cl)cc2C1
CCOc1ccccc1N1CCN(CC=CC2=C(CCF)CC(=O)N2CCN3cccc4c3C=CCC3=O)CC1
CC1CN(c2cccc3ccsc23)CCN1CCC1CCC(NC(=O)c2ccccn2)C1
C=CCCCC(NC(=O)N(C)CCCN1CCN(C)CC1)C1Oc2ccccc2S1
CCc1ccccc1N1CCN(CCCCCC(=O)NC2COC2)CC1
O=C1C2CCCN2C(=O)N1CCCCNC1CCCc2ccccc2O1
O=C1C(=Cc2cccnc2N2CCNCC2)SC2=C-c3ccccc3CN21
[H]C1COc2c(C(=O)N3CCC(c4c(F)ccc4F)CC3)c(F)c(F)cc21
c1ccc2sc(NCCCCN3CCC(c4noc5cc(F)ccc45)CC3)cc2c1
Cc1cccc(N2CCN(CCCCN3C(=O)c4ccccc4C3=O)CC2)c1
O=C1COc2ccccc2N1CCCCN1CCC(n2c(O)nc3ccccc32)CC1
OC(c1ccccc1)C(O)(CCc1ccccc1)C1CCCCC1
CCc1oc2ccccc2c1CN1CC2CCCC1
CCCCN1CCN(c2cnc3cc(C(N)=O)ccn23)CC1
CN=C1NC(=O)C2(CC)C(=O)C(Cl)=C1O
CN(C)CCc1c[nH]c2ccc(Cl)cc12
COc1ccc(S(=O)(=O)N(Cc2ccc3c(c2)OCO3)C(CCN2CCC(O)(C(CO)C(F)(F)F)CC2)c2ccccc2)cc1
O=C1NCCCN1CCN1CCN(C2CC(c3ccc(F)cc3)c3ccccc32)CC1
O=C1C2CCCN2C(=O)NCCn2c(ccn2)c2ccccc21
CN1CCc2cccc3c2C1c1cccc(OCCCN2CCN(c4cccc(N5CCN(C)C(N)C)c5c4)CC3)c1O4
COc1ccccc1N1CCN(CCCCCC(=O)N2Cc3ccccc3Cc3ccccc32)CC1
CN1CCc2cc(-c3cn4cc(CC(=O)N5CCN(c6ccccc7)CC5)ccc4n3)ccc2C1
O=C1N(CCCCN2CCCCC2)CCN1c1cccc(Br)c1
OC(CCN1CCN(c2ncccn2)CC1)c1csc2ccccc12
Brc1cccc(N2CCN(CCCC(c3ccc(F)cc3)c3ccc(F)cc3)CC2)c1
COc1ccc2c(c1)sc1cnc(N)cc12
CCc1ccc2c(C)c3c(cc2n1)CC(=O)N(CCCCN1CCC(C)Nc2ccccc2O)CC3
O=S(=O)(NC1CCC(CCN2CCN(c3ccccc3)CC2)CC1)C(F)(F)F
NC(=O)c1sc(CN2CCC(O)(c3cccc(C(F)(F)F)c3)CC2)nc1CC1CCC1
COc1ccccc1N1CCN(CCCN=C2CC3CCCC(N3CCN3c4ccccc4SCC3O)C2)CC1
CN(C)CCc1c[nH]c2ccc(O)cc12
COc1ccccc1N1CCN(CCCCNC(=O)c2cc(C)nc3ccccc23)CC1
COc1ccc(C(CN(C)Cc2c[nH]c3ccc(F)cc23)c2ccccn2)cc1
O=C1C(=F)c2ccccc2C(=O)N1CCCNCC=C1CCc2cccn21
CN(C)CCCCC12CCC3C1Cc1ccc(O)cc12
COc1ccccc1N1CCN(CCCN2CCC(Cc3ccc4sc(C)cc4c3)OC2=O)CC1
N#Cc1ccc2[nH]cc(CCCCN3CCC(c4ccccc4)CC3)c2c1
N#Cc1coc2ccc(-n3cc4c(O)ccc(C(N)=O)c4n3)cc12
CCN1CCc2cc3nc(CSc4ccc(F)cc4)n(Cc4ccccc4)c3c2C1
CC12C3CCC(=O)C=C1C(CC1CCN(CCCc1ccc4cc(Br)ccc3)C1)=C2
COc1ccccc1N1CCN(CCCCn2c(S)c(O)nc3ccccc32)CC1
Nc1ncc(C2CCC(CN3CC(CO)C(c4ccc(Cl)cc4)O4)OCC2)nc1OCc1ccccc1
CCN1CCc2cc(OCCCN3CCC(c4noc5cc(F)ccc45)CC3)ccc2C1
CN(Cc1ccccc1)CC1CCc2ccc(O)cc2C1Cc1ccccc1
Cc1ccc(N(C)C2CCN(CCC3COc4ccccc4O3)C2)cc1
O=C(NC1CCCCCC1)c1cncc(N2CCN(CCO)CC2)c1OCc1cccs1
Clc1cccc(N2CCN(CCc3c[nH]c4ccccc34)CC2)c1
CN1CCN(c2ccccc2)CC1
COc1ccc2c3c1OCCC3CN(C)C
CCN(C)C(=O)CCc1ccccc1
Cc1ccc2c(N3CCN(CCc4cccc5c4OCC(=O)N5C)CC3)cccc2n1
CCCCCCCCCCCN1C(=O)C2CCCN2C(=O)C2CCCCC21
COc1ccccc1N1CCN(CCn2cnc3sc4c(c3c2)CCNC4)CC1
Fc1ccc2[nH]cc(CCNCCOc3ccc4[nH]ccc4c3)c2c1
COc1cc2c(N3CCN(C(=O)Cc4ccc(F)cc4)CC3)cc(C(F)(F)F)cc2cc1OCCCN1CCN(C)CC1
COc1ccc2[nH]cc(CNC3CC3c3c[nH]c4ccc([N+](=O)[O-])cc34)c2c1
Nc1ccccc1C(=O)c1ccc(CN2CCN(c3ccccc3)CC2)cc1
COc1ccccc1N1CCN(CCN(C(=O)c2ccc3ccccc3n2)c2ccccn2)CC1
CC(C)C1(C(=O)NC2CC3CCCNC3C2)CCC(N)CC1
COc1ccccc1N1CCN(CCn2c(O)nc3cc(-c4ccccc4Cl)ccc32)CC1
COc1ccccc1-c1cccc(-n2cc(S(=O)(=O)CCc3ccccc3)cn2)c1
COc1cccc2c(C(O)=NCCCCCCCN3CCN(c4nsc5ccccc45)CC3)c[nH]c12
CCCOc1ccc(Cl)c(C(=O)NCC2CCN(Cc3ccccc3)CC2)c1
c1ccc(NCC2CCN(CCOc3cc4ccccc4o3)CC2)cc1
O=C1C2CCCCN2C(=O)N1CCCCNCCCCN1CCN(c2cccc(Br)c2)CC1
CCCN1CCCC2c3ccc(F)cc3CCc3ccc(O)cc3C2=O)C1
CCCOc1nccn2c1C(c1ccc(C(F)(F)F)cc1)N(C)CC2
N=C(N)c1ccc2cc(CC(=O)CCc3ccccc3)c(OC(F)F)cc2c1
O=C(NCCC1CCCCN1C(=O)CCC1CCc2ccccc2C1=O)c1ccc(F)cc1
CC(=O)C(F)(F)CCN1CCN(c2cccc3n2CC(=O)N(c2cccc(Cl)c2)C3C2CCC(F)(F)CC2)CC1
Cc1ncoc1-c1nnc(SCCCN2CCC3(CCc4ccc(F)cc43)CC2)n1C
COc1ccccc1N1CCN(CCSc2nsc3nc(S)ccc23)CC1
Cc1ncoc1-c1nnc(SCCCN2CC3CC3(c3cc(O)cc(OC(F)(F)F)c3F)C2)n1C
Clc1ccc2c(c1)NCCC2c1ncc(-c2cccc3cnccc23)n1-c1ccccc1
Fc1ccc2[nH]cc(CCCN1CCC(c3c[nH]c4ccc(F)cc24)CC1)n2
CC1CCC(C)(C)c2c(c3ccccc3n2C)C1
CCC(=O)NCCCCC1=C(O)C2(CCC(O)C(=O)N2CCc2cccc(F)c2)OC1
O=C(CCCCN1CCN(c2cc(OC(F)(F)F)ccc2Cl)CC1)c1cncc2ccccc12
O=C1c2ccccc2S(=O)(=O)N1N1CCCC(CCc2c[nH]c3ccc(F)cc23)CC1
CCCc1nc2c(OCCCN3CCC(O)CC3)cccc2n1Cc1ccc(-c2ccccc2-n2nnnn2)cc1
Cc1cc(Cl)c(C(F)(F)F)c(=O)n(CCCN1C2CCC1CC(c1c[nH]c3ccccc13)CC2)C1CC1
c1ccc2c(OCCNCc3csc4ccccc34)cccc2c1
O=C(NCCN1CCCC1)c1cnc(Cl)c(-c2ccc(F)cc2)c1
CC(=O)NS(=O)(=O)N1CCC(c2ccc(Cl)cc2OC)C1
CC(C)Oc1ccccc1N1CCN(CCCCn2ncc(=O)n2C)CC1
CC(C)(O)CN1CCN(c2cccc3c2OCC(N)C3)CC1
CCN(CC)C1CCc2cc(OC)cc(OC)c2C1C
Oc1nc2ccccc2c(O)c1CCCCCCN1CCN(c2cccc(Cl)c2)CC1
CS(=O)(=O)c1ccc2c(c1)OCc1ccccc1-2
O=C(OCCn1ccc(Cl)c(-c2cccc3[nH]c(CCCN4CCN(CCO)CC4)cc23)c1=O)C1CC1
CC(=O)c1cccc2c1OCC(N(C)CCc1c[nH]c(S)n1)CO2
O=C(NCCCCN1CCN(c2cccc(Cl)c2Cl)CC1)c1ccn2nccc2n1
Cc1ccccc1N1CCN(CCOc2cccc3[nH]c(C(=O)c4ccccc4)cc23)CC1
CCCNC1COC2(C1)c1ccccc1CCC2O
O=C1NCCc2c1ccc1c2c2ccccc(O)c2s1
Cc1cccc2c1C(=O)N(CCN1CCN(c3ccc(Cl)cc3)CC1)C2=O
O=C1C2CCCN2C(=O)N1CCCCNCC1CCc2ccc(O)cc2O1
Cn1c(=O)oc2cc(CN3CCN(Cc4ccc5ncccc5c4)CC3)ccc21
CCCc1cc(N)c2c(c1O)CC(=O)N(CCN1CCN(c3cccc(Cl)c3)C1=O)CC2
CCN1CC(C)N(CC)c2cc(-c3ccc(F)cc3)c(CN3CCN(C)CC3)cc21
Cc1ccccc1NCC(CCN1CCN(c2cccc(Cl)c2)CC1)C(=O)NCC#N
Clc1ccc2c(N3CCN(CCc4ccc5c(c4)NC(=O)CO5)CC3)ccsc2n1
O=C1CC(c2ccccc2NCc2ccccc2)Cc2ncc(-c3ccccc3)cc21
O=C1c2ccccc2C(=O)N1CCCN1CCN(c2cccc3ccccc23)CC1
OC1(c2ccc(Cl)cc2)CCN(CCCc2c[nH]c3ccccc23)CC1
C1=NOC(c2cnn(CCN3CCCC3)c2)(c2ccccn2)O1
CN1CC(C)(C)Oc2nc(N3CC4CCC(C3)O4)nc(-c3ccc(NC(=O)NCc4cccc(Cl)c4)c(F)c3)c2#1
COc1ccccc1N1CCN(CCCCNC(=O)C=Cc2cccs2)CC1
O=C1CC2(CCCC2)CC(=O)N1CCCOc1cccc2c1OCO2
CC(C)Oc1ccccc1N1CCN(C2Cc3c(F)cccc3C2)CC1=O
CCCn1c(=O)c2c(nc3n2CCCN3c2cccc(Cl)c2)n(C)c1=O
O=c1[nH]c2ccccc2c1O
CC(C)(C)OC(=O)NC1CCC(CCN2CCN(c3cccc(Cl)c3)CC2)CC1
O=C1CCCCN1CN1CCN(c2cccc3c2OCCO3)CC1
CCCN1CC2CC1c1c(O)cccc1C(c1ccccc1)C2
CCCN(CCC)C1CCc2cccc(OC)c2C1
O=C1C2CCCN2C(=O)N1CCNCCCCN1CCN(c2ccccc2)S1(=O)=OC1Cc1ccccc1
O=C1NCCc2nc(SSc3ccc(F)cc3F)ccc2N1
COc1ccccc1N1CCN(CCOc2ccccc2Cl)CC1
COc1ccccc1N1CCN(CCCNC(=O)C2CC3C=CC2C3)CC1
O=C1C2CCCN2C(=O)N1CNC(=O)NCCCCNC1CCc2ccccc2C1
OC1C2C3C4CC6C4C3C1C6C1C5C(C6CC4)(CCC4)O3
CC(C)OC1CCN(c2ccc(N3CCN(C(=O)c4ccccc4Cl)C(=O)C3)cc2)C1
O=C1C2CCCN2C(=O)N1CCCCN1CCN(c2cc3ccccc3o2)SC1
CCCCCN(CCN1CCN(c2cccc(C(F)(F)F)c2)CC1)C1CCc2ccc(O)cc2C1
COc1ccc(CN2CCC(N3CCC(Cc4c[nH]c5ccc(F)cc45)CC3)CC2)cc1
N#Cc1cccc(N2CCN(CC(=O)c3cc[nH]c3CCc3ccc(Cl)cc3)CC2)c1
COc1ccccc1N1CCN(CCNC(=O)c2cccc(-c3ccsc3)c2)CC1
COc1ccccc1N1CCN(CCCCNC(=O)c2cccc3cnccc23)CC1
CN1CCCN(C2Cc3cc(F)ccc3Sc3nc4ccccc4s3)CCC1
O=C1N(c2ccccc2)CCN1c1c[nH]nc1Cl
COc1ccccc1N1CCN(CCn2c(O)c3ccccc3c2O)CC1
CC(=O)Nc1ccc(S(=O)(=O)NNCCCCN2CCN(c3ccccc3O)CC2)cc1
COc1ccc(C(=O)NCC2CCN(Cc3ccccc3)CC2)cc1
Cc1ccc2c(N3CCN(Cc4ccc5nc(C)ccc5c4)CC3)cc3ccccc3c2c1
CC1CC2(C(=O)N2Cc2ccc(OCCN3CCN(c4ccccc4OC(C)C)CC3)cc2)CC(C)(C)N1C
COc1ccccc1OCCNCCCOc1ccccc1OCCCCCNCCc1ccccc1
CCCN(CCC)C1CCc2c(ccc3ccccc23)C1
CCCN1CCc2ccc(O)cc2CC1
Oc1nc2c(CCc3ccc(C4CCNCC4)cc3)c[nH]c-2c(=O)[nH]1
COc1ccccc1N1CCN(CCCCNC(=O)c2cc(C)n(-c3ccc(OC)cc3)c2O)CC1
COc1ccccc1N1CCN(CCNS(=O)(=O)c2cccs2)CC1
COc1ccccc1N1CCN(CCCCNc2cc3ccccc3nc2O)CC1
O=C1c2ncc3c(sc4ccc(F)cc43)c(F)c2C=CN1CC1COC1
COc1cccc2c1OCC(CN1C3CCCC1CCC(N1CCN(c2cnc4ccccc4n2)CC3)C1)O2
CCN1CCN(c2cccc(N3CCN(CC(=O)N4CCNC4=O)CC3)c2)CC1
Cc1cc(N2CCC(N3CCN(Cc4ccccc4)CC3)CC2)ccc1Cl
CC(=O)Nc1ccc(-c2ccc(CCCC(=O)O)n2C)cc1
CC1CCN(CCCN2C(=O)C3CC4CC(CC(O)(CCN)C4C)CC3(C)C2)CC1
Cn1c(=O)oc2c3c(c(N)ccc4ccc(F)cc34)cccc2c1=O
COc1ccccc1N1CCN(CCCCCn2c(OC)c3ccccc3c2C)CC1
COc1sc2cccc(Cl)c2c1C1=CCNCC1
OC1(c2ccc(Cl)cc2Cl)CCN(Cc2coc3ccccc23)CC1
CCOc1ccccc1N1CCN(CCCCC(=O)c2ccccc2)CC1
CCCN(CCC)C1COc2nccc(-c3ccc(Cl)cc3)c2c1
Cc1cc2c(OCC(O)CN3CC(C)CCC3C)cc(F)cc2S(=O)(=O)C(C)(C)C1
Nc1cc(-c2cccc3ccccc23)c2c(n1)OCCO2
O=c1c2ccccc2ncn1CCCCCN1CCN(c2ccccc2)CC1
O=C(NC1CCC(CCN2C(=O)c3ccccc3S2(=O)=O)CC1)c1ccc(-n2cncn2)cc1
O=C1C2C=CCCN2C(=O)CN1c1ccc(Cc2ccccc2)cc1
CC(O)(c1ccc(F)cc1)c1ccc2oc(N3CCNCC3)nc2c1
O=C(NCCCCN1CCN(c2cccc(Cl)c2Cl)CC1)c1ccc(Cl)cc1
c1ccc2oc(OCCCCCN3CCN(c4ccccn4)CC3)cc2c1
Oc1cc2c(cc1O)C(=Nc1ccc(Sc3ccccc3F)cc1)CCC2
CC(CN1CCN(c2cccc3c2OCCO3)CC1)CN1CCN(Cc2ccccc2)CC1
COc1ccccc1N1CCN(CCOc2ccc(C3CCC(=O)NCC3)cc2)CC1
O=C1CSc2ccc(I)cc2N1CCCN1CC=C(c2c[nH]c3ccc(F)cc23)CC1
CCOc1ccccc1N1CCN(CCCCc2cc(C)sc2-n2cccc2)CC1
CC(=O)N1CCCc2ccc(OCCCN3CCC(c4nc5cc(F)ccc5s4)CC3)cc21
CCCN(CCCCCCNC1=CC(=O)N(CCCN3CCOCC3)OC1=O)C1CCc2ccccc2C1
Oc1cc2c(Oc3ccc(O)cc3)ccc(O)c2s1
Cn1ncc2c(N3CCN(CCc4ccc(-c5ccc(C(F)(F)F)cc5)cc4)CC3)cccc21
COc1ccccc1N1CCN(Cc2ccc(CCNC(=O)c3c(-c4ccccc4)[nH]c4ccccc34)cc2)CC1
CCCCN(C)CCc1cc2[nH]c(O)c(C(=O)NCCCN3CCN(c4ccccc4OC)CC3)c2s1
CCOc1ccc2c(c1)CCC(CCNC(=O)c1ccccc1)C2
CC(=O)N1CCCc2ccc(NC(=O)C=Cc3ccc(Cl)cc3)cc21
COc1cc2c(cc1OC)C(=O)C(=O)CC2=O
OC1(c2ccc(Cl)cc2)CC2CCC(C1)N2CC1CCC(F)(F)CC1
COc1ccccc1N1CCN(CCCCCc2ccc3c(c2)NCO3)CC1
Cc1ccc2c(OCCN3CCN(Cc4ccc5c(c4)N(C)C(=O)CO5)CC3)cccc2n1
Cc1cccc(C)c1N1CCN(Cc2cn3cccc(NC(=O)CCN(C)C)c3n2)CC1
O=C1C2CCN(CCCCN2c2ccc(N3CCN(Cc4ccccc4)CC3)cc2)CC1
N#CC(CC(O)CN1CCN(c2nsc3ccccc23)CC1)c1ccccn1
C=CCN1CCC=C2c3c(cccc3S(=O)(=O)NC(=O)c3ccco3)CCC21
COc1ccccc1N1CCN(CCCCNC(=O)c2ccc3ccccc3c2)CC1
CCCNc1nc2c(c(O)n1)CN(C(=O)CC)CC2
Fc1ccccc1N1CCNCC1
O=C1NCCCN1c1cc(-c2ccc(F)cc2)c(-c2ccncc2)nc1C1CC1
O=C1C2CCCCN2C(=O)N1CCC=CCNCC1CC1CCc1cccc2[nH]ccc12
CN1CCc2cc(Cl)cc3c2C1Cc1ccc(OCCN2CCN(c4ccccc4OCCN4CCCC4)CC2)cc1O3
CC(C)N1CCN(c2cccc3nc(Sc4ccc5ccccc5c4)ccc23)CC1
COc1ccccc1N1CCN(CCCn2ccc(=O)n(C)c2=O)CC1
CN1CCCC12CCN(c1cncc3ccccc13)CC2
COc1c(C(=O)N2CCN(CCO)CC2)cc(C(O)=Nc2cccc(OC(F)(F)F)c2)c(C)c1OC
Oc1nc2cccc(COCCF)n2c(=O)n1CCc1ccc(F)cc1
COc1cccc(N2CCN(CCOc3ccc4c(c3)SCC(=N)NC4=O)CC2)c1
CN(C)CCOc1cccc2nc(O)c(F)c(O)c12
CCCN(C)Cc1csc(C(C)c2ccccc2)n1
CN1CCN(c2cccc3cc(S(=O)(=O)c4ccc5ccccc5c4)ccc23)CC1
Cc1cc(CNC2CN(c3cccc(C(F)(F)F)c3)C2)c2ccccc2n1
Cc1ccc2c(OC(=O)NCC(C)C)cccc2n1
CN(C)CCCc1c[nH]c2ccc(F)cc12
CCN(C)CCN1CCN(c2cccc3cccnc23)CC1
COc1ccccc1N1CCN(CCCCN2C(=O)C3(CCCC3)N=C2C)CC1
O=C1NCCN1CCN1CCN(c2ncc(C(F)(F)F)c(C(F)(F)F)n2)CC1
Fc1ccc(Cl)c(COCC2CCN(CC3CCOCC3)CC2)c1
COc1ccc2cccc(OCc3ccccc3)c2c1
COc1ccccc1OCCNC1CCCN(C(=O)Cn2c(O)nc3ccccc32)C1
Fc1ccc2c(OCCCCN3CCN(c4cccc5c4OCCO5)CC3C[N+](Br)Cc3cccnc34)cccc2n1
CCCN(CCN1CCN(c2ccccc2C(F)(F)F)CC1)C1Cc2ccccc2C1
COC(=O)C1=CCCCC1c1c(O)cccc1CCCN1CCN(c2cccc(Cl)c2)CC1
CC1Oc2ccccc2N(CCCCN2CCN(c3ccccc3)CC2)C1=O
CCCN1CCCCC1CNC(=O)c1cc(Br)ccc1OC
COc1ccccc1N1CCN(CCCCNC(=O)c2nc3ccccc3s2)CC1
O=C1c2ccccc2C(=O)N1CCCCN1CCN(c2ccccc2)CC1
CCCN(CCC)C1CCc2c(C)cc(O)c(OC)c2C1
CC1(C)CC(=O)C2=C(N=O)C(N3CC4CCC3C4O)Cc3c(cccc32)N=C1O
COc1ccc2c(c1)CCN1CCN(C)CC1C
COc1ccc(N2CCN(CCCN3C(=O)Nc4ccc([N+](=O)[O-])cc4)CC2)cc1
COc1ccc2[nH]cc(CCCCN)c2c1-c1cccc(O)c1
O=C1CCc2cc(CN3CCN(c4cccc([N+](=O)[O-])c4)CC3)ccc2N1
O=C1NCCc2cc(F)cc3c2N1CC3
Oc1cc2c(OCCNCc3cccc(F)c3)ccc(Cl)c2[nH]1
CN1CCCCC1CNC(=O)c1ccc(I)cc1
COc1ccccc1N1CCC(N2CCN(C(=O)c3ccc(-c4ncccn4)cc3)CC2)CC1
CCCN1CCN(C2NS(=O)(=O)c3ccccc32)CC1
CC(C)CCN1CCC(N2CCN(Cc3ccccc3)C2)CC1
Fc1cc(C(F)(F)F)ccc1Oc1ncccc1C1CCN(C2CCCc3ccccc32)CC1
Fc1ccc2nc(N3CCN(C4CCc5cccc6c4N5)CC3)ccc2c1
Oc1cc2cnc(N3CCNCC3)nc2n(C2CCN(Cc3cccc(Cl)c3Cl)CC2)c1=O
O=C1CC2(CCCC2)CC(=O)N1CCN1CCN(c2nsnn2-c2ccc(Cl)cc2)CC1
Nc1cc(C(=O)NCCO)cc2scc(B(=O)N3CCOCC3)c12
O=S(=O)(NCCCN1CCC(c2noc3cc(Cl)ccc23)CC1)c1ccc2cc(Cl)ccc2c1
COc1ccc(CCNCCN2CCN(c3ccccc3)CC2)cc1
OCCN1CCN(C2CC(c3ccccc3)c3ccc(Cl)cc32)CC1
CC1CC(=O)c2ccc(F)cc2C(N)=N1
Cc1cc(O)cc(C)c1CCNC(=O)C1CC=CCN1C(=O)CC(N)Cc1ccccc1
Cc1cc(N)cc2[nH]cc(C=CCN3CCN(c4cccc(Cl)c4)CC3)c12
COc1ccccc1N1CCN(CCCCN2C(=O)C3CC=CCC32)CC1
O=C(CCCCN1CCN(c2cccc3ccccc23)CC1)c1ccc(-n2ccnc2)cc1
O=c1c2c(oc(O)c1C2CCCCCC1)ncn2CCCCN1CCN(c2ncccn2)CC1
O=C1NCCN1CCN1CCC(Cc2c[nH]c3ccc(F)cc23)CC1
CN1CCN(CCCn2c(=O)sc3ccccc32)CC1
CN1CCc2c(c(NC(=O)c3cc(Cl)cc(C#N)c3)c3nccnc32)C1=O
COc1ccccc1N1CCN(CCCSc2nsc3ccccc23)CC1
CC1CC(=O)N(C2CCC(N=C(O)c3ccc(CN4CCN(C)CC4)cc3)CC2)C(=N)N1
NC(=O)c1ccc2[nH]cc(C3=CCC(NCCCN4C(=O)OCc5ccccc54)CC3)c2c1
COc1cccc2c1CCCN(C)CC2CCC12CCc2nc(C)ccc2C1
Nc1ccccc1C(=O)CCCCCN1CCC2c3cccc4[nH]cc(c34)CC2C1
COc1cccc2c1CCC(CN(C)C)CC2
Cc1noc(CCCCCN2CCN(c3cccc(C)n3)Cc3ccc(O)cc32)n1
Cc1ccc2c(c1)C(N(C)CCCc1ccccc1)CCC2N1CCN(C)CC1
O=C1N(CC2CCN(CC3COc4ccccc4O3)CC2)CCN1c1cc(F)cc(Cl)c1
Cc1cc(=O)oc2cc(OCCCCCN3CCN(c4ccccc4OCCF)CC3)ccc12
CCCN1CCCC2Cc3c(cccc3OC)CC21
O=C(NCCCCN1CCN(c2cccc(Cl)c2Cl)CC1)c1cc2ccccc2s1
CCN(CCO)C(=O)C1Cc2ccc(OCC(c3ccccc3)c3ccc(C)cc3)cc2CC1
Cc1nsc(-c2ccc(Cl)cc2)c1CN1CCc2sc(CCCN3CCN(c4ccccc4)CC3)cc2C1
Cc1cc(N2CC3CN(C(=O)c4ccccc4C(F)(F)F)CC3C2)nc2ccccn12
O=C1NCN(CC(=O)NC2CC3CCC(C3)C2)C12CC3CC(CC(C3)C1)C2
NC(=O)c1sc2cccc(CCCN3CC=C(c4c[nH]c5ccc(F)cc45)CC3)c2c1N
COc1ccccc1N1CCN(CCn2c(O)nc3cc(C)ccc3c2=O)CC1
CN1CCc2cc(F)ccc2C2=CCCCC21
CC(O)CN1CCN(c2ccc3ccc(=NC(=O)CCN4CCN(C)CC4)[nH]c3n2)CC1
Fc1ccccc1OC1CCN(CCCc2c[nH]c3ccc(F)cc23)CC1
CC(c1ccc(F)cc1)c1cc(O)n(-c2ccc(-n3ccnc3)cc2)c1=O
CN(C)CCCN1CCc2oc3cc(O)ccc3c2CC1
Fc1ccccc1OC(CN1CCC(O)(c2ccccn2)CC1)c1ccccc1
COc1ccccc1OCCNCCCc1c[nH]c2ccccc12
CCN1CCCC1CNC(=O)C(Cc1ccccc1)NC(=O)C1(NC)CCc2ccccc2S1
CC(O)=NC1CCN(CCCCN2CCC(c3cn(-c4ccc(F)cc4)c4ccccc34)CC2)C1
O=C1CN(CCC2CCN(CC3COc4ccccc4O3)C2)CCN1c1ccccc1
CCN1CC(CNS(=O)(=O)CC2CCC(c3ccccc3)N2C(=O)c2coc3ccccc23)CC1=O
N#Cc1ccc2c(c1)C(=O)CC(N1CCC(c3ccccc3)CC1)C2
O=S(=O)(NCCCCN1CCN(c2cccc(Cl)c2Cl)CC1)c1cccnc1
COc1cc(OCc2nc(-c3cc(F)cc(F)c3)c(-c3ccc(OC)cc3)n2)c2ccccc2c1
COc1ccccc1N1CCN(CC(O)CCNC(=O)c2cccc3ccccc23)CC1
Cc1ccc2c(N3CCN(CCc4ccc(N)cc4)CC3)cccc2n1
COc1ccccc1N1CCN(CCCCCCn2c(O)nc3c(cn4C)c(OC)nc32)CC1
CN(C)CCc1c[nH]c2ccc(F)cc12
CCN(CC)CCN1CCN(c2cccnc2SC)CC1
COc1cc2ccc(CN3CCN(c4cnc5ccccc5c4)CC3)cc2cc1OC
CCCN(CCCCNB1OC(=O)CC1(O)OC(COC)CO1)C(=O)Cc1ccccc1
CCC(O)C
CCCNC1CCc2cccc3c2C1C(C)C(=O)N3
CCCN(CCC)C1Cc2ccccc2C1
Cc1ccc(S(=O)(=O)NCCCN2CCN(c3nsc4ccccc34)CC2)cc1
c1cc(-c2cccc(CN3CCc4sc5nc(C6CC6)n(-c6ccccc7)c55CC3)c2)ccc1OCCN1CCCC1
O=C1CC(CC#Cc2ccccc2)C=CCC1C1CCN(Cc2ccc(F)cc2)CC1
Cc1ccc2c(N3CCN(C4CCCCC4C(=O)NCC4CCCO4)CC3)cccc2n1
CCN1CCc2c4c(cccc2C(N)=O)CC1C2COc1ccccc1
c1cnc(N2CCN(CCCc3cc4c(s3)CCNC4=O)CC2)c(C2CCC2)c1
CCOc1ccccc1N1CCN(CCCn2c(=O)[nH]c3c(c2=O)Cn2cc(C)cc2c2c3=O)CC1
O=C1C2CCCN2C(=O)N1CCCCN1CCN(c2ccc(F)c3ccccc23)CC1
Cn1c(=O)c2c(nc3n2CCCCN3C)n(Cc2ccc(Cl)cc2)c1=O
CN1CCC(n2cc(-c3ccccc3)c3ccccc32)CC1
Cc1c(O)c(C(=O)CCCc2ccccc2)c(C)c(I)c1N
CN(CCSc1cnc2nc(N)nc(N)c2c1)CC1CCCCC1
COc1cccc(C(=O)NC2CC3CCC2N(C)C3)c1OC
COC(=O)c1cccc2c1CCCNC2c1ccccc1O
CCCCCCCN1CCN(c2cccc(Cl)c2)CC1
CN(C)C(=O)C(c1ccccc1)=C1CCN(CCCc2ccc(NS(=O)(=O)c3ccc(Cl)cc3)cc2)CC1
O=C1c2ccccc2C(=O)N1CCCN1CC=C(c2c[nH]c3cc(F)ccc23)CC1
COc1ccccc1N1CCN(CCS(=O)(=O)c2ccc3cc(Cl)ccc3c2)CC1
NC(=O)C1Cc2ccccc2CN1C(=O)CCCCN1CCC(n2c(O)nc3ccccc32)CC1
COc1ccccc1N1CCN(CCN2C(=O)C3CCCN3C2=O)CC1
CCc1cc(-c2ccc(OC)cc2)c(-c2ccc(F)cc2)c(O)n1C
CC(=O)Nc1ccccc1N1CCN(Cc2ccc(CN3CCN(C4CCS(C)(=O)=CC4)CC3)o2)CC1
COc1ccccc1N1CCN(CCn2c(O)nc3nc4ccccc4c32)CC1
CN(C)c1ccc(C(=O)NCCOc2ccccc2)cc1
CC(=Nc1ccccc1)N1CCN(CCCn2c(O)nc3ccccc32)CC1
Nc1nccn2c(C3CCC(O)CC(N)C3)nc(-c3ccc(O)c(C(F)(F)F)c3)c12
CCOc1cccc2c1CCNC2c1ccccc1OC
COc1ccc(CN(C)CCCN2CCN(c3ccccc3-c3ccc5c(cc4)CCC4=O)c3ccccc32)cc1OC
CC(C)c1ccccc1N1CCN(CC(O)COc2cccc3[nH]cc(CCNC(=O)CCCCC4CCCOC4)c23)CC1
O=S(=O)(NCCCN1CCN(c2noc3ccccc23)CC1)C12CC3CC(CC(C3)C1)C2
COc1cccc(NC(=O)NCCCCN2CCN(c3cccc4ccccc34)CC2)c1
CN1CCN(c2ccc(-[nH]c3)cc(NC3CCCCC3N)n2)CC1
Fc1ccc(C(F)(F)CN2CCC(n3c(O)nc4ccccc43)CC2)cc1
Clc1cccc(OCCCN2CCC(c3noc4cc(F)ccc34)CC2)c1Cl
CN1CCc2ccccc2Cc2ccccc2CC1
O=C(CCCN1CCN(c2ccccn2)CC1)c1csc2ccccc12
O=C(NCCNC1CCN(Cc2ccc(F)cc2)C1)C1CCCC1
O=C(c1ccc(F)cc1)N1CCC(CCN2CCN(c3ncnc4ccccc34)CC2)CC1
Oc1nc2ccc(C3CCC(O)CC3)nc2n1-c1ccccc1
CCN1CCCC12CCN(c1ccccc1)CC2
NS(=O)(=O)c1nc2cc(CSc3ccc(Cl)cc3)c(F)cc2[nH]1
CCN1CCC(N2CCC(C(=O)c3cccc(C)c3)CC2)CC1
COc1ccc2c(c1)Cc1ccccc1O2
COc1c(O)c(O)c(=O)c(S(N)(=O)=O)c(I)c1O
Cc1ccccc1Oc1ccccc1N1CCN(CC(O)CCN2CCCCC2)CC1
COc1ccc(C(=O)Nc2ccccc2N2CCNCC2)cc1OC1CCC1
CCN1CCc2cc(OC)cc3c2C1Cc1ccc(O)c(O)c1-3
Cc1cccc(OCCCN2CCCCC2)c1
Cc1ccc2c(N3CCN(CCO)CC3)cccc2n1
COc1cccc(C(=O)NCCN2CCC(c3noc4cc(F)ccc34)CC2)c1
CCc1ccc2c(c1)[nH]c1c(C(=O)N3CCC(C)CC3)nccc12
COc1ccccc1N1CCN(CCCCNC(=O)C=Cc2cccc(I)c2)CC1
CCCN1CC(C)Oc2nc(S)n3cc(C)c(C)c3c2C1C
CCOc1ccccc1N1CCN(CCCCc2cccc(-n3ccnc3)c2)CC1
O=C1N(CCN2CCCCC2)CCN1c1cccc(Cl)c1
COc1cccc2c1CCCC2CN(C)CCc1ccc(O)cc1
N#Cc1cc(F)cc2c1-c1cccc3c1OC(CN1CCN(c2ccccc2CN3CCOC3C)C1)CS3
Oc1nc2ccccc2n1CCN1CCN(C2CC(c3ccc(F)cc3)c3ccc(F)cc32)CC1
COc1ccccc1N(C)C(=N)N
COc1ccccc1N1CCN(CCCCn2c(O)c(I)c3ccccc32)CC1
O=C1NC(CCCN2CCC(c3ccccc3)CC2)C2C=CC1C2
COc1ccc(C(=O)CN2CCN(C3CC(C(=O)Nc4cccc(C#N)c4)C3)CC2)cc1
CCCCOc1ccc(S(=O)(=O)N2CCCCC2)c(Cl)c1
OC1(c2ccc(F)cc2)CCN(CCCN2CCN(c3ccc(F)cc3)CC2)CC1
c1ccc(Nc2ccc(Oc3ncccc3C3CCNCC3)cc2)nc1
Cc1ccc2cccc(OCc3c(Cl)ccc(N(C)C)n3C)c2n1
ONc1nc2c(s1)CCC(c1cccs1)C2
Oc1nc2cccc(Cl)c2c(O)n1CCN1CCN(c2cccc(Cl)c2O)CC1
CN1CCc2ccc(Cl)c3c2C1Cc1cccc(OCCCN)c1-3
ONC1CCc2ccccc2C1c1ccccc1Cl
CC(C)N1CCN(c2cccc3ccn(S(=O)(C4CCN(CCc5ccccc5)C4)C(=O)N4CCSC4=O)c23)CC1
Cc1cccc(O)C(=O)NCCCCN2CCN(C34CCC(c5c(C)cccc5C4)(O)CC3)CC2)C1
Brc1ccc2c(c1)CCCC2NCCCCN1CCCCC1
CCCCCN1CCC(c2c[nH]c3ccccc23)CC1
CCC12Cc3c([nH]c4ncc(F)cc34)C3=C(C)C(=O)CCC3(C)C12
COc1ccc(Cl)cc1N1CCN(CCCNC(=O)c2cc(C)n(C)c(=O)c2C)CC1
CN1CCN(c2cccc3sccc23)CC1
CCc1cccc(N2CCN(CCCc3ccccc3)CC2)c1
c1cc2c(c(Cn3ccnc3)cn3ccc(CN4CCNCC4)c23)[nH]1
CCN1CCCC1CNC(=O)c1cc(O)c2ccccc2n1
CC1Cc2c([nH]c3ccccc23)C2(CCCCCC2)N1C
CC(=O)NCCc1c[nH]c2ccc(OC)cc12
OC(=Nc1cccc(F)c1)N1CCN(CCCOc2ccc(-n3ccnc3)cc2)CC1
COC(=O)C1(c2ccccc2)CCN(CCCCCN2CC3CCCC(C2)N3C)CC1
CC(C)(O)c1cccc(CN2CCC(N3CCN(c4cccc(C(F)(F)F)c4)CC3)CC2)c1
Nc1ccc(CC2CCN(CCCc3c[nH]c4ccc(F)cc34)CC2)cn1
CCN(C)C1Cc2cccc3nc(O)n(c23)C1
COc1nc(N2CC3CN(C)CC3C2)cc2cccc(OCCNCCCCN3CCC(C)(C)CC3)c12
COc1ccccc1N1CCN(Cc2ccc3nc(C)c(C)c(N4CCN(C)CC4)c3c2)CC1
CN(C)CCc1c[nH]c2ccc(OCCCN3CCN(c4cccc(C(F)(F)F)c4)CC3)cc12
Cc1cc(F)c(C)c(N2CCC(CCN3CCN(c4cccc(Cl)c4Cl)CC3)CC2)c1
Cc1ccc(F)c(N(CCCN2CCN(c3cccc(N4CCN(C)CC4)c3)C(C)C2=O)C2CCCCC2)c1
c1ccc(Oc2ccccc2-c2ccccc2)cc1
COc1ccccc1N1CCN(CCNC(=O)c2ccc(Cl)c(Cl)c2)CC1
CN(C)C(=O)N1CCCC1CSc1ccccc1
O=C(Cn1cc(-c2cccc(Cl)c2)cc1-c1ccccc1)CN1CCN(c2cccc(Cl)c2)CC1
Oc1nc2ccccc2c(OCCCN2CCN(c3ccccc3)CC2)c1CCCCc1cccc(F)c1
CN1CCN(c2cc(C(F)F)cc3c2OCCC32CCCCCC2)CC1
N#Cc1cc(N2CCN(CC3CC3)CC2)c2c(c1)CCO2
CCCCCN(CCCCC)CCc1ccc(O)c(C(=O)NC(c2ccccc2)C2CCCN2)c1
Cc1ccccc1-n1c(Cn2nc(-c3ccc4c(c3)NC(=O)CN4)cc3cc[nH]c(=O)c32)cc2ccccc2c1=O
Oc1c2c(OCCN3CCc4ccccc4C3)cccc2nc2ncccc12
CC(=O)OC1CC(F)(F)CN1CC(=O)O
CCn1c(-c2ccc(OC)cc2OC)c(C2=C(CCN3C)C(c3ccccc3)(c3ccccc3)OC2=O)cc1C(=O)O
Fc1ccc2c(c1)CCCc1c-2nc2ccc(S(N)(=O)=O)cc2c1-c1ccccc1
COc1ccccc1N1CCN(CCCNC(=O)c2nsc3ccccc23)CC1
COc1cccc(C(=O)NCCN2C3CCCC2CC(O)(c2ccccc2)C3)c1
O=C1N(CCN2CCC(CF)CC2)CCN1c1cccc(Cl)c1
COc1cc2c(c(O)c1Nc1cccc(CN3CCN(C(C)=O)CC3)c1)CN(C)CC2
OC(CCN1CCC(n2c(O)nc3ccccc32)CC1)(c1ccccc1)c1ccccc1
OC1(c2ccc(-c3c4ccccc4[nH]3)cc2)CCC2CCCC1CC2
NC(CSC(=O)N1CCn2c(nc3cc(F)ccc32)C1)Cc1c[nH]c2ccc(F)cc12
COc1cccc(N2CCN(CCn3c(=O)sc4ccccc43)CC2)c1
COC1COCCC1Nc1c(OC)cccc1Sc1ccccc1Cl
COc1ccccc1N1CCN(CCCCCCn2c(O)c3ccccc3c2Cl)CC1
O=C1C2CCCN2C(=O)N1CN1CC(c2ccccc2)CC1
CCNCC1COc2ccccc2N1CCN1CCN(c2ccccn2)CC1
O=C1Nc2ccccc2C=C12CCN(CCCc1ccccc1)CC2
CC(=O)Nc1ccc(COc2cnc(NCC(C)N)nc2)cn1
CC(C)Oc1ccccc1N1CCN(CCCCn2c(=O)c3c(sc(N4CCNCC4)c3=O)c3sccc32)CC1
COc1ccccc1N1CCN(CCCc2ccc(O)c3c2OCC3)CC1
OC(CNCc1ccccc1)COc1cccc(OCCN2CCCCC2)c1
COc1ccc(CN2CCN(c3ccccc3OC)CC2)cc1
CCc1nc2c(=O)n(CCCCCN3CCN(c4cccc(Cl)c4Cl)CC3)[nH]c(=O)c2n1C
COc1ccccc1N1CCN(CCN(Cc2ccc3c(c2)Cc2nn[nH]n2)C(=O)C(C(=O)NO)C2CC2)CC1
CCCN(CCc1ccc(OCOC)cc1)C1CCc2cc(O)ccc2C1
O=C(Nc1nc2ccccc2s1)C1CCCCN1CCOc1ccc(F)cc1
CCN1CCc2cccc3[nH]cc(c23)CC1
CCCn1cc(C#Cc2ccn3c(SC)nc(N)c23)c(=O)n1-c1ccccc1
CC(O)(c1ccccc1)C(=O)NC1C2CC3CCC1CC(O)(C3)C2
CN1CCc2ccc(O)c3[nH]c(C(=O)NC4CCCCCC4)cc23
COc1ccc2c(c1)Cc1ccc(OC)c3c1CCC3CN(C)CCCr3C)1CCNCC2
COc1cccc2c1CCC(CNCCCNc1ccccc1O)CO2
O=C1C(O)=C(c2ccc(F)cc2OCCCN2CCN(Cc3ccc(Cl)cc3)CC2)S(=O)(=O)N1
COc1ccccc1N1CCN(CCCCCN(C(=O)Nc2cccc(F)c2)c2ccccc2)CC1
COc1cccc2cc3c(c12)CCN(CCO)C3c1cc3c(cc1-3)OCO3CO2
OC(=NC(c1cnc(Cl)nc1)N1CCN(Cc2cccc(Br)c2)CC1)c1cnccn1
COc1ccccc1N1CCN(Cc2ccc(OCCCN3CCCCC3C)cc2)CC1
Cc1c2c(OCCN1Cc1cccc(OCCF)c1)CCC(c1cccc(C(=O)NCCCCN)c1)C2
Oc1ccc2[nH]cc(CCCN3CCN(c4ccoc4)CC3)c2c1
O=C(O)C(CC1CCCC1)N1CCN(C(c2ccc(Cl)cc2)c2ccc(Cl)cc2Cl)CC1
CC1N=C(O)c2cc(-c3cccc4[nH]cc(c34)c2)OCC12C(F)(F)COC(C)(C)C2
Nc1nc(N2CCN(CCCCN3CCN(c4ccccn4)CC3)CC2)cc(Cl)n1
COc1ccccc1N1CCN(CCCCCN=C2CC3CCC2C3)CC1
Cc1cc(NC2CCCN(Cc3coc4cc(F)ccc34)C2)nc2ccccc12
COc1ccccc1N1CCN(CCCCn2c(O)c3c(c2Br)CCOC3)CC1
COc1ccccc1N1CCN(CCN(C)S(=O)(=O)c2ccc3ccc(C)cc3c2)CC1
N#Cc1cccc(C(=O)N2CCc3ccccc3C2)c1
Cc1cc2c(C3CCCN(CCc4ccccc4)CC3)c[nH]c(=O)c2cn1CCN1CCCC1
COc1ccccc1N1CCN(CCCCCCC(=O)Nc2ccc3ccccc3c2)CC1
COc1ccc2[nH]cc(CCC(=O)CCN3CCN(c4ccccc4C)CC3)c2c1
COc1ccc2c(c1)CCC(CN1CCN(c3ccccc3)CC1)C2=O
CC1(c2ccccn2)CCCN(COc2ccc(CC(NC(=O)c3cscc3-c3ccccc3)C(F)(F)F)cc2)CC1
Nc1ccccc1C(=O)CCN1CCC2c3cccc4[nH]ncc4c3CC21)CC1CC1
Cc1cccc(N2CCN(CCC3CCC(NC(=O)CNC(=O)c4ccccc4)CC3)CC2)c1C
CCCN(CCN1CCN(c2ccccn2)CC1)C1CCc2ccc(O)cc2C1
COc1ccccc1N1CCN(CCCCNC(=O)C=Cc2ccnc3occ(C)c23)CC1
COc1c2c(c(OC)c(CNC(=O)c3ccc(Cl)cc3)c1)CCC(C)C2
Clc1ccc2c(c1)N(CCN1CCN(c3ccccn3)CC1)CC2
c1ccc2c(N3CCN(C4CCc5ccnc6[nH]cc-6c4)CC3)cccc2c1
Cc1ccc(-n2c(-c3ccc(S(C)(=O)=O)cc3)cc3c2CCC(=O)O3)cc1
O=C1C2CSC(=NNC3CC3)NC2C(O)=C1O
Fc1ccc2[nH]cc(CCCCn3cccn3)c2c1
Oc1ccc2c3c1OCC3=O
O=C1C2CCCCN2C(=O)N1CN1CCN(c2ccccc2)CC1
CN(CC(=O)NCc1ccccc1)Cc1cccc2ccccc12
Cc1ccc2cc1CCc1c-2n[nH]c1-c1ccc(O)cc1
CCC1Oc2c(cccc2C(=O)N2CCNCC2)NC1=O
O=C1N(CCN2CCCCCC2)CCN1c1ccccc1
COc1ccccc1N1CCN(Cc2ccccc2Cl)CC1
OC(COc1cccc2[nH]ccc12)CN1CCc2ccccc2C1
O=C(CCCN1CCN(c2ccccn2)CC1)Nc1cc(-c2cccs2)ccn1
COc1cccc2c1CCC(CN1CC3C(CCc4ccccc4)(CC1)C3)O2
CCN1CCCC1CCNC(=O)c1c(C)n(-c2ccc(F)cc2F)c2ccc(Cl)cc12
CCCCN1CCC2CCc3c(cccc32)CC1
Cn1c(=O)c2c(nc3n(CCCN4CCN(c5cccc6nc(C)ccc56)CC4)c(O)cn13)CCCS2
O=S(=O)(NCCCCN1CCN(c2nsc3ccccc23)CC1)c1ccsc1
CCn1c(=O)c2c(nc3nc(NCCN(C)C)nn32)n(Cc2ccccn2)c1=O
Oc1[nH]c2ccccc2c1CCCN1CC=C(c2cccc(C(F)(F)F)c2)CC1
CCCc1cc2cc(CCC)c(OC)cc2nc1-c1ccc(C(=O)NCCCN2CCN(c3ccccc3OC)CC2)cc1
NC(=O)Nc1cc2c(ONCCN3CCC(C(=O)Nc4cccc(CC(F)(F)F)c4)CC3)ncnc2s1
CCCN1CCN(c2ccccc2)CC1
COc1ccc2[nH]cc(CCNCCOc3ccc4c(c3)CCN(C4CCCCC4)C3CCCCC3)c2c1
CC1CC(=O)N(C)c2c(CCN3CCN(c4cccc(Cl)c4Cl)CC3)sc3cccc21
COc1ccccc1OCCNCC1C2CCC(C1)N2CCC1CCCCC1
COc1cc(S(=O)(=O)c2ccc(C3CCN(CCN4CCN(C)C(C)(C)C4=O)CC3)cc2)c2sccc2c1
CSc1ccccc1N1CCN(CCCCC(=O)C(N)Cc2ccc(=O)c3sccc3c2)CC1
Oc1cc2c(cc1O)CN(CCCCCN1CCc3ccccc3C1)CC2
CN1CCc2c(sc3ncn(CCN4CCN(c5ccccc5F)CC4)c(=O)c23)C1
COc1ccc(C(=O)Nc2ccc(C)c(C34COCC3S(=O)N(C)C4)c2)nc1
CCN(CCCCCCc1ccccc1)C1COc2c(O)cccc2C1
Oc1cc2c[nH]c3cccn(CCCN4CCN(c5ccccc5)CC4)c3c2cc1F
NC1=Nc2cc(Cl)cc(Cl)c2C2CC1
CCCN1CCc2cccc3c2N(CCCN(C)Cc2ccccc2)C1=O
O=C1CC2(CCCC2)CC(=O)N1CCN1CCN(c2cccc3c2OCCO3)CC1
Cc1ccc2cccc(OCCCN3CCN(c4cccc5c4OCCO5)CC3)c2n1
CCN1CC(C)Oc2nc(N3CCN(C(C)CC)CC3)c3cccc(C)c3c2CC1=O
N#Cc1cccc2sc(CC(N)C(=O)NC3CCc4cc(F)ccc43)cc12
Fc1ccccc1N1CCN(CCCSc2nc3ccccc3o2)CC1
OC1(c2ccc3c(c2)OCO3)CCC(N2CCN(CC=Cc4sc5ccccc5c4Cl)CC2)CC1
CNC1CCc2c(O)ccc3c(N(C)CCCF)cc(c23)C1
CCc1ccccc1N1CCN(CCNc2ccccn2)CC1
CN1CCN(c2cccc3c2OCCC3)CC1
COc1ccccc1N1CCN(CCc2cc(SC)no2)CC1
CC1CC(=O)Nc2ccc(CCCN3CCN(c4nsc5ccccc45)CC3)cc21
CC(C)C1Cc2ccccc2CN1C(=O)c1cccc(C(N)=O)c1
NC(=O)c1ccc2[nH]c(C3=CC4CCC(C3)N4CCN2Cc2ccccc2)nc1=O
O=C1CC2(O)CCC(C2)C1=Cc1ccc(Br)cc1
CCCNC1CCc2cccc3c2C1Cc1ccc(O)c(O)c1-3
OC1(c2ccc(Cl)cc2)CC2CCC(N3CCN(CCc4ccccc4)CC3)CCC2C1
O=C(NCCCCCN1CCN(c2ccccc2Cl)CC1)c1ccc(Cl)c2c1CCOC2
CC(=N)N1CCC(S(=O)(=O)c2ccccc2Cl)CC1
CC(=O)NC1CCC(CCN2CCC(NS(=O)(=O)c3ccc(F)cc3)CC2)CC1
COc1ccccc1N1CCN(CCCCSc2nc(-c3ccccc3)nc3c2CCCC3)CC1
CC(C)NC1COc2cc(O)ccc2C1
Cc1ccc2c(N3CCN(CCc4cccc5c4OCC(=O)N5C)CC3)cccc2n1
COc1cc2c(cc1OC)CN(CCCCCCN1CCN(c3ccccc3)CC1)CC2
c1ccc(CCCCN2CCN(Cc3cc4ccccc4s3)CC2)cc1
CC1(C(O)=NC2CCCCCC2)CCCN1C(=O)N(CCC1CCN(C)C1=O)C1CCCC1
O=c1c2ccccc2ncn1CCCCN1CCN(c2nsc3[nH]ccc23)CC1
CN1CCN(C2=Nc3ccccc3Sc3ccccc32)CC1
CCCN1C(=O)C(C)Oc2c(CCCCN3CCN(c4ccccc4I)CC3)[nH]cc21
COc1ccccc1N1CCN(CCCCCCn2c(O)c3c(=O)n(C)c(=O)n(C)c3c2CCCc2ccccc2)CC1
CCN(CCN1CCN(c2ccccc2OC)CC1)C1CCc2ccc(O)cc2C1
CCN1CCCC=C(c2cc(C)c3cc(O)ccc3n2)C1
COc1ccc(C(=O)NCCN2CCN(c3ccccc3OC)CC2)cc1)S(=O)(=O)c1ccc(Cl)cc1
CN1CCN(C2=Cc3c4c(ccc3C(C)C)C2c2ccc(O)cc2O3)CC1
CC(C)Oc1cccc(N2CCN(CCCCn3nc(-c4ccc(F)cc4)c4c3ccccc4c3=O)CC2)c1
CC(c1ccc(F)cc1)N1CCN(C2CCC(c3ccc(F)cc3)c3c2OCCO3)CC1
CC(CO)NCC(=O)N1CCC(Oc2ncc(C(F)(F)F)cn2)CC1
Fc1ccc(CN2CCN(CCOc3cc4ccccc4o3)CC2)cc1
COc1cccc(OC)c1C1NC(=O)N(C)c2ccccc2S1(=O)=O
OC1(c2ccc(F)cc2Cl)CCN(Cc2c[nH]c3ccccc23)CC1
Oc1nc2ccc(OCCCN3CCN(c4ccccc4)CC3)cc2[nH]1
Cc1cc2c(N3CCN(CCc4cn5cccnc5n4)CC3)cc(F)cc2[nH]1
COc1ccccc1N1CCN(CCNc2cc(OC)nc(-n3ccnc3)c2OC)CC1
CC(=O)NCCCc1cccc2nc(C3CC3)n(Cc3ccc(F)cc3)c12
CCCN(CCCCNC(=O)CCc1ccc2ccccc2c1)C1Cc2ccc(O)c(OC)c2CC1
COc1cccc2c1CCCC2CN1CCN(c2c(Cl)cccc2Cl)CC1
COc1cccc2c1CCCC2CCN(C)CCCc1ccc2c(c1)CCC2CCC(=O)O
COc1ccc2c(C(=O)NCc3ccc(F)c(F)c3)coc2c1OC
COc1cccc(N2CCN(CCCCn3nccc3Oc3ccc(N)cc3)CC2)c1
CCN(CCCCCNC1=Nc2ccc(CN3CCN(C)CC3)cc2N2C=C(C)CCC12)Cc1ccccc1
COc1cccc2c1CCC(NCCN1CCc3n(c4ccc(Cl)cc34)C2C1)C2
Cc1cccc2cc(CN(C)CCCc3cn4c(N)ncc4n3ccn4)ccc12
CC(=O)OCN1CC2CC(C1)C2
CCOc1ccccc1N1CCN(CCCNS(=O)(=O)c2ccc(C)cc2)CC1
Fc1ccc2[nH]cc(CCC3CCN(Cc4coc5cc(F)ccc45)CC3)c2c1
COc1ccccc1N1CCN(Cc2nc3ccccc3n2Cc2ccc(Cl)cc2)CC1
CC(C)(C)c1ccccc1N1CCN(CCCNC(=O)c2cccc3cnccn23)CC1
COc1ccccc1N1CCN(CCCNC(=O)NC2CCCc3ccccc32)CC1
CCNC(=O)Nc1cccc(Br)c1N1CCN(CCCn2nnc3occc3c2Cl)CC1
CC1CCCN1CCOc1ccc(CC(=O)c2ccc3c(c2)OCCO3)cc1
COc1ccccc1N1CCN(CCc2ccccc2)CC1
O=C1CC2(CCCC2)CC(=O)N1CCCN1CCN(c2ccccc2)CC1
CN1CCN(C2Cn3ccc(I)c3Sc3ccc(Cl)cc32)CC1
COc1ccccc1N1CCN(Cc2cc(O)c3ccccc3n2)CC1
COc1ccccc1N1CCN(CCn2ncc(-c3ccccc3)c2-c2ccccc2Cl)CC1
O=C(CCCCN1CCC(O)(c2ccc(Cl)cc2)CC1)c1ccc(F)c(F)c1
Fc1cccc(OCCNCC2CCCc3cccc(NC4CC4)c32)n1
NC(=O)c1cc(OC2CCC(N3CCN(Cc4cccc5c4OCC5)CC3)CC2)ccc1F
[NH]C1=Nc2cccc3c2c(c1C1CCCN(CCn3c(O)c4c4c(cccc44=O)OCO4)CC1)cn3C(=O)N2
O=c1c2coc3cccc132)n(C2CC(C2)C1
COc1cccc(CCN(C)CCCN2CCN(c3ccccc3OC)CC2)c1
Cc1c(N(Cc2ccc3ccc(C#N)cc3n2)c2ccc(C(=O)N(C)C)cc2)ccc(CCO)n1C
O=C1C2CCCN2Cc2ccccc2N1CCN1CCN(c2cccc(Cl)c2F)CC1
CS(=O)(=O)c1ccc(-n2nc(O)c3c(O)nccc32)cc1
COc1ccccc1N1CCN(CCOC(=O)Nc2nc3ccccc3n2Cc2ccc(C)cc2)CC1
COc1ccc2[nH]cc(C3CCN(CCCCCN4C(=O)NC(C)(C)C4=O)CC3)c2c1
Fc1ccc2nc(N3CCN(CCCCNC4CCc5ccccc5C4)CC3)sc2c1
COc1ccccc1N1CCN(CCCCN=C2C(=O)Nc3ccc(Cl)cc3N(CCCCCN)C2=O)CC1
CCCN(CCC)CCc1ccc[n+]1CCNCC1
Oc1nc2ccccc2n1CCCCN1CCN(c2ccccn2)CC1
Cc1ccc2c(N3CCN(CCc4ccnc5sccc45)CC3)cccc2n1
CCN1CCC(CN2CCN(C3(Cc4ccccc4)c4ccoc4c3)CC2)CC1
Cc1ccc2c(N3CCN(CCc4ccc(C(=O)N(C)C)cc4)CC3)cccc2n1
OC(CNC1CCC(c2nnn3cnc4[nH]ccc4c23)CC1)Cc1cccc(F)c1
CN1CCN(C2=Nc3ccccc3Sc3ccc(C#N)cc32)CC1
N#Cc1ccc2[nH]cc(CCCCN3CCN(c4ccc5ccccc5c4)CC3)c2c1
N#Cc1cccc(OCCCN2CCN(c3nsc4ccccc34)CC2)c1
COc1ccccc1N1CCN(Cc2nc3ccccc3s2)CC1
Cc1cc(CN2CCC(Cc3cn(-c4ccc(F)cc4)c4ccccc4c3=O)CC2)cc2c1OCC2
N#Cc1cccc(CN2CCN(c3ccc4nc(N5CCN6CCC5CC6)sc4c3)CC2)c1
NS(=O)(=O)c1ccc(C(=O)NCCCCN2CCN(c3ccccc3O)CC2)cc1
CCCN(CCN1CCN(c2ccccc2)CC1)C1CCc2ccc(O)cc2C1
COc1cccc(N2CCN(CCn3c(O)c(Oc4cccc5[nH]c(N)cc45)c(OC)c3OC)CC2)c1
OC1(c2ccc3c(c2)OCO3)CCC(N2CCC(c3ccn(C(F)(F)F)cn3)(c3ccc(F)cc3)CC2)CC1
CN(C)c1ccc(CNC2CCN(Cc3ccc([N+](=O)[O-])cc3)C2)cc1
FC(F)(F)c1cccc(CN2CCN(c3nc4ccccc4n4cccc34)CC2)c1
CCN(CC)C1CCc2cccc(O)c2C1
O=C1CC2(CCCC2)CC(=O)N1CCN1CCN(c2ccccc2Cl)CC1
Cc1cccc(CNCC2(F)CCN(C(=O)c3ccco3)CC2)n1
Cc1nn(-c2ccc(F)cc2)c2cc(CN3CCN(c4ncccn4)CC3)ccc12
Fc1ccc(CNCCCCN2CCC(c3cccc4c3OCCO4)CC2)cc1
CCCN(CCC)C1CCc2ccc(O)cc2C1
CCSc1ccccc1S1=CCC(N)C(=O)N1
Cc1ccc2cccc(N3CCN(Cc4ccccc4)CC3)c2c1O
Oc1c2c(cc(O)c1O)CC(c1ccccc1)CCC2
CN1CCN(c2cccc3cocc23)CC1
CC1(C)Oc2ccc(C3CCN(CCCc4c[nH]c5ccccc45)CC3)cc2C2=CCCC12
Cc1cnc(O)c(C(=O)NCCc2ccc(CN3CCN(C)CC3)cc2)c1
Cc1cc(C)c2c(c1)OCC(CNCC1CCCc3cc4c(cc31)CN(C)C4)O2
N#CC1(N2COCC2)CCN(Cc2cccc(-c3ccccc3)c2)CC1
COc1cc(C)cc(O)c1CC(=O)NC1CCN(Cc2cc[nH]c(=O)c2)CC1
O=C1CC2(CCCC2)CC(=O)N1CCN1CCN(c2cccc(Cl)c2)CC1
COc1ccccc1N1CCN(CCCCl)CC1
CN(CCc1c[nH]c2ccc(F)cc12)C1CCc2c(O)c(Cl)ccc2C1
COc1cccc2c1CCOCC21CCN(Cc2cc3cnccc3o2)CC1
O=C11C2CCCCN2C(=O)N1CCCCNCC1CCCCN(C2CCN(Cc3ccccc3)CC2)C1
CC(#Cc1ccc2[nH]ccc2c1)C(=O)NCNC1CN(C)Cc2c1ccc(O)c2O
COc1nc2c(c(NCCN3CCC(Cc4c[nH]c5ccccc45)O3)n1)CCN(c1ccccc1OC)CC2
CN1CCN(C2CC(c3ccc(Cl)cc3)c3ccc(Cl)cc32)CC11CCOc2ccccc2O1
CC1CN(CC=C2c3ccccc3C(O)(CC(F)(F)F)C2C)CCC1C
CN1CCN(c2cc3cc(S(=O)(=O)N(C)C)ccc3s2)CC1
CC1(C)OC2Cc3c(cccc31)CN2C(=O)Cc1cnc(N2CCN(CCN(C)S(C)(=O)=O)CC2)cn1
OCCCN1CCN(c2cccc3c2Oc2ccsc2-3)CC1
O=S(=O)(NCCCCN1CCC(c2noc3cc(F)ccc23)CC1)c1ccc(Cl)s1
COc1ccccc1N1CCN(CCCCNC(=O)c2ccccc2OC)CC1
CN1CCc2cc(Br)c(O)cc2C2c3cc(O)ccc3CCC21
CN1CCN(c2cccc3ccccc23)CC1
Clc1ccc2c(c1)CCCN2CCCCCN1CCN(c2ccccn2)CC1
CCCNC1CCc2cccc(OC)c2C1
CCc1ccc([N+](=O)[O-])cc1Nc1ccc(C(=O)NC)c(C)c1
Oc1cc2c(cc1O)C1c3ccccc3CN(CC1)C2
CCCN(CC=CI)C1CCc2cc(O)ccc2C1
CCN1CCC(Oc2ccc3nc(N4CCN(C(=O)c5cccc(C#N)c5)CC4)c(NC4CCCCC4)nc3c2)CC1
Oc1ccc2cc(C3CC3)sc2c1
O=S(=O)(CCCN1CCN(c2ncccn2)CC1)c1ccc(F)cc1
N#Cc1cccc(OCCCN2CCC(c3noc4cc(F)ccc34)CC2)c1
Cc1ccc2c(OCCCN3CCC(NC(=O)c4cnsc4C)CC3)cccc2n1
CN1CCc2cccc3c2C1Cc1ccc(OCCl)c(O)c1-3
Nc1cccc2ccc(CCNCCc3c[nH]c4ccc(O)cc34)cc12
COc1ccccc1N1CCN(CCn2c(O)nc3cc(F)ccc3c2O)CC1
Nc1c2c(F)c(F)cc(OCCCN3CCN(CCCc4c[nH]c5ccccc45)CC3)c2sc1=O
CC1(C)CCc2ccc(N3CCN(Cc4cnc(O)c5c4NCC5)CC3)cc2O1
O=S(=O)(c1cccc(CCN2CCN(c3ccccc3)CC2)c1)N1CCCCC1
CC(C)CCNC1CCc2cccc(O)c2C1C
CN1CC(N=c2cccc3nc(C4CCCCC4)c(Oc4ccc(C(F)(F)F)cc4)n23)C1=O
O=C1N(CCN2C3CCC2CC(O)(Cc2ccccc2)C3)CCN1c1cccc(C(F)(F)F)c1
COc1ccccc1N1CCN(CCn2nc3c(c(=O)[nH]c3n2)CCN(C)CC3)CC1
Cc1sc2nc(SCCCN3CCN(c4cccc(F)c4Cl)CC3)n(N)c(=O)c2c1C
CC(C)Oc1ccccc1N1CCN(Cc2cn(-c3ccc(F)cc3)c(-c3ccc(F)cc3)n2)CC1
N#Cc1ccc2nc(NCCO)nc(N3CCN(CCc4coc5ccc(F)cc45)CC3)c2c1
CC1Cc2c(sc3ccc(O)cc23)N1C
CCOC(=O)N1CCN(CCCCN2CCc3cccc4c3C2(C)CN(CC)C4=O)CC1
O=c1c2ncn3c4ccccc4c(c23)-c2ccccc2cn1CCN1CCOCC1
COC(CN1CCC(c2cccc3c2oc2ccccc23)CC1)c1ccccc1
CCCCCCCCCCCCc1cc(C(=O)NCCc2cccc(F)c2)nn1C
O=S(=O)(NCCCCN1CCC(c2coc3cc(F)ccc23)CC1)c1cc(Cl)ccc1Cl
Cc1ccc(C(=O)NCCCC2CCN(C3C4CC5CC(CC3C5)c3ccccc34)CC2)s1
CCCN(CCCCNC(=O)c1ccc([N+](=O)[O-])cc1)C1CCc2ccc(OC)cc2C1
COc1cccc2c1CCN(C)CC2
O=C1c2cc(CCN2CCCC2)nn1Cc1ccc(Cl)cc1
CCCC1=NC2(CCCC2)C(=O)N2CCC3(C)C(CCC3)C1C2
CC(c1coc2ccccc2c1=O)N1CCC2(CCc3ccc(C(F)(F)F)cc32)CCc2ccccc21
CCCCCCCCCCCN1OC(Cc2ccccc2)C2(CCCC2)OC1=O
CC(C)c1nnc(SCCCN2CCN(c3cccc4ccccc34)C2)n1Cc1ccc(C(C)C)cc1
CC(=O)OC1CCC(C)C(C)(NCc2c(C)noc2C)CNC(C)=N1
CCc1nc2c(s1)CN(C)CC2c1nc(O)c(C)s1
O=C1c2ccccc2C(=O)N1CCCCCN1CCN(c2ccccc2)CC1
CCc1ccc(C(=O)NCCCN2CCN(c3ccccn3)CC2)cc1
CN1CCc2cccc3c2C1Cc1cccc(O)c1-3
FC(F)(F)c1cccc2c1CC(N1CCN(CCCc3c[nH]c4ccccc34)CC1)C2
COc1ccccc1N1CCN(CCCCn2c(O)c3c(nc2Br)CN(C)CC3)CC1
COc1ccc2c(c1)CC(NCCCNC(=O)c1c(F)ccs1)CC2
O=C1c2ccccc2C(=O)N1CCCCN1CCN(c2ccccc2)CC1
CN1CCc2cc(Cl)cc3c2C1Cc1ccc(O)c(O)c1-3
N#Cc1ccc2[nH]c(O)c(CCCCCC(=O)N(O)C(Cc3ccccc3)C(=O)NCCCN)c2c1
CNCC(c1ccc(Br)cc1)c1ccccc1
COc1ccc(F)cc1N1CCN(CCCN2C(=O)C3CCCCN3C2=O)CC1
c1ccc(N2CCN(CC3CCC(c4ccccc4)(c4ccc(Cl)cc4)O3)CC2)cc1
CCCCN1C(=O)C(=C2C=CC3C4CC=C5CC(C(O)C(CCCO)OCCOC(C)CC)N(C)C5N(C)CC43C)C2C1=O
COc1ccc2c(CCCN3CCN(c4cccc5c4OCCO5)CC3)coc2c1
COc1ccccc1C1CCC(N2CCN(c3c(C)cccc3C)CC2)CC1
COc1cccc(CN2CCN(c3ccccc3OC)CC2)c1
Cn1c(=O)c2c(nc3nc(-c4ccc(F)cc4Cl)cn3c2O)n(C)c1=O
CCCn1c(=O)c2cc(CCCCN3CCN(c4ccccc4Cl)CC3)ccc2n(C)c1=O
O=c1c2ccccc2ncn1CCN1CCN(C2Cc3ccc4cccc(c42)C2CCCC2)CC1
NC1CC(N2Cc3ccccc3N(CCCCN3CCN(c4ccccc4O)CC3)C2=O)C(=O)O1
O=C(CCCCCN1CCN(c2nnc3ccccn23)CC1)c1cc2ccccc2s1
Fc1cccc(-c2ccc3c(N4CCOCC4C)ncc-3[nH]2)c1
O=C1CC2(CCCC2)NC(=O)NNC(=O)CCCCNCC=CCSI
CCCSc1nc2c(c(=O)n1Nc1cccc(F)c1)SCCC2
Cn1ccc2ccc(N3CCN(CCC(=NOc4cccc5[nH]ccc45)c4cccc(Cl)c4)CC3)cc21
Cc1ccc2c(OCCN3Cc4ccccc4CC3C#N)cccc2n1
Oc1nc2ccccc2n1CCCCN1CCN(c2cccc3ccccc23)CC1
COc1cc(N2CCc3nc(NC(C)C)oc3C2)ccc1I
COc1cc2[nH]c3cc4c(cc3c2c2ccccc32)cc(=O)n4C
Nc1ccccc1NC(=O)c1ccc(-c2ccn(CCCCCF)n2)cc1
CN1CCN(c2nc3ccccc3n3cccc23)CC1
Clc1ccc(OCCCN2CCC(c3nsc4cccnc34)CC2)cc1
COC(=O)C1CC2CCCCCN2CCCCN1CC1CC2Cc3c(c(F)c(C)c(C)cc3C)C(=O)CC12C
CCN1CCCC1CNC(=O)c1nc(O)c(S)c(O)c1O
CCc1cc(C)c2c(c1)OC(CN1CCC(c3cccc4ccccc34)CC1)CC2=O
CN1CCN(c2cccc(C(=O)N3CCN(C4CCCCC4)CC3)c2)CC1
Cc1ccc2c(N3CCN(CCc4ccc(F)c(F)c4)CC3)cc(F)c(F)c2n1
OCc1cc(F)c(-c2cc(O)n3c(-c4cccc(NBr)c4)cnc23)c(F)c1
Cc1c(F)c(C)c(O)c(C(=O)NC2CC3CCCCC3C2)c1CCCN1CCC(N2CCCCC2)CC1
COc1cccc2cc3c(c12)CC(N(CCCC(=O)NCCc1ccccc1F)C(C)=O)CO3
CN1CCN(CCS(=O)c2ccc3ccccc3c2OCCN2CCCC2=O)CC1=O
CCCN(c1ccccc1)c1cc(C)cc(C(=O)NCCCCCN2CCN(c3ccc(Cl)cc3Cl)CC2)c1
CCCN(CCCCNCc1ccccc1)C1CC1
O=C1CC2(CCCC2)CC(=O)N1CCN1CCN(c2nsc3ccccc23)CC1
O=C(NC1CCC(CCN2CCN(c3cccc(Cl)c3Cl)CC2)CC1)C1CCCCC1
COc1ccccc1N1CCN(CCCNC(=O)c2ccc(OC)nc2)CC1
O=C(CCCCCCN1CCN(c2nccc3cc[nH]c23)CC1)c1ccc(F)cc1
C=CCC(CCC(C)CC=C)C1CCC2C(=O)CCC2C1OC(c1ccccc1)c1ccccc1
N#Cc1cccc(-c2ccc(OCCCNCC(O)c3ccccc3)cc2)c1
COc1cc(N)c(Cl)cc1C(O)=NCCCCN1C2CCC1CC(c1c[nH]c3ccccc13)C2
O=C(Nc1ccccc1F)N1CCC(CN2CCC(Oc3cccc(NC(=O)N4CCC(F)(F)C4)c3)CC2)CC1
OCC1CN(Cc2cccc(Cl)c2)CCC1Sc1ccc(O)cc1
COc1ccccc1N1CCN(CCCCCCCN2C(=O)C3CCCC3(C)C2=O)CC1
CCNc1ccc(OC)c2nc(OCCCOc3ccccn3)c(C)cc12
Oc1cc2c(OCCNCc3cccc(Cl)c3)ccc(F)c2[nH]1
Cc1cc(O)c2c(O)c(C(=O)NCCCCN3CCN(c4cccc(Cl)c4)CC3)c(O)cc2n1
CC(C)(C)CN1CCN(Cc2ccc(N)cc2)CC1
CN1CCC2(CC1)CN(c1ccccc1)CC2c1ccccc1
COc1ccccc1N1CCN(CCCn2c(=O)sc3ccccc32)CC1
OC(CCN1CCSC2=NCCN21)c1csc2ccccc12
COc1ccc2[nH]cc(CCN3CCN(c4ccccc4)CC3)c2c1
CCCN1CCc2cccc3c2C1Cc1ccc(O)c(O)c1-3
COc1ccccc1N1CCN(CC(CN2C(=O)NC3(CO)CC3(C)C2=O)c2ccccn2)CC1
COc1ccccc1N1CCN(CCn2c(=O)c3ccccc3[nH]2)CC1
Cc1ccc2c(CCC3(C)C(=O)NC(=O)N(CCC(=O)O)c3ccc(Cl)cc3)ccOcc2[nH]1
CCN(CCCCN1CCN(c2ncccn2)CC1)C(=O)c1cccc(F)c1
Oc1c2c(c(O)n1OCC(c1ccccc1)OCCc1ccccc1)OC1C=CC(CN2CCCC2)O1
OC1(c2ccc(-c3cccc(F)c3)cc2)CCN(Cc2ccc(-c3nc4ccccc4s3)cc2)CC1
CN1CCN(C2=SC(CCN3CCN(c4ccccc4Oc4ccccc4)CC3)C(=O)NC2=O)CC1
O=C1C2C=NCCN2C(=O)N1CCCCN1CCN(c2cccc3c2OCO3)CC1
COc1ccc(N2CN3CCN(CCc4ccccc4)C3C2=O)cc1
O=C1Sc2ccccc2N1CCCCN1CC=C(c2c[nH]c3cc(F)ccc23)CC1
COc1ccccc1N1CCN(CC(O)COc2cccc3[nH]c(O)cc23)CC1
CC(=NCCCCN)c1ccc2[nH]ccc2c1
O=C1COc2ccc(OCCCN3CCN(c4ccccc4)CC3)cc2N1
COc1cccc2sc(N3CCN(CCCCNC(=O)Nc4ccccc4)C4CC43)nc12
CNCC(O)COc1cccc2[nH]c3c(c12)OCCS3
CCN=C(O)N1CCc2cc(OCCCCN3CCC(c4cc(F)cc(F)c4OC)CC3)ccc21
O=C(c1cccc(Cl)c1Cn1ccnn1)N1CCN(C2CCC(C(c3ccc(F)cc3)(c3ccc(F)c(F)c3)CCN3CCCCC3)CC2)CC1
COc1ccccc1N1CCN(CCCCn2c(O)c3c(c(C)c([N+](=O)[O-])cc3C)c(C)c3ccccc23)CC1
Clc1cccc(N2CCN(CCCCNc3ccc4ccccc4n3)CC2)c1
Fc1ccc(-c2nnc3ccc(N4CCCCCC4)nn23)cc1
O=C(NCCCN1CCN(c2cccc(Cl)c2Cl)CC1)c1cccc(OCCN2CCCCC2)c1
C#Cc1cccc(N2CCN(CCn3c(-c4ccc(F)cc4)c(-c4ccc(F)cc4)nc3C)CC2)c1
CCN(CC1CC1c1cccc(O)c1)C1COc2c(O)ccc(O)c2C1
CCCN1CCN(c2cccc3c2COC3=O)CC1
COc1ccc2[nH]cc(CCCN3CCN(c4ccccc4)CC3)c2c1
COc1ccccc1N1CCN(CCSc2nc3ccccc3n2Cc2ccccc2)CC1
Clc1ccccc1Oc1ccccc1N1CCNCC1
COc1cccc2c1CCC(N)CC2
COc1ccccc1OCCNCCc1c[nH]c2ccc(OS(N)(=O)=O)cc12
COc1ccccc1N1CCN(CCNC(=O)c2cc3ccccc3n2C)CC1
N#Cc1ccc(CCN2CCN(c3ccccc3)CC2)cc1
CN(CCCN1CCN(c2nnc(OC)c3ccc(C(F)(F)F)cc23)CC1)C(=O)c1cccs1
COc1cccnc1N1CCN(CCCn2c(O)c3c(c4ccccc42)CCN(C)C3)CC1
CN1CCN(c2ccccc2CN(C)CC2(C)CC2)CC1=O
CCCN(CCC)C1CCc2cccc(O)c2C1=CC(=O)O
COc1ccc2c(c1)c(C1CCN(C)CC1)cn2-c1ccccc1
O=C1C2CCCN2C(=O)N1CCCCNCC=CNCC=C(CS)CCCNC1CCc2ccccc2C1
Cc1nc(C(=O)NC2CC3CCCC(C2)N3CCCCCN2CCN(c3ccc4ccccc4n3)CC2)cs1
c1ccc(CNCc2ccccc2)cc1
CCc1ccc2ncc(C3=CCN(Cc4ccc5c(c4)NC(=O)CO5)CC3)n2n1
COCCN(C)C(=O)c1ccccc1Oc1ccccc1
Cc1cc(OCCCCN2CCC(c3ccccn3)CC2)cc2ccccc12
COc1cccc(N2CCN(CCn3c(O)cc(C(N)=O)c3=O)CC2)c1
COc1ccc2c(c1)C(N(CCCCF)C1CCC(N)C1)CCC2
Cc1ccc2c(N3CCN(CCc4cccc5c4OC4OC5(CCCC(=N)N)C(=O)N(C)C4)CC3)cccc2n1
COc1ccccc1CNC1COc2ccccc2O1
COc1ccccc1N1CCN(CCCCNC(=O)c2ccccc2)CC1
CC1CN(Cc2ccccc2)CCN1C1CCc2ccc(O)cc2O1
CCCN(C)Cc1ccc2nc(NC(=O)c3ccc(C4CNCCO4)cc3)sc2c1
O=C(C1CCCCN1Cc1ccc(F)cc1)N1CCN(c2ccccc2)CC1
CC(=O)NCCc1cccc2nc(CCc3ccc4cccnc4c3)ccc12
Cc1ccc(C(=O)NC2CC3CCC(C2)N3Cc2csc3ccccc23)cc1
COc1ccccc1N1CCN(CCn2cnc3ccccc32)CC1
CN1CCN(CCCCCCCN2CCn3c(=O)c4c(ccc(Cl)c43)[SH]c3ccc(C(=O)N(C)C)cc3-4)CC2C1
Cc1ccc2c(N3CCN(CCc4cccc(N=CN(C)C)c4)CC3)cccc2n1
O=C(NCCCN1CCC(c2nc(-c3ccc(F)cc3)c3ccccn23)CC1)c1ccc2c(c1)CCCC2
O=S(=O)(NC1CCCCC1)C1CCC(c2nc(-c3cccc4ccccc34)no2)CC1
COc1ccccc1N1CCN(CCCCN2C(=O)C3CCN(c4ccccc4OCCCCO)CC32)CC1
Cc1ccccc1OCC1=CCCN1OCCc1ccccc1
COc1cccc2c1CC1CC(C1)c1c(c3ccccc3n2C)C1C
Oc1cc(O)n(-c2ccc(C(F)(F)F)cc2)c(=O)c1F
O=C1C2CCCCN2C(=O)N1CCN1CCN(c2ccccn2)CC1
CN1CCN(c2nc3c(s2)CC(c2ccccc2)C(N)CC3)CC1
COc1ccccc1OCCNCCCN1CCN(c2cccc(Cl)c2Cl)CC1
CCN(CCN1CCN(c2ccccc2SC)CC1)C1CCc2ccc(O)cc2C1
O=C(NCCN1CCN(c2cccc(Cl)c2Cl)CC1)c1ccccc1
Cc1ccc2ccc(C(=O)NC3C4CCN(CC4)C3Cc3cccc(c4)OC4)cc2n1
CN(CCCCCc1c[nH]c2ccc(F)cc12)C1COc2cccc(O)c2OC1
CCCCNC(=O)C(CCC(=O)OC)NC(=O)C1c2cccc3cccc23CC1CN3C
Cc1ccc(CCCCN2CCN(c3ccc4ccccc4n3)CC2)cc1
COc1cccc(OC)c1C(=O)NC1CCCCN2CCCCCCCN(C)C(=O)N1
COc1ccccc1N1CCN(Cc2cccc(Cl)c2)CC1
O=C1OCCN2C(OCCCF)CCC2C1=Cc1ccccc1F
O=S(=O)(NCCCCN1CCN(c2nsc3ccccc23)CC1)c1csc2ccccc12
CCN1CCCC1CNC(=O)c1cc(Cl)ccc1OC
Cc1cn2c(O)c(Cl)cnc2c1-c1ccccc1
COc1ccccc1N1CCN(Cc2csc3ccccc23)CC1
O=C(CCN1CCN(c2ccccc2F)CC1)c1ccc(F)cc1
O=C1NCCc2c(CC(c3ccc(Cl)cc3)c3ccc(Cl)c(F)c3)cccc21
O=S(=O)(NCCN1CCN(c2nsc3ccccc23)CC1)c1ccc(Br)s1
CCc1sc2c(N)nccn12
CN(C)c1cccc(C(=O)NCCCN2CCN(c3cccc(Cl)c3Cl)CC2)c1
Oc1nc2cc(Cl)cc(CCCCNCc3cccc(F)c3)c2s1
O=c1[nH]c2ccc3c(c2n1O)CCC(CN1CCC(c4ccc2O)(CCCN2CCN(c4ccccc4)CC2)CC1)O3
CCC(=O)NCCCNCCc1c[nH]c2ccccc12
CCCNc1nc(Nc2cccc(C(=O)NCCCCCCC(=O)NO)c2)cc2ncoc12
O=C1C2CCCN2C(=O)N1CCCCNCCc1ccccc1
Oc1nc2cc(Cl)cc(N3CCNCC3)c2[nH]1
CCCN(CCOC)C1COc2c1ccc(c1)Cc1ccccc1C(=O)N(C)C
COc1ccc2[nH]cc(CCNCCCF)c2c1
Nc1noc2ccc(-n3c(O)nc(-c4ccccc4)c3O)cc12
OCc1nc(CSc2ccc3c(c2)CCN(CC2CC2)C3=O)sc1C(F)(F)F
CCN1CCCC1CNC(=O)c1c(OC)c(CSCN2CCOCC2)c(Br)c(Br)c2c1OCCO2
OC(CNCCOc1cccc2[nH]cnc12)COc1cccc2c1CCCC2
COc1ccccc1N1CCN(CCN(Cc2ccc3ccccc3c2O)C2CC3(C)CCC2C3)CC1
COc1ccccc1N1CCN(CCCCNC(=O)c2cc(-c3ccccn3)no2)CC1
O=C(CCCN1CCC2C(C1)c1csc3cccc)c1oc2ccccc3c12
O=C(NCCCCCN1CCN(c2cccc(Cl)c2Cl)CC1)c1cc2ccccc2s1
CN1CCC(C(=O)N2CCC3(C)c4c(cccc4OC(C)C)CC3C2)CC1
Cn1c(=O)sc2cc(CCCCN3CCN(c4ccccc4OCCF)CC3)ccc21
O=S(=O)(NCCCCN1CCN(c2noc3ccccc23)CC1)c1ccc2ccccc2c1
Clc1cccc(N2CCN(CCCCc3ccccc3)CC2)c1CC1CCC1
COc1ccccc1N1CCN(CCCn2cc(CCCCN3CCN(c4cc5ccccc5o4)CC3)nc3c(OC)cccc32)CC1
Cc1cc(CN2CCC(CCOC(c3ccccc3)c3ccccc3)CC2)n(C)n1
Cc1c(C(=O)N2CCC(c3ccc(C#N)cc3)CC2)c(-c2ccc(F)cc2)sc1C(=O)NC1CC1
CN1CCC(c2ccccc2OC2CN(C)CC2)C1
COc1ccc(S(=O)(=O)CC2CCC(N3CCN(Cc4ccccc4)CC3)CC2)cc1
Cc1ccc(S(=O)(=O)NCCc2cccc(OC(=O)N(C)C)c2)cc1
Cc1ccc(C)c(N2CCN(CCn3c(=O)sc4c(O)cc(Cc5cccc6c5N(C)S(=O)(=O)C(C)(C)CC)c4=O)CC3C2)c1
COc1ccccc1N1CCN(CCCNC(=O)c2ccc3c(c2)NC(=O)CC3)CC1
CCN1CCc2cccc3c2C1Cc1ccc(OC)c(O)c1-3
COC1CCC2(CC1)Cc1ccc(NC1=NCCC(N)=NC1=O)C2CCc2ccc(O)cc21
COc1ccccc1N1CCN(CCCCNC(=O)c2ccc(-c3ccccc3)cc2)CC1
O=C(c1ccccc1CCCN1CCN(c2ccccc2I)CC1)c1ccsn1
Cc1ccc2c(N3CCN(C(=O)c4cc(C)c[n+]5[O-]CC(C)O)C(C)C3)nccc2n1
Oc1cc2c(Br)cc(O)c(Br)c2o1
CN(C)CCc1c[nH]c2ccc(CCCc3cc[nH]n3)cc12
Clc1ccccc1N1CCN(CC2CC(=O)c3ccccc3O2)CC1
NCCNCCCc1c[nH]c2ccc(F)cc12
COc1ccc(S(=O)(=O)N2CCCN(C(=O)C=Cc3ccccc3)C2CCc2ccccc2Cl)cc1N1CCN(C)CC1
O=S(=O)(NCCCCN1CCN(c2nscn2)CC1)c1cnc(OCCCF)s1
COc1cccc2c(C(=O)Nc3ccc(CN4CCN(C)CC4)cc3)cccc12
Fc1ccc2[nH]cc(CCNCCOc3ccc4nc5c(c4c2)CCCC5)c2ccccc12
O=C1N(CCN2CCCCCC2)CCN1c1ccc(Cl)cc1
Cc1ccc2c(c1)CC(CN1CCCC1)OCO2
COc1ccccc1N1CCN(CCn2cc(C)c3c(cc[n+]3ccc(NC(C)=O)c23)C(=O)N3)CC1
C#CCN(C)Cc1cn2c(-c3ccccc3)cc(-c3ccc(C4CNCC4)cc3)nc2n1C
COc1cccc(CCCCN2CCC(C(OCc3cc(F)ccc3OC)C(O)CNC2=O)C2CCCCC2)c1
C#CC1CCC(N2CCC(c3c[nH]c4ccc(F)cc34)CC2)CCC1
CS(=O)(=O)c1ccc(F)c(NC2CCC3CN(c4ccc(C(F)(F)F)cc4)CC3C2)c1
COc1ccc2cccc(OCCCCCNCCc3c[nH]c4ccccc34)c2c1
O=C1N(CCN2CCCCCC2)CCN1c1cccc(Cl)c1
CCCN(CCN1CCN(c2cccc3c2OCCO3)CC1)C1CCc2nc(N)sc2C1
CCN1CC=C(C(=O)NCCCN3CCN(c4ccccc4OC)CC32)CC1
COc1ccccc1N1CCN(CCCCN2CCC(c3ccccc3)CC2)CC1
Fc1ccc2[nH]cc(CC3CNCCO3)c2c1
CC(C)C(=O)N1CCN(CCCN2C=CN(c3ccccc3N)C2=O)CC1
CN1CCc2cc(O)c(O)c(O)c2CC1
O=C(NCCCN1CCN(c2cccc(Cl)c2Cl)CC1)c1ccc(OCCCN2CCOCC2)cc1
CCCC=CC=CC=C1CC(CO)(COC(=O)c2ccccc2F)CCC1C
COc1ccc2c(c1)C(C(=O)NC1CCN(Cc3ccccc3)CC1)CCC2
CC(C)(C)OC(=O)N1CCC(CC#N)(C(=O)N2CCN(c3ccc(C#N)cc3)CC2)CC1
Cc1cnn(C)c1Oc1ccccc1N1CCN(C)CC1
O=C1Cc2ccccc2C(=O)N1CCCCN1CCN(c2ccccn2)CC1
CCOc1ccccc1N1CCN(CCCCn2c(O)nc3ccccc32)CC1
O=C1c2cccc3oc(CCN4CCN(c5ccccc5OCc5ccccc5)CC4)cc3c2O)S1
O=C1N(CCN2CCCCCCC2)CCN1c1ccncc1
O=C1c2c(sc3ccc(CCCCN4CCN(c5ccccc5)CC4)c3c2O)CC2CCCN2C12=O
C1=C2CNCCCC2(C(=O)N2CC3CCN(c4cccc(C(F)(F)F)n4)CC3)C1
COc1cccc(SCCCN(Cc2ccccc2)Cc2ccc(O)cc2)c1OC
OCCN1CCN(c2cccc(-c3cc4c([nH]3)C(Cc3ccccc3F)CNC4=O)c2)CC1
N#Cc1ccc(N2C3CCC2CC(O)C3)cc1
Cc1ccc2c(OCCN3CCC(Cc4ccc5c(c4)NC(=O)CO5)CC3)cccc2n1
CN1CCN(c2ccc3cc(NC(=O)C45CC6CC(CC(C6)C4)C5)ccc3n2)CC1
COc1cccc(Cl)c1N1CCN(CCn2c(=O)sc3sccc3c2=O)CC1
COc1ccccc1N1CCN(CCOc2cccc3c(OC)cccc23)CC1
CS(=O)(=O)N1CCC(c2cccc(C(=O)Nc3ccc(CCN)cc3C(N)=O)n2CC2CCCCC2)CC1
COc1ccccc1N1CCN(CCn2nc(O)c3c(n2)-c2cc(F)ccc2O3)CC1
O=C1C2CCCN2C(=O)N1CNCCCCCN1CCN(c2noc3ccccc23)CC1
NC(CC(=O)N1CCn2nc(Cl)cc2C1C1CC1)Cc1ccccc1
COc1ccc2c(c1)CC(CNCCCC[N+](=O)[O-])CC2
CN(CCCN1CCN(c2cccc(O)c2)CC1)Cc1ccccc1
COc1ccc(N2CCN(CCn3ccc(N4CCCC4)cc3=O)CC2)cc1
c1ccc(C(CCN2CCN(CCc3coc4ccccc34)CC2)c2ccccc2)cc1
CC(NC(=O)c1cn[nH]c1)c1ccc(Cl)c(OC(F)(F)F)c1
O=c1cc(-c2ccccc2)oc2cccc(OCCCCN3CCC(c4ccccc4)CC3)c12
Cc1ccccc1COc1ccc(-n2nc(C3CCCNC3)cc2N)cc1
COc1c(C(=O)NC2CCN(S(=O)(=O)c3ccco3)CC2)noc1N(C)S(C)(=O)=O
CN1CCN(c2nc3ccccc3n3cccc23)CC1
CCCN(CCCCN1CCN(c2ccc(Cl)cc2[N+]1=O)CC1)C1CCc2ccc(O)cc2C1
O=C(CC1CCCCC1)NC1CCC(CCN2CCN(c3cccc(C(F)(F)F)c3)CC2)CC1
CCCN(CCCCN1CC2CCCC2CC1)C1COc2ccc(F)cc2C1
CCCCCCC(=O)NCCCCCNC(=O)NC1CC(c2ccc3ccccc3c2)C1
CCc1ccnc(C(=O)CCCCN2CCN(c3cccc(Cl)c3C)CC2)c1
COc1ccc(NC(=O)NCCCCN2C3CCCCC3C2CCN2CCC(Cc3ccc(F)cc3)CC2)cc1
CCN1CCCC1CCNC(=O)c1c(F)cccc1F
CCCCN1CCc2cccc3c2C1Cc1cccc(O)c1-3
Cc1ccc2c(N3CCN(CCc4cccc(NC(N)=O)c4)CC3)cccc2n1
Ic1ccc2oc(C3CCN4CC3CC3C43CC=CC2OCC4)c1
O=S(=O)(NCCCCN1CCN(c2nsc3ccccc23)CC1)c1csc2ccccc12
CN(C)C1CN(c2cccnc2OC2CC(N(C)C)CC2)C1c1ccccc1
COc1ccccc1N1CCN(CCCCc2csc3ccccc23)CC1
CC(CN1CCN(c2cnc3cc(F)c(F)cc3n2)CC1)OC(N)=O
c1cc2c(NCCCCCN3CCC(c4cccc5c4OCCO5)CC3)ccc(CCN3CCN(CCCCNc4ccccc4)CC3)c2nc1O
COc1ccc2[nH]cc(CC(=O)Nc3ccc(-c4cccc(C(=O)O)c4)cc3)c2c1
CCCN1CCCC1CNCC(Cc1ccc(O)cc1)CCC
O=S(=O)(NCCCCN1CCC(c2noc3cc(F)ccc23)CC1)c1cccc2c1CCCC2
O=C(NCCCN1CCN(c2ccccc2F)CC1)C12CC3CC(CC(C3)C1)C2
CCNC(=O)N=c1[nH][nH]c2c(F)cc(-c3cn4ncccc4n3)cc12
NC(CC(=O)N1CCc2ccc(F)cc2C1)c1ccccc1C(F)(F)F
COc1ccccc1N1CCN(CCCS(=O)(=O)c2ccc3cc[nH]c3c2)CC1
O=C(NS(=O)(=O)CCCCOCn1ccnc1)c1cc2ccccc2s1
Nc1ncc(SCCCN2CCN(c3ccccc3)CC2)s1
Cc1cccc2nc(CCCCN3CCN(c4cccc5ccccc45)CC3)c3ccc(Cl)cc3n12
O=S(=O)(NCCCl)c1cccc(-c2ccc3cc(CN5CCOCC5)ccc4nc3c2)c1
O=C1C2CN(CCC(O)c3ccc(F)cc3)CC2CN1CCCN1CCN(c2ccccc2)CC1
COc1ccccc1N1CCN(CCCCN2C3C4CC(CC(C4)C2)C3)CC1
CCCOc1ccccc1N1CCN(CCCC1CCc2ccccc2OC)CC1
CCN1CCc2ccc(OC)cc2CC1
CCN(CCCN1C(=O)CC2(CCCC2)CC1=O)Cc1ccccc1
CCCN(CCC)C1CCc2cc(O)cc(O)c2C1=O
Cc1ccc2ccc(C3=NN(c4ccccc4)C(c4ccc5[nH]ncc5c4)C3)cc2n1
O=C1N(CCCCCN2CCC(c3ccccc3)CC2)CCN1c1cccc(Cl)c1
COc1ccc2c3c1OC1C(=O)CCC4CN(CCCCc4ccccc4)C(=O)N(C)C31CC2
CS(=O)(=O)Nc1ccccc1N1CCN(C2CC3CCC2C3)CC1
Brc1cccc(N2C3COCCC3CC2CN3)c1
COc1ccc2c(c1)CC(NC(=O)CCN1CCN(c3cccc(Cl)c3C)CC1)CC2
Oc1nc2ccccn2c1Cc1cccc(Cn2ccnc2)c1
Sc1nc2c(OCCNCCc3ccccc3)cc(Cl)cc2[nH]1
O=S(=O)(NCCCCN1CCN(c2ccccc2)CC1)c1ccc2ccccc2c1
COc1ccc(C(=O)NCCCN2CCN(c3ccccc3C)CC2)c(OC)c1OC
COc1cccc2c1CCC1CCN(CCn3c(O)c4c(c4ccccc42)CN(C)CC4)CC1
CC(CO)(CO)S(=O)(=O)NC1CCC(CCN2CCN(c3ccccc3OC(F)(F)F)CC2)CC1
CCc1ccc(OCCCN2CCC(N3C(=O)CCc4ccccc43)CC2)c2ccccc12
CC1CN(CCN=C2N=C(c3ccccc3)c3ccccc3Oc3ccc(Cl)cc32)CC(C)N1
CCN(CC1CCOCC1)c1c(C)nc(-c2c(C)cc(C)cc2O)c2cc(Cl)ccc12
COc1cccc2c1CCCC(=O)N2CCCN1CCN(c2ncccn2)CC1
COc1cccc(S(=O)(=O)NCCCN2CCN(c3nsc4ccccc34)CC2)c1
CN(CC(C1CC1)c1ccc(C(F)(F)F)cc1)C(=O)C(C)NCc1c[nH]c2ccccc12
CCCN(CCC)C1CCc3ccc(O)cc3C1
Cc1noc2c1C(=O)N(C)C13CCN(CC4CC4)C(CCc4ccc(F)cc41)C3)C2
Clc1cccc(OCCCNCC2CCc3ccccc3C2)c1
CC(C)(C)c1cccc(CN2CCC3c4ccc(O)cc4CCC3C2)c1
NC(=O)c1ccc2c(c1)C(N(CCCO)c1ccc3cc(F)ccn13)CCCC2
O=C(CCCN1CCN(c2ccccn2)CC1)c1ccccc1Br
CC(C)CN(C)CCc1c[nH]c2ccc(F)cc12
CN1CCN(C2Cc3ccccc3Sc3ccccc32)CC1
CC(C)N1CC2CCCCC2C1C=CCCN1CCN(c2ccccc2)CC1
O=C1NCCN1CC1CCN(C2CC(c3ccc(Cl)cc3)c3ccc(Cl)cc32)CC1
COc1cc(C)cc(N2CCN(CCCc3c[nH]c4ccc(F)cc34)CC2)c1
CCN1CCCC1CNC(=O)c1c(O)c(C)cc(O)c1OC
CN1CCN(C2Cc3ccc(-c4cnc(CCN5CCNCC5)[nH]4)cc3C(N)=N2)CC1
O=C1c2cccc(F)c2C(=O)N1CCCCCN1CCN(c2nccc(Cl)n2)CC1
COc1ccccc1N1CCN(CCN2CCc3cccc([N+](=O)[O-])c3C2=O)CC1
CN1CCc2cccc3c2C1Cc1ccc(OCCF)c(O)c1-3
Cc1nn(C)c2c(=O)n(-c3ccc(Br)cc3)nc(N3CCNCC3)c12
Fc1ccc2[nH]ccc2c1CCN1CCN(C2CC(O)(c3ccccc3)C2)CC1
O=C1CN(CC2CCC(N3CCN(c4ccc5ncccc5n4)CC3)CC2)CCN1c1ccccc1
O=C(NCc1ccccc1)Nc1cccc2ccc(CCN3CCCoc3c3ccccc33)cc12
Oc1ccc2c(c1)OCC(CNCc1ccc(F)cc1)O2
CCN1CC(CNC(=O)c2cc(Br)cc(I)c2)CC1=O
CC1CCC(CCN2CC3CCCN3C2=O)c2cc3c(cc2-1)NC3
CN1CCc2cccc3c2C1Cc1ccc(O)c(O)c1-3
O=C(NCCCN1CCN(c2ncccn2)CC1)c1ccc(Cl)cc1
COc1ccc(Cl)cc1N1CCCN(CCCCc2cccc3c2OCCO3)CC1
O=C(CCCCN1CCN(c2ccccn2)CC1)c1ccc(F)cc1
COc1ccccc1N1CCN(CCn2cc(OC)c3c(c2)OCO3)CC1
O=C1C2CCCCN2CCN1CCNS(=O)(=O)c1ccc(Cl)c2ccccc12
CN1C2CCC1CC(N=C2O)c1nsc(-c2cccc(Cl)c2)c1-2
O=C(CCCCN1CCC2(CC1)C(=O)N(Cc1ccccc1)CN2c1ccccc1)c1ccc(F)cc1
CS(=O)(=O)NCC1CCC(c2nc3cc(-c4ccccc4)ccc3s2)CC1
CC(=O)Nc1cccc(Nc2nccc(N3CCCCCC3)n2)c1
O=C(CCCN1CCC(Cc2ccc(F)cc2)CC1)c1csc2ccccc12
COc1ccccc1N1CCN(Cc2cn(-c3ccccc3)c3ccccc23)CC1
COc1ccccc1N1CCN(CC=C2c3ccccc3Sc3ccccc32)CC1
COc1ccccc1N1CCN(CCCCNC(=O)C(C)(C)c2ccc(C)cc2)CC1
CC1CN(Cc2ccccc2)CC(C)N1CC1CCc2cc(O)ccc2C1
COc1ccccc1N1CCN(CCCCN2C(=O)C3CCCNC3C2=O)CC1
CCN1CCC2c3ccccc3CCC21
NC(=O)CCN1CCC(c2cn(-c3ccc(F)cc3)c3ccc(O)cc23)CC1
Oc1cc2c(cc1O)-c1ccc(F)cc1CC2CCCN1CCCc1ccccc1
CN(C)CCn1cc(C#N)c2ccccc21
O=C1N(CCCN2CCC(c3nc4cc(CO)ccc4[nH]3)CC2)Cn2cccc21
Fc1cccc2c1CC(CCn1cccc(-c3ccccc3)c1=O)=N2
COc1ccccc1N1CCN(CCCNC(=O)C2CCC(c3ccccc3)(c3ccccc3)N(CC3CCCCO3)C2)CC1
CN1CCN2c3c(cccc31)C1Cc3cccc5c4CC2C1CCN4CC3C5C6C=C8C14C
CC1CCCN(CCOc2ccc(Cl)cc2Cl)C1
N#Cc1ccc(-c2ccc(CCCCCN3CCN(c4ccccc4O)CC3)[nH]2)cc1
Cc1ccc2c(N3CCN(CCc4cccc5c4OCC(=O)N5C)CC3)cccc2n1
O=C(NCCCN1CCC(n2c(O)nc3cc(Cl)ccc32)CC1)c1ccc(F)cc1
OCC1(c2ccccc2)CC2CCC(N3CCN(Cc4cccc(Cl)c4Cl)CC3)CC1C2
O=S(=O)(NCCCCN1CCN(c2cccc(Cl)c2)CC1)c1csc2ccccc12
O=C(CCCN1CCC2(CC1)COc1ccccc12)c1ccc(Cl)cc1
COc1ccc2c(c1)oc1c(O)c(C(C)Cl)ccc12
OC1(c2ccc(-c3ccc(F)cn3)cc2)CCC(N2CCC(F)(F)CC2)CC1
COc1ccccc1N1CCN(Cc2cc(C(=O)N3CCCCC3)n3ccnc(N)c23)CC1
COc1cccc2c1CCC1CCN(CC=Cc3cc[nH]n3)CC1C2
FC(F)N1CCN(Cc2cnn3ccccc23)CC1
O=C1Cc2ccccc2N1CCCN1CCN(c2ccccn2)CC1
c1ccc2c(N3CCN(CCC4CCc5ccc(Cl)cc54)CC3)cccc2c1
CCCN(CCN1C2CCC1c1ccccc1C1c1ccccc1C(=O)O)C1CCc2cccc(O)c2C1
O=C1CC(c2ccccc2)Sc2ccccc21
CC(C)CNc1ncc(C(=O)NCCO)c(N2CCN(C3CCCCC3O)CC2)n1
Fc1cnc(NCc2ccccc2)c(-c2ccccc2)c1
CCCc1ccccc1N1CCN(CCCC(=O)c2ccccc2)CC1
COc1ccccc1N1CCN(Cc2csc3ccccc23)C1=O
COc1cccc2c(C(=O)N3CCN(CCc4c[nH]c5ccccc45)CC3CN3CCCC3)coc12
CCc1csc2c(N3CCN(CC(O)c4cccc5c4OCC(=O)N5C)CC3)cccc12
Cn1cc(N2CCN3CCN(c4ccccc4)CC3C2)c2ncccc21
NC(=O)c1cccc2c1CCC(CN1CCCN(c3cc(F)ccc3Cl)CC1)C2
CCN1CCc2c(c3cc(Cl)ccc3n2C(=O)O)C1
Cc1cc(C)c(CNCC2COCC(N3C(CCC(=O)NC4CC4)C3)O2)c2ccccc12
CCNCC(O)COc1cccc2[nH]ccc12
Cc1cc2c(OCCN3CCC(Cc4csc5cc(O)ccc45)CC3)cccc2[nH]1
COc1cccc(C(=O)NN=C2C=CC(c3ccccc3[N+](=O)[O-])CC2N)c1
COc1cc(N)c(Cl)cc1C(=O)NCC1CCCN1Cc1ccccc1
C=CCCC1Oc2c(C)ccc(C)c2C(=O)C1=CC
Cc1cccc(CNCC2(F)CCN(C(=O)c3ccco3)CC2)c1
[H]C(F)(Cn1ccc2ccccc21)c1csc(N2CCN(CCO)CC2)n1
Cc1ccsc1C(=O)NC1CCC(O)CC1NC(=O)c1ccccc1
O=C1C2CCCN2C(=O)N1CCCCNCCCCCCN=C(O)N1CCN(C2CCCCC2)CC1
O=S(=O)(NCCCCN1CCN(c2nsc3ccccc23)CC1)c1ccc(Cl)s1
CCCN(CCCCN1CCN(c2ccc([N+](=O)[O-])cc2)CC1)C1CCc2ccccc2C1
CCOc1ccccc1N1CCN(CCCCNC(=O)C23C5CC(C(C)(C)CC2)C3)CC1
CCCNC1CCc2c(O)ccc3[nH]cc(C)c23)C1
CCOc1cc(Cl)ccc1OCC1CNCCO1
O=S(=O)(NCCCCN1CCN(c2nsc3ccccc23)CC1)c1ccc(OCc2ccc3ccccc3n2)cc1
Cc1oc2c(c1CCNCCc1ccccc1)CC(=O)O2
O=C1CCc2ccc(OCCCCN3CCN(c4cccc(Cl)c4Cl)CC3)cc2N1
Clc1cccc(Cl)c1OC(CN1CCCC1)C(c1ccccc1)c1ccccc1
COc1ccccc1N1CCN(CC(O)COc2cccc3nc(NC(N)=O)ccc23)CC1
CCCN(Cc1ccccc1)C1CCc2ccc(O)c(O)cc2C1
Cc1ccc(S(=O)(=O)NCCCN2CCN(c3cccc(C(F)(F)F)c3)CC2)c(C)c1
COc1cccc2c1-c1nc(O)ccc1CCC2CCCc1ccccc1
COc1ccccc1N1CCN(CCCCc2cn(-c3ccc(F)cn3)c3ccccc23)CC1
CCCNc1c2c(OC)cccc2c(O)n1C
N#Cc1cc(S(=O)(=O)NCc2sccc2Cl)ccc1Oc1ccc(F)cc1
NC1CCCN(C2CC(c3ccc(F)cc3)c3ccc(F)cc32)C1
COc1cccc(C2=CCN(CC3CCCc4cc(O)c(O)cc4C3)CC2)c1
O=c1c2ccccc2ncn1CCCCCN1CCN(c2ccccc2C(F)(F)F)CC1
O=C(NCCOc1ccccc1)NC1CCN(Cc2ccc(CN3CCCC3)cc2)C1
CCCCN(C)CCCN1CCN(c2ccccc2OC)CC1
O=C1CCc2cccc(OCCCCN3CCN(c4cc5c(s4)CCC5)CC3)c2C1
COc1cccc2c1CC(N1CCN(c3ccc(C(F)(F)F)cc3)CC1)CC2
CS(=O)(=O)c1ccc(S(=O)(=O)N(Cc2ccc3ccccc3c2)c2ncc(Br)cn2)cc1
CCOc1ccc(N2CCN(CCCc3c[nH]c4ccc(Br)cc34)CC2)cc1
COc1ccccc1N1CCN(CC=CCN2C(=O)CCc3ccccc32)CC1
COc1ccccc1N1CCN(CCCCNc2ccc(-c3cccc(C)c3)cn2)CC1
COc1cc(Cl)ccc1N1CCN(CCCCn2c(C)cc3ccccc32)CC1
O=C(NCCCN1CCC(c2noc3cc(F)ccc23)CC1)c1ccccc1
COCCN1CCc2c(ccc(O)c2C2c3cc(OC)ccc3CCN2C)C1
COc1ccccc1N1CCN(CCCCNC(=O)c2ccc(O)cc2)CC1
O=C(NCCCCN1CCN(c2cccc(Cl)c2Cl)CC1)c1ccc(OCCN2CCCCC2)cc1
C=C(CCN1CCC2(CC1)C(=O)NCN2c1ccccc1)c1ccc(F)cc1
COc1cc(C(=O)NCCCN2CCN(c3ccccc3OC)CC2)cc(OC)c1OC
Cc1ccc2sc(CCN3CCN(c4cc5c(nc3N)-c52c(F)ccc(C#N)c3F)CC3)c(=O)n12
COc1ccc2c(c1)C(=O)N(CCCCN1CCN(c3ccc(Cl)cc3)CC1)C2=O
Cc1ccc(CC2CCC(N3CCN(c4ccccc4)CC3)CC2)cc1
OC(CCN1CCN(c2nccc3occc23)CC1)c1csc2ccsc12
CCCCCN(C)CC=CCN1C(=O)c2cccc3c2C1Cc1cccc(O)c1-2
NCCc1c[nH]c2ccc(OCCN3CCN(C(=O)Nc4cccc5ncccc45)CC3)cc12
O=C1C2CCCN2C(=O)NN1CCCCN1CCN(c2cccc(C(F)(F)F)c2)CC1
NS(=O)(=O)c1nc2ccc(OCCCN3CCc4ccccc4C3)cc2s1
COc1ccccc1N1CCN(CCSc2nnc(N)s2)CC1
c1ccc2c(OCCNCCCCN3CCN(c4ccccc4Cl)CC3)cccc2c1
Cc1cc(-n2cc(C3CCN(CCC4CCC(=NO)CC4)CC3)cc2=O)n(-c2ccc(F)cc2)n1
COc1ccccc1N1CCN(CCCCNC(=O)c2csc(-c3ccccc3)n2)CC1
COc1ccccc1N1CCN(Cc2nc(-c3ccsc3)cs2)CC1
CC(Nc1ncnc2c1c(O)COC2)c1nc2ccccc2c(=O)n1-c1ccccc1
Fc1ccc(N2CCN(CCCCNCCc3c4c(-c5ccccc5)n[nH]c4s3)CC2)cc1
CCOc1cccc(CC23CCN(CC3)C(Cc3ccc(F)cc3)CC2C)c1
COc1cccc2cc(C(=O)NCCCCCN3CCN(c4ccccc4OC)CC3)c(CCN)cc12
NC(=O)c1ccc2c(c1)CC=CCCCC=Nc1ccc(cc(F)c1)CC2
CCN1CCCC1CNC(=O)c1c(O)c(Cl)cc(OC)c1OC
CN1CCN(C2Cc3c(O)cccc3cc3ccccc32)CC1
CCCNC1CCc2cc(O)c(O)cc2C1
O=C1N(CCN2CCCCCC2)CCN1c1cccc(Cl)c1
CCc1ccccc1N1CCN(C2CCC(c3cc(C(=O)NCC)ccc3F)c3ccccn32)CC1
N#Cc1ccc(-c2ccc(CN3CCCN(c4ccsc4)CC3)[nH]2)cc1
COc1cc(N2CCN(C3CNC(C(=O)N4CCCC4c4ccccc4)CC3c3ccccc3)CC2)cnc1OC
COc1cccc(C(=NCCCCCCN2CCN(c3cccc4c(C)cc(C)nc34)CC2)c2ccccn2)c1OC
CC(=O)Nc1cccc(OC)c1C(=O)NC1(CN2CCN(c3ccc(Cl)c(Cl)c3)CC2)CCCC1
CCN1CCCN(C(=O)C2CCC(OC(=O)c3ccccc3)CC2)C1
CCCN1CCC(CN2CCN(C(=O)c3sc4ccccc4c3O)CC2)CC1
COc1ccc(C2CC2C(=O)Nc2ccc(Cl)c(C)c2)cc1
CCCc1cn2nccc(S(C)(=O)=O)c2n1
O=C1N(CCC2CCCN2)CCN1c1cccc(F)c1
CS(=O)(=O)NCCNc1nccc(N2CCN(CCN3C(=O)COc4ccccc43)CC2)n1
c1ccc(Oc2ccccc2C2c3ccccc3CCN2)cc1
COc1cccc(C(=O)Nc2ccc(OCCF)c(C(C)N3CCN(C)CC3)c2)c1
CCCCN1CCN(c2nccc3scc(CCN)c23)CC1
CCCCn1cc(C(=O)NC2CCC3CSC(c4ccccc4)NC23)c2ccccc21
CN1CCC(COc2cccc3ccccc23)CC1
COc1ccccc1N1CCN(Cc2n[nH]c3ccc(C(O)=NC(C)c4ccc(Cl)c([N+](=O)[O-])c4)cc23)CC1
O=C1N(CCN2CCC(O)(c3ccc(F)cc3)CC2)CCN1c1cccc2cccnc12
O=C1OC2(CCC(N3CCN(c4ncccn4)CC3)CC2)c2cnccc2N1
CCC1Oc2c(cccc2S(=O)(=O)NCc2ccccc2)C2CCN(CCc3ccccc3)CC21
CNN1CCCN(C2Cc3ccccc3Sc3ccccc32)CC1
O=C1CC2(CCCC2)CC(=O)N1CCCCN1CCN(c2ccccc2)CC1
CCCC(=O)N1CCN(C(=O)C(CCC(=O)O)NCCc2c[nH]c3ccccc23)CC1
N#Cc1ccc2c(N3CCN(CCCc4ccn5c(=O)cc5c(Cl)cccc45)CC3)cccc2c1
O=C1c2ccc(F)cc2CCc2c(OCCN3CCC(c4n[nH]c5cc(F)ccc45)CC3)ccc21
c1ccc(C2CCc3cc4[nH]ccc4c3CC2)cc1
CCCC(=O)NC12CCC(=O)CC1c1ccc(O)c(O)c1
COc1ccccc1N1CCN(CCCCOc2ccc3c(c2)CC3CC(=O)NC)CC1
COc1ccccc1-c1c(N3CCN(C)CC3)c2cc3c(cc2S(=O)(=O)N=C(N)N)C3=O)ccn1
Oc1cc2ccccc2n1CCCN1CCCC(c2cccc(F)c2)C1
CC(C)CNc1c(C(=O)CCCc2ccccc2)cnc2ccc(I)cc12
CCN(CC=CCN1CCN(c2ccccc2OC)CC1)S(=O)(=O)c1ccccc1
CCCN(C)CCc1ccc2c(c1)c1ccccc1n2CCCCCCN1CCN(c2ccccn2)CC1
Oc1nc2cc(OCCCN3C(=O)CC4(CCN4Cc5ccccc5O4)CC3C2)ccc2ncccc12
COc1cccc(OC)c1C(=O)Nc1cccc(C(=O)NCCCCCCN2CCN(c3nsc4ccccc34)CC2)c1
CCCN(CCc1ccc(O)cc1)C1COc2ccccc2C1
CCCCN(CCCC)C1CCc2cccc(OC)c2C1
CC(CC1COC(N)=N1)c1csc2ccc(N3CCNCC3)cc12
O=C(CCC1CCN(c2ccccc2)CC1)NCc1cc(F)cc(Cl)c1
CCn1ncc2c1CCC(CN1CCN(c3cnccn3)CC1)C2
COc1cccc2c1CCCC2CCN(C)CCc1ccccc1
Nc1c2c(c(-c3ccc(F)cc3)c1Cc1ccccc1)CCNC2
CC(=O)c1ccc2c(c1)CCc1ccccc1C2O
O=S1(=O)c2cccc3ccccc2c2c1c1ccc(OCCN2CCN3CCCCCC2)cc1
N#Cc1cccc(F)c1N1CCN(CCCCN2CCN(C3CCc4ccccc4C3)CC2)CC1
O=C1CC(CCNCC2CC2)NC(CNC(=O)c2cc(F)cc(Cl)c2)C(c2cccc(Cl)c2)=NO1
Cc1c(F)cccc1N1CCN(CCC(=O)N2CCC3(CCc4ccccc43)CC2)CC1
OC(CCN1CCN(c2ncccn2)CC1)c1cccc(Cl)c1
CCCN1CCCC1CNC(=O)c1cc(OC)cc(C(N)=O)c1
COc1ccccc1N1CCN(CCCCNC(=S)SC)CC1
CCN1CC(C(=O)NC(Cc2ccccc2)C(=O)C2CCCN2)Oc2ccccc21
Cc1ccc(N2CCN(CCOc3cccc(C(=O)NC(=O)C4CCCN4)c3)CC2)cn1
CN1CCc2oc3c(N4CCC(NC(=O)c5cc(F)ccc5F)CC4)cccc3c2CC1
COc1ccccc1N1CCN(CCCC=NC(=O)c2ccc(-n3ccnc3)cc2)CC1
CCCN(CCN1CCN(C(=O)c2ccn(-c3ccc(C(F)(F)F)cc3)c2)CC1)C1CCc2nc(N)sc2C1
CCCN1CCC2c3c(OC)cccc3OCC21
O=C(CSc1cc(Cl)cc2ccccc12)N1CCCC1CCN1CCCC1
CN1CCN(C2=Nc3cccc4c3Oc3ccccc24)CC1
O=C1C2CN(Cc3ccc(-c4ccc(F)cc4)cc3)CC2C(O)(C(F)(F)F)O1
OC(CCN1CCN(c2cccc3ccccc23)CC1)c1csc2ccccc12
CCCc1c(OCCCCOc2ccc(-c3nn[nH]n3)cc2Cl)c(=O)n(C)c(=O)n1Cc1ccccc1
COc1ccccc1N1CCN(CCOc2ccc3[nH]c(S)nc3c2)CC1
CN1C(=O)C(NC(=O)C(CC2CCCCC2)NC2CCCc3ccccc3C2)Cc2ccccc21
Fc1ccccc1C(=CCN1CCN(C(c2ccc(F)cc2)c2ccc(F)cc2)CC1)c1ccccc1
CN1CCC=Cc2c(OCCN3CCCCC3)cccc2C1
COc1c(Cl)ccc2c1CCC(NCCN1C(=O)c3cccc3C1=O)C2
CN(C)C1CCC(N(C)CCc2c[nH]c3ccc(-n4ccnc4)cc23)CC1
O=[N+]([O-])C(c1cccc(O)c1)c1ccc(O)c2c1C(O)(C(=O)O)CCC2
CN1CCc2ccccc2Cc2ccc(O)c(C(=O)C(N)=O)c21
Cc1ccc2cccc(OCc3c(Cl)ccc(N(C)C(=O)CNC(=O)C=Cc4nc(C(C)C)oc4C)c3Cl)c2n1
Cc1ccc(-n2nccn2)cc1NC(=O)c1ccc(CN2CCC(CNC(=O)c3ccccc3)CC2)cc1
CCCN(CCCCNC(=O)c1ccccc1)C1CCc2ccc(O)cc2S1
COc1ccccc1N1CCN(CCn2c(O)nc3cc4n(c2=O)CC(c2c(C(N)=O)NCc4ccccc4[N+]4[O-])CC4)CC1
COc1ccccc1N1CCN(CCOc2ccc3ccc(F)cc3n2)CC1
CN1C2CCC1c1c(n(CCc3c[nH]c4ccccc34)c3ccc(O)cc13)C(=O)C2
O=C(NC1CC2OCC(C1)N2c1ccc(Cl)cc1)c1csc2ccc(F)cc12
O=C(CC1CCCN(Cc2ccccc2)C1)c1c2ccccc2s1
Cc1ccc(C)c(S(=O)(=O)NCC(=O)NCCCN2CCN(c3ccccn3)CC2)c1
CCCN1CCN(c2cc3ncnc(Nc4cccc([N+](=O)[O-])c4)c3s2)CC1
CCCCCCCCCC(=O)N(C1CCN(CCC3(C(O)CC(C)(CO)C(C)C(=O)C=CC#N)CCC1)CC1)C1CCN(C)C1
CN1CCN(C2=Cc3ccc(Cl)cc3CCc3ccc(cc4ccccc34)C2)CC1
CC(C)CN1CCN(c2nc3ccccc3n3cccc23)CC1
COc1ccccc1OCCNCCCCCn1c[nH]c2ccccc12)c1ccccc1
Fc1ccc(C(Oc2nc3ccncc3s2)c2ccccn2)cc1
COc1ccccc1N1CCN(CCn2c(O)nc3c(c(C)nn3-c3ccc(F)cc3)c2=O)CC1
O=S(=O)(NCCC(O)CN1CCN(c2cccc3ccccc23)CC1CCCl)c1ccc(Cl)c2c1CCCC2
CCOc1ccccc1N1CCN(Cc2csc3ccccc23)CC1
O=C1C2CCCCN2C(=O)N1CCN1CCN(c2cccc3occc23)CC1
COc1cc(N)c(Cl)cc1C(=O)NC1CC2CCC(C1)C2
OC(COc1ccc2[nH]cc3cccc(c23c2OCCOCCBr)c12)CO
COc1ccccc1N1CCN(CCCCNC(=O)c2cccnc2C)CC1
Cc1ccccc1OC(=O)N1CC(CC)N(C2CCNCC2)CC1=O
CCN1CCCC1CNC(=O)c1c(C)c(C)cc(O)n1C
COc1ccc(N2CCN(CCc3ccccc3)C2=O)cc1
CN1CCc2cccc(CCF)c2C1=O
COc1ccc2[nH]cc(CC(N)C(=O)N3CCc4ccccc43)c2n1
CCC(C)Nc1ncc(C#CCN(C)C)cc1Cl
COc1ccccc1N1CCN(CCCCN2C=CC3ccccc3C2=O)CC1
Cc1ccc(N2CCN(CC3OC(C(=O)NC(Cc4ccccc4)c4ccccc4)C(=O)NC3=O)CC2)cc1C
COc1cccc(F)c1NCCCNC(=O)CC1C(=O)N(C)c2ccccc2N1C(=O)C1CC1
OC(CCCN1CCN(c2ncccn2)CC1)c1ccc(Cl)cc1
CCc1cc(C(=O)NCCCCN2CCN(c3ccccc3OC)CC2)n(CC)n1
CN1CCC2(C1)Cc1cccc3c1N(CCCc1ccc(Cl)cc1)CCO32
COc1ccccc1CCNCC1CCN(c2ncc3ccccc3n2)CC1
COc1ccccc1N1CCN(CCn2c(O)nc3ccccc32)CC1
COc1cccc2c1OC(CN1C=C3c4cccc5c4OC3(COC(=O)N(C)C4CNC4)CN4C(=O)CC3C)COC1=O
COc1nc2c(OCc3c(Cl)cccc3Cl)ccc(N3CCN(C)CC3)c2n1Cc1ccccc1
Fc1ccc2[nH]cc(CCN3CCC(c4ccccc4)CC3CC(Nc4ccccc4)CC3)c2c1
COc1cccc2c1CC(N(C)Cc1ccccc1)CC2
O=C1SC2(CCCC2)C(=O)NC(Cc2cccc(F)c2)=CC1OC1CCCCC1
CCN1CCc2c(O)ccc3c2C1Cc1ccc(O)c(O)c1-3
CN1CCC(OC(=O)c2ccc(Cl)c(Cl)c2)CC1
COC1CCC2CC3CCC4=CC(=O)NC4=CC(N(C)c4ccccc4)CC4(C)CCC3(CO)CC2C1O
Oc1ccc2c(c1)CC(CNCc1cccs1)OCC2=O
Cc1ccc2c(N3CCN(CCc4ccc5c(c4)NC(=O)CO5)CC3)cc(F)cc2n1
Cc1ccc(S(=O)(=O)NCC2CCC(NS(=O)(=O)c3ccc(Br)cc3)CC2)cc1
COc1nc2cc(OCCCN3CCN(c4ccsc4)CC3)ccc2n1Cc1ccc(-c2ccccc2)cc1
CCCC(=O)c1ccccc1OCCCN1CCC(N2CCC(N2C(=O)CCC(C(=O)c3ccccc3)N(C)C2=O)C(C)(C)C)CC1
Cc1ccc2c(OCc3c(Cl)ccc(N(C)C)c3Cl)cc(F)nc2n1
Fc1cc(OCCNCCCN2CCN(c3ccccc3)CC2)ccc1Cl
COCCOc1ccccc1N1CCN(CCCCc2ccc(OC)cc2)CC1
CCOc1ccccc1C1c2c(n[nH]c2C(C)C)C(=O)N1c1ccc(-c2ccco2)cc1
Cc1ccc2c(N3CCN(CCc4nccn4-c4ccc(F)cc4)CC3)cccc2n1
O=C(NCCCCN1CCN(c2cccc(Cl)c2Cl)CC1)c1cc2ccccc2s1
CCCCN1CCCC(N2CCN(C(=O)c3ccc(C)cc3)CC2)C1
Cc1cccc(-c2cccc(N3CCNCC3)c2I)c1NC(=O)C1CCC(C1)c1ccccc1
COc1ccccc1N1CCN(CCOC(c2ccccc2)c2ccccc2)CC1
COc1ccccc1N1CCN(CC(O)COc2cccc3[nH]c(S)nc23)CC1
COc1cccc(S(=O)(=O)N2CCc3ccc(CN4CCN(C)CC4)cc32)c1
COCCNCCCN1CCN(c2cccc3c2ccn3-c2ccc(F)cc2)CC1
COc1cccc(C(=O)NCC2CCCN2CC2CCCCCC2)c1
Oc1c2c(c(O)n1OCC(c1ccccc1)OCCN1CCCC1)CCCC2
COc1cccc2c1CCCC2=Cc1ccc(CCN2CCN(CCNc3ccccc3OC)CC2)n1-c1ccccc1
COc1ccccc1N1CCN(CCCCC=NC2Cc3ccccc3C2)CC1
COc1cccc2c1CC(N1CCN(CCO)CC1)CC2c1ccc(F)c(F)c1
CC1CN(CCc2ccccc2)CCN1CCc1cccc(F)c1
CCOc1cccc(N2CCN(CC3CC3c3ccccc3)CC2)c1
CC(C)CN(CCNC(=O)CCN1CCN(c2c(Cl)cccc2Cl)CC1)C1CCc2ccccc2C1
CCCN1CCCCC1CN1CCN(c2cccc(Cl)c2)CC1
COc1cccc2c1CCN(C)CC2
COc1ccc2c(c1)C1C=C(CO)CN1C
COc1ccc2c(c1)CCC(CCNCCN1C(=O)c3ccccc3C1=O)CC2
CCCN1CCN(c2cccc3ccsc23)C2(CCN(CCCC(=O)c3ccncc3OC)CC2)O1
CCOC(=O)c1cnc2ccc(C(=O)NCCCc3ccc(S(N)(=O)=O)cc3)nn12
CCCN(CCC)C1CCc2cccc(O)c2C1C(=O)OC
Cc1ccc2c(N3CCN(CCc4ccc(N5CC(=O)N(C)C5C)c4)CC3)cccc2n1
O=C(O)c1ccc2c(oc3ccc(O)cc32)c1OCCCCN1CC=C(c2ccc(F)cc2)CC1
CCN(CCCCN1CCN(c2nc3ccccc3s2)CC1)C1CCc2c(O)cccc2C1
CCOc1ccccc1N1CCN(Cc2ccc(CN3C(=O)C(=O)c4coc5ccccc45)cc3Cl)CC1
O=C1N(CCN2CCC(c3ccccc3)CC2)CN(Cc2ccccc2)C1Cc1ccc(F)cc1
Fc1ccc2c(OCCNCc3ccc(OCCN4CCCCCC4)cc3)cccc2c1
Oc1nc2c(cnc3ccc(OCCN4CCCCC4)cc23)n1CCC(F)(F)F
COc1cc2oc(C(=N)N)cc(S(N)(=O)=O)c2cc1O
COc1ccc(C(=O)CCN2CCC(c3ccccc3)(c3ccc(C)cc3)CC2)cc1OC
CN(CCCCN1CCN(c2ccccc2)CC1)C1CCc2ccccc2C1
CCCN1CCCC2c3ccccc3CC21
O=c1[nH]c2cc(OCCCN3CCN(c4ccccc4Cl)CC3)ccc2[nH]1
CCN1CC(=O)N2CC1Cc1c2cn(-c3ccccc3)c3ccc(C)c(c32)N1C
COc1ccccc1N1CCN(CCCCNC(=O)c2cnc3cc(-c4ccncc4)ccc3c2)CC1
COc1cccc2c1CCCC2CCCN(CCCn2c(O)nc3ccccc32)C1
OC(=NCCCCN1CCN(c2cccc(Cl)c2Cl)CC1)c1ccc(F)c(OCCF)c1
CCCCCC(=O)Nc1ccc2c(c1)c1c3c(c4c(c1n2CC1CC1)C(=O)N(C)CC4)C(=O)CCC33
CN1CCc2ccccc2CC1
Cc1cc2c(OCC(O)CO)ccc(OCC#CCO)c2oc1=O
COc1ccccc1OCCNCC1COCC(c2ccccc2OC)(c2ccccc2)O1
Oc1nc2cc(OCCCN3CCN(c4ccc(Cl)cc4)CC3)ccc2[nH]1
CC(=O)c1ccc2c(c1)c1ccccc1n2CCCN1CCN(C)CC1
COc1ccccc1N1CCN(CCCCOc2ccc3ncc(C)cc3c2)CC1
O=C(NC1CC1)C1CCc2ccccc2O1
C1=C(c2cccc(OCCN3CCCCC3)c2)CCCC1
CCCN=C(O)C1CCC(c2ccc(Cl)c(Cl)c2)CC1C
CN1CCN(C2Cc3cccc(C(F)(F)F)c3C2=O)C1=O
COc1ccccc1N1CCN(CCNC(=O)c2nn(-c3ccc4c(N)nc(N)nc4c3)cc2C)CC1
Cc1ccc(S(=O)(=O)NCCCCCN2CCN(c3ccc4cc(Cl)ccc4n3)CC2)cc1
Cc1ccc2c(N3CCN(C)CC3)cccc2n1
Cc1cccnc1N1CCN(CCCCc2cccc3ccccc23)CC1
Fc1ccc(C2CCc3sc(-c4ccccc4)n3N2)cc1
Cc1ccc2c(N3CCN(CCc4c(C)ccc5c4CCN(CCC(C)C)CC5)CC3)cccc2n1
O=C(CCCCCN1CCN(c2ccccc2OCCF)CC1)c1ccc(F)cc1
COc1ccc2c(c1)C1CCCN(CCCCN3C(=O)CC=C4(CCCC4)CC3=O)C1C2
Fc1ccccc1Oc1ncccc1C1N=C(O)CO1
COc1ccccc1N1CCN(CC(O)CC2CSc3ccccc3S2(=O)=O)CC1
CSCCc1csc(N2CCN(CCCc3ccc(C(=O)N(C)C)cc3)CC2)n1
Cc1ccc(-c2ccc3c(c2)Nc2cccc(C4CNCCO4)c2O)cc1
CN1CCN(C2CC(c3ccccc3)c3ccc(Cl)cc32)CC1(C)C
COc1ccc(C2CC3CCCC(C2)N3CCCN(C)C(C)CCCC2CCC2)cc1
CCCn1c(=O)c2c(nc3n2CCCN3CCN2CCN(c3cccc(C)c3)CC2)n(C)c1=O
Oc1cc2c(OCCNCc3ccccc3)ccc(F)c2[nH]1
CC(C)Oc1ccc2[nH]ccc2c1
CCN(CCCc1c[nH]c2ccc(F)cc12)C1COc2cccc(O)c2S1
CCN1CCC(N2CC(=O)N3CC(C)CC3C2=O)CC1
COc1cc2ncnc(N3CCNCC3)c2cc1OC
O=S(=O)(NCCCN1CCN(c2noc3ccccc23)CC1)c1cc2cc(Cl)ccc2s1
O=[N+]([O-])c1ccc2c(CCNCCCc3ccccc3)ccc(O)c2c1
O=C(NCCN1CCN(c2ccccc2O)CC1)c1ccccc1CCc1ccccc1
c1ccc(NC2CC3CCC(C2)N3CCN2CCN(c3cccc4ncccc34)CC2)cc1
COc1ccccc1N1CCN(CCC2CCc3cc4cc(Cl)ccc4n3C2CCCCC2)CC1
CCOC(=O)c1cccc(CN2CCN(Cc3cc4ccccc4o3)CC2)c1
O=C1C2CCCN2C(=O)N1C1CCN(CCc2scc3cc(F)ccc23)CC1
O=C(c1ccc(F)cc1)C1NCCN(CCCc2ccccc2)C1=O
C=CCN1CCC2c3c(OC)cccc3CCC21
COc1ccc2[nH]cc(CCCCN3CCN(c4cccc(C(F)(F)F)c4)CC3)c2c1
Nc1nc(O)c2[nH]cc(CCCCN3CCN(c4ccccc4)CC3)c2n1
Fc1cccc2c(C3CCN(CCc4c[nH]c5ccccc45)CC3)nccc12
O=c1ccc2nc(OCCCOc3ccc4ccccc4n3)sc2n1CCCCN1CCCCC1
N#Cc1cccc(C#CCCCN2CCN(c3ccc(Cl)cc3)CC2)n1
CCCN(CCCCN1C(=O)c2ccccc2C1=O)C1COc2cccc(OC)c2C1
COc1ccccc1N1CCN(CCCc2ccccc2)CC1
COc1ccccc1N1CCN(CCn2c(O)nc3ccccc3c2=O)CC1
CCC1OC(c2ccc(Cl)cc2)C(C)C(C)N(CC(=O)CC(=O)O)C1C
c1ccc(-c2ccccc2OCC2=NOC(c3ccccc3)O2)cc1
O=C1CC2(CN1C(=O)NCCCN1CCN(c3cccc(Cl)c3)CC1)CCc1cccn12
Cc1cc(C)c2c(CCCCN3CCN(c4cc(O)ccc4OCCCN4CCOCC4)CC3)c[nH]c2n1
CC(=O)c1ccc2[nH]cc(C3CCN(CCF)CC3)c2c1
CC1CC(=O)N(CC2CCC(c3ccccn3)CC2)C(=O)C1(C)C
CCCCN1CCCC1CNC(=O)c1cc2ccccc2n1C
NC(=O)c1ccc(F)c2c1CCC(N(CCCc1c[nH]c3ccc(F)cc13)C1CC1)C2
C=CCN1CCCC1CNC(=O)c1cnc(Oc2ccc3c(c2)NC(=O)CC3)s1
O=C1c2ccccc2S(=O)(=O)N1CCN1CCN(c2ccccc2)CC1
C(=CCN1CCCCCC1)c1ccc(CN2CCN(c3ncccc3Cl)CC2)cc1
CC(C)CN(CCN1CCN(c2cccc(OC(F)(F)F)c2)CC1)C1CCc2nc(C3CC3)ncc2C1
CCOc1ccccc1N1CCN(C2CC(C(=O)N3CCCCC3)CC2)CC1
O=C(CNCCN1CCN(c2ccccn2)CC1)NCCCc1c[nH]cn1
CCCN1CCCC2c3ccccc3OCc3ccccc3C21
COc1ccccc1N1CCN(Cc2cn(-c3cccc(Cl)c3)c3ccc(Cl)cc23)CC1
O=C(NCCOCCN1CCN(c2cccc(Cl)c2CCl)CC1)c1ccc2sc3ccccc3c2c1
COc1ccccc1N1CCN(CCCCCn2nc(-n3ccnn3)c3ccccc32)CC1
O=S1(=O)N(c2ccc(N3CCN(CCCc4ccc(Cl)cc4)C(F)C3)cc2)C1(CO)CC1
C#CCN1CCSC2=C(c3cccc(C=C(=O)NO)c3)C3Cc4ccc(C(F)(F)F)cc4CC3C2
O=C1c2cccc(OCCc3csc4ccccc34)c2SCCN1CCCN1CCCCCC1
COc1ccc2c3c1CC(CNCc1cccc(N)c1)Cc1cc2c(cc3ccccc13)CCC3
Cc1ccn2c(N3CCN(CCOc4ccc5c(c4)NC(=O)CO5)CC3)ccc2c1
COc1ccccc1N1CCN(CCCCC(=O)NC2CCc4cccc5cccc(c45)C2)CC1
CCCCN(CCCCCSc1ccccc1)Cc1ccccc1
FC(F)(F)c1ccccc1OC1CCC(N2CCN(c3ccccn3)CC2)C1
O=S(=O)(NCCCCN1CCN(c2noc3ccccc23)CC1)c1cccc2c1CCS2
Oc1ccccc1Oc1cccc2oc(-c3ccccc3)cc12
COc1cc2c(cc1O)CC(C)CNCCC2
c1ccc2[nH]cc(Cc3n[nH]c4ccccc34)c2c1
O=C1Cc2ccccc2N1CCN1CCN(c2ccccc2)CC1
Fc1ccc2c(c1)CCC(CNCc1ccccc1)C2
O=S(=O)(NCCN1CCN(c2nsc3ccccc23)CC1)c1c[nH]c2cc(Cl)ccc12
COc1ccccc1N1CCN(CCCCN2CCOCC2)CC1
CCCN(CCCCNC(=O)c1ccccc1)C1COc2ccccc2C1
O=C1Cc2ccccc2N1CCCN1CCC(n2c(O)nc3cccc(F)c32)CC1
CN(Cc1ccccc1)CC1COc2ccccc2O1
CC(=O)c1ccc(OCCCN2CCC(c3noc4cc(F)ccc34)CC2)cc1
Fc1ccc(CNCCc2n[nH]c3ccc(Cl)cc23)cc1
O=C(CCCN1CCC2(CC1)C(=O)N(Cc1ccccc1)CN(c1cccc(F)c1)C2=O)c1nccs1
CCc1cc(C)c(CNCc2c[nH]c3nc(N4CCOCC4)ncc23)c(C)c1
CN1CCc2cc(F)c(OCCF)cc2C2OC(CO)C(N)C21
CC1CN(C=O)CC12CCN(c1ccccc1)CC2
COc1ccccc1N1CCN(CCNC(=O)c2ccc3c(c2)C2CC3CCCC(C3)N2C)CC1
CN(C)Cc1ccc2[nH]cc(CCCN(C)C)c2c1
O=C(NCCN1CCN(c2cccc(Br)c2)CC1)c1ccc(OCCF)cc1
CCCN(CCC)C1CCc2cccc(O)c2C1
OCc1cn(C2CCN(c3nc4sc5c2)CCSC3)cn2ccccc12
Cc1cc(C)c2cccc(OCc3c(Cl)ccc(N(C)C(C)C)c3Cl)c2n1
CN1CCc2cc(OCCCN3CCC(c4noc5cc(F)ccc45)CC3)ccc2C1
C=CCN1CCc2cc(OC)cc3c2C1Cc1ccc(O)c(O)c1-3
O=C(NCCN1CCC(O)(c2ccccc2)CC1)c1ccc(F)cc1
c1ccc2c(c1)OCCC2c1ccccc1
CN1CCN(C2=C(c3ccccc3)C3c3ccccc3CC2)CC1
CN1CCc2cc(OCCF)cc3c2C1Cc1ccc(O)c(O)c1-3
Fc1cccc(OC(CCCN2CCN(c3ccccc3)CC2)c2ccccc2)c1
CCOc1ccccc1CNC(=O)c1ccc(C)nc1
CCC(F)C(NC(=O)OC1C(C)CC2C3C=CC4(C)C(C)CCC4N3CC(C)CC23C)C1(C)C
Oc1ccc2c(c1)C1(CCCCCC1)c1ccc3c(cc1N2)OCO3
CN1CCN(c2cccc3ccccc23)CC1
CCOc1ccccc1N1CCN(CCC(Cc2ccc(F)cc2)c2ccc(-c3ccsc3)nn2)CC1
CN1CCN(C2Cc3ccccc3Sc3ccc(N(C)CCCCN)cc32)CC1
Fc1ccc(CN2CCc3c2[nH]c2cc(F)cc(OCC3CCCN4CCCCC4)c3C2)cc1
O=[N+]([O-])c1ccc2c(c1)C(N1CCN(CC=Cc3cc4cccnc4cc3O)CC1)CCC2
CN1CCc2cc(Cl)cc3c2C1Cc1ccc(O)c(O)c1-3
Cc1c(NC2CC2)nc2ccc(C=CC3C4CCCCN4CC32)cn1
COc1ccc(C2CCCCN2C)cc1OCc1ccc(C(C)(C)C)cc1
c1ccc2cc(Cn3ccnc3)ccc2c1-c1ccccc1
CN1CCc2cc(-c3ccc(F)cc3)cc3n2C1
O=C1COc2ccccc2N1CCCN1CC=C(c2ccc([N+](=O)[O-])cc2)CC1
COc1ccccc1N1CCN(CCCCCn2c(O)nc3ccccc32)CC1
COc1ccc(C2(O)OC(=O)C(c3ccc4c(c3)OCO4)=C2Cc2cccc(OC)c2)cc1
Oc1ccc(SCCCN2CCN(c3csc4ccccc34)CC2)cc1
O=C1C2CCCN2C(=O)N1CCCCNCC1CCc2ccccc2O1
CC(C)N(CCN1CCC(c2cn(-c3ccc(F)cc3)c3ccccc23)CC1)C(=O)O
O=C1N(Cc2cccc3ccncc23)CCN1c1cc(Cl)ccc1Cl
Cc1cccc2c1OC(c1cccc(O)c1)N(C)C2
COc1ccc2[nH]ccc2c1N1CCN(CCCCCn2cnc3[nH]c4c(c3c2=O)CCCC4)CC1
Cc1cc(Br)cn2c(C3CCNCC3)nc(-c3ccc(C(N)=O)cc3)c12
COc1ccc(CCN2CCN(c3csc4ccccc34)CC2)cc1
OC(COc1cccc2[nH]ccc12)CN1CCC(C(c2ccccc2)c2ccccc2)CC1
Cc1ccc2[nH]cc(C3CCN(CCOc4ccc5c(c4)NC(=O)CO5)CC3)c2c1
COc1ccccc1N1CCN(CCCCNC(=O)C23CC4CC(CC(C4)C2)C3)CC1
O=c1c2cccc3cccc(NCCCN4CCN(c5ccccc5)CC4)cc3c2o1
CCN(CC)CC(c1ccccc1)N1CCN(Cc2ccc(F)cc2)CC1
CCN1CCN(c2cccc3c2OCCO3)C2(COC(N(C)c3ccc(I)cc3)C2)OC1=O
Fc1cccc(CN2CCN(c3ccc4ccccc4n3)CC2)c1
Cc1cccc(S(=O)(=O)NCCCCN2CCN(c3ccc(Cl)c(Cl)c3)CC2)c1
COc1cccc2sc(C3CCNC(C)=NC3C(=O)NC3CCCCCC2)n1
CC(C)(C)NC(=O)CCc1ccc(NC(=O)Nc2ccc(F)cc2)cc1
c1ccc2c(NCCCCN3CCC(Cc4ccc5sc(Sc6cccc(=NCCOCCO)c6)nc5c4)CC3)cccc2n1
CCC1(CC)CC(O)(c2ccc(C#N)cc2)CCN1C1CCN(c2ccc3ccccc3n2)C1
CCCCN1CCc2c(C(F)(F)F)ccc(O)c2C1=O
CN1CCN(C2Cc3ccccc3Sc3ccc(-c4ccccc4)cc32)CC1
c1ccc2nc(CCCCN3CCc4ccccc4C3)ccc2c1
COc1ccccc1N1CCN(CCCCNC(=O)c2ccc(Br)o2)CC1
c1ccc(-c2csc3cc(CC4CN5CCNCC5C4)cc23)cc1
COc1ccccc1N1CCN(CCCCNC(=O)c2nccs2)CC1
COc1cccc(N2CCN(CC(O)COc3cccc4[nH]c5ccccc5c34)CC2)c1
Cn1cc(C(=O)OCC2CC2)cc1C1CCC(N2CCN3CCc4cccc5c4CCC3C2)CC1
COC1CCN(c2nc(CN3CCN(c4ccccc4F)CC3)c3ccc(F)cc3n2)CC1
COc1ccc(-c2cccc3c2NCC3)cc1N
COc1ccccc1N1CCN(CCCCc2cc(-c3ccc(-c4ccccc4)cc3)no2)CC1
O=C(CCCN1CCN(c2nsc3cc(F)ccc23)CC1)c1ccc(F)cc1
CCCN(CCCCNC(=O)c1ccc(-c2ccccc2)cc1)C1CCc2c(O)cccc2C1
Fc1ccc2c(CCNCCCCCNc3c4[nH]ccc(Nc5ccc(F)cc5)c4cn3c2O)noc2c1
CN(CCOc1cccc2ncc(N3CCNCC3)cc12)S(C)(=O)=O
COc1ccccc1N1CCN(CCCCCCNC(=O)C2CC3C=CC2C3)CC1
CCCNc1nc(NC2CCCC2)c2ncn(C3OC(CF)C(O)C3O)c2n1
CCCN1CCN(C(=O)N2CC(C)(C)c3cc(C)ccc32)CC1
O=C1COc2ccc(S(=O)(=O)N3CCCC(CCNc4ccc5c(c4)NCO5)C3)cc2N1
Oc1ccc2c(c1)Oc1ncccc1N1CCNCC1
COc1ccccc1N1CCN(Cc2cccc(CNC(=O)c3ccc4c(c3)CC4)c2)CC1
Clc1ccccc1CN1CCN(CC=C2c3ccccc3Oc3ccccc32)CC1
NC(=O)c1cccc2cc(Cc3ccccc3)n(CCN3CCOCC3)c12
COc1ccccc1N1CCN(CCCNC(=O)c2cncn2-c2ccc3scc(Cl)c3c2)CC1
O=C1OC2(CN3CCN(CCc4c[nH]c5ccccc45)CC3)CCCC2N1Cc1ccc(F)cc1
O=C1CN(Cc2ccc(-c3ccccn3)cc2)CCN1CCCN1CCc2c(CCCCC2)Cc3ccccc3C1
CCOc1cccc(-n2c3cc4c(cc2N2CCCCC2O)CCNC4)c1
COc1ccccc1N1CCN(CCn2c(O)nc3ccccc3c2O)CC1
CCCN1CCc2cccc3c2C1Cc1cccc(O)c1-3
O=C(NCCCCN1CCC(Cc2ccc(F)cc2)CC1)C12CC3CC(CC(C3)C1)C2
O=C(NCCCCN1CCCCC1)c1ccc(-c2ccccc2)cc1
Cc1cc(CN2CCN(c3nc4cc(F)ccc4s3)CC2)c(C)n1C
Oc1nc2ccc(CN3CCc4ccccc4C3)cn2c1O
O=C(NCC1CCCCC1)Oc1ccc(CCN2CCN(c3cccc4c3OCO4)CC2)cc1
O=c1ccc2ccccc2n1CCCN1CCN(c2ccc([N+](=O)[O-])s2)CC1
COc1ccccc1N1CCN(CCN(C(=O)c2ccn(-c3ccc(F)cc3)c2)C2CCCC2)CC1
Oc1nncn1-c1ccc2c(c1)c(CCNCCOc1cccs1)cn2-c1ccccc1F
O=C1NCCc2c(CC(=O)NC3CCc4ccc(O)cc4C3)cccc21
CN1Cc2c(-c3ccccc3)ccc3c(=O)c(C2)c1CC(CN1CCN(c2ccccc2)CC1)C3=O
COc1ccccc1N1CCN(CCCCCCNC(=O)c2ccc3ccccc3c2)CC1
CCCN1CCN(c2cccc(C(F)(F)F)c2)CC1
NC(CNc1cccc2c1OCCC2)Cc1c[nH]c2ccccc12
Nc1nc(N2CCN(Cc3ccccn3)CC2)nc(C2CC2)c1Cc1ccc(C(F)(F)F)cc1
Cc1cc(N2CCN(C3CCSCC3)CC2)c2ccc(C(=O)c3ccccc3)cc2n1
COc1ccccc1N1CCN(CCCCNC(C)Cc2c[nH]c3ccccc23)CC1
CCN(CC)C1Cc2cccc3[nH]c(C(=O)(C(C)C)CC)cc23
O=C1C2CCCN2C(=O)N1CCCCNCC1CCc2ccccc2O1
NC(=O)c1ccc2c(c1)CCC(CN1CCN(c3cn(C4CCC4)cn3)CC1)C2
COc1cccc2c(CCN3CCN(c4ccccc4OC)CC3)coc12
COc1ccc(OC)cc1N1CCN(CCn2c(O)nc3cc(C)ccc3c2=O)CC1
CC(=O)NC1=C(C)N(CCN2CCN(c3ccccc3Oc3ccccc3)CC2)CC1C
COc1cccc(CCN(Cc2cc(-c3ccc(F)cc3)cs2)S(C)(=O)=O)c1
Oc1nc2c(CCNCCF)cccc2[nH]1
COc1ccccc1N1CCN(CCCCCNC(=O)NC23CC4CC(CC(C4)C2)C3)CC1
FC(F)(F)c1cccc(OCC2CCN(CCc3c[nH]c4ccccc34)CC2)c1
COc1ccccc1N1CCN(CCn2c(O)nc3ccccc3c2=O)CC1
Cc1ccc(C(=O)NC2CC3CCC(C2)N3Cc2ccc(F)cc2)nc1
C=CCNCCc1cc(O)c(O)nc1O
O=C(CCCCCN1CCN(c2ccccc2Br)CC1)c1ccc(F)cc1
Cc1ccoc1C(=O)Nc1ccc(-c2ncnc3ccccc23)c(F)c1
O=C(Nc1ccccc1)N1CCN(c2nc3ccccc3n3ccnc23)CC1
O=C(NCC1CCC(c2c[nH]cn2)CC1)C1COc2ccccc2O1
COc1ccc2[nH]cc(C=NOCCCCCCN3CCN(c4ccccc4OC)CC3)c2c1
CCCCN1CCN(C2CC(c3c[nH]c4ccc(F)cc34)OC2=O)CC1(C)c1cccc(OC)c1
Cc1nn(C)c(C)c1COc1ccnc2c(C=CC3C(=O)O3)coc12
COc1ccccc1N1CCN(CCn2c(O)nc3nc(N4CCN(C)CC4)ccc32)CC1
Oc1sc2c(c1CC(O)=NCCCCCN1CCN(c3cccc(Cl)c3Cl)CC1)OCCC2
NC1=NC2(CCS1)c1ccc(NC(=O)c3ccc(C(F)(F)F)cn3)cc1C21COc2c(F)ccc(C(F)(F)F)c2C1
NC(CCc1ccc(O)c(O)c1)C(=O)NC1COc2cccc(O)c21
COc1ccc2oc(C(=O)CCCN3CCN(c4cccc5sccc45)CC3)cc2c1
CN1CCN(C2CC(=O)N3CCc4c(CC#N)cccc4C3=C2)CC1
CCCNC1CCc2cc(O)c(O)cc2C1C
CC1Oc2c(cccc2N2CCN(C)CC2)NC1=O
COc1ccccc1N1CCN(CCCCc2ccccc2C(=O)N2CCCCC2)CC1
CCNC(=O)c1ccc(C)c(OC(=O)c2ccc(N3CCN(C(C)=O)CC3)cc2)c1
Cc1ccc(N2CCN(CCC3CCN(C(=O)c4ccco4)CC3)CC2)c2sccc(Br)c12
COc1ccccc1-c1cccc(N2CCCCC2)c1
CCCCCCCOc1ccc2c(c1)C1CCN(CCn3cc(O)c4ccccc4c3=O)C1CCC2
O=S(=O)(c1ccc2ccccc2c1)N1CC=C(CN2CCN(c3cnnc4ccccc34)CC2)CC1
COc1ccccc1-c1cccc(N2CC3COC(c4ccccc4)CC3C2)n1
COc1ccccc1N1CCN(CCCCNC(=O)c2ccc(C)n2C)CC1
CCCCN(CCCC)C1CCc2cccc(O)c2C1O
COc1ccccc1N1CCN(CCCCOc2ccc3c(c2)N-3)CC1
COc1ccccc1N1CCN(CCn2c(=O)c3c(c4c(c2C(C)C)OCO4)CCC3)CC1
CN1CCN(CCCCC(=O)N2CC(Cc3ccc(F)cc3)C(C(=O)NCCCCCC(=N)N)C2C(=O)N2CCC(C)CC2)C1=O
CN(CCCN1CCC2c3cccc4N(C)ccc(c34)C2=O)C1=O
CCCNC12Cc3c([nH]c4ccccc34)Cc3c(O)c4c(cc5c5c(c3)C1OCCC(C)C5)C32O5
COc1ccc(C(=O)NC2CCN(C)CC2)cc1NC(=O)c1ccc2ccccc2c1
O=S(=O)(c1ccccc1)N1CC(CN2CCC(Cc3ccc(F)c(F)c3)CC2)C(c2ccc(F)c(F)c2)C1
COc1ccccc1N1CCN(CCCCNC(=O)c2ccncc2)CC1
COc1cccc2c1CCC(NCCCCN1CCC3CCCC3C1)C2
Cc1ccc2c(N3CCN(CCc4ccc5c(c4)Nc4ccc(C(N)=O)cc4O)CC3)cc(F)cc2n1
CC(C)C(=O)NCc1ccc(CN2CCN(c3ccccc3OC(C)C)CC2)cc1
CCCOc1ccccc1N1CCN(CCCCCCC(=O)n2ncc3ccccc32)CC1
CCN(CCn1cnc2ccccc21)C1COc2cc3nc(C)cc(C(N)=O)c3cc3C1
OC(CNCCc1ccccc1)C12CC3CC(CC(C3)C1)C2
Cc1ccc2c(OCCN3CCc4ccccc4C3)cccc2n1
NC(CCc1c[nH]c2ccc(F)cc12)CCN1CCN(c2ncccn2)CC1
Fc1ccc2[nH]cc(COc3ccc4c(c3)CCC4CC(=O)O)c2c1
O=C1C=C(C=CS2CCCCC2)CC(=O)N1CCCCF
CCCN(C)C1Cc2ccccc2C1
CC(Oc1ccccc1Cl)C(=O)NC1CCC(CCN2CCN(c3ccccc3OC(F)(F)F)CC2)CC1
CC12CC(=O)N(CCCCc3ccccc3)C(=O)C12
CCCN(CCc1ccccc1)C1COc2ccccc2C1
Cc1cccc(O)c1N1CCN(CCn2c(=O)oc3ccccc3c2=O)CC1
O=C(NC(CCCN1CCN(c2cccc3c2OCCO3)CC1)C1CCC2Cc3ccc(O)cc3OCC21)CC1CCCc2c1c1cccccc12
COc1ccc2cccc(CN(C)CCCCN3CCN(c4cccc5c4OCCO5)CC3)c2c1
COc1ccccc1N1CCN(CCNC(=O)C2CCCCN2C(=O)Nc2ccc3c[nH]nc3c2)CC1
c1nc(N2CCN(CCCCOc3ccc4c(c3)C(O)(Cc3ccccc3)O4)CC2)s1
O=C(NCCN1CCN(c2cccc3ccccc23)CC1)c1ccc(-c2ccccc2)cc1
O=S(=O)(NCCCN1CCN(c2noc3ccccc23)CC1)c1ccc2ccccc2c1
Fc1ccc(CCCCN2CCN(c3cccc(Cl)c3)CC2)cc1
N#CSCCCCN(CCN1CCN(c2cccc(Cl)c2Cl)CC1)C1CCCc2cccn21)C1CCC1
COc1ccc(C(=O)NCCCCCN2CCN(c3cccc(Cl)c3C)CC2)cc1
OC1OC(n2cc(Br)c(Nc3ccc(F)cc3)c2=O)C(O)C(O)C1O
COc1cc2c(cc1OC)CN(CCCCN(C)C1CCCCC1N)CC2
OC(CNc1cc(-c2cccc3c2OCO3)nc(O)c1C1CC1)COc1ccc(F)cc1
C1=C(CCCN2CCN(c3ccc(Cl)cc3)CC2)COc2ccccc21
Cc1nc(C2CCN(CCC(O)c3cc4ccccc4s3)CC2)c(C)s1
COc1ccccc1N1CCN(Cc2cccc(Cl)c2)CC1
Cc1ccc(C)c(CN(C)CC2CCc3[nH]ccc3C2)c1
COc1ccccc1N1CCN(Cc2cn(-c3ccc(Cl)cc3)c(-c3ccc(Cl)cc3)n2)CC1
CC(C)Nc1cc(-c2ccccc2)c(-c2ccc(CN)cc2)nc1CO
COc1ccccc1N1CCN(CCCCCC(=O)c2ccc(Cl)s2)CC1
c1ccc(Oc2ccccc2N2CCNCCC2)cc1
COc1ccccc1N1CCN(CCN2C3CCCCC3(C(=O)Nc4cccc(Cl)c4)CC2C)CC1
CCN1CCc2ccc(OCCCN3CCC(c4noc5cc(F)ccc45)CC3)cc2CC1
Cc1c(-c2ccccc2)nnc(N2CCN(c3ncc(Br)cn3)CC2)c1C
COc1c(Cl)cccc1C1CC(=O)C(=O)N(Cc2ccccc2)C1c1cccc(F)c1
Fc1ccc(Cl)c(-c2cc[nH]c2)c1
N#CCCCCN1CCC(n2c(O)nc3ncccc32)CC1
CN(C)CCN(C)Cc1ccc2c(c1)-c1nc(O)c3ccccc3c1C2
CN(C)CCc1c[nH]c2ccc(N3CCN(CCO)CC3)cc12
CN1CCc2cc(Cl)cc3c2C1Cc1ccc(O)c(O)c1-3
CCCN1CCCC1CNC(=O)c1c(C(=O)NCCC)cc(Br)c2ccccc12
CCN(C)Cc1ccccc1N1CCN(CCCCC(=O)c2cc3ccccc3cc2O)CC1
COc1cccc(C(=O)NCCCCN2CCN(c3ccccc3Cl)CC2)c1
NCCC(NC(=O)c1sc2ccccc2c1Br)C(=O)N1CCC(N)(C2CCCCC2)CC1
Cc1ccccc1C1(c2cc3ccccc3s2)CCNCC1
Fc1ccc2c(CCNCCOc3ccc4[nH]c5c5c(c5c3c3c3cc(C(F)(F)F)nn6C5)CO5)c[nH]c2c1
CN1CCN(c2ccccc2CN2CCN(c3ccccn3)CC2)CC1
Cc1ccc2c(OCCN3CCC(Cc4cccc(Br)c4)CC3)cccc2n1
NC(CCc1ccc(O)c2[nH]c(=O)sc12)C(=O)N1CCCC1C(=O)NCC1CC1
COc1ccccc1N1CCN(CCn2c(O)nc3cc(-c4ccc(C)o4)nn2-3)CC1
CC(C)(CO)Nc1cc(-n2ccc3cccnc32)ncc1C(F)(F)F
Cc1ccccc1N1CCN(CCCCc2cn(C)c3ccccc23)CC1
CC1(C)CC(=O)C2=C(N)C(c3ccc(O)cc3)C(c3ccc(O)cc3)C(Cc3ccc(N(C)C(=O)c4cccc(F)c4)cc3)=CC2C1C
COc1ccccc1N1CCN(CCCCCCn2cnnc2O)CC1
O=C1c2ccccc2C(=O)N1CCCCCN1CCN(n2c(F)cc3ccccc32)CC1
COc1ccccc1N1CCN(CCCOc2ccc3c4n(c(=O)c4ccccc24)CCCC4)CC1
CCCCCCCCCN1CCN(c2ccccn2)CC1
CC(CCN1CCN(c2cccc(Cl)c2)CC1)N1CCN(c2ccccc2O)CC1
O=S(=O)(NCCN1CCC(Cc2c[nH]c3ccc(Cl)cc23)CC1)c1ccc(Cl)c2ccccc12
Fc1cccc2c(CNc3ccccc3)c[nH]c12
COc1cc(C(N)=O)ccc1N1CCN(CCCCN2C(=O)c3cccc(Cl)c3C2=O)CC1
O=C(NCCCN1CCN(c2cccc(Cl)c2Cl)CC1)c1ccc(Cl)cc1
CCN1CCC(c2cnc3cc4c(cc(=O)n4C)c(OC)n3n2)CC1
Cc1ccc2c(N3CCN(CCc4ccc(-c5ccccc5)cc4)CC3)cccc2[nH]1
O=C1CC2(CCCC2)CC(=O)N1CCN1CCN(c2cccc3c2CCO3)CC1
CCN1CC(CNS(=O)(=O)N2CCC(Cc3cccc(N)n3)C2)CC1=O
CN1CCNCC1CNC(=O)c1cc(Cl)cc(OCC2CC2)c1
CCOc1ccccc1N1CCN(Cc2ccccc2)CC1
O=C1NCc2cc(F)c(F)cc2N1CCCN1CC=C(c2csc3cc(F)ccc23)CC1
CCCN(CCCCN1C(=O)CC2(O)C3=CCC4=CC(=O)CCC4(C)C3(C)C12)C
Cc1cc(O)cc(C)c1CC(N)C(=O)N1Cc2ccccc2CC1C(=O)NCCN1CCCC1
CC1=CCC2C(C)=CC(C)(CC=C(C)(C)O)C1=C2c1ccccc1Cl
COc1ccc2c(c1)CC(CN=C(O)c1cnc3ccccc3c1)=CO2
COc1ccccc1N1CCN(Cc2cc(CCc3ccc4c(c3)OCO4)c(C)c3c2OCCCCO3)CC1
S=c1[nH]c2ccccc2n1-c1cccc(CCN2CCCCC2)c1
O=C1CCc2ccc(OCCN3CC=C(c4cnn(CCO)c4)CC3)cc2N1
O=C1CCc2ccc(OCCONC(=O)C=Cc3ccc(Br)cc3)cc2N1
CC(C)Oc1ccccc1N1CCN(Cc2cc(CN3CCCCCC3=O)n(-c3ccc(C(F)(F)F)cc3)n2)CC1
Fc1cccc(Oc2ncccc2C2CNC2)c1
COc1cc(C(=O)NCCCCCN2CCN(c3ccccc3OCCF)CC2)cc(OC)c1OC
Fc1cccc(CF)c1CN1CCN(c2ncnc3scc(-c4ccccc4)c23)CC1
ON=C1CCc2cccc(N3CCNCC3)c2C1
N#Cc1c2ccccc2n(CCN2CCN(c3ccc4ccccc4n3)CC2)c1=O
CN1CCN(C2Cc3cc4cc(F)ccc4cc3Cc3ccccc32)CC1
ON=Cc1ncoc2cnc(Oc3ccc4ccccc4c3)cc12
Fc1ccc(CN2CCC(CNC(=O)c3cccc(Cl)c3)CC2)nc1
COc1cccc(C(=O)NCCCCCCN2CCN(c3ccccc3OC)CC2)c1
CCCN(CC1CC1c1ccc(O)c(O)c1)C1CCc2c(O)cccc2C1
Fc1ccc(N2CCN(Cc3ccccc3)CC2)cc1
Cc1ncoc1-c1nnc(SCCCN2CC3CC3(c3ccc(F)cn3)C2)n1C
CN1CCc2n(C3CCN(Cc4ccc5[nH]cc(OC(=O)N5CCCC5)c4)CC3)cc3c4c(c(c23))CCCC4
CC(C)Oc1ccccc1N1CCN(CCCCCCCCn2c(O)c3ccccc3c2I)CC1
c1ccc(CCCN2CCN(c3cccc4c3OCCO4)CC2)cc1
Oc1ccc2c(N3CCNCC3)nc(-c3ccccc3)nc2c1
Oc1cc2c(NCCCCOc3ccccc3)cc(CCN3CCOCC3)cc2o1
Fc1ccc(CCCCN2CCN(c3ccccc3)CC2)cc1
CN1CCN(C2Cc3cc(O)ccc3C(c3ccc4c(c3)cc2OCO4)C(=O)N2CCC(C)CC2)CC1=O
CCNc1cc(OCC2CC2C)cc(N2CC(C)NC(C)(C)C2)c1=O
O=C1C(=Cc2ccccc2)SC(c2ccc(Br)cc2)N1c1ccccc1
CCCNC(=O)c1ccc(OCCN2CCN(c3ccccc3OC)CC2)cc1
CCNC1CCc2c(F)ccc3c2C1Oc1ccc(CCc2ccccc2)cc1-3
COc1ccccc1N1CCN(CCCCCNC(=O)c2ccncc2)CC1
O=C1CC2(CCCC2)CC(=O)N1CCN1CCN(c2cccc(Cl)c2)CC1
O=C1C2C3CCC(C3)C2Sc2cc(O)ccc2N1CCCCN1CCN(c2ccccn2)CC1
CCN1CCc2cccc3c2C1Cc1ccc(O)c(O)c1-3
CCOC(=O)C1=CCC2C1c1cccc(OC)c1CC2C
Fc1ccc(CCNCCOc2ccc(-c3nc4ccccc4s3)cc2F)cc1
COc1ccc2[nH]c3c4c(c5c5c(c2c1)C(=O)NC5=O)CC4C3
CC12CCN(CCc3ccc([N+](=O)[O-])cc3)C(=O)C1CC2C(=O)NO
c1cc2c(NCCCF)cc3ccc(N4CCNCC4)nc-3n12
Cn1c2c(c3ccc(-n4ccc(C(F)(F)F)cc4=O)cc31)C1CCC(C2)N1
CC(C)Oc1ccc2c(c1)OCC(C)(C)c1c(nc3n1COCCN3C)N(C(N)=O)C2=O
Fc1ccc2[nH]cc(CCCCNCCCOc3ccc(-c4nc5ccccc5[nH]4)cc3Cl)c2c1
CN1CCN(C2Cc3ccccc3Sc3ccc(-c4ccccc4)cc32)CC1
CCCN(CCCCNCCc1ccc(OC)c(OC)c1)C1CCc2c(O)cccc2C1
CCCN1CCc2ccc(OCCCN3CCC(c4cccc5c4OCCC5)CC3)cc2C1
CC(C)Oc1ccccc1N1CCN(C)CC1
Cc1cc(-c2ccccc2)c2c(N)[nH]c(=O)c2c1
COc1cccc(C(=O)NC2CC3CCCCC3C2)c1OCCN1C(=O)CC2(O)Cc2cccc(O)c21
O=C(NCC1CCC(Oc2cccc3ccn(C4CCNCC4)c23)CC1)Nc1cccc2ccccc12
OCc1ccc2cccc(OCCCN3CCN(c4cccc5c4OCCCO5)CC3)c2n1
COc1ccccc1N1CCN(CCN(C(=O)c2ccc(C)cc2)c2cccnc2)CC1
COc1cccc2c1C(N1CCN(CCn3c(O)cnc4cc(Cl)ccc43)CC1)CCC2C
CCCN(CCCCCN=C(N)N)C1CCc2ccc(C(N)=O)c(OC)c2C1
Nc1ccccc1OCCCNCCOc1ccccc1Cl
CCc1ccn2c(=O)n(CCCCN3CCN(c4ccccc4OC)CC3)c(CC)nc2c1
COc1ccc2c(c1)SCC(CN1CCC(NC(=O)Nc3cccc4occc34)CC1)O2
COc1cccc2c1c(CN1CCN(C(=O)C(CCc3ccccc3)c3ccccc3)CC1)cn2C
Cc1ccccc1Oc1ccccc1C1C(=O)N(CCCCNC(=O)C=Cc2cccnc2)C(=O)O1
OC1(c2ccc(I)cc2)CCN(CCCN2CCN(c3ccc(F)cc3C(F)(F)F)CC2)CC1
Nc1ccccc1C(=O)CCCN1CCC2C(C1)c1cccc3c1N2CCCS3
COc1c(O)c(O)c2nc(-c3ccc(C=O)s3)nc-2c1OC
CCCCN1CCN(c2cccc3c2CC=N2CCN(c3nsc(C)n3)CC2)CC1
Oc1nc2ccccc2n1CCN1CCN(Cc2ccc(F)cc2)CC1
O=C1CCCN1C(=O)c1ccccc1N1CCN(CCc2ccc(F)cc2)CC1
CCCN1CCCC2c3c(O)cccc3OCC21
CCCN1CCN(c2ncc(CCCC#N)cc2OC)CC1
CNC(=O)c1ccccc1Nc1ccccc1OCCCN1CCCCC1
COc1ccccc1N1CCN(Cc2cn(-c3ccc(F)cc3)c3ccccc23)CC1
CN(C)Cc1nc(N)c(C(N)=O)c(O)c1C#Cc1ccccc1OCCc1ccncc1
CC1CN(CC(=O)N2CC(C)(C)c3ccc(Cl)cc32)CCN1CCN(C)C
COc1ccc2c(OCCNCc3cccc(CN4CCN(c5cccc(OC)c5)CC4)c3)cc(=O)oc2c1
COc1ccccc1N1CCN(CCn2c(-c3ccccc3)nc3cc(C)ccc3c2=O)CC1
CNc1ncc(S(C)(=O)=O)c(Sc2cccc3ccccc23)n1
COc1ccc2[nH]cc(CCCCN)c2c1
NC(=O)C1Cc2cccc3c2c(s1)c1c2ccc(Br)cc1cn2
CC(C)Oc1ccnc2c1CC1CCCCN1C2
O=C1CC(c2cccc(I)c2)CCN1C1CCN(Cc2ccccc2)CC1
COc1ccc(OC)c2c1C(=O)CC2CCCCOCCCO
Oc1ccc(CN2CCN(Cc3ccc(Cl)c(Cl)c3)C2=O)cc1
NCCCCN1CCN(c2cccc3c2OCCC3)CC1
COc1ccc2c(c1)C(CCCCN1CCC(n3c(O)nc4ccccc43)CC1)N=C2
NNC(=O)c1ccc2ccc(OCCc3ccccc3)nc2c1
COc1ccc(CCNCCCc2ccccc2)cc1
CCCc1ccccc1N1CCN(CCCNC(=O)c2ccccc2C(=O)c2ccccc2)CC1
COc1cc(N)c(Cl)cc1C(=O)NC1CCCN(Cc2ccccc2)C1
COc1ccccc1N1CCN(CCCn2nc(-c3scsc3C(=O)N3CCCCC3)c3ccccc32)CC1
COc1ccccc1N1CCN(CCCC(=O)Nc2nc3ccccc3s2)CC1
CC(=O)N1N=C(c2cn(Cc3ccccc3)c3ccccc23)CC1(C)C
c1ccc2c(N3CCN(CCCCCNc4c5nc(NCC5CC5)ccn4)CC3)cccc2n1
Oc1c(Br)nc2cccc(CCCN3CCN(c4cccc(Cl)c4Cl)CC3)c2n1
N#Cc1ccc2c(CCCN)ccc(CCC(=O)NCC(=O)N3CCc4ccccc4C3)c2c1
CN1CCN(CCCN2c3ccccc3Sc3ccc(Cl)cc32)CC1
COc1cc(-c2ccnn3c(-c4ccccc4C(N)=O)cnnc23)cc(OC)c1F
CN1CCN(CCCCN2Cc3ccccc3Sc3ccc(I)cc32)CC1
CC1CC(=O)Nc2c(OCCN3CCN(c4ccccc4C(C)(C)C)CC3)ccc(O)c21
COc1cc(N)c(Cl)cc1C(=O)NC1CCC(NCCC2CCCN2C(=O)N2CCN(c3ccc(F)cc3)CC2)CC1
COc1cccc2scc(C3=CCN(CCC4CC4)CC3)c1O2
CCCN1CCN(c2ccc(CCC(=O)O)cc2OC)CC1
COc1ccccc1N1CCN(CCCCC(CN2C(=O)c3ccccc3C2=O)C(=O)C23CCC(C2)CC3)CC1
CC(=O)N1CCc2c(cccc2CCN2CCC(c3ccccc3)(c3ccc(Cl)cc3)CC2)C1
COc1cccc2c1C=CC(=O)N2CCCN1CCN(c2ccccc2)CC1
O=C(CCN1CCC(c2nc3ccccc3o2)CC1)c1ccc(F)cc1
NC(=O)c1cccc2c1CC(N(CCCc1c[nH]c3ccc(F)cc13)C1CC1)CC2
c1ccc(N2CCN(c3nsc4ccccc34)CC2)cc1
Cc1c(Cl)c(O)c(C(=O)NCCCCN2CCN(c3ccccc3OC(F)(F)F)CC2)cc1F
CN1CCN(C2Cn3cccc3Sc3ccc(Cl)cc32)CC1
CCCN(CCC)c1ccccc1Sc1ccccc1N1CCNCC1
Oc1nc2c(O)nc3ccccc3c2n1CCCN1CCN(c2ccc(F)cc2)CC1
COc1ccccc1N1CCN(CCCCNC(=O)c2cc3ccccc--3n2)CC1
CC(C)Oc1cccc(OCCNCCCCN2C(=O)C3CCCN3S(=O)(=O)CC2)c1
COc1ccc2[nH]cc(C3=C(c4c[nH]c5ccccc45)C(=O)N(NC)C3)c2c1
CCCN(CCCCNC(=O)c1cccs1)C1COc2cccc(OC)c2C1
CCN1CCN(C2Cc3ccccc3Sc3ccc(Cl)cc32)CC1
CN1CCC2=NC(=O)C(C=C(NC)c3ccc(Cl)cc3)C(NCCC(N)=O)CC21
COc1cccc2c1CCC(N(CC1CC1)C(C)CO)CC2c1ccc(Cl)cc1
Oc1c2ccccc2cn1CCN1CCN(c2ccccc2)CC1
CCCN(C)c1ncc(C(=O)NCCCN2CCN(c3cccc(Br)c3)CC2)c(N2CCCC2)n1
CC1CCCC(N2CCC(c3noc4cc(F)ccc34)CC2)C1
Oc1nc2cc(C3CCNCC3)ccc2[nH]1
CCOc1ccccc1N1CCN(CCCNC(=O)c2ccc(Cl)c(N)c2)CC1
CCOc1ccc2[nH]cc(CCN3CC(C)N(C)CC3)c2c1
COc1ccccc1N1CCN(CCn2c(=O)c3ccccc3n(OC2CCCC2)c2ccccc2)CC1
Cc1ccc2c(N3CCN(CCc4ccc(O)cc4)CC3)sc(=O)n(CC(N)=O)c2c1
CC(c1ccc2[nH]ccc2c1)N1CCC2(CCCCC2)OC1=O
O=C1CC2CC(O)(C(CCN3CCN(c4ccccc4)CC3)c3ccccc32)CC1
CC(O)=NC(C)CNc1cccc2ncnc(Nc3cccc(C4CCN(C)CC4)c3)c12
[N+]C(=O)c1ccc2c(c1)CCC1C2CCN(C3CCc4ccc(C(F)(F)F)cc4CC14)C2
Cc1cccc(CNCC2(O)CC3CCC(C2)N3C(=O)N3Cc2ccco2)c1
CC(C)Oc1ccccc1N1CCN(C2CCC(NS(=O)(=O)c3cc(Cl)ccc3Cl)CC2)CC1
COc1cccc(N(C)C(=O)NCCCc2c[nH]c3ccc(I)cc23)c1OC
O=C(NCCCCN1CCN(c2cccc(Cl)c2Cl)CC1)c1ccc(N2CCOCC2)cc1
COc1ccc2[nH]cc(C3=CCN(CC(C)O)CC3)c2c1
CCCN1CCCC2=C(C=C3CCC(C)C3)C3=CCCCC3=C12
COc1cccc2c1CCC(CNC(=O)CCCN1CCC(c3noc4ccccc34)CC1)O2
COc1ccc(C(=O)Nc2cccc(CCN3CCN(c4ccccc4OC)CC3)c2)cc1
COc1ccccc1N1CCN(Cc2cn(-c3ccccc3)c3ccccc23)CC1
CN1CCc2cccc(OCCNCc3c[nH]c4ccc(=O)nc-4c3O)c2O1
COc1cccc(Cc2nc3c(O)cccc3s2)c1
O=C1NC=C(CBr)C(=O)N1CCN1CCN(c2cccc(Cl)c2Cl)CC1
CCCN(CCCCN=C(O)c1ccc(O)c(O)c1)C1COc2ccccc2O1
Fc1cccc(N2CCNCC2)c1
COc1ccccc1C(=O)c1ccc(F)c(N(C)C)c1OC
COc1c(F)cccc1N1CCN(Cc2ccc3cc4c(c3c2)OCO4)CC1
COc1cccc2c1CCCC2CN(C)CCc1c2ccccc2o1
Clc1ccc2[nH]cc(CCN3CCN(c4ccccc4)CC3)c2c1
CC1CCCN1CCN1CCN(c2cccc(Cl)c2)C1=O
NC(=O)C12Cc3c(c(O)nn3Cc3ccc(F)cc3)CC1C(O)C(O)C(=O)N2CCF
O=C(NCCCN1CCN(c2ccc(F)cc2)CC1)c1ccc(F)cc1
CN1CCC(c2cn(-c3ccc(F)cc3)c3ccc(-c4cncnc4)sc23)CC1
COc1ccccc1N1CCN(CCCN2C=NC3=C(C)NCC32=O)CC1
N#Cc1c2c(sc(C(=O)NCCC3CCN(Cc4ccccn4)CC3)c1O)CCN(CCF)C2
C=CCN1CCc2ccc(OC)c(OC)c2CC1
N#Cc1ccc2[nH]ccc2c1
COc1ccccc1N1CCN(CCCCN2C(=O)CC3(CC=C3)CC2=O)CC1
COc1ccc2c(c1)OC(C)(C)c1ccccc1O2
CN(C)c1cccc(C2=CCN(CC3CC3)CC2)c1
CCN1CC(C)(C)Oc2nc(nc3ccc(OC)cc32)c1C
NS(=O)(=O)c1ccc(C2=CCC(c3ccccn3)CC2)cc1
COc1ccccc1N1CCN(CCCCS(=O)(=O)CCN)CC1
CCOc1ccccc1N1CCN(CCCCCn2nc(-n3ccnn3)ccc2=O)CC1
OCCc1cn(C2CCN(C(O)=Nc3ccccc3N3CC(CO)CC3)CC2)c2ccccc12
CCN(C)CCNC(=O)c1ccc(CN(C)C)cc1
Cc1ccccc1-c1cccc(N2CCNCC2)c1
O=C1C2CCCN1CCN1CCC(CCc3ccc(F)cc3)CC1
COC(=O)c1ccc2c3cc4c(ccc2c1)-c1sc2c(cc1-3)CN(C)CC3
OC1(c2ccc(F)cc2)CC2CCC(C1)N2Cc1csc2ccccc12
CCCN(CC=Cc1ccccc1)C1CCN(CCCc2ccc(C(=O)N3CCCCC3)cc2)CC1
O=C(NCC=CCN1CCN(c2ccccc2OCC(O)CC2CCCCC2)CC1)c1cc2cccc(Br)c2s1
CC(NC1=C(c2cc(F)cc(F)c2)CCC1)c1ccccc1
COc1ccc(OC(F)F)c(C(=O)NC2CCCCN(c3ccc4c3OCCO4)C2)c1OC
O=C1c2cccc3ncc(-c4ccccc4)cc2NCC3CN1C(=O)c1ccco1
CN1CCN(C2Cc3ccccc3Sc3ccc(Cl)cc32)CC1
COc1ccccc1N1CCN(CCn2c(O)nc3sccc3c2O)CC1
O=C(CCCCN1CCC2(CC1)C(=O)N(c1ccc(F)cc1)c1csc2cccnc12)c1ccc(F)cc1
Cc1[nH]c2ccccc2c1C1CCC(=O)N1C
CN1CCN(C2=Nc3ccccc3Sc3ccccc32)CC1
COc1ccc2[nH]cc(CN3Cc4ccccc4CC3=O)c2c1
Oc1ccc2c(c1)Cc1cccc(O)c1CC2
Clc1ccccc1OC1CCN(CCCNc2ccccn2)CC1
c1ccc2c(c1)CC(N1CCCCCCCCC1)CC2=O
COc1ccccc1N1CCN(CCCC(=O)c2csc3ccc(C)cc23)CC1
Cc1ccc2c(N3CCN(CCc4cccc(NC(=O)c5ccccc5)c4)CC3)cccc2n1
O=C(c1cnc2cc(F)ccc2n1)C1COc2c(Cl)ccc(Cl)c2O1
COc1ccccc1N1CCN(CC=C2c3cc(OC)ccc3CCc3ccc(O)cc32)CC1
Cc1ccc2c(N3CCN(CCc4ccc5c(c4)NC(=O)CO5)CC3)cccc2n1
CCCn1c(=O)c2c(nc3n2CCCN3CCc2ccccc2)n(C)c1=O
COc1ccccc1N1CCN(CCOc2ccc(OC)c3oc4ccc)ccc21
O=C(NCC1CCN2CCC12)c1ccc(N2CCNC(c3ccccc3)C2)cc1
CCCN1CCCC2CC3CCC4=CC(=O)CCC4(C)C3CCC21
COc1ccc2ccccc2c1C(=O)NCCCCCCN1CCN(c2ccccc2OC)CC1
CN1CCc2ccc(O)c(O)c2C1c1ccccc1
NCCCc1csc2c(-c3ccc(Cl)cc3)ncnc12
CCN1CCC2c3cccc4c(cc3N1CC1CC1)C(C)=CCC24
COc1ccnc(NCCCN2CCN(c3ccccc3O)CC2)c1OC
COC(=O)N1CCC(F)(F)C(C)C12CCCN1CCN(c2cccc(C(F)(F)F)c2)CC1
Oc1cccc2c1CC(N=C(O)Cc1ccccc1Cl)CO2
Fc1ccccc1N1CCN(CCCCc2ccccc2)CC1
Oc1nc2ccccc2n1CCCOc1ccncc1
O=C1N(CCN2CCCCCC2)CCN1c1cccc(O)c1
Nc1nc(N2CCN(Cc3ccccc3)CC2)nc2nc(-c3ccco3)nn12
COc1cccc2c(S(=O)(=O)NCCCCCCNc3nc4ccccc4n3Cc3ccccc3)cccc12
O=C(CCCCN1CCC2(CC1)OCc1ccccc12)Nc1ccccc1
CCCCNC1CCc2cccc(OC)c2C1CC
O=C1OC2(CCC(CN3CCN(c4cccc5ccccc45)CC3)CC2)c2ccccc21
COc1ccc2oc(C3CCN(CCSc4nc4ccccc4n4c(O)n4ccccc44)CC3)cc2c1
CN1C2CCC1CC(OC(=O)c1c[nH]c3ccccc13)C(c1ccccc1)C2
FC(F)(F)c1ccccc1N1CCN(CCn2ccnc2)CC1
CN1CCc2cc(Cl)cc3c2C1Cc1ccc(O)c(O)c1-3
COc1ccccc1N1CCN(Cc2cn(-c3ccccc3)c3ccccc23)CC1
Cn1cc(-c2ccc(CCN3CCC(F)CC3)c(Cl)c2Cl)ccc1=O
CCC(C)C(=O)NC1CC2CCC(C1)N2C(=O)CCCCCO
COc1cc(OC)cc(N(CCN2CCCC2)c2ccc3ncc(-c4cnn(C)c4)nc3c2)c1
CCN(C)CCC(NC(=O)CNC(=O)CNC(=O)CNC(=O)CCc1ccccc1)c1ccccc1
CCn1(c2ccc(NC(=O)c3cc(Br)c(Br)cc3)ccc2F)ccc(=O)n1C
CCc1ccccc1S(=O)(=O)NCC1CCC(N2CCN(c3ccccc3OC)CC2)CC1
COc1ccccc1N1CCN(CCCn2cnc3c(OC)cc(C)cc32)CC1
COc1ccc(CCCCN2CCN(c3ccccc3OC)CC2)cc1
CC(C)N1CCN(C2C=Cc3ccccc3S2)CC1
FC(F)(F)c1ccc(CN2CCN(c3ccc4c(c3)OCCO4)CC2)cc1
CN1CCCN(C2Cc3cc(O)ccc3Sc3ccc(N)cc32)CC1
Nc1cc(S(=O)(=O)c2cccc(Cl)c2)cc2c1N(CCNCc1ccccc1)CC2
COc1ccccc1C1C(C(=O)CC(C)C)C(=O)C(=O)N1c1ccc(-c2ccco2)cc1
Cc1[nH]c2ccccc2c1CCN1CCC(N2CCN(c3ccccc3)CC2)CC1
N#Cc1cccc2c1OC(=Cc1ccc(I)cc1)CCC2
CC(C)CNc1cc(I)c(Cl)n1Cc1ccc(Cl)cc1
COc1cccc(C(=O)NC2CCN(Cc3cccc(Br)c3)CC2)c1OC
COc1ccccc1N1CCN(CCCCn2c(O)c3c(c2OC)CCCC3)CC1
CC(C)CC1CC(=O)NC(CCCN2CCN(c3nsc4ccccc34)CC2)CO1
O=C1c2ccccc2C(=O)N1CCCCCN1CCN(c2cccc(Cl)c2Cl)CC1
c1ccc2c(c1)Oc1ccccc1S2
O=C(NCCCCCN1CCN(c2ccccc2OCCF)CC1)c1cc2ccccc2s1
Cc1cc(C(=O)Nc2cccc(CN3CCN(C)CC3)n2)c2ccccc2n1
OC1C[S+](O)CCC1NCC1CCC(c2ccc(F)cc2)CC1
COc1c(C(=O)NCCN2CCN(c3cccc(Cl)c3)CC2)c(=O)oc2cc(Cl)ccc12
COc1ccc(CCCCN2CCN(c3ncccn3)CC2)cn1
O=C(NC1CCN(Cc2cc3cccnc3s2)C1)c1ccccc1
COCCN(C)CCn1cc(C)c2ccc(OC)cc21
O=C1CCc2cc(CCN3CCN(c4cccc5[nH]ccc45)CC3)cc3c2N1CC3
Nc1cccc(CCN2CCN(c3cccc(C(F)(F)F)c3)CC2)c1
COc1ccc(N2CCN(CCOc3cc(C)cc4nc(N)nc(O)c34)C2)cc1
Cc1ccc2c(N3CCN(CCCc4cccc5sc(C)cc45)CC3)cccc2n1
CCN1CC=C(c2cn(-c3ccc(F)c(O)c3)c3ccc(Cl)cc23)CC1
COc1cccc2c1OC(CCCCCN1CCC(c3noc4cc(F)ccc34)CC1)CO2
COc1ccccc1N1CCN(CCCCNC(=O)C23CC4CC(CC2C4)C3)CC1
OC1(c2ccc(Cl)cc2)CC2CCC(C1)N2Cc1csc2ccccc12
CCCCN1CCc2cccc3c2C1Cc1ccc(O)c(O)c1-3
Cn1c(=O)c2c(NCCCN3CCN(c4cccc([N+](=O)[O-])c4)CC3)cccc2n(C)c1=O
COc1ccccc1N1CCN(CCNC(=O)c2nc3ccccn3c2N)CC1
CCCc1cccc(F)c1N1CCN(CCc2ccc(C(=O)c3ccccc3)n2C)CC1
CN(CCCN1C(=O)C2c3ccccc3CCN2C1=O)c1ccccc1
COc1cc2ncnc(N3CC4CCC(C3)O4)c2cc1OC
O=c1c2cc(-c3ccccc3)ccn2n1CCN1CCC(O)CC1
O=C1N(CCC2CCN(CCN3CCc4ccccc4C3=O)CC2)CCN1c1cc(Cl)ccc1Cl
Nc1ccccc1N=C(O)c1ccc(N(Cc2cccnc2)C2CCN(C(=O)CON=C(O)CC3CCCCC3)CC2)nc1
O=C(CCCCN1CCCCCC1)c1nn(-c2ccc(Cl)cc2Cl)c(-c2ccc(Cl)cc2)n1
COc1c(C)ccc2c1-c1ccc(O)c(C(C)=O)c1C(=O)CC(=O)C2
CN1CCN(c2nc3ccccc3n3cccc23)CC1
CC1CC(c2cc3ccccc3s2)CCN1[N+](O)c1cccc(O)c1
CC(OC1CCC(N(C)CC2Cc3cc(F)ccc3C2)CC1)C(F)(F)F
CCN(CCOc1ccc(CN2CCN(c3cccc(Cl)c3)CC2)cc1)CCC1Cc2ccccc2O1
OC(COCc1ccccc1)CN1CCN(CCCCc2ccccc2)CC1
CCC(=O)c1c[nH]c2ccc(-c3ccc(O)cc3)cc2c1=O
CCCN(c1ccccc1)C1CCc2scc4c3c(c2c1C1OCC1)C(=O)N(C)C(=O)C3
CC1Oc2ccccc2N(CCCN2CCC(C#N)(c3ccc(F)cc3)CC2)C1=O
COc1cccc(OC)c1C(=O)NC1CC2CCC1c1ccccc1C2
Cc1ccc(CNCC2(F)CCN(C(=O)c3ccco3)CC2)nc1
C#Cc1ccc2c(c1)c(C1CNCCC1NC(=O)C1(C)CCC(OCC)CC1)cn2C
Cc1c(S(=O)(=O)NCC2CCC(N3CCN(c4noc5ccccc45)CC3)CC2)sc2ccc(F)cc2c1=O
CC(C)c1csc2cc(C(=O)NCCCCN3CCN(c4cccc(C(F)(F)F)c4)CC3)c(O)cc12
Oc1nc2ccccc2n1CCCCCN1CCC(c2coc3ccccc23)CC1
CC(=O)NCCc1c(CNC2CCC(c3ccccc3)O2)sc2ccc(F)cc12
COc1ccccc1N1CCN(CCCn2cnc3sc4c(c3c2=O)CCNC4)CC1
NCCCC(=O)NC1CCc2cccc3c2C(CCN2CCN(c4nccc(F)c4F)CC2)C1
CC1Oc2ccsc2C(C)(C)c2ccc(OCCCCN3CCN(c4nsc5ccccc45)CC3)cc21
COc1ccccc1N1CCN(CCNC(=O)c2c(O)c3ccccc3s2)CC1
CCCN1CCN(c2ccc3ccsc3n2)CC1
O=C(c1ccc(F)cc1)C1CCCCN1C1CCN(Cc2ccc(Cl)cc2)C1
CC1(C)CC(=O)c2cc(F)cc(CCCCCN3CCN(c4nsc5ccccc45)CC3)c2O1
Oc1ccc(-c2[nH]c3cc(C(F)(F)F)ccc3c2CCN2CCC(c3cnn(CCN4CCNCC4)c3)CC2)cc1
COc1ccccc1N1CCN(CC2CCC(c3ccc(Cl)cc3)(c3cccc(Cl)c3)O2)CC1
O=C1NCCN1CCN1CCC(c2cn(-c3ccc(F)cc3)c3ccc(F)cc23)CC1
COc1ccc2c(c1)C1CC(CC(=O)NCCF)CN(C)c1ccccc1
O=C(NCCCCN1CCN(c2cccc(Cl)c2)CC1)C1(C(=O)Nc2cccc(Br)c2)CCCC1
CCOc1ccsc1N1CCNCC1
O=C(NC1CC2CCC(C1)N2Cc1ccc2sccc2c1)c1ccccc1
Cc1cc(C)c(C(=O)NC2CCC(NC(=O)c3ccco3)CC2)c(C)c1C
Cc1cccc(N2CCN(CCC3CCN(C(=O)c4cnccc4Br)CC3)CC2)c1
CCOc1ccccc1CN1CCC2(CC1)CSc1ccccc1C(C)=O
COc1nc2sc(C(=O)NCCCCCN3CCN(c4cccc(Cl)c4)CC3)c(N)c2s1
COc1c(C(=O)NC2CCCN(C3CC4CCC(C3)N4C(=O)COc3ccccc3)C2)cc(Br)n1C
O=C1C2CCCCN2C(=O)NC(CCc2cccc(F)c2)C(=O)NCC=Cc2ccccc2o1
FC(F)(F)c1cccc2c1CC(CN1CCC(c3c[nH]c4ccc(F)cc24)CC1)O2
O=C1c2c(cc3cccnc3c2O)CCN1CCCCN1CCN(c2cccc3c2CCO3)CC1
CC(=O)N1CC(NCCCCN2CCN(c3cccc(Cl)c3)C2)CC1C(=O)NO
Cc1ccc2nc(N3CCN(CCc4cccc5c4OCCO5)CC3)sc2c1
O=C1C2CCCN2C(=O)N1CCCCCNCC1CCc2ccccc2O1
CCCN(CCCCN1CCN(c2noc3ccccc23)CC1)C1CCc2c(O)cccc2C1
OCCN1CCN(C2CC(c3ccc(F)cc3)c3ccc(Cl)cc32)CC1(F)c1cccc(O)c1
Cc1ccc2c(OCCN3CCN(Cc4ccc(F)c(F)c4)CC3)cccc2n1
O=C1COc2c3c(ccc(F)c3s2)C(=O)N1CCCCCN1CCN(c2cccc3ccccc23)CC1
Oc1nc2ccc(OCCN3CCN4c5ccccc5CC3C4)cc2[nH]1
CCc1ccccc1N1CCN(CC(O)COc2ccc3[nH]nc(N)c3c2)CC1
CN1CCCC1COc1ccc(-c2cn(C)nn2C)cc1
CC(=N)N1CCc2cc(OCCF)ccc2C1C
Cc1ccccc1-c1ccc(CN2CC(C)NC(C)C2)s1
COc1ccccc1N1CCN(CCCCNc2nc3ccccc3n2C)CC1
O=C(NCCCC1CCN(CC2COc3ccccc3O2)CC1)C1Cc2ccccc2Oc2ccccc21
Cc1cc(O)ccc1C(=O)NCCCN1CCN(C2c3ccc(OCCF)cc3CC2)CC1
COc1ccc2c(c1)oc1c(C(=O)NC3CCCN(C)C3)n(-c3ccccc3)c(=O)c12
O=C1N(CCN2CCN(CCC3COc4ccccc4O3)CC2)SCCC12CCCc1cccc(O)c12
OC1CCCN(Cc2c[nH]c3ccc(-c4cccs4)cc23)C1
CCN1CCCC1CNC(=O)c1cc(Br)cc(O)c1OC
COc1ccccc1N1CCN(CCCCC(=O)c2ccccc2)CC1
Cc1ccc2c(c1)oc1cc(O)ccc12
Oc1nc2ccc(Cn3ccnc3)cc2n1C1CCN(CC2Cc3c4ccccc4CC2)CC1
CNCC1Oc2ccc(O)cc2C(c2ccccc2)(N)C1
CN1CCN(C2=Cc3ccccc3Sc3ccc(C(=O)NO)cc32)CC1
COc1ccccc1C1CCCN1C
CCCNC1Cc2ccccc2C2CCC(CCCN3CCN(c4ccccn4)CC3)CC21
CN1CCc2cccc3c2C1Cc1ccc(O)c(O)c1-3
CN1CCC(NC2(CN3CCN(Cc4cc(F)c5[nH]c6c(C(C)C)ccc6n5c4N)CC3)CS(=O)(=O)CC2)CC1
c1ccc(CCCN2CCN(c3cccc4ccccc34)CC2)cc1
O=S(=O)(NCCCN1CCN(c2nsc3ccccc23)CC1)c1csc2ccccc12
O=C(c1c[nH]c2c(F)ccc(C(F)(F)F)c12)C1CCCN1Cc1ccccn1
O=C1CCc2cc(Nc3ncc(C(F)(F)F)c(NCCCc4ccccc4)c3O)ccc2N1
CC(=O)NC1CCC(CCN2CCC(c3cccc(C(N)=O)c3)CC2)CC1
COc1cc2c(Oc3ccc(I)cc3)ccc(OC)c2cc1OCc1ccccc1
NS(=O)(=O)c1ccc(CCCN2CCN(c3cccc(Cl)c3)CC2)cc1
CCCCCCCN1CCN(c2ccccc2)CC1
CCCN1CCc2[nH]c3ccc(CC)cc3c2C1
OC(CCN1C(=O)c2cccc3c2Sc2ccccc23)C1(Cc1ccccc1)c1ccccc1
O=C(NCCN1CCN(c2cccc3c2OCO3)CC1)c1ccccc1
C1=C(c2ccccc2)CCN(Cc2ccc(F)cc2)C1
CCCNc1cc(OC)ccc1C(=O)NC1CCCN(Cc2ccc(OC)cc2)C1
CC(C)CN1CCC2Cc3c(O)cccc3CC21
CC(C)NC(=O)C1C(C(=O)Nc2ccc(Br3OCC(C)(C)C3)cc2)CC2CCC1C21CC1
CC(C)(C)OC(=O)NCCCCN1CCN(c2cccc3c2OCCO3)CC1
COc1cccc2c1CCCC2CCN1CCc2ccccc2C1
CS(=O)(=O)c1ccc2c(c1)CCN1CCN(CC3CCc4ccc(F)cc43)CC1C2
CC(C)CN(CCn1c(O)c(O)nc(O)c1=O)C(=O)Nc1ccccc1
Cc1ccc2scc(C3=CCNCC3)c2c1
COc1ccccc1N1CCN(CCCCCn2nc(-n3ccn4cccc43)c3ccccc32)CC1
CN1CCc2cc(O)cc3c(CCN4CCN(CCc5cc5cc6cc(C#N)cc2c6I)CCC4)CC3
[C-]#CC1CC(n2cc3c(O)ncnc3C(NCCCc3ccccc3)C2C)CC1
COc1ccccc1N1CCN(CCN(C(=O)c2ccc(F)c(F)c2)c2ccc3cccnc3c2)CC1
CC(C)Oc1ccccc1N1CCN(C2CC(=O)CCCC2)CC1
COc1ccc2c(c1)C1CC(CC(=O)N3CCN(c4ccccn4)CC3)CN(C)C1C2
O=c1ccc2ccccc2c(Cl)c1O
CN(C)CCc1cn(CC2CCN2)c2ccc(NC(=O)C=Cc3ccc(F)cc3)cc12
O=S(=O)(NC1CCC(CCN2CCN(c3noc4ccccc34)CC2)CC1)c1cccs1
CCC(=O)NCCNCCCc1c[nH]c2cc(Cl)ccc12
CONC(=O)c1cccc(S(=O)(=O)N2CC=CN(C3C4CC5CC(C5)CC3C4)C2)c1
COC(=O)C1CC(C(C)C)C(=O)C2C1(C)CCC1C(=O)OC(C(=O)c3ccoc3)CC12C
O=C1CC2(CCCC2)C(=O)N1CCN1CCN(c2cccc(Cl)c2Cl)CC1
O=C(NCC1CCN(Cc2ccc(Cl)cc2)CC1)c1ccc2scc(Cl)c2c1
COc1ccccc1N1CCN(CCCCNC(=O)c2ccnc3ccccc23)CC1
CC(C)NCCOc1cc(O)cc2ccc(OCCc3ccccc3)cc12
CCC1Oc2c(ccc3c2CCN(C)CCCC2CCC(c4cccc(F)c4)CC2)C(C)C1=O
O=C1C2CCCN2C(=O)N1CCCCN1CCN(c2cncc3sccc23)CC1
COc1ccccc1N1CCN(CCCCNC(=O)c2cc(C)nn2C)CC1
Cc1c(CC(=O)O)cc(-n2ccc(N3CC(N4CCCCC4)C3)c(=O)c2-c2ccc(Cl)cc2)n1C
Cc1cc[n+]1CCNC(=NC2CC3CCCCN3C2)O1
CCCCN(C)C1CCc2ccc3c(c2C1)C(O)CC3
NCc1cc2cc[n+](CCCCCN2CCC(c3c[nH]c4ccc(F)cc34)CC2)c2ccccc12
COc1ccc(OCCCCN2CCN(c3cccc(C(F)(F)F)c3Cl)CC2)cc1
O=C(CCCCN1CCN(c2cccc(Cl)c2Cl)CC1)c1cccc(F)c1
CN(C)CCn1c(=O)sc2ccc(Cl)cc21
CNc1ccccc1-c1ccc2c(c1)C1CCN(CC1)C2
COc1cccc(C2(O)CCC(c3ccccc3)(NC(=O)c3ccoc3C)CC2)c1
CC(C)Oc1cccc(S(=O)(=O)N2CCN(C(C)=O)CC2CN2CCC(N3CCN(C)CC3)C2)c1
COC(C)CN1CCC2c3ccccc3N=CC21
COc1cccc(C(=O)NC2CCC(CCN3CCN(c4cccc(C(F)(F)F)c4)CC3)CC2)c1
O=C1N(CCC2CCN(CC3COc4ccccc4O3)CC2)COc2ccccc21
CCCCCN(CCCC)C1CCc2ccc3[nH]cc(C=NC(C)=O)c3c2C1
Fc1ccccc1N1CCNCC1
O=C1NC2(CCCCC2)C(=O)N(CCCCN2CCN(c3cccc(Cl)c3Cl)CC2)C(=O)N1CC1CCCC1
CCNC(=O)N1CCN(CCCCN2C(=O)CCCC2(C)CC2CCc3ccc(O)cc3C2)CC1
COc1ccccc1Sc1cccc2c(CC(=O)O)cc(N3CCCNCC3)cc12
COc1ccccc1N1CCN(CCCCCn2c(O)nc3cc(-c4ccc(OC)cc4)sc3c2O)CC1
O=C(CCN1CCC2C(C1)c1ccccc1)c1cnc(F)c(F)c1
COc1cc(OC)cc(N(CCN2CCC(C(O)COc3ccc(-c4nc5ccc(F)cc5s4)cc3)CC2)S(C)(=O)=O)c1
C#CCN(Cc1ccc2nc(C)[nH]c(=O)c2c1)c1ccc(C(=O)NCCC(=O)N2CCC(N(C)C)CC2)cc1
COc1ccccc1N1CCN(CCCSc2nc(-c3ccccc3)nc3c2CN(C(=O)c2ccccc2)CC3)CC1
NC(=O)c1ccc(I)cc1OCC1CCOCC(N2CCCC2)C1
Cc1cccnc1-c1cccc(CCNCC(O)c2cccc3ccccc23)c1
N=C(N)c1cccc(CN2CCc3cccc4c3CCN3CCN(CCCCCNC(=N)NC(=O)c4ccccc4)CC3CCC2)c1
COc1ccccc1N1CCN(CCCCn2nc(-n3ccnc3)ccc2=O)CC1
C(#Cc1ccccc1CNCOc1ccccc1)C1CCN(c2ccc3ccccc3n2)CC1
CN(Cc1ccc2nc(O)n(C3CCN(Cc4ccccc4)C3)c2c1)c1ccccc1
NC1=NC2(c3ccc(F)cc3)CCN(CCc3ccccc3)CC21
Nc1ccccc1NC(=O)c1cccc2ccc(OCCN3CCOCC3)cc12
O=c1c2cc(OCCCN3CCN(c4cccc(C(F)(F)F)c4Cl)CC3)ccc2ncn1-c1ccccc1
NC(=O)c1ccc2[nH]c3c4c(c5c(c6ccccc25)N6)-c3c2ccc(O)cc2c1
O=C1CC(CC2CCCCC2)NC(CCCN=C2CCCCC2)Cc2ccccc2N1
CC(=O)N1Cc2c(F)ccc(F)c2CC1CCN1CCC(c2cccc(Cl)c2)CC1
O=[N+]([O-])c1ccc2n[nH]cc2c1N1CCN(C2CCC(c3ccccc3)(c3ccc(Cl)cc3)NCC2)CC1
COc1ccc2ccc3c(c2c1)CC(CN)CC3
O=C1CCC2(CCCCC2)NC(=O)N1CCCCN1CCN(c2cccc(Cl)c2Cl)CC1
COc1cccc(-c2ccc(C(=O)N3CCN(c4cn5ccccc5n4)CC3)cc2)c1
COc1cccc2c1CCCNC2c1ccccc1O
O=C1NC2CCCCC2C(=O)N1CCCCN1CCN(c2ccccn2)CC1
Cc1ccc(NC(=O)c2cccc(C)c2)cc1N1CCc2nc(Nc3ccccc3)nc(N)c2C1=O
COc1ccccc1N1CCN(CCCCNC(=O)c2cc3ccccc3s2)CC1
COc1ccccc1N1CCN(CCC(=O)NC2CC[N+]3(CC4CC5c5ccccc5C4)CCC23)CC1
CC1Oc2ccc(F)cc2N(CCCN)C1=S
Oc1cc2c(c(O)c1CCCCN1CCC(c3noc4cc(F)ccc34)CC1)OCO2
Fc1ccc(Cl)c(Oc2ccccc2)c1OCC1CCN(Cc2cccc(Cl)c2)CC1
Nc1cccc(C2CCC(F)(F)CC2)c1
CCN(CC)Cc1ccccc1Sc1ccccc1S(=O)(=O)N(C)C
CN1CCC(CNCc2ccc(Cl)cc2Cl)CC1
Cc1ccc(N(CCCN2CCCC2)C2CN(C(=O)c3ccccc3)CC2)cc1
COc1ccccc1N1CCN(CCCCCn2c3ccccc3c3cc(=O)n(C)c-3c2)CC1
N#Cc1c(O)nc2ccc(Cl)c(F)c2c1N(CCCF)C1CC1
COc1ccccc1N1CCN(CCCSc2nc(O)c3c(S)c(C)ccc3c2C)CC1
c1cc(-c2c[nH]c(CCCCN3CCN(c4ncccn4)CC3)n2)ccn1
CN1CCN(c2ccn3ncc(-c4ccccc4)c-3n2)CC1
COc1ccccc1N1CCN(CCn2c(O)nc3ccccc32)CC1
COc1ccccc1N1CCN(CCCSc2nc3ccccc3o2)CC1
Oc1ccc2c(c1)OC(CCCc1ccccc1F)CC2
Cc1ncoc1-c1nnc(N2CCNCC2)n1Cc1ccc(Cl)cc1Cl
COC1CN(C2CCN(C3CCC(C(F)(F)F)CC3)C2)CCC12CCc1ccccc12
CN1CCN(c2cc(N3CCc4ccc(C(F)(F)F)cc4C3)ccc2O)CC1
COc1cc(OC)cc(N(CCN2CCC(Cc3cccc4ccccc34)CC2)C2CC2)c1
Cc1c(C(=O)NN2CCCCC2)sc2cncc(Oc3ccc4ccccc4c3)c12
Nc1ncc(-c2cc3c(O)cccc3s2)cn1
COc1ccccc1N1CCN(CCNC(=O)C23CC4CC(CCC4)(C2)C3)CC1
OB(O)OC(S)CC1NC(CN=C=[N)NC(c2coc3ccccc3c2=O)CSS(=O)(=O)C1
Oc1nc2ccc(OCCN3CCN(c4ccccc4)CC3)cc2[nH]1
O=C(NC1CCC(CCN2CCN(c3cccc(Cl)c3Cl)CC2)CC1)C1CCC(c2nnn[nH]2)CC1
Fc1ccc(CCN2CCN(c3noc4ccccc34)CC2)cc1
COc1cccc2c1CCN(CCCN1CCN(c3cccc4sc(N)nc34)CC1)C2
Cc1ccc2c(N3CCN(CCc4cccn4C)CC3)cc(Cl)cc2n1
COc1ccccc1N1CCN(CN2CCC(c3coc4ccccc34)CC2)CC1
O=C(O)COc1nc2ccccc2c(=O)n1CCCCCN1CC=C(c2coc3ccccc3c2=O)CC1
CC(C)(C)COc1nc(N)c2cc(Cl)c(Cl)cc2n1
CC1CCN(CCOc2ccc(-n3c(C)nc4cnccc43)cc2)CC1
O=C(NCCN1CCN(C2COc3ccccc32)CC1)c1cccs1
C1=C(c2c[nH]c3ccccc23)CCC(=O)Nc2ccccc21
O=C1C2C3CCC(O2)C2(CCC3)CCN1CCC1CCCN1CCN(c2ncccn2)C1
NC(CC(=O)N1CCN(c2ncc(F)s2)CC1)Cc1cc(F)c(F)cc1F
Cc1oc2c(c1C)CN(c1cccc(C(O)=Nc3nc4ccc(Cl)cc4s3)c1)CC2
C=CCN1CCCC1CNC(=O)c1c(C)c(C)ccc1OC
Cc1ccc2c(N3CCN(CCc4ccc5c(c4)NC(=O)CO5)CC3)cccc2n1
COc1cc(OC)cc(N(CCNCc2ccccc2[N+](=O)[O-])c2ccc3ncc(-c4cnn(C)c4)nc3c2)c1
O=c1[nH]c2ccccc2c(=O)n1-c1ccc(Cl)cc1
COc1ccccc1N1CCN(CC=CCN(C)C(=O)c2ccc(CCC(=O)O)cc2)CC1
COc1cc2c(c(O)c1)CC(CCN1CCN(c3ccccc3Cl)CC1)CC2
Oc1nc2ccccc2n1CCCCN1CCc2ccccc2C1
OC1(c2ccccc2)CC2CCC(C1)N2Cc1c[nH]c2ccc(F)cc12
CCCN(CCCCN1C(=O)C2(CO)c3cccc(N3CCN4CCCC4)c3CC2C2CCC31)C1CC2CC(C)(O)CCC2(C)C
CC(=O)OC12C=C(C)C(c3c(O)cccc3C2C1C)(C1CCC3C1)C1C2C(O)C(=O)N2C)C1=O
O=C(CCCCN1CCN(c2cccc(Cl)c2Cl)CC1)c1ccccc1
O=C1C2CCCN2C(=O)N1CCN1CCN(c2ccccc2)CC1
Cc1cc2c(OCCCN3CCC(Cc4ccc5c(c4)NCO5)CC3)cccc2[nH]1
CN1CCc2c[nH]c3ccc(C(O)(C=O)NC4CC4)cc2c1-3
O=S(=O)(NCCCCNS(=O)(=O)c1ccc2ccccc2c1)c1ccccn1
COc1ccc(C2c3c(OC)cccc3C(c3ccc(=O)n(C)n3C)N2c2ccc(Cl)c(Cl)c2)cc1OC
CCCN1CCC(=C(c2coc3c(F)cccc23)c2ccc(OC)c(OC)c2)CC1
CN1Cc2occc2Sc2ccc(C(C)C)cc21
O=S(=O)(NCCCN1CCN(c2noc3ccccc23)CC1)c1ccc(Cl)cc1
OC1(c2ccc(F)cc2)CC2CCC(C1)N2CCCCN1Cc2ccccc2C1
N#CC1(NC(=O)C2CCC2Cl)CCC(N2CCC(c3ccc(F)cc3)CC2)CC1
O=C1Nc2ccc(Cl)cc2C(C#CCN2CCNCC2)N1Cc1ccsc1
O=C1NCCn2c(CS)nc3cc(N4CCCCC4=O)cc32)1
COc1ccccc1N1CCN(CCCCn2cc(N=C(O)c3ccoc3C)cn2)CC1
CCN1CCCC1CNC(=O)c1c(C=C2c3ccc(O)cc3CCc3cccnc32)cnn1C
Fc1cc(OCCCN2CCC(c3nsc4ccccc34)CC2)c2ccoc2c1
COc1cccc2c1CC1CCN(CCF)CCN1C1Cc2c(cccc2-c2ccc(C(=O)NCCCN)cc2)C1
Cc1ncoc1-c1nnc(SCCCN2CC3CC3(c3ccccn3)C2)n1C
C=S(N)(=O)N1CC(C)(C)CC1C(=O)NCc1cccc2ccccc12
CC1Oc2ccc(-c3cncnc3)cc2C2(CCN(Cc3cccc4[nH]ccc34)CCF)CC(O)C12
CN1CCCC(c2ccccc2)CC1
CCN(CCNS(=O)(=O)c1ccc(N(C)C)cc1)C1Cc2ccccc2C1
COc1ccccc1N1CCN(CCCNC(=O)c2ccc(Cl)c(Cl)c2)CC1
Cc1ccc2nc(N3CCN(CCCc4c(-c5c(C)ccc(C#N)c5O)n[nH]c4C)CC3)[nH]c2c1
[CH]c1nc(-c2ccc(F)cc2)nc1N1CCNCC1
O=C(c1cnc2ccc3[nH]cc(C4CCCN4C4CCCCC4)c3c2c1)N1CCCC1
CCCCN(CCCC)C1Cc2cccc3c2N(C1)C(=O)CC3
COc1cccc(OCCNCCCCCN2CCN(c3cccc4cccnc34)CC2)c1
COc1ccccc1N1CCN(CCCCNS(=O)(=O)c2ccc3ccccc3n2)CC1
O=C1C=C2C=CCN=C2=NNCC=C=NNCBNC1(CCCN1CCN(c2ccccc2OC(F)F)CC1)c1ccccc1
CN1CCC(c2ccccc2)=C(C(=O)OCCCc2ccccc2)C1
CCCN1CC(=O)C(C(N)Cc2cc(Br)ccc2OC)N(Cc2ccc3ccccc3c2)C1=O
CN1CCN(c2cc3sc4c(c3c2)CCN(c2ccc(C(=O)N4CCCCC4)cc2)C4)CC1
COc1ccc2sc3c(c2c1)CC(C)(C)CCN3
CN(C)CCCOc1cccc2c1OCCC2
CC(C)N1CCN(c2cccc3ccc(O)nc23)CC1
CN1CCN(C2=Nc3ccccc3Oc3ccccc32)CC1
CCOC(=O)C1(c2ccccc2)CC1c1ccccc1OC(O)CN1CCN(C2CCCCC2)CC1
COc1ccccc1N1CCN(CCCNC(=O)c2nsc3ccccc23)CC1
O=C(NCCCCN1CCN(c2cccc(Cl)c2Cl)CC1)c1ccc2ccccc2c1
CN(C)CC1COc2ccccc2Oc2ccccc21
CCCN1CCN(C(=O)Cn2ccc3ccccc32)CC1
Cc1ccccc1C1=CCCN1CC1CCC(O)(CCCCC2CCCC2)C1
OC(CCN1CCN(c2cccc3ccn(C4CC5CCC4C4)c23)CC1)c1csc2ccccc12
Cc1ccc2[nH]cc(CCCN3CCN(c4cccc5c4OCCC5)CC3)c2c1
Fc1ccc2c(c1)CCOC2CCN1CCC(O)(c2ccccc2)CC1
CN1CCN(c2ccc3nc(-c4ccccc4S(=O)(=O)CCN4CCc5ccccc54)[nH]c3c2)CC1
CC(C)(O)CNC1CSc2ccc(O)c(O)c21
OC1(c2ccc(-c3ccc4[nH]cc(CCN5CCN(c6ncccc6C(F)(F)F)CC5)c4c3)cc2)CCC1
CCN1CCC2c3ccccc3CCC21
Fc1cccc(OCCNCCc2c[nH]c3nccc(N4CCN(c5ccccc5C(F)(F)F)CC4)c23)c1
COc1cc(C(=O)NCCN2CCN(c3cccc(OC(F)(F)F)c3)CC2)ccc1Cl
CCCCn1cc(C(=O)c2cccc3ccccc23)cc1C1CCN(C)C1
CN1CCN(C2Cc3ccccc3Oc3cccc(Cl)c32)CC1
COc1ccccc1N1CCN(CCCNC(=O)c2cncc(C)n2)CC1
COc1ccc2c(c1)ncn2CCCN1CCN(C2Cc3ccc(O)cc3C2)CC1
CC(=O)Nc1cccc(N2CCN(CCCc3c[nH]c4ccc(Br)cc34)CC2)c1
CC(C)Cc1csc(N2CCN(Cc3ncco3)CC2)n1
O=c1cc(OCc2ccc(F)cc2)nn1CCCCCN1CCN(c2ccccc2OCCF)CC1
COc1cccc2c1CCCC2CNCCc1cccc2ccccc12
CCCN1CCCCC1CNC(=O)c1cc(Cl)cc2c1OCC2=O
Cc1ccc2c(OCCN3CCC(Cc4ccc5c(C)cccc45)CC3)cccc2n1
CCCCN1CCCC1CNC(=O)c1nc(O)c(O)c(Cl)c1OC
COc1ccccc1Oc1ccccc1N1CCN(C)CC1
NN#CC1CCCCC1
CC(C)c1nc2c3c(cccc3n2CCCCN2CCN(c3ccccn3)CC2)c(=O)n(C)c1=O
Oc1c2c(oc1O)CC1Cc3cc4c(cc3CCN1CCC1CCN1CCOCC1)C2Nc1ccc(F)cc1
Oc1ccc2cc(CSc3ccc(Cl)cc3)cc(OCC3CCNCC3)c2n1
Oc1nc2c(O)cc(Cl)c(O)c2n1C1CCN(CC2CCC2)CC1
O=C1Nc2cccc3c2C(N2CCN(Cc3cccc(F)c3)CC2)C1
CN1C(=O)c2ccccc2Sc2ccc(Cl)cc21
CCN(CCCCN1CCc2ccccc2C1)C1=CCCc2ccccc21
COc1cccc2c1N(C(=O)C1CCCN(CCc3ccc4c(c3)NC(=O)CO4)C1)CCC2
CC(=O)OCC1(C)CC(=O)C(C(O)C=Cc2ccc(O)cc2)=C(C(=O)O)O1
O=C(c1cc2c(NCc3ccccc3)[nH]nc2s1)N1CCC(CNS(=O)(=O)c2ccc(F)c(F)c2)CC1
FC(F)Oc1cccc(NCCOc2cccc3nc(-c4ccco4)oc23)c1
CCN1CCCC1CNC(=O)c1cc(Cl)ccc1N1CCN(C(=O)C(C(F)(F)F)NC)CC1
COc1ccc(C(=O)NCCCCCN2CCN(c3ccccc3OC)CC2)cc1
COc1cccc(C(=O)N2CCC(c3ccccc3)CC2)c1N
COc1ccccc1N1CCN(CCCNC(=O)c2cccc(C(F)(F)F)c2)CC1
c1ccc(CNCCOc2ccc3[nH]c(OCCN4CCN(c5ccccc5OC(F)(F)F)CC4)nc3c2)cc1
O=C1CC2(CCC3C(=O)OCCC23)NC(=O)N1CCCCN1CCN(c2cccc(Cl)c2)CC1
c1ccc(OCCNCCCCN2CCN(c3ccccn3)CC2)cc1
O=C1Cc2cccc3c2CCCN3CCN1CCN1CCC(c2c[nH]c3ccccc23)CC1
COc1ccccc1N1CCN(CNC2C=C(Cl)C(N)C2)CC1
c1ccc2c(c1)Oc1ccccc1S2
NCC1COc2c(sc3ccc(Br)cc23)C1
COc1ccccc1N1CCN(CCn2nc(-c3ccccc3)c3ccccc3c2=O)CC1
COc1ccccc1N1CCN(CCn2c(O)nc3c(cnn3C)c2=O)CC1
Cc1ccccc1NC(=CCCCN1CCC(c2ccc(F)cc2)c2ccc(F)cc2)C1=O
Cc1ccc2c(OCCN=Cc3ccoc3Nc3ccccc3N)cccc2n1
Cc1ccc2c(N3CCN(CCSc4nc(-c5ccccc5)c5ccccc5c4O)CC3)cccc2n1
CCN1CCC=C(c2c[nH]c3ccc(N4CCN(C)CC4)cc23)C1
CCOc1ccc(N2CCN(CC(O)COc3cccc4[nH]ccc34)CC2)cc1
CCCN(CCC)C1CCc2ccc3[nH]cc(C(N)=O)c3c2C1
COc1ccccc1N1CCN(CCCCNc2ncccn2)CC1
O=S(=O)(c1ccc(Cl)cc1)N1CCC2(CCCCC2)CC1
CCCCCCCCOc1ccccc1
O=C(NCCC=CCN1CCN(c2cccc(Cl)c2Cl)CC1)c1ccc2ncsc2c1
CCCc1cc(-c2ccccc2)c2cc(OC)ccc2c1O
COc1cccc(CCNCCCCc2c(-c3ccco3)[nH]c3ccccc23)c1OC
CN1CCc2cc(O)ccc2CC1c1ccc(O)c(O)c1
COc1ccccc1N1CCN(CCCCNC(=O)SC2CC34CCC2CC(=O)C4)CC1
CNCCN1CCc2cc(F)ccc2C1CN1CCN(CC=C(C(=O)N2CCCCC2)c2ccccc2)CC1
O=C(NCCCCN1CCN(c2ccccn2)CC1)c1ccccc1
COc1cccc(OC)c1C(=O)NNC(C)CCc1cn(-c2ccc(F)cc2)c2ccccc12
CC(C)(C)c1ccc2c(c1)C1OCCN1C(=O)N3CCCC21
Cc1cccc2c1OC(CN)CC2
CC(CCCN1C(=O)CC2(CCCC2)CC1=O)=CN1CCC(C)CC1
Cc1cc(N)nc(CC2CCCN2C(=O)C(CC2CCCCC2)NCC2CCCCC2)n1
O=C1c2cc3ccccc3ccc2N(CC2CC2)CN1CCN1CCCC(O)C1
O=C1CCC2(CCCC2=O)Oc2c(OCCCc3ccccc3)cccc21
CN1CC2CCCCC2(c2ccc(Cl)cc2)C1
COc1cccc2c1N(CC1CC1c1ccccc1)CCC2CC1CCCNc1c2ccccc2s1
O=C(NCCCCN1CCN(c2cccc(Cl)c2)CC1)N1CCCCC1
COc1cc2ccccc2c2c1C1(CCCN(C)C)OC(=O)N1C
Oc1ccc2cc1CCCCN1CCc3ccccc3C1CCCN2
c1ccc2c(c1)CCCC2NCCOc1nccs1
CCN1CCN(c2cccc(Oc3ccc4nc(C)cc(NC5CCC(C)(C)C5)c4c3)c2)CC1
CCCN(CCC)C1CCc2cccc(O)c2C1
C=CCN1CCCC1CNC(=O)c1cncc2nc(OC)sc12
C=CCN1CCCC2c3c(O)cccc3OCC21
N#CCCCC1CCN(CCOC(=O)Nc2ccccc2)CC1
Oc1c2ccccc2nn1CCCCCN1CCN(c2nsc3ccccc23)CC1
Oc1nc2ccccc2n1C1CCN(Cc2cccs2)CC1
OC1(CNCC2COc3ncccc3C2)CCc2cnc3[nH]ccc3c2C1
COc1ccc2sc3c(c2c1)CC(CN(C)C)NCC3
CCN(C)c1nc2ccccc2n(C2CCC(C(N)=O)CC2)c1=O
COc1cccc2oc(C(=O)N3CC4CN(CC=C(C)c5ccc(F)cc5)CC4C3)cc12
CC(C)Oc1ccc2[nH]cc(C3=CCN(CCN(C)C)CC3)c2c1
CCN1CCN(c2ncnc3ccsc23)CC1
COc1ccc(N2CCN(CCCCN3C(=O)CC4(F)CCC3C(=O)N(C)C)CC2)cc1
Nc1cc(C(=O)NCCCCN2CCN(c3nsc4ccccc34)CC2CCc2ccccc2)cn1
Fc1ccc2[nH]cc(C3CCN(CCCCOc4cccc5c4-c4ccccc4N4CCOCC4)CC3)c2c1
COc1ccccc1N1CCN(CCCCNc2nc3ccccc3n2CCOCCOCCN2CCCOCC2)CC1
CCCCN1CCN(C(=O)CCCn2cc(Cl)cc2=O)CC1
Oc1c2c[nH]c3cccc(CCN4CCN(c5ccc(-c6ccccc6)cc6c5)CC4)c3c2cc1-3
O=c1c2ccccc2cn1CCCCN1CCN(c2ncccn2)CC1
Fc1cccc(CNc2cccc(-c3cn4ccccc4c3-c3n[nH]c(CCCCCCc5ccc(C(F)(F)F)cc5F)n3)c2)c1
Cc1ccc2c(OCCN3CC(Cc4ccc5c(c4)OC(C)CO5)C(C(=O)NCCCC(N)=O)O3)cccc2n1
CN(C)CCN1CCc2cccc(O)c2CC1
CN(CCN1CCN(c2cccc3c2nc(-c2ccccc2)c2ccsc23)CC1)Cc1ccc2ccccc2n1
CCc1ccc(C(=O)NC2CC3CCCC(C2)N3Cc2cccc(F)c2)cc1
O=C1C(NS(=O)(=O)c2ccc3ccccc3c2)CCN1c1ccc(F)cc1
Cc1ncsc1C(=O)NC1CCN(Cc2cc3ccccc3s2)CC1
Cc1ccc(CNCC2(F)CCN(C(=O)c3ccc(Cl)c(Cl)c3)CC2)nc1
COc1cccc2c1NCCCC2OCCN1CCN(c2cccc3cc[nH]c23)CC1
CCC(C)(C)S(=O)(=O)c1nc(-c2ccc(F)cc2)c(N)c(-c2ccc(F)cc2)n1
COc1cc2c(cc1O)C(=O)N(CCC1CCN(CCNc3ccc(C(N)=O)cc3C)CC1)CC2
Oc1nc2ccc(N3CC4CN(CCOc5ccccc5)CC4C3)cc2[nH]1
COc1ccccc1N1CCN(CCCCNC(=O)C=Cc2cc(F)ccc2OC)CC1
O=C1c2ccccc2OC(c2ccccc2)(c2ccccc2)N1CCCc1ccc(Cl)cc1
Cc1cc2c(OCCN3CCC(Cc4coc5ccccc45)CC3)cccc2[nH]1
c1ccc(NCCCCCN2CCN(c3cccnc3Cl)CC2)nc1
Clc1cncc(C2CCN(CCCn3ncccc3Cc3ccsc3)CC2)c1
COCC(C)Oc1ccccc1CN1CCN(c2nc3cc4n(c(=O)[nH]c(C)c4cc2C)CCN(C)C4)CC1
COc1ccccc1N1CCN(CC2CCC(N3C(=O)CC4(CCC4)CC3=O)CC2)CC1
COc1cccc2c1CCC(NCCCN1C(=O)CC3(CCCC31)C(=O)NO)C2O2
O=S(=O)(NCCCCNCC1CCCc2cccc(F)c21)c1ccc(F)c(F)c1
CCCCCCCC=CCC=CC=CC=CC=CCC(=O)O
O=NC1CC2(CCN1C(=O)CCCN1CCN(c3ccccn3)CC1)c1ccc(F)cc12
O=C1CCc2ccc(CCN3CCN(c4csc5ccccc45)CC3)cc2N1
OCN1CCN(Cc2ccccc2)CC1
Clc1cccc2c(C3CCNCC3)coc12
Oc1ccn2ncc(C3CC3)c(CCNCC3CCOc4ccc(Cl)c5[nH]cc(Cl)c45)c3c2n1
O=C1Nc2ccccc2C2c3[nH]c4cccc(-c5ccccc5)c4c3CC(O)(C2)N1CC1CC1
COc1ccccc1N1CCN(CCCCNC(=O)c2ccc3ccccc3c2)CC1
c1ccc(SCCCN2CCN(c3ccc(C(F)(F)F)cc3)CC2)cc1
COc1ccccc1N1CCN(CCn2cc(OC)c3ncsc32)CC1
COc1ccccc1N1CCCN(CCCCCCn2c(O)nc3ccccc32)CC1
CCCCN(CCCC)C1CCc2ccccc2C1
Cc1ccc2c(N3CCN(CCc4ccc(-c5cccnc5)cc4)C(C)C3)cccc2n1
COc1ccccc1N1CCN(Cc2c(C)noc2C)CC1
OC(COc1cccc2[nH]ccc12)CN1CCC(c2cc3ccccc3s2)CC1
CCCN(CCC)C1CCc2ccc3[nH]cc(C=O)c3c2C1
Oc1ccc(CN2CCN(c3cccc(C(F)(F)F)c3)CC2)cc1
CCCN(Cc1ccccc1)C1COc2c(O)ccc(C(N)=O)c2C1
CC(CCCNC1=NCC(c2ccc(F)cc2)OC1)Oc1ccccc1
CC(C)CN1CCN(c2ccccc2)C2(CCN(CCCC(F)(F)c3ccc(F)cc3)CC2)C1=O
COc1c(C2=CC3CC(C2)=C3)nc(O)c(CC2CCC(=O)CC2)c1OC
O=C1NCCN1CCN1CCN(c2ccc(S(=O)(=O)CCCc3ccccc3)cc2)CC1
Fc1ccc(C(OCCN2CCN(CCCc3c[nH]c4ccc(OCCN5CCCOCC5)cc34)CC2)c2ccc(F)cc2)cc1
O=S(=O)(NC1CCC(O)C1)c1ccc(OCC(F)(F)F)cc1C21CC3CC(CC1)C3C2
COc1cccc2c1C(C)(C)CC2=O
COc1ccccc1N1CCN(CCCCN(C(=O)c2cccc3ccccc23)c2cccs2)CC1
CCN(C)C1CSc2cc3c4c(c(cc3n2C)C1O)OCCC4
COc1cc2c(cc1OC)CN(CCCCc1ccccc1)CC2
COc1cccc2[nH]c(CCc3c[nH]c4ccccc34)cc12
CC(C)CN(CC(O)C(Cc1ccccc1)NC(=O)C1CCCN(Cc2ccnc(N3CCN(C)CC3)n2)C1)S(=O)(=O)N1CCOCC1
CNCCCc1cccc2c1-c1ccc(O)cc1C2
COc1cccc(OC)c1C(=O)NCC1CCCN1Cc1ccccc1
CC12C3CC(C3)C1C1C(=O)c3ccc(Cl)cc3C1C2C=CO
Nc1ccccc1N1CCN(CCN2C(=O)c3ccccc3C2C(=O)c2ccccc2)CC1
Fc1ccc(C(OC2CC3CCC(C2)N3CCCCc2ccccc2)c2ccccc2)cc1
CN1CCC(CNC2CC2c2ccc(O)cc2)CC1
Cc1cc2c(OCc3ccc4ccccc4n3)cccc2n1CCN(C)C
O=C1C2CCN2C(=O)N1CCCCN1CCN(c2cccc3sccc23)CC1
CCCCN(CCCC)C1CCc2cc(O)ccc2C1
N#Cc1ccc2[nH]cc(CCN(CC(=O)Nc3ccc(F)cc3)CCCCN3COCC3CC3)c2c1
COc1cc2c(N3CCN(Cc4ccc5ccccc5n4)CC3)cc(C#N)cnc2cc1OCCCN1CCC(C)CC1
CCC(C)C(=O)NCC1(c2ccccc2)CCc2ccc3c(c21)COCC3
Cc1ccc2c(N3CCN(CCc4ccc5c(c4)NC(=O)CO5)CC3)cccc2n1
N#Cc1cccc(S(=O)(=O)Nc2ccc([N+](=O)[O-])cc2)c1
CC(C)c1c2c(CCN3CCCCC3)cc(O)cc2[nH]1
CCc1ccc(S(=O)(=O)NC2CCN(C)CC2)cc1
N#Cc1cccc2c1-c1ccccc1CC2
O=C(CCCCN1CCN(c2ccccn2)CC1)c1cncc2ccccc12
CCn1c(=O)c2c(nc3n2CC(N)(c2ccccc2)C3)n(C)c1=O
Cc1ccc2c(N3CCN(CCc4cccc5c4OCC(=O)N5CCSc5ccc(O)cc54)CC3)cccc2n1
Cc1cn(-c2ccc(C(N)=O)c(N(C)CC3CCCCC3)c2)c2ccccc12
CCN(CC)C1COc2cccc(OC)c2C1
Cc1ccc2c(OCCN3CCc4ccccc4C3)cccc2n1
CC1(C)CCN(C2CC(c3ccc(F)cc3)c3cc(Cl)ccc32)C(=O)O1
Cc1nc2c(OCc3c(Cl)cccc3Cl)ccc(Cl)n2n1
O=C1CC2(CCCC2)C(=O)N1CCN1CCN(c2nsc3ccccc23)CC1
O=C1NCCCn2cc(CCCCN3CCN(c4cccc5sccc45)CC3)cc21
CCN1CCc2cccc3c2C1Cc1cccc(O)c1-3
Oc1c(CCCc2ccccc2)csc2ccccc12
Cc1ccc(F)c2c1N(CCCN1CN(c3cccc4c3OCCC4)CC1)CC2
CCCCCN1CCN(c2cccc3ccoc23)CC1
Fc1ccc2c(c1)CC(N(CCCN1CCC(c3c[nH]c4ccccc34)O1)c1ccc3ccccc3c1)CC2
OC1(CNCC2CCCCC2)CCN(Cc2cccc3c2cc(Cl)c2l)CC1
O=C1CCc2ccc(NC(=O)c3csc4ccccc34)cc2N1
CCCCN1CCC2c3ccccc3CCc3ccc(O)cc3C2=C1
COc1ccccc1N1CCN(CC(=O)c2cc(C)ccc2Br)CC1
O=C1c2ccccc2S(=O)(=O)N1CCCCN1CC=C(c2c[nH]c3ccc(F)cc23)CC1
Nc1ccc(OCCCCN2CCN(c3[nH]cc(C(F)(F)F)n3)CC2)cc1
O=C1CC(CCN2CCC(N3CCc4ccccc4C3)CC2)C(c2cccc(F)c2)=NN1
CCN(CCO)Cc1ccccc1Sc1ccccc1N
Nc1ccc2c(N3CCN(Cc4ccncc4)CC3)c3c(=O)cccc3c(C=Cc3ccc(F)c(F)c3)c2n1
O=C1C2CCCCN2C(=O)CN1CCCCNCC1CCc2ccccc2O1
COc1ccccc1N1CCN(CCCCCNC(=O)c2ccc(O)c3c2OCC3)CC1
NC(=O)N1CCc2nc(O)c(CCc3ccc4ccccc4n3)cc2C1
O=C(CCCN1CCCC2C(C1)c1ccccc1)Nc1nc2ccccc2s1
CC1c2c(cccc2OCc2ccc(C(F)(F)F)cc2)N(CCCN2CCC(c3ccccc3O)(c3ccc(F)cc3)O2)C1
COc1cccc(N2C(=O)C(=Cc3ccc4c(c3)OCCO4)SC23C=Cc2ccc(C(=O)O)cc2)c1
CCCN(CCc1c[nH]c2ccc(F)cc12)C1COc2c(F)cccc2C1
CC1CCCC(CN2CCN(c3cccc(Cl)c3Cl)CC2)C1
CN1CCCc2cc(C(=O)NCc3ccc4c(c3)CCN4C)ccc21
O=c1[nH]c2ccccc2c(=O)n1N1CCc2ncccc2C1
O=S(=O)(NCCCCN1CCN(c2nsc3ccccc23)CC1)c1ccc2ccccc2c1
CCc1c(OCCCCOc2cccc(OC)c2OC)ccc(C(=O)NCCCN2CCN(c3ccc(F)cc3)CC2)c1O
c1ccc(Oc2ccccc2Oc2ncccc2-c2ccnc(N3CCNCC3)n2)cc1
Clc1cccc(CN2CCN(CCOc3ccc4[nH]c5c(c4c3)CCCCN5C4)CC2)c1
OC1(c2ccc(Cl)cc2)CC2CCC(C1)N2Cc1c[nH]c2ccccc12
OCCNc1ccc(SCc2snc3ccccc23)nn1
Cc1nnc(Cl)s1
CCN1CCc2c(C)cc3c(CCN4CCN(c5ccccc5C(F)(F)F)CC4)ccc(O)c3c2C1
CCOc1ccc2[nH]cc(CCN3CCC(Cc4cnccn4)CC3)c2c1
CN1CCc2cc(Cl)cc3c2C1Cc1ccc(O)c(O)c1-3
O=C1C(Nc2ccc3c(c2)OCO3)Sc2cc(F)c(F)cc2N1CCCCN1CCC(c2c[nH]c3ccccc23)CC1
CCCCN1CCC2(CC1)CN(c1cccc(CCCN)c1OC)c1cc(C)ccc12
CC(=O)Nc1cccc(C(=O)N2CCN(c3cccc(OC(F)(F)F)c3)C(C3CCCCC3)C2)c1
COc1cccc2c1CCOCC2CC(=O)NCCCSc1nnc[nH]1
O=C(NCCCN1CCN(c2cccc3c2OC(F)(F)F)CC1)c1cccc(N2CCN(c3ccccc3F)CC2)n1
COc1ccccc1N1CCN(CCCCN(C(=O)C2(C(C)C)CC2)c2cccc(Cl)c2)CC1
O=C(NCCCN1CCN(c2cccc(Cl)c2)CC1)C12CC3CC(CC(C3)C1)C2
COc1ccccc1N1CCN(CCCCn2ccc3cnc(Nc4ccc([N+](=O)[O-])cc4)nc32)CC1
CC(C)Oc1ccccc1N1CCN(CC(O)CCc2ccc(NS(C)(=O)=O)c(F)c2)CC1
Cc1ccc2c(N3CCN(C)CC3)nc(-c3ccc(C(=O)Nc4ncc[nH]4)cc3)nc2n1
Cc1cc(-c2cccc(C(C)NC(=O)C3CC3c3ccc4[nH]c(C)c(C)c4c3)c2)no1
CCCN(C)C1CCc2ccc3c(c2CC1)C(C)(C)CC34
CCCCCCS(=O)(=O)NC1CC2CCC1(CS(=O)(=O)N1CCC3(CCCc4ccccc43)CC1)C2
O=S(=O)(NCCCN1CCN(c2nsc3ccccc23)CC1)c1csc2ccccc12
COc1ccccc1N1CCN(CCn2c(O)nc3cc(-c4ccccc4Cl)ccc32)CC1
N#Cc1ccccc1N1CCN(CCN2C(=O)C3CCCN3C2=O)CC1
CCOc1c(OCC)cc(C(=O)NC2CCC(O)CC2)cc1OC
CN1CCc2cc(Cl)c(O)cc2C2c3cccc(C(N)=O)c3CCC21
Cc1ccc2c(OCCNCCCCCN3CCN(c4ccc5cc6sc6sc(O)cc(c6c46)CCO5)CC3)cccc2n1
COc1ccccc1N1CCN(Cc2ccc(C(=O)N3CCCCC3)c(Cl)c2)CC1
Cn1c(=O)c2c(nc3n(CCCN4CCN(c5cccc6nc(N)oc56)CC4)c(=O)n(C)c3c2O)n(C)c1=O
CN(C)CCCOc1ccccc1S(=O)(=O)Nc1ccc2ccccc2c1)C1CCC1
CC(=O)NCCN1C2CCC1CC(OC(c1ccc(F)cc1)c1ccccc1)C2
CCC(CC)c1ccc2c(c1)C1(CCC1)c3ccc(O)cc4c3C1(CCN1CC1)C2O5
CN1CCN(Cc2cn3c(-c4cccc(NC(=O)c5ccccc5)c4)ccc3n2)CC1
Cc1c(N(Cc2ccc(OC(F)(F)F)cc2)S(=O)(=O)c2ccccc2)sc2ccccc12
COc1cc(S(=O)(=O)NC2CCCC2)cc2c1NC(=O)COc1ccc(Cl)cc12-c1ccc(F)c(F)c1
CN1C(=O)N(c2ccc(C#Cc3ccccc3)cn2)C2CCCC1C2
Cc1ccc(C(=O)CN2CCN(c3cccc(C(F)(F)F)c3)CC2)cc1
CC(C)CCN1CCN(c2ccccc2)CC1
COc1cc(C(=O)NC2CCN(C)CC2)ccc1Nc1ncc2ccccc2n1
Fc1cccc(CCOc2ccc(Cl)cc2C2=CCNCC2)c1
Oc1nc2ccsc2c(N2CCNCC2)n1
Nc1nc(OCCCc2c[nH]c3ccccc23)nc2nc(O)ccc12
CCCN1CC=C(c2ccccc2)C1
Oc1cc(I)nc(NC2CCN(CCSc3nc4ccc(F)cc4o3)CC2)c1F
CCCCCN1CCN(c2cccc3c2OCCO3)CC1
Cn1cc(-c2cc(Oc3ccc(F)cc3)c3ccccc3n2)c2ccccc21
COc1cc(OC(F)F)ccc1CNc1ccc2[nH]cc(CCCN)c2c1
COc1ccccc1N1CCN(CCCCNS(=O)(=O)c2ccc3[nH]c(C)c(C)c3c2)CC1
COc1ccccc1N1CCN(CCCCNC(=O)c2ccncc2)CC1
COc1cccc(C)c1N1CCN(Cc2cc3cc(Cl)ccc3[nH]2)CC1
CCN(CCCCCN1CCC2(CCc3ccccc32)CC1)C1CCc2ccccc2C1
CCc1ccccc1N1CCN(CCCCC(=O)c2ccc([N+](=O)[O-])cc2)CC1
COc1cccc2c1CCC(CN1CCC(c3ccc(F)cc3)(c3ccc(F)cc3)OC1=O)O2
N#Cc1cccc(S(=O)(=O)NCC2CCC(N(Cc3cc(C(F)(F)F)ccc3Cl)C3CC3)CC2)c1
COc1ccccc1N1CCN(CCOc2ccc(CN(C)C)cc2)CC1
c1ccc(Oc2ncccc2C2CCNCC2)cc1
CC(OC1CCC(Nc2ccc3ccccc3o2)CC1)c1csc2ccc(Cl)cc12
COc1ccccc1N1CCN(CCNC(=O)c2cc3ccccc3oc2=O)CC1
N#Cc1ccc(C2CCCN(c3ncc4c(c(N5CCN(C(=O)N6CCOC6)CC5)nc4C(F)F)cn4n3)CC2)cc1
COc1cccc(N2CCN(CC=C(c3ccccc3)c3ccccc3)CC2)c1
Nc1nc2sc3c(NCCCCF)c(CN4CCN(c5ccccc5OCC(F)(F)FNCCc5c[nH]c6ccccc56)CC4)ccc3c2s1
CNCCCc1c[nH]c2ccc(OS(N)(=O)=O)cc12
Nc1nc(N2CCN(Cc3cnsc3)CC2)cc(-n2cc(Cl)cn2)n1
O=C1c2ccccc2S(=O)(=O)N1CCCN1CCN(c2ncc(Cl)cc2Cl)CC1
Cc1nc(-c2c(F)c(F)cc3[nH]c(C(=O)OCC5CC5)cc23)c2ccccc2n1
COc1ccccc1N1CCN(CCCCC(=O)c2ccccc2)CC1
COc1cccc(N2CCN(CCCC(=O)NC3(c4ccccc4)CN(CCCc4c[nH]c5ccccc45)C3=O)CC2)c1
COc1ccccc1N1CCN(CCn2c(O)nc3c(cnn3C)c2=O)CC1
c1ccc(-c2cccs2)c(CN2CCN(c3ccccc3)CC2)c1
COc1ccccc1N1CCN(CCCc2ccccc2)CC1
Fc1cccc2scc(N3CCN(CCCCN4CCc5ccccc5C4)CC3)c12
CCCN1CCc2ccccc2C1
CCCOc1ccccc1N1CCN(CCCn2c(O)c3c(nc2NC)CCC(c2cccc(F)c2)=NO)CC1
CCCN1CCc2cccc3c2C1Cc1cccc(O)c1-3
CCCN(CCN1CCN(c2ccccn2)CC1)C1CCc2ccccc2C1
O=C1OCC2(CCC(N3CCN(c4ccccc4)CC3)CC2)c2ccccc21
Fc1ccc(Cl)c(CN2CCc3ccc(c4ccsc4)CC3)c1OCCCN1CCCC1
CN1CCN(C2=Nc3ccccc3Nc3ccc(C#N)cc32)CC1
N#Cc1cccc(F)c1N1CCN(CCCN2C(=O)CC3(CCCC3)[SH]c3ccccc32)CC1
CC1CCCN1CCCOc1ccc2[nH]cc(CCN3CCN(c4ccccc4)CC3)c2c1
O=C1CCN(CCCc2ccccc2)CC12CCN(Cc1c[nH]c3ccccc13)CC2
Cc1c(N2CCN(C)CC2)cnc(-c2ccccc2)c1Oc1c(C)cccc1C
Clc1cccc(-n2nc3c5ccccc4sc3c2=O)c1N1CCN(C2CC2)CC1
CCCN(CCc1ccc(OCCN2C(=O)CCC2=O)cc1)C1COc2cccc(OC)c2C1
O=S(=O)(NCCCCN1CCC(c2noc3cc(F)ccc23)CC1)c1csc2ccccc12
Cc1ccc(O)c(C(=O)NCC2CCCN2Cc2ccccc2)c1
COc1cccc(N2CCN(CCCCN3C(=O)SC4(CCCC4)C3=O)CC2)c1
CC1c2c(cc(O)c3ncccc23)CCN1CCC1CCN1CCN(c2ccc(F)cc2)CC1
CN1CCN(c2ccccc2)CC1
COc1ccc2c(c1)CCCC2CCCCN(C)CCCCCN1CCCc2ccccc2C1
COc1ccccc1N1CCN(CCCCc2ccccc2)CC1
c1ccc(CCCN2CCN(c3ccccc3)CC2)cc1
O=C1Cc2sccc2C(=O)N1CCCCN1CCc2ccccc2C1
Cc1ccc2cc(CCCC(=O)NC(CC(C)C)C3CCCCC3)sc2c1
COC1CCC2(CC1)Cc1ccc(C#CC3CC3)cc1C21NC(=N)N(CCCF)C1=O
N#Cn1cc2cc(NC(=O)NCCCN3CCN(c4cccc(C(F)(F)F)c4Cl)CC3)ccc2n1
NCCOc1ccccc1CCN1CCN(c2cccc(Cl)c2)CC1
CCCN(CCCCN1C(=O)CC2(CCCC2)CC1=O)C1COc2cccc3c2C12CCN(CC1CC1)C(C)C2O
COc1cccc2c1CCC(CN1CCN(c3ncccn3)CC1)C2=O
CCn1c(-c2ccc(N3CCN(C)CC3)cc2)cc(C)c1CCC(=O)NCc1ccc(F)cc1
C#CCCN(C)CC1CCc2cccc(C(=O)NCCCCN3CCC(n4c(=O)NC(C)C)CC3)c2O1
CN(CC1CCN(Cc2ccccc2)CC1)C(=O)N1CCC(c2ccccc2)CC1
Oc1ccc2c(NCCCCCCN3CCc4ccccc4C3)cccc2[nH]1
COc1ccccc1N1CCN(CCCCCN2C(=O)C3CCCNC3C2=O)CC1
CC(C)(C)OC(=O)N1CC=C(c2cn(-c3ccc(F)cc3)c3ccccc23)CC1
CC1CCC(CCN2CCC3(CC2)COc2ccccc23)CC1
CCC1CN2CCC3(C)C(CC3CN(C)CCC2C)N1CCCCI
CNCCNc1c2ccccc2c2nc(NCCCCCN3CCN(c4cccc(C=CC(=O)NC(C)C)c4)CC3)nn12
CCC(C)N1CCN(c2cccc3ccoc23)CC1
Cc1ccccc1CCN1CCC(CN=CN=C(N)N)CC1
CN(C)C(=O)c1cccc(N2CCN(C3Cc4ccccc4CC3O)CC2)c1
CN(C)CC=CC(=O)c1ccc(OCCCN2CCN(c3ccccc3OC)CC2)cc1
COc1c(C(=O)NC2CCN(Cc3ccccc3)CC2)cc(I)c2ccccc12
COc1ccccc1N1CCN(CCCNC(=O)c2nsc3ccccc23)CC1
CC(C)S(=O)(=O)c1ccc2c(c1)C(N1CCOCC1)CC2c1ccc(F)cc1
Cc1ccc([N+](=O)[O-])c(O)c1
CC(=O)c1ccc2c(c1)sc1c(C(N)=O)cccc12
C(=C1CCCN1Cc1ccc(F)cc1)c1ccccn1
Fc1ccc(N2CCN(CCCSc3nc4c(s2)CCN(C2CCC(c4c[nH]c(Cl)c4)CC2)C3)c2ccc(F)cc2)cc1
Cc1cccc2c1OC(=O)N(CCN1C3CCC1CC(c1c[nH]c4ccccc34)C1)C2=O
COc1ccccc1N1CCN(CCn2c(O)nc3ccccc3c2=O)CC1
CCOc1ccccc1N1CCN(CCCCC2CCc3c(OC)ccc(OC)c3C2)CC1
OC1(c2ccc(Cl)cc2)CC2CCC(C1)N2Cc1c[nH]c2cnccc12
CC(C)c1c(SCCN2CCN(c3cccc(C(F)(F)F)c3)CC2)noc1-c1ccccc1
NCc1ccccc1N1CCNCC1
Cc1ccc2c(N3CCN(CCc4noc5cc(C(=O)NCc6cnn(C)c6)ccc45)CC3)cccc2n1
Oc1nc2cc(CCNc3ccccc3)nc-2c(O)n1CC=CCCN1CCN(c2ccccc2O)CC1
Fc1ccc(CCNCC2=CCCCN2)cc1
COc1ccc(N2CCN(CCCCCN3C(=O)c4ccccc4C3=O)CC2)cc1
CC(C)N=C(NCN1CCN(c2ccccn2)CC1)c1ccccn1
Brc1ccccc1N1CCN(CCCNc2ncccn2)CC1
O=S(=O)(NC1CCC(CCN2CCC(c3coc4ccccc34)CC2)CC1)c1ccc2ccccc2c1
OC(CCN1CCN(c2cccc3sccc23)CC1)c1csc2ccc(F)cc12
OC1(c2ccc(Cl)cc2)CC2CCC1C2N1CCN(c2cccc(C(F)(F)F)c2Cl)CC1
CCN1CC=C2c3c(cccc32)C1CN
NC(=O)c1ccc(C=C2CC3C=C(CC(N)=O)N(C3=O)C2C(=O)N2Cc3ccc(C(=N)=N)cc3C2)cc1
COCCNC(=O)c1ccc(-c2ccc3c(c2)CC(N(C)C)CC3)cc1OC
Cc1cc2c(OCCN3CCC(COc4ccc5c(c4)NC(=O)CO5)CC3)cccc2[nH]1
O=C1c2ccccc2C(=O)N1CCCCN1CC=C(c2c[nH]c3ccccc23)CC1
Fc1cccc(CN2CCN(c3nsc4cnccc34)CC2)c1
O=C1CCc2ccc(OCCCCN3CCC(c4ccccc4)CC3)cc2N1
Cc1oc(CCCc2c[nH]c3ccccc23)n1C
N#Cc1c(N2CCN(Cc3cn4ccccc4n3)CC2)cc(C(F)(F)F)c2ccccc12
CN(C)CCNCCc1coc2ccc(N3CCN(CC=S)CC3)nc12
CCCN(CCC)C1CCc2c(ccc3c2oc13)OCC(C)(C)CO3
Oc1ccc2c3c(oc(NCOCCCN4CCNC4=O)c3n2)c1
O=C(NCCCCN1CCN(c2cccc(Cl)c2Cl)CC1)C12CC3CC(CC(C3)C1)C2
CN(C)C(=O)c1ccccc1C=Cc1ccc(-c2ccc(O)cc2)c2ccccc12
COc1ccccc1N1CCN(Cc2ccc(C(=O)N3CCCCC3)cc2)CC1
COc1ccccc1OCCCNCCOc1cc2c(cc1O)OCO2
O=C1c2ccccc2CCC12CCN(CCCCCCNc1c3c(nc4ccccc14)CCCC3)CC2
Oc1nc2ccc(O)nc2n1C1CCN(CCCOc2cccc(C(F)(F)F)c2)CC1
N#CC1(n2cc(C(N)=O)c3cc(F)ccc32)CCN(Cc2ccc(Cl)cc2F)CC1
OC1(c2ccc(Cl)cc2)CN(Cc2cc3ccccc3cn2)CC1
COc1ccccc1N1CCN(CCn2cc(Cl)c(-c3ccc(F)cc3)c2)CC1
Fc1ccc2c(c1)CC(C1CCN(CCF)CC1)OC2
COc1ccccc1N1CCN(CCCOc2ccc3c(c2)NC(=O)CC3)CC1
CCOC(c1ccccc1)C1CCCCN1C(=O)C1CCc2ccccc2N1CCCC1
Fc1ccc2[nH]c3cc4c(cc3c2c1)CNC4=O
COc1ccccc1N1CCN(CCCCNC(=O)C=Cc2ccccc2[N+](=O)[O-])CC1
Oc1nc2ccccc2n1C1CCN(CCOc2cccc3[nH]ccc23)CC1
CC1CC(=O)N2CCC2C1C(=O)N1CCN(CCc2ccc(F)cc2)CC1
NC(=O)c1ccc(F)c2c1CC(=O)N(CCCCN1CCN(c3cccc(Cl)c3)CC1)C2=O
Fc1ccc(C2CC2NCc2ccc([N+](=O)[O-])c3c2)c2cc(OCC3CCNCC3)ccc12
COc1cc(OC)cc(C(=O)NCC2CCCN2CC2CCCCCC2)c1
Cc1cc(O)cc(C(=O)NCC2CCCN2CC(C)Nc2ncc(F)cn2)c1
CC(C=CC1=C(C)C(C)(C)OC1)=C(C)c1ccc(C=CC(=O)O)cc1
O=C1C2CCCN2C(=O)N1CCCN1CCN(c2cccc3occc23)CC1
CCCCCN1CCN(c2cccc3cscc23)CC1
CCCN(CCCCN)C1CCc2ccc(O)cc2C1
N#Cc1ccc2c(c1)CCC(CNCCCCN1CCN(c3ccc(F)cc3)CC1)O2
CCCCN1CCN(c2ccccc2Cl)C2(CCN(CCCCC(=O)NC(=O)c3ccccc3Cl)CC2)C1=O
COc1ccccc1N1CCN(CCCCNS(=O)(=O)c2ccc3ccccc3c2)CC1
COc1ccccc1N1CCN(CCN=C(NC#N)c2ccccn2)CC1
O=C1COc2ccccc2N1CCCN1CCN(c2cccc(Cl)c2)CC1
CC(OC1CCC(Nc2cncc3ccsc23)C1)c1cccs1
CC(C)Oc1cccc2c1C(=O)NC(=O)C2=O
O=C1c2ccccc2C2C(C2)CN1C(=O)NN1CCN(Cc3ccccc3)CC1
COc1cccc2[nH]ccc12
CCN1CCc2c(F)ccc3c2C1Cc1cccc(O)c1-3
CC1OC(NC(=O)c2ccc3[nH]cc(C(=O)OCCC(C)C)c3c2)C(O)C(C)(COC2=CCOCC2)C1O
CC(C)CNC(=O)N(CCCCN1CCN(c2cccc(Cl)c2Cl)CC1)C1CCc2ccn2C1
COc1ccc(CCN2CCN(c3cccc4occc34)CC2)cc1
COc1ccc2c(c1)CC=CCCC21CCC(O)CC1
COc1cc2c(cc1O)C1Cc3c(O)ccc4c3CN1CCN4C
CN1CCc2cccc3c2C1Cc1ccc(OCCCCN(C)C)c(O)c13
CCOc1ccccc1CN1CC=C(CCN=C(N)N)C(C)C1
OC1(c2ccccc2F)CCN(Cc2csc3ccccc23)CC1
CN(C)c1ccc(S(=O)(=O)c2ccc(CCl)cc2)cc1
Nc1ccc2c(N3CCN(CCc4cccc5ocnc45)CC3)cccc2n1
CC1=NOc2c3c(cccc3-c3cccnc3)ccc2C(c2ccccc2)N1
Cc1cccc2c1C(=O)N(CCCN1CCN(c3ccccc3Cl)CC1)C2=O
O=C1c2c3ccccc3nn(C3CCN(Cc4cscn4)CC3)c2-c2ccccc2S1
CCNC1c2ccccc2C(C=C2CCCC3C(=O)CCCC23)Sc2ccccc21
CNC(=O)c1ccc(C)c(N2CCN(CCC3CC3CN(C)Cc3cccs3)CC2)c1
COc1ccccc1N1CCN(CCNC(=O)c2ccc([N+](=O)[O-])cc2)CC1
COc1cccc2c1CCCN(C)CCC2c1ccccc1
Cc1ccc(Oc2ccc(-c3ccc(OC(F)(F)F)c(C4CNC(=O)C4)c3)cc2)cc1
COc1ccccc1N1CCN(CCCn2c(O)c3c(c2I)OC2COCC23)CC1
CCN1CCC(Oc2ccc(C(C)(C)C)c3c2C(=O)C(CCO)N3)CC1
COc1ccccc1N1CCN(CCCc2cc(F)c(F)c(F)c2)CC1
O=S(=O)(NCCCCN1CCC(c2noc3cc(Cl)ccc23)CC1)c1cc2cccc(F)c2s1
CN(C)CCOc1cccc2c1OCCC=C2CN(C)CCOc1cccc2[nH]ccc12
CCN1CCCC1CNC(=O)c1cc(C)cc(C)c1OC
O=C(CCCCN1CCC(c2ccc(F)cc2)CC1)c1ccc(F)cc1
CN(C)C1CCc2cc(CCN(C)CCc3ccccc3)ccc21
COc1ccc(CO)c(Nc2c(C)cc(-n3cnc4cc(C#N)cnc43)c(Cl)c2C)c1
CC1(C)c2ccc(C(O)=NCCCCCc3ccccc3)cc2C(=O)C1
COc1ccc2c(O)ccc(CCCN3CCN(c4ccccc4OC)CC3)c2n1
Cc1cccc(C(=O)NC2CC3CCC(C2)N3Cc2ccccc2Cl)c1
Oc1ccc2nc(-c3ccc(C4(N5CCNCC5)CC4)cc3)ccc2c1
COc1ccc(CCN2CCC(Cc3c[nH]c4cc(Cl)ccc34)CC2)cc1
CN(C)C(=O)NC1CCC(CCN2CCN(c3cccc(Cl)c3Cl)CC2)C1
O=C(CCCCCN1CCCC1)c1noc2ccc(Cl)cc12
O=C1C2CCCN2C(=O)N1CCCCNCCCNCC=C(c1ccccc1)c1ccccc12
COc1cccc(N2CCN(CCC(=O)c3ccc4nc(N5CCN(COC)CC5)sc4n3)CC2)c1
O=C(NCCCCN1CCN(c2ccccc2OCCF)CC1)c1ccccc1
CCCC1(CCCC)CS(=O)(=O)c2ccc(CCCCC(=O)NCc3ccc4[nH]cc(CC)c4c3)cc2C1
CN1CCN(C2=Nc3cc(Cl)ccc3N2S(=O)(=O)c2ccc3ncsc3c2)CC1
O=C1CC2(CCCC2)CC(=O)N1CCC=CCN1CCN(c2ccccc2)CC1
COc1cccc2c1CC(NCCCN1CCN(c3ccccc3OC)CC1)CC2
Cc1ccccc1N1CCN(CCNC(=O)CC23CC4CC(CC(C4)C2)C3)CC1
COc1ccccc1N1CCN(CCCCNC(=O)CSSCCc2ccccc2)CC1
N#Cc1ccccc1N1CCN(CCNC(=O)C2CCCCC2)CC1
CCc1c[n+](O)cc(C)c1C1CCCN(CCc2c[nH]c3ccc(-n4cnnc4)cc23)C1
O=S(=O)(NCCCN1CCN(c2nsc3ccccc23)CC1)c1cc2ccc(C#Cc3ccc(F)cc3)cc2s1
CC(=O)NC1CCC(C(=O)NC(Cc2ccccc2)c2ccccc2)C1
OCCN1CCN(CCCOc2ccc3c(c2)C(=O)c2ccccc2-3)CC1
COc1ccccc1N1CCN(CCNC(=O)c2ccccc2)CC1
CCOC(=O)NC1CCC(CCN2CCC(c3cccc4c3OCCO4)CC2)CC1
O=C1NCN2CCCCC2CC1=Cc1ccccc1
O=S(=O)(NCCCN1CCC(O)(c2ccc(Cl)cc2)CC1)c1ccc2ccccc2c1
CCOc1ccccc1N1CCN(CCCCNC(=O)C2CCCCC2)CC1
O=S(=O)(NCCCCN1CCN(c2nsc3ccccc23)CC1)c1csc2ccccc12
C(#Cc1ccccc1)C(=O)N1CCCC1C(=O)NCCCN1CCN(c2cccc(Cl)c2Cl)CC1
Oc1cc2c3c(ccc2s1)CCCC3
COC(=O)CCCN1CCc2cccc3nc(O)n(c23)C1
Cc1ccc(S(=O)(=O)NCCCN2CCN(c3cccc(C(F)(F)F)c3)C(C)C2)cc1
COCCN1CCC(c2nc(-c3ccc(Cl)cc3)c3c(N)nccn23)CC1
COc1ccccc1N1CCN(CCCCn2c(O)c3c(sc4ccccc43)c2=O)CC1
CN1CCc2cc(Cl)ccc2C2c3cccc(-n4cnc4CCN5)c3CCC21
Cc1ccc2c(OCCN3CCc4nc(-c5ccc(F)cc5)sc4C3)cccc2n1
Clc1ccc(C2=CCN(CCCc3c[nH]c4ccccc34)CC2)cc1
O=C1CC=CC2=C(CCC3(O)C4CC5CC(C6CC3C6C(=O)N(CCCc4ccccc4)C5)C4=C2)OC1
COc1cc(C)cc(N(CCN2CCN(c3ccccc3OC)C2)C2CCC(C)C(C)C2)c1
c1ccc2c(c1)COCC2CN1CCC(N2CCCCC2)CC1
CC(C)N1CCc2cc(C3(F)CCN(CC#N)CC3)c3cccc(c23)C1
NC1CCc2cccc3nc(O)n1c23
NC(=O)c1ccc2cc(CCCCCN3CCN(c4cccc(C(F)(F)F)c4)CC3)ccc2n1
O=S(=O)(NCCCCN1CCN(c2nsc3ccccc23)CC1)c1ccc(OCF)c(Cl)c1
N#Cc1cccc(N2CCN(CCC3=Nc4ccc(F)cc4O3)CC2)c1
COc1ccccc1N1CCN(CCn2cc3ccccc3n2)CC1
O=C1N(CCN2CCCCC2)CCN1c1ccc(F)c(C(F)(F)F)c1
COc1cccc2c1CCCC2(C)CCNCc1ccccc1OC
OC1(c2ccc(F)cc2)CC2CCC(C1)N2Cc1c[nH]c2ccc(F)cc12
Cn1c[n+](CCCCN2CCN(c3cc(F)cc4c3OCCO4)CC2)c2ccccc21
CN(C)C(=O)NC1CCC(CCN2CCN(c3cccc(Cl)c3)CC2)CC1
CC(C)N1CCN(c2cccc3nnc4c-4CCN(CCCc5cccc(O)c5)CC4)nc21
Clc1ccc(C2=CCN(CCCN3CCC(c4c[nH]c5ccccc45)CC3)CC2)cc1
COc1cccc(Oc2cccc(N3CCN(c4csc5c4c(C)c4c3OCCO5)CC)c2)c1
CCc1cccc(C#CC2(O)CCC3=C(CCC3)CCN(Cc3c[nH]c4ccccc34)C(C)(C)C2)c1
Cc1c(Cl)c(O)c(C(=O)NC2CC3CCCCC3C2)c2c1C(=O)NC2=S
Oc1nc2ccccc2n1C1CCN(Cc2ccccc2)CC1
Oc1c2c(N3CSCC3)cc(C(N)=O)[nH]c2s1
CC(C)Oc1ccccc1N1CCN(CCCCCC(=O)c2ccccc2)CC1
Oc1cccc(Br)c1OC1CCC(CCN2CCC(c3noc4cc(F)ccc34)CC2)O1
O=C(NCCN1CCN(C2ccc3occc3c2Cl)CC1)c1ccccc1
O=C1C2CCCCN2C(=O)N1CCCCNC1CC2CCC1
O=C(NC1CCCCN(CCc2ccccc2F)C1)c1ccccc1
COc1ccccc1OCCNCC1COC(c2ccc(F)cc2)(c2ccccc2)O1
CN1CCN(c2cccc3c2OCCO3)CC1
Fc1cccc(Oc2ccccc2OCCN2CCC2)c1
Cc1c(Br)c(O)c(I)c(OC)c1OCCCN1CCC(n2c(O)nc3ccccc32)CC1
Clc1ccc2c(c1)OCC2c1ccccc1
CCCN1CCCC2c3cc4c(cc3CC2CC3)-c2nc(N)nc(c2C)c1-4
COc1cc(O)c(N)c(N)c1C(N)=O
O=C(c1cccc2[nH]ccc12)N1CCN(c2nc3ccccc3nn2C2CCN(CCO)CC2)CC1
COc1ccccc1N1CCN(Cc2ccc(NC(O)=Nc3ccc(Cl)c(C(F)(F)F)c3)cc2)CC1
CC(C)CN(CCO)C1CCc2ccccc2O1
Cc1cccc2c1cc(=O)n2C
O=C(NCCCN1CCN(c2cccc3[nH]ccc23)CC1)C12CC3CC(CC(C3)C1)C2
CCCOc1ccc2[nH]c3cc(OC)ccc3c(=O)c2c1
CCN(CC)C1COc2cccc(OC)c2C1
CN1C(=O)N(c2cccc(C(F)(F)F)c2)C2=C(CCC2)C1c1ccc(C#N)cc1C(=O)N1CCCO1
COc1cncc2c1ccc1cnccc12
CCN1CCN(c2nc3ncccc3s2)CC1
CCOc1ccccc1N1CCN(Cc2ccc(CN(C)S(=O)(=O)C3CC3)cc2)CC1
O=c1c2cnc3[nH]ccc3c2ncn1CCCCN1CCN(c2ccc(F)cc2)CC1
COc1cc(Br)c(OC)c(Br)c1OCCN1CCC(C)CC1
OC1(c2ccc3c(c2)OCO3)CCC(N2CCN(Cc3ccccc3)CC2)CC1
COc1ccccc1N1CCN(CCC2CCC(N3C(=O)C=C(C(=O)Cc4ccccc4)CC3C)CC2)CC1
CCCNc1nc2c(S(=O)(=O)CCc3cccc(OC)c3)nnn2c2ccccc12
CCCN1CCCC1CNC(=O)c1c(N)cccc1SCCC1CCCC1
CCCCN(CCCC)C1CCc2cccc(O)c2C1
COc1cc(C(=O)NCCCCCN2CCN(c3cccc(Cl)c3Cl)CC2)cc(OC)c1OC
CCc1ccc(N2CCN(C(=O)COc3ccc(C)cc3F)CC2)cc1
O=C1N(CCC2CCCN2)C(Cc2ccc(Cl)cc2)C(C(=O)NS(=O)(=O)c2ccc(Cl)cc2Cl)N1c1cccc(Cl)c1
N#CCc1ccc(CN2CCN(c3cccc4c3OCO4)CC2)cc1
OC1(c2cccc(C(F)(F)F)c2)CCN(CCCc2c[nH]c3ccc(F)cc23)CC1
CCN1CN(C2CC(c3c[nH]c4cc(C#N)ccc34)C2)Cc2ccccc21
CCCCCCCNC1=CC=C2=CC=C1OCC1CC(O)CC1C2
CC1CCN(c2cccc3ccsc23)CC1
CCCCN(CCCCCN)C1CCc2cccc(O)c2C1
Cc1ccccc1C1CC(c2ccc(F)cc2)CCN1C(=O)C1CCCC=1C(C)C
CN1CCN(C2=Nc3c(Cl)cccc3NC(=N)c3ccc(OC(F)(F)F)cc32)CC1
CC(C)N1CCN(C(=O)C2CCCN2c2ccc3ccccc3n2)CC1
Cc1ccc(CNCC2=NC(N)=NCN2C#N)cc1
CC1(C)CN(c2cccc3cc(C(=O)N4CCN(c5ccccn5)CC4)cc23)CCN1
O=C1C2CCCCN2C(=O)N1CCCCNC1CCc2ccccc2O1
Cn1c(=O)c2c(nc3n2CCCCN3C)n(Cc2ccccc2)c1=O
Cc1ccccc1N1CCN(CCCCN(C(=O)Nc2nc3ccc(F)cc3s2)C(C)C)CC1
COc1ccc2[nH]cc(C3=CCN(S(=O)(=O)C(CCCCNC(=O)OCc4ccncc4)C(C)C)CC3)c2c1
Cn1c(=O)sc2cc(OCCCN3CCN(c4cccc(Cl)c4)CC3)ccc21
O=Cc1ccc2c(NC3CCNCC3)c[nH]c2c1
Oc1cccc2c1C1CCCN(CCOc3ccccc3)C1CCC2
CN(C)CCCN1CCC(c2cn(-c3ccc(F)cc3)c3ccc(Br)cc23)CC1
O=C1C2CCCN2C(=O)N1CCCCNCc1c[nH]c2ccccc12
Cc1cc(CN2CCc3cc4c(cc3C(Nc3ccccc3)C(O)=NC5(C)C)CC2C)n(C)n1
COc1ccccc1N1CCN(CCn2c(O)nc3sccc3c2O)CC1
NC(=O)c1ccc2c(=O)n(CCCCN3CCN(c4ccccc4)CC3)cnc2c1
CCCNc1cc(OCCCOc2ccc3ncc(C)c-3c2)ncn1
COc1ccccc1N1CCN(CCCCNC(=O)C2CC3C=CC2C3)CC1
NCCc1ccc(OCCN2CCC(O)CC2)cc1
O=C1CCC2(NCCCc3ccccc3)CCCCN(CCc3ccccc3)C1CC2
COc1cc(F)cc2ccc3c(=O)n(C)c(=O)n3c12
N=C1NC(CF)(c2ccccc2)CO1
O=C1NC(CNC(=O)C2CCCCCC2)=C2C(=O)CCCN1CCCC(=O)c1c[nH]c2ccccc12
OC1(c2ccc3c(c2)OCO3)CCC(N2CCN(Cc3cccc(F)c3)CC2)CC1
O=C1NCCN1CCN1CC=C(c2csc3ccccc23)CC1
O=S(=O)(Cc1ccccc1)N1CCN(C2CCC3(CCc4ccccc43)CC2)CC1
O=C1N(CCC2CCN(CC3COc4ccccc43)CC2)CCN1c1ccccc1
CCCc1c2cc(OC)ccc2n(CCN2CCN(c3ccc4ccccc4n3)CC2)c1=O
Cc1cccc2c1OC(CCCN1CCN(c3ccccn3)CC1)CO2
COc1ccccc1N1CCN(CCN(C(=O)c2ccc3ccccc3c2)c2ccccn2)CC1
O=C(NCCCN1CCN(c2cccc(Cl)c2Cl)CC1)c1ccccn1
COc1cccc(C(=O)Cn2ccc3ccc(NC(=O)c4ccccc4)cc3c2=O)c1OC
O=C1N(CCCCN2CCN(c3cccc(Cl)c3Cl)CC2)CCN1c1ccc2[nH]ccc2c1
CN(CCCCCN1CCN(c2ccccc2)CC1)C(=O)C12CC3CC(C)(CC(C3)C1)C2
COc1ccccc1N1CCN(CCCCNc2nc3ccccc3n2Cc2cccs2)CC1
CCN(C)C1CCc2ccc(NS(=O)(=O)c3ccccc3)cc2C1=O
CCc1cccc2c1C(=Cc1cc3cc(=O)n(C)c1OC3)C(=O)N(C)C2
O=C1C(c2ccccc2)c2ccccc2C2(CCNCCCc3c[nH]c4ccccc34)Oc3ccccc312
Cc1ccccc1Oc1ncccc1C(=O)NC1CCCN(Cc2ccc(F)cc2)C1
Clc1cccc(CN2CCN(CCCC3=Nc4ccccc4C3)CC2)c1Cl
O=C(Cc1ccccc1)NC1CCN(Cc2ccc(F)c(F)c2)CC1
CCN1c2cc(-c3ccc(CCN)cc3)cc(C(N)=O)c2CC1C
COCCCN(CCOC)C1COc2cccc(F)c2OC1
COc1ccccc1N1CCN(CCCCN2C(=O)C(CCCC3COCCC3)O2)CC1
CCCc1ccccc1N1CCN(CCCCCC(=O)NC23CC4CC(CC(C4)C2)C3)CC1
COc1ccccc1N1CCN(CCn2cc(=O)n(C(C)C)c2C)CC1
CC(C)Oc1ccccc1N1CCN(C2CCc3cc(C(F)(F)F)ccc3CC2)CC1
CCOc1ccccc1CNC(=O)C1CCN(C(=O)C(CCc2ccc(F)cc2)NCCC)CC1
Cn1c(=O)n(-c2ccc(F)cc2)c2ccc(CN3CCN(C(=O)C4CCCN4Cc4cccc(CC#N)c4)CC3)cc21
COc1ccccc1N1CCN(CCCCNC(=O)c2ccc3cc(OCCN4CCCCC4)ccc3n2)CC1
NCC1CCc2ccc(O)cc2OC1CCCN1CCC(n2c(O)nc3occc32)CC1
COc1ccccc1N1CCN(CCCN2C(=O)N3CCCC3=O)CC1
NNC1COc2c(N3CCNCC3)cccc2N1CC(F)CC1O
O=C(CCCN1CC(CCCCl)C2CCC(c3ccccc3)(c3ccc(F)cc3)C2C1)C1CCOCC1
CN1CCN(C2Cc3c(Cl)cccc3Cc3ccc(Cl)cc32)CC1
c1ccc(CCCCN2CCN(c3ccccc3CN3CCCCC3)CC2)cc1
CCCCN(C)CC(c1ccc2ccccc2c1)C1CC[S+](O)CC1
COc1ccccc1N1CCN(CCCOc2ccc3c(c2)[nH]c(=O)c2c3ccccc23)CC1
COc1ccccc1-c1cc2c(N3CCN(C4CCN(Cc5cnc(N)c6ncc(C)cc56)CC4)CC3)ncnc2s1
COc1ccccc1N1CCN(CCCCn2c(S)cc(C(=O)c3c(O)cccc3O)c2O)CC1
COc1ccccc1N1CCN(CCCCCF)CC1
CCCN(CCCC(=O)c1cccs1)C1COc2ccc(F)cc2C1
CCOc1ccc2c(N3CCN(CCc4ccc(O)cc4)CC3)ccc(=O)n(C)c2c1
NC(=O)c1cccc2c1CC(N(CCC(=O)c1ccccc1)c1ccc3c(c1)Br)C2
O=C1C(=Cc2ccccc2)Oc2c(O)cccc2N1CCc1ccc(-c2ccncc2)cc1
CCN1CCCC1CNC(=O)c1cccc(-c2ccncc2)c1
COc1ccccc1N1CCN(CCCCNC(=O)c2ccccc2)CC1
N=C(N)c1cccc(CN2CCc3c(cc(O)cc3O)C2)c1
COc1ccc(C=C2SC(=N)N(C)C2=O)cc1OCc1ccccc1
Oc1c2c(c(O)n1OCCCN1CCC(c3cc(F)cc(F)c3)CC1)C1(CCC1)CN2
Oc1cccc2c1CC(NCCCCc1c[nH]c3ccc(F)cc13)CO2
CCCCCCCCCCCCc1snc(-c2ccccn2)c1C(=O)NCCO
COc1cccc2c1CCC(N(C)CCC1CCc3cc(O)ccc3C1)C2O2
COc1ccccc1N1CCN(CCCCNC(=O)c2ccc3nccc(N4CCN(C)CC4)c3c2)CC1
COc1ccccc1N1CCN(CCc2ccccc2Cl)CC1
NC(CC(=O)N1CCn2ncnc2C1CCc2cccc(F)c2C1)Cc1ccccc1
CN1CCN(c2cccc3ccn(S(=O)(=O)CCCN4CCCC4)c23)CC1
Nc1cccc2c1C(NCC1CC1c1cccc(F)c1)CCC2
CNC(=O)C(NC(=O)c1ccc(-c2ccc(OC)cc2)cc1)C(O)(CO)CF
COc1cccc2c1CC=CCN1CCC(c3cn(-c4ccc(F)cc4)c4ccc(Cl)cc34)CC1
CC(N)Cc1csc2c(-c3ccc(Cl)cc3)nn(CCCN3CCN(c4ccc(C)cc4Cl)CC3)c12
COc1ccc2c(CN3CCN(c4cccc5c4OCCCCO5)CC3)c[nH]c2c1
COc1cc2c(cc1Cl)CCN(C)CN(C)Cc1cccc(F)c1
C=C(CCN1CCC(c2ccccc2)CC1)c1c[nH]c2ccccc12
CCn1c(-c2nonc2N)nc2c(CC(N)CCc3ccccc3)ncc(OCCCN(C)C)c21
NC1(c2ccc(-c3ccc4ncc(Cl)cc4c3)cc2)CCCC1
Cc1ccc2c(N3CCN(CCC4(F)COc5cccc6ccccc56)CCC4C3)cccc2n1
CC1(N2CCC(O)(c3ccc(F)cc3)CC2)CCCN(C)C1
Cc1cc(N(C)CCN2CCN(c3cccc(Cl)c3Cl)CC2)c2ccccc2n1
O=C(NCCCCN1CCN(c2ccc(Cl)cc2)CC1)c1ccc2c(c1)Cc1ccccc1-2
CCN1CCCC1CNC(=O)c1c(OC)ccc(NS(=O)(=O)c2ccccn2)c1OC
CN1CCN(c2ccc3occ(-c4cccc(Cl)c4F)c3c2)c2cccnc21
CC(C)(O)CNCc1cc(CN2CCN(c3ccccc3OCC(=O)N3CCCCC3)CC2)cc(Cl)c1
CN(C)CCC(c1ccccc1)c1ccc(O)cc1
COc1ccccc1N1CCN(CCn2nc3ccccc3n2)CC1
O=C(NCCC=CCN1CCN(c2cccc(Cl)c2Cl)CC1)C12CC3CC(CC(C3)C1)C2
CN=C(O)c1c(C(=O)N2CCC(c3ccc(Cl)cc3)(c3ccc(Cl)cc3)CC2)cnn1CC
Cc1ccc(S(=O)(=O)NCC2CC3CCCCN3C2)cc1
NC(N)=NCCCC(NC(=O)C(O)C(Cc1ccccc1)NC(=O)C1CCN(Cc2ccccc2F)CC1)C(N)=O
Cc1cc(O)cc(C)c1CC(N)C(=O)N1Cc2ccccc2CC1C(=O)NC(CCCN)C(=O)O
Cc1ccc2c(c1)C(CNCCc1cccc3c1OCCO3)N(C)C=C2
COc1ccc2ccc(C3CCN(CCCc4ccc5nc(N)sc5c4)CC3)cc2c1
Cc1cccc(N2CCN(CCC3CCC(NC(C)NC(=O)c4ccc(F)cc4)=NO3)CC2)c1
COc1cc2nccc(Oc3ccc4c(C)cc(=O)n4c3)c2cc1OC
COc1ccccc1N1CCN(CCCc2c[nH]c3ccc(F)cc23)CC1
O=C1CCCCN1CCN1CCN(c2cccc3c2OCO3)CC1
Cc1c(N(Cc2ccc3cc[nH]c3c2)C2CCNCC2)ccc(C(=O)NCCCCN2CCOCC2)c1F
CCS(=O)(=O)c1ccc(CN2CCN(c3cccc4ccn(C)c34)CC2)cc1
Cn1c(-c2ccccc2)c(CCN2CCN(c3ccccc3OCCCC(=O)O)CC2)c2ncccc21
O=C(NCCCCCN1CCN(c2ccccc2OC(F)(F)F)CC1)c1cc2cc(Cl)ccc2s1
O=C1N(CCN2Cc3ccccc3C2)CCN1c1cccc(-c2ccccc2)c1
CSc1nc2cc(S(=O)(=O)CCCN3CCc4cc(OCC=CCCN5CCCC5)ccc43)ccc2s1
OC1=NCCc2[nH]c3c4c(c5c(c4c2c1)CN(CCCC(=O)O)C5)CCC4
OC1(c2ccc3ncc(-c4ccccc4)[nH]c3c2)CC2CCC(C1)N2
Fc1ccc(C2CCN(CC3CC3c3cnccn3)CC2)cc1
Cc1c(Cl)n(CC(O)CC2CCOCC2)c(=O)c2c1ccc1ccccc1n2C1CCCCC1
COc1ccc(N2CCN(CCOc3cn(-c4cc(C(F)(F)F)cc(C#N)c4)cn3)CC2)cn1
CN(c1cc(O)c2nc(N3CCN(CCCC(=O)Nc4ccccc4)CC3)c(O)cc2c1)S(C)(=O)=O
Cc1ccc2cccc(OCCNCc3ccccc3)c2n1
CC(C)(C)NCCN1CCC2(CC1)CN(c1ccccc1)c1ccccc12
CN(C)CC1COc2c1cccc2C1CCCN1C
COc1ccc2[nH]cc(CCN(C)C)c2c1
CC(=O)Nc1cccc(Sc2ccnc(Nc3ccc4[nH]c(C(N)=O)cn4c3)n2)c1
Nc1ccc(-c2ccccc2)cc1OC(=O)CCOc1cc[nH]c1
COc1ccccc1N1CCN(CCCCN=C2CC[N+]3(CCc4ccccc4)CCCC32)CC1
COc1cccc(Cl)c1C1CC1CN
CC(C)n1cc(C(=O)c2cncc(NC(=O)c3ccccc3)c2)c2ccccc21
CN1CCC(c2c(C(=O)NCc3ccc(Cl)c(Cl)c3)c3c(Cl)cccn23)CC1
COc1cc(C(=O)NC2CCN(Cc3ccccc3Oc3ccccc3)CC2)cc(OC)c1OC
COc1ccc2[nH]cc(C(=O)CCN3CCN(c4cccc5ccccc45)CC3)c2c1
COc1ccc(OC(=O)N2CCc3ccccc3C2)c2ccccc12
COc1ccccc1N1CCN(CCCCNC(=O)c2ccc(F)cc2)CC1
O=C1CCc2cccc(s2)CC1=C1Cc2ccccc2CC1
CCCN(CCC)C1CCc2cccc(OC)c2C1
CN(C)CCc1c[nH]c2cccc(N3CCCC3)c12
Cc1cccc(C)c1N1CC(C(=O)Nc2ccc(Cl)cc2)(C(O)=NC2CN3CCC2CC3)CC1=O
COc1c(C(=O)NCCN2CCCC2)cc(Cl)c2c1CCCN(Cc1ccc(Cl)cc1)C2C
O=C1Cc2ccccc2N1CCC1CCN(CCCCN2C(=O)CSc3ccccc32)CC1
COc1ccccc1C1C(C(=O)CC(C)C)C(=O)C(=O)N1c1ccc(Cl)cc1
O=C1C2Cc3ccccc3N2C(=O)N1CC=CCN1Cc2ccccc2C1
COc1ccccc1N1CCN(CCn2c(O)nc3cc(-c4ccccc4)nc-3c2O)CC1
Oc1ccc2cc1CCCC2CN1CCC(Cc2c[nH]c3ccc(F)cc23)CC1
Oc1cc2c(cc1O)CC(c1cccc3c1OCO3)OCC2
c1ccc2c(CS)n(CCCCCCSc3ccccc3)cc(=O)c2c1
CC(C)Oc1ccccc1N1CCN(Cc2cc3ccccc3o2)CC1
COc1ccc(F)cc1-c1ccc(CN(CCCF)CC2CC2)cc1
CC(C)c1ccc2c(c1)CCCC2NC1CCCCC1
CCN1CCN(c2cccc3ccoc23)CC1
C=CCN1CCN(c2ccccc2Oc2ccccc2)CC1
COc1ccccc1N1CCN(CCCCCN=C2CCNC2c2cc(F)cc(F)c2)CC1
c1ccc2c(c1)CCOCC2C(c1ccccc1)c1ccccc1
Fc1ccc(-n2c3c(c4cc(F)cc(Cl)c42)CN(CCCc2ccccn2)CC3)cc1
CCCN1CCc2cc(Cc3ccccc3)cc3c2C1Cc1ccc(Br)cc1-3
O=C1c2cccc3c2CCCN3C(=O)N1CCCN1CC=C(c2c[nH]c3cc(F)ccc23)CC1
COc1ccncc1N1CCN(CCn2cc(OC)c(-c3cccc(CN(C)C)c3)n2)CC1
COc1ccc(CCNCCN2CCN(c3cccc(Cl)c3Cl)CC2)cc1
CN1CCc2c([nH]c3ccccc23)C2c3ccccc3CCC21
O=S(=O)(NC1CCC(CCN2CCC(Nc3cccc(Cl)c3Cl)CC2)CC1)c1ccc(O)c(Cl)c1
Oc1cc2c(OCCNCCc3ccccc3)ccc(F)c2[nH]1
CSc1c(C(=O)NCCCCCN3CCCC3C2)cco1
CCC1CN(c2ccc(F)cc2)CCN1c1c(CCCN2CCCC2)c(=O)n2cc(F)ccc2n1C
O=C(NC1CCC(CCN2CCN(c3ccccc3)CC2)CC1)C1CCCCC1
CCN1C(=O)c2nc(C3CCCN3)n(Cc3ccccc3)c2N2CC(Cc3ccc4ccccc34)N=C12
COc1ccccc1N1CCN(CCCCN2CCCCC2=O)CC1
COc1ccccc1N1CCN(CCCCn2c(O)c3c(c2N)S(=O)(=O)CN(C)C3=O)CC1
CCc1cccc(-c2c(C)n(Cc3ccc(F)c(C(N)=O)c3)c(=O)n(C)c2C)c1
CCN1CCN(C2=Nc3ccccc3Sc3ccc([N+](=O)[O-])cc32)CC1
COc1ccccc1N1CCN(CCCCNS(=O)(=O)c2ccc3[nH]ccc3c2)CC1
c1ccc(CCCN2CCN(c3cccc4cnccc34)CC2)cc1
N(C(=O)C=Cc1c(F)cccc1F)C1CCN(CCC2CC2)CC1
CNCC1CCc2cccc(CCc3ccc(Cl)cc3)c2O1
COc1ccccc1N1CCN(CCCCCn2nc(O)c3c4c(ccc24)N(S3(=O)=O)CCC4)CC1
CN1CCc2ccc(CCNCC(O)c3ccccc3)cc2CC1
Oc1nc2ccccc2n1CCCN1CCN(c2cccc3c2OCCO3)CC1
Clc1ccc2c(c1)C1(CCCCc3cc4c(OC4COCC(F)C4)cccc4s3)CCNC1NC2=O)CC1CC2CC1
Cc1ccc2c(N3CCN(C(S)=Nc4ccccn4)CC3)cc(F)cc2n1
CCCN(CCN1CCN(c2cccc3c2OCCO3)CC1)C1CCc2c(F)cccc2C1
CCN1CCN(c2nc3cccc4nc(N4CCOCC4)cc3c2O)CC1
COc1cccc(OC)c1C(=O)N1CCC(C)(N2CCN(c3cccc(C(F)(F)F)c3)CC2)CC1
COc1ccccc1N1CCN(CCn2c(O)nc3c(c(=O)n(C)c(=O)n3C)c2=O)CC1
CCS(=O)(=O)NC1CCc2c(cc(-c3ccc(C(F)(F)F)cc3)n2CC(O)CN2CCN(c3ccccc3)C(C)C2)C1
O=C1NCCCN1CCc1c[nH]c2ccc(F)cc12
COc1ccccc1N1CCN(CCC(O)c2ccc3[nH]c4ccccc4c3c2)CC1
Oc1cc(O)nc(N2CCN(c3ccccc3)CC2)c1
Clc1cccc(N2CCN(CCCI)CC2)c1Cl
CN(C)CCc1c[nH]c2ccc(O)cc12
COc1ccccc1N1CCN(CCCCNC(=O)C2CCCN2C(=O)C2CCCCC2)CC1
NC(=O)c1cccc2c(CCCCCN3CCN(c4cc(C(F)(F)F)ccc4F)CC3)c[nH]c12
CC(C)c1c(O)sc2c1CC(NCCCCc1ccc(I)cc1)CCO2
CNC(=O)C(NC(=O)C(CCCNCC(O)C(O)C(Cc2ccccc2)NC(=O)OCc2ccccc2)C(C)C)C1C(=O)NO)COC
O=C1c2ccccc2C(=O)N1CCCCCNCCCCCNCC12CC3CC(CC(C3)C1)C2)N1CCCCC1
Cc1cc(OCCCCN2CCN(c3ccccn3)CC2)ns1
CS(=O)(=O)Nc1cccc(N2CCN(CCCN3C(=O)CSS4(=O)=O)CC2)c1
COc1cccc(OC(=O)NCCN2CCN(c3ccc4cc(Cl)ccc4n3)CC2)c1
COc1cc2nccc(Oc3ccc(NC(=O)c4ccc(C(C)(C)C)cc4)cc3)c2cc1OC
Cn1c(=O)c2c(nc3n(CCCN4CCN(c5ccccc5Cl)CC4)c4ccccc4c32)n(C)c1=O
N#Cc1ccc2c(c1)C(N1CCN(CC(=O)Nc3ccc(F)cc3)CC1)CCC2
Oc1cc2sc(SCCN3CC(N4CCNc5ccccc5O4)COC3=O)cc2cn1
CC(=O)NC1CCc2ccccc2C1
NC(CN1CCN(c2ccc3cc[nH]c3c2)C1)Cc1c[nH]c2ccccc12
CCCCCC1=CC(CC)(CO)Nc2ccc(NC(=O)N3CCN(CC(C)C)CC3)cc21
NCCCC(=O)NC1CCc2ccc(OCCCN3CCN(c4cccc(OC(F)(F)F)c4)CC3)cc21
COc1cccc(N2CCN(CCN3C(=O)c4ccccc4N(C)C3=O)CC2)c1
COc1ccc2c(CCCCN3CCC(Cc4ccc5c(c4)NCO5)CC3)cccc2n1
O=C1c2ccccc2C(=O)N1CCCCN1CCN(c2nsc3ccccc23)CC1
O=S(=O)(NCCCCN1CCN(c2noc3ccccc23)CC1)c1ccc(Cl)cc1
Oc1nc2ccccc2n1CCCN1CCC(N2CCc3ccc(F)cc32)CC1
Cc1cccc2c1-c1ccc(O)cc1C1CCC(CN2CCC(c3coc4ccccc34)CC2)N1
CC1=CC(=O)N(C2CCCCC2)CC1
Cc1ccc2c(N3CCN(CCc4cccc5c4OCC(=O)N5)CC3)cccc2n1
CCC[N+](C)(C)Cc1cccc(C=Cc2ccc([N+](C)(C)C)cc2)c1
Fc1ccccc1OCC1CC2CCC(C1)N2CCCc1ccccc1
CCN(C(=O)c1cc(C)ccc1OC)c1ccc2nc(NC(=O)C3CC3)sc2c1
NC(=O)c1cccc2c(OCC(O)CNCCc3ccc(Cl)cc3F)nccc12
CCCN(CCCCCNC1=CC(=O)CC1)C1CCc2ccc(OC)cc2C1
CCN1CCc2cccc3c2C1Cc1ccc(O)c(O)c1-3
Nc1ccc(-c2ccn3cc(-c4cncs4)cn3c2)cn1
CCc1cccc(N2CCN(CC3CC3)CC2)c1
CC(=O)NCCCNCC1CCc2ccccc2C1
CCN1CCCC1CN(C(=O)c1ccc(I)cc1)c1ccc(I)cc1
CCCN(CCCCNC(=O)c1ccccc1)C1CC(=O)Nc2cccc3c2C1
CC(=O)Nc1cccc(N2CCN(CC=Cc3ccc(Br)cc3)CC2)c1
CCOC(=O)CCCNCCCOc1ccccc1
Oc1nc2cccc(OCCCNCc3c[nH]cn3)c2[nH]1
COc1cc(C(C)N(CCN2CCC(O)(c3ccc(F)cc3)CC2)c2ccccn2)ccc1C1CCN(C)C1
CCOc1ccccc1N1CCN(CCCCn2nc(-c3ccc(C)cc3)ccc2=O)CC1
CCCC(=O)c1cccc(-c2cccc3c(C4CCC(F)(F)C4)c[nH]c23)c1
CCCN1CCCC12CCCC2C1CC=CCCN(C)C)C
O=C(NCCCCN1CCN(c2cccc(C(F)(F)F)c2Cl)CC1)c1ccco1
C#CNCCc1ccccc1OCCCN1CCC(O)CC1
CC(=O)Nc1cccc(C(=O)NCCCCN2CCN(c3ccccc3OCCOC(C)C)CC2)c1
Cc1ccc(S(=O)(=O)NCCCN2CCCc3cc(Cl)ccc32)cc1
O=C1c2ccccc2C(=O)N1CCCCN1CC=C(c2c[nH]c3ccc(F)cc23)CC1
CCCN(CCOC)c1cc(OC)nc2c1cnn2-c1ccc(F)cc1
NC(=O)c1ccc2c(c1)CC(N(CCCN1CCc3cc4c(OS(=O)(=O)O)ccc4c3O3CCOCC3)C1=O)CO2
CN(Cc1ccco1)C(=O)N1CCC2C(=O)C3CC(=O)C2(C)C1C3
CC1Oc2ccc(Cl)cc2C2(CCNCC2)O1
CN(CC(F)CN1CCN(c2cccc3cc[nH]c23)CC1)C(=O)CN1Cc2ccccc2C1
Cc1nc2c3ccccc3ccc2n1CCN1CCN(C2CCCCC2)CC1
C=CCN1CCCC1CNC(=O)c1c(C)cccc1OC
CC(N)Cc1ccc(Cl)c(C(=O)NCC2CCN(Cc3ccccc3)CC2)c1
CN(Cc1c[nH]c2ccc(F)cc12)C1CCc2c(O)cccc2C1
CC1CN(c2cccc3c(Cl)cccc23)CCN1CCC1OC(c2ccc(Cl)c(Cl)c2)CC1
COc1cccc2c1CCCN2CCCc1cccs1
COc1ccccc1N1CCN(Cc2ccc(C)c(CC(=O)NC(=O)CCC3CCN(CC(C)=O)CC3)c2)CC1
CCCN(CCCCN1CCN(c2ccccc2OC)CC1)C1CCc2ccc(O)cc2C1
Fc1ccc(OCCCN2CCN(c3ccccc3I)CC2)cc1
COc1cc(Cl)ccc1N1CCN(CCCCNC(=O)c2cccnc2)CC1
CN1CCN(C2=Cn3cccc3Sc3ccc(Cl)cc32)CC1
Clc1ccccc1N1CCNCC1
CC(C)N1CCC(C)(c2cc(Br)ccc2Br)CC1=O
Nc1ccccc1C(=O)CCCN1CCC2(CC1)CN(c1ccccc1)c1ccccc12
CN1CCN(c2ncccc2C2CCN(CCCn3nccc3Cc3ccccc3)CC2)C1
COc1cccc2c1OC(CN1C3CCC1CC(CO)(c1ccc(F)c(F)c1)C3)CO2
CCCn1c2ccccc2c2ccccc21
COc1ccc2cc(C(=O)NC3C4CCC(CC3)N4)c(O)cc2c1
CCNC(=O)N1CCC(N2CC(C)C(CC(C)(C)O)c3ccccc32)CC1
CCCN(CCC)C1CCc2cccc(O)c2C1=CC
CCNCCN1CCC2c3ccccc3CCc3ccccc312
Cc1oc(C(=O)NCCCc2ccccc2)c2ccc(OC)cc12
COc1ccccc1N1CCN(CCNS(=O)(=O)c2ccc3nc(C)cc(N)c3c2)CC1
CN(C)CCc1cc[n+](Cc2ccc(CCCCCc3c[nH]cn3)cc2)c(Cl)c1
CCCN(CCCCNC1=CCc2cccc(OC)c2CC1)C1Cc2ccccc2C1
Nc1ncc(C2CCN(CCc3ccccc3Br)CC2)c(NC2CCC2)c1OCCCN1CCOCC1
C(=CCN1CCC(n2c(O)nc3ccccc32)CC1)c1ccccc1
CCN(C)C1C(C)=C(C(=O)Nc2ccc(F)cc2F)c2ccccc21
COc1ccccc1N1CCN(CCCn2c(O)cc3c4c(ccc23)CN(C)CC4)CC1
COc1ccccc1N1CCN(CC2CCC(N3C(=O)c4cc[nH]c4C4=CC5(CCCC4)C(=O)O5)CC2)CC1
CN1CCCC(=O)Nc2cccc3c2C1Cn1c-2nc(C)nc1-2
COc1ccc(CNCC2(F)CCC(c3nc4ccc(F)cc4[nH]3)CC2)c(OC)c1
Nc1nc2ccccc2n1C1CCC(NCCF)CC1
COc1cc(CCN2CC3CCCCC3C2)ccc1Nc1ncc2cc(-c3cc[nH]n3)ccc2n1
CCn1c(=O)c2c(nc3n2CCCN3Cc2ccco2)n(C)c1=O
CN(C)CCc1c(C=Cc2ccc(F)c(F)c2)[nH]c2c1CCCC2
CCn1nc(S(=O)(=O)c2ccccc2)c2ccccc21
Cc1ccc2c(OCCN3CCC(Cc4ccc5c(c4)NC(=O)CO5)CC3)cccc2n1
Cc1ccc(CCN2CC3CCc4ccccc4C3C2=O)cc1
COc1ccc(Cl)c(OCCN2CCN(c3cc(C)cc(C)c3F)CC2)c1
CCCN(CCN1CCN(c2ccccc2)CC1)C1CCc2ccc(O)cc2C1
CSc1nc2c(OCCCN3CCC(O)(c4ccccc4C(F)(F)F)CC3)cccc2n1C
COc1ccccc1N1CCN(CCCCN2C(=O)c3ccccc3C2=O)CC1
COc1cc2ncc(C3=CCN(S(=O)(=O)c4cc(Cl)cc(Cl)c4)CC3)c2cc1OC
CCN(CCCCCN1CCN(c2ccccn2)CC1)C1CCc2ccc(O)cc2C1
COc1ccc(CNCC2(F)CCN(C(=O)c3cc(C)cc(-n4cnnn4)c3)CC2)cc1
Cc1ccc(C(=O)N(C)C)cc1S(=O)(=O)NC1C=CCCN1Cc1ccc(F)cc1
CCN1CCC(c2cc(O)c(O)c3c2OCC3)CC1
COc1cccc(CCN2CCC(OC(=O)N3CCC(c4ccc(Cl)cc4)CC3)CC2)c1
c1ccc(CCCN2CCN(c3cnccn3)CC2)cc1
O=C(NCCCCCN1CCN(c2cccc(Cl)c2Cl)CC1)C1CCCCC1
C=CCN1C(=O)C(CC=CCC2CCN(c3ccccc3OC)CC2)SC1=N1CCCC1=O
O=C(CCCN1CCC2C(C1)c1cccc3c1N2CCCN3Cc1ccccc1)c1ccc(F)cc1
O=C(CCCCCN1CCN(c2ccccn2)CC1)c1ccc(F)cc1
CS(=O)(=O)c1ccc(C(=O)NCCCN2CCN(c3cccc(C(F)(F)F)c3)CC2)cc1
CC(C)NC(=O)C1CCC2CC1N2CC1CC2c2ccccc2O1
Cc1ccc2cc(S(N)(=O)=O)sc2c1C
Cc1ccc(-c2cccc(Cl)c2CCN)cc1
COc1ccccc1N1CCN(Cc2cc3ccccc3o2)CC1
O=C(NCCCCCNCCCNC1=CCc2ccccc2C1)Nc1ccc2ncccc2c1
O=C1CCc2ccccc2N1CCCN1CCN(c2ccc(Cl)cc2)CC1
CN1CCC2(C1)Oc1ccccc1CCC(=O)OCCc1ccccc12
CCCCN(C=O)C1CCCc2cccc(CCCN)c21
COc1cccc(N2CCN(CCNc3ccc4nc[nH]c4c3)CC2)c1
CCN1CCCC1CNC(=O)c1ccc2nc(O)n3cc(-c4cncs4)nc2c1n3C
CCNC(=O)NC1CN(C2CCC(c3ccc(F)cc3)c3ccc(Cl)cc3n2)C1
Fc1ccc(-c2ccoc2)c(N2CCN(c3noc4ccccc34)CC2)c1
COc1ccc2c(c1)C1CCCN(CCCCNC(=O)c3csc(C)n3)C1CC2
Cc1ccc2c(N3CCN(CCc4cccc5c4OCC(=O)N5C5)CC3)cccc2n1
O=C(NCCCN1CCN(c2ccccc2)CC1)c1ccc(OCCO[N+](=O)[O-])cc1
O=C1N(CCCOc2ccccc2)CCN1c1cccc(Cl)c1
COc1ccccc1N1CCN(CCCCNC(=O)c2ccc3cc(Cl)ccc3n2)CC1
CN1CCc2ccc(NC(=O)c3cccc(CC(=O)O)c3)cc2C1
Cc1cccc2c1C1CCN(CC3CCCCCC3)C(N3C(=O)CC4(CCCC4)CC3=O)CC12
CCCN(CCCCN1CCN(c2ccccn2)CC1)C1CCc2nonc2C1
CCCN(CCC)C1CCc2c([nH]c3ccccc23)C1
COc1cccc2c1CCCC2CN(C)CCc1ccc(F)c1
COc1ccc(-n2cc(C(=O)NS(=O)(=O)c3ccccc3C)n3ccccc32)cc1
C=CCOc1ccccc1N1CCN(C(=O)C2CCN(C(=O)c3ccccc3)CC2)CC1
O=C1C=CC=CC2C=CC=CC=CCN1CCNCCc1ccccc1
CCc1c(O)c(O)cc(C=CCCN2CCC(c3ccc(O)cc3)CC2)c1O
O=C(NCCCCN1CCN(c2cccc(Cl)c2Cl)CC1)c1ccc2ccccc2c1
COc1ccc2cc(C3CCN(CCCc4ccc(-c5cccc6ccc(C)cc56)n4)CC3)sc2c1OC
COc1cc(O)ccc1N1CCN(CC2COc3cccc4c3C(N(C)C)C2=O)CC1
C=CCOC(=O)NCCC=CCOc1ccc2cc1CCCN2
Fc1ccc2cc(NCCCCCN3CCC(c4noc5cc(F)ccc45)CC3)ccc2n1
CCOc1ccccc1N1CCN(CCCCn2c(=O)c3c(nc4c(=O)n(C)cn34)[nH]c2=O)CC1
CCNC(=O)C1OC(n2cnc3c(Nc4ccc(OC)cc4OC)ncnc32)C(O)C1O
Cc1c(N(CCCCc2ccc(F)cc2)CCN2CCN(CCO)CC2)sc2ccccc12
O=S(=O)(NC1CCC(CCN2CCC(Oc3ccc(Cl)cc3)CC2)CC1)c1ccc2cc(Cl)ccc2c1
COc1ccccc1N1CCN(CCCCn2cc(CN3CCN(c4cccc(C#N)c4)CC3)cn2)CC1
CC#Cc1cccc(O)c1OCCCN1CCC(c2noc3cc(F)cc(F)c23)CC1
O=C1c2ccccc2C(=O)N1CCCCN1CCN(c2cccc(Cl)c2)CC1
COc1cc(OCc2ccccc2)c(Br)cc1C(=O)NCCCN1CCC(c2cn(C)nn2C)CC1
CC(C)=CCN(CC#N)Cc1ccccc1
N#Cc1cccc(N2CCN(CCCn3c([O+](=O)[O-])c([N+](=O)[O-])c4ccccc43)CC2)c1
C=CCN1CCN(c2ccc3nc(-c4ccc(C)cc4)c(-c4ccccc4)n3n2)CC1
O=C1C2CCCCN2C(=O)N1CCCCN1CC=C(c2c[nH]c3ccccc23)CC1
O=S(=O)(CCCCCN1CCCC1)NCCOc1ccccc1
Cc1ccccc1N1CCN(CCCCc2ccc(-c3ccccc3)[nH]2)CC1
O=C(NCCCN1CCN(c2ncccn2)CC1)c1csc2ccc(Cl)cc12
Cc1ncsc1C(=O)N1CCC2(C)C(=O)C(C(=O)N(C)c3ccc(F)cc3)CC12
CC1CN2CCC(c3ccc(Cl)cc3)CC2CSc2ccccc21
CCCCN1CCc2ccccc2C2CC3CCCC21
CN1C(=O)C(NC(=O)c2ccc(OCCc3c[nH]c4ccccc34)cc2)N=C(c2ccccc2)c2ccccc21
CCNC1CCc2ccccc2C(C(=O)NC(C)C)O1
Clc1cccc(CCNC2C3CCC(C3)N2C2CCCCC2)n1
O=C1NCCc2c1cccc1n2S(=O)(=O)NCCN1CC3C(CC3)CC1C3CCC1C3
C=CCN(CCC)C1COc2c1cc1ccccc1n2Cc1ncccn1
NCCNCCN(CC1=Cc2sc3ccccc3c2CC1)CC1CCc2cccc(O)c2C1
O=C1NCCN1CCN1CCN(c2cccc(C(F)(F)F)c2)CC1
COc1c(Cl)ccc2c1C1CCN(CCCn3c(=O)n(O)c4ccccc4c3=O)CC1C2
CSc1ccccc1N1CCN(CCCCCCC(=O)CS)CC1
CCCN(CC)C1CCc2ccc3nc(O)n(c23)C1
CCc1cc(CC)n2c(N)cc(Cc3ccccc3OC)c12
C=CCN(CCC)C1COc2c(cccc2C(=O)Nc2ccc(Br)cc2)O1
Cc1ccc2c(OCCN3CCC(Cc4cccc(C(N)=O)c4)CC3)cccc2n1
Cc1ccccc1N1CCN(CCCCn2cnc3c(cc[SH](=O)(C)OC(F)(F)F)nc32)CC1
O=S1(=O)NCCN(CCCc2c[nH]c3ccc(CCN4CCN(c5ccccc5)CC4)cc23)CC12CCCC2
OC(Cc1ccccc1)CN1CCC(Cc2cccc3ccccc23)CC1
CN1CCN(C2=Nc3cc(Cl)ccc3N(C2CCCC2)c2ccc(C#N)cc2)CC1
O=C(NCCCCN1CCN(c2ccccc2OCCF)CC1)c1ccc(CCF)cc1
COc1cccc2c1C(C(=O)NC1CCN(C)CC1)Cc1cc3c(cc1C2)OCCO3
OCCOc1cc2ccccc2s1
CNCc1cc(F)cc(OC)c1
Cc1ccc2ncc3ccc(CN)cc3c2n1
NC1CCc2ccccc2C1=O
Cc1cc(N)ccc1Oc1ccccc1N1CCN(C)CC1
CCN(CCO)C1CCc2ccc(O)cc2C1
CN1CCc2cc(O)nc(NCc3ccc4ccccc4c3)c2CC1
COC(=O)COc1ccccc1N1CCN(C)CC1
Cc1ccc2cc(COc3ccc4[nH]ccc4c3)ccc2n1
c1ccc2c(N3CCc4ccccc4C3)cccc2c1
CC(C)n1ccnc1C(=O)CCN1CCC2C1C(=O)CC(c1ccc(Cl)cc1)(c1cccc(I)c1)=CS2
CC1CCC(=O)N1CCN1CCN(c2ccccc2Cl)CC1
Oc1ccc2c(c1)sc1c1ccc(CCN3CCN(c4ccccc4)CC3)ccc12
COc1ccc2c(N3CCN(CCCc4cccc5c4OCC(=O)N5C)CC3)cccc2c1
N#CSCC(=O)N1CCN(C2CC(NC(=O)c3ccccc3)c3ccc(Cl)cc32)CC1
O=C(CCCCCN1CCN(c2ccccc2Cl)CC1)c1csc2ccccc12
OCCN1CCC(n2cc(Br)c3sc4c(c32)CNC4)CC1
CCCN(CCCCN1CCN(c2ccccc2OC)CC1)S(=O)(=O)c1c(C)cccc1C
CC(C)CCN1CCN(c2ccccc2)CC1
Cn1cc(S(=O)(=O)NCCOCCCN2CCN(c3cccc(Cl)c3Cl)CC2)cn1
O=C(NCCNCC1CCN(Cc2ccc(F)cc2)C1)c1cccc2ccccc12
CCCN(CCCCNCc1ccc(OC)c(OC)c1)C1CCc2ccc(O)cc2C1
COC(=O)N1CCC(F)CC1c1nc(C(=O)NC2CCN(C)CC2)c(C)[nH]1
CN(C)CCc1c[nH]c2ccc(-n3cnnc3)cc12
COc1cccc2c1CCC(CN1CCN(c3cccc4nc-c4ccccc44)CC1)O2
CC(C)CC1(C(N)=O)CCN(c2ncc(Cl)cn2)CC1
O=C1N(CCCN2CCN(c3ccccc3)CC2)Sc2ccccc21
COc1ccccc1N1CCN(CCCn2nc(-n3ccn4cccc43)c3c2[nH]c2ccccc32)CC1
CN(C)C(=O)NC1CCC(CCN2CCN(c3nsc4ccccc34)CC2)CC1
O=C(NCCO)c1cnc(OCCF)c(-c2ccc(C3CC3)nc2)n1
C=CCN1CCCC1CNC(=O)c1cc(C)cc(O)c1OC
COc1cccc2sc(C(=O)CCN3CCN(c4ccccc4Cl)CC3)cc12
Oc1nc2ccccc2n1CCCCCN1CCN(c2cccc(C(F)(F)F)c2)CC1
C=CCNC1CCc2cccc(OCCF)c2C1C
c1coc(CCN2CCc3c(cccc3Cc3ccccc3)C2)c1
CCCN1CN(c2ccccc2)C2(CCN(CCCC(=O)c3ccc(F)cc3)CC2)C1=O
Nc1cc(=O)n(CCCN2CCN(c3cccc4sccc34)CC2)[nH]1
C=CCN1CCC2c3c(cccc3O)CCC12CN1CCN(c2cccc3c2OCCO3)CC1
OC1(c2ccc(Cl)cc2)CC2CCC(C1)N2Cc1c[nH]c2ccccc12
Cc1ccc2cc(-c3cn4ccccc4n3)c(O)cc2n1
COc1ccccc1N1CCN(Cc2cc(C(F)(F)F)n(C)c3ccccc23)CC1
COc1ccccc1N1CCN(CCCCC(=O)c2ccc(F)cc2)CC1
COc1ccccc1N1CCN(CCCn2[nH]c3ccccc3c2=O)CC1
Oc1cc2c3c(ccc2s1)OCC3(O)CO
O=C(CCCCCN1CCN(c2ccccn2)CC1)c1ccccc1
Oc1nc2ccccc2n1CCCCN1CC=C(c2ccccc2)CC1
CC(C)(C)c1ccccc1Oc1ncccc1N1CCNCC1
CC1Cc2c(O)cccc2N1C(=O)Cc1ccc(Cl)cc1
CCCOC(=O)c1ccc(CN2CCN(c3ccccc3OC)CC2)cc1
CCN1CCCC1CNC(=O)c1cc(C(=O)CN2CCC(c3ccccc3)CC2)c2ccccc2n1
N#Cc1cccc(N2CCN(CCCc3coc4ccccc34)C2=O)c1
COc1ccccc1N1CCN(CCCCNC(=O)CCCCCN2CCCc3ccccc32)CC1
COc1nc2ccccc2n1C1CCN(CCCn2c(=O)c3c(c4c([nH]2)CO)CN(C)C3)CC1
CCc1cc(CN2CCCCC2)ccc1C(=O)NC1CCN(Cc2ccc(C)cc2)CC1
CC12Cc3c([nH]c4ccccc34)CC(O)(C1)C2(C)CC1CN(C)C(c2ccccc2)CCC14
Cc1ccc2cc(C3=CCN(CCCCN4C(=O)SCC5CCC(=O)N5C44)CC3)c(O)cc2n1
CN(C)c1ccc2c(c1)CC(NCCCCCNC1CCCc3c(O)cccc31)CC2
O=C1NCCN1CCN1CCc2cccc(Oc3ccc(F)cc3)c2C1=O
CN1CCc2cc(O)c(Cl)c3c2C1Cc1ccc(O)c(O)c1-3
CC(C)C(=O)NC1CCC(Oc2ncc(F)c3c2CN(C(=O)CC2CCCCC2)C3)C1
O=C1c2ccccc2C(=O)N1CCCCN1CCN(c2cccc(Cl)c2)CC1
COc1ccccc1N1CCN(Cc2ccc(-c3ncc4ccccc4n3)n2)CC1
COc1cc(Cl)ccc1N(CCCN1CCN(c2cccc3ccccc23)CC1)C(C)C
CCN1CC(C)N(CC2CCC(c3cc(F)ccc3OC)(c3ccc(F)cc3)S2)C1=O
COc1ccccc1N1CCN(CCCCC[N+](C)(C)CCCO)CC1
COc1ccccc1N1CCN(CCOc2cccc3c2OCC3)CC1
CCCOC(=O)c1cccc(OC(=O)CCCCCCN2CCN(c3ccccc3OC)CC2)c1
CC(Oc1ccc([N+](=O)[O-])c2ncc(F)cc12)C1CCC2CC2(C)CCC3(O)C(=O)CC12C
COC1CCC(N[S+](O)(O)c2c(O)ccc3ccccc23)CC1
O=C1C(c2ccccc2)CSc2ccccc21
COc1ccccc1N1CCN(CCCCN2CC(=O)N3CCc4c(C)cccc43)CC2C1=O
CCN1CCC(c2ccccc2OC)CC1
COc1ccccc1OCCNCC1C2(O)C(O)C34C5CCC5(C)C3CC1C5C56O
Fc1ccc(C2CC2CN2CCN(c3cccc4sccc34)CC2)cc1
O=C(NCCCCN1CCN(c2cccc(Cl)c2Cl)CC1)c1cccc(Cl)c1
O=S(=O)(NC1CCC(CCN2CCN(c3cccc(C(F)(F)F)c3)CC2)c2ccccc2C1)c1ccc(F)cc1
COc1cc(OC)cc(O)c1C(=O)OCCNCCCCCNC1CCc2ccccc2O1
Fc1ccc(CN2CCN(c3cnc4[nH]cnc4c3)CC2)cc1
O=C1c2ccccc2S(=O)(=O)N1C1CCN(Cc2cc3ccccc3o2)CC1
COc1ccccc1N1CCN(CCN=CC=C(c2ccsc2)c2ccccn2)CC1
COc1cc2c(cc1O)C1Cc3c(O)cc(OC)cc3CN1CC2
COc1cccc2c1CCOCC2OCCN1CCN(c2ccccc2)CC1
CN1CCc2ccc(OCCN3CCC(c4noc5cc(F)ccc45)CC3)cc2C1=O
Cc1cccc(NC(=O)NC2N=C(C3CCCCC3)c3ccccc3N(C)C2=O)c1
O=C(c1ccccc1)c1ccc2c(CCN3CCNCC3)cccc2n1
CN(C)CCc1csc2cc(OCCCN3CCC(O)CC3)ccc12
COc1ccc(-n2c(CCN3CCN(c4cccc5ncccc45)CC3)nc3ccccc3c2=O)cc1
CCCCCCCOc1ccc2c(c1)CCN(CCN1CCN(c3ccccc3OC)CC1)C2=O
CCCC1(CC)CS(=O)(=O)c2ccc(F)cc2C(c2ccc3ccccc3c2)N1C
O=C1C2CCCN2C(=O)N1CCCCNCCCCCCCNS(=O)(=O)C1CC1
CCNc1cc(N2CCN(C)CC2)ccc1C(=O)C=CC(=O)NCCc1ccccc1
Oc1cc2c(c(OCCNCCCCCCNc3c4c(nc5ccccc35)CCCC4)c1)OCCC2
N#Cc1cn(-c2ccc(F)cc2)c(-c2cccc(F)c2)n1
CCN1CC(C)N(C2CC(c3ccc(F)cc3)c3ccc(C#N)cc32)CC1(C)C
O=[N+]([O-])c1ccccc1N1CCN(Cc2ccc(S(=O)(=O)NC(=O)CCCC(=O)NCC(=O)O)cc2)CC1
CC(C)Oc1ccccc1N1CCN(CCNC(=O)CNC(=O)c2cccc(C(F)(F)F)c2)CC1
CCCNC1CCc2cccc(O)c2C1CCC
CC(C)Oc1ccc(N2CCN(C(=O)CCc3ccc4c(c3)NCCO4)CC2)cc1
COc1cc(-c2ccc3ncc(Br)c(N4CCN(Cc5coc6ccccc56)CC4)c3c2)ccn1
O=C1N(CCC2CCN(CC3(c4ccc(-c5ccccc5)cc4)CCN(CCc4ccccc4)CC3)CC2)CCCN1c1cccc(-c2nn[nH]n2)c1
CCN(CCOC)c1ccc(-c2cc3c(O)ccc(O)c3oc2=O)cc1
OC(CNCc1ccccn1)COc1ccc(F)c2[nH]ccc12
COc1ccccc1N1CCN(CCCCNC(=O)c2nnn(CCOC(F)(F)F)c2C)CC1
Cc1cc(C)c(C(=O)NC2CC3CCC(C2)N3Cc2ccccc2)cc1Cl
CCNCCN1CCN(c2cccc3c2OCO3)CC1
COc1ccccc1N1CCN(CCOc2ccc3c(n2)C2CC3CCC(O)(CC3)C2)CC1
NC(=O)c1ccc(F)c(F)c1N1CCC(N2CCN(Cc3coc4ccccc34)CC2)CC1
Cc1cc2c(OCC(=O)N(C)C)ccc(CCc3cccc(OC(C=Cc4ccccc4)C(=O)O)c3)c2s1
N#CCC1CCC(c2nc(-c3ccccc3)c3ccsc3n2)CC1
Oc1nc2c(OCCN3CCN(c4ccccc4)CC3)cccc2[nH]1
Oc1nc2ccccc2n1CCCCCN1CCN(c2ccccn2)CC1
COc1ccc2c(c1)Oc1ccccc1CC2O
CCN1CCCC1CNC(=O)c1c(O)c(Br)cs12
COc1ccccc1N1CCN(CCCCNS(=O)(=O)c2ccc(C)cc2)CC1
Cc1nc(N2CCC(F)CC2)c2c(C#Cc3ccc(C)cc3)cccc2n1
Cc1ccc(CNCC(NC(=O)OC(C)(C)C)C(=O)NC(CCCN2CCNC2=O)C(=O)N2CCC3(CCOC3)CC2)cc1
N#CN=C(NCCCN1CCN(c2cccc(Cl)c2)CC1)c1ccc2cccnc2c1
O=S(=O)(NCCCCN1CCN(c2nsc3c(Cl)cccc23)CC1)c1ccc2ccccc2c1
O=C1N(CCCCN2CCN(c3ccccc3)CC2=O)CCN1c1ccccn1
CCCN(C1CC(c2c[nH]c3ccccc23)OC1)C1COc2cccc(OS(=O)(=O)NC)c2O1
Oc1cc2c(OCc3ccccc3)cc(Cl)c(Cl)c2cc1O
CN1CCN(C2=Nc3cccc4c3c2C(=O)c2ccccc2-4)CC1
Cn1c(=O)c2c(nc(SCCCCN3CCN(c4ccccc4Cl)CC3)n3ccnc23)n(C)c1=O
CCCN1CCC=C(c2cn(-c3ccc(F)cc3)c3ccc(Cl)cc23)C1
COc1cc(OC)cc(CSc2nc3cc(OC)ccc3n2Cc2ccccc2)c1
[H]C1CCC(c2c(C3=C(Cl)C=CNC3)[nH]c3ccccc23)CC1
COc1ccccc1N1CCN(CC(O)CC2CCC2c2ccccc2)CC1=O
COc1ccccc1N1CCN(CCNc2cc(O)nc3ccccc23)CC1
CCCCCC(NC(=O)C(NCCNCCc1ccc([N+](=O)[O-])cc1OC)C(=O)O)C(=O)N(C)C1CCCC1
CN(C)Cc1ccc(-n2c(-c3cccs3)nc3cc(Cl)ccn3c2=O)cc1
Cc1ccccc1N1CCN(CCCC(O)c2ccc(-c3ccc4c(c3)CNCO4)[nH]n2)CC1
Cc1cccc(COc2ccc(OCCC#N)cc2)c1
Fc1ccc(-n2c3c4ccccc4c4c(c4c2N2CCNCC2)C3)cc1
Cc1n(Cc2ccc(F)cc2)ccc1C(=O)CCN1CCN(c2cccc(CN3CCSCC3)n2)CC1
CC(Nc1ccc(F)cc1)C1CCCN1CCOc1cccc(F)c1
CCCN(c1sc2ccccc2c1Br)S(=O)(=O)c1ccccc1
Cc1cc(F)ccc1N1CCN(CCCCc2cn(-c3ccc(F)cc3)c3ccc(Cl)cc23)CC1
CCCN(C)C1CCc2cccc(O)c2C1
O=C1CCc2cc(CN3CCN(c4cccc5sccc45)CC3)ccc2N1
Cc1cccc(N2CCN(CCC3OC(C)(C)OC(=O)C3C(c4ccc(Cl)cc4)CN3Cc3ccc(Cl)cc3)CC2)n1
COc1ccccc1N1CCN(CCNc2cc3ccccc3n2Cc2ccco2)CC1
CNC(=O)C12CC1C(n1cnc3c(NC)nc(C#CCc4ccc(F)cc4)nc31)C(O)C2O
O=[N+]([O-])c1ccc(O)c(Cn2cc(N3CCNCC3)nn2)c1
Clc1ccc(OCCCN2CCCC2)cc1
COc1ccccc1N1CCN(CCc2c[nH]c3ccc(-c4ccncc4)cc23)CC1
COc1ccccc1N1CCN(CC=C2c3ccccc3Cn3cccc3S2)CC1
COc1ccccc1N1CCN(Cc2cc3ccccc3[nH]2)CC1
CN1CCC(c2cc(Cl)ccc2OCCF)CC1
N#Cc1cccc(C(=O)NCCCCCN2CCN(c3ccccc3OC(F)(F)F)CC2)c1
CC(C)c1cc(O)nc(O)c1CC(O)CN1CCN(c2ccc(C(F)(F)F)cc2)CC1
Fc1ccc(-n2ncc3c4c(O)[nH]cc(Cl)c-4nc32)cc1
CCCc1ccccc1N1CCN(CCCCC(=O)NC23CC4CC(CC(C4)C2)C3)CC1
COc1ccccc1N1CCN(CC=CCNC(=O)c2ccccc2)CC1
C[S+](O)c1ccccc1N1CCN(C2CC(NS(C)(=O)=O)C(=O)C2)CC1
CCN1CCN(c2nc3ncnc(SCCc4ccccc4)c3s2)CC1
CN1CCC(c2cn(-c3ccc(F)cc3)c3ccc(-c4cncn4C)cc23)CC1
Oc1nc2ccccc2n1CCCCCN1CCN(c2ccccc2)CC1
COc1ccccc1N1CCN(CC(O)CNC(=O)c2cc3ccccc3oc2=O)CC1
OCCNc1nccc(-c2cn3ccccc3n2)n1
Fc1ccc2c(c1)OC1Cc3c4ccccc4CC4N(CC3)CC23C5
CCNC1CCc2cc(OCCF)cc3c2C1Oc1cccc(C=CN)c1-3
CCN1CC(CN2CCN(CCCc3ccc(OC)cc3)CC2)C(=O)O1
O=C(NCCCCN1CCN(c2ccccc2OCCF)CC1)c1ccc(F)cc1
O=S(=O)(Nc1cccc2c(CC3CCCN3Cc3cccc(F)c3)ccc12)NCCO
Cn1c(=O)c2c(nc3n2CCCN3c2ccccn2)n(C)c1=O
CC(=O)Nc1ccc2c(c1)CC(N1CCN(CCCNc3ccc4c(c3)OCO4)CC1)CCC2
CS(=O)(=O)c1ccc(OCc2ccc3ccccc3n2)cc1
O=S(=O)(NCCCN1CCN(c2noc3ccccc23)CC1)c1ccc2sccc2c1
COc1cccc2c(C(C)(O)C(N)=O)coc12
CCN1CCCC1Cc1c[nH]c2ccc(C(=O)N3CCC(N4CCN(c5ccccc5O)CC4)CC3)cc12
O=C(NCCNCC1CCOCC1)NC1CCCCC1
COc1ccc2c3c1C(OCCNCCc1ccccc1F)CC3
Fc1ccc2[nH]cc(CCCCN3CCN(c4ncccn4)CC3)c2c1
CN(C)CCc1c[nH]c2ccc(OCCCCN3CCN(c4ccccc4OC(F)(F)F)CC3)cc12
COc1ccc2c(c1)C1CCN(CCC3(O)CCc4cccc(c42)N3)C1C
COc1ccccc1N1CCN(CCCCNC(=O)C2CC3CCCC3(C)C2)CC1
COc1ccc2[nH]cc(C3=CCN(CCC4CCC(NS(C)(=O)=O)CC4)C(C(=O)Nc4ccccc4)C3)c2c1
O=C1NCCc2ccc(CCCC=CC(=O)N3CCN(c4ccccc4CNc4ccc5ccccc5c4O)CC3)cc21
CCN1c2ccccc2C(=O)N(CCCN2CCN(c3cc4ccccc4s3)c4)CC12
COc1ncccc1-c1ccc(CN2CCC(N3CCN(c4ccccc4Cl)CC3)(c3ccc(Cl)c(Cl)c3)CC2)n1
COc1cccc(C(=O)NCC2(O)CCCN(CCc3ccccc3)C2=O)c1
COc1ccccc1N1CCN(CCCCOc2ccc3c(c2)OCCO3)CC1
Cc1ccc2c(N3CCN(CCc4cccc5c4OCc4ccc(F)cc44)CC3)ccc(O)c2[nH]1
CCCC(CCCCN1CCN(c2ccccc2Cl)CC1)C(=O)O
COc1ccccc1N1CCN(CCCSc2nnc(-c3ccccc3)n2C)CC1
O=C(NCC=CCN1CCN(c2ccccc2OCCF)CC1)c1ccsn1
CN1CCN(C2=Nc3ccc(Cl)cc3Sc3ccccc32)CC1
CN1CCc2ccccc2Cc2cc(O)ccc2O1
COc1ccccc1N1CCN(CCCCNC(=O)c2cc(Br)c[nH]2)CC1
COc1ccc(C(=O)NC2CC3CCC(C2)N3)nc1
COc1ccccc1OCCNCC1COc2ccccc2O1
CCn1ncc2cc(NC3CCC(NCc4cccnc4)CC3)cc(NC(=O)CC)c2C1=O
COC(=O)Nc1sc(C(=O)NCC2CCCN2CC(C)NS(N)(=O)=O)cc1C(C)C
COc1ccccc1N1CCN(CCCSc2ccccc2C(O)c2ccccc2)CC1
O=C1NCCN1CCCN1CCN(C2CC(c3ccc(F)cc3)c3ccc(F)cc32)CC1
CC12CCN(CC3CCC(N=C(O)c4cccc5[nH]ccc45)CC3)C1CC2
Cn1c2c(c1CCN(c1ccccc1)CCC1=O)CCN(CCc3ccc(F)cc31)CC2
O=S(=O)(NCCCN1CCN(c2nsc3ccccc23)CC1)c1ccc(Cl)s1
O=C(NCCCOCCCN1CCN(c2cccc(Cl)c2Cl)CC1)c1nc2cccc(F)c2s1
COc1ccccc1N1CCN(CCCCc2cn(-c3ccc(F)cc3)c3ccc(NC(=O)N4CCN(C)CC4)cc23)CC1
CS(=O)(=O)N1CCC(CNc2nccc(C(F)(F)F)n2)(C)CC1
COc1ccccc1N1CCN(CC2COC(CN3C(=O)CC4(CCCC4)CC3=O)(c3ccccc3O)O2)CC1
Cc1cc(CCN2CCOCC2)cc(F)c1OCCCN1CCC(NS(=O)(=O)c2cccs2)CC1
CC(C)CNCC1CCc2ccc(O)cc2O1
COc1ccc2nccc(C=NN=C=S)c2c1OC
CC=CCCN1CCN(c2cccc3nonc23)CC1
CN1CCCC1Cc1c[nH]c2ccc(O)cc12
OCCN1CCC(c2cc3cc(C(F)(F)F)ccc3s2)CC1
CC12CC(=O)Nc3c(F)cccc3C2(O)CC1=O
CCCN(CC=CCN1CCCC1)C1COc2c(O)cccc2C1
COc1ccc(-c2csc3c(C(N)=O)c(O)c(COCC(=O)N(CCC(=O)O)C(C)C)nc23)cc1
COc1ccccc1N1CCN(CCCCN2C(=O)C3CCCN3C2C)CC1
CCN1CCC(c2ccccc2)=C(C(=O)O)C1
O=C1CC2(C(=O)N1CCC1CCCN1CCN(c3cccc(Cl)c3Cl)CC1)C(=O)c1ccccc1-2
COc1ccccc1N1CCN(CCCCCCc2ccn3nc(N)nc3c2)CC1
COc1ccccc1N1CCN(CCCCNC(=O)c2ccc(F)cc2)CC1
O=C1CC2(CCCC2)CC(=O)N1CCCCN1CCN(c2cccc(C(F)(F)F)c2)CC1
COc1ccc2c(c1)CC=CCCCCCN(C)c1ccccn1
CN1CC(CNCc2cn(-c3ccc(F)cc3)c3ccc(F)cc23)CC1=O
CC(=O)Nc1cccc(CN2CCN(c3cccc4c3OC(C)CC4)CC2)c1
CCC1CC(O)(c2ccccc2F)C(c2ccc(F)cc2)O1
CCN(C)C1CCc2ccc3[nH]c(Cc4ccc(C)cc4)cc3c2C1
Cc1c(O)c(C(=O)NCCCCCN2CCN(c3ccccc3Cl)CC2)c(O)n1-c1ccc(Cl)cc1
O=C1c2ccccc2C(=O)N1CC1CCN(Cc2ccccc2O)CC1
O=C(C1COc2nc3ccccc3s2)C1CCc2ccccc2O1
COc1ccccc1N1CCN(CCCN2CC(=O)N3CCc4c(O)cccc4C3=C2)CC1
O=C1CCCc2ccc(Cl)cc2N1CCN1CCC(c2ccccc2)CC1
OCc1ccc2c(c1)Cc1ccccc1C2=O
CCN1CC2CN(CCCC(=O)c3ccc(O)cc3)CC2C1
CCN1CCCC1CNC(=O)c1c(OC)c(OC)cc(OC)c1OC
COc1ccccc1N1CCN(CCN(C)CC2C(=O)N(C)CS(=O)(=O)c3ccc(C)cc32)CC1
O=C(NC1CCCCN(Cc2ccc3ccccc3c2)C1)c1ccc(-n2cccn2)cc1
C=CCN1CCC2c3ccccc3CCC21
O=C(NC1CCC(CCN2CCC(c3noc4cc(F)ccc34)CC2)CC1)c1ccc(Cl)cc1
Cc1ccccc1N1CCN(CCCCCC2CCc3ccccc3S2)CC1
O=C1CCc2cc(F)cc3c2N1CCC3
O=C1c2ccoc2N(Cc2ccccc2)C1c1cccc(NC(=O)c2ccccn2)c1
CCN(CC)C1Cc2ccccc2C(CCc2cccc(C)c2)NC1
Fc1ccc(-n2cc(-c3ccccc3)c3ccccc32)cc1
O=S1(=O)N(CCC2CCC(CCN3CCN(c4ccccc4OC(F)(F)F)CC3)CC2)C1(CC1)COCCO
CCCN(CCc1ccc(OCCN2CCCc3ccc(OC)cc32)cc1)C1CCc2nc(N)sc2C1
COc1ccccc1N1CCN(CCCCNC(=O)C=Cc2ccc3c(c2)NC(=O)CO3)CC1
O=C(NCC1CCC(Oc2ccc(Cl)cc2Cl)CC1)Nc1ccccc1
NC(=O)c1cccc2c1CC(NCC1CCN(CCN3C(=O)CC4=CCC43)CC1)CO2
O=C(CCCCN1CCN(c2ccccn2)CC1)c1ccc(F)cc1
O=C(CCOc1ccccc1C1CCN(Cc2ccccc2)CC1)NCc1ccccc1
CCCN(CCN1CCN(c2cccc3c2OCCO3)CC1)C1CCc2cccn2C1
O=C1C2CCCN2C(=O)N1CCC(c1cccc2ccccc12)c1ccc(F)cc1
Oc1ccc(CC(=O)N2CCC(c3cccc4[nH]c5c(c344)CCCN4)CC2)cc1Cl
c1ccc(CCCCN2CCC3(CCCc4ccccc43)CC2)cc1
COc1ccccc1OCCNCC1OCCc2ccccc2O1
CN1CCc2c([nH]c3ccccc23)C1c1cccc(F)c1
CCCN(CCC)C1CCc2cccc(O)c2C1
CN=C(O)c1cc(NCCO)ccc1N1CCN(c2cccc3c2ccn3C)CC1
c1ccc(CNC2COC(c3cccc4ccccc34)O2)cc1
Sc1nnc2ccc(-c3ccccc3)nc2n1
c1ccc(CCNCCOc2ccc3nsnc3c2)cc1
CN1CCCC1CNC(=O)c1c(OCCN2CCC(F)(c3ccc(C(F)(F)F)cc3)CC2)c(Cl)c(Cl)c(Cl)c1O
Nc1ncc2ccc(CN=c3ccc4ccc(CN5CCN(CC(=O)NC(CC(=O)O)c6cc(Cl)ccc6Cl)CC5=O)cc4n3)cc2n1
O=c1cc2ccccc2n1-c1ccc(F)cc1
COc1ccccc1N1CCN(CCCCN2C(=O)C3CCCNC3(S(=O)CCNCc4ccccc4)C2=O)CC1
Cc1c(C#N)c(Cl)c(C)c(N(CCc2ccccc2)Cc2ccc(O)cc2)c1C
CCCN(C)C1CCc2cccc(OC)c2C1
CC1CN(c2cc3c(s2)C(N(C)COc2ccccc2)CC3)CCN1CCN1CCOCC1
CCCCCNC1CCc2cccc(O)c2C1CCCN1CCC(O)(c2ccc(C)cc2)CC1
COCCN1CCc2cc(OCCCCN3OC(c4ccccc4)CC4=CC4C4CC=CC4C23)ccc21
Cc1ccc2c3c(n(CCCCN)c2c1)CCN(C)C3=O
CC(=O)NCCCCC=C1C2C(C)CC(O2)C1CNC(=O)c1cccc2ccccc12
Fc1ccc(I)c(Oc2ncc(=Nc3ccc4nc[nH]c4c3)[nH]3ccnc23)c1
CCCN1CCN(c2cccc3c2OCO3)CC1
CCC(C)CN(CC(C)C)C(=O)C1CCC2C3CN(C(=O)Cc4ccccc4O)CC3(C)CCC21
Cc1c(-c2cc(F)cc(F)c2)n2cc(C(=O)NCCCN3CCN(c4ccccc4O)CC3)cc3ccc(=O)n(C)c23
N=C(N)c1cccc(Oc2cccc(CCN3CCN(c4ccccc4)CC3)c2)c1
O=C(CCCN1CCC2CCCCC21)Nc1ccc(F)cc1
O=C(NCCCN1CCN(c2cccc(C(F)(F)F)c2)CC1)c1ccccc1
Oc1cc2c(cc1CCCN1CCN(c3cccc(Cl)c3)CC1)OCO2
COc1ccccc1N1CCN(CCn2c(O)c3ccccc3c2=O)CC1
Clc1ccccc1N1CCN(CCCCc2ccccc2)CC1
c1ccc2c(N3CCN(CCCCCCN4CCCc5sc5ccccc54)CC3)cccc2c1
O=S(=O)(NCCCCN1CCN(c2noc3ccccc23)CC1)c1ccc(Cl)cc1
c1ccc(CCCc2c[nH]cn2)cc1
COc1c(C)ccc(C(=O)NCC2CCCN2CC2CC2)c1OC
CN(C)C1CN(C2CCC(C(=O)N3CC(c4ccc(F)cc4)(c4ccc(F)cc4)CC3)CC2)C1
COc1cccc2c1C(=O)CC1=CCN(CCCCN=c3ccco3)C21
O=C1C2CCCN2C(=O)N1CCCCNCCCCNCC1CCc2ccccc2O1
C1=C(c2ccccc2)CCC2CCCC1N2
O=C(CCCN1CCC2CCC1C2)c1cccc(OCCOCCOCCOCC2CCc3ccccc32)c1
Fc1cccc(C#CCN(CCCN2CC=C3c5ccc(OCCN5CCN(Cc6ccccc6)CCC5)cc4CCC23)CC2CCC2)c1
Cc1ccc2cccc(OCC3CCN(Cc4ccccc4)CC3)c2n1
Cc1c(C(=O)O)sc2cc(F)ccc12
COc1ccccc1N1CCN(Cc2ccc(CN3CCN(c4cccc5nc(N)ccc45)CC3)cc2)CC1
NCCC1COc2ccc(C(N)=O)cc2O1
Clc1ccccc1CN1CCN(C2CC2)CC1
COc1ccc(C(=O)NCCCCCN2CCN(c3ccccc3OC)CC2)cc1OC
Cc1ccc2cc(OCCN3CCC(Cc4ccc(C(F)(F)F)cc4)CC3)c(=O)[nH]c2c1
[C]N=C(CCCCCCCN(C)CCCCCN(C)C1=NC(C)=C(C)C1=O)N1CCN(C(=O)CCCn2ccnc2)CC1
CN1CCC2(CC1)Oc1ccccc1N=C(N)N2C
O=C1C(=Cc2ccccc2Cl)SC(=Cc2ccc(O)cc2)N1c1cccc(F)c1
O=S(=O)(NCCCCN1CCC(c2noc3cc(F)ccc23)CC1)c1csc2ccccc12
Cn1ccnc1-c1ccccc1S(=O)(=O)NCCCN1CCN(c2nccc(Cl)n2)CC1
O=C(NCCCN1CCN(c2cccc(Cl)c2Cl)CC1)c1cnc2ccccc2n1
CN1CCc2ccccc2Cc2ccc(O)c(O)c2CC1
Cc1cccc(CNC(=O)c2ccc(NC(=O)c3ccc(OCCN4CCC(O)CC4)cc3)cc2)c1
Cc1ccc2cc(C3CCN(CCOc4ccccc4)CC3)nS(=O)CC2
Cc1ccc2c(N3CCN(CCc4coc5nc(-c6ccnc(N)c6)ccc45)CC3)cccc2n1
C=CCNC1CCc2c(S(=O)(=O)N3CCC(C)CC3)cccc21
COc1ccccc1N1CCN(CCCCNC(=O)NC2CCc3ccccc3C2)CC1
COc1cccc2c1CCC=C2CCN1CCN(c2ccccc2OC)CC1
C=CCN1CCC23CC4C(=O)CCC4(C)C2C1Cc1ccc(O)cc13
CCCC(=O)NCCC1=CCCc2cccc(C(=O)OC)c21
Nc1cnc(-c2ccc(C3(O)CCCCCC3)cc2)cn1
COc1ccsc1C(=O)Nc1ccc(CN2CCN(c3cccc(Cl)c3Cl)CC2)c(Cl)c1
CCCNC1=Cc2cc3cc4c(c4c(c3n2N1)CC1Cc4c(cccc41)C1C1)OCCO4
O=C1N(CCCCCN2CCN(c3ccccc3)CC2)C(2)=C2SC(CCF)C(=N3CCC3)NC12
COc1ccccc1OCCNCC1COC(c2ccccc2)(c2ccccc2)O1
O=C1OC2(CCC(O)CC2)C(=O)N1CCN1CCN(c2cccc([N+](=O)[O-])c2)CC1
O=C(NC1CC2CCC(C1)N2Cc1cccs1)c1ccc2ccccc2c1
COc1ccccc1N1CCN(CC23CCN(CCc4cc5c(sc5c4C)NC(=O)CC(C)(C)C)CC3C2)CC1
O=C1CCc2cccc3c2N1CCC3
CCOCCNCc1ccccc1N1CCN(CCCc2ccc(F)cc2)CC1
COc1ccccc1N1CCN(CCCNC(=O)c2cccc(F)c2C)CC1
C=CC1(O)CC2CC(=CC3(O)C4=CC(=O)CC4=C2CC4)CC2OC(NC(=O)CCC(N)CCCCc2c2ccncn2)C1
COc1ccc2c(c1)CC(CCN1CCN(c3ccccc3)CC1)CC2
CCCN(c1ccccc1O)C1CCN(CCCc2c[nH]c3ccc(F)cc23)CC1
CC(C)Oc1cccc2c1CCC(N1CCN(c3ccccc3C(C)(C)C)CC1)C2
Cc1ccc(C2CCN(CC(O)C(CCc3ccccc3)NC(=O)COc3ccccc3)CC2)cc1
Oc1cccc(C2=NCCN2)c1
COc1ccccc1N1CCN(CCCCNC(=O)c2ccc(-c3cccs3)o2)CC1
COc1ccccc1OCCNCc1ccccc1OCCCN1CCN(c2ccccc2)CC1
CC12CCC(O)C(O)C1Oc1ccc(O)cc12
COc1cc(OC)cc(N(CCN2CC3CCC(C2)N3CCc2c[nH]c3ccccc2-4)c2ccc(N)cc2)c1
Oc1nc2cc(Br)cc(N3CCNCC3)c2o1
CCCN(CCCCCNC1=CC(C)(C)CCC1)C1COc2c3ncccc3cc2C1
O=S(=O)(NCCCCN1CCC(c2noc3cc(F)ccc23)CC1)c1ccc(F)c(Cl)c1
Cc1ccc2c(N3CCN(C(=O)c4cn(-c5ccccc5)cn4)CC3)cccc2n1
O=C(CCN1CCN(c2ccccn2)CC1)c1ccccc1
CCc1cc2cc(C(F)(F)F)n(CC)c(=O)c2cc1C(O)=NCC1CC1
CC(C)Nc1c(C#N)c(C(=O)NC(C)C)cn2c(-c3ccc(C(F)(F)F)cc3)cnc12
COc1cccc(C(=O)NCCCCN2CCN(c3ccccc3OC)CC2)c1
O=C(N1CCCC1CCC1CCc1nc(CCCCCCN2CCc3ccc(OC(F)(F)F)cc3C2)c2ccccc12)C1CCCC1
Cc1cc(OCCN2CCC(Cc3c[nH]c4ccc(F)cc34)CC2)ccc1C(=O)NCCC1CCC1
CCCc1nc2c(OCc3c(C)cccc3Cl)cccc2c1Cc1ccc(N2CCN(C)CC2)cc1
OCCN1CCN(c2cc3ccccc3n2Cc2ccc(Cl)cc2)CC1
CCN(CCO)CCCCNC(=O)c1ccccc1[N+](=O)[O-]
COCCN(C)C(=O)c1ccccc1N1CCN(C(=O)C2CCCc3ccc(CN4CCN(C)CC4)cc32)CC1
COc1ccccc1N1CCN(CCCCOc2ccc([N+](=O)[O-])cc2)CC1
COc1ccc(C(=O)NCCN2CCN(c3ccccc3OC)CC2)cc1F
CN(C)C(=O)c1ccc(C(=O)N2CCN(c3ccc4ccccc4n3)CC2)cc1
O=C(Nc1ccc(Oc2ccccc2)cc1)OCCCc1c[nH]c2ccc(F)cc12
O=C(NC1CC2CCCC(C1)N2Cc1ccccc1)C1CCCN1C(=O)c1ccccc1
COc1cccc(N2CCN(Cc3cccc4occc34)CC2)c1
COc1cccc2cc3c1OCCC3N(C)CCCSc1ccccc1C2=O
CCCN(CCCCCNC(=O)c1ccc(-c2ccccc2)cc1)C1CCc2c(O)cccc2C1
CCN1CCCC1CN=CNC1CC2CCC(C1)C2CC1CCCC1
CN(C)Cc1ccccc1Oc1ccccc1N
CCCCCCCOc1ccc2c(c1)c1c3c(c4c(c1n2CC1CC1OCC1C)C(=O)N(C)CC14)C(=O)NC3=O
CCN(CC(N)CC1CCc2ccccc2C1)S(=O)(=O)c1ccc(-c2ccccc2)cc1
Fc1ccc(Nc2ccn3cc(C4CCCNCC4)nc3n2)cc1
CN1CCc2cc(Br)c3c2C1Cc1cccc(O)c1-3
c1ccc(Oc2cccc(CCN3CC4CCC(CC3)N4)c2)cc1
NC(=O)c1c(Nc2ccc3cc[nH]c3c2)nc2ccccn12
O=C1N(CCN2CCCCCCC2)CCN1c1ccccc1
COc1ccccc1N1CCN(CCCCCn2c(=O)oc3ccccc32)CC1
CCCc1ccccc1N1CCN(CCCl)CC1
COc1ccccc1N1CCN(CCCCCc2ccccc2)CC1
CCc1ncc(F)-c2cc3nc(NCC)nc(N4CCC(C)(C)CC4)c3c(C)c12
CCOC(=O)c1nc2ccccc2n1Cc1ccc(OC)cc1
C(=Cc1ccc2c(c1)cc1cccs12)CC1COc2c(O)cccc2C1
Cc1ccc(C)c(N2CCN(CCC3(O)CC4OC4C45CCC4C56CCC3CC(O)C56)CC2)c1
N=C(N)NCCCC(N)C(=O)NCCOCCN1CCN(c2cccc(Cl)c2Cl)CC1=O
O=S(=O)(NCCCN1CCN(c2nsc3ccccc23)CC1)c1csc2ccccc12
CCCN(CCCCCN(CC)Cc1ccccc1)C1COc2cccc(OC)c2C1
COc1ccccc1N1CCN(CCNC(=O)c2ccc3[nH]c(O)c(Cl)c3c2)CC1
CC(C)NC(=O)Cc1c(CN2CCN(c3cccc(Cl)c3)CC2)ncOc2ccc(F)cc12
CCCCCc1cc(O)cc(C(=O)CN2CCN(C(=O)C3CCCCN3C)CC2)c1
CN1CCCC1CCN1CCc2cccc3c2N(c2ccc(F)cc2)C1
CC(=O)NCCc1ccc(CCNCC2CCCN2C)cc1
Cc1ccc(CNc2c(Br)cnc3c2CCC3)s1
c1ccc(OCC2CCC(c3ccc(N4CCNCC4)cc3)CC2)cc1
COc1ccccc1N1CCN(S(=O)(=O)c2ccc3ccccc3c2)CC1
O=C1CCC2(C=CC3C4CCC(C4)CC3C4)CC(=O)N1CCN1CCN(c2ccccn2)CC1
CNCC(O)C(c1ccccc1)n1ccc2c3c(c4c(c(C)c12)N(C)CC4)CCN3
COc1ccccc1N1CCN(CC=Cc2cc(-c3ccccc3)no2)CC1
NC(=O)c1cccc2c(OCCNCCC3Cc4cccc5c4-c4ccccc4N3)c[nH]c12
COc1ccc2nc(Nc3ccccc3I)ccc2c1
CCCN(C)C1CCc2cccc(Oc3ccccc3)c2O1
CN(C)CCc1c[nH]c2ccc(Cc3nnc4ccc(-c5ccc(F)cc5)nn34)cc12
COc1cccc(CCCN2CCN(C(c3ccccc3)c3ccc(Cl)cc3)CC2)c1OC
O=C(C=Cc1ccccc1)NCC=Cc1c[nH]cn1
O=C1CC(c2ccccc2)CCN1CCCN1CC=C(c2c[nH]c3ccccc23)CC1
Clc1cccc(N2CCN(CCCCCCNc3c4c(nc4ccccc35)CC3CC3)CC2)c1Cl
Cc1ccc(N2CCN(CCOc3cccc4ccc(S(=O)(=O)c5ccc6c(c5)CCNC5)cc34)CC2)cc1C
[C-]#CCn1c(N)cnc1N1CCN(CCCn2nc3cc(Cl)cc4c(=O)n(C)c(C)c4c32)CC1
O=C1C2CCCCN2C(=O)N1CCCCNCCNCC=C(c1ccccn1)c1ccccc1
COc1ccccc1N1CCN(CCCNc2cc(OCCF)cc(C(F)(F)F)c2Cl)CC1
COc1ccccc1N1CCN(CCCN2CCC(Cc3ccccc3)CC2)CC1
CCCN(CC(CC)C)C1COc2cccc(C(F)(F)F)c2C1
COCCNCCOc1c[nH]c2ccc(C(O)=NCCCN3CCN(c4ccccc4Cl)CC3)cc12
CCc1cccc(NC(=O)NCCCN2CCC(c3cccc(Cl)c3)CC2)c1
COc1cccc(Sc2cc(NC)nc(NCc3ccccc3)n2)c1
Cc1ccc2c(N3CCN(CCc4ccccn4)CC3)cc(S(F)(F)(F)(F)F)cc2n1
Cc1csc2c(=O)n(CCCCN3CCN(c4nnc(O)s4)CC3)c(=O)n(C)c12
O=C1C2CCN(CC2)c2ccccc2N1CCCCN1CCN(c2cccc(Cl)c2)CC1
Nc1nc(N2CCN(CCCCc3ccccc3)CC2)c2nc(O)c(S)cc2n1
COc1ccccc1Oc1c(NS(=O)(=O)c2ccc(C(F)(F)F)cc2)c(=O)n(C)c1OC
COc1ccccc1N1CCN(CCCC(=O)NCc2cc(C)c3ccccc3c2O)CC1
COc1cc(-c2cccc(F)c2)ccc1C(=O)NCC1CCCN1C(=O)COc1ccccc1
CC12CCN(Cc3ccccc3)CC1CC2=O
Cc1ccc2c(N3CCN(CCc4ccc5c(c4)NC(=O)CO5)CC3)cccc2n1
N#Cc1ccc(-c2cccs2)cc1N1CCNCC1
CCn1ncc2c(N3CCN(CCc4cccc(=O)c4)CC3)cccc21
[truncated: 970,122 more chars]
