# Supplementary material for: MTMol-GPT: De novo multi-target molecular generation with transformer-based generative adversarial imitation learning
Source: PLoS Comput Biol. 2024 Jun 26;20(6):e1012229. doi: 10.1371/journal.pcbi.1012229 (PMC11233020; doi:10.1371/journal.pcbi.1012229)
Supplement: S1 Data — All datasets for each figure and table are structured in the supporting_data.zip file. (ZIP) [file pcbi.1012229.s002.zip › data/fig2-6/figure2/SF-MTMol-GPT/finetune_gail_num30000_e190.txt]

CC1=CC=C(O)C=C1NCCN(CCN2C(=O)C3=CC=CC=C3S2(=O)=O)C
ClC=CC=C[NH1]C=CCCCNCC1=CC=C([N+1](=O)[O-1])C=C1C
CN(C)CCC1=C[NH1]C2=CC=C(CCC3=NC(N)=NO3)C=C12
O1C2=NC=CC=3[NH1]C=C(C2=3)CC(CNCCC1CF)O
CCC1NCC2C(C=CN(C)SC3=CC=CC=C3C2)CC1
C#CCN(CCN1CCN(C2=CC=CC=C2OC)CC1)C3CCC=4N=C(N)SC=4C3
CC(C)C=CC1=CC(OC)=CC=C1OCCNCCOC2=CC=CC=C2OCC3=CC=CC=C3
COC1=CC(Br)=C(O)C(C(=O)NC2CCN(CC3=CC=CC=C3)CC2)=C1OC
CNC(=O)SC1=CC(CCCCN2CCN(CC3=CC=C(Cl)C=C3Cl)CC2)=CC=C1
COC1=CC=CC=C1N2CCN(CC3=CN(C4=CC=C(F)C=C4)C5=CC=C(F)C=C35)CC2
CC1=CC=C2C(N3CCN(CCC4=CC=CC(NS(=O)(=O)C(F)(F)F)=C4)CC3)=CC=CC2=N1
CN(C)CCSC1=CC=CC(CN2C=NC=N2)=C1
CCN1CCN(C2=CN(C3=CC=C(F)C=C3)C4=CC=C(C5=CC=NN5C)C=C24)CC1
COC1=CC2=C(C=C1OCCCN3CCC(C4=NOC5=CC(F)=CC=C45)CC3)CCCC2=O
O=C(NCC(=O)NCC1CC2=CC=CC=C2CCCCCC1)C3=CC=C(F)C=C3
CCCN(CCCCN(CCC)C1CCC2=C(O)C=CC=C2C1)C3CCC4=C(O)C=CC=C4C3
COC1=CC=CC=C1NC2CN(CCCCNC(=O)C3=CC4=CC=CC=C4S3=O)OCC2
C1OC=CC=C(NC2=C(Cl)C=CC=C2COCCCNCCC(C=C)=N)CC=C1
OC1=CC=C(N2C=C(C3=CC=C4C(=C3)CCCC4)C=NC)C2[NH1]1
CCCC1CNC2CC3=CC(Br)=C(O)C=C3CC21
COC1=CC=CC=C1N2CCN(C3C=CC4=CN=C(S5)[NH1]C=CC5=C43)CC2
OC(C1=CC=CC2=C1CC=C2)OCCCN3CCN(C4=CC=CC(Cl)=C4Cl)CC3
CC(C)(C)CNC(=O)NCCCCN1CCN(C2=CC(C(F)(F)F)=NC(C(F)(F)F)=N2)CC1
O=S(=O)(NC1CCC(CCN2CCN(C3=CC=CC(C(F)(F)F)=C3)CC2)CC1)C4=CC=CN=C4
COC1=CC=CC2=C1NCCN(CCSC=NC(O)=CC=CS3C=CN=C3C)CC2
COC1=CC=CC=C1NCCN(CCCCNC(=O)C2=CC3=CC(CCF)=CC=C3[NH1]2)C
CC=C1C(S(=O)(=O)C2=CC=CC(C(F)(F)F)=C2)=C(CN3CCN(C4=NSC5=CC=CC=C45)CC3)C=C1F
COC1=CC=CC=C1N2CCN(CC3=CN(C4=CC=C(F)C=C4)C5=CC=C(C)C=C35)CC2
CCN1CCCC1CNC(=O)C2=C(Cl)C(C)=CC(Cl)=C2OC
C12NC=NC(CCC=CC=C1NCCNC3=CC=C([N+1](=O)[O-1])C=N3)C2=O
CCCN(CCC1)CCCC2=CC=CC(OCCCCCN3CCN(C4=CC=CC=C4OC)CC3)=C2C1
CC(C)OC1=CC=CC=C1NCCN(CCCCCCCNP2C=CC=C(NS(=O)(=O)C3=CC=C(F)C=C3)C#N)C2CC
BrC=C1C=C(N2C=C(C3=CC=CC=C3)[NH1]C2)OC=C1
COC1=CC=CC=C1CN(CCCCNC2CC3=CC=CC=C3CC2CC)C=O
CN1C=C(CCCN(CCCC)CC2OC3=C(C)C=CC=C3C2)CC4=CC=C(O)C=C41
COCC1C=CC=C(Cl)C(CCN(CCCC2OC=CC3=CC=NC(C)=C23)CC)=C1
CN1CCC2=CC=CC3=C2C(C1)CN3C(=O)OC4=CC=CC=C4
COC1=CC=CC(OC)=C1OCCNCCCOC2=C3C=CC([N+1](=O)[O-1])=C2OCCO3
CN1N=CC(C2=CC=C3C(=C2)C(C4CCN(CCN5CCNC5=O)CC4)=CN3C6=CC=C(F)C=C6)=N1
CCCNC1CC2=CC=CC=3N=C(O)N(C2=3)C1
ClC1=CC=CC(N2CCN(CC3CC3C4=CC=CC=C4)CC2)=C1Cl
O1C(C2=CC3=C(I)C=C2)CCN1CCCN(C(=O)CCl)CC3
C1(NC=C2C1(NC=CC(N3CCNC3=O)=CC=N)C=C2)N4CCNCC4
C1S(=O)(=O)NC=CC=CC1C2CNCCN(C=CC=C3C=NC(C)C=C3)C2=C
O=C1C2=CC=CC=C2N=CN1CCCCN3CCN(C4=CC=CC(C(F)(F)F)=C4)CC3
CC(=O)NC1=CC=CC(N2CCN(CCCCC3=C[NH1]C4=CC=C(OC)C=C34)CC2)=C1
CN1CN(C2=CC=CC=C2)C3(CCN(CCCC(=O)C4=CC=C(F)C=C4)CC3)C1=O
OC1(C2=CC=C(Cl)C=C2)CCN(CC3=C[NH1]C4=CC=CC=C34)CC1
CCCC1NCCCC1CN2CCN(C3=CC=CC(Cl)=C3)C2=O
C1=CC=C2C(N3CCN(CCCCNC4=NC=CC5=CC=CN=C45)CC3)=CC=CC2=C1
COC1=NC=2SC(C(=O)NCCCCCCN3CCC(C4=CC=C(Cl)C=C4)CC3)=C(N)C=2C(C)=C1Cl
C1OC(=O)NC=C2C=CC1CCCCN2CCNC(=O)C=CC=C([N+1](=O)[O-1])C=C
CNC1CC(C2=C[NH1]C3=CC=C(NC(=O)C4=CC=CC=C4Cl)N=C32)CC1
CS(=O)(=O)NC=C1C=CC(CCN2CCN(C3=CC(F)=CC=4[NH1]C=CC3=4)CC2)=C1
COC1=CC=C(Br)C(I)=C1OCCNCCOC2=CC=CC=C2OCC3=CC=CC=C3
O=C(CCCN1CCC2(CC1)C(=O)N(CCNC3CCCC3)CN2C4=CC=CC=C4C5)CC=C(F)C=C5I
OC1=CC(=C(O)N1CCCCN2CCN(C3=CC=CC=C3F)CC2)C4C=CCC5CCC45
CC1=CC=CC=C1C(=O)NC2CCC(CNCCCC3=CC=CC=C3C)C2
CC=C1CC(N2CCNCC2)=NC=3C=CSC=3C1
CC(C)C1=NC(N2CCN(CCCCN3C=CC(=O)CC3=O)CC2)=CC(C(F)(F)F)=N1
C123C=CC=CC(NCCN1C(O)COC4=CC=CC=5OC(C)=CC4=5)C2=N3
O=C(CCCN1CCN(C2=CC=CC=N2)CC1)C3=CC=C(F)C=C3
CCN1CCN(CC)CC(NC(=O)C2=CC(Cl)=C(OC)N=C2OC)C1
COC1=CC=CC=C1N2CCN(CC=C3C=C(CN4CCCCC4=O)N3C)CC2
CCCN(CCC)C1CCC=2C=NN(C3=CC=C(F)C=C3)C=2CC1
O=C(NC=1C=C(O)N(OCCCN2CCN(C3=CC=CC(Cl)=C3)CC2)C=1O)C4CCCC4
COC1=C2C=CC3=C1NCCN(CCNC(=O)[NH1]C=C2CC4=NOC(CC5=CC=C(F)C=C5)C4C)CC3
C1CCN1CC=CI
CCCCC(=O)C1=CC=CC2=C1CC(N(CCC)CCC)CC2
ClC=CC=C(OCCC1=C[NH1]C=N1)C=CCl
O=C(CC1CC2CCC1C23)NCCCC3C
CC(O1)=NCC2CC1(NC3=CN(C4=CC=C(F)C=C4)C=CC=CC=C3)CC2
COC1=CC=C(S(=O)(=O)NC2=CC=C(C=C(C)C=C(C)NCCF)C=C2C)C1N3CCN(C)CC3
COC1=CC=C(CCN(CCCOC2=CC=C3C(=C2)CC(=O)N3)CCC)C1OC
COC1=CC=CC=C1NCCN(CCCCNS(=O)(=O)C=CC=C(CC2=CC=CC=C2C)[N+1]=O)[O-1]
CC1CNCCC(C(N)C)CC1
COC1=CC=C(Cl)C=C1NC2CN(CCN(C)S(=O)(=O)C3=CC=C(C(C)C)C=C3)CC2
COC=C1C=CC(CCN2CC3=C(C=C4[NH1]C=CC=C(C#N)C=C43)C2)=C1
CCC1CN(CCCC2CC(NC3=CC=CC=C3OCCCC=O)CC2)CC1=O
CNCCC1=CC(Cl)=C(O)C=C1C2C3=CC=CC(C4=CC=CC=C4)=C3CCC2
CCN(CC)C1CC=2SC3=CC=CC(O)=C3C=2CC1
COC1=CC=CCCN2CCN(C(=O)C3=CC=C(OC(C)C)C=C3C)C2=C1
COC1=CC=C(Cl)C=C1NC(=O)CCCC(CCN(C)C2CC=C(C3=CC=CC=C3)O2)CC
COC1=CC=CC=C1NCCN(CC(O)CNC(=O)C=CC=C(OCCCCN(C)S(C)(=O)=O)C=CC)C
OC1=CC=C(CCCCN2CCN(C3=CC(F)=CC=C3OCCC4=CC=CC=C4)CC2)C=C1
COC1=CC=CC=C1N2CCN(CCCCNC(=O)C=CC3=CC=CN=C3)CC2
CCCCC1CCCCN1CCCCCCC2=CC=CC=C2
COC1=CC=CC(=C1)C(CCCC)=C(Cl)C(=O)NCCCCN2CCN(C3=NC=CC=N3)CC2
C1OC=C2C=C(CN3CCC4=CC=5N=C(N)SC=5C=C4CC3CC=CO)C2=C1
C1C2=CC3=CC(NCCN(CCCC4=C[NH1]C5=CC=C(F)C=C45)CC3=C)C=CC2=N1
O=C1CSC(=O)N1CCCCCNCC2CCC3=CC=CC=C3O2
CNC1CN(C=CC2=CC=C(C=C2Cl)CN(C(=O)CCC3=CC=C(Cl)C=C3)C)CC1
COC1=CC=CC=C1N2CCN(CCCOC3=CC=C(C4=CC=C5C=CN=CC5=C4)C=C3)CC2
CC(C1)CN(CCC(CNC2CCCCC2C)=C3N=CN4C3COC5=CC=CN=C54)C1
O=C1C2=CC=CC=C2C(=O)N1CCCCN3CCN(C4=NC=CC=N4)CC3
C12OC3=CC=CC(NCCN1CCCC4=CC=C5N=C(S)[NH1]C5=C4CC)=CC3=C2OC
CC(CCC1NCCN(C2=CC=CC=C2OC)C1)NC(=O)C3C4CC(CCC45)C(C=CC=CC5)CCC3
S1C=NC2=CC=C(Cl)C=C2N1CCN3CCC(C4=CC=CC=C4)CC3
C=CCN1CCC2C3=C(C=CC=C3OC)CCC2C1
COC(=O)C1=CC=C(OC2CCC(N3CCN(C4=CC=CC(C(F)(F)F)=C4)CC3C)C2C)C1
OCCNC1CN(C2=CN(C3=CC=C(F)C=C3)C4=CC=C(C5=CC=CN=C5)C=C24)CC1
CCCN(CCCCNC(=O)C1=CC=C(F)C=C1Cl)C2COC3=CC=CC(OC)=C3C2
O=C(NCC1CCCCC1)CCOC2=CC=CC=3[NH1]C=CC2=3
CCCCC1=CC=C(C2CCN(CC(O)COC3=CC=CC=4[NH1]C(C)=CC3=4)CC2)C=C1
COC1=CC(NC(=O)C2CC2)=C(Cl)C=C1C(=O)NC3CCN(CC4CCNC4)C3
COC1=CC=CC2=C1OC(CN3CCN(C4=CC=CC=C4)CC3)CO2
OC=C(OC=C(Cl)C=CN1CCN(C2=CC=CC3=CC=CN=C23)CC1)C4=CN=C5C=CC=CN45
COC1=CC=CC=C1N2CCN(CCCCNS(=O)(=O)C=CC3=C(C)C=CC=C3O)CC2
COC1=CC=CC=C1N2CCN(CCN3C=NC4=C(C=NC5=CC(C)=CC=C54)C3)OCC2
COC1=CC=CC=C1N2CCN(CCCCN3C(O)=CC(NC(=O)C45CC6CC(CC(C6)C4)C5)=C3O)CC2
CN(C)C1CN(C)CC(CC2CC2)C1
CCN1CCCC1CNC(=O)C2=C(O)C(Br)=CC(O)=C2OC
OC1(C2=CC=C(Cl)C=C2)CC3CCC(C1)N3CCCCC4=CC=C(F)C=C4
O=C(CCCN1CCC(C2=NC3=CC=CC=C3O2)CC1)C4=CC=C(F)C=C4
CN(CCC=CC1=CC=CC=C1CC2=CC=CC=C2O)C=C(Br)O
O=CC1C(C2CCCCC2)CC(=O)N1CCCN3CCN(C4=CC=CC=C4Cl)CC3
CCN1CCCC1CNC(=O)C2=C(OC)C=CC(C)=C2OC
CC(=O)C1=CC=CC=C1N2CCN(CCC3CCC=4[NH1]C5=CC=C(F)C=C5C=4C3)CC2
O=C1[NH1]C2=CC=CC=C2C(=O)N1CCN3CCN(CCC(C4=CC=C(F)C=C4)C5=CC=CC=C5C)C3
CC1=CC=C2[NH1]C=C(CCCCN3CCN(C4=CC=C5C(=C4)CCCO5)CC3)C2=C1
C1NCCC2=C1C=CC3=C2OCC(CCNC4CCN(C5=CC=CC=C5OC)CC4)O3
OC1=CC2=C(C(Br)=C1O)CCNCC2C3=CC=C(O)C(O)=C3
CSC1=CC=CC=C1NCCN(CCCCN2N=C(C3=CC=CC=C3OC)CC2=O)C
CC(C)N1CCN(C2CC(C3=CC=C(F)C=C3)C4=CC=C(Br)C=C42)CC1(C)C
COC1=CC=CC(N2CCN(CC3CC=CC4=CC5=CC(=C43)OCO5)CC2)=C1
CCCNCC1CCC2=C(O)C=CC=C2C1
COC1=CC(Br)=C(OC)C(C(=O)NCC2CCCN2CC)=C1Br
COC1=CC=CC=C1N2CCN(CCC3=CC=C(C4=CC=C(CNC5=CC=C(F)C=N5)C=C4)[NH1]3)C2
O=C1C2C3CCC(C3)C2S(=O)(=O)N1CCCCN4CCN(C5=CC=CC=C5OC6CCCC6C)C4
CS(=O)(=O)N1CCC(C2=CN(C3=CC=C(F)C=C3)C4=CC=C(Cl)C=C24)CC1
CCCC1=CC=CC(=C1)C(N2CCN(C)CC2)CC3=CC=CC=C3C4=CC=CC=C4
O=CN(CCN1CCCCC1C)CNC2=CC=CC(=C23)C=C(OCCF)C=CCCC3
COC1=CC=C(N2CCN(CCCN=C(NC#N)C3=CC=CC=N3)CC2)C=C1
C1NCCC1C2=C[NH1]C3=CC=C(F)C=C23
O=C(C1=CC=C(F)C=C1)C2CCN(CCCOC3=CC=C(CN4CCCCC4)C=C3)OCC2
CC(NC(=O)C1=CC=C(F)C=C1)C(CCN2CCN(C3=CC=C4C=CC(F)=CC4=C3)CC2)C5=CC=CC=C5
COC1=CC=C2C(N3CCN(CCCC4=CC=C5C(=C4)OCCO5)CC3)=CC=CC2=C1
O=C1CCC2=CC=C(OCCCCN3CCN(C4=CC=CC=C4Cl)CC3)C=C2N1
CCCN(CCCCN1C(=O)C2=CC=CC=C2C1=O)C3COC4=CC=CC(OC)=C4C3
OCOC1=CC=CC(=C1)CC2=CC=C(F)C=C2CN(CC#CCC3=CC=CC=C3)CC
CC1=CC=C2C(OCCN3CCC(CC4=CC=CC(C5=CC=CC(C)=C5)=C4)CC3=C)C=CC2=N1
CCOC1=CC=CC=C1NCCNCCCCNC(=O)C2=CC=CC([N+1](=O)[O-1])=C2OCC
CN1CCC2=CC=CC3=C2C1CC4=CC=C(O)C(O)=C43
OC1(C2=CC=C(Cl)C=C2)CC3CCC(C1)N3CCCCC4=CC=C(F)C=C4
COC1=CC2=CC(=C1OC)C=C3C(CCCCC3)NCCC2
N#CC1=CC2=CC(=C1)C(NC(=O)C3CCCCN3C(=O)C4CCCCC4)COC=CC2
CCN1CCCC1CNC(=O)C2=C(OC)C=CC(Cl)=C2OC
CCCN(CCN1CCN(C2=CC=CC=C2)CC1C3)CCC4=CC=C(NS(=O)(=O)C5=CC=C(C)C=C5)C=C4C3
O1CCNCCOC2=CC(F)=C(O)C=C21
COC1=CC=CC=2[NH1]C=C(CCN3CCN(C4=CC=C(Cl)C=C4)CC3)C1=2
C1=CC(C2CCN(CCN3C=CC=C(OCCN4CCCCC4C)C3)CC2)=CC5=CC=CC=C51
CC1=CC=C2C(N3CCN(CCC4=CC=C5C(=C4)OCC(=O)N5)CC3)=CC=CC2=N1
CCCN(CC1C)CCOC2=C(C=CC=C2C(=O)C3CCCC3)C1
CC(C)CCN1CCC(C2=CC=C(F)C=C2)C3=CC=C(F)C=C31
COC1=CC=CC=C1N2CCN(CCC(NC34CC3)C=C5C=C(C)C=CC5=C4)CC2
COC1=CC=C2C(=C1)OCCC2CNC3CCC4=CC=CC=C4S3
O=CCCC1=CC=C(OCCNCCC2=C[NH1]C3=CC=C(F)C=C23)C1N
O=C(NCCN1CCN(C2CCCC3=CC=CC=C32)CC1)C4=CC=C(F)C=C4
CN1CCN(C2CN3C=CC=C3SC4=CC=C(F)C=C42)CC1
CC=C1C=CC(OCCNC2CC(CC=C3C=CC(N4CCN(CC5=CC=CC=C5)CC4)=C3)CC2)=CC=CC=C1
C#CCN(C1)CCC2=CC=C(O)C=C2C1
CCN1CCCC1CNC(=O)C2=CC3=CC=CC=C3C=C2OC
OC1=NC2=CC=CC=C2N1CCN3CCC(N4C(O)=NC5=CC(Cl)=CC=C54)CC3
COC1=CC(N)=C(Cl)C=C1C(=O)NC2CC3CCC(C2)N3CC4=CC=C(F)C=C4
CCCN(CCN1CCN(C2=CC=CC3=NC=CC=C23)CC1)C4CCC5=CC=C(O)C=C5C4
C1OC=CC=CC1(C(=O)NC2CC3CCC(C2)N3CC4=CC=C(F)C=C4C)OC
COC1=CC(Br)=CC(C(=O)N2CC3CCCC(C2)N3CC=C4)OC=CC4=C1OC
OC1=CC=C2C(=C1)OC(CNCC3=CC=C(I)C=C3)CC2
COC1=CC=CC=C1N2CCN(CCNS(=O)(=O)C3=CC=C4C=CC=CC4=C3)CC2
COC1=CC=CC(=C1)C2CN(C)CCC3=CC(Cl)=CC=C3C2=O
O=CN(CCC1CCN(CC2COC3=CC=CC=C3O2)CC1)C4=CC(I)=CC=C4O
FC1=CC=CC(Cl)=C1OC2=NC=CC=C2C3CCNCC3
CC(C)NC(=O)NC1CCC(CCN2CCN(C3=CC=CC(Cl)=C3Cl)CC2)CC1
COC1=CC(N)=C(Cl)C=C1C(=O)NC2CC3CCC(C2)N3CC4=CC=CO4
C1C=CC2=C(O)N=C3C=C(O)C=C(Cl)C3=C12
OCCNCC1NC=C2N=CC=C(N3CCOCC34)C4SC12
O=CC1=CC=CC=C1[NH1]C=C(C2=CC=C(F)C=C2)C=O
CNC(=O)C1=CC=C2C=C1S(=O)C3=CC=C(C(N)=NC4=CC=CC=C4)C=C32
ClCC=NN=CCNCCC1=CC=C(OCCCN2CCN(C3=CC=CC(Cl)=C3)CC2)C=C1C
CC(C)COC1=C(C=CC=C1OCCNC2CCC(C3=NOC4=CC(F)=CC=C34)CC2O)N(C)C(=O)C
CSC1=CC=C2C(=C1)C(N3CCN(CCO)CC3)CC2C4=CC=C(F)C=C4
C1OC2=CC=CC=C2NCCN1CCNC(O)=CC=C(N)N=C3C4CCCCN4C=C3
FC1=CC=CC(OC2=CC=C3C=CC(F)=CC3=C2)=C1
O=C1C2CCCN2C(=O)N1CN3CCN(C4=CC=CC5=C4OCCO5)CC3
CNC(=O)C1=CC=CC=C1S(=O)C2=CC=C(CCN3CCN(C4=CC=CC=C4)CC3)C=C2
COC1=CC=C2[NH1]C=C(CN3CCC(O)(C4=CC=C(Cl)C=C4)CC3)C2=C1
CCCNCCCC1CC=2[NH1]N=CC=2CC1
COC1=CC=CC=C1N2CCN(CCC3=CC=CC=C3C4N=C(S)NC4CO)CC2
CC(C)CC1=CC=CC=C1NC2CN(CC=C3C=CC(CN(C)CC4=CC=CC=N4)=C3)CC2
CC(C)C1=CC=CC=C1N2CCN(CCCCC(=O)CC3=CC=CC=C3)CC2
CCCCCN1CCC2=CC(Cl)=C(OC)C=C2C1
COC1=CC=C(NC2CN(CCCCNC(=O)C3=CC=CC=C3OCC)C2C)C1
CN1CCN(C2=CC3=CC=CC=C3CC4=CC=C(Cl)C=C42)CC1
COC1=CC=CC=C1N2CCN(CC3=CC=C(C4=CC=CC=C4)[NH1]3)CC2
COC1=CC=C(CCN(C)CCN2CCN(C3=CC=CC(Cl)=C3)C2=O)C=C1OC
O=S(=O)(N1CCCN2CCN(C3=NSC4=CC=CC=C34)CC2)C=CC=CC=C(NCBCCN5CC6C(O)CC5C6)C=CC1[NH1]
FC1=CC=C2C=C1CCC2N3CCN(C4=CC=CC=N4)CC3
OC(CCN1CCN(C2=CC=C3C=CC=CC3=N2)CC1)C4=CSC5=CC=C(F)C=C45
C1C=CC=C(CNC=2C(F)CCN(C(=O)CSC(C)(C)COC=2)CC)N=C1
COC1=CC(N2CCN(C(N)=O)CC2)=C(Cl)C=C1Br
COC=CC=C1C(OCCN2CCC(C3=NOC4=CC(F)=CC=C34)CC2=C)C=CC1=C
CCCN(C1)CCC2=CC=CC=C2C1CC3=CC=CC(OC)=C3C
CCCN(CCC1)CCC2=CC=CC=C2C1
CC1CC2=CC=CC=C2N1C(=O)CC3CCN(CC4=CC=CC(F)=C4)CC3
COC1=CC=CC=C1N2CCN(CCCCN3C(O)=CC(NC(=O)CC4CC5CCC4C5)=C3O)CC2
CCN1CCCC1CNC(=O)C2=C(O)C(Cl)=CC(O)=C2OC
COC1=CC=CC=C1N2CCN(CCNC(=O)CC3CCC=C3C)CC2
C1N(C)CCSC=NC(C2=CC=CC=C2)=CNC31CCCN(CC4=CC=CC=C4C)C3=N
CC(C)OC1=CC=CC=C1N2CCN(CCCC(NS(=O)(=O)C3=CC=C(F)C(SC)=C3)CC)CC2
COC1=CC=C(CNC2CC(CC(=O)NC3=CC=C(Cl)C(F)=C3)CC2)C=C1
OCCNCCOC1=CC=CC(Cl)=C1CCCC=O
O=C1CC2(CCC(O)C2)CC(=O)N1CCN3CCN(C4=NSC5=CC=CC=C45)CC3
CN1C=CC(OC)=C(C(=O)NC2CCN(CC3=CC=CC=C3)CC2C)C1Cl
OC1=CC=CC=C1CN2CCC3=CC=CC(O)=C3C2
CC1=CC=C2C(OCCN3CCC(C4C=CC=C5C(CC6CCCCN6C5)=C4)CC3)=CC=CC2=N1
CC(C)(C)C1=NC(NCCN(C2=CC(Br)=CC=C2OC3CC3)CC)=CC(N)C(F)=C1O
COC1=CC=CC=C1N2CCN(CC3=CC=C(CNC(=O)C4=CC=C(F)C=C4Cl)O3)CC2
O=C(CCCN1CCN(C2=NOC3=CC=CC=C23)CC1)C4=CC=C(Cl)C=C4
N#CC1=CC=CC=C1N2CCN(CCCCCNS(=O)(=O)C3=CC=C(F)C=C3)CC2
C1=CC=C2N=C(OCCNC3CC=C(C4=CC=CC=C4)CC3)C=CC2=C1
O=C1C2=CC=CC=C2C=NN1CCCCN3CCN(C4=CC=CC=C4)CC3
CCCC1=CC=C(OC)C(C(=O)NCCC2CCCN2C)=C1O
NC(=O)C1=CC2=C[NH1]C=C(C3=CCC(CCCN4CCN(C5=CC=CC=N5)CC4)CC3C2)C1
COC1=CC=CC=C1N2CCN(CCCCCCCNN=CC(N3CCN(C4=CC=CC(Cl)=C4)CC3=C)C=CC)OB5CCCCN5CC2
CNCCCN1C=CN(C2=CC=C(F)C=C2)C3=CC=C(CCC)C=C13
C1OC=CC=CC1N2CCN(CCCCC3=C[NH1]C4=CC=C(C(N)=O)C=C34)CC2=C
O=C(OC1=CC=C(C2NCCN(C3=CC=CC=C3OC)C2)C=C1)NC4=CC=CN=C4
O1C2=CC=CC=C2CC1(N(CCO)C=CC=CC3=C)CCN3
CCCNC1N(CCC)CCC1(C2)C3=CC=CC(OC)=C3CCC2
COC1=CC(NC(=O)C2CC2)=C(Cl)C=C1C(=O)NC3CCN(C4CCCCCC4)C3
CN1CCN(C2CC(C3=CC=C(F)C=C3)C4=CC=C(Cl)C=C42)CC1
O=CN(CCCCN1CCN(C2=CN(C3=CC=C(F)C=C3)C4=CC=CC=C24)CC1)C#CC5=CC=CC=C5OCOC
CC(C1)C=CC=C(CN=CN(CCN2CCN(C3=CC=CC=C3O)CC2)C=O)C1
CCCC(C)NC(=O)C1=CC2C3=CC=CC=4[NH1]C=C(C3=4)CC2N(C)C1
C1N(C)C=CC=C1C(=O)CCCCNCCC(C2=CC=C(Cl)C=C2)CC
O=C1CC2(CCCC2)CC(=O)N1CCCCNCC3N(C4=CC=CC=C4C5=CC=CC=C5)CC3
CCCC(CC(C)C)C(=O)NC1=CC=CN=C1CC(CC2=CC=C(CN3CCCCC3)C=C2)C
CC1=CC=C2C(N3CCN(CCC4=CC=CC(N=S(C)(=O)O)=C4)CC3)=CC=CC2=N1
CC(C)OC1=CC=CC=C1NC2CN(CC3=CC=C(CN4CCCC4=O)N3)CCC2
CSC1=CC=CC(F)=C1OC=NC2=CC(CCCN2CCC3=C[NH1]C=CC=C(F)C=C3)=C
CC=1C=CSC=1C(=O)NC2CC3C(CCN3C(=O)C4=CC=CC=C4O)CC2
O=C(CC1=CC=CC=C1[N+1](=O)[O-1])NCC2CC(CCC3=CC=CC=C3)CN2
C1OC2=CC=CC=C2NCCN1CCC=NNC=C3C(C)=CC=C3C(=O)N
C1OC(=O)C2=CC=CC=C2CC1C3NCCC(C4=CC=CC=C4C)C3C
OC1=CC=C2C=C1C3CCN(CCCl)CC3C2
C12OC=CC=CC2NCCN1CCC3CN=C4C=CC=CC4=N3
O=C1CC2(CCCC2)CC(=O)N1CCN3CCN(C4=CC=CC=C4C=5C=CSC=5)CC3
OC1(C2=CC=C3C(=C2)OCO3)CC(NC(=O)CCCCNC4CCC(F)(F)CC4)CO1
O=C(NC=1C=C(O)N(CCCCN2CCN(C3=CC=CC(Cl)=C3)CC2)C=O)C=1O
C1OC=CC=C1C2C(=O)N(CCCCN3CCC(C4=C[NH1]C5=CC=C(OC)C=C45)CC3)C(=O)NCCCC=C2
CCC1=C(Cl)C=C(O)C(OC)=C1C(=O)NCC2CCCN2CC
CNC1CC(C2=CC=CC=C2)OC3=CC=C(Cl)C=C31
COC1=CC=CC=C1NCCNS(=O)(=O)NCC2CCC(CN3CCN(C4=CC=CC=5[NH1]C=CC4=5)CC3)CC2CC
O=C(CC1=CC=CC=C1)NC2CCN(CC3=CC=CC=C3)CC2
COC1=CC=CC=C1N2CCN(CCCNC(=O)C3=C4N(C5=CC=CC=C53)CCCC4C)C2
CCN1CCCC1CNC(=O)C2=C(O)C(I)=CC(OC)=C2OC
CCCNC1CCC2=CC=CC(OC)=C2C1
C=CCN1CCN(C2=CN(C)C3=CC=C(Cl)C=C32)CC1
O=C1C2=CC=CC=C2C(=O)N1CCCNCC3COC4=CC=CC=C4C3
CC1CCN(C(=O)N2CCCCC23)C=C(CCN4CCN(C5=CC=CC6=C5OCO6)CC4)C=CC=C31
CC1=CC=C(CN2CCC(C3CCC4=CC=CC=C4C3=O)CC2)C=C1F
CCN1CCN(C=NCSC(C#CC2OC(C)C(O)(CCCO)C2)=CCCl)C1
FC=C1C=C(CCCCN2CCN(C3=CC=CC=C3Cl)CC2C)C1
CC(C)C1=CC=CC=C1OCCNC2CC(CNS(=O)(=O)C3=CC=C(F)C=C3)CC2
COC=NC=C(C=CC1=CN=CC(=C1OC)N2C3=CC=C(F)C=C3CN(C)C(=O)C2)C=CF
SC1=NC2=C(OCCNCC3=CC=CC=C3)C=C(Cl)C=C2[NH1]1
C1N2CCC3=CC=C4N=CC5=CC=CC=C5C4=C3C2C1
CCCN1CC(CN2C=CC=N2)OC3CC4=C(O)C=CC=C4CC31
O=S(=O)C1=CC2=CC=CC3=CC=CC(=C23)N1CCCN4CCN(C5=CC=C(Cl)C=C5)CC4
OC1=C2C(=C(O)N1CCCCN3CCN(C4=NC=CC=N4)CC3)C5C=CC2C6CCC56
CN1C(=O)SC2=CC(CCCCN3CCN(CC4=CC=C(Cl)C=C4Cl)CC3)=CC=C21
COC1=CC=CC=C1N2CCN(CCCCNS(=O)(=O)C3=CC=C4C=CC=CC4=C3)CC2
O=C(NC1CCC(CCN2CCN(C3=CC=CC(Cl)=C3Cl)CC2)CC1)C4=CC=C(F)C=C4
CN1C(=O)C=C(N=CN(CCCCN2CCN(C3=CC=CC=C3OC)CC2)C=CN)CCC1=O
C=C1C=CC(N2CCN(CCC3=CN(C4=CC=C(F)C=C4)C5=CC=CC=C35)CC2=C)C(O)=C1O
C1C=CC(C)=C1N2CCN(CCCCNC(O)C(O)C(O)C3=CC=C(F)C(C#N)=C3C)C2CC
C1=C2C=C(C(N3CCN(CCCC4=C[NH1]C5=CC=CC=C45)CC3)=C1)CCO2
COC1=CC=CC=C1NCCNCCC(O)C=CC=C(OC)C(OC)=C
O=S(=O)(C1=CN=CC2=CC=CC=C12)C3=CC=CC=C3N4CCN(CC5=CC=CC=C5)CC4
CNC1=CC(OC)=C(C(=O)NC2CCN(CC3=CC=CC=C3)CC2C)C1Cl
CCCN1CCN(C2=CC=CC(Cl)=C2)CC1
C1C2=CC=CC1(S(=O)(=O)NCCCCNCCC(C3=NOC4=CC(F)=CC=C34)CC)C2
ClC1=CC=C(N2C=C(CN3CCN(C4=CC=CC=C4)CC3)C=N2)C=C1
COC1=CC=CC2=C1NCCN2CCCCNC(=O)C3CCC(=O)N3C(=O)OC4=CC=CC=CC=CN=C4
CNC1CC2=CC(OCCF)=CC3=C2C1CC4=CC=CC(O)=C43
CCC1CC2=CC=CC=C2N1C(=O)CN3CCN(CC4=CC=C(Cl)C=C4Cl)CC3
CC1=CC=CC(NC2CN(CC(O)COC3=CC=C4C=CC=CC4=C3)CC2)=CC=CC=N1
O=C(O)C1=CC=C2[NH1]C=C(CCCCN3CCN(C4=CC=CC=C4)CC3)C2=C1
CCCC(C)NC(=O)C1=CC2C3=CC=CC=4[NH1]C=C(C3=4)CC2N(C)C1
COC1=CC=C(OC)C(N2CCN(CCCCCCN(C(C)C)CC3=CC=CC=C3)CC2)=C1
CCCOC(=O)C=C1NN=C2C(NCCN3CCN(C4=CC=CC(Cl)=C4)CC3=C)C=CC2=N1
OCCNCN(C1=CC=CC=C12)CCCC3=CC=CN=C32
COC1=CC=CC=C1N2CCN(CCNC(=O)CC(C3=CC=C(Cl)C=C3)CC)CC2
OC1=NC2=C(OCCNCC3=CC=CC=C3)C=C(Cl)C=C2[NH1]1
CC1=C(S(=O)(=O)NCCCCN2CCN(C3=NSC4=CC=CC=C34)CC2)SC5=CC=C(F)C=C15
C1NC=CC1NC2CCN(CC3CCCN3C4C=CC5=C(C=CC(C)=C5CC)N4)CC2=C
CCCNCCC1CCC2=NN(C=C3C=CC=C2)C3C1
O=C(C=C1C=C(CNCCN2C3=CC=CC=C3CCC2C4C1)S)CC4
C1=CC(N2CCNCC2)=C3SC=CC3=C1
C1C=C2C=CC3(NCCN(CCC4=CN5C(C6=CC=CC=C6OC(C)(C)C=CC5)=N4)C3=C)C=CC2=N1
O=C1N(CCCCCNC2CN(C3=CN(C4=CC=C(F)C=C4)C5=CC=CC=C35)CC2)CSC16CCCC6
C=CCNCCC1=C(C=C2C=C1OC)CC3=CC=CC=C3C2O
CC1CCN(CC2CCCCN2CC3=CC=C(C4=CC=CC=C4)C=C3)C1
CCCN(CCC)C1CCC2=CC=CC(C3=CC=CO3)=C2C1
O=C1C=C(C(C2=CC=CC=C2)C3=CC=CC=C3)C(=O)N1CCCCN4CCN(C5=CC=CC(Cl)=C5)CC4
COC1=CC(N2CCN(C3CCN(C4=CC=CC5=CC(C)=CN=C45)CC3)CC2)=C6NC=CC1=N6
COC1=CC=CC=C1N2CCN(CCCCNC(=O)C3=CC4=CC(OCCF)=CC=C4[NH1]3)CC2
CC1=CC=C2C(OCCN3CCC(CC4=CC=CC(C(F)(F)F)=C4C)=CC3C)=CC2=N1
O=S(=O)(NCCCN1CCN(C2=NSC3=CC=CC=C23)CC1)C4=CC=C(F)C(Cl)=C4
OC=NC=C1C=C(OCCCNC2CN(C=CC=CC3=C(F)C=C(F)C=C3)C)C2C=C1[NH1]
COC1=CC=CC=C1N2CCN(CCCCCCN3CCC4=CC=CC=C4C3)CC2
CCCS(=O)(=O)NC1=CC=CC(CCN2CCN(C3=CC=CC4=NC(C)=CC=C34)CC2)=C1
OC=C1C(Cl)=C(CCCCN2CCN(C3=CC=C(Cl)C=C3)CC2)C(Cl)=C1
O=C1C2=CC=CC=C2N=CN1CCCCN3CCN(C4=CC=CC(Cl)=C4)CC3
O=CNCCCCNCCN(C=C1C=CC=N1)CC
CCNC(=O)OC1=CC=CC(CCN2CCN(C3=CC=CC4=NC(C)=CC=C34)CC2)=C1O
CCOC(=O)C1=CC=CC=C1N2CCN(CC3=CC=CC(C(F)(F)F)=C3Cl)CC2
NC1=CC=C(F)C=C1C(=O)CCCN2CCC3C(C2)C4=CC=CC5=C4N3CCCS5
CC(C)CN1CN(C2=CC=CC=C2)C3(CCN(CCCC(=O)C4=CC=C(F)C=C4)CC3)C1=O
COC1=CC=CC=C1NCCN(CCCCNS(=O)(=O)C2=CC=CC3=C(N(C)C)C=CC=C23)C
COC1=CC=CC=C1NCCN(CCCCNC(O2)=CC(O)=CC3=C2OCC4=CC=C(I)C=C43)C
COC=C1C=CC(NCCN2CCC(CC3=CC=CC(C4=CC=CS4)=C3)CC2)=C1
OC=NC1=C(C=CC=C1C=2)CCSC=2C(=O)NCCCCN3CC=C(C4=C[NH1]C5=CC=CC=C45)CC3
O=C1N(CCCCN2CCN(C3=CSC4=CC=CC=C34)CC2)CSC15CCCC5
CCN(C)CC1C=C(C2=CC=CC([N+1](=O)[O-1])=C2)C3=CC=CC=C13
CN(C)CC1=CN(C2=CC=C(F)C=C2)C3=CC=C(Cl)C=C13
CCl
CC1=CC=CC=C1OCCN2CC3CCN(C4=CC=CC(Cl)=C4)C3C2
O=C(N1CCCC(CCN2CCN(C3=CC=C(Cl)C=C3)CC2C)C1C4)CC=CC=C4
COC1=CC=CC=C1N2CCN(CCCCNS(=O)(=O)C=CC3=CC=C(CC4=CC=CC=C4C)CC3=C)CC2
C1OC=CC=CC1CC(=O)NCCC2(CC3CC2)CC4=CN(C5=CC=C(F)C=C5)N(C)C34C
COCCN1C=C(C(=O)C=CC2=CC=CC=C2OCCCN)C3=C(Cl)C=CC=C31
FC1=CC=CC=2C(CCCN3CCN(C4=CC=CC5=C4OCCO5)CC3)=C[NH1]C1=2
C=CCOC1=CC=CC2=C1C3=CC=CC4=C3C(C2)N(C)CC4
O=C1[NH1]C2=CC=CC=C2C(=O)N1CCN3CCN(C4CC(C5=CC=C(F)C=C5)C6=CC(Cl)=CC=C64)CC3
O=C1OCC2C1CC=CC=[N+1]2C[H]
CCCN(CCC)C1COC2=C(C=CC=C2C(=O)C=3C=CSC=3)C1
OCCN1CCN(C2CC(C3=CC=C(F)C=C3)C4=CC=C(Cl)C=C42)CC1
CC(C1)(C)C2=NC(N3CCN(CCCNC4=NC5=CC=C(Cl)C=C5S4C)C3=C)C(N)CC2=N1
C12NCCC(C=C[NH1]C=CC=C1NC(=O)C3=CC=C(Cl)C=C3Cl)C2
CC1CC(C2=CC3=CC=C(Cl)C=C3S2)CCN1CC(O)COC4=CC=CC=5[NH1]C=CC4=5
CN(C)CCC1NC=C(C2=CC=CC=C2)C3=CC=CC=C31
C1OC2=CC=CC=C2NCCN1CCSC=NC(N)=CC=C(Cl)C=CC(N)=O
C1C2=CC=CC1(N3CCN(CCC4=CC=CC=C4OCC5=NC=CN5C)C(C)C3=CC=CC)N2
CCC1=CC=CC(OC)=C1OCCN(CCC(=O)NCC#CC(=O)N)OC(=O)CCC2=CC=CO2
CCCCCN1CCN(C2=CC=CC(Cl)=C2)CC1
COC1=CC2=CC(OCCN3CCN(C4=CC=NC5=CC=CC=C45)CC3)=CC=CC=CC2=C1
O=C(NCCN1CCN(C2=NSC3=CC=CC=C23)CC1)C4=CC=C(F)C=C4
NC1=CC=C(S(=O)(=O)NCCCOC2=CC=C(C3C=CN(C)N3)C=C2)CC=C1
COC1=CC=CC=C1NC2CN(CC3=CC=C(CNC4=CC=CC(F)=C4)N=N3)CC2
CCOC1=NC2=CC=CC=C2C=C1C(=O)NC3CCN(CC4=CC=CC(F)=C4)CC3
CCN1CCCC1CNC(=O)C2=CC=CC(OC)=C2OCCC
CC1=CC=CC(S(=O)(=O)NCCCCN2CCC(C3=NOC4=CC(F)=CC=C34)CC2)=C1
O=C1CC2(CCCC2)CC(=O)N1CCN3CCC(C4=CC=CC=C4)CC3
O=C1NCCN1CCN2CCC(C3=CN(C4=CC=C(F)C=C4)C5=CC=C(C(F)(F)F)C=C35)CC2
CSC1=NC2=C(OCCNCC3=CC=CC=C3)C=C(Cl)C=C2[NH1]1
O=C1C2CCCN2C(=O)N1CCCCNC3CCC(C4=C[NH1]C5=CC=CC=C45)CC3
C=CCN1CCC2C3=C(C=CC=C3OC)CCC21C
O=C1CCC2=CC=C(OCCCCN3CCN(C4=CC=CC=5N=C(O)OC4=5)CC3)C=C2N1
CN(C)CCSC1=CC=CC(=C1)C(=O)C(=O)C2=CC=CC=C2
NC1=NC2=CC3=C(C=C2S1)CCN(CCC=CCC4=CC=CC=C4)CC3
OC1=CC=CC=C1N2CCN(CC3=CC=CC=4N=CSC3=4)CC2
O=C1CC2(CCCC2)C(C(=O)NCCCCN3CCN(C4=NSC5=CC=CC=C45)CC3)O1
OC1=CC(C2=C[NH1]C3=CC=CC=C23)=C(O)N1CCCCN4CC=C(C5=C[NH1]C6=CC=CC=C56)CC4
CC=C1NC=2C(=O)N(C)C(=O)N(C)C=2N=C1NCCCCN3CCN(C4=CC=CC=C4)CC3
COC1=CC=CC=C1N2CCN(CCCCNC(=O)C3=CC=C(O)C=C3)CC2
C1C=CC2=C(OCC(O)CN3CCC4(C=CC5=C(Cl)CC=CC5=N4)CC3)C=CC=C2[NH1]1
OCOC(NCCNC1=CC(=NC2=CC=CC=C12)CCCC)CC3=C(O)C=CC(Cl)=C3
O=C1CCCN1CCN2CCN(C3CC(C4=CC=C(F)C=C4)C5=CC=C(F)C=C53)CC2
CCOC=CC1=CC(N2CCN(CCCCC3=C[NH1]C4=CC=C(C(N)=O)C=C34)CC2)=CC=C1OC
CON=C(CCNCC1N(C=CC=C1)Cl)CC=C(Cl)C=C
COC1=CC=CC=C1N2CCN(CCCCN3C=C4N=C5C=CC=CC5=CC4=C3OC)C2
C1NCCN1CCC2=CC=CC=C2SC3=CC=C(C=CCN(C4=CC=C(F)C=C4)C)OC=C3
COC1=CC=C2[NH1]C=C(C3=CCNCC3)C2=C1
O=C1N(C2CCCCC2)CCN1CCCN3CCN(C4=NSC5=CC=CC=C45)CC3
OCCOC1=CC=CC=C1N2CCN(CC3=CC(CS(=O)(=O)C(F)(F)F)=CC=C3O)CC2
CCCN(CCC)C1CCC=C2C=CC(C(N)=O)C=C2C1
CC1=CC2=C(OCCN3C4CCC3CC(O)(C5=CC=C(Cl)C=C5)C4C)C=CC=C2[NH1]1
CN1CCC2=CC=CC=C2C3C=CC(Cl)=C(OC)C=C3CC1
CCOC1=CC=C2C=C1NCCN2CCOC=C3C=CC=NC(C)=C(C)N=C3
CN1CCC2=CC=CC3=C2C1CC4=CC=C(O)C(Cl)=C43
CCCN(CC1C(C2=CC=C(F)C=C2)C3=CC=C(C4=CC=CN=C4)C=C31)CCCC
CCCC(C)NC(N)=NC1=CC=CC=C1NCC(=O)NC2=CC=C(F)C=C2
O=C(NC1=NC=CC(C2CCN(CCN3CCOC3=O)CC24)=C1)[NH1]C5=CC=CC=C45
C1NCCN1CCNC2=CC=CC=C2SC3=CC=C(Cl)C=C3
CCN1CCC2=CC(OCCF)=CC=C2C1CNC(=O)COC3=CC=CC=C3
CCNC(=O)N(CCC1N(C)C)C(=O)CSC2=CC=CC(Cl)=C21
CC=CC1=C(OCC(O)CN2CCC(C3=NOC4=CC(F)=CC=C34)CC2)C5=CC(C(N)=O)=CC=C51
NCCC=C[NH1]C=CC=C(OCC(O)C)F
O=C(NCC=CCN1CCN(C2=CC=CC(Cl)=C2Cl)CC1)C3=CC=C(C4=CC=CC=N4)C=C3
C1CCN(C2=CC=CC3=CC=C(F)C=C23)CN1CCC4OCCC5=CC(C(N)=O)=CC=C54
COC1=CC=CC=C1NC2CN(CCN3C(=O)CC4(CCCC4)CC3=O)OCC2
NS(=O)(=O)C=C1C=C(OCC2CCCN2CC3=CC4=CC=CC=C4O3)C=C1
CNCCC1=CC2=CC=C1CC(C(=O)O)N2CC3=CC=CC=C3
CCC#CC1=CC(CN2CCN(C3=CC=CC=C3OC)CC2)=C4C=CC=CC=C14
CCCCOC1=CC=CC(CNCCC=C2N(C)C(=O)C3=CC=CC=C32)=C1
COC=C1C(NC2CN(CCCCCNC(=O)NC3CCC(C4=CC=C(C)C=C4)CC3C)C2=C5)C=CC=CC5=C1
COC1=CC=CC=C1NC2CN(CCCCOC3=CC=C4C=CC(OC)=CC4=C3)CC2
CC1=NOC2=C1C(=O)CC(CN3CCC(C4=C[NH1]C5=CC(F)=CC=C45)CC3)C2
O=C(CSC1=CC=C(C2=CC=CC=C2)C=N1)C3=CC=CC=C3
OC1(C2=CC=C(Cl)C=C2)CCN(CC3=C[NH1]C4=CC=CC=C34)CC1
OC1=C2C(=C(O)N1CCCCN3CCN(C4=NC=CC=N4)CC3)C5C=CC2C6CCC56
CN(C)CCC1=COC2=CC=CC=C12
COC1=CC=CC=C1NC2CN(CCCCNS(=O)(=O)C3=CC=C4C(=C3)C(CC5=CC=CC=C5)C(C)C4)CC2
O=C(CCCNC1C2CC(CC1)C(=O)N2C3NCCC3CC4=C)C=CC=C4
C1=CC=C(OCCN2CCN(C3=CC=C(Cl)C=C3)CC2)C=C1
CCCCCCCOC1=CC=C2[NH1]C=C(OCC)C2=C1
CCC1N(CCCC(=O)C2=CC=CC=C2C)CCC=C(C3=CC=CC=C3)C4=CC=CC=C4N1
CCNC(=O)COC=C1C=C(OC2=CC=CC3=NC(C)=CC2=C3)C=C1C=O
COC1=CC=CC=C1N2CCN(CCCCN3C(O)=C4C(C5=CC=CO5)=CC=CC4=C3)OCC2
CCOC1=C(C=CC=C1N2CCN(CCCCC3=C[NH1]C4=CC=C(F)C=C34)CC2N)N
CCC1=C(Cl)C=C(O)C(OC)=C1C(=O)NCC2CCCN2CC
CCCN(CCC)C1CCC2=CC=CC(C(N)=O)=C2C1
COC1=CC=C2C(=C1)C(CCN(C)CCCNCCN(C)CC)CC2
O=C1C2CCCCN2C(=O)N1CCCCNCC3CCC4=CC=CC=C4O3
COC1=CC=C(N2CCN(CCCC3=CC=C4N=C(S)[NH1]C4=C3)CC2)C=C1
O=C1C2=CN=C3C=CC=CC3=C2N=CN1CCCCN4CCC(N5C(O)=NC6=CC=CC=C65)CC4
CCCNC1CC2=CC=CC=3N=C(O)N(C2=3)C1
CCCN(CCN1CCN(C2=CC=C(C3=CC=CC=C3)C=C2)CC1)C4CCC5=C(O)C=CC=C5C4
CCCS(=O)(=O)NC1=CC=CC(CCN2CCN(C3=CC=CC4=NC(C)=CC=C34)CC2)=C1
C1=CC=C1NCC(CNCCCC2=C[NH1]C3=CC=CC=C23)OC4=CC=CC=C4
CN1CCN(C2CC3=CC=CC=C3SC4=CC=C(C5=CN=C(N)C=N5)C=C42)CC1
COC1=CC=CC=C1OCCNCC2CSC(C3=CC=CC=C3)(C4=CC=CC=C4)O2
ClC1=CC=CC(N2CCN(CC3CC3C4=CC=CC=C4)CC2)=C1Cl
COC1=CC=CC=C1NCCN(CCNC(=O)C2=CN=C(C3=CC=C(Cl)C=C3)N2CC)C
COC1=CC=CC=C1N2CCN(CCCCNC(=O)C=CC3=CC=C(N(C)C)C=C3)CC2
O=C1CC2(CCCC2)CC(=O)N1CCC(O)CN3CCN(C4=CC=CC(Cl)=C4)CC3
COC1=CC=CC2=C1NCCN(CCCCN3CCCC4=CC=CC=C4C3=O)CC2
O1C=NC2=CC(C3=CC=CC=C3)=CC=C2N1CCN4CCC(C5=C[NH1]C6=CC=C(F)C=C56)CC4
COC1=CC=CC(CCN2CC=C(C3=C[NH1]C4=CC=CC=C34)C2)=C1
CNC1=CC(OC)=C(C(=O)NC2CCN(C3CCCCC3)CC2C)C=C1Cl
COC1=CC=CC=C1N2CCN(CCC3=CC=CC=CC(CCN)C=C3)CC2
O=C1C2CCCN2C(=O)CN1C3NCCN(C4=CC5=CC=C4CC#CC5C)C3
CC(C)CN1CN(C2=CC=CC=C2)C3(CCN(CCCC(=O)C4=CC=C(F)C=C4)CC3)C1=O
O=C(CCCN1CCC(C(=O)CC2=CC=C(F)C=C2)CC1)C3=CC=C(F)C=C3
CCCCCN(CCC)C1CCC2=CC=CC(OC)=C2C1
COC1=CC=CC=C1OCCNCC2CSC(C3=CC=CC=C3)(C4=CC=CC=C4)O2
COC1=CC=CC(OC)=C1OCCNCC2COC3=CC=CC(Cl)=C3O2
O=C1CC2(CCCC2)CC(=O)N1CCCCNC3CCC(C4=CC=CC=C4)CC3
COC1=CC=CC=C1N2CCN(CC3COC(NC(=O)C4=CC=CC=C4OC(F)(F)F)CC3)CC2
CCN1CCCC1CNC(=O)C2=C(O)C(Br)=CC(OC)=C2OC
CC=1N=COC=1C2=NN=C(SCCCN3CCC4(CCC5=CC(Cl)=CC=C54)C3)N2C
CCS=1CN=C(CCCCN(C)C(=O)C2=CC=C(F)C=C2)N(C)C(=O)CC=1C
CC(C)CN1CN(C2=CC=CC=C2)C3(CCN(CCCC(=O)C4=CC=C(F)C=C4)CC3)C1=O
OC1(C2=CC=C3C(=C2)OCO3)CCC(N4CCN(CC5=CC=CC(Cl)=C5)CC4)CC1
C12OC=CC=CC2NCCN1CCCCC3=C[NH1]C4=CC=C(OC)C=C34
CNCCOC=C(C(=O)NC12CC3CC(CC(C3)C1)C2)C4=CC=CC=C4
O=CCC1=C(OCC2NCCN(CCCC)CC2=O)C=CC(Cl)=C1OC3=CC=CC=C3
C1OC2=CC=CC=C2NCCN1CCCCNC(=O)C=CC3=CC=C(N(C)C)C=C3CC
CC(=O)NC1=CC=C2[NH1]C=C(C3CCN(C)CC3)C2=C1
CCCN(C1CC(CNC2CC3CCCCC23C)C1C)OC4=CC=CC=5[NH1]C=CC4=5
CCCN(CCC)C1=CC(F)=CC=C1OC2CC2
CC1(C)CC2CC(C)(CN2CCN3CCN(C4=CC=CC(Cl)=C4)C3=O)C1
NC1=CC=CC(F)=C1C(=O)CCCN2CCC3C(C2)C4=CC=CC5=C4N3CCCS5
CN(C)CCOC1=CN(C2=CC=C(F)C=C2)C3=CC=C(Cl)C=C13
FC1=CC=C(NC2=CC=C(CN3CCOC4=C(Cl)C=CC=C43)C=C2)C=C1
C1NCCC1CC2C(C)N3CCCC4=CC(O)=C(O)C=C4C3C2
CC(C)C1=CC=CC=C1OCCN2CCC(CNS(=O)(=O)C3=CC=C(Cl)C=C3)CC2
CCOC(=O)C1=CC2=CC(OCCCN3CCN(C4=CC=CC(Cl)=C4)CC3)=CC=C2[NH1]1
O=C(NC1CCC(CCN2CCN(C3=CC=CC(C(F)(F)F)=C3)CC2)CC1)C4=CC=C(F)C=C4
CCCCCCCN1CCN(C2=CC=CC(Cl)=C2)CC1
CCCN(CCC)C1CCC2=CC=CC(C(N)=O)=C2C1
ClC1=CC=C2[NH1]C=C(CCCCNC3C=C(C4=CC=CS4)C=C3)C2=C1
CSC1=CC=CC=C1N2CCN(CC3=CC=CC(CN4CCCCC4=O)=C3)CC2
NC1=CC=CC(C(=O)NCC=CCN2CCN(C3=CC=CC(Cl)=C3Cl)CC2)=C1
O=S(=O)(NCCCC(NC1CC(CCC2=CC=CC=C2C3=CC=CC=C3)C1C)OC)CC
COC1=CC=CC=C1OCCNCC2COC(C3=CC=CC=C3)(C4=CC=CC=C4)O2
O=C1N(CCNCC2C3CCCC2C3)CCN1C4=CC=CC(C(F)(F)F)=C4
FC1=CC=CC(CCCN2CCN(C3=CC=CC4=C3OCCO4)CC2)=C1
CC1=CC=C2C(N3CCN(CCCC=C4C=C5N=C(S)N=CC5=N4)CC3)=CC=CC2=N1
COC1=C(C(=O)NCC2CCCN2C3C4CCCC3C4C)C=C(F)C5=CC=CC=C15
C1NC(C#N)=CC=CS(=O)(=O)C=CC=C(CCNCCCl)C=C1
CC1=CC=C2C(=C1)C(NCCN(C)CC3=CC=CC=C3C)CON2C4=CC=CC=C4
CC1CC(C2=CC3=CC=CC=C3S2)CCN1CC(O)COC4=CC=CC=5[NH1]C=CC4=5
C12C=CC=CC1(OCCNC3CC(C4C=CC=CC(CN5CCOCC5C4)=C3)C=CC)N2
C1OC=CC=C1OCC2NCC(OCCNCCC3=CC=CC=C3OCCCC2)C=C
CCC1=CC(O)=C(OC)C(C(=O)NCC2CCCN2CC)=C1Br
C=C1CN(CC2=CC=CC(CN3CCC(C4=CC=CC=C4)CC3)=C2C)C1
CC(=O)C1=CC=C2[NH1]C=C(C3=CCCN(C)C3)C2=C1
CCCNC1CCC2=C(O)C=CC=C2C1
COC1=CC=CC=C1NCCN(CC=CC=C(C(=O)C2=CC=CC=C2OCC)F)PCC
COC1=CC=CC=C1N2CCN(CCC(O)C3=CC=C(C4=CC=CN=C4)C=C3)CC2
COC=CC=C(OC)C(NCCN(CCCC1CN2N=C(C3=CC=CC=4N=COC3=4)C=CC2=C1)CC)=O
NC1=CC=CC=C1C(=O)CCCN2CCC3C(C2)C4=CC=CC5=C4N3CCCS5
CC(C)C=CC(=O)C1=CC=CC=C1N2CCN(CC3=CC=C(CN4CCCC4=O)C=C3)CC2
CCCN(CCC1)CCCC2=CC=CC(Cl)=C2C1
OC1=NC2=CC=CC=C2N1CCCNCC3=CC=C(F)C=C3[NH1]
C1C=CC1(C(=O)CCCN2CCC(C(=O)N3CCCC3)CC2=C)C
C1NCCC1(C2NCCN(C3=CC=CC=C3CC4=CC=C(C#N)C=C4CC2)CC)O
O=C1N(CCC2CCN(CC3COC4=CC=CC=C4O3)CC2)CCN1C5=CC=C(F)C=C5
O=C1C2CCCCN2C(=O)N1CN3CCN(C4=CC=CC5=C4CC=COO5)CC3
C1NC(=O)C=C(N=C2N(CCCCN3CCN(C4=CC=CC=C4OC)CC3)C=NN2)CC1=O
C1NC(=O)C=C1N=CN(CCCN2CCN(C3=CC=CC=C3)CC2)C(=O)C4=CC=C(Cl)C=C4C
CCCCCN1CN(C2=CC=CC=C2)C3(CCN(CCCC(=O)C4=CC=C(F)C=C4)CC3)C1=O
C12NC1(S(=O)(=O)N(C)CCNC3CC4CC(CC(C4)C3)C)NC5=C(Cl)C=CC=C5C2=O
CC=1SC=2N=C(SCCCN3CCN(C4=CC=CC=N4)CC3)N(N)C(=O)C=2C=1C
C1OC2=CC=CC1(C(=O)NC3CC4CCC(C3)N4CC5=CC=C(F)C=C5C)OCCC2
COC1=CC=CC=C1NC2CN(CCCCNS(=O)(=O)C3=CC=C(C)C=C3)CC2
NC(=O)C1=CC=C(F)C2=C1CC(NCC3CCC=4[NH1]C5=CC=C(F)C=C5C=4C3)CO2
C=CCNC1CN(C2=CC=CC=C2)C3(CCN(CCCC(=O)C4=CC=C(F)C=C4)CC3)C1=O
COC1=CC=CC(OC)=C1OCCNCC2COC3=CC=CC(Cl)=C3O2
CC=C1C=C(CN2CCN(C3=CC=CS3)CC2)C=CC(I)=C1N=C(O)N
CCCN1CCC2=CC(OCCF)=CC3=C2C1CC4=CC=CC(O)=C43
O=C1C2CCCN2C(=O)N1CN3CCN(C4=CC=CC=C4)CC3
COC1=CC=CC=C1NCCN(CCCCS2C=CC3=CC=CC=C3O2)CC
COC1=CC=CC=C1N2CCN(CCSC3=NC(N)=CC(C4=CC=CC=C4)=CC=C3O)CC2
CC1=CC=C2C=C(C=CC2=N1)OCCCNC3CCCN(C4=CC=C(F)C=C4)C3C
O=C(NCCC1CCN(CC2COC3=CC=CC=C3O2)CC1N)CC4CCC5=CC=CC=C5O4
OC=CC1=C(N2CCN(CC3=CN(C4=CC=CC=5N=CSC4=5)CC3)CC2C6)CC=CN=C6C=C1
C1OC2=CC=CC=C2CC1NCC3CCCN3CCC=CC4=CC=CC=C4O
O=CC1=CC=C(CCCCN2CCN(C3=CC=C(Cl)C=C3)CC2)C=C1[NH1]
COC1=CC2=CC=C1CC3=CC=CC=C3CCN(C)CC2
C1CN1CC2CC3CCC(C2)N3CCNC(=O)C4=CC=CC=CC=CC=C4
CC(C)OC1=CC=CC=C1N2CCN2CCCC(NS(=O)(=O)C3=CC=CC=C3C(F)F)F
CC(C)OC1=CC=CC2=C1NCCN(CCCCCCNN=CC(Cl)=CNCCN(C(=O)C3=CC=CO3)CC)OCC2
C=CC1NC(CN2CCN(CCCC3N=C(O)NO3)CC2)=CC4=CC=CC=C41
OC1=C2C=C(CC(=O)O)OC=C2CCC1
C=CCN1CCC2C3=C(C=CC=C3C(N)=O)CCC21
COC1=CC=C(S(=O)(=O)NCC2CCCN(CC(=O)N3CCCC3)C2)C=C1
OC=CC=C(OCCNCC1=CC=CC=C1CC=CC)CF
CC=C1C2=C(OCC(O)CN3CCC(C4=CC5=CC=C(F)C=C5S4)CC3C)C=CC=C2[NH1]1
O=[N+1]([O-1])C1=CC=CC=C1N2CCN(CCCSC3=NC4=CC=CC=C4S3)CC2
O=C1CCCN1CCN2CCN(CC3=CN(C4=CC=C(F)C=C4)C5=CC=C(Cl)C=C35)CC2
FC=C1C=CCC(NCCNCCC2C=CN(C3=CC=CC([N+1](=O)[O-1])=C3)C2CC)CC=C1OC
CCCCNCN(CC)C=C(CC(=O)C1=CC=C(OC)C=C1)C2=CC=CC=C2
O=C(NCC=CCN1CCN(C2=CC=CC(Cl)=C2Cl)CC1)C3=CC=CC(I)=C3
CN1CCCC1C2COC(C)(C3=CC=CC=C3)C4=CC=C(Br)C=C4O2
CCCOC1=CC=C2C(=C1)CCC=C2CC3CNCCO3
CC(C)N1CCN(CCN2CCC(CC3=CC=CC=C3C4=CC=C(F)C=C4)CC2C)C1
CC1=CC=C2C(NC3CN(CCCCC4=CC(C)=CC=C4SCCC(=O)N)CC3)=CC=CC2=N1
ClC=C1C=C[NH1]C=C(CCCCNCC2=CC=CC3=C2OCCC3C)C=C1
CC=CC1=CCC=C(CCCN2CCN(C3=NSC4=CC=CC=C34)CC2)N(C)C1
CCCNC1CCC2C3=CC=CC(OC)=C3CCC21
CC1=CC2(NCCN(CCCCNC(=O)C3CCCC(C)(C)C3C)C2=N)C4=CC(C)=CC=C14
C1=C(C2=C[NH1]C3=NC=CC=C23)CCN(CC=4N=C(C5=CC=CC=C5)OC=4)CC1
CC1=CC(C(=O)CCN2CCN(C3=CC=CC4=C3OCCO4)CC2)=C(C)S1
O=S(=O)(NCCCCN1CCN(C2=NOC3=CC=CC=C23)CC1)C=CC=C(C(F)(F)F)F
CCCOC1=CC2=C3C(=C1)C(C4CCN(C)C(C)C(C)C4)CC3=CC=C2C
C1=CC=C(OCCNCCC2CC3NC4CC5=CC=CC=C5C3(Cl)N4C)C2C=C1
CN=CNC1C2=CC(CN(C)CCCC3C2)=CN=C13
O=C1OC2=CC=CC=C2N1CCCNC3CCC4=CC=CC=C4C3
O=C(CCCN(CC1NC=C2C=CC=C2)CCC3=CC=CC=C3C1)C4=CC=C(F)C=C4
COC1=CC=CC=C1N2CCN(CCCCNC(=O)C=CC3=CC=CC=C3)CC2
CC1=CC=C(CNCC2(F)CCN(C(=O)C3=CC=C(F)C(Cl)=C3)CC2)N=C1
COC1=CC=CC(C(=O)NC2CCN(CC3=CC=C(C)C=C3)CC2)=C1
COC1=CC=C2C=C1C=C(C(=O)NCC34C(F)CCN3CC=CC=CC4(C(C)(C)C#N)OCC)CC(=O)N2
OC1(C2=CC=C(I)C=C2)CCN(CC3=COC4=CC=CC=C34)CC1
CCNC(=O)N(CCCN(C)C)C(=O)CCCC1=CC=CC2=C1C=C=CN2
COC1=CC=C(CN2CCC3=CC=4N=C(N)SC=4C=C3CC2C)C1OC
CC(C)N1CCN(C2CC(C3=CC=C(F)C=C3)C4=CC=C(F)C=C42)CC1(C)C
CCCCCN1CN(C2=CC=CC=C2)C3(CCN(CCCC(=O)C4=CC=C(F)C=C4)CC3)C1=O
CC(C)C1=CC=CC=C1OCCNCC2COC(C3=CC=CC=C3)(C4=CC=CC=C4)O2
COC1=CC=CC=C1N2CCN(CCCNCCSC3=CC=CC=N3)C2
C1OC2=CC=CC=C2NCCN1CCC3NCC=4SC=CC=4C3=O
CCCN(CCC)C1CCC2=CC=CC(OC)=C2C1
COC1=CC=CC=C1NC2CN(CCN(C(=O)C=CC3=CC=CC=C3OC4CC4)C5=CC=CC=C5)CC2
CCN1CCC2=CC(C3=CC=C(O)C=C3)=CC4=C2C1CC5=CC=C(Cl)C=C54
COC=C1C=C2[NH1]C=C(CC3CCN(CC(O)COC4=CC=C5[NH1]C=C(C#N)C5=C4)CC3)C2=C1
CCCNCCCCC1CCCC2=CC=C(O)C=C2O1
COC1=CC=CC=C1NC2CN(CCCCC3=NC=NC(C4=CC=C(F)C=C4)=C3C=CC=CC(O)=CC(=O)N)CC2
CCCN(CCC)C1COC2=C(C=CC=C2C(=O)C3=CC=C([N+1](=O)[O-1])C=C3)C1
O=CCC=CC=COCCBr
CC(C)C=C1C=C(OCC(O)CN2CCC(C3=CC4=C(F)C=CC=C4S3)CC2CC)C1
CN1CCN(C2CN3C=CC=C3SC4=CC=CC=C42)CC1
CCCOC(=O)C1=CC=CC(CCN2CCN(C3=CC=CC4=NC(C)=CC=C34)CC2)=C1
C1OC=CC=C[NH1]C=C1CCCN(CC2CC2)CCOC3=C(F)C=CC(OCC4=CC=CC=C4)=C3C
CC1=CC(=C(O2)OCC(N3CCN(CC4=CC=CC=C4)CC3)CC2S)C5=CC=C(C#N)C=C5S1
COC=C1C(Br)=CC(C(O)CCN2CCN(CCF)CC2)=C1OC
COC1=CC=CC=C1N2CCN(CCNC(=O)[NH1]C=C(CC=NC=C(C#N)C(C#N)=COC)C)CC2
CC1=CC=CC(S(=O)(=O)NCCCCN2CCN(C3=CC=CC=4N=CSC3=4)CC2)=C1
CNC1=CC(OC)=C(C(=O)N2CCCN(C34CCCCC3CCC4)C2)C=C1Cl
O=C1C2CCCCN2C(=O)N1CN3CCN(C4=CC=CC5=C4CC=COO5)CC3
COC1=CC=CC=C1N2CCN(CCCC3NN=C(N=CC=C4C=CC=CN4)N=C3OC)C2
CON=C(CCN1CCN(C2=CC=CC=N2)CC1)C3=CC=C(Cl)C(Cl)=C3
C1=CC=C2C(OC3=CC=CC=C3N4CCNCC4)=CC=CC2=C1
O=C(NCC=CCN1CCN(C2=CC=CC(Cl)=C2Cl)CC1)C3=CC=CC=C3[N+1](=O)[O-1]
O=S(=O)(C1=CC=C2C(=C1)OCO2)CNCCC(C3=C[NH1]C4=CC=C(F)C=C34)C
CCC(C)NC(=O)C1CC=2C(=CC3=C[NH1]C4=C3C=2C=CC4)N(C)C1
COC1=CC=CC=2C(C([H])=CCN3CCN(C4=CC=C5SC=CC5=C4)CC3)=COC1=2
COC1=CC=CC=C1N2CCN(CCCCN=C(NC#N)C3=CC=CC=N3)CC2
CC1=CC=C(CNCC2(F)CCN(C(=O)C3=CC=C(C)S3)CC2N)C1
CCOC1=CC=CC=C1N2CCN(CCCOC3=CC=C(C4NCC5CCCCN5C4)C=C3)CC2
BrC=CC=CCOCOC=C1C=CN=C(O)[NH1]C=C(Cl)C1
OC=C1C=C(CCN2CCN(C3=CC=CC=4C=COC3=4)CC2)C=C1OCCC
CC1=NC2=CC(N3CCN(CC4CCN(C5=CC=CC(C(F)(F)F)=C5)CC4)CC3)=NC=CC2=N1
O=C(NC1CCC(CCN2CCN(C3=CC=CC(Cl)=C3Cl)CC2)CC1)C4=CC=CC=C4
C=CCNC1CC2C3=C(C=CC=C3OC)CCC21
CC(NC(=O)CCCC1NCCC(NC2CNC3=NC=CC(Cl)=C32)CC1)CC4CC4C5=CC=C(F)C=C5
COC1=CC=CC=C1N2CCN(CCNC(O3)=CC=C4C=C(Br)C=CC4=C3)OCC2
COC1=CC=CC=C1N2CCN(CCOC3=CC=C4[NH1]C(S)=NC4=C3)CC2
COC1=CC=C(CC(=O)N(CCCCN2CCC(C3=C[NH1]C4=CC=C(OC)C=C34)CC2)C(=O)NC)OC=C1
COC1=CC=C(C2=CC=C3C(=C2)C(NCCCC4=CC=C5N=C[NH1]C5=C4)CN3CC)C1
CCOC1=CC=C(C2CC(NS(=O)(=O)C3=CC=C(F)C=C3C4)=CC=CC=C42)C=C1
O=C1C2=CN=C3C=CC=CC3=C2N=CN1CCCN4CCN(C5=CC=CC(Cl)=C5)CC4
C1CC=C1C(=O)NCCC=CI
O=C(CC1=CC=CC=N1)NC2=CN=C3C=CC(OCC#CCCCN4CCC(C5=C[NH1]C6=CC=CC=C56)C)C4=CC3=N2
COC1=CC=CC2=C1NCCN(CCNC(=O)C=CN(C3=CC=CC=C3)C4=CC(Cl)=CC=C4)C2
COC1=C(C(=O)NC2CC3CCCC(C2)N3CC4=CC=CC=C4)C5=CC=C(Cl)C=C5C=C1Cl
COC1=CC=CC=C1NC2CN(CCN(C(=O)C=3C=CSC=3C=CC=CC4=C)C=CC=C4C)C2
O=C(NCCCCN1CCN(C2=CC=CC=N2)CC1)C3=CC=CC=C3
FC1=CC=C(OCCN2CCCC=C[NH1]C3=CC=CC23)C=C1
COC1=CC=CC(N2CCN(CCC(O)=NC=CSC3C=CC=C3)CC2)=C1
CN(CCC1CCN(CC2=CC=CC=C2)CC1)C(=O)NC3=CC=CC=C3
COC1=CC=CC=C1N2CCN(C=NC=3C=C[NH1]C=3N4CC5CCC4C5)CC2
CCCCCCOC1=CC=CC=C1NCCN2CCCN(CC3=CC=CC=C3C)C2CC
CCN(CCCC1=C[NH1]C2=CC=C(F)C=C12)C3COC4=CC=C5C(=C4C3)C(=O)NCC5
COC1=CC=C2[NH1]C=C(CCCN(CCC3CNC(=O)COC(C4=CC=C(F)C=C4)CCC3)CC)C2=C1
CC1(NC(=O)C2=CC=C(F)C=C2)C(CCN3CCN(C4=CC=C5C=CC(Cl)=CC5=C4)CC3)C1=O
CCCNC1C(CN2C=CC=N2)OC3CC4=C(O)C=CC=C4CC31
COC1=CC=CC=C1N2CCN(CCN(C(=O)C3=CC=C4C=CC=CC4=C3)C5=CC=CC=N5)CC2
CNCCOC1C2=CC=CC=C2SCC3=CC=CC(O)=C31
CCCCS(=O)(=O)N(C)CC1=CC=C(C(=O)NC=CC2=CC=CC=C2OC)C=C1
CCCN(CCC)C1COC2=C(C=CC=C2C(=O)C3=CC=C(C(F)(F)F)C=C3)C1
O=C1C2=CN=C3C=CC=CC3=C2N=CN1CCCCN4CCN(C5=CC=CC(Cl)=C5)CC4
OC(C1=CC=C(Cl)C=C1)CCN(CC2=C[NH1]C3=CC=CC=C23)CC
NC(=O)C1=CC=C(F)C2=C1CC(NCC3CCC=4[NH1]C5=CC=C(F)C=C5C=4C3C)O2
O=C1C2CCCN2C(=O)N1CCCCNCC3=CC=C4C=CC=CC4=C3
CN1C(C2=CC=C(Cl)C=C2)=CC(CCN3CCN(C4=CC=CC5=NC(C)=CC=C45)CC3)=C1
CCCCS(=O)(=O)N(C)CC1=CC=C(CN2CCN(C3=CC=CC=C3OC)CC2)N1
C#CC1=CC(C2NCCN(C(=O)NC3=CC=CC(Cl)=C3C)C2=C)(Cl)C=CC=CC=C1
CCN1CCCC1CNC(=O)C2=C(OC)C=CC(Cl)=C2Cl
CCN1CCCC1CNC(=O)C2=C(O)C(Br)=CC(Br)=C2OC
O=CN1CC2SC=CC(F)=C2C1C3CNCC4=C(N=CC5=CC(Cl)=CC=C54)C3
C1NN=CC1C2=CC=C3C(=C2)C(C4CCN(CCN5CCNC5=O)CC4)=CN3C6=CC=C(F)C=C6N
COC1=CC=C(Cl)C=C1S(=O)(=O)NC2CCC(N3CCN(C(=O)OC(C)(C)C)CC3)CC2
FC=C1C=C(NC2=C(C3=CC=C(F)C=C3)CCN(C)C2C)CCC(F)=C1
CCC1NCN(C)CC(NC(=O)C2=CC(Br)=C(NC)N=C2OC)C1
OC1=CC2=CC=CC(OCCCCN3CCN(C4=CC=CC5=CC=CC=C45)CC3)=CC2=N1
CCCN(CCC)C1CCC2=C(Br)C=CC(O)=C2C1
COC1=CC=CC=C1NCCN2CCC=NN(C3=CC=C(F)C=C3)C=CC=CC2
COC1=CC=CC=C1N2CCN(CCCCNC(=O)C=CC3=CC=CC=C3O)CC2
CC1=C(C2=CC=CC=N2)N=C(N3CCNCC3)N1C4=CC=C(F)C(Cl)=C4
CC1=CC=C2C(=C1)C(C3CCN(CCN4CCNC4=O)CC3)=CN2C5=CC=C(F)C=C5
CC=1N=COC=1C2=NN=C(SCCCN3CC4CC4(C5=CC(F)=CC(C(F)(F)F)=C5)C3)N2C
O=C(CCCN1CCN(C2=NOC3=CC=CC=C23)CC1)C4=CC=C(F)C=C4
ClC1=CC=C2[NH1]C=C(CCCCN3CC=C(C4=CC=CC=C4)CC3)C2=C1
CCNC(=O)N(CCCN(C)C)C(=O)CC1=CC=CC=C1C(=O)N(C)C2=CC=CC=C2S
CC1=CC=C(CN2CCC(CCC3=C(C)C=CC4=C3C=CC(=O)N4C)C2)N=C1
COC1=CC=C2[NH1]C=C(CCCCN3CCN(C4=CC=CC(Cl)=C4Cl)CC3)C2=C1
N#CN=C(NCCCN1CCN(C2=CC=CC=N2)CC1)C3=CC=NC=C3
C=CCN(C)C1CC2=CC=C(O)C=C2C1C3=CC=CC=C3
CSC1=CC=CC(NC2CN(CCCCNC3=CC=C(NC(=O)C(C)(C)C)C=C3)CC2)=C1
CN1C(CN2CCC(CCN3CCCC3=O)CC2)=NC4=CC=CC=C41
ClC=C1C=C(NC2=NC=CC3=CC=C(C4=CN=CO4)N=C23)C=C1
COC1=CC=C2[NH1]C=C(C3=CCNCC3)C2=C1
CCNC1=CC(OC)=C(C(=O)NC2CCN(CC3=CC=CC=C3)CC2C)C1Cl
O=S(=O)(NCCCCN1CCN(C2=NOC3=CC=CC=C23)CC1)C4=CC=C(OC(F)(F)F)C=C4
CCN1CCCC1CNC(=O)NC2=C(Cl)C=C(Cl)C=C2OC
COC1=CC=CC(C2CCC(N3CCC(CNC4=NC5=CC=CC=C5S4)CC3)CC2)=C1
[N+1]1=CC2=CC=CC=C2N1CCCN3CCN(C4=CC=C5C=C4OCCO5)CC3
CCCN(CCC)C1CCC2=CC=CC(C(=O)OC(C)C)=C2C1C
COC1=CC=CC(=C1)C(O)=C(CN2C=CN=C2)OCCCC3=CC=C(Cl)C=C3
CC(=O)C1=CC=C(C)C=C1NCCN(C(=O)C23CC4CC(CC(C4)C2)C3C)C
COC1=CC(F)=CC=C1N2CCN(C=3CC=NN(C=3C)NC=CC)CCC2
O=CN1NCC2CN1C(=O)N2CCCN3CCN(C4=CC=CC(Cl)=C4)CC3
CCC1=CC=CC(OC)=C1OCCNCCCOC2=CC=CC=C2OCC3=CC=CC=C3
COC1=CC=CC=2C(CCN3CC=C(C4=C[NH1]C5=CC=C(F)C=C45)CC3)=COC1=2
COC=CC=C1CC(=O)N(CCCCNCCC(C2=CC=CC=C2OCC(F)F)F)C(=O)C1C=CC=CC=C
CCN(CC)CC1C=C[NH1]C=CC=C(CCN(C)C(=O)OC)C1
CCCCC(C)NC(=O)C1=CC2C3=CC=CC=4[NH1]C=C(C3=4)CC2N(C)C1
CN1CCN(C2=CC3=CC=C(C=C3F)CN(C(=O)C4=CC=C(SC)C=C4)C2)NC1C
COC1=CC=CC2=C1N3CCN(CC=CC=C(Cl)C2CN(O)C(C)C=C)CC3
N1CCCCCCCCCNCCN1CCC=CC=C(S(=O)(=O)C2=CC=C(I)C=C2)Cl
CC(CCC1=C[NH1]C2=CC=C(F)C=C12)N(CC3CC3)C4COC5=C(F)C=CC=C5C4=O
NC(=O)C1CC(CCC2NCCN(C3=CC=CC(Cl)=C3)CC2=N)C4=CC=CC=C41
NN1C(SCCCN2CCN(C3=CC=C4C=CC=CC4=N3)CC2)=NC5=CC(C(N)=O)=CC=C5C1=O
O=C1NCCN1CCN2CCC(C3=CN(C4=CC=C(F)C=C4)C5=CC=C(F)C=C35)CC2
C1CCN(CCCCNC(=O)C2=CC=CC=C2I)CN1C(=O)C3C45CCC(CC4)CC3C5
COC1=CC=CC=C1N2CCN(CCCNC(=O)C34CCCC(C3)CC4)CC2
CC1OC2=C(C=CC=C2N3CCN(CCCC4=C[NH1]C5=CC=C(F)C=C45)CC3)NC1=O
CN(C)CC1=CN(C2=CC=C(F)C=C2)C3=CC=C(Cl)C=C13
CC1=CC=C2C(OCCNC3CC(CC4=CC=CC(C(F)(F)F)=C4C)C3=CC)=CC2=N1
CC(=O)OC1C=C(C)CCC1
O=S(=O)(NCCN1CCN(C2=NSC3=CC=CC=C23)CC1)C4=CC=C(Cl)C(Cl)=C4
COC1=CC=CC=C1N2CCN(CC(O)CCNC(=O)C3=CC(CCF)=C4C=C3C(C5=CC=CC(C)=C5)CC4)OOCC2
COC=C1C=C(NCCN(CCCC2C=CC=3N=C(C)SC=3C(C)(C)C2C4=C)C=CC=C4)C=C1
CCCN(CCN1CCN(C2=CC=CC=3C=COC2=3)CC1)C4CCC5=C(O)C=CC=C5C4
CS(=O)(=O)N1C=CC(C(O)CN2CCC(C3=CC4=CC=C(F)C=C4S3)CC2C=CC=CC=C)C1
CNC1CC(C=C[NH1]C2=CC=C3C=C(OCC4=CC=C(C(=O)N(C)C)C=C4)N23)CC1
C1C=CC=C[NH1]C=C1CC2CN(CCCCNC(=O)C(C3=CC=C(Cl)C=C3)C4=CC=C(C(F)(F)F)C=C4)C2C
COC1=CC=C(F)C=C1OC2=NC=CC=C2C3CCNCC3
COC1=CC=C(C=C1O)C(C2CCN(CCCCNC(=O)N(CC3(O)CCC4=CC=CC=C43)C5=CC=CC=C5)C2)CC
COC1=CC=C[NH1]C=C(CCCCN2CC=C(C3=C[NH1]C4=CC=C(F)C=C34)CC2)C=C1
O=C1CC(C2CCCC2)CC(=O)N1CCN3CCN(C4=NSC5=CC=CC=C45)CC3
COC1=CC=CC=C1NCCN(CCCC2NCCCN(C(C)C)C2=O)C
C1OC2=CC=C(CNCCC1(CC3=CC(I)=CC=C3OCC4=CC(Cl)=CC=C4)C)C2
COC1=CC=CC=C1NC2CN(CCN(C(=O)NC3CCCC(CC4=CC=C(F)C=C4)C3)C5=CC=CC=C5)CC2
CC1=CC2=C(OCC(O)CN3CCC(C4=NOC5=CC(F)=CC=C45)CC3C)C=CC=C2[NH1]1
CN1CCC2=CC=CC=C2CC3=CC(Cl)=C(Cl)C=C31
COC1=CC=C(Cl)C=C1CCCN2CCN(C3=CC=CC=C3)CC2
CCCCCCCCN1CCN(C2=CC=CC3=C2OCCO3)CC1
OC1=C2C(=C(O)N1CCCCN3CCN(C4=NC=CC=N4)CC3)C5C=CC2C6CCC56
C1C=C1C(=O)NCCCNCCN(C2C(O)C=CC=C2C3CC3C)C
COC(=O)C1=CC=C(OCCCCN2CCN(C3=CC=CC(Cl)=C3Cl)CC2)C=C1
COC=CC(Br)=C(OC)CC(=O)NCCCCCN1CCC(C2=CC=CC=C2)CC1
COC1=CC=CC=C1NC2CN(CCCCNC(=O)C3=CN=NC4=CC=CC=C34)CC2
COC1=CC=CC=C1N2CCN(CC=CC3=CC=C(OC)C(Br)=C3)CC2
O=C1C2CCCN2C(=O)N1CCCCNCCOC3=CC=CC4=C3CCCC4
N#CC1=CC=C2C=C1NCCN2CCCCCNS(=O)(=O)C=CC=C(C)C=C
CCC1=NC(C(=O)NCCCCCN2CCN(C3=CC=CC(Cl)=C3Cl)CC2)=C(Cl)C=NC1
CCCCC(C)NC(=O)C1=CC2C3=CC=CC=4[NH1]C=C(C3=4)CC2N(C)C1
O=C(NCC1NCCN(CCCCC2=CC=CC=C2C)C1C3)CC=C(F)C=C3
C1=CC=C(CC2CN(CCCOC3=CC=C4N=C[NH1]C4=C3)CC2)C=C1
CCOC1=CC=CC2=C1NC3CNCCN(C(=O)C4=CC5=CC(OC)=CC=C5[NH1]4)C3CC2
NCCC1=C[NH1]C2=CC=C(OS(=O)(=O)C(F)(F)F)C=C12
COC1=CC=CC=C1N2CCN(CCN3C(=O)C=CC4=C(N(C)C)C=CC=C4C(=O)C3)CC2
O=C1C2=CC=CC=C2C(=O)N1CC3CCC(N4CCN(C5=CC=CC=C5C=CC=CO)CC4C)C3
ClC1=CC=CC(N2CCN(CCC3=CC=C4N=C[NH1]C4=C3)CC2)=C1Cl
CCN1CCCC1CNC(=O)C2=C(O)C(Br)=CC(O)=C2OC
C1=CC=C(C(N2CCN(CCCC3=C[NH1]C4=CC=CC=C34)CC2)=C1)C5CC5
OCCN1CCN(C2CC(C3=CC=C(F)C=C3)C4=CC=C(Cl)C=C42)CC1
O=C(NC1CCC(CCN2CCN(C3=CC=CC=N3)CC2)CC1)C4=CC=CS4
COC1=CC=CC=C1N2CCN(CCCCNC(=O)C=CC=CC3=CC=CC=C3)CC2
CC(C)(C)OC(=O)NC1CCC(CCN2CCN(C3=CC=CC=C3)CC2)CC1
O=S(=O)(NCCCCN1CCN(C2=NSC3=CC=CC=C23)CC1)C4=CC5=CC=C(Cl)C=C5S4
C1OC=CC=CC1COC2=NC3=CC=CC=C3C(=O)N2CC4=CC=C(F)C(OC)=C4C
O=C1C2=CC=CC=C2C(=O)N1CCCCNCCCOC3=CC=CC=C3
CN(CCCCN1CC=C(C2=CC=C(Cl)C=C2)C1)C(=O)CC34CC5CC(CC(C5)C3)C4
O=C1C2C3CCC(O3)C2S(=O)(=O)N1CCCCN4CCN(C5=CC=CC(C(F)(F)F)=C5)CC4
CCCN(CCCCN1C(=O)CC2(CCCC2)CC1=O)C3COC4=CC=CC(OC)=C4C3
C1NCCC2=C1C=CSC3=CC=CC=C3N2CCOC
OC1=C2C(=C(O)N1CCCCN3CCN(C4=NC=CC=N4)CC3)C5C=CC2C6CCC56
C1C=C(OC2CNC3CCCCOC3)C=C(Cl)C=CC=C2CCN1C
COC1=CC=CC=C1N2CCN(CCNC(=O)C3=CC=C4N=CN=CC4=C3O)CC2
O=C(NCCN1CCC2(CC1)C(=O)NCN2C3=CC=CC=C3C4)CC=CC=C4[N+1](=O)[O-1]
COC1=CC=C2OC(C(=O)NCC3CCCN(CC4=CC=C(F)C=C4)C3)=CC2=C1
CC=1SC=2N=C(SCCCN3CCN(C4=CC=CC=C4)CC3)N(N)C(=O)C=2C=1C
NN1C(CCCCN2CCN(C3=CC=C4C=CC=CC4=N3)CC2)=NC5=CC(F)=CC=C5C1=O
O=C1C2=CC=CC=C2C(=O)N1CCCCN3CCC(C4=C[NH1]C5=CC=CC=C45)CC3
COC1=CC=CC=C1CCCN(CCNC(=O)C2=CC=C(O)C=C2O)CC
CCCN(CCNC(=O)C1=CC=CC=C1C2CC2)C3CCC4=CC(OC)=C(OC)C=C4C3
O=C(CCCN1CCN(C2=NSC3=CC=CC=C23)CC1)C4=CC=C(F)C=C4
C12OC=CC3=CC2CNCCN1CCCCCCC3N(C)S(=O)(=O)CC=COC
NC1=CC2=C3C(=C1)C=C(CC(F)CN4CCN(C5=CC=CC6=CC=CC=C56)CC4C)C3CC2
NN1C(SCCCN2CCN(C3=CC=C4C=CC=CC4=N3)CC2)=NCSC(C5=CC=CC=C5)CC1=O
O1C(C2=CC=C3C(=C2)OCO3)CCC4(NCCN(CC5=CC=CC=C5C)C4C)C1
C1NC=C1CC2=NNC=CC(NCCCN3CCN(CCO)CC3)=NC2
C1C=CC=C2C(N3CCN(CCCC4=C[NH1]C5=CC=C(C(N)=O)C=C45)C3=CC)=CC2=N1
C1=CC=C(OCC2CCC3CN(C4=CC=CC=C4)CCN3C2)C=C1
C#CCN(CCN1CCN(C2=CC=CC=C2OC)CC1)C3CCC4=CC=C(O)C=C4C3
COC1=CC=CC=C1NC2CN(CCCCN3C(O)=CC(N(C)C)=C3C)CCC2
CC=NC1=C(N2CCN(CC3C=CN(C4=CC=C(F)C=C45)C=CC=CC=C35)CC2C)CC=C1[NH1]
C#CC=C1CC(CCN2CCN(C3=CC=CC=N3)CC2)=CN(C)C1=O
CC(C)OC1=CC=CC=C1N2CCN(CCCC(NS(=O)(=O)C=CC=C(CC3=CC=CC=C3NC)C4=CC=C)C=C4C)CCC2
COC1=CC=CC=C1NCCN(CCCCNN=CC(C2=CC=C(C3=CC=CN=C3)C=C2)=CO)CCF
O=C1C2=CC=CC=C2C(=O)N1CCCCN3CCN(C4=CC=C5C=C4OCCO5)CC3
COC1=CC=C2[NH1]C=C(C3=CCNCC3)C2=C1
CCCCCCCC(=O)OC1=CC=C2[NH1]C=C(CCN(C)C)C2=C1
O=C(NC1CCC(CCN2CCN(C3=CC=CC=N3)CC2)CC1)C4=CC=CS4
COC1=CC=C2C(=C1)CC3=CC=CC=C3CCN(C)CC2
C1=CC=C(CN2CCN(CCCCNC3=CC=CC=N3)CC2)C=C1
COCCCN1CCC2=C(F)C=CC=C2C1
COC1=CC=CC=C1NC2CN(CCCCN3C(O)=CC(NC(C)=O)=C3O)CCC2
COC1=CC=CC=C1N2CCN(CCCCN3C(O)=CC(NC(=O)CC4CC5CCC4C5)=C3)CC2
COC1=CC=CC=C1N2CCN(CCCCNC(=O)C3=CC=C4C=CC=CN4N3)CCC2
C=C1C=C(N2C3=C(C=CC=C3CCNCC)ON(CCN4CCCC5C4CCC5C)C2)OC=C1
OC(C1=CC=C2N=CC=CC2=C13)CCC4C(C3)CCN(C5=CC=CC(C(F)(F)F)=C5)CC4
CC(C)N=C(NC#N)NCCCNCC1CCC2=CC=CC=C2O1
CCN1CCCC1CNC(=O)C2=C(OC)C=CC(C)=C2OC
COC1=CC=CC(C(=O)NC2CC3CCC(C2)N3CC4=CC=CN=C4)=C1OC
OC1=CC=C2C=C1CC(C2Cl)CNC
CCCCOC=C1C=CC(CNC2CN(CCC3=CC=CC4=C3OCC(=O)N4)CC2)=C1
COC1=CC=C(C=C1O)CCC(O)(C=CC=C(CN=CC=CC=C[NH1])CC)C=O
COC1=CC=CC=C1N2CCN(CCN(C(=O)C3=CC=C4C=CC=CC4=C3)C5=CC=CC=N5)CC2
NC(=O)C1=CC=C(F)C2=C1CC(NC3CCC=4[NH1]C5=CC=C(F)C=C5C=4C3)CO2
CC1=CC=CC=C1N2CCN(CCCCNC(=O)C3=CC=C4C=CC=CC4=C3)CC2
CC1(C)CN(C2CC(C3=CC=C(F)C=C3)C4=CC=C(Cl)C=C42)CCN1
CCNC(=O)N(CCCN(C)C)C(=O)C1CC2C3=CC=CC4=C3C(=CN4C)CC2N(C)C1
CCOC(=O)C1=CC=C2C=C1CC(O)(CCCCN3CCN(C4=CC=C(OC)C=C4)CC3C)O2
CCN1CCCC1CNC(=O)C2=C(OC)C=CC(Cl)=C2OC
O=C(NCCN1CC=C(C2=CC=C(Cl)C=C2)CC1)C3=CC=C4C=CC=CC4=C3
OC1=NC2=C(N3CCN(CC4=CC=CC=C4)CC3)C=CC=C2[NH1]1
CC1=CC=C2C(N3CCN(CCC4=CC5=CC=C4OCC=C(C(=O)N6CCCCC6)N=C5)CC3)=CC=CC2=C1
O=C1NCCN1CCN2CCC(C3=CN(C4=CC=C(F)C=C4)C5=CC=C(F)C=C35)CC2
O=C(NCCCCN1CCN(C2=CC=CC=C2OCCF)CC1)C3=CC=C(OCCOCCF)C=C3
OC=NC=C1C=C(OCCCN2CCN(C3=CC=CC=C3Cl)CC2C)C1[NH1]
CNS(=O)(=O)C1=CC=C(F)C=C1CCCCN(CCN2C(=O)CC3(CCCCC3)C2=O)CC
ClC1=CC=C(N2CCN(CCCCC3C[NH1]C4=CC=C(C(N)=O)C=C43)CC2)N=C1
OC1=CC2=C(C=C1O)C3C4=CC=CC=C4CNC3CC2
O=CCCCC1=CC=C(OCCN2CCN(C3=CC=CC(Cl)=C3Cl)CC2)C=CC=C1
O=C1N(CCN2CC3=CC=CC=C3C2)CCN1C4=CC(Cl)=CC(Cl)=C4
CC1=CC=C2C(OCCN3CCC(CC4=CC=CC(C5=CC=C(F)C=C5)=C4)CC3)=CC=CC2=N1
OC1=NC2=CC=CC=C2C(=O)N1CCCC3NCC=C(C4=CC=CC(C(F)(F)F)=C4)CC3
CN1CCN(C2CN3C=CC=C3SC4=CC=C(Br)C=C42)CC1
CNC(=O)C1=CC=C2C(=C1)CC3=CC=CC=C3C2CCN4CCCC5=CC=CC=C54
O=C1NCCCC1CN2CCN(C3=CC=CC=C3C4=CC=CS4C)C2
OC=NC=C1C=C(OCCCCN2CCN(C3=CC=CC=C3Cl)CC2C)C1S
CCCCNC1N(C)N(CC)CC1
C1=CC=C(C(N2CCN(CCN3CCC4=CC=CC=C43)CC2)=C1)OC5CC5
CCN1CCCC1CNC(=O)C2=C(O)C(Br)=CC(O)=C2Br
CCCSC(C)=C1CC(Br)=C(N2CCN(CCCC(=O)C3=CC=C(F)C=C3)CC2)C1
C1NC(=O)C1CC(CN2CCN(C3=CC=CC4=CC=CC=C34)CC25C)C=NC6=C(Br)C=CC=C65
C1=CC(N2CCNCC2)=C3SC=CC3=C1
COC1=CC(N)=C(Cl)C=C1C(=O)NC2C3CCCC(C2)N3CC4=CC=C(F)C=C4
COC1=CC=CC=C1N2CCN(CCN(C(=O)C3CCCC(C3)CCC)C4=CC=C(C)C=C4)CC2
CCCNC1C(CN2C=CC=N2)OC3CC4=C(O)C=CC=C4CC31
COC1=CC=CC=C1C2CCN(CCCCNC3CN(C=CC4=CC(C)=CC(OC)=C4)CC3=O)CC2
CC(=O)NC1=CC=C2[NH1]C=C(C3CCN(C)CC3)C2=C1
O=S(=O)(NC1CCN(CCOC2=CC=CC=C2)C1)C3=CC=C(Cl)S3
COC1=CC=CC=C1N2CCN(CCC(NC(=O)C=CC3=CC=CC=C3[N+1]=O)[O-1])CCC2
COC1=CC=CC=C1N2CCN(CCCCNC(O)=CC(I)=CC(C(C)(C)C)=C)C2
OC1(C2=CC=C(Cl)C=C2)CC3CCC(C1)N3CCCCCC4=CC=C(F)C=C4Br
CCCOC1=NC2=C(C(=O)N(C)C(=O)N2C)N1CCCCN3CCN(C4=CC=CC(Cl)=C4)CC3
O=C(CCCNC1CCC2=CC=CC(C(O)=CC=O)OC2C1N3)CCN(C4=CC=CC=C4)CC3
C1OC2=CC=CC=C2NCCN1CCCCCCCN3N=CC4=CC=CC=C43
CS(=O)(O)=NC1=CC=CC(S(=O)(=O)C(F)(F)F)=C1
COC=C1C=CC=CC(C(=O)NC2=CC=C3C(=C2)N=CN3CCN(C)CCCC)=C1F
COCC(C)OC1=CC=C[NH1]C=C(C2=CC(O)=CC=C2Cl)C=C1CN(C)C
C#CC1=CC(CN(C)CC2CCCC3=C(F)C=CC=C32)=CC4=CC=CC=C41
CCCCN(CCN1CCN(C2=CC=CC(Cl)=C2Cl)CC1)C3CCC4=CC=C(O)C=C4C3
CCNN=CC(C1=CC=C2C(=C1)C(C3CCN(CCN4CCNC4=O)CC3)=CN2C5=CC=C(F)C=C5)=N
CNN=CC(=NCC(=O)NCCCNCCC(O)C1)CC2C=NC=C(F)C=C2[NH1]1
COC1=CC=CC=C1NCCN(C2CNC(C3=CC=C(Cl)C=C3)C4=CC=CC=C42)C
COC1=CC=CC=C1N2CCN(CCC(=O)C=CC3=CC=CC=C3C)C2
COC1=CC=CC=C1NCCN(C2C3NC(=O)N(CC(=O)O)C3CC2C4=CC=C(F)C=C4)CC
CC=C1C=C2C(OCCN3CCC(CC4=CC=CC(CNCC5=CC=CC=C5)=C4)CC3)=CC=CC2=C1
CCCN(CCCCNCCN(CC)C1=CC=CC=C1)C2CCC3=C(O)C=CC=C3C2
COC1=CC=CC=C1N2CCN(CC3CC=C4C=CN(C5=CC=C(F)C=C5)C4=C3)CC2
CCCN(CCC)C1CC1C2=CC=CC=C2
CCCN1CCCC1
COC1=CC(Br)=CC(C(=O)NCC2CCCN2CC3=CC=CC(Cl)=C3)=C1OC
CCOC(=O)C1=CC2=CC(OCCNC3CN(C4=CC=CC(Cl)=C4)CCC3)=CC=C2[NH1]1
O=C(NCCCCN1CCN(C2=CC=CC=C2OCCF)CC1)C3=CC=CC(C4=CC=CO4)=C3
COC1=CC=CC=C1N2CCN(CCCCN3N=C(C4=CC=C(C)C=C4)C5=CC=CC=C5C3=O)CC2
N#CN=C(NCCCN1CCN(C2=CC=CC(Cl)=C2)CC1)N(C)N=COCCCC
COC1=CC=CC=C1N2CCN(CCOCC(=O)N3CCC(O)(C4=CC=CC=C4F)CC3)OCC2
CCC1NCOC2CC3=C(O)C=CC=C3CC21
C1NCCC=C1C2=CN(C3=CC=C(F)C=C3)C=CC=C(Cl)C=C2
C1OC2=C3C(NCCN(CCCCN4C(=O)SC5(CCCC5)C4=O)C3=C)C=C(C=CNN=CC6=NC(C)=NS6)C2=C1
CC1CN(CCN2CCN(C3=CC=C4C=C(F)C=CC4=C3C)C2C)CCC=C1C5=CC=CC=C5
COC1=CC=CC(OC)=C1OCCNCC2COC3=CC=CC(Cl)=C3O2
CCN1CCCC1CNC(=O)C2=C(C)C(Cl)=CC(O)=C2OC
CC1=C(Cl)C=C(O)C(O)=C1C(=O)NC2CC3CCC(C2)N3CC4=CC=CC=C4
CC(C)C1=CC=CC=C1N2CCN(CC3=CC=C(CN4CCCCCCC4=O)O3)CC2
COC=N[NH1]C=CC(N1CCN2CCC(C3=CC=CC=C3)CC2)=CC=C1
NC(=O)C1=CC=C2C(=C1)CCOC2CCN3CCC(C4=C[NH1]C5=CC(F)=CC=C45)CC3
COC=CC=CS1C=C(C2CN(C)CCC2)ON1C3=CC=C(Cl)C=C3
CC1=CC=C2C(N3CCN(CC4=CC=CC(OC(F)(F)F)=C4)CC3)=CC=CC2=N1
O=C1CC2=CC=CC=C2N1CCN3CCN(CC4CC5CCN(C6=CC(O)=CC(O)=C65)CC4)CC3
COC1=CC=CC=C1NCC2N(CCOC(NS(=O)(=O)C=C3C=C(C4=CC=C(F)C=C4)N=C3)C5=CC=CC=C5)CC2
CCOC(=O)C=1C=C2C=C(OCCCCN3CCN(C4=CC=CC(Cl)=C4Cl)CC3)C=CN2N=1
CC(NC=NC=CC(CCCCN(CC1=CC=CC=C1)C2)=CC=CC3=N2)C=CC=C3
O=C1NCCC2=CC=C(OCCCN3CCN(C4=CC=CC(Cl)=C4Cl)CC3)C=C21
COC1=CC=C2[NH1]C=C(CC(=O)O)C2=C1
CC1=CC=CC(S(=O)(=O)NCCCN2CCC(C3=C[NH1]C4=CC=CC=C34)CC2)=C1
CCCCCCN1CCN(C2=CC=CC(Cl)=C2)CC1
CN1C(=O)C2=C(N=C3N(CCCN4CCN(C5=CC=CC=C5)CC4)C(=O)C=CN23)CCC1=O
FC1=CC=C2[NH1]C=C(CCCNCCCC3=CC=CC=C3OCCCCCC)C2=C1
O=C(CCCN1CCN(C2=CC(Cl)=CC(Cl)=C2)CC1)C3=CC=C(F)C=C3Cl
O=C(O)C1=CC=C2[NH1]C=C(CCCCN3CCN(C4=CC=C5C(=C4)OCCO5)CC3)C2=C1
C1CNC(=O)N=C1NCCC(O)(C2=CC=CC3=CC=CC=C23)CC
O=C1C2CCCCN2C(=O)N1CCCNC3COC4=CC=CC=C4C3
CCCN(CCC)C1COC2=CC=CC(OC)=C2C1
C1NCCN(CC=C(CC2=CC=CC=C2)C3=CC=CC=C3CCC4=CC=CC=C4C)C1
COC1=CC=CC=C1N2CCN(CCNC(=O)C3=CC(OC(C)=O)=CC=C3C4=CC=C(Cl)C=C4)CC2
CCOCCOCC1=CC=C(C(=O)NC2CCCC(O)(CC3=CC=CC=C3C)C2)C=C1
COC1=CC=CC(=C12)C(CC(C)C3)=CC=CC=C3CCN(C)C2
CC(=O)C1=CC=C(OCCCN2CCC(C3=NOC4=CC(F)=CC=C34)CC2)C=C1
CCC(C)NC(=O)C1=CC2C3=CC=CC=4[NH1]C=C(C3=4)CC2N(C)C1
CN(C)CCC1=C[NH1]C2=CC=C(C3=CC=CS3)C=C12
COC1=CC=CC=C1N2CCN(CCCC3CCCN3C(=O)COC4=C5C=CC(=C4)C(C(C)=O)=C(C)C=C5)CC2
O=S1(=O)C2=CC=CC3=CC=CC(=C23)N1CCCN4CCC(C5=C[NH1]C6=CC=CC=C56)CC4
CC(C)(C)CNC(=O)NCCCCN1CCN(C2=CC(C(F)(F)F)=NC(C(C)(C)C)=N2)CC1
C=CCN1CCOC2CC3=C(O)C=CC=C3CC21
CCCN1COCC2C3=CC(O)=CC=C3OCC21
CN(C)C(=O)NC1CCC(CCN2CCN(C3=CC=CC(Cl)=C3)CC2)CC1
COC1=CC=C2C(=C1)C(N3CCN(C)CC3)CC2C4=CC=CC=C4
C=CCNC1CCC2=CC=CC(OC)=C2C1CO
COC1=C(NC(=O)C2=CC=CC=C2CNC3CN(C4=CC=CC=C4C(C)(C)C)CCC3)C=C1Cl
O=C(CCCN1CCC2C(C1)CCCN3CCN(C4=CC=CC=C4)C3)C2NC5=CC=C(F)C=C5
CC1CCN(CCCCCN2CCN(C3=CC=CC(Cl)=C3)CC2)CCC1
CCCN1CCC2=CC(F)=CC3=C2C1CC4=CC=CC(O)=C43
CCCN(CCN1CCN(C2=CC=CC=C2)CC1)C3CCC4=CC(O)=C(O)C=C4C3
CNC(=O)C=CN=CN=C(NCCCN1CCN(C2=CC=CC(Cl)=C2)CC1)C(C)CN[NH1]
CN1C(=O)[NH1]C=CC=CC(CCCCN2CCN(C3=CC=CC=4C=COC3=4)CC2)=C1
C1OC2=CC=CC=C2NCCN1CCCCCCCNN=CC(C3CC4=CN(C5=CC=C(C#N)C=C5)C4)C3=O
NC1=CC=C(F)C=C1C(=O)CCCN2CCC3C(C2)C4=CC=CC5=C4N3CCCC5
CC(=O)C1=CC=CC(=C1)C2C3=CC=C(NC4CC5CC(CC(C5)C4)C)N=C23
COC1=CC=CC=C1NC2CN(CCCCNN=CC=CC3=C(CCF)C=CNC3C4=CC=CC=C4I)CC2
COC1=CC=C(Cl)C=C1NC2CN(CCC3NC(=O)C=CC4=CC=CC=C4NC3)OCC2
O=C1CCC2=CC=C(CCCN3CCN(C4=CC=CC5=CC=CC=C45)CC3)N=C2N1
C#CC=CCC(N1CCNCC1)=NC(=O)N(C)C(=O)NC
COC1=CC=CC(N2CCN(CCCCC3=CC=C4N=C(S)[NH1]C4=C3)CC2)=C1
OC1=NC2=CC=CC(OCCCCN3CCN(C4=CC=CC(Cl)=C4)CC3)=C2O1
CC1(C)CN(CCC(C2=CC=C(F)C=C2)C3=CC=C(Cl)C=C3)CO1
ClC1=CC=C2[NH1]C=C(CCCCN3CC=C(C4=CC=CC=C4)CC3)C2=C1
CC1=CC2=CC(OCCNC3CN(C=C4C=CC(CN5CCC(O)CC5)C=C4)CC3)=CC=CC2=N1
CC(C1CCCN2CCN(C3=CC=CC(Cl)=C3)CC2)C(=O)NC4=CC=CC(Cl)=C41
CCCN(CCN1CCN(C2=CC=CC3=NC=CC=C23)CC1)CCCC=C4C5=C(C[N+1]=C6C=CC(C(F)(F)F)=CC6)C4C5
CC(C)CN1CN(C2=CC=CC=C2)C3(CCN(CCCC(=O)C4=CC=C(F)C=C4)CC3)C1=O
CC(N)CC1=CN(CC2=CC=CC=C2)C3=CC=CC=C13
CCCCN(CC)C1CCC2=CC=CC(C(N)=O)=C2C1
OC1=C2C(=C(O)N1CCCCN3CCN(C4=CC=CC(N5CCCCCC5)=C4)CC3)CC=CC2Cl
C=CCOC1=CC=CC2=C1C3=CC=CC4=C3C(C2)N(C)CC4
COC1=CC=C(C2N(C)C(=O)N(CCCCN3CCN(C4=CC=CC=C4)CC3)C2)C=C1
O=CNCCCN1CCC=C2C=C(OC3CNCCN(CCCCO3)C)C21
COC(C(=O)N1C2=CC=C(C3=CC=NC=C3)C=C2)CCN1C4=CC(Cl)=CC=C4Cl
C1OC=CC=CC1CCCNCCOC2=CC=CC=C2C
COC1=CC=C(C)C=C1C2=CC(F)=CC(Cl)=C2OCCNC3=CC=CC=C3
C1CNC=C1S(=O)(=O)N2CCC(CCN3CCC(C4=C[NH1]C5=CC=CC=C45)CC3)CC2C=N
C1OC2=CC=CC=C2NCCN1CC3N(C(=O)C4=NC5=CC=CC=C5C4N)CCC3CC
C1=CC=C(C2=CC=C(CNC=3CN=C(N4CCOCC4)SC=3CC)C2)C=C1
COC=CC=CNCN(C)C(C)C
COC1=C2C=CC=C1NCCN2CCCCNC(=O)C=CC=C3C=CC=CN3S
CCN(CC)CCC(=O)NC1CC23C4=CC=CC=5[NH1]C=C(C2=5)CC3N(C)C14
COC1=CC=CC=C1NCCN(C2C=CN3C=C(C)N=C(C)C3=C2C)C
OC1=C2C(=C(O)N1CCCCN3CCN(C4=NC=CC=N4)CC3)C5C=CC2C6CCC56
CC[N+1]1([O-1])C(CCCCN2C(=O)C3=CC=CC=C3C2)CCCC1
O=C(NCC=CCN1CCN(C2=CC=CC(Cl)=C2Cl)CC1)C3=CC=CC=C3I
C1OC2=CC=CC=C2NCCN1CC3=CN4C=C(C)C=C(C(C)=O)C=C4C3=NC
O=C(NCCN1CCN(CCC2=CC=C(F)C=C2)CC1)C3=CC=C(F)C=C3
COC1=CC=CC=C1N2CCN(CC3=CC=C(CN4CCCCC4=O)O3)CC2
COC1=CC=CC=C1N2CCN(CCCCNS(=O)(=O)C3=CC=C4C=CC=CC4=C3)CC2
C123C=CC=CC(NCCN1CCCCC4=C[NH1]C5=CC=C(CCN)C=C45)=CC2=N3
CCN1CCCC1CNC(=O)C2=C(C)C(Cl)=CC(O)=C2OC
CC(=O)NCC1=CC=C2C(=C1)C(N3CCN(C)CC3)CC4=CC=CC=C4S2
IC=C1C=C(N2CCNCC2)COC3=CC=CC=C3O1
CCCN1CCC(C2=CC=CC=C2OC=CC=C)CC1
COC1=CC=CC=C1N2CCN(CCCOC3=CC=C4C(=C3)NC(=O)CC4)CC2
C1C2=CC=C(C)C1(NCCN(CCCCC3=CC(F)=CC=C3S4CCC(=O)N4CC5C)C5CC)C2
O=C(NCCN1CCN(C2=CC=C(Cl)C=C2)CC1)C34CC5CC(CC3C5)C4
COCC1C(C)=CS2C=CCC(N(C)SC3=CC=CC=C3C)C21
CNC1CN(C=NC2=CC(Cl)=CC=C2NC3=CC=C(OS(=O)(=O)C(F)(F)F)C=C3)CC1
CC1NCCC1CC(=O)C2=CC3=CC=CC=C3C=C2OC
CCN1CCCC1CNC(=O)C2=CC(OC)=CC(Cl)=C2OC
COC1=CC=C(Cl)C=C1NCCN(CCCC2NC(=O)C3(CCCC3)C2=O)N=O
CC1NC(=O)COC2=CC=C(CCN3CCN(C4=NSC5=CC=CC=C45)CC3)C=C21
CC1=CC=CC(S(=O)(=O)NCCCCN2CCN(C3=NSC4=CC=CC=C34)CC2)=C1
O1C=CC=COC=C1CCC2CNCCN(C3=CC=CC=C3OCCF)C2C
COC1=CC=CC=C1N2CCN(CC=CC(C3N(C)C)=CC(C4=CN=C(N)N=C4)=C3C)CC2
O1C=C2C=C(OCCCCN3CCN(C4=CC=CC(Cl)=C4Cl)CC3)C=CC(Cl)=C2[NH1]1
CCCN(CCC)CCC1=CC=CC=C1OCCOC2=CC=CC=C2C#N
CC1=CC=C2C(N3CCN(C4CC5=CC=CC=C5OCC=6C=C(C)SC=6C4)OCC3)=CC=CC2=N1
CCN1CCCCC1CNC(=O)C2=C(O)C=CC=C2OCC=O
COC1=CC=CC=C1N2CCN(CCCCN3C(O)=CC(OC(=O)CC4CC5CCC4C5)=C3OC)C2
CCC1NC2CC(C3=CC=CC=C3OC=CC=C1)CC2
CCCNCCCC(=O)C=CC1=C(C#CCCCN2CCN(CC#CC)C2)C=C1
O=S(=O)(NCC1CC(CCNC2CN(C3=CC=CC=C3OCC(F)(F)F)CC2)CC1)C4=CC=C(Cl)C=C4
FC1=CC=CC=C1NC2CN(CCCCNC3=CC=C(C4=CC=CC=C4)C=N3)CC2
FC1=CC=CC=C1NC2CN(CCC3C=CN(C4=CC=C(F)C=C4)C3)OCC2
O=C(O)C1=CC=C2[NH1]C=C(CCCCN3CC=C(C4=CC=CC=C4)CC3)C2=C1F
NNC(SCCCN1CCN(C2=CC=C3C=CC=CC3=N2)CC1)=NC=4SC5=C(C=4C=O)CCNC5
CC1=CC(C)=C(NCCN(CCC2CCC(C3=CC=CC=C3)(C4=CC=CC=C4)C)C2)C=C1
OC1=NC2=CC=CC=C2N1C3CCN(CC4COC5=CC=CC=C5O4)CC3
CC(C)CC(=O)NC1CCC(CCN2CCN(C3=CC=CC(Cl)=C3Cl)CC2)CC1
OC1=NC2=CC(C3=CC=CC=C3)=NC2=C(O)N1CCN4CCN(C5=CC=CC=C5Cl)CC4
NC(=O)C1=CC=C2C(=C1)CCOC2CCN3CC=C(C4=C[NH1]C5=CC=C(F)C=C45)CC3
O=C1C2=CN=C3C=CC=CC3=C2N=CN1CCCN4CCN(C5=CC=CC(Cl)=C5)CC4
CCCN(CCN(CCC)C1CCC2=C(O)C=CC=C2C1)C3CCC4=C(O)C=CC=C4C3
CNC1CC=C(C=NSCC(=O)NCCCC2NCCCC3=NC4=CC=CC=C4S3)C2C1
COC1=CC=CC=C1NCCN(CCCCNC2=C3C=CC=CC3=CC2=O)C
CC#CC1=CC(CN2CCN(C3=CC=CC=C3OC)CC2)=C4C=CC=CC=C14
CCC1=CC(O)=C(OC)C(C(=O)NCC2CCCN2CC)=C1Br
CCOC(=O)C1=CC=CC=C1OCCN2CCC(NS(=O)(=O)C3=CC=C(F)C=C3)CC2
FC=CC=1SC2(CNCCOC3=C2C=CC=C3CCC=C4[NH1]C=NC4[NH1])CC=1Cl
COC1=CC=C(C2=C1O3)CCC4=CC=C(C=C4C3CNC)CC2
O=S(=O)(NCCCN1CCC(C2=NOC3=CC(F)=CC=C23)CC1)C4=CC=CC5=CC=CC=C45
CCCN(CCC)C1COC2=C(C=CC=C2C(=O)C=3C=CSC=3)C1
O=C1C=CC(C2=CC=CO2)=CN1CCN3CCN(C4=CC=CC(C(F)(F)F)=C4)CC3
CCCN(CCC)C1COC2=C(C=CC=C2C(=O)C3=CC=C(C=C3)CCC)C1
C=CCNCC1=C2C3=C(O)C=C1C(C2)N(C)C3C
C1C2=CC=CC1(S(=O)(=O)NCCCNCCC(C3=NOC4=CC(F)=CC=C34)CC)C2
COCCNCC=1C2=C(C=CN2C3CCN(C4=CC=CC=N4)CC3C)CC=C=1
CCCN(CCCCNC(=O)C(C)(C)S1CCCC1C2)CCC3=C(O)C=CC=C3C2
COC1=CC=CC=C1CNCC2CC3=C(C=CC=C3C(=O)NCC4=CC=NS4)C2
CN(C)CC1=CN(C2=CC=C(F)C=C2)C3=CC=C(Cl)C=C13
CN1CCC2=CC=CC=C2CC3=CC(Cl)=C(O)C(Cl)=C3CC1
COC1=CC=C2N=C(NCCCN3CCN(C4=CC=CC=C4OC)CC3)C=CC2=C1
C1OC=CC=CC1N2CCN(CCCCC3=CC=C4N=C[NH1]C4=C3C)C2=C
COC1=CC=CC=C1N2CCN(CCNC(=O)C3CCC4N3C=NN4C)CC2
CC(=O)C1=CC=C2[NH1]C=C(CC3=CCNC3)C2=C1
CCOC1=CC=CC=C1OCCNCC2COC(C3=CC=CC=C3)(C4=CC=CC=C4)O2
COC=C1C=CC(N2CCN(CCNC(=O)CC3CCCN3C=O)C2=C)C=C1O
CC1=CC=C2C(OCCN3CCC(CC4=CC=CC(NC(=O)C(C)C)=C4)CC3=C)C=CC2=N1
CCN(CCCCC1C=CC2=CC=CC=C2C13)CCC4=C(O)C=CC=C4C3
CC1=CC=CC(C)=C1NCCN(C2=CC=C3C=CC=CC3=N2)CC
C1C(=O)NC=CC=C2C1NCCN(CCCC3=N[NH1]C4=CC=C(F)C=C34)C2=C
OC1=C2C(=C(O)N1CCCCN3CCN(C4=NC=CC=N4)CC3)C5C=CC2C6CCC56
COC1=CC=CC=C1N2CCN(CCC(O)CN3CCC(C(=O)C4=CC=C(F)C=C4)CC3C)C2
C1C=CC(C)=[N+1](C2=CC=C(NCCN3CCN(C4=CC=CC=C4F)CC3)C=C2)N=C1
CCCN(CCC)C1CCC2=CC=CC(C(N)=O)=C2C1
CC(=O)C1=CC=C2C=C1CC(N3CCC(NCCSN=CC4=CC=CC=N4)C3C)C2
COC1=CC=CC=C1NCCC(N2CCN(C(=O)C=CC=C[NH1])CC2C)C
COC1=CC=CC(N2CCN(CCCCNC=NC=NC3=CC=CC=C3)CC2)=C1
O=C(NCCCCC1NCCN(CCCl)CC1C2)CC=C(I)C=C2
CC1CC(=O)NC2=C(CCN3CCN(C4=CC=CC5=NC(C)=CC=C45)CC3)C=CC=C21
N#CC1=CC=C(N2CCN(CCCC=C3C=CN=C(S)[NH1]C=CC3)CC2)C=C1
CN(C)CCN1C=C(C2=CC=C(F)C(C(F)(F)F)=C2)N=C1C3CCNCC3
CN1CCN(C2=NC=CC3=CC=C(C=C23)N(CC(=O)C4=CC=CC=C4)CC)CC1
COC1=CC=CC=C1N2CCN(CCNC(=O)CC3CC4CCC3C4)CC2
C12OC3=CC=CC=C3NCCN2CCCNC=NC=C1NC(=O)C(CC4=CC=CC=C4)NC(=O)C5CCCN5C(=O)C=C
O=C(NCCNCCNCCCCCC1=CC=CC=C1CC2)CC=CC=C2
C1=CC=C(SC2=CC=CC=C2N3CCNCC3)C=C1
CN1C=C(CC2CN(CCCOC3=CC=C4C=CC=CC4=C3)CC2)C=N1
COC1=CC(C)=CC=C1N2CCN(CCN3C=NC4SC=C(C5=CC=CC=C5)C4=NC3=O)CC2
BrC1=CC=CC(N2CCNCC2)=C1
CC(C)OC1=CC2=CC=C1NC3CN(CC4CC2(NS(=O)(=O)C=CC=C(C5=CC=CC=C5)C=C)CC4)CC3
O=S(=O)(NCCCN1CCN(C2=NSC3=CC=CC=C23)CC1)C4=CC=C(Cl)C(Cl)=C4
OC1(C2=CC=C(Cl)C=C2)CCN(CC3=C[NH1]C4=CC=CC=C34)CC1
O=C(CC1=CC=CC=C1)NC2=CC=C(CN3CCN(C4=CC=CC=C4)CC3)C=C2
C1OC=CC=C1NCCN(CCCCNS(=O)(=O)C2=CC=C(C3=CC=CC=C3)C)C2CC
C1=CC=C(OCCN2CCCC3(CCCC3)C2)C=C1
COC1=CC=C2C(OCCNCCC3OC4=CC(Cl)=CC=C4C(=O)N3CC5CC5)=CC=CC2=C1
COC=CC=C1CC(C(O)CN2CCN(C3=CC=CC=C3C)CC2=C)OC1
O=S(=O)(NCCCN1CCC(C2=NOC3=CC(F)=CC=C23)CC1)C4=CC=C(Cl)C(Cl)=C4
COC=CC1=C(NCCC=2C=N[NH1]C=2)CC=C(OC)C=C1Cl
CC1=CC=C2C(N3CCN(CCC4=CC=CC5=C4CCC(=O)N5)CC3)=CC=CC2=N1
CC#CC=C1OC=C2C(OCCCCN3CCN(C4=CC=CC=5N=C(O)[NH1]C4=5)CC3)=CC=C2C1=O
O=C(CCCN1CCN(C2=NC=CC3=CC=CC=C23)CC1)C4=CC=C(OC=C4)CCC
CCCN(CCCCN1C(=O)CC(C)(C)CC1=O)C2COC3=CC=CC(OC)=C3C2
CC(=O)C=C1C=C(OCCCN2CCC(C3=NOC4=CC(F)=CC=C34)CC2CC=C)C=C1OC5CCOCC5
COC1=CC=CC=C1N2CCN(CCCCN3C(=O)C4=CC=CC=C4S3(=O)=O)CC2
C=C1CNCC2CC3=C(O)C=CC=C3CC21
COC1=CC=CC=C1NC2CN(CCCC3NC(O)=CC(OC(=O)NC4=CC=C(Br)C=C4Cl)C3)CC2
CC(CCC1=C[NH1]C2=CC=C(F)C=C12)NC3CN(CCCCNCC=C(F)C=CC4=CC=CC=C4)CC3
COC1=CC=CC(NCCN1CCCCNC(=O)OC(C)CC)P=C
C1OC2=CC=CC=C2NCCN1CC3CNC(O4)=CC(OC5C6OCCOC6)=C(OC)C=CC(C5)=CC=C43
COC1=CC=CC=C1NC2CN(CCCCCN3N=CC(=O)N(C)C3)OCC2
CC1=C2C=CC(OC3C4NCCN(C=NOC=CC=C4)CC3=C)N=C2C=C1C(N)=O
C1=CC=C1CNCCOC2=CC=CC=3[NH1]C=CC2=3
N(C)CCC1CNCN1C(=O)C2=CC=CC=C2OOC3=CC=CC=C3
COC1=CC=CC=C1C(=O)CCCCCN2CCN(C3=NOC4=CC=CC=C34)CC2
CCCN(CCC)C1COC=C(C2=CN(C3=CC=C(F)C=C3)C4=CC=CC=C24)C1
CCC1NCC2=CC=CC3=C2C1CC4=CC=CC(O)=C43
CC(C)(C)C=NC(N1CCN(CCCCN2CCC(NC(=O)C3=CC=CC=C3)CC2)CCC1)=CC(C(F)(F)F)=N
OC1=NC2=C(OCCNCC3=CC=CC=C3)C=C(Cl)C=C2[NH1]1
NCCC1=C[NH1]C2=CC=C(OCCCC(=O)N3CCN(C4=CC=C([N+1](=O)[O-1])C=C4)CC3)C=C12
O=C1N(CCC2CCN(CC3COC4=CC=CC=C4O3)CC2)CCN1C5=CC=C(F)C=C5
C1=CC=C(OCCNC2CCC3=CC=CC=C3C2Br)C=C1
COC1=CC=C(Cl)C=C1OCCNCCC(C2=CC=CC3=C2)(COC(C)C4=CC=CC=C4C(=O)O)CCC3
CC1CN(CCCCNC(=O)C2=CC=C3C=CC=CC3=C2C)CN1C4CCCN(C=O)CC4
CC(=O)C1=CC=C2[NH1]C=C(C3=CCCN(C)C3)C2=C1
O=C(NCC=CCN1CCN(C2=CC=CC(Cl)=C2Cl)CC1)C3=CC4=CC(I)=CC=C4S3
OC1(C2=CC=C(Cl)C=C2)CCN(CC3=C[NH1]C4=CC=CC=C34)CC1
CCCNC1CCC2=CC=CC=C2C1
CC1=CC=CC(S(=O)(=O)NCCCCN2CCC3(C=NOC4=CC(F)=CC=C34)CC2)=C1
NCCOC1=CC=C(F)C=2[NH1]C(O)=CC1=2
FC=C1C=C[NH1]C=C(CCNCCOC2=CC=C3C=N[NH1]C3=C2)C=C1
NC(=O)C1CCCN1C(=O)CCCCCN2CCN(C3=CC=CC(Cl)=C3)CC2
COC1=CC=C2[NH1]C=C(CCCCN3CCN(C4=CC=C5C(=C4)CCCO5)CC3)C2=C1
C12C=CC=C(CNC3CN1C=CC4=NC=CC=C(CCCN5CCN(C6=CC=CC=C6)CC5)C=C34)CC=C2
O=CNCC1=CC=CC=C1CNCCN(CC2=CC=C(OCCN3CCCCCC3)C=C2)CC
CC=1C(C)=C(O)N(CCC2NCCC(N=C(O)NC3=CC=C(F)C=C3)C2C=1)O
N#CCNC(=O)C(N1CCCC(CCN(C2=CC=CC=C2OC)CF)=CCC1)C3=CC=CC=C3
COC=C1C=CC[NH1]C=C(CCCCN2CCN(C3=CC=CC4=C3OCCO4)CC2)C1
FC1=CC=C(CCCCN2CCN(C3=CC=CC=C3OC)CC2C)C1
C1C(=O)NCCCC1CCN2CCN(C3=NC=CC=4OC=CC3=4)CC2CC
CCOC(=O)C=1[NH1]C2=CC=CC=C2C=1CCN(C)C
CCCN(CC(C)C)CCOC1=CC=CC(OC)=C1C2=CC=CC=C2
CCCCCCN1N=NC(C2=CC=C(NS(C)(=O)=O)C=C2)=N1
CCCCCNCN(CC)C=C(C1=CC=CC(F)=C1)C=CC2CC(=O)N(C)CC2
COC1=CC=C(C2C(=O)N(CCCCN3CCC(C4=C[NH1]C5=CC=CC=C45)CC3)C(=O)N6CCCC=C26)C=C1
O=C(CCCN1CCC(C2=NC3=CC=CC=C3S2)CC1)C(C4=CC=CC=C4Cl)OC5=CC=CC=C5P
C1=CC=C(OCCN2CCN(C3=CC=CC=4SC=CC3=4)CC2)C=C1
CN1CCN(C2=NC3=CC=CC=C3C4=CC=C(OCC5=CC=C6C=CC=CC6=N5)C=C42)CC1
CC(C)N1CCN(C2CC(C3=CC=C(F)C=C3)C4=CC=C(Cl)C=C42)CC1(C)C
C1CC(=O)OC2(CCNCCN1CCOC3=CC=C4C=CC=CC4=C3CC)C5=CC=C(Cl)C=C5CO2
O=C(CCCN1CCN(C2=NOC3=CC=CC=C23)CC1)C4=CC=C(F)C=C4
COC1=CC=CC(OC)=C1OCCNCCOC2=CC=CC=C2OCC3=CC=CC=C3
COC1=CC=CC=C1N2CCN(CCCCCNC(=O)C=3C=NN4C=CC=CC=34)C2
FC=CC=CCCCN1CCC2C(C1)C3=CC=CC4=C3N2CCCS4=C
OC=CC(Br)=CCC=C(O)C(O)=CO
COC1=CC=CC=C1CCN2CCN(C3=CC=CC=C3)CC2
CC1=CC=CC(C)=C1NCCNC(=O)N2CCC(CNCCC3=CC=C(F)C=C3C)C2(F)F
C=C1C=C2C(CCCCN3CCN(C4=CC=CC=C4)CC3)=C[NH1]C2=C1
CCCN(CCCCCN(CCC)C1CCC2=C(O)C=CC=C2C1)C3CCC4=C(O)C=CC=C4C3
COC1=CC=CC=C1N2CCN(CC3=CC=C(CN4CCCC4=O)[NH1]3)CC2
CN1CC(=O)NC2=CC=CC(CCN3CCN(C4=CC=CC5=NC(C)=CC=C45)CC3)=C21
C1OC2=CC=CC=C2NCCN1C3CCNC(=O)N(CCCCNC(=O)C=CC(O4)=CC(I)=CC=C4C=O)CC=CC3=O
COC1=CC=CC=C1N2CCN(CCCNC(=O)C=CC3=CC=C4C(=C3)OCO4)CC2
C1C2=CC=CC=C2N3CCN(CCCC1(NC(=O)OC4=CC=CC=C4C)OC)C3
CN(C(=O)NCCC1CCN(CC2COC3=CC=CC=C3O2)CC1)C4=CC=CC=C4
O=C1C2CCCCN2C(=O)N1CN3CCN(C4=CC=CC5=C4CC=COO5)CC3
C1COC2=CC=CC=C2NCCN1CCCCNC(=O)C3=CC=C(Cl)C(Cl)=C3OCCC
O=CCC1(CCCC1)C(=O)NCCC(O)CN2CCN(C3=NSC4=CC=CC=C34)CC2
COC(C(=O)N1CCC(F)(CNCC2=CC=C(C)C=N2)CC13)=CSC4=CC=C(F)C=C34
NC1=CC=C(I)C=C1C(=O)CCCN2CCC3C(C2)C4=CC=CC5=C4N3CCCS5
O=C(NCCN1CCN(C2=CC=C3C=CC=CC3=C2)CC145)CC6CC(CC4C6)C5
O=C1C2=CC=CC=C2C(=O)N1CCCCN3CCN(C4=NC=CC=5SC=CC4=5)CC3
CCN1CCCC1CNC(=O)C2=C(O)C(Cl)=CC(OC)=C2OC
CC(C)C1=CC=CC=C1OCCNC2CC(CNS(=O)(=O)C3=CC=C(Cl)C=C3)CC2
CCCCN1CCN(C2=CC=CC(Cl)=C2Cl)CC1
COC1=CC=CC=C1N2CCN(CCCNC(=O)C3CCCCN3C)OCC2
CN(C)CCCC1=C2C=CC(CN2)C3=CC=CC=C31
O=C(CCCN1CCC2(CC1)C(=O)N(CC3=CC=CC=C3)CN2C4=CC=C(F)C=C4)C5=CC=C(F)C=C5
NC1=CC(F)=CC=C1C(=O)CCCN2CCC3C(C2)C4=CC=CC5=C4N3CCCS5
COC1=CC=CC2=C1CCCC2CN(C)CCC3=CC=CC(OC)=C3
CCN1CCC2=CC=C3C=C2C1C4C=CC=C(C5=CC=CC=C5C)C43
COC1=CC=CC=C1NC2CN(CC=C3C=C(CNC(=O)C=CC4=CC=CC=C4O)[NH1]3)CC2
COC1=CC=CC=C1NC2CN(CC=C3NC(C4=C5N=C(NC(=O)N(C)C)N=C5C)(C)CN=C34)CC2
O=S(=O)(NCCCN1CCC(C2=NOC3=CC(F)=CC=C23)CC1)C4=CC=C(Cl)C(Cl)=C4
CCN1CCCC1CNC(=O)C2=CC(C)=C(O)C(Cl)=C2F
C12=CC=C(CNCCC1(CCC3=CC=C4N=C[NH1]C4=C3CC)C2)C
OC1(C2=CC=C(Cl)C=C2)CCN(CC3=C[NH1]C4=CC=CC=C34)CC1
CCC(C)NC(=O)C1=CC2C3=CC=CC=4[NH1]C=C(C3=4)CC2N(C)C1
ClC1=CC=CC(N2CCN(CCC3=CC=CS3)CC2)=C1Cl
O=CC1C2=CC=CC=C2OCC(OCCN3CCN(C4=CC=CC=C4F)CC3C)N1
CC1=CC=C2C(OCCN3CCC(CC4=CC=CC(CNC5CCCCCC5)=C4)CC3)=CC=CC2=N1
CCN1CCNC2=C(C=CC=C21)C3CN(CCCCCC(=O)CC4=CC=C(C(N)=O)C=C4)CCC3
C1OC2=CC=C(C)C=C2NCCN1CCNC(=O)C34CC5CC(CC3C5)C4C=C
OC(C1=C2C=C3C(=C1)OCO3)CCC(CCN4CCC(NC(=O)C5=CC=CC=C5)CC4C)C2
C1ON=C1CCN2CCN(C3=CC=CC=N3)CC2C
OCC1=CC=C(CCN2CCN(C3=CC=CC4=NC(F)=CC=C34)CC2)C=C1
CCCN(CCC)C1CC2=CC=CC3=C2N(CC3)C1
CC1CN(CCN2CCN(OC3=CC=C(OC4)C=C3CCN4)CC2)CN1C
CC1=CC2=C(OCCN3CCC(C4=CC=CC=C4OCC5=CC=CC=C5)CC3)CC=CCN=C2[NH1]1
ClC=C1C=CC(CCCN2CCN(CCCC3=C[NH1]C4=CC=CC=C34)CC2)=C1Cl
CC=1N=COC=1C=NN=C(SC=2CC3N4CCC5C46CCCC5C6C(O)=N3)ON=2
CC(C)C1=CC=CC=C1OCCN2CCC(NS(=O)(=O)C3=CC=C(F)C=C3)CC2
COC1=CC=CC=C1N2CCN(CCN(C(=O)C3=CC=CC(C)=C3)C4=CC=CC=N4)CC2
O=CC1C(CN2CC=C(C3=C[NH1]C4=CC(F)=CC=C34)CC2)CCN1C5=C(F)C=CC=C5F
O=C1C2=CC=CC=C2S(=O)(=O)N1CCCCN3CCC(C4=CC=CC=C4)C3
CCCC1NCC2CC3=CC=CC=C3CC21
COC1=CC=CC2=C1NCCN(CCCCNC(=O)CC3=CC=NO3)C2
C1=CC=C(OCCNCCOC2=CC=C3C=NN=CC2=C3)C=C1
CCCN(CCC1CC2CCCCN(CC2)C1CC3=CC=CC=C3C)CC4=CC=C(O)C=C4C
OCCN1CCN(CCCN2C3=CC=CC=C3SC4=CC=C(C5=CC=C(F)C=C5)C=C42)CC1
COC1=CC=CC2=C1C(O)CCC2CCCN3CCCCC3
CCCCNC(=O)C=C1C=C(OC2=CC=CC3=NC(C)=CC=C23)C=C1
C1C=CC=CC1S(=O)(=O)NCCC2CNCCC(C3=NC4=CC=CC=C4[NH1]3)C2=C
C12OC=CC=CC2(C=CC=C1CNC3CN=C(N4CCOCC4)NC3N=C)OC
CN1CCC2=C(SC=3N=CN(CCN4CCN(C5=CC=CC6=CC=CC=C56)CC4)C(=O)C2=3)C1
CON=C(CCC1NCCN(C2=CC=CO2)CC1C3=C)C=CC=C3
C1CCN(C2=CC=CC3=CC(Cl)=CC=C23)CN1CC4OCCCC4CCC=C=[N-1]
COC1=CC=CC=C1N2CCN(CCNC(=O)C3=CC=C(SC(=O)NC4=CC=CC(C)=C4)C=C3)CC2
COC1=CC=CC=C1N2CCN(CC3C=CC=C(CN4CCN(C5=CC=CC=C5OC)CC4)[NH1]3)C2
CCCN(CCC)C1CCC2=CC=CC(O)=C2C1
C=C(C(=O)OCC(C#CC1=CC=C(N)N=C1)CCC=CC=CC=C)C2=CC=C(C3=CC=CC=C3F)C=C2
CSC1=NC=C2C(=N1)CC(CN3CCC(C4=NOC5=CC(F)=CC=C45)CC3)CC2=O
OC1=CC2=C(C(I)=C1O)CCNCC2C3=CC=CC=C3
O=C1CC2(CCC(O)C2)CC(=O)N1CCN3CCN(C4=CC=CC=C4Cl)CC3
C1OC2=CC=CC=C2NCCNCCOC=CN1CCCNC(O)C3=CC=C(O)C=C3C
COC1=CC=CC=C1N2CCN(CCCCNC(=O)C=CC3=CC=CC=C3O)CC2
CC1(C)C(=O)NC2=CC=C(CCN3CCN(C4=NSC5=CC=CC=C45)CC3)C=C21
OC1=NC2=C(OCCNCC3=CC=CC=C3)C=C(Cl)C=C2[NH1]1
CC(CNC1CCN(C2=NSC=C3C=CC=C23)CC1)=C4NC5=CC=CC=C5C4=O
CNC1=CC(OC)=C(C(=O)NCCC2CCN(CC3=CC=CC=C3)C2)C=C1Cl
COC1=CC=CC(N2CCN(CC3CCC(C4=CC=CC=C4)(C5=CC=CC=C5)O3)CC2)=C1
CC1CCCN1CCNCCOC2=CC=C3C=C2CCC3
CCCC(C1)CC(C)CC(=O)N1CCCCN2CCN(C3=NSC4=CC=CC=C34)CC2
O=C(NC1CCC(CCN2CCN(C3=CC=CC(Cl)=C3Cl)CC2)CC1)C4=CC=CC=C4
CCN1CCCC1CNC(=O)C2=C(O)C(Br)=CC(O)=C2OC
C1C(C)OC2=CC=CC=C2CCCN1C3CCC(N(C)[O-1])=C3CC
CS(=O)(O)=NC1=CC=CC(OCCNCC2=CC=CC=C2)=C1
CCN1CCCC1CNC(=O)C2=C(O)C(Br)=CC(O)=C2OC
CCCCCCN(CCC)C1CCC2=CC=CC(C(N)=O)=C2C1
C1OC2=CC=CC=C2NCCN1CCCCNC(=O)C=CC3=CC=C(N(C)C)C=C3CC
C1OC=CC2=C(OC)C(NCCN2CCN1C(=O)C3C4CCC(CC4)CC3CC)=C
O=C(CCCN1CCC2(CC1)C(=O)N(CCC3=CC=CC=C3)CN2C4=CC=CC=C4)C5=CC=C(F)C=C5
O=C1[NH1]C2=CC=CC=C2C(=O)N1CCNC3CN(CCC(C4=CC=C(F)C=C4)C5=CC=CC=C5C)C3
ClC1=CC=C(N2C=C(OCCCN3CCCC3)C4=CC(Cl)=CC=C42)C=C1Cl
CCCCCN1CN(C2=CC=CC=C2)C3(CCN(CCCC(=O)C4=CC=C(F)C=C4)CC3)C1=O
CCCCCCN1CN(C2=CC=CC=C2)C3(CCCN(CCC(=O)C4=CC=C(F)C=C4C)C3)C1=O
CCC=C(C(=O)N1CCC2=CC3=CC=NC(N4CCN(C)CC4)=C3C=C21)C=NNC5=CC=C(C#N)C=C5
O=S(=O)(NCCCCN1CCN(C2=NSC3=CC=CC=C23)CC1)C4=CC5=CC=C(Cl)C=C5S4
OC1(C2=CC=C(I)C=C2)CCN(CC3=C[NH1]C4=CC=CC=C34)CC1
O=CC1C2CCCCN2C(=O)N1CN3CCN(C4=CC=CC5=C4OCCO5)CC3
COC1=CC=CC=C1N2CCN(CCCCNC(=O)C3CCCN3C(=O)CC4CC5CCC4C5C)C2
COC1=CC=CC=C1N2CCN(CCNC(O)=NC3=CC=CC=C3C)OCC2
COC=C1C=COC=C(C=CCNC2C3=C(C)C=C(C)CC3CC=C2)C=CC=C1
COC1=CC=CC=C1NCCN(CCCOC(NC(=O)C2=CC(Cl)=C(N)C(Cl)=C2)OC(F)(F)F)O
COC=C1C=C(S(=O)(=O)NCCCC(NCC2(O)CCC3=CC=C(CNCC4=CC=C(C)C=C4)C=C32)C)CC=C1
CCCN1CCC2=CC(OCCCl)=CC3=C2C1CC4=CC=CC(O)=C43
C=CCN1CCC2C3=C(C=CC=C3C(N)=O)CCC21
CN1CCC(C2=CC3=CC=CC=C3OC4=CC=CC=C42)CC1
COC1=CC=C2C(=C1)C(C3CCN(CCN4CCNC4=O)CC3)=CN2C5=CC=C(F)C=C5
CC(C)C1=CC=C(OCCCN2CC2(CC(=O)C3=CC=CC(Cl)=C3OCCC)C)C1
CC1=NC(C(=O)NCCCN2CCN(C3=CC=CC=C3OC)CC2=C)(F)C=C1F
CC(C)C1=CC=CC=C1OCCN2CCC(NS(=O)(=O)C3=CC=C(F)C=C3)CC2
NC1=CC=CC=C1C(=O)CCCN2CCC3C(C2)C4=CC=CC5=C4N3CCCC5
COC1=CC=CC=C1N2CC3N(CC=CC=CC=C(NCCN4C(O)=NC5=CC(F)=CC=C54)C=C3C)C2
O=C1CCC2=CC=C(OCCCN3CCN(C4=CC=CC=5C=COC4=5)CC3)C=C2N1
COC1=C2C(C(O)N(CCCCN3CCN(C4=CC=CC(C#N)=C4)CC3)CC2)=C5N=CC=CC5=C1
CCCN(CCCCN1C(=O)CC(C)(C)CC1=O)OC2=CC=CC(OC)=C2C
O=C(NCCCCN1CCN(C2=CC=CC=C2OCCF)CC1)NC3=CC=C4C=C3C5=CC=CC=C54
O=C(NCCN1CCC(CC1)C(=O)NCCCC2CCCCC2)C3=CC=C(F)C=C3
COCCCC1NC2CC(C1)C(CCNCCC3=C[NH1]C4=CC=C(F)C=C34)C2
COC1=CC=CC=C1N2CCN(CCCOC3=CC=C4C(=C3)NC(=O)CC4)CC2
COC1=CC=CC(CN2CCN(C3=CC=C(Cl)C=C3)CC2)=C1
C1N2CCC1(C3=C[NH1]C=CC=C(C4=CC(O)=CC=N4)N=C3)CC2
COC1=CC=CC=C1N2CCN(CCCCNC(=O)CC3=NC4=CC=CC=C4S3)CC2
COC1=CC=CC=C1N2CCN(CCCCNC(=O)CC3=CC=C4C=CC=CC4=C3)CC2
CCC1=NC(C(=O)CC2CN3CCCCC3C2)=C(N)N1C4=CC=C(Cl)C=C4
CC1=CC=C(O)C2=C1C3CCCN(C)C3CO2
O=C(NCCCCN1CCN(C2=CC=CC(Cl)=C2Cl)CC1)C3=CC4=CC(Cl)=CC=C4S3
CC(C)C1=CC=CC=C1N2CCN(CCCCCCC(=O)NCCCCC3=C(C#N)C=CC=C3)CC2
CCCN(CCN1CCN(C2=CC=CC(Cl)=C2Cl)CC1)C3CCC4=C(O)C=CC=C4C3
NC(=O)C1=CC=C2C(=C1)CCOC2CCN3CCC(C4=C[NH1]C5=CC(F)=CC=C45)CC3
O=CNC1=CC=CC2N=CN(C3=CC=CC=C3)C2C1C(F)(F)F
O=C1CCC2=CC=CC(C3=CC=CC=C3Cl)=C2N1CCCNCC4=CC=C(F)C=C4
O=C(NCCCCN1CCN(C2=NSC3=CC=CC=C23)CC1)C4=CC=CC5=CC=CC=C45
CCCN(CCC)C1CCC2=CC=CC(C(N)=O)=C2C1
COC1=CC=CC=C1N2CCN(CCCC3CCCN3C(=O)C4CCCC=5C=CSC=54)CC2
C12=CC(NCCN1CCCCCOCC3NC=C4C=CC=CC4=N3)=CC=CC=C2
O1C2=CC(CCCN3CCN(C4=CC=CC(Cl)=C4Cl)CC3)=C(Cl)C=C2[NH1]1
C12C=CC=C2CN3CN(CC4OC1(COC5=CC=CC=C5SC=CC6=C(C=CC=C46)C)CO)C3N=N
COC1=CC=CC=C1NC2CN(CC3=CC=CC=C3CNC(=O)CCC4=CC=C(C)C)C4CC2
C1CCS(=O)(=O)NC=CC=CC1CCN2CCN(C=CC3=CSC(C(N)=O)=C3C)C2=C
CCC1=C(Cl)C=C(O)C(OC)=C1C(=O)NCC2CCCN2CC
CCN1CCCC1CNC(=O)C2=C(OC)C=CC(C)=C2OC
CN1CCN(C2=CC3=CC=CC=C3NC4=CC=C(Cl)C=C42)CC1
CCCNC1CCC2CCC3C=NN(C4=CC=C(F)C=C4)C3=C2C1
COC1=CC=C(NC2CN(CCCCCCC3=C[NH1]C4=CC=CC=C34)CC2)C=C1
CC=CC1=C(CC(=O)N(CCCCN2CCC(C3=C[NH1]C4=CC=C(F)C=C34)CC2CC)CCC)C1=O
O=CCC1CC(C2=CC=CC=C2)C3=CC=CC=C31
COC1=CC=CC=C1N2CCN(C3CN=CC(=O)N(C)N=C(C4=CC=CC=C4)C=C3)CC2
CCCNC1CN(CC)CC(NC(=O)C2=CC(Br)=C(NC)N=C2OC)C1
O=CNCCCNCC1=CC2=CNC(C3=CC=CC(NS(=O)(=O)C4=CC=CC=C4)=C3)=CC2=C1C
CCN1CCC2=CC(Cl)=C(O)C=C2C3C4=CC=CC(C5=CC=C(CO)C=C5)=C4CCC31
CCCN1CCC2=CC=CC3=C2C1CC4=CC=CC(OC)=C43
NC(=O)C1=CC=C2C(=C1)CCOC2CCN3CC=C(C4=CC=CC5=CC=C(F)C=C45)CC3
COC1=CC=CC2=C1CN(CC3=CC=C(C4=CC=C(F)C=C4)[NH1]3)CC2
CC1=CC=CCS(=O)(=O)NCCCCN2CCC(C3=NOC4=CC(F)=CC=C34)CC2=C1
O=C1C2CCCN2C(=O)N1CN3CCN(C4=CC=CC5=C4OCCO5)CC3
CCOC(=O)C1=CC=CC(Br)=C1OCCNCCCOC2=CC=CC=C2OCC3=CC=C(F)C=C3
COC1=CC=CC=C1CCCN(C)CC2CCOC(C3=CC=CC=C3)=CC4=CC=CC=C42
O=C1C(C2=CC=C(Cl)C=C2)C3=CCCCN3C(=O)N1CCCCN4CCC(C5=C[NH1]C6=CC=CC=C56)CC4
FC1=CC=CC(OC2=CC=CC=C2N3CCNCC3)=C1
CCCN(CCN1CCN(C2=CC=C(C3=CC=CN=C3)C=C2)CC1)C4CCC5=CC=C(O)C=C5C4
CC1C(C)=C(O)N(CCCCN2CCN(C3=CC=CC(C(F)(F)F)=C3)CC2)C(=O)C1=O
COC1=CC=CC=C1NCCNCCOC2=CC=CC=C2OCC3=CC=CC=C3
CC=C1C=C2C(NC3CN(CCC=C4C=CC(NC(=O)NC5=CC=CC=C5C=C)=C4)CC3)=CC=CC2=N1
CC1(C)OC2=C(C=CC=C2N3CCN(CCCC4=C[NH1]C5=CC=CC=C45)CC3)NC1=O
CCCN(CCC)C1CC2=CC=CC3=C2N(CC3)C1
O=C1N(CCN2CC3=CC=CC=C3C2)CCN1C4=CC(Cl)=CC(Cl)=C4
CC1(C)SCN(CCCC2NC=C(C(=O)C3=CC=C([N+1](=O)[O-1])C=C3)OCC2)C1=O
CNC1=CC(OC)=C(C(=O)NC2CCCCN(CC)C2)C=C1Cl
C12N3C=C(C4C=CN(CCCNCC1CC(O)C(O)C=C5C=C(Cl)C(C=6C=NN(C)C=6)=C5CF)C4C)C3=N2
COC1=CC=CC=C1N2CCN(CCOC3=CC=C(C4=CN5C=CC=C(C)C5=N4)C=C3)CC2
COC1=CC=CC=C1N2CCN(CCSC3=NC4=CC=CC=C4[NH1]3)CC2
O=S1(=O)C2=CC=CC3=CC=CC(=C23)N1CCCN4CCC(C5=C[NH1]C6=CC=CC=C56)CC4
OCCN1CCN(CCCN2C3=CC=CC=C3SC4=CC=C(Cl)C=C42)CC1
CCCCNCCCCCC1=C(OC)C=CC=C1OC2COC3=C(O)C=CC=C3C2
COC1=CC=C2C(=C1)C(=O)N(CCN3CCN(C4=CC=CC(I)=C4)CC3)CC2
N#CC=CC=C[NH1]C=CCCCCN1CCN(C(=O)COC2=CC=C3[NH1]C=C(CCN)C3=C2)CC1C
C#CC1=CC(CN2CCN(C3=CC=CC=4[NH1]C=CC3=4)CC2)=C(OC)C1=O
COC1=CC=C(Br)C(O)=C1C(=O)NCC2CCCN2CC3=CC=C(F)C=C3
ClC1=CC=CC(N2CCN(CCCCN3CC4CCCCC34)CC2)=C1Cl
CC1=CC2=C(OCC(O)CN3CCC(C4=CC=CC=5C=CSC4=5)CC3C)C=CC=C2[NH1]1
CCCCN(C(=O)C1=CC2=CC=C1)C=C2CCCNPC(=O)COC3=CC=CC=C3C=CC=CC=C
CC1CN(C2CCCCC2)CCN1C(=O)C3CCC(C4=CC=CC=C4)CC3
CC(C1)CN(CCN2CCC(COC3=CC=CC=C3C(=O)N4CCCC4)C2)C5CCN=C15
O=S1(=O)C2=CC=CC3=CC=CC(=C23)N1CCCN4CCN(C5=CC=C(Cl)C=C5)CC4
COC1=CC=CC=C1N2CCN(CCCC3OC4CCCC(C3)N4C(=O)C5CC6CCC5C6C)CC2
COC1=CC=CC=C1NC2CN(CCCCNS(=O)(=O)C=CC3=C(C)C=CC=C3)CC2
CSC=NC(C1=C2C=C(Cl)C=C1)=CCN(CCC3=CC=C(Cl)C=C3)CC2
C1C2=CC=CC1(NC3CN(C4=CC=CC=C4CNC(=O)C5=CC=CN=C5)CC3=CC=CC)N2
COC1=CC=CC=C1N2CCN(CCCCNC(=O)C=CC3=CC=CS3)CC2
C1C=CC2=C(CCN(CCN2CC=C3C=CC=CC=C(F)C=C3C=CC(=O)N(C)C)CC)C4=CC=C(Cl)C=C4S1
O=S(=O)(NCCCN1CCN(C2=NSC3=CC=CC=C23)CC1)C4=CC=C(F)C(Cl)=C4
C#CC=CC(NCCN(CC12CC3CC(CC(C)(C3)C1)C2)CC)=CC(F)=COCCC4NCCCC4
O=C1C2=CC=CC=C2C(=O)N1CCCCNCC3COC4=CC=CC=C4O3
COC1=CC(N2CCN(CCCCC=C3C4=CC=CC=C4C(=O)N3NC5)CC5CC2)=C6N=CC=CC6=C1
CC1=CC=C(CNCC2(F)CCN(C(=O)CSCC3=CC=CC=N3)CC2)N=C1
CCCS(=O)(=O)NC1=CC=CC(CCN2CCN(C3=CC=CC4=NC(C)=CC=C34)CC2)=C1
CSC1=NC=C2C(=N1)CC(CN3CCC(C4=NOC5=CC(F)=CC=C45)CC3)CC2=O
CCCCNCOC1=CC=CC(OC)=C1CCC
COC1=CC=C(C=C1O)CCC2=CC=CC3=C2CN(C4CCN(CC5=CC=CC=C5)CC4)C3
O=CCCC1=CC=C(OC2CC3CCCC(C2)N3CC4=CC=C(C5=CC=CC=C5)C=C4)S1
CCCCN1CCC2CCC3(CCN(C4=CC=CC(C(F)(F)F)=C4)CC3C)CC2C1
COC1=CC=CC=C1NCCN(CCCCCCN2C=C3C=CC=CC3=C2C)C
CCN1CCCC1CNC(=O)C2=C(O)C(Cl)=CC(OC)=C2OC
OC1=CC=CC=C1NC2CN(CC3=CC4=C(F)C=CC=C4C(=O)N3)CCC2
CCCNCC1CCC2=C(O)C=CC=C2O1
COC1=CC=CC=C1N2CCN(CCCCCNC(=O)C3=CC=CC=C3C4=CC=CC=C4)CC2
CC1=CC=C(CNC2C(F)CCN(C(=O)CSC3CCCCC3C)C2N)C1
CCCCN1CCCC1CNC(=O)C2=CC(SC)=CC(O)=C2OC
COC1=CC=C(C2C(=O)N(CC(=O)NC3=CC=C(F)C(Cl)=C3)CC2C)C1
NC(=O)C1=CC=C(F)C=C1CC(N(CCCCN2C=CC3=CC(F)=CC=C32)C4CCC4)CO
FC1=CC=CC(=C12)C(NCCN3CCOCC3)C4=CC=CC=C24
ClC1=CC=CC(N2CCN(CCCCN3C=NC4=CC=CC=C43)CC2)=C1Cl
CC1=CC2=C(OCC(O)CN3CCC(C4=CC5=CC=C(F)C=C5S4)CC3)C=CC=C2[NH1]1
CCCN(CCCCN1C(=O)CC(C)(C)CC1=O)C2COC3=CC=CC(OC)=C3C2
C1OC2=CC=CC=C2NCCN1CCC3=CC=CC=C3CNC(=O)C=C4C=CC(C=CC)=NC4CC
C12=CN=C(NCCN1CCC3=CC=CC=C3C#N)C=C2
COC1=CC=C2[NH1]C=C(C3=CCNCC3)C2=C1
OC1=NC2=CC=CC(N3CCN(CC4CCC=5[NH1]C6=CC=C(F)C=C6C=5C4)CC3)=C2O1
COC1=CC(N)=C(Cl)C=C1C(=O)NC2CC3CCC(C2)N3CC4=CC=CO4
COC1=CC=CC=C1CC2=CC=CC3=C2C(C)N(C)CC3
CCCN(CCCCN1CCN(C2=CC=CC(Cl)=C2Cl)CC1)C3CCC4=CC=C(O)C=C4C3
OC1=NC2=CC(OCCN3CCN(C4=CC=CC=C4)CC3)=CC=C2[NH1]1
COC1=CC=C2[NH1]C=C(CCCCN3CCN(C4=CC=C5C(=C4)CCCO5)CC3)C2=C1
COC1=CC=CC=C1N2CCN(CCC(=O)C3CCCN3C(=O)C4CC5CCC4C5)CC2
O=C(NCCC1CCN(CC2COC3=CC=CC=C3O2)CC1)NCC4=CC=NC=C4
N=C(N)N1CCCCN2CCC2CN3CCC(C4=CC=CC=C4S(N)(=O)=O)CC3C1
COC1=CC=CC=C1N2CCN(CCCOC3=CC=C(C4=CN5C=CC=CC5=N4)C=C3)CC2
CC1=CC=C(CNCC2(F)CCN(C(=O)C3=CC=C(F)C=C3)CC2)N=C1
CCCCCNC1CCC2=CC=CC(OC)=C2C1
C1=CC=C(OC2=CC=CC=C2N3CCNC3)C=C1
COC1=CC=CC(CCN(C)CCN2CCN(C3=CC=CC(Cl)=C3)C2=O)=C1
C=CCN1CCC2C3=C(C=CC=C3OC)CCC2C1
CC1CC2=CC=CC=C2N1C(=O)CC3CCN(CC4=CC=CC(F)=C4)CC3
COC1=CC=C2[NH1]C=C(C3=CCNCC3)C2=C1
O=S(=O)(NCCCCN1CCC(C2=NOC3=CC(F)=CC=C23)CC1)C4=CC=CC5=CC=CC=C45
O=C1CC2C=C(C=C1OS(=O)(=O)N3CCCCC3CN(CC45CC6CC(CC(C6)C4)C5C)N2)CO
O=C(NCCCN1CCN(CCCC2=CC=CC=C2)CC1)C3=CC=C(F)C=C3
NC1=CC(F)=CC=C1C(=O)CCCN2CCC3C(C2)C4=CC=CC5=C4N3CCCS5
NN1C(SCCCN2CCN(C3=CC=C4C=CC=CC4=N3)CC2)=NC=5SC6=C(C=5C1=O)CCNC6
O=C(NCC#CC=C1C=C2N=CC=C(C3C=NN=CC3)C2S1)C4=CC=CC=C4
C1C=CC=CC=C(CCCN1CCCCC2=C[NH1]C3=CC=C(OC)C=C23)SC=O
O=CC(=CC1=CC=CC=C1N2CCNCC2)S(=O)(=O)CSC3CCCCN3
CC=1SC=2N=C(SCCCN3CCN(C4=CC=CC=N4)CC3)N(N)C(=O)C=2C=1C
COCC1=CC2=CCOC=C(OCCCCN3CCN(C4=CC=CC5=CC=CC=C45)CC3)C2C1=C
CCCN(CCC)C1CCC2=CC=CC(OC)=C2C1
COC=C1C(NCCN(C2CCN(CC3=CC(C)=CC(Br)=C3)CC2C4=C)C=CC=N4)=CC=C(OC(S)CCC5OCCOCC5)OC=C1O
CC1=CC2=CC(OCCCCNC3CCN(C4=CC=CC(Cl)=C4)CC3)=CC=C2[NH1]1
COC1=CC=CC=C1N2CCN(CCCCCN3C(O)=CC(NC(=O)CC4CC5CCC4C5)=C3)OCC2
CC(C)N1CCN(CCN2CCC(C3=CN(C4=CC=C(F)C=C4)C5=CC=C(Cl)C=C35)CC2)C1=O
CN(C)CC1=CN(C2=CC=C(F)C=C2)C3=CC=C(Cl)C=C13
CNC1=NC2=C3C(=N1)CC(CCN(CCCCC4=CC=CC(N=[N+1])=C4C)C3=O)CC2=O
CC1CN(CCN2CCN(C3CC(C4=CC=C(F)C=C4)C5=CC=C(Cl)C=C53)CC2)C1=O
COC1=C2C=CC=C1NCCN2CCCC=C3N(S(=O)(=O)C4=CC=C5C(=C4)CCC(=O)N5)CC=CC=CN3
CC1=CC=CC=C1OCCNC2CCOC(C3=CC=CC=C3)O2
CCCCCCOC1=CC=C2[NH1]C=C(CCN)C2=C1
CCCN(CCC1)CCCCCCNCCN(C2=CC=CC3=C2OCCO3)CC1
OC1=C2C(=C(O)N1CCCCN3CCN(C4=NC=CC=N4)CC3)C5C=CC2C6CCC56
COC1=CC=C2C(=C1)C(NCCN(C)C3=CC=CC=C3CC)C4=CC=CC=C4CC2
CNCCN1C=NCSC=C(C(=O)NC2CNC3=CC=CC3=C2)C1CCC
CCCNCC1=CC=C2CN=C(O)N(C(N)=O)C2C1
CC(C)CN1CN(C2=CC=CC=C2)C3(CCN(CCCC(=O)C4=CC=C(F)C=C4)CC3)C1=O
NC1=CC=C(F)C=C1C(=O)CCCN2CCC3C(C2)C4=CC=CC5=C4N3CCCC5
CCCN(CCCCN1C(=O)CC2(CCCC2)CC1=O)COC3=CC=CC(OC)=C3C
O=C1CSC(=O)N1CCCCNCCCC2C3=CC=CC=C3CCC2
C1OC=CC=C2CNCCN(CCCC3C=C[NH1]C=CC=C(CC)C=C3)C2=C1
N#CC1=CC=C2[NH1]C=C(CCCCN3CCN(C4=CC=C5C=CC=CC5=N4)CC3)C2=C1
CC(C)SC(C)(C)N(C)[NH1]C=CC1CCC=CC=C1C=O
COC1=CC2=C(C=C1O)C(C3)CC4=CC=C(O)C=C4CC23
O=C(CC1CNC2CCN(C=CN(C3=CC=C(F)C=C3)C4=CC=C(C(F)(F)F)C=C4C)C2C1C)C5C=C(N=CC=CC=N)C=C5
COC1=CC=C(N2CCN(CCCCCC(=O)NC3CCCC4=C(OC)C=CC=C43)CC2)C=C1
C=C1C=C(C2OC3=CC=CC=C3OC2C(=O)NC4CCN(CC5=CC=CC=C5)C4CC6)CC=CC=C6C=C1
O=C(NCCN1CCN(C2CCC3=CC=CC=C32)CC1)C4=CC=C(F)C=C4
O=C(NC(CC1=CC=CC=C1)CN2CCN(C3=CC=CC(Cl)=C3)CC2)C45CC6CC(CC(C6)C4)C5
COC1=CC=CC=C1CCCN(C2)CCOC3=CC=CC(Cl)=C32
CC1=NC(C2=CC=C(CS(=O)(=O)N3CCCN(C4CC4)CC3)C=C2)=NC(N)=C1Cl
CC1=CC(C)=C(N2CCN(CCCCC3=C[NH1]C4=CC=C(OC)C=C34)CC2)C(C)=C1
O=CCC1=CC(C2=CC=CC=C2)=CC=C1NCCCN3CCC(C4=C[NH1]C5=CC=CC=C45)CC3
O=C(NCC=C(O)NCCCN1CCN(C2=NSC3=CC=CC=C23)CC1C)OC4CCC4
CCCCN1CCC2=CC=CC3=C2C1CC4=CC=C(O)C(O)=C43
FC1=CC=CC(OC2=CC=CC=C2N3CCNCC3)=C1
O=C1C2=CC=CC=C2C(=O)N1CCCN3CC=C(C4=C[NH1]C5=CC=C(F)C=C45)CC3
OCCN1CCN(C2CC(C3=CC=C(F)C=C3)C4=CC=C(Cl)C=C42)CC1
CCN1CCCC1CNC(=O)C2=C(O)C(Cl)=CC(OC)=C2OC
CCOC1=CC=CC=C1NCCN(CCCCNC(=O)C=2C=C3C=CC=CN3C=2C)C
ClC1=CC=CC=C1N2CCN(CC3CC3C4=CC=CC=C4)CC2
O=CN(CCN1CC2CC1)C=3C=NN(C4=CC=C(F)C=C4)C=3C2
COC=CC1=CC(CCC(C)(C)NCC2NCCNCC2=O)OC1=C
COC1=CC=CC=C1N2CCN(CCOC3=CC=C4N=C(S)[NH1]C4=C3)CC2
N#CC(=C(N)N=CC1=CC=CC=C1)C2=CC=CC(Cl)=C2
CC1=CC=C(N2CCN(CCCCNC(=O)C3=CC=C(OCC(=O)O)C=C3C)C2C)C1
CC(C)(C)C(=O)NCC1=CC=C2C(=C1)C(CC3=CC=CC=C3)CCN2CC4=CC=C(F)C=C4
C1C=CC=C2C(OCCNC3CC(CC=CC=CC(CC(=O)N(C)C=C)C)C3=CC)=CC2=N1
COC1=CC=CC=C1NCCN(CCC2CNC(O)=C3C(=C4CCC5C(=CCCC5)C4C3)C2C)C
OC1=CC2=C(OCCNCC3=CC=CC=C3)C=CC(Cl)=C2[NH1]1
CC1CN(CCC(C2=CC=C(F)C=C2)C3=C(C)C=C(Cl)C=C3CCCC)C1=O
CN(C)CCC1=C[NH1]C2=CC=C(CCC3=NC(N)=NO3)C=C12
CN1CCN(C2CC(C3=CC=CC=C3)C4=CC=CC=C42)CC1
CC(C)C1=CC=CC=C1N2CCN(CCCCCC(=O)NCC3=CC=CC=C3)CC2
OC=1[NH1]C2=CC=CC=C2C=1CCCCN3CC=C(C4=CC=CC(C(F)(F)F)=C4)CC3
O=CC1=CC(OCCNC2CC3=CC=CC=C3CC2C)C(Cl)C=C1[NH1]
CC1CC2=CC=CC=C2C1N3CCNCC3
CC=C1C(C)=C(C2=CC(CN3CCN(C4=CC=CC(Cl)=C4Cl)CC3)=CC=C2CC)C1=O
O=CCC(C1=CC=CC=C12)CCCN2CC=C3C=C(OCCN4CCCCCC4C)C3=N
OC1(C2=CC=C(Cl)C=C2)CCN(CC3=COC4=CC=CC=C34)CC1
CCCN(CCC)C1CCC2=CC=CC(C(N)=O)=C2C1
C1CCCN(C(=O)C2=CC=CC=C2)C=C1C3C=C4C=C(CC5NCCN(C6=CC=C7C=C[NH1]C7=C6C)C5C)C4[NH1]3
CCN1CCCC1CNC(=O)C2=C(O)C(Br)=CC(O)=C2OC
CC1=CC=C2C(N3CCN(CCC4=CC=C5C(=C4)OCC(=O)N5)CC3)=CC=CC2=N1
[S+1]CC1=CC=C(NCCN(CCCCC2=C[NH1]C3=CC=C(F)C=C23)CC)N=C1
O=C(NC1CCC(CCN2CCN(C3=CC=CC(Cl)=C3Cl)CC2)CC1)C4=CC=CC=C4
CCCN(C)CCCCOC1=CC=CC2=CC=CC=C12
COC1=CC(N2CCN(CCCCNC(=O)N3CCCC3C4CC4)CC2)=C5N=CC=CC5=C1Cl
CCNC=NC1=CC=CC=C1CC=N
O=C1N(CCCC2CCN(CC3COC4=CC=CC=C4O3)CC2)CCN1C5=CC=CC(F)=C5
CN1C(=O)C2=C(N=C3N2CCCN3CCCCN4CCN(C5=CC=CC=C5)CC4)N(C)C1=O
COC1=CC=CC=C1N2CCN(CC#CCNC(=O)C3=C(C(C)S(=O)(=O)CC4=CC=CC=C4)SC3(C)C=O)CC2
CN(C)CCC1=C[NH1]C2=CC=C(OCC3=NC=CC=C3F)C12
FC(F)(F)C1=CC=CC(N2CCNCC2)=C1
O=C(NCCCCN1CCN(C2=CC=CC(Cl)=C2Cl)CC1)C3=CC4=CC(Cl)=CC=C4O3
CCCN(C(C)C)COC1=CC=C2C(=C1)C=C(OC3=CC=C(F)C=C3)C=CCCC2
NC(=O)C1=CC=C(F)C2=C1CC(N(CCCCN3C=CC4=CC=C(F)C=C43)C5CCC5)CO2
COC1=CC=CC=C1N2CCN(CCCCNC(=O)C=CC3=CC(Cl)=CC(Cl)=C3OCC)C2
CC1=NOC=C1C(=O)C2=C[NH1]C3=CC=C(NCCN(C4=NC=CC=N4)C)C=C23
C1=CC=C1N2CC(CCN3CCN(C4=CC=CC=5C=COC4=5)CC3)=C2[NH1]
O1C(C2=CC=C3C(=C2)OCO3)CCC(N4CCN(CC5=CC=CC=C5)CC4)CC1
ClC1=CC2=C[NH1]C=C(CC3CCN4CCOC=CC=CC=C4C3)C2=C1
CN1CCN(C2=NC=3SC=CC=3N4C=CC=C24)CC1
C1OC=CC(N2CCN2CCCCC3=C[NH1]C4=CC=C(OC)C=C34)=C1OCCCNCl
OC1=CC2=C(OCCN3CC4=CC=CC=C4C3)C=CC(I)=C2[NH1]1
O=C1C2CCCN2C(=O)N1CNCCN(C3=CC=CC4=C3CCCO4)C
C1=CC=C(OCCCCN2CCN(C3=CC=CC(Cl)=C3)CC2C)C1
COC1=CC=CC=C1N2CCN(CCCCN3CCC4=C(C=CC=C4C5=CC=CC=C5)C3=O)CC2
CCCN1CCC2=CC=CC3=C2C1CC4=CC=CC(OC)=C43
O1C2N=NC1(CCC=CC3=CC=C(NC4CNC(C5=CC=CC=C5)CC4)C=C3)N2
CC(C)OC1=CC=CC=C1NCCN(CC2=CC(NC(=O)C(C)C)=CC=N2)CC
NC1=CC(F)=CC=C1C(=O)CCCCN2CCC3C(C2)C4=CC=CC5=C4N3CCCS5
O1C=C2C=C(OCCN3CCN(C4=CC=CC=N4)CC3)C=CC(Cl)=C2[NH1]1
COC=C1C=CCNCC(CN2CCN(C3=CC=CC=C3OC)CC2)OC(C4=CC=CC=C4)=C1
FC1=CC=CC=C1OC2=CC=CC(F)=C2OC3=CC=CC=C3
CC1=CC=C2C(=C1)C(NCC3CC4=CC=CC=C4CC3C)COCC2
COC1=CC=CC=C1C(=O)CCCCN2CCN(C3=NOC4=CC=CC=C34)CC2
NCCC1=C[NH1]C2=CC=C(C3=NC(C4CC4)=NO3)C=C12
CC=C1C=C(N2CCN(CC3CCN(C4=CC=CC(C(F)(F)F)=C4)CC3)CC2CC)CC1=NC=CC5=CC=CN=C5
C1=CC=C(CN2CCN(C3=CC=CC4=C3OCCO4)CC2)C=C1
CC=C1C=C(OCC(C)C(=O)NCCCN2CCN(C3=CC=CC=C3OC)CC2)C=CC=C1[NH1]
CCCN(CCC)C1CCC2=NC=CC=C2C1
ClC1=CC=C2[NH1]C=C(CCCNCCOC3=CC=CC4=C3OCCO4)C2=C1
FC1=CC=C2[NH1]C=C(C3CCC(N4CCN(C5=CC=CC6=NC=CC=C56)CC4)CC3)C2=C1
COC1=CC=CC=C1N2CCN(C3CN4C(O)=C5C=C(Cl)C=CC5=C4C6=CC=CC=C63)CC2
COC1=CC=CC=C1NC2CN(C=3CC=NN(CCCCNC(=O)CCCCCC)CC=3CC2)CC
OC=C1C(OCCN2CCN(C3=CC=CC(Cl)=C3)CC2)=CN(C4=CC=CC=C4)C1=O
O=S(=O)(NCCCN1CCN(C2=NOC3=CC=CC=C23)CC1)C4=CC=C5C=C(Cl)C=CC5=C4
CCCS(=O)(=O)NC=C1C=CCCCCN1CCOC=C2C=CC=NC(C)=C(C)N=C2
CCCN(CCCCN1C(=O)CC(C)(C)CC1=O)C2COC3=CC=CC(OC)=C3C2
CC1=CC(C(=O)NC2CCN(CC3=CC=CC=C3)C2)=COC(C4=CC=CC=C4)=C1OBr
CN1CCN(C2=CC=CC3=C2OCCO3)CC1
CNCCC=C1S2CN=CN(CCN3CCN(C4=CC=CC=C4OC)CC3)C(=O)C21
CC=C(S(=O)(=O)NCCCCNCC1CCN2CCC(C3=NOC4=CC(F)=CC=C34)CC2C1)CSC5=CC6=C(F)C=CC=C6C5=O
COC1=CC=CC=C1N2CCN(CCCCCC(=O)NCCCCC3=C(OC)C=CC=C3)CC2
C#CCN(CCN1CCN(C2=CC=CC=C2OC)CC1)C3CCC=4N=C(N)SC=4C3
CC1=CC2=C(OCC(O)CN3CCC(C4=CC5=CC=C(F)C=C5S4)CC3CC)CC=C2[NH1]1
COC1=CC=C2C(=C1)CCC(CCN3CCN(C4=CC=C(Cl)C=C4)CC3)CC2
C1C(C)NCCN1CC2NCCN(C3CC(N4C(O)=NC5=CC=CC=C54)CC3C)C2C
CCN1CCC2=CC(OCCF)=CC3=C2C1CC4=CC=CC(O)=C43
C1N2C(=O)C=C(N=CN=C(NCCCN3CCN(C4=CC=CC(Cl)=C4)CC3)C(C)CNN=C2)[C-1]1
C1OC=CC=CCC21CCCN(CCCOC(C)C(C3=COC4=CC=CC=C34)CC)C2OC
C#CC=CC=CC(C(C)C1(N)CCN(C2=CC=CC(C(F)(F)F)=C2)CC1)=C
CNC1CN(C=NC2=CC=C(Cl)C=C2SC3=CC(Cl)=C(Cl)C=C3[NH1])CC1
C=CCN1CCOC2CC3=C(O)C=CC=C3CC21
CCN1CCCC1CNC(=O)C2=C(O)C(Cl)=CC(OC)=C2OC
C1=CC=C2C(N3CCNCC3)=CC=CC2=C1
COC1=CC=C2C=C3[N+1](=CC2=C1OC)CCC4=CC5=C(C=C43)OCO5
C1NCCC2(C=CSC=C(C3=CC=NC=C3)N(CC4=CC=CC=C4)C5=CC=CC=C5NC2)N1
C1SC2=NC=CC(=N2)CC1(CC3NCCC4(CC=5C=COC=5C=C4C)C3CC)O
CCCN(CCC1)CCC1CC=C
CCCN(CCCCN1CCN(C2=CC=CC(Cl)=C2Cl)CC1C3)CCC4=C(O)C=CC=C4C3
CN1CCC2=CC=CC3=C2C1CC4=CC=CC(OC5=CN=CN=C5)=C43
CC1=CC2=C(OCC(O)CN3CCC(C4=CC5=CC(Cl)=CC=C5S4)CC3C)C=CC=C2[NH1]1
C1=CC=C(C2=CC=C(CNCCCOC3=CC=CC=4[NH1]C=C(Cl)C3=4)C=C2)C=C1
CC1CN(CCC2=CC=C(O2)CC(=NN(CC(C)C)CCC=CC)OC)O1
O=C1C=CC(=O)N(C2=CC=CC=C2)N1CCCCN3CCN(C4=CC=CC(Cl)=C4)CC3
CCCN(CCC1=CC=CS1)C2CCC3=C(O)C=CC=C3C2
O=C1N(CCC2CCN(CC3COC4=CC=CC=C4O3)CC2)CCN1C5=CC=CC=C5
COC1=CC=CC(C(=O)NC2CC3CCC(C2)N3CC4=CC=C(F)C=C4)=C1OC
CCCCC1NCCC2=CC(Cl)=C(O)C=C21
O=C(CCCN1CCN(C2=NSC3=CC=CC=C23)CC1)C4=CC=C(F)C=C4
O=C(CCCN1CCN(C2=NOC3=CC=CC=C23)CC1)C4=CC=C(F)C=C4
O=S(=O)(NCCCCN1CCN(C2=NSC3=CC=CC=C23)CC1)C4=CC5=CC=C(Cl)C=C5S4
OC1(C2=CC=C(Cl)C=C2)CCN(CC3=C[NH1]C4=CC=CC=C34)CC1
CCCC1NCCC(C2=CC=CC=C2)C1=O
CCCN(CCN(CCC)C1CCC2=C(O)C=CC=C2C1)C3CCC4=CC(O)=CC=C4C3
CC(C)C1CC(=O)N(CCN2CCCC2)C(=O)N1CCCN3CCN(C4=CC=CC=N4)CC3
O=C(NCCCCN1CCN(C2=CC=CC3=C2OCCF)CC1)C=C(C4=CC=CC=C4)[NH1]C3C#N
C1=CC=C(CCCNCCOC2=CC=CC=C2OCC)C1
CCOC1=CC=CC=C1OCCN2CC3CC2CC(O)(C4=CC=C(Cl)C=C4)C3CO
OCCN1CCN(C2CC(C3=CC=C(F)C=C3)C4=CC=C(Cl)C=C42)CC1
C1OC=CC=CC1(C(=O)NC2CC3CCC(C2)N3CC4=CC=C(F)C=C4C)OC
C=CCN1CCC2C3=C(C=CC=C3C(N)=O)CCC21
CC1=CC=CC(F)=C1OC2=CC=CC=C2C3CCNCC3
CC1(C)C=C2C=[N+1](C=CC=C(S(=O)(=O)NC3CCN(CC(=O)O)C3)C4=CC=CC)C4S2=C1
COC1=CC=CC=C1N2CCN(CCCCNC(=O)C=CC3=CC=CC(Cl)=C3OC)CC2
C1C2(CCCCC(=O)C1(CCCNCCN(C=CC3=CC=C(C(F)(F)F)C=C3C)CC)CSC2)C=O
COC1=CC2=CC=CC(C3CCCN(CCNS(C)(=O)=O)C3)=C2C1
COC1=CC=CC=C1OCCNCC2COCC(C3=CC=CC=C3)O2
COC1=CC=CC=C1N2CCN(CCC3=CC=C(C4=C[NH1]C5=CC=C(F)C=C45)C=C3)CC2
COC1=CC=CC=C1N2CCN(CC3=CC=C(CN4CCCCC4=O)N3C)CC2
O=S(=O)(NC1CCC(CCN2CCN(C3=CC=CC(C(F)(F)F)=C3)CC2)CC1)C4=CC=C(F)C=C4F
COC1=CC=CC=C1N2CCN(CC3=CN(C)C4=C(N)C=C(C)C=C43)CC2
COC1=CC=CC=C1N2CCN(CCCOC3=CC=C4C(=C3)NC(=O)CC4)CC2
CNCCCCCC1CCN(C2=CC=CC3=CC=CC=C23)CC1
COC(=O)C(C1=CC=CC2=CC=CC=C12)CC3C(CCCCl)NCC3
CCCN(CCN1CCN(C2=CC=CC3=NC=CC=C23)CC1)C4CCC=5N=C(N)SC=5C4
O=C1CC=CC=COCCC2N3CCC(C4=NOC5=CC(F)=CC=C45)CC3CC2N1
COC1=CC=CC(C(=O)NCCCN2CCN(C3=CC=CC=C3OC)CC2)=C1
ClC1=CC=C(CNCCOC2=CC=C(Cl)C=3[NH1]C=C(Cl)C2=3)C=C1
COC1=CC=CC=C1N2CCN(CCCCCNC(=O)C=CC3=CC=CC=C3Cl)CC2
O=C(NC1CCC(CCN2CCN(C3=CC=CC(Cl)=C3Cl)CC2)CC1)C4=CC=CC=C4
COC1=CC=CC2=C1CC(N(C)CCC3=CC=CC=C3)CC2
NC1=CC=CC=C1C(=O)CCCN2CCC3C(C2)C4=CC=CC5=C4N3CCCC5
COC1=CC=CC=C1N2CCN(CCCCN3C(O)=NC4=CC=CC=C43)CC2
C12OC=CC=C(NCCN(CCCC=N[O-1])CCC1)C=C2NC(=O)CCC
C1=CC=C(OCCNCC2CC3=CC=CC=C3OCC2)C=C1
BrC1=CC=CC=C1C2CCN(CC3=CC=CC=C3)CC2
C1NCCC2=C1SC=3N=CN(CCN4CCN(C5=CC=CC=C5O)CC4)C(=O)C=32
CNCCC=C1C=NSN=C1OCCCCCNCC2CCC3=CC=CC=C3O2
O=C(CCCNCCC(C(=O)[NH1]C1=CC=C(F)C=C1)F)SC2=CC=C(F)C=C2
O=C(NCC1=CC=CC=C1N2CCNCC2)C3=CC(Cl)=C(Cl)C=C3I
COC1=CC=CC=C1C2NCC(CNCCC3=C[NH1]C4=CC=C(F)C=C34)C2
OC1(C2=CC=C(Cl)C=C2)CC3CCC(C1)N3CCCOC4=CC=C(F)C=C4
O=C1[NH1]C2=CC=CC=C2C(=O)N1CCN3CCN(C4CC(C5=CC=C(F)C=C5)C6=CC(Cl)=CC=C64)CC3
C=C1CNCC2CC3=C(C=CC(O)=C3O)CC21
CC(C)(C)NC(=O)NCCCCNC1CN(CC2C(C3=CC=C(F)C=C3)C4=CC=C(Cl)C=C42)CC1=O
C=1CSCN=C(SCC(=O)CCl)N(CC2CN3CCN(C4=CC=CC=N4)CC3C2)C=1Cl
COC1=CC=C(F)C=C1OCCNCCCC2=C[NH1]C3=CC=CC=C23
COC1=CC=C2[NH1]C=C(C3C=NCCC3)C2=C1
CCCOC1=NC2=C(C(=O)N(C)C(=O)N2C)N1CCCCN3CCN(C4=CC=CC(Cl)=C4)CC3
CC(C1NC=CC=C1CSN2C=CC=CC=CC=C2)=NNCCCCN3C(=O)CCCC3=O
CSC1=CC(CNC2CN(CCCC3=C[NH1]C4=CC=C(F)C=C34)CC25)=CC=C(C#N)C=C15
NN1C(SCCCN2CCN(C3=CC=C4C=CC(O)=NC4=C3)CC2)=NC=5SC=CC=5C1=O
FC1=CC=CC=C1NC2=C(CCN3CCN(C4=CN=CS4)CC3)C5=CCN=C25
ClC=C1C=CC(NC2=NC=C(C3=CC=CC4=NC=CC=C34)CC2)=C1Cl
NC1=CC=CC=C1C(=O)CCCN2CCC3C(C2)C4=CC=CC5=C4N3CCCS5
CN(C)C1=CC=C(S(=O)(=O)NCCCCNC2CN(C3=CC=CC=C3OCCF)CC2C)C1
O=CN(CCC1CCN(CC2COC3=CC=CC=C3O2)CC1)CC4CCNCC4
CN1CC2=C(C=C3N(C)C(C)C(=O)C=C3CCC2)C1
CCN(C)CC1=CC=C(C2=CC3=CC=CC=C3C(O)=NN2)C=C1
CCCN(CCC)C1CCC2=NN3C=CC=CC3=C2C1
CCCN1CCC2=CC=CC3=C2C1CC4=CC=C(O)C(O)=C43
OCCN1CCN(C2CC(C3=CC=C(F)C=C3)C4=CC=C(F)C=C42)CC1
CC1CC2=CC=CC=C2N1C(=O)CC3CCN(CC4=CC=CC(F)=C4)CC3
CC(C)N1CN(C2=CC=CC=N2)C3(CCN(CCCC(=O)C4=CC=C(F)C=C4)CC3)C1=O
CC(=O)NC=C1C=CC(NC2CCN(CCCC3CNC4=CC=CC(F)=C43)CC2)=C1
COC1=CC=CC=C1N2CCN(CCCC3NC(O)=CC(NC(=O)C(C)C4=CC=CC=C4)=C3)OCC2
C1OC=CC=C(S(=O)(=O)NC=CC=C(CCC(F)CF)CC)C1N2CCN(C)CC2
C1=CC=C2C(CCCNCCOC3=CC=CC=4C=C[NH1]C3=4)=C[NH1]C2=C1
CC1=CC2=C3C(=C1)C4=C(C=CC(O)=C4O)CC3N(C)CC2
CN1CCC(C2=C[NH1]C3=CC=C(NC(=O)C4=CC=C(Cl)C=C4Cl)N=C23)CC1
ClC1=CC(N2CCN(CCCCC3NC=CC4=CC=CC=C43)CC2)=CC(Cl)=C1Cl
COC=N[NH1]C=CC(N1CCN(CC2=CC=C(Br)C(Br)=C2)CC1)=NC=C
COC1=CC=CC=C1N2CCN(CCNC(O)=C3C=C(Br)C4=CC=CC=C4C3=C)C2
OC1(C2=CC=C(OC3=CC=CC=C3N4C=CC=C4C)C2C)CCC1
CC1=CC=C2C(N3CCN(CCC4=CC=CC5=C4OCC(=O)N5C6CC6)CC3=C)C=CC2=N1
O=C1CCC2=CC=CC=C2N1CCN3CCC(C4=CC=C5[NH1]C=CC5=C4)CC3
CCCN(CCCCN1CCN(C2=CC=CC(Cl)=C2Cl)CC1)C3CCC4=CC=C(O)C=C4C3
N#CC1=CC=C2C(=C1)C(C3CCN(CCN4CCNC4=O)CC3)=CN2C5=CC=C(F)C=C5
FC1=CC=C2[NH1]C=C(CCNCCOC=CC=CC3=N[NH1]C=C3)C2=C1
CC(C)N=C(N)NNCCCNC1CCC2=CC=CC=C2O1
CN(C1)C=CC=C(C(=O)NCC2C3CCN2CC(=O)N3CC(C)C)C1
CCN(C)CCOC=C1C2=CC=CC=C2N(C)C1
C1CCN(CCC)CCOC2=C1C=CC=C2C(=O)C3=CC=C(OCC4=CC=CC=C4)C=C3
C1OC=CC=C(CC(=O)N(CCCCN2CCC(C3=NOC4=CC(F)=CC=C34)CC2C)C=O)C1
C1N(C)C=CC=C(C(=O)NCCCCCNCCSC)C1
FC(F)(F)C=NC=C(N=CNCCCN1CCN(C2=CC=CC(Cl)=C2)CC1)N(N)C
C1C=CN=CC(C2=C3C=CC(=C2)C(NCC4CC=C5[NH1]C=C(C#N)C=C45)C3)=C1C
OC1=C2C(=C(O)N1CCCCN3CCN(C4=NC=CC=N4)CC3)C5C=CC2C6CCC56
NC(=O)C1=CC=C2C(=C1)CCOC2CCN3CC=C(C4=CC=CC5=CC=C(F)C=C45)CC3
OC(C1=CC=C2C(=C1)OC3O2)CCN(CCOC4=CC=C(F)C=C4C)C3
CCCN(CCCC1=C[NH1]C2=CC=C(F)C=C12)C3COC4=C(F)C=CC(C(N)=O)=C4C3
COC1=CC=CC=C1N2CCN(CCCCN3C(O)=CC(NC(=O)C4C5CC[N+1](C)(CCCCC4)C5)=C3)CC2
CCNC(=O)C1=CC=C(OC2CCC(CCN3CCN(C4=CC=CC=C4)CC3)CC2)C=C1
CC(=O)NC=CC=CC1(NCCN1CCCCC2=C[NH1]C3=CC=C(OC)C=C23)O
CC1=CC=CC(C2CCN(CC3NC(=O)NC3I)CC2)=C1C
O=CC1CN(CCC2CCCN2C(=O)C3CC4CN3C(=O)N4)CCC1
OC1=NC2=CC=CC=C2N1CCCN3CCN(C4=CC=CC=C4)CC3
OCCNC1CCC(C2=CN(C3=CC=C(F)C=C3)C4=CC=C(Cl)C=C24)CC1
C1=C(C2=CC=CC=C2)CCN1CCC3=CC=C4N=C[NH1]C4=C3C
COC1=CC=C(Cl)C=C1N2CCN(CCNC(=O)C3=CN=C(C4=CC=C(F)C=C4)N3)CCC2
COC1=CC=2C=CN(CCCNC3CN(C4=CC=C(F)C=C4OCCC5=CC=CC=C5C)C3)C=2C1=O
CN1CCN(C2CC(C3=CC=CC=C3)C4=CC=C(Cl)C=C42)CC1
CCCCS(=O)(=O)OC1=CC=CC=C1CC(=O)CC(C2=CC=C(F)C=C2)CC
C=C(CCCOC(C1=CC=C2C=C1)(CN3CCC(C4=CC=CC=C4)CC3)CN2C(=O)OCCO)C
CC(C)CCCC(=O)NC1CCC(CCN2CCN(C3=CC=CC(Cl)=C3Cl)CC2)CC1
CC(=O)C=C1C=C(OCCCCN2CCC(CC3=CC=CC=C3)CC2C)COC1
ClC1=CC=C2[NH1]C=C(CCCCN3CCN(C=CC4=CC=CC=C4)CC3)C2=C1
FC=CC=CSCCC1NCCC(C1)N=C(N2CCCC2)C=CC=C
COC(=O)NC1=CC=CC(CC2CCCN2C(=O)COC3=CC4=C[NH1]C=C(C4C)C=C3)=C1
CCC=CCC(=O)OC=CC(OCCCCN1CCN(C2=CC=CC=C2OC)CC1)=CC=CC=C
O=COC1=CC=CC=C1OC=CC=CCOCCCCN2CCC(CSC3=CC=CS3)CC2=C
COC1=CC=CC=C1NCC2NCC=CN(C3=CC=C(F)C=C3)CC(=O)C4=CC=CC=C4OCC2
OC1=CC(C2=C[NH1]C3=CC=CC=C23)=C(O)N1CCCCN4CC=C(C5=CSC6=CC=CC=C56)CC4
CCCN(CCN1CCC(N2C(O)=NC3=CC=C(F)C=C32)CC1)C4COC5=CC=C(F)C=C5C4
CCN1C2CCC3(C1)C=CC(CN4CCN(C5=CC=CC=C5)CC4)=C32
CC1=CC=C(CNCC2(F)CCN(C(=O)C3=CC4=CC=CC=C4O3)CC2)N=C1
CCCN(CCCCN1CCN(C2=CC=CC(Cl)=C2)CC1)C3CCC=CC=C3C[OH0]C4=CC=CC=C4C(=O)N(C)C
CCCNCOCCC1=CC=C(O)C=C1O
O=C(NC1CCC(CCN2CCN(C3=CC=CC=4[NH1]C=CC3=4)CC2)CC1)C5CCCC5
CCCN(CCN1CCN(C2=CC=C(C3=CC=CN=C3)C=C2)CC14)CCCC=CC=C4NC(=O)C=CC=C(C)C(Cl)=C
O=C(N1CC(F)C2C13CCCC2C)CC3
CC1=CC=CC(CCN(CCN(C=CC2=C(F)C=C(CCF)N=C2CC)CC)CC)=C1
CN1CCC2=CC=CC=C2CC3=CC(Cl)=C(O)C(Cl)=C3CC1
CC1=CC=C(CNCC2(F)CCN(C(=O)C=3C=CSC=3)CC2)N=C1
CCCN(CCC)C1CC2=CC=C(O)C=C2C1C3=CC=CC=C3
O1C(COC=CC2=CC=3[NH1]C=CC=3C=C2CN)C1=O
CCCCN1CN(C2=CC=CC=C2)C3(CCN(CCCC(=O)C4=CC=C(F)C=C4)CC3)C1=O
CCNCCCC1=CN(C2=CC=C(F)C=C2)C3=CC=C(Cl)C=C13
COC1=CC=CC2=C1NCCN(CCCCCC3=CC=C(C4=CC=CC=C4)C=N3)C2
FC1=CC=CC(Cl)=C1OC2=CC=CC(F)=C2OC3CCNCC3
CCN1CCCC1CNC(=O)C2=C(O)C(Cl)=CC(OC)=C2OC
NS(=O)(=O)C1=CC=C(CCN2CCN(C3=CC=CC(C(F)(F)F)=C3)CC2C)C1
C12OC=CC=CC2CN(C)CCC=C1C3=C[NH1]C4=CC=C(CC)N=C34
COC1=CC=CC=C1N2CCN(CCN3C(O)=C4C=C(Br)C=CC4=C3C5=CC=CC=C5)CC2
CCC1N(CCCCCCN(CCC)C2CCC3=C(O)C=CC=C3C2CCC)C(O)C4=CC=C(F)C5=C4C(O)=CCCC51
CC(C)=CCN1C2CC(CC1)CC3=CC=CC(F)=C3C2
CCCCCCCOC1=CC=C2[NH1]C=C(CCN)C2=C1
OCOC1=CC=CC(=C1)C(C2=CC=C(O)C=C2)=NC=CNC3=C(Cl)C=CC=C3Cl
CCCN(CC1NCCN(CC2=CC=C(F)C=C2C)C1C3)CCC4=C(O)C=CC=C4C3
O=C(NC1CCCCCC1)C2CC3=C(SC4=CC=CC=C34)CN2
CSC1=CC=CC=C1C(=O)NCCC2CCN(C3=CC=CC4=C3OCCO4)CC2
O=C1C2=CC=CC=C2N=NN1OCCCN3CCN(C4=CC=C5C=C4CC=NS5C)C3
O=C1N(CCN2CC3=CC=CC=C3C2)CCN1C4=CC(Cl)=CC(Cl)=C4
NC1=CC=CC=C1C(=O)CCCN2CCC3C(C2)C4=CC=CC5=C4N3CCCS5
O=C(CC1CCN(CCC2=CC=C(O)C=C2)CC1)C3=CC=C(F)C=C3
COC1=CC=CC=C1N2CCN(CCCC3NC=C4C=NC5=CC=CC=C5C4=C3)CC2
CCN1CCC2=CC=CC3=C2C1CC4=CC=C(O)C(O)=C43
COC1=CC=C2[NH1]C=C(CNC3CC(O)(C4=CC=C(Cl)C=C4)CCC3)C2=C1
CC1=CC=C2C(N3CCN(CCC4=CC=CC5=C4OCC(=O)N5CC6CC6)CC3)=CC=CC2=N1
C#CC1=CC(N2CCNCCCCCCNC(=O)N(CC3=CC=CC=C3)CCCCCC2)=C4C=CC=CC4=C1
O=C(NC1CCC(CCN2CCN(C3=CC=CC(Cl)=C3)CC2C)C1C4)CC=CC=C4
COC1=CC=CC=C1NCCN(CCN2C(=O)C3CCCN3C2=O)C
COC1=CC=CC=C1N2CCN(CCCCOC3=CC4=CC(O)=C5C=C4C(=O)C3=C5)CC2
CC1CN(C2=CC=CC3=CC=C(F)C=C23)CN1CCC4OCCCC4
NC(=O)C1=CC=C2C(=C1)CCOC2CCN3CC=C(C4=CC=CC5=CC=C(F)C=C45)CC3
OC1=NC=C(N2CCN(CC3=CC=CC=C3)CC2)C=CC=C[NH1]1
FC1=CC=CC=C1N2CCN(CCCCCN3C(=O)SC4=CC=CC(Cl)=C43)CC2
COC1=CC=CC2=C1N3CCN(CCCCNC(=O)C=CC4=CC=CC=C4)CC3C2=O
CNCCCNC(N)=NC1=CC=CC=C1S
COC1=CC=CC=C1N2C=C(CN3CCN(C4=CC=CC=C4)CC3)C5=CC=CC=C52
O=C(CCCN1CCC2(CC1)C(=O)N(CC3=CC=CC=C3I)CN2C4=CC=C)C=C4C5=CC=C(F)C=C5
O=CN1C(=O)C=C2C=C1CCC2COC=CC=CCCCN3CCN(C4=CC=CC(Cl)=C4Cl)CC3=C
OCCN1CCN(CCCN2C3=CC=CC=C3SC4=CC=C(C(F)(F)F)C=C42)CC1
COC=C1C=COC=C(C2NCCOC3(COC4=NC=CC=C4O3)C2)C1=C
C=CCN1CCN(C2=NC=3SC=CC=3N4C=CC=C24)CC1
C1=CC=C(OCCNCCOC2=CC=CC=C2C3C4CNCC34)C=C1
COC1=CC=CC=C1NCCN(C2CCC3N4C(O)=CC(N=S(C)CCC4)=NC=C32)CC
N#CC1=CC=C(C2SC=NC(O3)=CC=CC=C3N2CCOCC)C=C1
C12CNC=C2C=NCCN1CCCCC3=C[NH1]C=CC=C(CCCF)C=C3
FC1=CC=C2CC(CCCN3CCN(C4=CC(Cl)=CC(Cl)=C4)CC3)=C[NH1]C12
COC1=CC=CC=C1N2CCN(CC3=CC=C(C(=O)C(C)(C)C)C=C3)CC2
COC1=CC=CC=C1N2CCN(CCN(C(=O)C3CCCC4(C3)CC5=CC=CC=C5)C4CC)CC2
O=C1CC2(CCCC2)CC(=O)N1CCN3CCC(C4=CC=CC=C4)CC3
O=C1C2=CN=C3C=CC=CC3=C2N=CN1CCCCN4CCN(C5=CC=CC=C5F)CC4
COC1=CC=CC=C1N2CCN(CC3=CC=C(CN4CCCCCC4=O)N3)CC2
CC1=CC=C2C(N3CCN(CCC=CC4=CN=C(S)N=C(C)C=CC=C4C)CC3)=CC=CC2=N1
CCOC(=O)C1=CC=C2[NH1]C=C(C3=CCCN(C)C3)C2=C1
CCCN(CCC)CC1CCC2=CC=CC(OC)=C2C1=O
COCCSC(C(=O)NCC12CCCC(C1)C3(CCCC3)CC2C4)=CC=CC=C4
C1=CC=C(CC2C(NCOC3=CC=CC=C3OC4CC4)=N2)C1OC5CC5
C1OC=CC=C1OC(CCC(=O)C=C2CCC(N2CC3CCC3)C=C4)OC=CC4=C
OC(CCN1CCN(C2=CC=C3C=CC=CC3=N2)CC1)C4=CSC5=CC=C(F)C=C45
COC1=CC=CC=C1NCCN(COC(OC(CF)CNC(=O)C2=CC=CC=C2[N+1]=O)[O-1])CC
C#CC1=CCC(N(CCC2)CCCNC(=O)CC(C)(C)C2)=CN(C)C1=O
C=C1CCC(OC)(C(=O)C2=CC=CC=C2I)N1C=CC3=C(C)CCCC3
O=C1C2=CC=CC=C2C(=O)N1CCCCNCC3CCC4=CC=CC=C4C3
O=C1CC=C2C=C(OCCCCN3CCN(C4=CC=CC=C4Cl)CC3)C=C2N1
CCC(=O)NC1CCC(CCN2CCN(C3=CC=CC(Cl)=C3Cl)CC2)CC1
CC=1[NH1]C2=CC=CC=C2C=1CN3CCC(O)(C4=CC=C(Cl)C=C4)CC3
COC1=CC=CC=C1N2CCN(CC3=CC=C(CN4CCCCC4=O)O3)CC2
CNC1CN(C=CC2=CC=CC(NC3=CC=CC(C(=O)N4CCCCC4)=C3)=C2)CC1
CN(C)CC=1CC=C(C2=C[NH1]C3=CC=C(C(=O)NC4CCCCCC4)C=C23)C=1
O=C1N(CCN2CC3=CC=CC=C3C2)CCN1C4=CC(F)=C5C(Cl)=C4CCCC5
CCN(C)CCC1=C(C2=CC=CC(F)=C2)[NH1]C3=CC=CC=C13
CCCN(CCCC1=C[NH1]C2=CC=C(F)C=C12)C3COC4=C(F)C=CC(C(N)=O)=C4C3
O=C(NCCC1=CC=CC2=C1S(=O)(=O)C3=CC=C(C(F)(F)F)C=C3)C2C4=CC=CC=C4
C1CCN(CCCN(C)CCC2=C[NH1]C3=CC=CC=C23)CN1CCCC4=C[NH1]C5=CC=C(F)C=C45
COC1=CC=CC=C1N2CCN(CCC(CNC(O)=NC(C#N)=NC=CC3)CC3C)C2
O=S(=O)(C1=CN=C2C=CC=CC2=C1)NC3CC(CCN4CCN(C5=CC=C(Cl)C=C5)CC4)CC3
O=S(=O)(NC1CCNCCC2CC(N3CCN(CC4=CC=CC=C4)CC3)CC2C)CC5=CC=CC=C51
C1OC(=O)C=CC=C1NCCN(CCC2CC(C3=CC=CC=C3)(C4=CC=CC=C4)OC2)OCC
COC1=CC=CC=C1N2CCN(CCC(=O)C3=C[NH1]C4=CC=CC=C34)CC2
CCCC1CCCCN1CCCCCCN2CCN3N=CC=C3C2
CC(C)CN1CN(C2=CC=CC=C2)C3(CCN(CCCC(=O)C4=CC=C(F)C=C4)CC3)C1=O
OC(CNC1CCCCC1)COC2=CC=CC=3[NH1]C=CC2=3
N#CC1=CC(C2=CCN(CCCCC3=C[NH1]C4=CC=CC=C34)CC2)=COC5=CC=CC=C15
CN1CCC2=CC=CC3=C2C1CC4=CC=C(O)C(O)=C43
COC1=CC=CC2=C1CC(N)CC2
CN1C2=CC(OC)=C(C(=O)NC3CCN(C4=CC=CC=C4)CC3)C1=C(Br)C5=CC=CC=C52
C1OC=CC=C1NCCN(CCCCC(=O)NCC2=CC=CC=C2)CC=C
CCCN(CCC)C1CCC2=CC=CC(O)=C2C1
C1OC=CC=CC1C(=O)NC2CCCCC(C23)S3(=O)[O-1]
COC1=CC=CC=C1N2CCN(CCCCNC(=O)C=CC3=CC=CO3)CC2
C1OC=CC=CC1(C(=O)NC2CC3CCC(C2)N3CC4=CC=CC=C4C)OC
COC1=CC=C2[NH1]C=C(CCCCN3CCN(C4=CC=C5C(=C4)CCCO5)CC3C2)C1
CCCNCCC1CCC2=C(O)C=CC=C2O1
C=S(=O)(C(=O)NCCCCNCCN(C1=CC=CC(Cl)=C1Cl)CC)C2=CC=C(Cl)C=C2Cl
ClC1=CC=CC(NCCCCNCCCC2=CC=CC=C2)=C1
COC1=CC(N2CCN(C3CCN(C4=CC=CC5=CC=C(C)N=C45)CC3)CC2=C6)N=CC=CC6=C1
CC1CC(=O)NC2=C(CCN3CCN(C4=CC=CC5=C4OCCO5)CC3)C=CC=C21
COC1=CC=CC=C1OC(CNCCC2CN(CCCC)CC3=C(F)C=CC=C32)CO
N=CN1C(CF)(C(=O)NC2CC(C(F)(F)F)CC3=CC=CC=C3CC=CC24C)C4CCC1O
CC1=CC=CC2=C1C3=CC=CC4=C3C(C2)N(C)CC4
CNC1CC(CNCC2=CC=CC=C2SC3=CC=CC=C3)CC1
CC1=CC=CC=C1OC2=CC=CC=C2CNCC3COC4=CC(F)=CC=C4O3
COC1=CC=CC=C1NCC2N(CCCC3N4C(O)=C5C(=C4O)C(=O)CC5(C)C3CC2)CC
CCCN(CCCCNC(=O)C1=CC=C(N(C)C)C=C1)C2CCC3=C(O)C=CC=C3C2
COC1=CC=CC(N2CCN(CCCCN3C(=O)OC(C)(C)C3)CC2)=C1
CCCN(CCN1CCN(C2=CC=C(C#CC3=CC=CC=C3)C=N2)CC1C4)CCC=5N=C(N)SC=5C4
O=C1CCCN1C(=O)NC2CC(O)CN2COC3=CC=CC=C3COC4=CC=CC=C4Br
CC=CC1=C(C=C(Cl)C=CN2CCN(CCCC3=C[NH1]C4=CC=CC=C34)CC2N)CC1
NC(=O)C1=CC=C2C(=C1)CCOC2CCN3CC=C(C4=CC=CC5=CC=C(F)C=C45)CC3
CCCN(CCC)C1CCC2=CC=CC([N+1](=O)[O-1])=C2C1
CC1CC(C=2)CC(=O)N(CCCCN3CCN(C4=CC=CC=C4F)CC3)C=2C1
COC1=CC=CC(OC)=C1CC(=O)N2CCC(C)C3=CC=CC(CCN4CCN(C5=NSC6=CC=CC=C56)CC4)=C32
CC(=O)NCCCC1(C)C2=CC3C1CCC3C2CC=CC=C(C4=CN=CS4)C=C
COC1=CC=CC=C1N2CCN(CCCCNC(=O)C3=CC4=CC(OCCF)=CC=C4[NH1]3)CC2
COC1=CC=CC=C1N2CCN(CCCN=C3C(=O)N(C)N=C(C)C3C(C)=O)CC2
O=C(CCCCN1CCN(C2=CC=C(Cl)C=C2)CC1)C3=CC4=CC=C(Cl)C=C4S3
NC(=O)CCCSCCSC(O)CON
O=C(NCCC1CCN(CC2COC3=CC=CC=C3O2)CC1)NC4=CC=C([N+1](=O)[O-1])C=C4
COC1=CC=CC2=C1C3=CC=CC4=C3C(C2)N(C)CC4
OC(CCCCCCN1CCCCC1O)COC=CC2=CN=CC=3[NH1]C=CC2=3
CCC1=CC(C(=O)CCN2CCN(C3=CC=CC=C3Cl)CC2)=CC4=C1[NH1]C5=CC=CC=C45
NC(=O)C1=CC=C2C(=C1)CCOC2CCN3CCC(C4=C[NH1]C5=CC(F)=CC=C45)CC3
CCCC(=O)N1C=C(CCN2CCN(C3=NSC4=CC=CC=C34)CC25)C=C(Cl)C=CC15
COC=CC=C(CC(=O)N(CCCCN1CCC(C2=C[NH1]C3=CC=C(OC)C=C23)CC1)C(=O)N(C)CC)C
CC(C)OC1=CC=CC=C1NCCN(CC=CC=CC2NCCCCCC2=O)C
CC1=CC=C2C=C(C3CCN(CC(O)COC4=CC=CC=5[NH1]C=CC4=5)CC3)SC2=C1
CN(C)C(=O)NC1CCC(CCN2CCN(C3=CC(Cl)=CC(Cl)=C3)CC2)CC1
CN(CCCN1C2=CC=CC=C2SC3=CC=C(Cl)C=C31)CCC4=CC=CC=C4C=O
C#CC1=CC=CC(C(=O)NC2=CC=C3[NH1]C=C(C4CN(CC)CC4)C3=N2)=C1
COC1=CC=C(Cl)C=C1N2CCN(CCN3C(=O)CC(C)(C)CC3)OCC2
O=C1C2=CC=CC=C2C(=O)N1CCCN3CCN(C=CC4=CC(Cl)=CC=C4)CC3
OC(CCC=CC1=CC=CC=C1C)NC2CCC(C3=CC=C4N=C[NH1]C4=C3)CC2
C1C=CC(S(=O)(=O)N(C)C2=CC=CC=C2Br)C=C(Cl)C1=O
COC1=CC=CC=C1NC2CN(CC3=CC=CC(N4CCN(C5=CC=C(F)C=C5)CC4)=N3)CC2
OC=1[NH1]C2=CC=CC=C2C=1CCCCN3CC=C(C4=CC=CC(C(F)(F)F)=C4)CC3
O=C1N(CCCCN2CCN(C3=CC=CC4=C3CCO4)CC2)CCN1C5=CC=CC=N5
CCN1CCC2=CC=CC3=C2C1CC4=CC=CC(O)=C43
CCOCCOC=1C=CN2N=CC(C(=O)NCCCN3CCN(C4=CC=CC=C4OC)CC3)=C2C=1
CCN(C)CCCC1=C(C2=CC=C(F)C=C2)[NH1]C3=CC=CC=C13
CC1=CC(S(=O)(=O)NCCN2CCCCC2C3)=NOC=C3CCC=C(Cl)C1
O=C1C2C3CCC(C3)C2S(=O)(=O)N1CCCCN4CCN(C5=CC=CC(Cl)=C5Cl)CC4
CN1CCC2=CC=CC3=C2C1CC4=CC=CC=C43
COC1=CC=CC2=C1N3CCN(CCC4NC(O)=CC(NC(=O)C=CC5=CC=CC=C5OC)C4)C3CC2
N#CC1=CC(NCCN(CCCC2CC[NH1]C3=CC=C(F)C=C3C2C4=CC=CC=C4)CC)=CC=C1Cl
O=CCCCC(CCC(=O)N)OCCCC1=NC(C=2CSCCN3CCN(C4=CC=CC(Cl)=C4)CC3)=C=CC=21
CC1=CC=CC(N2CCN(CCC3=CC=CC4=C3NCC(=O)N4C)C(C)C2)=CC(F)=CC=N1
CN(C)CCCN1C=C(C(=O)C2=CC=C3C=CC=CC3=C2)N=C1C4=CC=CC=C4
CCCN(CCC)CCOC1=CN(C2=CC=C(F)C=C2)C3=CC=C(Cl)C=C13
C1=CC=C1NCC(CNCCCC2=C[NH1]C3=CC=CC=C23)OC4=CC=CC=C4
CN1CCN(C2CC(C3=CC=CC=C3)C4=CC=CC=C42)CC1
O=CC1C2=CC=CC=C2OCC(CNCCCCCC=3[NH1]C4=CC=C(F)C=C4C=3C)O1
COC1=CC=CC=C1NCCN(CCCCNC(=O)C=2SC3=CC=CC=C3C=2Br)C
CCCCC(C)NC(=O)C=CC1C2=CC=CC=C2C(=O)C1N(C)C
COC1=CC=C2C=C1NCCN(CC3NC(=O)[NH1]C=4SC=C3C2=4)C
O=C1N(CCCCN2CCN(C3=CN(C4=CC=C(F)C=C4)C5=CC=CC=C35)CC2)C#CC6=CC=CC=C6O1
CCCN(CC1=CC=CC=C1)C2CCC3=C(O)C=CC=C3C2
O=CCC1CC(C2=CC=CC=C2)C3=CC=CC(CCN4CCN(C5=CC=C6C=C(F)C=CC6=N5)CC4)=C3N1
O=CCCC=CC=COCCNCC1N(C=C2C=NC3=CC=CC=C3C2=C1)CC
O=C(CCCN1CCN(C2=CC=CC=N2)CC1)C3=CC=C(F)C=C3
C1NCC(NC=CC2=CC=C(C=C2OC)C3=CC(C(N)=O)=CC=C3)C1
O=S(=O)(C1=CN=C2C=CC=CC2=C1)N3CCC(CCN4CCN(C5=CC=C(Cl)C=C5)CC4)CC3
CCCN1CCCC1CNC(=O)C2=CC(C)=CC3=C2OCC3
COC1=CC=CC=C1NCCN(CCCCNC(=O)C2CC3CCN2C(=O)CC3)CC
CCCN1CCC(C2=CC=CC(O)=C2)C1
CCCN(CCCCN(CCC1)CC2CNC1=C2C3=CC=CC=C3)S(C)(=O)=O
CCCN1CCC2=CC=CC3=C2C1CC4=CC=CC(OC)=C43
CN1CCC2=CC=CC=C2CC3=CC(O)=C(Cl)C=C3CC1
CC1=CC(OCCN2CCC(CC3=CC=CC(C(F)(F)F)=C3)CC2)=CC4=CC=CC=C14
CC1CN(CCC)CCOC2=CC=CC=C2NCCN1CC3N=CC=C(NC(=O)NCN)C3CC
COC=COC=C(C1CCCN(CCC2=CC=CC=C2C)C1C)CC=C
C1CC=C1Br
C1OC2=CC=CC=C2NCCN1CCCC3NN=C4C=C(Cl)C=C(N(C)C)C=CC=C4C3=O
C1=CC=C(OC2=CC=CC=C2OC3CCNCC3)C=C1
C1OC2=CC=CC=C2NCCN1CCN(C(=O)C3=CC=C(N)C=C3)C4=CC=CC=N4
COC1=CC=CC(OC)=C1OCCNCCCOC2=CC=CC=C2OCC3=CC=CC=C3
CCOC(=O)C1=CC=C2C(OCCCN3CCN(C4=CC=CC(Cl)=C4)CC3)CC=CC2=C1
O=C1N(CCCCCNC2CN(C3=CC=CC=C3C4=CC=C(C5=CC=CC=C5)C=C4)CC2)CSC16CCCC6
C1=CC=C(OCCNCCCCNC2CCN(C3=CC=CC=C3)CC2)C=C1
CCCN(CCCCN1C(=O)CC(C)(C)CC1=O)C2COC3=CC=CC(OC)=C3C2
CN(C)CCC1=C[NH1]C2=CC=C(O)C=C12
N#CC1=CC=CC(=C1)C(CCC2N(CCNS(N)(=O)C)C2C)CCC
CCCCCCCCCCCN1CCN(C2=CC=CC(Cl)=C2)CC1
CC1=C(C2=CC=CC=C2)N=C(O)N1C3CCN(CC4=CC=CC=C4)CC3
COC1=CC=CC=C1N2CCN(CCCCNC(=O)C=CC3=CC=C(C)S3)CC2
C1=CN=C(NCCN2CCN(C3=CC=CC=N3)CC2C4)NC=NC=C4C=N1
CCC1=CC=CC=C1N2CCN(CCCN3C(=O)OC(C)C3)CC2
CCC#CC=C1C(F)=CC(OC)=C1NS(=O)(=O)C2=CC=C(C(F)(F)F)C=C2
CCN1CCCC1CNC(=O)C2=C(Cl)C(C)=CC(Cl)=C2OC
CCN1CCCC1CNC(=O)C2=C(OC)C=CC(O)=C2OC
CCCN(CCCCN1C(=O)CC2(CCCC2)CC1=O)C3COC4=CC=CC(OC)=C4C3
CN(C)CC1CC2=CC=CC=C2N1CCCCCCN3C(=O)C4CCCN4C3=O
COC1=CC=C2OC(CN3CCC(CC4=CC=C([N+1](=O)[O-1])C=C4)CC3)=CC2=C1
CC1=CC=CC=C1N2CCN(CCC3NC4CCCCN4C3=O)CC2
FC(F)(F)C=NC1=C(OCC2=NC3=CC=CC=C3S2)C=CC=4N=C(N5CCNCC5)[NH1]C1=4
O=C1C2(CC(O)CC2)N(CCNC3CC4CC=CC(F)=C([N+1](=O)[O-1])C=C4C3)C5=CC=CC=C5P1
CC1C2=NN(C3=CC=CC=C3Cl)C=C2CN(C)C1
O=C1N(CCC2CCN(CC3COC4=CC=CC=C4O3)CC2)CCN1C5=CC=C(F)C=C5
CCCN(CCCCNS(=O)(=O)C1=CC=C(F)C=C1)CCC2SC3=CC=CC=C3C2
CCOC1=CC=CC=C1N2CCN(CCCCCNC(=O)C=CC3=CC=CN=C3)CC2
COC1C(C(N)=O)=CCC12CCN(C3=CC4=CC=CC=C4OC3)CC2
O=C1CC2(CCC(O)C2)C(=O)N1CCN3CCN(C4=CC=CC(Cl)=C4)CC3
OC1=CC2=C(OCCN3CC4=CC=CC=C4C3)C=CC=C2[NH1]1
CC1=C(C2=CC=CC=C2)N=C(O)N1CC(=O)NCCCCNCCC(C)CC3=CC=CC=C3
CN(C)C1CCC2=NC(C3=CC=CC=C3)=CN2C1
O=S(=O)(C1=CN=C2C=CC=CC2=C1)N3CCC(CCN4CCN(C5=CC=C(Cl)C=C5)CC4)CC3
O=CN(CC1NCC2=CC=CC=C2C1)CCNC3=CC(Cl)=C(Cl)C(Cl)=C3
COC1=CC=CC=C1N2CCN(CC3=NC(CN4CCN(C5=CC=C(F)C=C5)CC4)=NO3)CC2
COC1=CC=CC=C1C2CC(CN3CCN(C4=CC=CC=C4)CC3=O)OCO2
COC1=CC=C(Br)C(O)=C1C(=O)NCC2CCCN2CC3=CC=C(F)C=C3
C1SC2=CC=CC=C2NCCN1CCCC=CC3=CN=C[NH1]3
C1=CC=C(C2CCC(CCNCC3=CC=C4N=C[NH1]C4=C3)O2)C=C1
C1OC=CC=C1CC(=O)N(CCCCN2CCC(C3=C[NH1]C4=CC=CC=C34)CC2)C(=O)NC
C1=CC=C(N2CC(CNCCC3=C[NH1]C4=CC=CC=C34)OC5=CC=CC=C52)C1
COC1=CC=CC=C1N2CCN(CCNS(=O)(=O)C3=CC=C4C=CC=CC4=C3)CC2
NC1=CC=CC=C1C(=O)CCCN2CCC3C(C2)C4=CC=CC5=C4N3CCCS5
O=C(NCCC1CCN(CC2COC3=CC=CC=C3O2)CC1)C4=CC=CC=C4
C1OC=CC=C[NH1]C=C1CCCCN2CCN(C3=CC=C4C(=C3)CCCO4)CC2C
COC=C1C=CCN=C(CCCCN2CCN(C3=CC=CC4=CC=CC=C34)CC2)N(N)C(=O)C1=C
COC1=CC=C(C(O)CNC2CCC(CCN3CCN(C4=CC=CC(Cl)=C4Cl)CC3)CC2)C=C1OC
O=C(CCCN1CCN(C2=NSC3=CC=CC=C23)CC1)C4=CC=C(F)C=C4
COC1=CC=CC=C1N2CCN(CCCCNPC(=O)C3=CC=CC(C(F)(F)F)=C3)CC2
COC1=CC=CC=C1N2CCN(CCCCNC(=O)C3=CC=C(N(C)C)C=C3C=C=O)CC2
C1=CC=C(OCCN2CCN(CC3=CC=C(Cl)C=C3)CC2)C=C1
C#CC1=CC=CC(C(=O)NCCN2CCN(C3=CC=C(Cl)C=C3)CC2)=C1
OC1=CC=CC(O)=C1OCCNCCSC2=CC=CC=C2
O=C1CCC2=CC=C(OCCCCN3CCN(C4=CC=C(F)C=C4)CC3)C=C2N1
OC1(C2=CC=C(Cl)C=C2)CC3CCC(C1)N3CCCOC4=CC=C(F)C=C4
CCCCN1CCN(C2=CC=CC(Cl)=C2)CC1
N#CCC1C2=CC=CC=C2C(=O)N1CCCCCN3CCN(C4=NSC5=CC=CC=C45)CC3
COC1=CC=C(S(=O)(=O)NCC2OC(CCNCC3N(C4=CC=CC=C4OCC(C)(C)C)C3)CC2)C=C1
OCN=CN(C1CCN(C2CCN(C=CC(C(=O)N3CCOCC3)C(Cl)=CCF)C2CC1)C)C4=CC=CC=C4
C1C(C2)NCCN(CCNCCC1CC=C3N(C4=CC=CC=C4)C(=O)C5=CC(Cl)=CC=C53)C2=O
CC1=CC=C2C(N3CCN(CCC4=CC=CC5=C4OCC(=O)N5C)C(C)C3)=CC(F)=CC2=N1
CCN1CCCC1CN2C(=O)C3=C(OC)C=CC(C)=C3[N+1]2=O
COC(=O)C1=CC=C(CC2CCCN2C3CCCCN3CCCC4=CC=CC=C4C)C1
COC1=CC=CC=2SC(C3CCN(CC(O)COC4=CC=CC=5[NH1]C=CC4=5)C(C)C3)=CC1=2
CC1=CC(CN=C(O)CNC2CN(C=CC3(C4=CC=CO4)N=NC=C3)C)C2=C5C=CC=CC5=C1Cl
C1OC2=CC=CC=C2NCCN1CCCCNC(=O)C=CC3=C(N4C=CN=C4)C=CC=C3[NH1]
CCCCCCCC(=O)NCCCCN1CCN(C2=NC3=CC(Cl)=CC=C3NC4=CC=CC=C42)CC1
CC=1SC=2N=C(SCCCN3CCN(C4=CC=CC=N4)CC3)N(N)C(=O)C=2C=1C
NC(=O)COC1=CC=C(OCCCCN2CCN(C3=CC=CC(Cl)=C3Cl)CC2)C=C1
FC1=CC=CC=C1CCC2NCCC=3[NH1]C4=CC=CC=C4C=32
O1C=NC=CC=CC1(OC2CCC(N3CCN(C4=CC=CC5=CC=CC=C45)CC3)CC2=C)F
CC1=CC=CC=C1CC(N)CC(O)COC2=CC=CC=3[NH1]C=CC2=3
COC1=CC=CC(OC)=C1OCCNCCOC2=CC=CC=C2OCC3=CC=CC=N3
COC1=CC=CC=C1N2CCN(CCC3CNC(O)=CC(CC(=O)CCCC(C)(C)CC)CC3)CC2
OCC1=CC=C2C(=C1)OC(CN3CCC4=CC=CC=C4C3)CC2
CCC(C)NC(=O)C=CC1C2=CC=CC=3[NH1]C=C(C2=3)CC1C
COC1=CC=CC=C1NCCNCCCCNC(=O)C2CCCCN2C(=O)C=CC=C3C(Cl)=C[NH1]C3=C
CC1=CC=C(CNC2C3(F)CCN(C(=O)C=CC4=CC=CC=C4)CC32)C=C1
C1=CC=C2C(=C1)OCC(CN3CCN(C4=CC=CC=C4OC)CC3)O2
CCCCCN1CN(C2=CC=CC=C2)C(CCN(CCCCC(=O)C3=CC=CN=C3C)CC1)=O
OCCNC1CN(C2=CC=CC=C2)CCC1
O=C1CCSC(=O)N1CCCCCNCCC2CCCC3=CC=CC=C3O2
CCN1CCCC1CNC(=O)C2=C(C)C(Br)=CC(O)=C2OC
O=C1C2CC3=CC(CCCNCC4=CC=CS4)=CC=C3N1CCCS2
COC1=CC=CC=C1N2CCN(CCC(=NO)CC3=CC=CS3)CC2
COC1=CC2=C(C=C1O)C3CC(O)(C4=CC=C(Cl)C=C4)CCN3CC2
NC(=O)C=CC=C(N1)C(=C)CC(C2=CC=C(F)C=C2)CN1C3=CC=CC=C3
CC1=CC2=CC=C1NCCN(CCCCNC(=O)N3CCCC3C(N)=O)OCC2
OC1=NC2=CC=CC=C2N1C3CCN(CC4COC5=CC=CC=C5O4)CC3
CCCN1CCCC1C2=CC=CC=C2NC=COC=N
CCCCCCCCCCN(CC)CC1CCC2=C(O)C=CC=C2C1
COC=CC=1[NH1]C=C(C=1COC2=CC=C3[NH1]C=C(CCN)C3=C2NC)CCCC4=CC=C(F)C=C4C=O
COC1=CC=CC=C1N2CCN(CCCNC(O)=CC(NC(=O)CCCC(C)C3=CC)=CC=N3)CC2
CCCN(CCCCCCCCCC1CCCN(C2CC3)CCCC31C)C=4N=C(N)SC=4C2
CNC(=O)C1=CC=CC=C1S(=O)C2=CC=C(CC(=O)NC3CCCC4=CC=CC=C43)C=C2
COC1=CC=C(C2NCCC(CNC(=O)C3=CC=CC=C3C)C2C)C1
O=C(NCCN1CCN(C2=CC=C(Cl)C=C2)CC1)C34CC5CC(CC3C5)C4
O=C1C23CCCN2C(=O)N1C(=O)N(CCl)CCCC3
NC1=CC=CC(C2CC3CCC(C2)N3CCCN4CCN(C5=NC=CC=N5)CC4)=C1
OC1(C2=CC=C3C(=C2)OCO3)CCC(N4CCN(CC5=CC=CC(F)=C5)CC4)CC1
COC1=CC=CC=C1N2CCN(CCCCNC(=O)C=CC3=CC=CC=C3)CC2
CCCN(CCC1CCC(CCN2CCN(C3=CC=CC(Cl)=C3)CC2)CC1)C4CCCC4
COC1=CC=CC=C1N2CCN(CC=C3C=C(C4NCCCCCC4=O)N3C)CC2
C=CCN1CCOC2CC3=C(O)C=CC=C3CC21
COC1=CC=CC=C1N2CCN(CCCCNC(=O)C3=CC=C4C=CC=CC4=C3O)CC2
CC[NH1]C=NC1=CC=CC([N+1](=O)[O-1])=N1
COC1=CC=CC=C1N2CCN(CCN(C(=O)C34CC5CC(CC(C5)C3)C4)C6=CC=CC)C6CC2
NN1C(SCCCN2CCN(C3=CC=C4C=CC=CC4=N3)CC2)=NC=5SC=C(C=5C1[O-1])CCCF
COC1=CC=CC=C1N2CCN(CC3=CC(C4=CC=C(Cl)C=C4)=NC5=CC=CC=C53)CC2
C=CCNC1C2CC3=C(C=CC(Br)=C31)OCC2
O=C(NC1CCC(CCN2CCN(C3=CC=CC(Cl)=C3Cl)CC2)CC1)C4=CC=CC=C4
COC1=CC=CC=C1N2CCN(CCCCNS(=O)(=O)C3=CC=C(C)C=C3)CC2
COC1=CC=C(N2CCN(CCCC3CCCN3C(=O)C=C4C5=CC=C(C=C5)OCC4)CC2)C=C1
COC1=CC=CC=C1N2CCN(CCCCNC(=O)C=CC3=CC=C([N+1](=O)[O-1])C=C3C)C2
C1=CC=2[NH1]C=C(C=2CCN3CCN(C4=CC=C(Cl)C=C4)CC3)CC=CC=C1OC
C1OC2=CC=CC=C2NCCN1CCCOC(NC(=O)CSC(C3=CC=CC(OC)=C3)CCCO)C(C)CC
COC1=CC=C2C(=C1)C(CN3CCN(C)CC3C)C2=C4NC(=O)C5=CC=C(F)C=C54
N#CC1=CC=C(Cl)C=C1NC2CN(CCNS(=O)(=O)C3=CC=C([N+1](=O)[O-1])C=C3)CC2
CN(C1C=CC=C(C2=CC=CC=C2CCNCC=O)[NH1]1)C(=O)C3CCC=CC(F)=C3N
COC1=CC=CC=C1NC2CN(CCCOCCCCNC(=O)C3=CC=CC(OC(C)=O)=C3CCOC)CO2
ClC1=CC=C(NCCN2CCN(C3=NSC4=CC=CC=C34)CC2C)C1
COC1=CC=CC=C1N2CCN(CCCCC3NC(O)=CCNC(=O)CCC4CC5CCC4C5)C3CC2
CC(C)C1NC2N(C)C1(C=CC3(OC4=CC=C(F)C=5C=COC4=5)C=CC=CC=C3)N2
CC1CCC2=CC=C(OC)C(N(C)C3=CC=CC(C)=C3)=C2C1
ClC1=CC=CC(N2CCN(CCCCOC3=CC=C4SC=NC4=C3)CC2)=C1Cl
CC1=CC=C2C(N3CCN(CCC4=CC=CC(NC(=O)C5=CC=CN=C5)=C4)CC3)=CC=CC2=N1
CCCCCNC1CCC2=CC=CC(OC)=C2C1
O=C1NCCN1CCN2CCC(C3=CN(C4=CC=C(F)C=C4)C5=CC=C(Cl)C=C35)CC2
CN1CCN2C3=C(C=CC=C31)C4CN(CCCC(=O)C5=CC=CC=C5)CCC42
CCNCCC1=CC2=CC(OC)=C1CC3=CC=CC=C3CCC2
C1CCCN1CCCC(NS(=O)(=O)C2=CC=C(Br)C(Br)=C2C)=CCC
CC(C)OC1=CC=CC=C1N2CCN(CC3CNN(C(C)(C)C4=CC=CC=C4)CC3)OCC2
COC1=CC=CC=C1OC
O=C1C2=CC=CC=C2N=CN1CCCCN3CCN(C4=CC=CC=C4F)CC3
COC1=CC=C2[NH1]C=C(CC3CCN(CC(O)COC4=CC=C5[NH1]C=CC5=C4)CC3C2)C1
COC1=CC=C(S(=O)(=O)NCCC2CCN(CC3=CC=C(F)C=C3)CC2)C=C1
COC1=CC=CC=C1CCCN(C)CCO
O=C1CCC2=CC=C(OCCCCN3CCN(C4=CC=CC(Cl)=C4Cl)CC3)N=C2N1
C1OCCC2=CC=CC3=C2NCC4N1CCCNC(O)=CC4(CC(=O)CCl)C3CC
CC(C)=NCCCC(=O)N1CCCC1C(=O)NCCCCCN2CCN(C3=NSC4=CC=CC=C34)CC2
CN(C)CCCOC1=CN(C2=CC=C(F)C=C2)C3=CC=C(Cl)C=C13
O=C(O)C1=COC=C2C(CCNCC=CC3=CC=CC=C3OCC4=NC=CC=C4)=CC=C2C1=O
C1=CC(N2CCNCC2)=C3OC=CC3=C1
CCN1CCCC1CNC(=O)C2=CC(C)=CC(Cl)=C2OC
OC1=C2C(=C(O)N1CCCCN3CCN(C4=NC=CC=N4)CC3)C5C=CC2C6CCC56
CC(C)OC1=CC=CC=C1N2CCN(C3C=CC=CC(CN4CCCCC4=O)=C3)CC2
CC(=C(C1=CC=CC2=C1)CCN(CC3=C[NH1]C4=CC=CC=C34)CC2)C5=CC=C(CC#N)C=C5
COC1=CC=C2C(=C1)C(CCCN(C)CCN3CCN(C)CC3)CCC2
ClC1=CC=CC(N2CCN(CC3CC3C4=CC=CC=C4)CC2)=C1Cl
O=C(N1CCCC(CCN2CCN(C3=CC=CC(Cl)=C3)CC2C)C1C4)CC=CC=C4
CN1CCC(OC2=CC=CC(NC3=CC=C4C=C(C(N)=O)C=CC4=C3)=C2)CC1
O=C(CCN1CCC(C2=CN(C3=CC=C(F)C=C3)C4=CC=C(Cl)C=C24)CC1)C5=CC=C(F)C=C5
C1OC2=CC=CC=CC1(C3CCC(CCN4CCN(C5=CC=CC=N5)CC4)CC3=CC)C2
CCC(C)N(N)C(=O)C1=CC2C3=CC=CC=4[NH1]C=C(C3=4)CC2N(C)C1
O=S(=O)(NCCCN1CCC(C2=NOC3=CC(F)=CC=C23)CC1)C4=CC5=CC=CC=C5S4
C1NCC=2C=C(S3CN=CN(CCN4CCN(C5=CC=CC(Cl)=C5)CC4)C(=O)C3=2)C1
CCN1CCC2=CC=CC3=C2C1CC4=CC=CC(O)=C43
O1C(C2=CC=C3C(=C2)OCO3)CCC4(NCCN(C5=CC=CC=C5OC)C4C)C1
C1OC2=CC=CC=C2NCCN1CCC3=CNC(C4=CC=CC(NC(=O)C5=CC=CC=C5Cl)=C4N)=C3C(=O)C
O=CCC=C([NH1]C=CC1=CC(O)=CC=C1)N2N=CC=C2
COC1=CC=CC=C1NCCN(CCCCNC2=CC=C3C=CC=CC3=N2)C
CCCNCCC1(CC(C)C)C2=CC=CC(OC)=C2C1
O=C1NCC2=CC=C3C(=C21)CC(N(CCCC4=C[NH1]C5=CC=C(F)C=C45)CC6CC6)CO3
N#CCC=C1C2=NC(NCCN3CCN(C4=CC=CC(Cl)=C4Cl)CC3)=C(OC5)CC=CSC=CC1=C25
COC1=CC=CC=C1NCCN(CCCCCC(=O)CC2=CC=CC=C2)CC
COC1=CC=CC=C1N2CCN(CC(=O)C=CC3=CC=CS3)CC2
COC1=CC=CC=C1N2CCN(CCN3C=NC=4SC5=C(C=4C3=O)CCN(C)C5)CC2
CN1C=CC(OC)=C(C(=O)CCCN2CCC(C(=O)O)CC2)C=C1Cl
COC1=CC=CC2=C1CCCC2NCCCN3CCN(C4=CC=CC=N4)CC3
COC1=CC=CC=C1NC2CN(CCOC3=CC=CC=C3CNC(=O)CC4CC4)CC2
CCN1CC(C2=CC=CC=C23)C(CCN(CC)CC4=CC=C(F)C=C43)C1
CCC1NCCC(C2=CC=C(O)C(O)=C2)C1
COC1=CC=CC=C1NCCNCCCNCC(=O)NCCC
COC1=CC=CC=C1N2CCN(CC3=CC=C(CN4CCCCCC4=O)N3CC)C2
COC1=CC=CC=C1N2CCN(CCC3=CC=CC(N(C)S(=O)(=O)C(C)C)=C3OC)CC2
CCCN(CCC)C1CC1C2=CSC3=CC=C(O)C=C23
C1N2CCN(C=CC=CC1NCCNC3=CC=C(C4=CC=CC=C4)C=C3C=C)CC2
CC1=CC=CC(C2NCCN(C(=O)COC3=CC=C4N=CC=CC4=C3CC)C2=C1)C
CCC(CC)NCC(=O)C=C1CC(Cl)=CC(=C12)OC(C)CC(=O)N2CC=CC=CO[O-1]
O=C1CC2(CCCC2)CC(=O)N1CCN3CCN(C4=CC=CC(Cl)=C4Cl)CC3
COC1=CC=CC(CNC2C(F)CCN(C(=O)C34CC5CC(CC(C5)C3)C4)CC2)=C1
CC(C)OC1=CC=CC=C1N2CCN(CCCC(N3C(=O)C4=CC=CC=C4C3=O)CC)CC2
CCCCC(=O)N(C)CC1=CC=C(CN2CCN(C3=CC=CC=C3OC)CC2)N1C
C1COC(=O)C=CC=CN=CC=C1NCCNCCC(=O)N2CCCC2OC
OC1=NC2=CC(OCCN3CCN(C4=CC=CC=C4)CC3)=CC=C2[NH1]1
C1=CC(CS(=O)(=O)NC2CCC(CNC3CCC4=CC=CC=C4C3C)C2)=CC=C1OCCN5CCCCC5
CCCCCCCC(=O)C1=CC(O)=C2C(=C1)OC3(C)CCC4=C(O)C=CC=C4C32
O=C(NCCN1CCN(C2=NOC3=CC=CC=C23)CC1)C4=CC=CN=C4
OC1=CC=CC=C1N2C=C(CN3CCN(C4=NC=CC=N4)CC3)C5=CC=CC=C25
COC1=C(C(=O)NC2CCN(CC3=CC=CC=C3)CC2)C=C(Br)C4=CC=CC=C14
C1C=CC(N2CCNCC2)=CC=3[NH1]C(C4=CCN(C5CNCC5=O)CC4)=CC1=3
CCC1=NC=CC(C2CCN(C(=O)C3=CC=CO3)CC2)=C1C#CC4=CC=CC(NS(=O)(=O)C5=CC=C(F)C=C5)=C4
O=C(NCCN1CC=C(C2=CC=C(Cl)C=C2)CC1)C3=CC=C4C=CC=CC4=C3
COC1=CC=CC2=C1NCCN(CCCCNC(=O)C=CC3=CC=C(Cl)C=C3Cl)C2
C1=CC=C(OC2=CC=CC=C2N3CCNCC3)C=C1
CCN1CCC2=CC=CC3=C2C1CC4=CC=C(O)C(O)=C43
CC(C)OC1=CC=CC=C1N2CCN(CCC(=O)C3=CC=C(F)C=C3O)CC2
N#CC1=CC(N2CCN(CCC3CC=4C[NH1]C5=CC=C(F)C(Cl)=C5C=4C3)OCC2)=CC(Cl)=C1Cl
CSC1=CC=CC=C1N2CCN(CCNC(=O)NC34CC5CC(CC(C5)C36)C4C6)CC2
C#CC=CC=CC(C1=SCCCN1C(=O)NC2CCCCC2)C#N
OC1=CC2=C(C=C1O)C3C4=CC=CC(O)=C4CCN3CC2
FC1=CC=C(OC2=NC=CC=C2C3CCNCC3)C=C1
COC1=CC=CC=C1N2CCN(C3CNC4=C5C=C6C=CC=CC6=NC5=CN4C3)OCC2
C1CCCC2CCC3CC(=O)C=CC3C2CCC1CC[H]
CN(C)CC=1C=CSC=1C(=O)C2CCCN2C(=O)CCCCCCCl
COC1=CC=CC(C(=O)NC2CC3C(CCNCCC(C4=CC=CC5=C4OCC(CO)O5)CC3)CC2)=C1
COC1=CC=C2C(=C1)CC(CCCN3CCN(C4=CC=CC=C4OC)CC3)CC2
O=C1CC=C(F)C=CC(OCCCCN2CCN(C3=CC=C(O)C=C3)CC2C)=CN1
CCCCC(CC)CN1CCCC2=CC=C(O)C(O)=C21
COC1=CC(Br)=C(O)C(C(=O)NCC2CCCN2CC3=CC=CC=C3)=C1OC
CC1CCOC(=O)NCCC=CC(=O)C(=O)C=CC=C(OCC=C2C(F)=CC(F)=C2)C=CCC1
C1C(C)OC2=CC=CC=C2NCCN1CCCC(NS(=O)(=O)C3=CC=CC=C3C(F)F)F
COC1=CC=C2C(=C1)C(NCCN(C)C3=CC=CC=C3CC)C4=CC=CC=C4CC2
COC(=O)C1=CC=C(C(=O)NCC2=CC=C(C(=O)NC3CC3)C=C2C)C1
COC1=CC=CC(=C1)CC2=CC=CC=C2CCN(C)CC
C1COC=CC=CC1CCN(C)CCC2CCCN2C(=O)CCC3CC=C(C4=CC=CC=C4)O3
COC1=CC(N)=C(Cl)C=C1C(=O)NC2CCCCN(C(C)C)C2
CC(C)OC1=CC=CC=C1NC2CN(CCCC(NS(=O)(=O)C3=CC=C(C)C=C3C4)=CC=CC=N4)CC2
CN1CCC=C(C2=C[NH1]C3=CC=C(C(N)=O)C=C23)C1
CC1=CC=CC=C1OCCNC2CCSC(C3=CC=CC=C3)(C(C)C)C2
COC1=CC(NCCN(CCCCN2C(=O)CC3(CCCC3)CC2)CC)=CC4=CC=CC=C14
O=C1C2=CN=C3C=CC=CC3=C2N=CN1CCCN4CCN(C5=CC=CC=C5Cl)CC4
COC1=CC=CC=C1N2CCN(CCCC3CCCNN=CC(Br)=C(NC4=CC=CC=C4OC)C=CC=N3)CC2
COC1=CC=C2C(=C1)CCC=C2C3=CC=CC=C3CCNCC
CN(CCN1CCN(C2=NC=CC=N2)CC1)C(=O)C34CC5CC(CC(C5)C3)C4
OCCN1CCN(C=C2N(C3=CC=C(F)C=C34)C=CC=C(C(F)(F)F)C=C24)CC1
C1NC=2CCC3=NN(C=CC=CC=C3)C=2C1
CCCN(CCC)C1CC2=CC=CC3=C2N(CCC3)C1
O=C1C2=CC=C3C=C2C(=O)N1CCCCCCNCC#CC=C3
CCC1=CC(OCC(O)CN2CCC3(C=CC4=CC(F)=CC=C4O3)CC2=C)C5=C1CCC5
CN(C)CC1=CN(C2=CC=C(F)C=C2)C3=CC=C(Cl)C=C13
COC1=CC=C2C(=C1)CC3=CC=CC=C3CCN(C)CC2
OC1(C2=CC=C(Br)C=C2)CCN(CC3=C[NH1]C4=CC=CC=C34)CC1
COC1=CC=CC=C1N2CCN(C3CCCCN4C(O)=CC(=C4O)C(OC(C)=O)CCCC3)CC2
C1NCCC2=C1SC=3N=CN(CCN4CCN(C5=CC=CC6=CC=CC=C56)CC4)C(=O)C2=3
O=S(=O)(NCCCN1CCC(C2=NOC3=CC(F)=CC=C23)CC1)C4=CC=C5C=CC=CC5=C4
CCN1CCC2=CC=CC3=C2C1CC4=CC=CC(C5=CC=CC=C5)=C34
COC1=CC=CC2=C1OC(CNCC3CCN(C4=CC=CC=N4)CC3C)O2
CCN1CCCC1CNC(=O)C=CC(Br)=C(OC)C=COC
COC1=CC=CC(C(N)=O)=C1NC2CN(CCC3N(C(=O)C4=CC=CC(C)=C4C)CC=CC)C32CC
CCCN(CCC)C1CCC2=CC=CC(C3=CC=CC=C3)=C2C1
CCN1CCCC1CNC(=O)C2=C(O)C(Br)=CC(OC)=C2OC
CC1=CC2=CC(OCCN3CCC(C4C=CC=CC(NC5CCCCCC5)=C4)CC3=C)C=CC2=N1
CCCN(CCCCNC(=O)CCSC1=CC=C(O)C=C1)C2CCC3=CC=C(O)C=C3C2
COC=C1OC2=C(OCCN3CCN(C4=CC=CC=C4O)CC3C)CC=C12
O=C1N(CCC2CCN(CC3COC4=CC=CC=C4O3)CC2)CCN1C5=CC=C(Cl)C=C5
O=C1CCC2=CC=CC(F)=C2N1CCCN3CCC(N4C(O)=NC5=CC=CC=C54)CC3
COC1=CC=CC=C1NC2CN(CC=C3C=C(CNC(=O)C=CC4=CC=CC=C4O)O3)CC2
O=C(CCC1CN(CC2=CCOC3=CC=CC23)CC1)C4=CC=C(F)C=C4
COC=CC=CC=1C(C(=O)NCCN2CCN(C3=CC=CC=C3)CC2)=COC=1
COC1=CC=C(N2CCN(CCCCC3=C[NH1]C4=CC=C(C(N)=O)C=C34)CC2)C=C1
C=CCC1=CC=CC=C1OCCNCCCOCNC(=O)C2CCCN2C
CC=C1C(OCCN2CC(COC3=CC=CC=C3OCC4=CC=CC=C4Cl)C2)=CC(C)=C(Br)C1=O
CCCN(CCCCN1CCN(CC(N)C)CC1)CC2CC3=CC=C(C4=CC=CC(C(F)(F)F)=C4)C=C3C2
C=CCNCC1CC2=C(C=CC=C2C(N)=O)CCC1
CCC1CC2=CC=CC(CCN3CCN(C4=CC=C(OC)C=C4Cl)CC3)=C2NC1=O
C1#CC=CC2=CC2(C(=O)NCCCC1(COC3=CC=CC=C3C(C)(C)C#N)C)C
COC1=CC=CC=C1N2CCN(CCCCNC(=O)CC3=CC=C(C4=CC=CC=C4)C=C3)CC2
CCCN1CCC2=CC=CC3=C2C1CC4=CC=CC(OC)=C43
CCOCCOC=1C=CN2N=CC(C(=O)NCCCN3CCN(C4=CC=CC=C4OC)CC3)=C2C=1
CN1CCC(C2=CC=CC=C2)OC1
CC1CC2(C)CC(=O)C1C=3C2=C(O)N(CCCCN4CCN(C5=CC=CC=C5)CC4)C=3
CC1=C(C2=CC=CC=C2)N=C(O)N1C3CCN(CC4=CC=CC=C4)CC3
O=C1C2CCCN2C(=O)N1CCCCN3CCN(C4=CC=CC=C4)CC3
O=S(=O)(NCCCCN1CCN(C2=NOC3=CC=CC=C23)CC1)C4=CC5=CC=C(F)C=C5S4
O=C1C(C=CC=CC2=C(C3=CC(O)=CC=N3)N=CN2CCN)NC4=CC=CC=C41
FC=C1C=C(CCCCN2CCN(C3=CC=CC=C3I)CC2C)C1
CC(=O)NC1=CC=CC(NCCN1CCCC2=C[NH1]C=CC=C(C(N)=O)C=C2)C
COC1=CC=CC=C1N2CCN(CC3CCN(CC4=CC=CC=C4)CC3)CC2
COC1=CC=CC=C1N2CCN(CC3CCNC(=O)C(=CC4=CC=C5C(=C4)NCNC5=CC6=CC=C)C=C63)CC2
COC1=CC(N)=C(Cl)C=C1C(=O)NC2CC3CCC(C2)N3CC4=CC=CC=C4
COC1=CC=CC=C1NC2CN(CCNC(=O)C=CN(C3=CC=C(OC)C(OC)=C3)C=N)CC2
CC(=O)NC1=CC=C(CCN2CCN(C3=CC=C4C(=C3)CCO4)CC2)C=C1
FC1=CC=CC(F)=C1OC2=NC=CC=C2C3CCNCC3
CC(C)N1CN(C2=CC=CC=C2)C3(CCN(CCCC(=O)C4=CC=C(F)C=C4)CC3)C1=O
CCN1CCCC1CNC(=O)C2=C(Cl)C(OC)=CC(O)=C2OC
CC1=NC2=CN=C3C=CC=CC3=C2N1CCCCNC(=O)C4=CC=CC=C4
CCN1CCCC1C2NC(=O)C3=C(O)C=CC4=C3OCC42
C1C=CC2=C(F)C(NC3CN(CCCC4=CC(Cl)=C(C(F)(F)F)C(C)=C4C)CN3)C=CC=CC2=N1
CON=C(CCN1CCN(C2=CC=CC=N2)CC1)C3=CC=CC=C3
NC1=CC=CC(Cl)=C1C(=O)CC23CC4CC5(C2)CCC3N5CCCO4
CCCCCCNC(=O)C1CC2=C([NH1]C3=CC=CC=C23)C(=O)N1CCCCN4CCN(C5=CC=CC=C5OC)CC4
CC1CN(C2=CC=C3C=CC=CC3=N2)CCN1CCCCN4C(=O)C5=CC=CC=C5C4=O
CNC1=CC=CC=C1C(=O)CCCN2CCC3C(C2)C4=CC=CC5=C4N3CCCS5
OC1=CC2=C(O)C=C1C(C3=CC=C(Cl)C=C3)C2
OC1=NC2=CC=C(OCCCCN3CCN(C4=CC=CC(Cl)=C4Cl)CC3)C=C2[NH1]1
CC(C)(C)CNC(=O)NCCCCN1CCN(C2=CC(C(F)(F)F)=NC(C(C)(C)C)=N2)CC1
COC1=CC=CC=C1NCCN(CCN(C(=O)C2=CC=C([N+1](=O)[O-1])C=C2)C3=CC=CC=N3)C
O=CC1=CN=C2C=CC=CC2=C1N=CCCN(CC3=CC=CC=C3)C
C1OC(=O)C=CC=C1C2CCCN2C(=O)CNCCC(C3=CC=CS3)CC
COC1=CC=CC2=C1C3=CC=CC4=C3C(C2)N(C)CC4
COC1=C(Cl)C=CC(=C1Cl)CC2=CC=CC=C2CN(C)CC
C=C(C1=CC=CC=C1)CCN(CCCCCCNC2=CC=C3C=C(F)C=CC3=C2)OCC
O=C1COC2=CC=CC=C2N1CCCN3CCC(N4C(O)=NC5=CC(F)=CC=C54)CC3
N#CC=CC=NCC1=CC=C(CNCCN(C)CNCCCCC2=CC=CC=C2C)C1=C
CNCC1=C(C(N)=O)C=CC=C1CC2N(CCCNC3CN(C4=CC=CC=C4)CCC3C)CC2
O=C1C2=CN=C3C=CC=CC3=C2N=CN1CCCN4CCN(C5=CC=CC(Cl)=C5)CC4
ClC1=CC=CC(N2CCN(CCCCC3=NC4=CC(Cl)=CC=C4[NH1]3)CC2)=C1Cl
COC1=CC=CC=C1N2CCN(CCCCNC(=O)C3=CC=CO3)CC2
OC1=CC=C(C(=O)NCCN2CCN(C3=NSC4=CC=CC=C34)CC2)C=C1
CC(C)C1CN(C2=CC=CC=3C=COC2=3)CCO1
CC(C)NC(=O)[NH1]C=CC=C(CC(=O)NCCCN1CCN(C2=CC=CC=C2OC)CC1)C=C
FC(F)(F)C1=CC=CC(N2CCN(CCCCNC3=CC=C(C4=CC=CC=C4)C=N3)CC2)=C1
ClC1=CC=C(N2CCN(CCC3=C[NH1]C4=CC=CC=C34)CC2)C=C1
CC1=C(C2=CC=CC=C2)N=C(O)N1C3CCN(CC4=CC=CC=C4)CC3
COC1=CC=C(C2=C(C#N)C(C3=CC=C(O)C(O)=C3)OC4=CC=C([N+1](=O)[O-1])C=C42)C=C1
C1C=CC=C2C(N3CCN(CCC4=CC=CC(NC(=O)C(C)(C)N)=C4)CC3)=CC=CC2=N1
O=S(=O)(NCCCN1CCN(C2=NSC3=CC=CC=C23)CC1)C4=CN=C5C=CC=CN45
N#CC1=CNC(C=CC=CC(C2N3CCS2(=O)C3)=C)=C(C4NCCN(C5=NC=CC=N5)CC4)C1
CCNN(CC1CCCCCO)C(C=O)(O)C(O)C(CC2=CC=CC=C2)N1C
C=CCNC1CCC(C2=NC3=CC=CC=C3S2)CC1
O=C1CC2(CCCC2)CC(=O)N1CCCCN3CCN(C4=NSC5=CC=CC=C45)CC3
CS(=O)(=O)C1=CC=CC(=C1)C(CC2CN(C)CCC2)=CNC3=CC=C(F)C=C3
C=C(C1=CC=CC=C1)CCN(CC2CC3NCCN(CCC3)OC2=O)CC
COC1=CC=CC=C1N2CCN(CCOC3=CC=C4N=C(S)[NH1]C4=C3)CC2
CCC(=O)NC1CCC(CCN2CCN(C3=CC=CC(Cl)=C3Cl)CC2)CC1
CCCCN(CC=C=[N-1])CCOC1=CC=CC(Cl)=C1OCC
O=C(NC=1C=C(O)N(CCCCN2CCN(C3=CC=CC(Cl)=C3)CC2)C=1O)C4CCCCC4
C=C1C2NC(C3=CC=CC=C3)=C(C(O)=CC=CC=C2)C(C4CCN(C5=CC=CC=6[NH1]C=CC5=6)CC4)(C7=CC=CC=C7)C1
O=C1CC(C2=C[NH1]C3=CC=CC=C23)C(=O)N1CCCN4CCC(C5=C[NH1]C6=CC=CC=C56)CC4
CC1(C)CC2=CC=CC(CCN3CCN(C4=CC=CC([N+1](=O)[O-1])=C4)CC3)=C2NC1=O
OC1(C2=CC=C(Br)C=C2)CCN(CC3=C[NH1]C4=CC=CC=C34)CC1
CCCCCCN1CCN(C2=CC=CC(Cl)=C2)CC1
COC1=CC(NC(=O)C2CC2)=C(Cl)C=C1C(=O)NC3CCN(C4CCCCCC4)C3
C=C1CNCC2CC3=C(O)C=CC=C3CC21
COC1=CC(N)=C(Cl)C=C1C(=O)NC2CC3CCC(C2)N3CC4=CC=CC=C4
COC1=CC(OCC2C3=C(C)C=C4C=C3CCC4N2CCCC5=CC=CC=C5)=CN=CN=C1OCC6=CC=C(C(C)=O)C=C6
CC=C1C=C2C(N3CCN(CCC4=CN(C5=CC=C(F)C=C5)C6=CC=CC=C46)CC3)=CC=CC2=N1
CC1=CC=C(C)COCC2NCCC(CC=CN(C3=CC=C(F)C=C3)C4=CC=C(F)C=C4CCC2)=C1
FC=CC=C(CNCCN(CCCC1=C[NH1]C2=CC=C(F)C=C12)CC)C
O=C(CCCNCCNC=NC1=CC(Cl)=CC=C1Cl)PC2=CC=C(F)C=C2
NCCC1=C[NH1]C2=CC=C(OCC(=O)NC3CN(CC4=CC=CC=C4)CC3C)C=C12
O=C(CCCN1CCC2(CC1)C(=O)N(CC3=CC=CC=C3F)CN2C4=CC=CC=C4)C5=CC=C(F)C=C5
O=C1C2=CC=CC=C2N=CN1CCCCN3CCN(C4=CC=CC=C4F)CC3
CCCN(CCC)C1CCC2=CC=CC(O)=C2C1
O=C1CC(CCCN2CCOCC2O)CCO1
O=C1C2CCCCN2C(=O)N1CN3CCN(C4=CC=CC=C4)CC3
O=C1C2C3CCC(C3)C2C(=O)N1CCCCN4CCN(C5=CC=C6C=CC=CC6=C5)CC4
C1C=CC=CC1(SCCCN2CCN(CCC3=CC=C4C(=C3F)NC(=O)C4)CC2=C)C
O=C1CCC2=CC=CC=C2N1CCCN3CCC(C4=CC=C5[NH1]C=CC5=C4)CC3
C#CC=CCC(CN(CCC)CCCCNC(=O)C=CC1=CC(Cl)=CC[NH1]C=NC1=C)=CO
COC1=CC=C(C=C1O)CC=O
CCNC1=CC(OC)=C(C(=O)NC2CCCN(CC)C=C2)C=C1C
COC1=CC=CC=C1NC2CN(CCCCNN=C(Cl)C=C(N3CCN(C)CC3)C=CC=O)CC2
COC1=CC=CC=C1N2CCN(CCCCNS(=O)(=O)C=CC3=CN=C4C=C(C)C=CC4=C3C)OCC2
O=C(NCCCCN1CCN(C2=CC=CC(Cl)=C2Cl)CC1)C3=CC4=CC=CC=C4S3
C#CCOC1=CC=CC(=C1)C(CCCNCCNC(C2)=O)(C)C=CN2C3=CC=CC=C3
COC1=C(C(=O)NCCN2CCN(C3=CC=CC=C3)CC2)C=C(Br)C4=CC=CC=C14
NCC1C=C[NH1]C=CC=C(OS(=O)(=O)C(F)(F)F)C=C1
CC(C)C1=CC=CC=C1OCCN2CCC(NS(=O)(=O)CC3=CC=CC=C3)CC2
CC=1N=COC=1C2=NN=C(SCCCNCC3C4C3(C=CC5=C(F)C=CC=C5C6CC6C)C4)C2NC
CC1=CC2=C(N3CCN(CCC4=CC=C(F)C=C4C5=CC=CC=C5)CC3)N=CC=C2N=C1OCCOCC=O
O=CCCC1=CC=C(OCCN2CCN(C3=NC=CC=N3)CC2)C=C1N
C=CCN1CCC2C3=C(C=CC=C3C(N)=O)CCC21
O1C=CC=C(C=CC=CNC2)CC(Cl)=CC=C12
NC1=CC=C(C#CCCN2CC=C(C3=CC=CC=C3)CC2)C=C1
COC1=CC=CC=C1N2CCNCCN(C(=O)C3CCC(=O)N3C=CC=C(F)C(C)CC=O)CC2
OC1=NC2=CC=CC(OCC3CCN(CCOC4=CC=CC=C4OCC5=CC=CC=C5)C3)=C2S1
IC1=CC=CC=C1NCC=NCCCOC2=CC=CC=N2
O=S1(=O)C2=CC=CC3=CC=CC(=C23)N1CCCN4CCC(C5=C[NH1]C6=CC=CC=C56)CC4
CCC(C1C)CN(CCC2C(CNC3=CC=CC=C3C4=CC=CC=C4)CC2)CC1=O
CCN1CCN(C2CC(C3=CC=C(F)C=C3)C4=CC=C(Cl)C=C42)CC1
O=CC1CCC(CC1)C(=O)N(CC=NNC=C2C=CC=CC2)C=O
O=C1C2CCCN2C(=O)N1CCCCNCCOC3=CC=CC4=C3CCCC4
CC1=CC=C2C(=C1)C(N3CCN(C)CC3)CC2C4=CC=C(F)C=C4F
SC1=NC2=C(OCCNCC3=CC=CC=C3)C=C(I)C=C2[NH1]1
O=C1CSC(=O)N1CCCCCNCC2CCC3=CC=CC=C3O2
CC1(C)OC2=CC=CC=C2NCCN1CC=CNC=C(C)C=C(Cl)C=C(Cl)C=N
C=C1N=CC(CCCNCCCC2NC3=CC=CC=C3OC2)=C1
C1NCCC=C1SCN=CN(CCCN2CCN(C3=CC=CC(Cl)=C3Cl)CC2)C(=O)C(C)(C)C
O=S(=O)(NCCCN1CCN(C2=NSC3=CC=CC=C23)CC1)C4=CC=C(Cl)C(Cl)=C4
CCCN(CCC)C1CCC2=CC=C3[NH1]C=C(C=O)C3=C2C1
CC1=CC2=CC(=C1)C(N3CCN(C)CC3)CC2C4=CC=C(F)C=C4
FC=C1C=C(NC=C2C=C(CN3CCN(C4=CC=CC=C4)CC3)C=C2)C=C1
CCCNCCCCN1CCN(C2=CC=CC(Cl)=C2)CC1
O=C1C2CCCN2C(=O)N1CCCC3NCC(C(=O)NC4=CC=C(Cl)C=C4Br)CC3
ClC1=CC=CC(CNC2CCC(CCC3=CC=C(Cl)C=C3)CC2)=C1Cl
OC1=CC=CC=C1COC2=CC=CC=C2NCCCCC3C4NCC5=C(C=CC=C5C4C)C3
CCOC(=O)NCCCC1NCCN(CCC2N(C3=CC=CC(Cl)=C3)CC4=CC=CC=C42)C1
CN(C)C(=O)C=CC=C(CNCC1N(C=CC(C)=NC=CC=C1)CC)C
FC(F)(F)C1=CC=CC(N2CCN(CCCCNC3=CC=C(C4=CC=CC=C4)C=N3)CC2)=C1
CC1=CC=CC(OCCN2CCN(C3=CC=CC=C3Cl)CC2)=C1NC=O
O=C(NC1CCC(CCNC2CN(C3=CC=CC=C3OCCOCO)CC2)CC1)C4=CC=CC=C4
CC1CC(CCCN2CCN(C3=CC=CC(Cl)=C3)CC2)C(=O)NC4=CC=CC(C#N)=C41
COC1=CC=C(OCCNCCCCN2C(=O)C3CCCN3C2=O)C4=CC=CC=C14
COC1=CC=CC=C1N2CCN(CC3=CC=C(CN4CCCC4=O)N3C)CC2
O=C1N(C2CCCCC2)CCN1CCCN3CCN(C4=CC=CC=C4)CC3
COC1=CC=CC=C1OCCNCCCS2C=NC3=CC(F)=CC(F)=C23
CC=C1C=C[NH1]C(CCCN2CC=C(C3=CC=CC=C3)CC2)=CC=C1
COC1=CC=CC=C1N2CCN(CCCCNC(=O)C3=CC=CC=C3C(=O)N(C)C(=O)NCC4=CC=C)C=C4CC2
CCCNC1CCC2=CC=C(OC)C=C2C1
COC1=CC=CC=C1N2CCN(CC3=CC=C(CN4CCCCC4=O)O3)CC2
CCC1NCNC2=C(C=CC=C21)CCN(CCCC(=O)C3=CC=CC=C3)CCC
COC1=CC=CC=C1CC(NCCCN2CCN(C3=CC=CC(Cl)=C3Cl)CC2C)C
CCN(C)C1CC2=CC=CC=3N=C(O)N(C2=3)C1
COC=CC=CCNC1CN1CCCC2=NSC3=CC=CC=C23
O=C1N(CCN2CCCCCC2)CCN1C3=CC=CC(Cl)=C3
COC1=CC2=C(C=C1O)CCC3=CC=CC=C3CCN(CCC4=CC=CC=[N+1]4)CC2
O=C1C2CCCN2C(=O)CN1CCCCN3CCN(C4=NOC5=CC(Cl)=CC=C45)CC3
CCC(C)NC(=O)C1=CC2C3=CC=CC=4[NH1]C=C(C3=4)CC2N(C)C1
CCN1CCCC1CNC(=O)C2=C(O)C(I)=CC(O)=C2OC
COC1=CC=CC=C1N2CCN(CCN(C(=O)C3=CC=C(C)C=C3)C4=CC=CC=N4)CC2
C1OC2=CC=CC=C2NCCN1CCCNC(=O)CCC=C3C=CC(C(N)=O)C=C3CC
C1NCCN(CC2C=C3C=CC=CC3=CC4=CC=CC=C42)C1
CCN1C(N)=NC2=C(C=3C=NC4=CC=CC=C4C(C)C=3)CC=CC=C21
CCCCC1CC(=O)OCC2C=CC1CN2CC3CCOC4=CC=CC(O)=C43
CS(=O)(O)=NC1=CC(OCCNCC2=CC=CC=C2)=CC=C1F
CC1=CC=CC(C2CCN(CCN(C3=CC=CC=4[NH1]C=CC3=4)CCC)C2=C1)S5CCCC5
COC1=CC=C(N(C)C)C=C1NCCNCCCCNC(O)C(O)C(O)C(O)C(C)CC=C
C1OC2=CC=CC=C2NCC=NCC=CC=C1C(=O)N3CCC4=CC=CC=C4N(NC(=O)C=CCN(C)C)C=C3C(=O)C
CCCN(CCN1CCN(C2=CC=CC=C2)CC1)C3CCC4=CC(O)=C(O)C=C4C3
COC1=C(Cl)C=C(Cl)C(O)=C1C(=O)NCC2CCCN2CC3=CC=C(F)C=C3
OC1=CC2=C(C(Br)=C1O)CCNCC2C3=CC=CC=C3Br
CCN1CCCC1CNC(=O)C2=C(N)C(Br)=CC(OC)=C2OC
O=C1CC2(CCCC2)CC(=O)N1CCN3CCN(C4=CC=CC=C4C5CC5)CC3
CCC(C)(C)CNC(=O)OCCC=C=O
O=CC1C2(C3=CC=CC=C3)C=CC=CC(CN4CCN(C5=CC=CC(C(F)(F)F)=C5)CC4)=C12
COC1=CC=CC=C1N2CCN(CCN(C(=O)C3=CC=C(F)C(C)=C3)C4=CC=CC=N4)CC2
O=C1CCC2=CC=CC=C2N1C3CCN(CC4=C[NH1]C5=CC=CC=C45)CC3
CCOC=C(C1=CC(O)=CC(O)=C1)C=C(Cl)C(O)=CC(=O)NC2CCCC(CC(C)(C)CC)C2
C1=CC2=CC(OC3CNCCC4CC5=CC=CC=C5CC43)=CC=CC2=C1
CC(CNCCC1CC2=CC=CC=C2CC1C)CC3=CC=C(O4)C=C3C5=CC=CC=C5C4=O
CN1C(=O)SC=C2C(CCCCN3CCN(C4=CC=CC=C4C=CC=CO)CC3)=CC=C21
CN1CCC2=CC=CC3=C2C1CC4=CC=CC(O)=C43
O=C(NCCCCN1CCN(C2=C3C=CC4=C2CC(CC5=CC=CC=C5)N4CC3)CC1)C=C6C=C(C7=CC=CC=C7)C=C6
COC1=CC=CC2=C1CCCC2NCCCN3CCN(C4=CC=CC=C4)CC3
COC1=CC=CC2=C1NCCN(CCN(C(=O)CCCCC(CF)(F)F)C3=CC=CC=C3)CC2
O=C(CC12C3CCN(CC34)C1C2(O)C[O-1])C4Cl
COC1=CC=C(C(=O)NC2CC3CCCC(C2)N3CC4=CC=CC=C4)C=C1OC
CC1NCCCC1CNC(=O)C2=C(O)C(Cl)=CC(OC)=C2OC
COC1=CC=CC=C1OCCNCC2CCN(CCC)CC2
COC1=CC=C(C2=CC=CC(=C2)OC(CNC(=O)C3=CC=C(Cl)S3)CO)C=C1
NCCCCCCCCC1CNCCN1C2=CN=CC=C2C(O)=CC=CC=CN
CC1=NC(CN2CCN(C3CC4=CC=CC=C4OC5=CC=CC=C53)CC2)=CC6=CC=CC=C16
N#CC1=CC=C1C(CNCCC2SC3=CC=CC=C3C2)=O
COC1=CC=CC=C1N2CCN(CCC3=CN(C)C=C(OC)C=CC3)CC2
COC1=CC=CC2=C1NCCN(CC=CC=CCN3CCCCCC3=O)CC2
SC1=NC2=CC(CCCN3CCN(C4=CC=CC(Cl)=C4)CC3)=CC=C2[NH1]1
CCCCN(CC)CCCOC1=CC=CC2=CC=CC=C12
COC1=CC=CC=C1N2CCN(CN3C(=O)C4CCCCN4C3=O)CC2
CC1=CC=C2C=CC=CC2=C1OCCN3CCC(NS(=O)(=O)C4=CC=C(F)C=C4)CC3
CCOC1=CC=CC=C1NC2CN(CCCC3CCC(NC(=O)C4=CC=CS4)CC3)CC2
CC1=CC(OCCNCC2=CC=CC=C2)=CC(CNCCCC3=C[NH1]C4=CC=CC=C34)=C1
NS(=O)(=O)OC1=CC=C(C#CCN2CCN(C3=CC=CC(Br)=C3)CC2C)C1S(=O)(=O)O
CCCCCNC(=O)CCCCN1CCN(C2=CC=CC(Cl)=C2)CC1
O1C=CC=C(O)C1OCCN2CCCC2C3=CC=C(F)C(F)=C3C
COC1=CC=CC=C1NCCN(CC2=CC=CC=C2C(=O)NCC3CC3)CC
CCOC1=CC=CC=C1N2CCN(CCCCNC(=O)C=CC3=CC=C(N(C)C)C=C3C=O)CC2
CCCN(CCN1CCN(C2=CC=CC(Cl)=C2)CC1C3)CCC4=CC=C(O)C=C4C3
N#CC1=CC=CC=C1N2CCN(C(=O)COC3=CC=C4[NH1]C=C(CCN)C4=C3)CC2
O=C1N(CC2CCCCN2)CCN1C3=CC=CC(Cl)=C3
C1OC2=CC=CC3=C2NCCN(CCCNC(=O)N1CC4=NC5=CC=CC=C5N4C6=CC=CC=C6S)CC3
COC1=CC=C(CC(=O)N(CCCCN2CCC(C3=C[NH1]C4=CC=CC=C34)CC2)C(=O)N5CCCC=C5)C=C1
O=S(=O)(NCCCN1CCN(C2=NSC3=CC=CC=C23)CC1)C4=CN=C5C=CC=CN45
C1CCN(CCC)CCCC=CC=CC1CCC(C2=CC=C3[NH1]C=CC3=C2)=NC=O
C1C(C)CC2=CC=CC=C2NCCN1CC3=CC=C4C(=C3)CC(=O)N4CC
COC=C1C=C(C=2C(=O)N(CCCCN3CCC(C4=C[NH1]C5=CC=CC=C45)CC3)C(=O)N6C=CC=CC=26)C=C1
CCCN(CCCC1=C[NH1]C2=CC=C(F)C=C12)C3COC4=CC=CC(OC)=C4C3
C1NCC1CC2=CC=C3C=C2OC4=CC=C(C(N)=O)C=C43
CC=C1C=C(CNC2CN(CCON=C(C3=CC=C(C)C=C3)C4=CC=CC=C4C)C2)C=C1
CC(C)OC1=CC=CC=C1N2CCN(C3CCC(NC(=O)NC4=CC=C(Cl)C=C4Cl)CC3)CC2
CCC(=O)OC1C2=CN3N=CC1(C(=O)NCC#CC(F)(F)CC)C3C2
COC1=CC=CC(SC2=CC=CC=C2N3CCNCC3)=C1
O=S1(=O)C2=CC=CC3=CC=CC(=C23)N1CCCN4CC=C(C5=CC=CC=C5)CC4
CNC1C(CC2=CC=C(O)C=C2)C3CCC4=C(O)C=CC=C4C31
OC1(C2=CC=C(Cl)C=C2)CCN(CC3=C[NH1]C4=CC=CC=C34)CC1
O=C1N(CC2CCCCN2)CCN1C3=CN=C4C=CC=CC4=C3
ClC1=CC=C(NC2CCN(CCCOC3=CC=C4C=CC=CC4=N3)CC2)C=C1Cl
O=C(NCC=CCN1CCN(C2=CC=CC=C2OCCF)CC1)C3=CC4=C([NH1]3)C5=CC=CC=C45
COC1=C2C=CC(=C1)C(CC(N)=O)=C2O
O=CC12C=CC=C3[NH1]C=C(C13)CCN2CCCCN4CCC(C5=C[NH1]C6=CC=CC=C56)CC4
COC1=CC=CC=C1N2CCN(CCCCNC(=O)C3=CC4=CC=CC=C4C=C3OC)C2
CNC1CC2=CC=CC=C2C=3C=C(C4=CC=C(N)C=C4)[NH1]C=3CC1
CCN1CCN(C2CC(C3=CC=C(F)C=C3)C4=CC=C(Cl)C=C42)CC1(C)C
C1OC2=CC=CC=C2NCCN1CC3CCNC(=O)NC3(CCC=C4[NH1]C=CC4=NC)OCC
CCN1CCCC1CNC(=O)C2=C(OC)C=CC(Cl)=C2Cl
C#CCN(CCN1CCN(C2=CC=CC=C2OC)CC1)C3CCC4=CC=CC=C4C3
NC(=O)C1=CC=C2C(=C1)CCOC2CCN3CC=C(C4=CC=CC5=CC=C(F)C=C45)CC3
CC(C)OC1=CC=CC=C1N2CCN(CC=CC=CC(C=NOC(C)=O)NOC)C2
C#CC1=CC(CN2CCN(C3=CC=C(Cl)C=C3)CC2)=CC(C(=O)NO)C=C1F
C1#CC=CC(=N)N1CCCN2CCN(C3=CC=CC=C3OCC4(NCCC4)C)C2CC
C#CC=C1C(CN2CCN(C3=CC=CC=4[NH1]C=CC3=4)CC2)=C(OC)C=CC1=[N+1]
COC1=CC=CC=2C=COC1=2
CC(C)NC1CN(CCCNCC(O)C=CC=C2C(O)=CC(=O)C=C2OCCC=C)[NH1]C1=O
COC=C1C(Br)=C(OC)C(C(=O)NC2CCCN2CC3=CC=CCI)=C3C1=O
CC1=CC=CC(N2CCN(CCC3=CC=CC4=C3OCC(=O)N4C)C(C)C2)=CC(F)=CC=N1
C1=CC=C(OCCNCCC2=C[NH1]C3=CC=C(Cl)C=C23)C1
COC1=CC=C(Cl)C=C1N2CCN(CCCNC(=O)CC(C3=CC=C(Cl)C=C3)C=O)CC2
CCCN(CCC1CNC(=O)CC(CCCC)(C)C1)C2COC3=CC=CC(OC)=C3C2
CCN(C)CCC1=C(C2=CC=C(F)C=C2)[NH1]C3=CC=CC=C13
CCNC(=O)C1=CC=CC=C1S(=O)C2=CC=C(F)C=C2
CN1C=NC(C2=CC=C3C(=C2)C(C4CCN(CCN5CCNC5=O)CC4)=CN3C6=CC=C(F)C=C6)=N1
COC1=CC=CC(C(=O)NCCN2CCN(C3=CC=CC(Cl)=C3Cl)CC2)=C1
CCN1CCCC1CNC(=O)C2=C(OC)C(O)=CC(Cl)=C2OC
COC1=CC=CC=C1N2CCN(CC(O)CN3CCC=4[NH1]C5=CC=C(F)C=C5C=4C3C6=CC=CC=C6)CC2
CC1=CC=C(O)C=C1N2CCN(CCCC3CCCN3C(=O)CCCC(O)(C)C)CC2
CC1=CC=C2C(N3CCN(CCC4=CC=CC(NC(=O)C(C)(C)C)=C4)CC3)=CC=CC2=N1
COC1=CC=C2[NH1]C=C(CN3CCC(O)(C4=CC=C(Cl)C=C4)CC3)C2=C1
CCN1CCCC1CNC(=O)C2=C(O)C(Cl)=CC(Cl)=C2OC
CCCCCCCCN1CCN(C2=CC=CC=3C=COC2=3)CC1
CC(=C(C1=CC=C2C=C1)CCN(CCC3=C[NH1]C4=CC=CC=C34)C2)C5=CC=C(F)C=C5
CCOC1=CC=CC=C1N2CCN(CCCCNC(=O)C=CC3=CC=C(C(F)(F)F)C=C3C)C2
CC(C)CN1CN(C2=CC=CC=C2)C3(CCN(CCCC(=O)C4=CC=C(F)C=C4)CC3)C1=O
CN1CCC2=CC=CC=C2CC3=CC(O)=C(Cl)C=C3CC1
COC1=CC=CC=C1N2CCN(CCCNC(=O)C3=CC=C(I)S3)CC2
C1NCC=CC=NC=CC=CC=CC=C1NCCNC(=O)CCl
C1NCCN1C2=NC=CC3=C4C=C(C=C23)N4C(=O)CCC5=CSC=CC=CC=C5
CCCN(CCCCN1CCN(C2=CC=CC(C#N)=C2)CC1)C3CCC4=CC=C(O)C=C4C3
CC(C1C2CC3CN(C1)C3C2=CC(CNC4CN(C5=CC=C6C=CC=CC6=N5)CC4)=CC7)=CC=CC=N7
CC1=C(CCCN(CCC2=CC=CC3=C2CCC(=O)N3C)CC)CC=C1Cl
CNCCCC1=C[NH1]C=C2C=C(NC(=O)C3=CC=C([N+1](=O)[O-1])C=C3)N=C12
CC(C)C(=O)NC1CCC2=CC(CCN3CCN(C4=NSC5=CC=CC=C45)CC3)=CC=C21
CCCN1CCC(C2=CSC3=CC=CC=C23)CCC1
COC1=CC(F)=CC=C1N2CCN(CC3CC3C4=CC=CC=C4)CC2
CCN1CCCC1CNC(=O)C2=C(OC)C=CC(S(N)(=O)=O)=C2Cl
COC1=CC=CC=C1NC2CN(CCCCNC(=O)C3CCCCN3C(=O)C45CC6CCCC(C6)C4)C5CC2
COC1=CC=CC2=C1NCCN(CCCCNCC3=CC4=CC=CC=C4O3)C2
O=C1CC2(CCC(O)C2)CC(=O)N1CCN3C=CC4=CC=CC=C4C3
CC(C)OC1=CC=CC=C1NC2CN(CC3=CC=C(CN4CCCC4=O)N3)CCC2
NN1C(SCCCN2CCN(C3=CC=CC=C3[N+1](=O)[O-1])CC2)=NC=4SC=CC=4C1=O
CC=C(C1=CC=CC=C1)OC=NC=CCNCCON2C=CC=C2C3=CC=CC=C3
C1NCCN(C2CN3C=CC=C3SC4=CC=C(Cl)C=C42)CC1
COC1=CC=CC=C1N2CCN(CCCCNC(=O)C3=CC=C(CCF)C=C3)CC2
NCCC=C1[NH1]C=CC=C(OCC(=O)N2CC34C(CC2)OC(N)C(=O)NC5=CC=CC=C53)C=C14
CC(C)OC1=CC=CC=C1NC2CN(CC=C3C=CC(N=S(C)(=O)O)C=C3)CC2
COC1=CC=C2C(=C1)C(C3CCN(CCN4CCNC4=O)CC3)=CN2C5=CC=C(F)C=C5
C1OC2=C3C=CC=C2NCCN1CCCCNC(O)=C4C3=CC5=CC(C#N)=CC=C5C4=C
COC1=CC=CC=C1N2CCN(CCCCN3C=C4C=CC=CC4=C3O)CC2
NC1=CC=CC=C1C(=O)CCCN2CCC3C(C2)C4=CC=CC5=C4N3CCO5
C#CC=CC(=C)CC1=CC=CC=C1CCN(CCCCC2=C[NH1]C3=CC=C(F)C=C23)CC
C1CCCC(=O)C2=CC=C(O)C=C2CCC1CNC3=CC=C(C)C=C3Cl
NS(=O)(=O)C1=CC=C(CCN2CCN(C3=CC=CC(Cl)=C3Cl)CC2C)C1
COC1=CC=CC=C1N2CCN(CC3=CC=C(C4=CC=CC=C4)C=N3)CC2
CC1=CC=C2C(N3CCN(CCC4=CC=C5C(=C4)OCC(=O)N5)CC3)=CC=CC2=N1
COC1=CC=CC=C1NCCN(CCC2NC(=O)C=CN2CCC3=COC=CC=C(F)C=C3)CC
COC=CC=CCC1(CCCN(C2CCN(C3=CC=CC(C4=CC=C(F)C=C4)=N3)CC2C5CCN6C#N)C5)C=COC1=N6
C=1C=C2C(N3CCN(CC4CC4)CC3)=NC=5C=CSC=5N2C=1
COC1=C(C(=O)NC2CCN(CC3=CC=CC=C3)CC2)C=C(I)C4=CC=CC=C14
CC1=CC=C2[NH1]C=C(C3CCNCC3)C2=C1CCN
C1OC=CC=C1OCC(O)CNCCC(C=CC=C(OC)C(F)(F)F)=CCC
CC1=CC=C2C(OCCN3CCC(CC4=CC=CC(N(C)S(C)(=O)=O)=C4)CC3)=CC=CC2=N1
N#CC1=CC=CC2=C1NCCN2CCCCNC(=O)C3CCC(C4=CC=C(F)C=C4)CC3C=CC=CC=N
O=C(NCC1CC(O)CN1C(=O)C2=CC=CC3=C4C=CC5=C23)C=CC=C45
CN=C(O1)NC=C(CCCN2CCN(C3=CC=CC(C)=C3C)CC2)N=N1
C1N(C)S(=O)(=O)C=CC=CC=CC2=C1NCCN(CCCN3C(=O)C4CCCN4C3=O)C2C
C1CC2CN1CCCOC=CC=C2C(=O)C=CC3=CC=C(O)C=C3O
C1NCCC1C2=C[NH1]C3=CC=C(NC(=O)CCCCN4CCC(C5=CC=C(Cl)C=C5)C)C4N=C23
CCC1NC(C2=CC=CC(C(F)(F)F)=C2)=NC1=O
COC1=CC=CC=C1NC2CN(CCCSC=NC(N3)=CC(C)=C(Cl)C=C3C(C)C)OCC2
C1NC(=O)C2=C1N=C3N2CCC(=O)N3CCCN4CCN(C5=NC=CC=N5)CC4C
COC1=CC=CC=C1NC2CN(CC3=CC=C(CN4CCCCCC4=O)N3CC)C2
CC1=CC=C(CN2CCC3=CC=4N=C(N)SC=4C=C3CC2)N=C1
CC=C1C=CC(OCCNCC2C(C3=CC=CC=C3OCC4=CC=CC=C4)CC2)=CC=CC=N1
O=CC1C2=C(C=CC3=C2OCCN3CCCCN4CCCC5=CC=C6[NH1]C=CC6=C5)CC4N1
CCOC1=CC=CC=C1NCCN(CCCCNC(=O)C2C=CC3=CC=CN=C3O2)CC
CN1CCN(C2CN3C=CC=C3SC4=CC=C(Br)C=C42)CC1
COC1=CC=CC=C1N2CCN(CC3NC(O)=CC4=C(I)C=CC5=C4C=CC=CC35)CC2
OC=1[NH1]C2=CC(F)=CC=C2C=1CCCCN3CC=C(C4=CC=CC(C(F)(F)F)=C4)CC3
CC(=O)OCC1(Br)CCN(CCC(O2)(C3=CC=C(F)C=C3)CCCC2)CC1
O=CNC1=CC=C2C=C1C(=O)N(O)C2
CC(=O)NC1=CC=CC(CCN2CCN(C3=CC=CC4=NC(C)=CC=C34)CC2)=C1
C12C=CC=C3N=C(CCCN1CCCN4C=NC(C(=O)CC5CCN(CC6=CC=CC=C6)CC5)C=C4C(C)C)C3=C2
C1OC=CC=C(OC)C1CN2CCN(CCC3=CC=CC=C3C4=CC=CC=C4C)C2=C
CC(C)OC1=CC=CC=C1N2CCN(C3CCC(NC(=O)NC4=CC=CC(Cl)=C4)CC3)CC2
O=S(=O)(C1=CN=C2C=CC=CC2=C1)N3CCC(N4CCN(C5=CC=CC6=CC=CC=C56)CC4)CC3
N=C(N)NCCCC(CN1CCN(C2=CC=CS2)CC1)=O
COC1=CC2=CC(=C1OC)NCC2
CC1=CC=CC(S(=O)(=O)NCCCCN2CCN(C3=NOC4=CC=CC=C34)CC2)=C1
O=C1C2CCCCN2C(=O)N1CNC3CN(C4=CC=CC5=C4OCCO5)CC3
O=C1C2CCCCN2C(=O)N1CN3CCN(C4=CC=CC=N4)CC3
O=C1N(CCN2CCC(C3=CC=CC=C3)CC2C)CN1C4=CC=C(F)C=C4
OCCNC1=C(C2=CC=CC(C3=CC=CC=C3)=C2)C4=CC(F)=CC=C41
CC1=CC=C2C(N3CCN(C4CC5=CC=CC6=C5OCC(=O)N6CC4C)C3=CC)=CC2=N1
CCCCCCCCN1CCN(C2=CC=CC3=C2OCCO3)CC1
CCCN(CCC1)CCCC2=CC=CC(C3=CC=CO3)=C2C1
CN(C)CCC=C[NH1]C=CC=C1CC=NN1
COC1=CC=CC=C1NCCN(CCCCNS(=O)(=O)C2=CC=C([N+1](=O)[O-1])C=C2C)C
FC1=CC=CC(OC2=CC=CC=C2N3CCNCC3)=C1
O=C(CCCCN1CCN(C2=CC=CC(Cl)=C2)CC1)C3=CC=C(F)C=C3
CCCN(CCC)C1CC1C2=CC=CC=C2Br
CCOC(=O)C1=CC=CC(F)=C1C(=O)CCCCNCC2=CC(Cl)=CC=C2OCC
CCNC(=O)N(CCCN(C)C)C(=O)C1CC2C3=CC=CC4=C3C(=CN4C)CC2N(C)C1=O
COC1=CC=CC=C1NC2CN(CCCC3NC(O4)=CC(CC(=O)C=5SC(O)=CC=5CCC4)=C3OC)C2
CCCN(CCC)C1CCC2=CC=CC(OS(=O)(=O)C(F)(F)F)=C2C1
ClC1=CC=C2[NH1]C=C(CCCCNCC3OC4=CC=CC=C4OC3)C2=C1
CCN1CCCC1CNC(=O)C2=C(O)C(Br)=CC(OC)=C2OC
C(=CC1=CC=CC2=C1C)CCN(CCCC)CCOC3=C(F)C=CC=C32
COC1=CC=CC=C1CCNC2CC(COC3=CC4=CC=C3C(=O)N(C)C4)CC2
CSC1=CC2=CC(=C1)C(CCNCCCNC3=NCCN3C)C2
O=C(NCCCCN1CCN(C2=CC=CC(Cl)=C2Cl)CC1)C3=CC=C(C4=CC=CC=[N+1]4[O-1])C=C3
COC=C1C=CC=CC(OCCNCC2CCCN2C(=O)C3CC4CCC3C4)=C1C=COC
CCCN(CCC)C1CCC2=CC=CC(OCCN3CCN(C4=CC=CC=C4)CC3)=C2C1
COC1=CC=CC=C1N2CCN(CC3OC(NC(=O)C4=CC=C5C=C(F)C=CC5=C4)OCC3)CC2
O=C1COC2=CC=CC=C2N1CCCN3CCC(N4C(O)=NC5=CC(F)=CC=C54)CC3
C=CC1(CCC(N2CCN(CCN3CCNCC3=O)CC2)=N[NH1]C1)C4=CC=CC=N4
C=C1C=C(C2OC3=CC=CC=C3OC2COCCCN4CCC(C5=C[NH1]C6=CC=CC=C56)CC4)C=C1
C#CC=CC(C(=O)NC1CCN(CC2=CC=CC=C2)C1)=C(OCCN)N=C[NH1]
COC=C(C(=O)NCCCN1CCN(C2=CC=CC=C2OC(C)C)CC1N)CN3CCC(CC)CC3
CCCCC(C)NC(=O)C=C1C2C3=CC=CC=4[NH1]C=C(C3=4)CC2N(C)C1
O=C1N(CCCC2NCN(C=CN(C3=CC=C(F)C=C3)C4=CC=C(Cl)C=C4)CC2)CSC15CCCCC5
O=CC1CC(=CC2=CC=C(Cl)C=C2)C=3[NH1]C4=CC=CC=C4C1=3
COC1=CC=CC=C1NCCN(CCC(O)C2CC=C(C3=CC=CN=C3)S2C)C
CCCCC1NCCC2=CC(O)=C(Cl)C=C21
CCCC(C)NC(=O)C1=CC2C3=CC=CC=4[NH1]C=C(C3=4)CC2N(C)C1
CC1=CC=CC(S(=O)(=O)NCCCCN2CCC(C3=NOC4=CC(F)=CC=C34)CC2)=C1
COC=N[NH1]C1=CC(NCC2CCN(CC3=CC=CC=C3)CC2)=NC=C1
CN(C)CCSC1=CC=CC(C=2C=COC=2)=N1
O=C1C2CCCCN2C(=O)N1CN3CCN(C4=CC=CC5=C4CC=COO5)CC3
CC=CC1=C(N2CCN(CCC3=CC=C4C(=C3)OCC(=O)N4)CC25)C=CC(F)=CC=C15
CCCCCCC(C)NC(=O)CCCC(=CC1=CN=C(N(C)C)C=C1)CC(COC2=CC=CC=3[NH1]C=C(C)C2=3)C
COC=CC=C1CC2C(=O)N(CCCCN3CCC(NC(=O)C4=CC=CC=C4)CC3N)CCC(=O)C2SC1
O=S(=O)(NCCCN1CCN(C2=NSC3=CC=CC=C23)CC1)C4=CN=C5C=CC=CN45
NN1C(SCCCN2CCN(C3=CC=C4C=CC=CC4=N3)CC2)=NC=5SC6=C(C=5C1=O)CCNC6
N#CC1=CC=C2[NH1]C=C(C3CCC(N4CCN(C5=CC=CC=6SC=CC5=6)CC4)CC3)C2=C1
C12C=CC3=CC1(NCCN(CCC4=NSC5=CC=C(F)C=C45)CCCC)CC=CC3=N2
O=C1C2=CC=CC=C2C(=O)N1CCCCN3CC=C(C4=C[NH1]C5=CC=C(F)C=C45)CC3
O=CNCCC1=CC=COS(=O)(=O)C2=CC=C3N=CC=CC3=C2C=C1
C12C=CC=C(CNCC(O)C(CC3=CC=CC=C3)NCCC[H])C1N=C2
OC1(C2=CC=C(Cl)C=C2)CC3CCC(C1)N3CC4CCCCC4C
OC1(C2=CC=C3C(=C2)OCO3)CCC4(NCCN(CC5=CC=CC=C5C)C4C)C1
CCCN(CCN1CCN(C2=CC=CC3=C2OCCO3)CC1)C4CCC5=CC=C(O)C=C5C4
COC1=CC(N)=C(Cl)C=C1C(=O)N2CC3CCCC(C2)N3CC=CC4=CC=CC=C4C
COC1=CC=CC=C1N2CCN(CCN3C=NC4=C(C=NC5=CC(C)=CC=C54)C3=O)CC2
C1=CC=C(CN2CC(C=CC3=CC=CC=C3OCCCO)CC2)C=C1
CC(C)N1CCN(C2CC(C3=CC=C(F)C=C3)C4=CC=C(Cl)C=C42)CC1(C)C
COC1=CC2=CC=C1NCCN2CCCCC3=C[NH1]C=CC=C(OC)C=C3
CC=C1C2=C(C=NC=C2OCCCN3CCC(C4=NOC5=CC(F)=CC=C45)CC3)CC=C1
CN(CCOC1=CC=C(C2=CC=C3C(=C2)CCO3)C=C1)CC=4C=NN(C5=CC=CC(F)=C5)C=4C
O=C1C(OCCN2CCCCC2)CON1CCCN3CCN(C4=CC=CC=C4)CC3
CCC1=CC(C(=O)N2CCN(CC3=CC=C4C=CC=CC4=C3)CC2)=C(C)N1C=CC=C(C=O)C=C
COC1=CC=CC=C1C=2CC(=O)N(CCCCNC3CC4=C([NH1]C5=CC=C(Cl)C=C45)CC3)C(=O)OC=2C
C1NC2CC1(S(=O)(=O)C=CC=C3C=CC=C(NC(=O)CCC4=CC=C(O)C=C4)C=C3)CC2
C1OC=CC=C1C2=NC=CC=C2CC(NS(=O)(=O)C3=CC=C(F)C=C3)CO
O=C(NCC1CC(CCN2CCN(C3=CC=CC(Cl)=C3Cl)CC2)CC1C4)CCCCC4
O=C1CC(=O)N(CC2=CC=CC=C2)C(=O)N1CCCN3CCN(C4=CC=CC(Cl)=C4)CC3
COC=C1N=C2C=CC=CC2=C1N3CCN(CC4NCCN(C5=CC=CC=C5)CC4)CC3
CC(=O)NC1=CC=C(OCCCCN2CCN(C3=CC=CC(C(F)(F)F)=C3)CC2)C=C1
CC(C)OC1=CC=CC=C1N2CCN(C3CCC(NC(=O)NC4=CC=CC(Cl)=C4)CC3)CC2
COC1=CC=CC=C1N2CCN(CCCCNC3C=CC(Cl)=NC4=CC=CC=C4C=CC3=O)CC2
COC=C1C=CCC(C2CCN(CCCCNS(=O)(=O)C3=CC=C(C)C=C3C)C2=CO)=C1
CCOC(=O)C=CC1=CC(OCCCN2CCN(C3=CC=CC=C3OC)CC2=C)C=C1
NC1=CC=C(Cl)C2=C1CC(=O)N(CCCCNC(O)COC3=CC=C4C=CC=CN34)C2
O=C(CCCN1CCN(C2=NC=CC=N2)CC1)C3=CC=C(F)C=C3
CC1=CC=C2C(OCCN3CCC(CC4=CC=CC(C5=CC=C(F)C=C5)=C4)CC3)=CC=CC2=N1
N#CC1=CC=NC(C=C2C=C(CN3CCN(C4=CC=CC=C4Cl)CC3)N2)=C1
ClC1=CC=C(N2CCN(CC3CC3C4=CC=CC=C4)CC2)C=C1
CCS(=O)(=O)C1=CC=C(OC)C(C2=CC=C(CN3CCN(C4=CC=CC=C4OC)CC3)[NH1]2)=C1
C12OC=CC=C2OCCCCNCCN1C3=CC=C(OC)C(C(F)(F)F)=C3CC
C1=CC(N2CCNCC2)=C3SC=CC3=C1
BrC1=CC=C(OCCNCCCC2=C[NH1]C3=CC=CC=C23)C1
CCN1CCCC1CNC(=O)C2=CC(C)=CC(O)=C2OC
FC=CC1=CC(NC[NH1]C=CC=CCC=NN1CC#N)=C
CC1=CC=C2C(OCCN3CCC(CC4=CC=C5C(=C4)NC(=O)CO5)CC3=CC)=CC2=N1
CN(C)C(=O)NC1CCC(CCN2CCN(C3=CC=CC(Cl)=C3)CC2)CC1
NCCC=C1[NH1]C=CC2=C(OCCCCC(=O)N3CCN(C4=CC=C([N+1](=O)[O-1])C=C4)CC3)C=C12
O=CC1C2CCC(C=O)N2C(=O)N1CCCCN3CCN(C4=CC=CC(Cl)=C4)CC3
COC1=CC=CC=C1NC2CN(CCNC(=O)N(CC3=CC=CC=C3)C(CC4=CC=CC=C4)C5=CC=CC)C5CC2
CC1=CC2=CC(N3CCN(CCC4=CC=CC(NC(=O)C5=CC=C(F)C=C5)=C4)CC3)=CC=CC2=N1
COC=C1C=C(NC2N(C)CC(CCN3CCC(C4=CC5=CC(F)=CC=C5S4)CC3C)C2)OC=C1OC
COC=C1C=C(C(=O)NC2CC3CCC(C2)N3CC4=CC=CN=C4)C=C1OC
COC=C1C(NC2CN(CC3CN(C=C4C=C5C=CC=C(NC(=O)C(C)(C)C)C5=N4)CC36)CC2)=CN=CC=CC6=C1
OC1=CC2=C(OCCNCC3=CC=CC=C3)C(Cl)=CC=C2[NH1]1
C1OC=C2C=CC=3C1(C(C)CCN(C(=O)COC4=CC=CC(Cl)=C4Cl)CC)C[NH1]C2=3
O=C(CCCN1CCC2(CC1)C(=O)N(CCC3=CC=CC=C3)CN2C4=CC=CC=C4)C5=CC=C(F)C=C5
CCCN(CCC1=CC=CC=C1)C2CCC3=C(O)C=CC=C3C2
CN(CCC1CCN(CC2COC3=CC=CC=C3O2)CC1)C(=O)N(C)C4=CC=CC=C4
COC1=CC=CC=C1N2CCN(CCCNC(=O)C=CC3=CC=C(C(F)(F)F)C=C3C)OCC2
CCCNC1CCC=2[NH1]N=C(N)C=2C1
ClC=CC=C=COC1=CC=CC(Cl)=C1OC2CCNC2
COC1=CC=CC(C(=O)NCCN2CCN(C3=CC=CC=N3)CC2)=C1
CCOC(=O)C=CC1=CC(OCCCN2CCN(C3=CC=CC(Cl)=C3Cl)CC2)=CN1C4=CC=C(F)C=C4
COC1=CC=CC(C(=O)NC2CC3CCCC(C2)N3CC4=CC=CC=C4)=C1OC=C
CN1CCC2=CC=CC3=C2C1CC4=CC=C(Cl)C(O)=C43
COC=CC=CC=1C(CCN2CC=C(C3=C[NH1]C4=CC=CC=C34)CC2)=COC=1
OC(C1=CC=C(Cl)C=C1)CCN(CC2=C[NH1]C3=CC=CC=C23)CC
CC1=CC=CC(S(=O)(=O)NCCCCN2CCC(C3=NOC4=CC(F)=CC=C34)CC2)=C1
FC1=CC=C(OC2=CC=CC=C2N3CCNCC3)C=C1
C1NC=2C=COC=2C1C(=O)NC3CC(C)C4=CC=CC(O)=C4C3C
O=C(CCC1N2CCC(C3C2)C4=CC=C5C=C4CN3C=C(C#CCC6=CC=C7C=C6)C=C51)C7
N1C=CC(=O)C=CC=C1OCCCCNCCC2=CC=CC=C2C
COC1=CC=CC=C1N2CCN(CCN(C(=O)C3=CC=C(C)C(Br)=C3)C4=CC=CC=N4)CC2
CCCCCCCCCCCC(=O)OC1=CC=C2[NH1]C=C(CCN)C2=C1
OC1=CC2=C(C=C1O)C3C4=CC=CC=C4CNC3CC2
C1C=CC2=C(N3CCN(CCCCNC(=O)C4=CC=CC=C4F)CC3)N=CC=C2O1
COC1=CC=C2[NH1]C=C(C3=CCNCC3)C2=C1
O=C1C2=CN=C3C=CC=CC3=C2N=CN1CCCN4CCN(C5=CC=CC=C5)CC4
O=C(CCCN1CCN(C2=NSC3=CC=CC=C23)CC1)C4=CC=C(F)C=C4
COC1=CC=CC=C1N2CCN(C3CC3CNC(C)=O)CC2
COC1=CC=CC2=C1C(CCCN3CCN(C4=CC=CC=C4)CC3)=CN2C5=CC=C(F)C=C5
CCC1C=C2[NH1]C=C(CC3C4=NC=CC=C4CN3)C=CC=C2C1
FC1=CC=CC=C1NCCN(CCC(F)CCNC(=O)OC2=CC=CC=C2C)CC
C=CCNC1CCC2=C(O)C=CC=C2C1
CCN1CCN(C)CC(NC(=O)C2=CC=C(C3=CC=CC(C#N)=C3)O2)CC1
CCCCCCC(=O)N(C)CC1=CC=CC(C(N)=O)=C1C
O=C(NCCC1CCN(CC2COC3=CC=CC=C3O2)CC1)C4=CC=C(F)C=C4
CCCCC(C)NC(=O)C1=CC2C3=CC=CC=4[NH1]C=C(C3=4)CC2N(C)C1
CCCCN1CN(C2=CC=CC=C2)C3(CCN(CCCC(=O)C4=CC=C(F)C=C4)CC3)C1=O
COC1=CC=CC=C1NCCN(CCN=CC(=O)CCC2=CC=C(O)C=C2C)Cl
CCCCCCCCCCCN1N=NC(CCCCN2CCN(C3=CC=CC(C)=C3C)CC2)=N1
COC1=CC=CC=C1N2CCN(CCCCNC=CC3=CC4=CC=CC=C4S3)CC2
O=C(NC1CCC(CCN2CCN(C3=CC=CC=C3O)CC2)CC1)C4=CC=CS4
O=C(NCCCC1=CC=C2C=CC=CC2=C1)C3=CC=C(F)C=C3
COC1=CC=CC=C1NCCN(CC=C2C=C(C(=O)NC3CC4=CC=CC=C4NCC(=O)N(C)C(=O)N(C)C(=O)N3)[NH1]2)C
COC1=CC=CC=C1N2CCN(CCN(C(=O)C3CCC(O)(C4CCC4)CC3)C5=CC=CC=C5)CC2
CCCCCN1CN(C2=CC=CC=C2)C3(CCN(CCCC(=O)C4=CC=C(F)C=C4)CC3)C1=O
CCCN(CCC)C1CC2C=CC=CC(C(C#N)C(F)(F)F)=C2C1
CC(C)NCC1CNCCN1C(=O)C2=CC=CC3=CC=CC=C23
O=C1CC2(CCC(O)C2)CC(=O)N1CCN3CCN(C4=CC=CC(Cl)=C4)CC3
FC1=CC=CC=C1N2CCN(CCC3=CC=C4C(=C3)OCCO4)CC2
COC1=CC=CC2=C1CCCC2CNCCCCCCC3=CC=C(C4=CC=CN=C4)C5=CC=CC=C35
COC1=CC=CC=C1N2CCN(CCCN3N=C4C=CC=CC4=N3)CC2
N#CC=NC1=CC=CC=C1N2CCN(CCCCN3C(=O)CC4(CCCC4)CC3)OCC2
CN(C)CC1=CN(C2=CC=C(F)C=C2)C3=CC=C(F)C=C13
COC1=CC=C2C=C(C3CCN(CC(O)COC4=CC=CC=5[NH1]C=CC4=5)CC3)SC2=C1
COC1=CC=CC=C1N2CCN(CCCCOC(CN3CC(O)CC34)OC=CC5=CC=CC=C54)C2
OC1=CC=CC2=C1CC(CCCNCCC3=C[NH1]C4=CC=C(F)C=C34)CO2
O=C1C=C2N(CC3CCCN(C4=NC=CC=N4)C3)C=CC=C2C5=NC=CC=C51
CNC1=CC(OC)=C(C(=O)NC2CCN(CC3=CC=CC=C3)CC2C)C1Cl
O=C(CCCN1CCC2(CC1)C(=O)N(CC3=CC=CC=C3I)CN2C4=CC=CC=C4)C5=CC=C(F)C=C5
O=S(=O)(C1=CC=CC=C1)N(CCCN2CC=C(C3=CC=CC=C3)CC2)C#CC4=CC=CC=N4
CCOC(=O)C=1[NH1]C2=CC=CC=C2C=1CCN(C)C
CC1=CC2=C(N3CCN(CCC4=CC=C5C(=C4)OCC(=O)N5)CC3)N=CC=C2[NH1]1
CCN1CCCC1CNC(=O)C2=C(OC)C(O)=CC(Br)=C2OC
O=C1CC2(CCCC2)CC(=O)N1CCN3CCN(C4=CC=CC(Cl)=C4Cl)CC3
CCCN(CCCCN(C1)CCC2=C(C)C=CC=C2C1C3CC)C4=C(O)C=CC=C4C3
C(#CC1=CN=C2C=CC=CC2=C1)CCN3CC=C(C4=CC=CC(C(F)(F)F)=C4)CC3
FC1=CC=CC=C1OC2=CC=CC(F)=C2C3CCNCC3
NC(=O)C1=CC=C(F)C=C1CC(NCCCCNC2CC3(CCCC3)CC2C)C
FC1=CC=C2[NH1]C=C(CCNCCOC3=CC=CC4=C3OCCO4)C2=C1
CC=CC=C(N1CCN(C2CCNCC2)CC1C)C(F)(F)F
CC(C)C1=CC=CC=C1OCCNC2CC(CNS(=O)(=O)C3=CC=C(F)C=C3)CC2
COC1=CC=C(Cl)C=C1N2CCN(CCN3C=NC=4SC5=C(C=4C3=O)CCN(C)C5)CC2
COC1=CC=C(C(C)(C)NS(N)=O)SCC=C1
O=C1CC2(CCCC2)CC(=O)N1CCN3CCC(C4=CC=CC=C4)CC3
COC1=CC=C2C(=C1)C(N3CCN(CCO)CC3)CC2C4=CC=C(F)C=C4
C=CCCCCNCC1NC=CC=C1OC2=CC=CC=C2C=O
CN(C)CC=CN(C1=C2C=C([N+1](=O)[O-1])C=C1)C3=CC=CC=C3C(=O)C2
CC(CN1CCN(C2=NSC3=CC=CC=C23)CC1)NC(=O)C4CCCN4C(=O)CC5CCCN5C=O
CCCN(CCC)CCCC=CC=CC(CNC(=O)C1=CC=CC=C1C(F)F)F
CC(=O)NC1=CC=C2[NH1]C=C(CCCCN3CCN(C4=CC=C5C(=C4)CCCO5)CC3)C2=C1
COC1=CC=CC(N2CCN(CCCN=C(NC#N)C3=CC=CC=N3)CC2)=C1
CCNC(=O)N(CCCN(C)C)C(=O)CCCC=CC1C(C)=CC(C)C(O)=C1
O=CC1C2CCCN2C(=O)CN1C3NCCN(C4=CC=C5C=C4CCOC5C)C3
CC1=C2C=CC3(NCC4N(CCC5=CC=CC=C5OC=6C=C(C7=CC=CC=C7)[NH1]C=64)C3=C)C=CC2=N1
O=C(NCCCC1C(C2=CC=CC=C2)(C3=CC=CC=C3)C(=O)N1)C4=CC=C(F)C=C4C5=CC=CC=N5
OC1=NC2=CC=CC=C2N1CCN3CCN(C4CC(C5=CC=C(F)C=C5)C6=CC=C(F)C=C64)CC3
CN1CCC(C2=CN(C3=CC=C(F)C=C3)C4=CC=C(CC5=NN=N[NH1]5)C=C24)CC1
COC1=CC=CC(OC)=C1OCCNC2C=COC3=CC=CC=C32
COC1=CC=C(C)C=C1C2=CC(Cl)=CC(Cl)=C2CN(C)CC
O=C(NC=1C=C(O)N(CCCCN2CCN(C3=CC=CC(Cl)=C3)CC2)C=O)C=1OC4CC4
CC1=CC=C2C(N3CCN(CCC4=CC=C5C(=C4)OCC(=O)N5)CC3)=CC=CC2=N1
CCN1CCC2=CC(CCCN)=CC=C2C1
CCCCC1NCN(C2=CC=CC=3C=COC2=3)CC1
O1C(C2=CC=C(Cl)C=C2)C3CCC(C1)N3C4C5CC6CC(C5)CC4C6
O=C1NCN(C2=CC=CC=C2)C13CCN(CC4CCCC5=CC=CC=C54)CC3
CN1CCC2=CC=CC3=C2C(C1)CN3C4=CC=C(F)C=C4
COC1=CC=CC=C1N2CCN(CCCCNC(=O)CCC3=CC=CC=C3)CC2
CC1=CC2=C(OCC(O)CN3CCC(C4=CC5=CC(Cl)=CC=C5S4)CC3)C=CC=C2[NH1]1
CCCN(CCN1CCN(C2=CC=CC(Cl)=C2Cl)CC1)C3CCC4=CC=C(O)C=C4C3
CCC1NCCC1CNC(=O)C2=C(OC)C=CC(C)=C2C3=CC=CC=C3
O=C1N(CCCCN2CCN(C3=CC=CC=4C=COC3=4)CC2)CSC15CCCC5
O=C1CC2(CCCCC2)CC(=O)N1CCN3CCN(C4=NC=CC=N4)CC3
C1C=CC=C1N2CCN(CCC3=CC=CC=C3C4=CC=CC=C4)CC2CC=C
COC1=CC=CC=C1N2CCN(CC3=CN(C)C4=C(C)C=CC=C4[N+1]3)CC2
CCCCCNCC1C=CC(NC2=CC=C(OC)C=C2)C=N1
OCC1=CC=C2C=C(OCCCCN3CCCN(C4=CC=CC(Cl)=C4Cl)CC3)C=CC2=N1
C#CCNCC1CC2=C(C=CC=C2OC)CC1
COC1=CC=C2N=C(NCCCN3CCN(C4=CC=CC=C4OC)CC3C)CC2=C1
COC1=C(C(=O)NC2CCN(CC3=CC=CC=C3)C2)C=C(I)C4=CC=CC=C14
C1=CC=C(CN2CCN(C3=CC=CC([N+1](=O)[O-1])=C3)CC2)C=C1
C=CC1NC2CCCC2CN1C(=O)COC3=CC=CC(OC)=C3Cl
O=S(=O)(NCCCN1CCC(C2=NOC3=CC(F)=CC=C23)CC1)C4=CC=CC5=CC=CC=C45
COC1=CC=CC(F)=C1OC2=NC=CC=C2C3CCNCC3
CC(C)OC1=CC=CC=C1N2CCN(CC3=CC=CC(C4=CC=C(F)C=C4)=C3)CC2
C#CCN(CCN1CCN(C2=CC=CC=C2OC)CC1)C3CCC4=CC=C(OC)C=C4C3
COC1=CC=CC2=C1NCCN2CCN(C(=O)NC34CC5CC(CC(F)(C5)C3)C4)C=CC=CC=N
CCCCCCCCN(CCC)C1CCC2=C(OC)C=CC=C2C1
CCPC(=O)N(C)C(=O)N(CC1=CC=CC=C1)C(=O)CSCCCN2CCN(C3=CC=CC=C3Cl)CC2
CCCN(CCC)C1CCC2=CC=CC(C(N)=O)=C2C1
OC=C1C(C(O)=NCCCN(C)C2=CC3=CC=C2)=COC=CC13
FC=CC1=CC(CCCN2CCN(C3=CC=CC4=C3OCCO4)CC2)=C[NH1]C1=C
CC1=CC=C(CN=C(O)N(CC(=O)N2CC3=CC=CC=C3C2)C(=O)CC)C=C1
COC1=CC=C(N2CCN(CCCCNC(=O)C3=CC=CC=C3F)CC2)C=C1
CCC(C)NC(=O)C1=CC2C3=CC=CC=4[NH1]C=C(C3=4)CC2N(C)C1
FC=C1C(Cl)=CCC(CCNC2CN(C=3CCCCNCCC4=CC=CC=C4C)C2)=CC1=3
O=C1CC2(CCCC2)CC(=O)N1CCC(O)CN3CCC(C4=CC=CC(Cl)=C4Cl)CC3
CCN1CCCC1CNC(=O)C2=C(OC)C=CC(Cl)=C2Cl
NC1=CC=C(O)C(C#CC(=O)CSC2=CC=CC=C2C(=O)N)=C1
CN1C(=O)C2=CC=CC=C2S(=O)C3=CC=C(C(=O)NCCC4=CC=CC=C4)C=C31
COC1=NC=2SC(C(=O)NCCCCCCN3CCC(C4=CC=C(Cl)C=C4)CC3)=C(N)C=2C(C)=C1Cl
CN1CCCC1CCOC(C)(C2=CC=CC=C2)C3=CC=C(Cl)C=C3
COC1=CC=CC=C1N2CCN(CC3=CC=C(CNC(=O)C4=CC=C(C)C=C4C)C3)CC2
C1CC=C(C(=O)NCC2C=CC3=CC=NC(NCCN(CCC)C=C)=C3C=C2)CN1
COC1=CC=CC=C1N2CCN(CCOC3=CC=C4N=C(S)[NH1]C4=C3)CC2
O=C1CC2(CCCC2)CC(=O)N1CCN3CCN(C4=CC=CC5=C4OCCO5)CC3
CC=CC1=C(OCCN2CCN(C3=CC=C(F)C=C3)CC2C4)CC=C(Cl)C=C4N1C5=CC=CC=C5
FC=CC=C1C(CCCN(CCCC2=NC3=CC(Cl)=CC=C3[NH1]2)C1=C)F
O=C1N2CCCC2C(=O)N1CCCC3NCCOC4=CC=CC=C4CCC3
C=C1C=C(C=C2C=CC(NCCN3C=CC=C(N4CCN(CCO)CC4)C3)=C2)OC1
CN1CCC2(CC=C3C=C(NC4N=CC(N5CCN(C6=CC=CC7=NC(C)=CC=C67)CC5)=CN4)NC3)C=C2CC1
O=S(=O)(NCCCN1CCN(C2=NOC3=CC=CC=C23)CC1)C4=CC=C(Cl)C=C4
COC1=CC=CC=C1N2CCN(CC3=CC=C(CN4CCCC4=O)N3C)CC2
C1=CC(N2CCNCC2)=C3SC=CC3=C1
O=C(CCCN1CCN(C2=CC=CC3=C2OCCO3)CC1)C4=CC=C(F)C=C4
CCCN1CCC2=CC=CC3=C2C1CC4=CC=C(C)C(O)=C43
C1=CC=C2C(=C1)NCC(CCN3CCN(C4=CC=C(Cl)C=C4)CC3)O2
COC1=CC=CC=C1NC2CN(CCCCCNS(=O)(=O)C=CC=CC=C3C=CN(O)N3)CCC2
C1N2CCC1(NC3=CC(S(=O)(=O)C4=CC=CN=C4OC5=CC=CC=C5)=CC=C3)C2
COC1=CC=CC2=C1CCCC2CNCCCCC3NCCN(C4=CC=CC=C4OC)C3
O=C(CCCN1CC=C(C2=CC=C(F)C=C2)CC1C3)CC=C(F)C=C3
CC(C)C1=CC(N2CCN(CC3CC3C4=CC=CC=C4)CC2=C)C5=CC=CC=C15
CCN1CCCC1CNC(=O)C2=CC(Br)=CC3=C2OCC3
CCCN1CC(CNCCC2=C[NH1]C3=CC=C(F)C=C23)OC4=CC=CC=C41
O=CC1CC=C2C(OCCCN3CCN(C4=CC=CC=C4Cl)CC3=C)C=C2N1
C12C=CC3(NCCN(CCCC4=C[NH1]C5=CC=CC=C45)C3=C)C(C)=CC=C1[NH1]2
O=C(NC=1C=C(O)N(CCCN2CCN(C3=CC=CC(Cl)=C3Cl)CC2)C=1O4)CCCCC4
ClC=C1C=C(N2CC=3NCC2)C=4[NH1]C5=CC=CC=C5C=4C1=3
CCOC1=CC=CC=C1N2CCN(CCCC3CCCN3C(=O)CC4CCC(C(C)C)CC4)CC2
CN1CCC(C2=C[NH1]C3=CC=C(NC(=O)C4=CC=CC=C4)N=C23)CC1
NC(=O)C1=C2C=C[NH1]C=C(CCCC3NCCN(CCOC4=CC=C5[NH1]C=C(CCN)C5=C4)CC3)C2=C1
COC=CC(C(=O)NCC1CC2CCC(C1)N2CC3=CC=CN=C3)=CN=COC4=CC=C(F)C=C4F
OC1(C2=CC=C3C(=C2)OCO3)CCC(N4CCN(CC5=CC=CC(Cl)=C5)CC4)CC1
O=C1C2CCCCN2C(=O)N1CNC3CN(C4=CC=CC=C4C(F)(F)F)CC3
CC1(C)OC2=C(C=CC=C2N3CCN(CCCC4=C[NH1]C5=CC=CC=C45)CC3)NC1=O
C=1C=CN2C(C#N)=CN=C2C=1CCCC(COC3=CC=CC(C(F)(F)F)=C3)F
C1NC=NC(C=CC=CF)=N1
OC=NC1=CC=C(C2=CC=CC=C2)C=C1CCNCCCCCN3CCN(C4=CC=CC=C4Cl)CC3
O=C(CCCN1C2CCC1C3=C([NH1]C4=CC=CC=C34)CC2C5=C)C=C(F)C=C5
COC1=CC=CC2=C1OC(CNC3C4CCC3CC(O)(C5=CC=C(F)C=C5)C4C)O2
O1C=CC(=C1)OCCC(CCN2CCN(C3=CC=CC=4C=COC3=4)CC2)CC
C1=CC(N2CCNCC2)=C3SC=CC3=C1
NC1=NC2=CC3=C(C=C2S1)CCN(CC4=CC=C(F)C=C4)CC3
COC=C(Cl)C=C(C(=O)N(CCCCN1CCN(C2=NSC3=CC=CC=C23)CC1)C4=CC=CC)C4C=CCl
CSC1=CC=C(CN2CCN(COC=CC=C3[NH1]C(C)=C(C)S3)CC2)C=C1
FC1=CC=C(CCCCN2CCN(C3=NSC4=CC=CC=C34)CC2)C=C1
O=S(=O)(NCCCN1CCC(C2=NOC3=CC(F)=CC=C23)CC1)C4=CC=CS4
OC1CCCN(CCN2C3=CC=CC=C3SC4=CC=C(F)C=C42)C1
C1CCN(CCNCCN1C2=CC=C3C=CC=CC3=C2CCCC)C4=CC=C(F)C5=C4CCC(=O)N5
COC1=CC=C(C2NCC(CN3CCC(C4=C[NH1]C5=CC=CC=C45)CC3)CC2)C=C1
O1C(CCNCCN1C2=CC=CC=C2OCC=3CF)=NC=CC=CC=3C4=CC=CC=C4
CC1=NC2=C(O1)C=CC=C2C3=CC=CC=C3CCNCC
C12C=CC=CC(NCC=NCCCCC3=C[NH1]C4=CC=C(F)C=C34)=CC=CC1=N2
COC1=CC=CC=C1NC2CN(CCCCN3C(O)=CC(=C3O4)C(C)CC=CC(C5)C(=O)C4=C6C=CC=CC6)C5CC2
CC(C)CC1=CC=CC=C1N2CCN(CC3=CC=CC(NC(=O)C4=CC=NC=C4)=C3C)C2
FC1=CC=CC=C1N2CCN(CC3=CN(C4=CC=CC=5[NH1]C=CC4=5)CC3)CC2
CCCN(CCCCN1C(=O)CC2(CCCC2)CC1=O)COC3=CC=CC(OC)=C3C
C1OC=CC=CC1(C([H])=CN2CCN(C3=CC=CC=C3C)C2=O)OC
CCOC1=CC=CC=C1N2CCN(CCCCCC3CNN=CC(Cl)=C(NC4=CC=CC=C4OC)C=CC=C3C)C2
COC1=CC=C(F)C=C1OCCNCCCC2=C[NH1]C3=CC=C(F)C=C23
CC1CC=2C=NN(C3=CC=CC=C3)C=2C(=O)N1CCCCN4CCN(C5=CC=CC=C5)CC4
O=C1C2=CN=C3C=CC=CC3=C2N=CN1CCCCN4CCN(C5=CC=CC(Cl)=C5)CC4
O=S1(=O)C2=CC=CC3=CC=CC(=C23)N1CCCN4CCC(C5=C[NH1]C6=CC=CC=C56)CC4
COC1=CC=CC=C1NC2CN(CC3NC4=CC5=CC=CC=C5SC4=C3NC=O)O2
C1NC2=CC(C(N)=O)=CC=C2N=C1CCCN3CCN(C4=CC=CC=C4)CC3
CC=NOCC1=CC=C2C(=C1)C(N3CCN(C)CC3)CC4=CC=CC=C4S2
COC1=CC(N(C)CC2=CC=CC=C2)=C(Cl)C=C1C(=O)NCC3CCN(CC4=CC=CC=C4)C3
CC(C)C1=CC=CC=C1OCCNCC2COC(C3=CC=CC=C3)(C4=CC=CC=C4)O2
CC1CN(C2=CC=CC(C(F)(F)F)=C2C)CN1C=NCC(=O)C3=CC(C#N)=CC=C3
C1OC2=CC=CC=C2NCCN1CCCNC(=O)N3C4CCC3(C)C(=O)N4CC5CC5CC
COC1=CC=CC=C1N2CCN(CCC3CNS(=O)(=O)C4=CC=C5C=C(C)C=CC5=C4C3)OCC2
COC1=CC=CC=C1OCCNCCSC2=CC(Cl)=CC=C2OCCCNC
C1CCCOC2=CC=CC=C2NCCN1CCCCN3C(O)=CC(C(=O)NC)=C3CC
CC(=O)C1=CC=CC2=C1C3=CC=CC4=C3C(C2)N(C)CC4
O=C1N(CC2CCCCN2)CCN1C3=CC=CC(C(F)(F)F)=C3
COC=CC1=C(CC(=O)N(CCCCN2CCN(C3=NSC4=CC=CC=C34)CC2)C(=O)C1)C
O=C1CCC(=O)N1CCNC2CN(C3=CC=CC4=C3CCOC4=O)CC2
O=CCCCC(C(=O)N)CCNCCC1CCC(C2=CC=CC=C2)(C3=CC=CC=C3)C1
CCCOC1=NC2=C(C(=O)N(C)C(=O)N2C)N1CCCCN3CCN(C4=CC=CC(Cl)=C4)CC3
CC(C)CN1CN(C2=CC=CC=C2)C3(CCN(CCCC(=O)C4=CC=C(F)C=C4)CC3)C1=O
COC1=CC=C2C(=C1)C(C3CCN(CCN4CCNC4=O)CC3)=CN2C5=CC=C(F)C=C5
C1=CC=C2C(CCCCN3CCN(C4=CC=CC(Cl)=C4)CC3)=CC=CC2=C1
CCCN(CCC)C1CC1C=C2[NH1]C=C3C=C(NCCC4NC(=O)CCC4CC)C23
CC1=CC=C(CNC2C(F)CCN(C(=O)CNC3CC(F)(F)C3)CC2)N=C1
COC1=CC=C(C(=O)NC2CC3CCC(C2)N3CC4=CC=C(F)C=C4)C=C1OC
FC1=CC=C2[NH1]C=C(CCNCCOC3=CC=CC4=C3OCCO4)C2=C1
C1OC2=CC=CC=C2N3CC4N(CCCC(C5CNC6CC(CCC=C6C=C1[NH1]C=CC=C(F)C=C)(N)OC5)CC4)COCCC3
C1OC2=CC=CC1(C(C)CCNCCOC=CC=C3C=CC=CC3=C)C2OC
N#CC1=CC(NC2CN(CCCCC3=C[NH1]C4=CC=C(N5C=NN=C5)C=C34)CC2)=CC(C6=CC=CC=C6)=C1
C1COC=NC=C1C=CC2=C(C)C=CC=C2OCC
C123C=CC=CC(NCCN1CCCCC4=C[NH1]C5=CC=C(OC)C=C45)C2=N3
CCCCNC1CCC2=CC=CC3=C2C1CC4=CC=CC=C43
COC1=CC=CC=C1N2CCN(C3CN(C(=O)C4=CC=CC5=CC=CN=C45)C(C)C3)CC2
OC1=NC2=C(OCCNCC3=CC=CC=C3)C=C(Cl)C=C2[NH1]1
CC(=O)NC1=CC=C2[NH1]C=C(C3CCN(C)CC3)C2=C1
C1C(=O)OC2C=C(C)C1(CC2=C(O)N(OS(=O)(=O)C3=CC=C(C(C)C)C=C3)C=CC4N=C(S)[NH1]C4=C)C
C1C=CC(C)=C(NCCN(CCC=CCN2CCN(C3=CC=CC=C3C)CC2C)CCC)C1
CN1CCC2=CC(C3=CC=CC=C3)=CC4=C2C1CC5=CC=C(O)C(O)=C54
COC1=CC=CC(OC)=C1OCCNCC2COC3=CC=CC(Cl)=C3O2
OC1=CC2=C(C(I)=C1O)CCNCC2C3=CC=CC=C3
COC1=C2C=CC=C1NCCN2CCC3=CN(C4=CC=C(F)C=C4)C5=CC(Cl)=CC=C35
CC1=CC=C(CNCC2(F)CCN(C(=O)C=3SC=CC=3C)CC2N)C1
OC1=NC2=CC=CC=C2N1C3CCN(CC4=CSC5=CC=CC=C45)CC3
CN(C)CCC=CN(S(=O)(=O)C1=CC=CC2=C1)C=CC3=CC=CN=C23
CC1=CC=C(CN2CCC(C3CCC4=CC=CC=C4C3=O)CC2)C=C1
CC1=CC(F)=CC=C1N2CCN(CC3CC3C4=CC=CC=C4)CC2
COC1=CC=CC2=C1N3CCN(CCN(C(=O)C4=CC=CC(N)=C4C5)CC=C(C)C=C5CC3)C2
COC1=CC=C(N2CCN(C3CCN(C(=O)COC4=CC=C5[NH1]C=C(CCN)C5=C4)CC3)CC2)C=C1
O=S(=O)(NCCCN1CCN(C2=NSC3=CC=CC=C23)CC1)C4=CC=C(Cl)C(Cl)=C4
CCCN(CC1CCCCCCC2CN(CC3=CC=CC=C3)CCC21CCOC4=C)C=CC=5[NH1]C=CC4=5
C1CNCC=C1C2=C[NH1]C=CC3=C(C=NC4=CC=CC=C43)C=C2
CC(C)(C)CNC(=O)CC1CC=2C(=CC3=C[NH1]C4=C3C=2C=CC4)N(C)C1
COC=CC=C[NH1]C=CCCCCNCCCO
CN1CCN(CCNC2OC3=CC=CC=C3SC4=CC=C(Cl)C=C42)CC1
OC1(C2=CC=C(Cl)C=C2)CC3CCC(C1)N3CCCCC4=CC=CC=C4
COC(=O)C([H])=CC=CC(CCN1CCN(C2=CC=CC3=NC(C)=CC=C23)CC1)=C
O=C(NCCN1CCN(C2=CC=CC(I)=C2)CC1)C3=CC=C(F)C=C3
CC1=CC=C(SC2=CC=CC=C2N3CCNCC3)C=C1
NC(=O)C1=CC=C2[NH1]C=C(CCCCN3CCN(C4=CC=C5C(=C4)CCO5)CC3)C2=C1
O=CCCCN1CCC(CC1)C(=O)NCC2=CC=CC(Cl)=C2
CSC1=CC=CC=C1NCCN(CCNC=NC=C(C(=O)C2=CC3=CC(=C2)OC)O3)S=O
CN1CCC2=CC=CC3=C2C1CC4=CC=CC=C43
CN(C)CCC=C1[NH1]C2=CC=C(OCCF)C=C12
CCN1CCCC1CNC(=O)C2=C(O)C=CC(O)=C2OC
C1C2=CC=CC1(S(=O)(=O)NCCCCNCCN(C3=NOC4=CC=CC=C34)CC)C2
CN(C)CC1C=CN(C2=CC=C(F)C=C2)C3=CC=CC=C13
CC1CCN(CCCCN2CCN(C3=CC=CC(Cl)=C3Cl)CC2)CCC1
CC1=CC=C2C(N3CCN(CCC4=CC=C5C(=C4)OCC(=O)N5)CC3)=CC=CC2=N1
CC1=CC=C(CN2CCN(C3=CC=C(Cl)C=C3)C2)C=C1
COC1=CC=C2C=C1NC3CN(CCCNC(O)=C4C(NC(=O)C56CC7CC(CC(C7)C5)C6=CCl)C=CC4)C2C3
CN(CC1CCCN(CCCC2=CC=CC=C2)C1)CC3=CC=CC=C3
COC1=CC=CC=C1N2CCN(CCCCNC(=O)CC3CCC(=O)N3C4CCCC5=CC=CC=C54)CC2
O=C(CCCN1CCN(C2=CC=C(Cl)C=C2)CC1C3)CC=C(F)C=C3
COC1=CC=CC=C1NC2CN(CCN3C(=O)C4=CC=C(I)C=C4C5=CC=C(Cl)C=C53)CC2
COCC1=COC2=CC(OCCCN3CCC(C4=NOC5=CC(F)=CC=C45)CC3)=CC=C2C1=O
COC1=CC=CC(OC)=C1OCCNCCCOC2=CC=C3N=CC=CC3=C2
C1C(C)OC2=CC=CC=C2NCCN1CC3=CC=C4C(=C3)CC(=O)N4CC
CC(C)C1=CC=CC=C1N2CCN(CCC(N(CCC)CCC)CC=O)CC2
COC1=CC=CC(C(=O)NC2CC3CCCC(C2)N3CC4=CC=CC=C4)=C1OC
COC1=CC2=C3C(=C1)C4=C(C=CC(O)=C4O)CC3N(C)CC2
O=C(NCC1CC(O)CN1C(=O)C2=CC(I)=C([N+1](=O)[O-1])C=C2OC3C)C3
CC(C1)OC2=CC=CC=C2NCCN(CC=CC=CC1(NS(=O)(=O)C3=CC=CN=C3[N+1](=O)[O-1])F)C
CNC1=NC=C2C(=N1)CC(CN3CCC(C4=NOC5=CC(F)=CC=C45)CC3)CC2=O
O=C(CCCCN1CCC(C2=CC=CC=[N+1]2[O-1])CC1)NC34CC5CC(CC(C5)C3)C4
CCCN(CCC)C1CCC2=C(F)C=CC(C(N)=O)=C2C1
O=S(=O)(NCCCCN1CCN(C2=NOC3=CC=CC=C23)CC1)C4=CC=C(Cl)C(Cl)=C4
O=C(NCCN1CCN(CC2=NC3=CC=CC=C3O2)CC1)C4=CC=C(Cl)C=C4
OC(CNCCCC1=C[NH1]C2=CC=C3C=C12)C=4OC=CC=4C3
O=C(CCCN1CCN(C2=CC=C3C=C2OCCO3)C1)NC4CCCC5=CC=CC=C54
CN1CCC2=CC=CC=C2CC3=C([NH1]C4=CC=CC=C34)CC1
CCCN(CCC)C1COC2=C(C=CC=C2C3=CC=C(OC)C=C3)C1
C1NC2CC1=CC=C2CCl
C=CCN1CCN(C2=NC=3SC=CC=3N4C=CC=C24)CC1
COC1=C2C3=C(C=C1O)CC(CNCC4=CC=C(I)C=C4)C3CCC2
O=C1C2CCCCN2C(=O)N1CN3CCN(C4=CC=CC5=C4OCCO5)CC3
COC1=CC=CC=C1N2CCN(CCCCNC(=O)C=CC3=CC=C(OC(C)=O)C=C3)CC2
C=CCN=C(S)NCCC1CNC2(CCCC2)C1
C#CC1=CC(CN2CCN(C3=CC=CC=C3OC)CC2)=C4C=CC=CC=C14
ClC=C1C=C[NH1]C=C(CC2CCN3CCC4=CC=CC=C4C3C2)C=C1
COC1=CC=CC=C1N2CCN(CCCCNS(=O)(=O)CC3CCCO3)CC2
CCN(CCN(C1)C)CC2=CC=CC(C#N)=C2C1
CCCN1CN(CC)CC(NC(=O)C2=CC(Cl)=C(NC)N=C2OC)C1
COC1=CC=CC=C1NCCN(CCCN2C(O)=CC(NC(=O)CCC3C[NH1]C4=CC=CC=C34)C2)CC
O=C1NCC2=CC=C3C(=C21)CC(N(CCC4C=C[NH1]C5=CC=C(F)C=C45)C6CCC6)CO3
C1NC(C(N)=O)=CC=C2[NH1]C3=CC=CC=C3C2=C1Br
CCCCCCCCC(=O)NCCC1NCCN(C2=NC3=CC(Cl)=CC=C3NC4=CC=CC=C42)C1
COC1=CC=CC=C1N2CCN(CCCC3NC(O)=CC(OCC(=O)NC4=CC=C(C5=CC=CC=C5)C=C4)C=C3)CC2
COC1=CC=CC2=C1C3=CC=CC4=C3C(C2)N(C)CC4
C1CNCCN1C=NC2=CC(C3=CC=CC=4[NH1]C=CC3=4)=CC=C2[NH1]
O=C1C2C3CCC(C3)C2S(=O)(=O)N1CCCCNC4CN(CC5=CC=CC=C5C6=CC=C(F)C)C6CC4
O=S(=O)(NC1CCC(CCN2CCC(C3=CC=CC(OC(F)(F)F)=C3)CC2)CC1)C4=CC=CN=C4
ClC=CC=C(NCCN(CCCCNC1=CC=CC=N1)CC)C
O=C(NC1CCC(CCN2CCN(C3=CC=CC=N3)CC2)CC1)C4=CC=C(F)C=C4
COC1=CC=CC=C1N2CCN(CCCCN3CCC4=CC=CC(I)=C43)CC2
CCCCOC1=CC=CC=C1N2CCN(CCCC3=C[NH1]C4=CC=C(OC)C=C34)CC2
COC1=CC=CC2=C3C=CC(NCCC4=CC=CS4)=NC3=CN2N=C1
CCNCN(C1=CC=CC=2C=COC1=2)CCOC3=CC=CC=4[NH1]C=C(C3=4)CCN(C)C(=O)C
N#CC1=CC=CC=C1N2CCN(CCCCOC3=CC=C(C4=CC=CC=C4)C=N3)CC2
O=C(CCCN1CCC(O)(C2=CC=CC(I)=C2)CC1)N3CCCCC3
CCCN(CCC)CCC1C=CC=C2C(C(CC)=CC=C2)CC1
NNC1=CC=CC=C1C(=O)CCCN2CCCC(C2)Cl
COC=C1C=CC(C(=O)NC2CC3CCC(C2)N3CC4=CC=C(F)C=C4)=C1OC
OC=CC1=C(N2CCN(CC3=CC=CC=C3)CC2)C=CC(Cl)=C1O
COC=CC=C(OC)C(S(=O)(=O)NCCC(CNC1CC=CS2C=CC=C12)(C3=CC=CC=C3C)C=O)=C
NC1=CC(F)=CC=C1C(=O)CCCN2CCC3C(C2)C4=CC=CC5=C4N3CCCS5
C=1NCCC=1C=C[NH1]C=CC=C(NC(=O)N2CCCC2C(=O)NCC3=CC4=CC(Cl)=C(Cl)C)C4[NH1]3
C1OC2=NC=C(C=C2OCCCN(CCC3CCN(C=CC4=C(F)C=C(C)C(Br)=C4[NH1])CC3=O)O)N1I
OC1(C2=CC=C3C(=C2)OCO3)CCC(CCN4CCN(C5=NSC6=CC=CC=C56)CC4)C1
COC1=CC=CC=C1N2CCN(CCNC(O3)=CC=C(OC)C=CC(Cl)=CC=C3O)CC2
NC1=NC=C(C(F)(F)F)C=C1C(=O)N2CCC=CC(C3=NSN=C3C2)C
C1=CC=C[NH1]C=C1CCCCN2CCN(C3=CC=C4C(=C3)CCO4)CC2C
COC1=CC(NC(=O)C2CC2)=C(Cl)C=C1C(=O)NC3CCN(C4CCOCC4)C3
CC1=CC=C2C3=C(C=CC2=N1)OCC(CN4CCN(C5=CC=C6C=C(C(N)=O)C=CC6=N5)CC4)O3
COC1=CC2=CC=C1NCCN2CC3C4CNC(=O)C=CC=C3C=C4
CCN1CCCC1CNC(=O)C2=C(N)C(Br)=CC(OC)=C2OC
OC=NC1=CC(C2=CC=CC=C2)=CN1CCN3CCN(C4=CC=CC(Cl)=C4)CC3
C1OC=CC2(C3=CC=CC(=C3)O2)N=CN=C1O
OC1(C2=CC=C(Cl)C(Cl)=C2)CCN(CC3=CSC4=CC=CC=C34)CC1
CC=C[NH1]C=NC=C(NC1CN(CCC(O)C2=CSC3=CC=CC=C23)CC1)C=O
CCOC(=O)C1=CC2=CC(OCCCN3CCN(C4=CC=CC(Cl)=C4)CC3)=CC=C2S1
CCCN(CCC)C1CCC2=CC=CC(C3=CC=CS3)=C2C1
COC1=CC=CC=C1CCC(N2CCC(NCC3CC4=C([NH1]C=C5C=CCOC=C45)C3C)C2C)C
FC1=CC=C2[NH1]C=C(C3CNCCC3C)C2=C1
COC1=CC=CC2=C1C3CCN(CCCNC(=O)C=CC4=CC=CC=C4C=O)CC3C2
C1C2=CC=CC(S(=O)(=O)NCCN3CCC(C4=NOC5=CC(F)=CC=C45)CC3=C2)=C1
CC(C)C1=CC=CC=C1OCCN2CCC(CNS(=O)(=O)C3=CC=C(F)C=C3)CC2
CCCCCCN1CCN(C2=CC=CC3=C2OCCO3)CC1
C=CC=C1C=C(N2CCNCC2)CC=3C1C[NH1]C=CC=C(Cl)C=3
CN(CCCN1CCN(C2=NSC3=CC=CC=C23)CC1)C(=O)C4=NSC5=CC=CC=C45
CCN1CCCC1CNC(=O)C2=C(OC)C=CC(Cl)=C2Br
COC1=CC=CC=C1N2CCN(CCN(C(=O)C3CCC(C)(O)CC3C)CC4=CC=C(C)C=C4C)C2
C1C=CC(C)=CC21C=CCN(CCNC(=O)C3=CC=C4C=CC=CC4=C3)C2=C
CC(=O)C=C1C=C(OCCCCN2CCC(C3=CC=CC=C3)CC2C)CC=C1[NH1]
CNC1=CC=CC=C1C(=O)CCCN2CCC3C(C2)C4=CC=CC5=C4N3CCCS5
O=C1CC2(CCCC2)CC(=O)N1CCN3CCN(C4=CC=CC(Cl)=C4Cl)CC3
COC(C(=O)NCCC1CN(CCN(C)C)CCC1)C2CCCCC2(C)C
O=C1C2=CC=CC=C2C(=O)N1CCCCN3CCN(C4=CC=CC5=C4OCCO5)CC3
CN1C(CN2CCC=C2C3=CC=C([N+1](=O)[O-1])C=C3)=NC4=CC=CC=C41
COC(=O)C=C(N(CCCCN1CCN(C2=CC=CC(Cl)=C2)CC1)C=C(Cl)C3=CC=CC=C3)C(=O)N4CCCCC4
C1C=NC1(C=C2C=C(CSC3=NC4=CC=CC=C4N3CC5=CC=CC=C5C)C2=C)OC(C)(C)C(=O)O
CN1CC2C3=CC=CC=C3C1CC4=CC=C(O)C=C42
CC1=CC=C2C(OCCNC3CC(CC=C4C=CC(NC(=O)C=COC)C=C4)CC3)=CC=CC2=N1
COC1=CC=C2[NH1]C=C(C3=CCNCC3)C2=C1
C1OC2=CC(NCCN1CCCCN3C(O)=C(C4=CC=CC(Br)=C4)C(C)C3=CC=C)C=CC=C2F
CCCN1CCC2=CC=CC=C2C1CC3=CC=CC(C4=CC=CO4)=C3
C1OC=C2C=C(NCN(CCCC3NC4=CC([N+1](=O)[O-1])=CC=C4C3=O)C2=O)C=C1OC
CC1=CC=C2C(N3CCN(CCC4=CC=CC5=C4OCC(=O)N5C)C(C)C3)=CC(F)=CC2=N1
CCOC1=CC=CC=C1NCCN(CCCOC2=CC=CC=C2C(=O)N)CCC
CC1=CC=C2C(=C1)SC(=O)N2CCCCNCCCCC3=CC=CC=C3
COC1=CC=CC=2SC(C3CCN(CC(O)COC4=CC=CC=5[NH1]C=CC4=5)CC3)=CC1=2
CC(C)CCC1=CC=CC=C1N2CCN(CCC(C3=CC=C(F)C=C3)C4=CC=C(I)C=C4C)C2
CCCNC1CC2CCCCC1C2
OC1(C2=CC=C3C(=C2)OCO3)CCC(N4CCN(CC5=CC=CC=C5Cl)CC4)CC1
C1COC2=CC=CC=C2OC(CCNCCC=C3NC=CCOC(=O)C=CC3)CO1
CNC(=O)SC1=CC(CCCCN2CCN(C3=CC=CC=C3)CC2)=CC4=CC=CC=C14
CN1C(=O)C2=C(N=C3N2CCC(=O)N3CCCN4CCN(C5=CC=CC=C5)CC4)N(C)C1=O
O=C1CCC2=CC=CC=C2N1CCN3CCN(CCCCCCN4CCCC(C5=C[NH1]C6=CC=CC=C56)C4)CC3
CCNC(=O)N(CCCN(C)C)C(=O)C1CCC=CC(CF)C=2SC=CC=2C1=O
COC1=CC(Br)=CC(C(=O)NC2CCC3CCC(C2)N3CC4=CC=C(F)C=C4)=C1OC
C1C=CC=C2C[NH1]C(CCCN3CCN(C4=CC=CC(Cl)=C4Cl)CC3)=CC12
CCOC(=O)COC=C1C=C(OCCCN2CCN(C3=CC=CC=C3)CC2)C=C1
CCOC=CC=CC1CCCN(CC(O)COC2=CC=CC=3[NH1]C(C)=CC2=3)C1=C
COC1=CC=C2C(=C1)C(N3CCN(CCO)CC3)CC2C4=CC=C(F)C=C4
CNC1CC2=CC(Cl)=C(O)C=C2C3C4=CC(CN5CCCCC5)=CC=C4CCC31
CCCOC(=O)C1=CC=CC=C1N2CCN(CC3CC(NC(=O)CCC4=CC=CC=C4C)CC3)CC2
CC(=O)N(C)C1=CC=C2C(=C1)C(N3CCN(C)CC3)CC4=CC=CC=C4S2
CCN1CCCC1CNC(=O)C=CC(I)=C(OC)C=COC
CSC1=CC=C2C(NCCN(CCC3=CC=CC=C3OCC4=CC=C(Cl)C=C4C)C=CC)=CC2=N1
CCCN(CCC)CCOC=C(C=CC1=CC=C(OC)C=C1[NH1])C2=CC=CC=C2
O=S(=O)(NCCCN1CCN(C2=NSC3=CC=CC=C23)CC1)C4=CC=C(Cl)C(Cl)=C4
CCC1NCCC2C3=C(O)C=CC=C3OCC21
O=C(NCCCN1CCN(C2=NC=CC=N2)CC1)C(C3=CC=C(Cl)C=C3)CCCCC
O=C(CCCNCCNC1=CC=CC=C1OCC2CF)CN2C(=O)CC34CC5CC(CC(C5)C3)C4
CCCN1CCC2=CC=CC(OC)=C2C1
CCCOC(=O)C1=CC=C2C=C1CC3C2=C(Br)C=CC=C(C(N)=O)C=C3
OC(C1=CC=C(Br)C=C12)CCCC3=C(Cl)C=CC=C3CCN2C(=O)C=4C=CSC=4CC
CCCCN1CCCC1CNC(=O)C2=CC(Br)=CC3=C2OCC3
CC1(C)CC2=CC=CC(N3CCN(CCC4=CC=C5C(=C4)NC(=O)CO5)CC3)=C2O1
CC=C1C=CC(OCCN2CC(COC3=CC=C4C(=C3)NC(=O)CO4)C2)=CC=CC=N1
ClC1=CC=C(Cl)C=C1N2CCN(C3=CC=CC=C3)CC2
C#CCN(CCN1CCN(C2=CC=CC=C2OC)CC1)C3CCC4=CC=C(O)C=C4C3
CC1=CC=C2C(OCC3NCC(COC4=CC=CC=C4OCC=NC(N)=C)CC3)=CC=CC2=N1
CC1=CC=C(CNCC2(F)CCN(C(=O)C3=CC=C(C)S3)CC2)N=C1
CC(N)CC1=CC(=CC2=C1OCC2)O
COC1=C(C(=O)NCCCCN2CCN(C3=CC=CC=N3)CC2)C=C(Br)C4=CC=CC=C14
O=C(O)C1=CC=C2[NH1]C=C(CCCCN3CCN(C4=CC=C5C(=C4)OCCO5)CC3)C2=C1
CNCS1C(C(=O)NCC=C2C=CC(N(C)C(=O)NC3=CC=C4N=C(CCCF)C=C(F)C4=C3O)C=C2)OCCC1
OC1(C2=CC=C(Cl)C=C2)CCN(CC3=C[NH1]C4=CC=CC=C34)CC1
CCOC(=O)NC1CCN(CCC(C2=CC=C(F)C=C2)C3=CC=C(C(F)(F)F)C=C3)CC1
CC1=CC=C2C3(NCCN(CCC4=CC=CC5=C4OCC(=O)N5C)C3=C)C=CC2=N1
C1=CC=C(C2=CC=C(CN3CCN(C4=CC=CC5=C4OCCO5)CC3)[NH1]2)C1
CC1CCN(CCCCN2C(=O)CC(C=3C=CSC=3)CC2=O)CC1
C1NCC2=CC(C3=CC=C(O)C=C3)=CC4=C2C1CC5=CC=CC(O)=C54
COC1=CC(N)=C(Cl)C=C1C(=O)NC2CC3CCC(C2)N3CC=CC4=CC=CC=C4
CC1=CC=C2C(N3CCN(CCC4=CC=C5C(=C4)OCC(=O)N5)CC3)=CC=CC2=N1
COC1=CC=CC=C1N2CCN(CCN(C(=O)C3=CC=C(N)C(I)=C3)C4=CC=CC=N4)CC2
OC1=CC=C(C=C2C(O)=CC(F)=C2)OC=C1OCCNC3CCC(C4=CC=CC=C4)CC3
OC1=CC(C2CCN(CCC3=C[NH1]C4=CC=CC=C34)CC25)=C(I)C=C(Cl)C=C15
OC(CCN1CCN(C2=CC=C3C=CC=CC3=N2)CC1)C4=CSC5=CC=C(F)C=C45
OC1=CC=CC(O)=C1OCCNCCSC2=CC=CC=C2
O=C(NCCN1CCN(CCCCC2=C[NH1]C3=CC=CC=C23)CC1)C4=CC=C(F)C=C4
CS(=O)(=O)NC1=CC(OC2CCC(CCN3CCN(C4=NC=CC=N4)CC3)CC2)=CC=C1Cl
CN(C)C(=O)NC1CCC(CCN2CCN(C3=CC=CC(Cl)=C3Cl)CC2)CC1
FC1=CC=C(CCC2(NCCN(CCN3C=CN=C3C)C2)CC)C=C1
O=C1C2CCCN2C(=O)N1CN3CCN(C4=CC=CC=5[NH1]C=NC4=5)CC3
FC=C1C=C[NH1]C2=C(CCCC(CCN(C3=CC=CC=C3C#N)CCC4)=CC=CC=C4C2)C1
CN(C)CCC=C1[NH1]C=C2C=C(OCCN3CCN(C(N)=O)CC3C)C12
CCCOC(=O)C1=CC=CC=C1N2CCN(CCCN3C(=O)C4CCCCN4C3=O)CC2
CN(C)CCC1=C[NH1]CC=COCCOC=C(O)OC=CC=CC=C1
ClC1=CC=C(N2CCN(CCCC3NCCNC3C)C2Cl)C=C1Cl
CC(=O)NC1=CC=CC(CCN2CCN(C3=CC=CC4=NC(C)=CC=C34)CC2)=C1
C12C3=CC=CC(NCCN1CCC4=CC=CC=C4C(C5=CC=CC=C5F)=C(Cl)C=CN(O)C)=CC3=N2
N#CC1=CC=CC(C2=CC=C(NS(=O)(=O)C3=CC=CN=C3N4CCNCC4)C=C2)=C1
C1NCCN(CCCN2C3=CC=CC=C3SC4=CC=C(C(F)(F)F)C=C42)C1
NC=CC=C1CC(C(=O)CCCCN2CCN(C3=CC=CC=C3)CC2)=CN(CC4=CC=CC=C4)C1
CCCN(CCC)C1COC2=CC=CC=C2C=CC3=CC=CC=C3C1
C=CCN1CCC2C3=C(C=CC=C3C(N)=O)CCC21
O=C(NCCN1CCN(C2CCCC3=CC=CC=C32)CC1)C4=CC=C(F)C=C4
COC1=CC=C2C=C1CC(N(CCC)CCC)C2
OC=NC1C=2[NH1]C=CC=2CN(C=3)SC4=CC=CC=C4C=31
C1COC2=CC=CC=C2NCCN1CCCN3C(O)=CC(NC(=O)CC4CC5CCC4C5)=C3OCC
CC=C1C2=C(OCC(O)CN3CCC(C4=CC5=CC(Cl)=CC=C5S4)CC3C)C=CC=C2[NH1]1
CNC1=CC(OC)=C(C(=O)NC2CCN(CC3=CC=CC=C3)CC2)C=C1Cl
CC=C1C=CC(N2CCN(CCCCOC3=CC=C4C(=C3)NC(=O)CC4)CC2)=CC=CC=N1
O=S1(=O)C2=CC=CC3=CC=CC(=C23)N1CCCN4CCC(C5=C[NH1]C6=CC=CC=C56)CC4
CCOC(=O)C1=CC2=CC(OCCCN3CCN(C4=CC=CC(Cl)=C4)CC3)=CC=C2[NH1]1
CC1=CC=C(NCC2=CC=C3C(=C2)OCCO3)C(O)=C1S(=O)(=O)C4=CC=C(F)C=C4
CCCN1CCC(C2=C[NH1]C3=CC=CC=C23)CCC1
CN1C(=O)C2=C(N=C3N2CCC(=O)N3CCCN4CCN(C5=CC=CC(Cl)=C5)CC4)N(C)C1=O
CCCCCC(=O)NCCCCN1CCN(C2=CC=CC=C2OC)CC1
CCCCCCN(CC)CC1CCC2=CC=CC(OC)=C2C1
COC1=CC=CC=C1N2CCN(CCCCNC(=O)C3=CC=C(I)C=C3O)CC2
C1NCCN(C2=CC=CC(NS(=O)(=O)C3=CC=C(Cl)C=C3Cl)C=N2)CC1
NC(=O)CSC1=CC=C(Cl)C=C1C(=O)CNCCCCCN2CCN(C3=CC=C4C=CC=CC4=N3)CC2
CCC(C)NC(=O)C=CC1C2=CC=CC=3[NH1]C=C(C2=3)C4C1NC(=O)NC4=O
COC(=O)C(N1CCN(C2=CC=C3[NH1]C=NC3=C2)CC1C4)=CC=CC=C4
O=S(=O)(C1=CN=C2C=CC=CC2=C1)N3CCC(CCN4CCN(C5=CC=C(Cl)C=C5)CC4)CC3
O=C1CCC=C2C=C(OCCCCN3CCN(C4=CC=CC=C4)CC3C)C2N1
FC1=CC=C(C2=CC=C(OC3=NC=CC=C3C4CCNCC4)C=C2)C=C1
O=C(NC1=CC=CC=C1C2CCCN2C)C3=C(F)C=CC=C3F
COC1=CC=CC=C1N2CCNCCCCNC(=O)C3CCCN3C(=O)C45CC6CC(CC(C6)C4)C5CC2
CCCCC(=O)NCCCCN1CCN(C=NC2=CC(Cl)=CC=C2N3C=CC=CC=C3)CC1
COC=C1N(C)C(=O)C2=CC=CC=C2C(CCN(CCCC(=O)C3=CC=C(F)C=C3)CC)=C1
CC1=CC2=C(OCC(O)CN3CCC(C4=CC5=CC=C(F)C=C5S4)CC3C)C=CC=C2[NH1]1
CCCN(CCC)C1CCC2=CC=CC(O)=C2C1
COC1=CC=C2OC(C(=O)NCCC(F)CN3CCN(C4=CC=CC=C4Cl)CC3)=CC2=C1
NOC(C1=CC=C(I)C=C1)CC=2[NH1]N=CC=2CN3CCC(CC4=CC=CC=C4)CC3
CN(C)C(=O)NC1CCC(CCN2CCN(C3=CC(Cl)=CC=C3Cl)CC2)CC1
O=CC12CC3C(C1)C2CN3CCCCNCC4CCCC5=CC=CC=C54
COC1=CC=CC=C1N2CCN(CCCCNS(=O)(=O)C3=CC=C4N=CC=CC4=C3)CC2
CC1=CC=CC=C1N2CCN(CCC3NCCN(C4CCC4)CC3=O)CC2
CC1=CC2=C(N3CCN(CCC4=CC=C(F)C=C4)CC3)N=CN=C2C=C1OC
CNC(=O)C1OC2=CC(OCCCCN3CCC(C4=NOC5=CC(F)=CC=C45)CC3=C)C=C21
COCCCC1=CC(Br)=C(OC)C(C(=O)NCC2CCCN2CC)=C1O
OC1=NC2=CC=CC=C2N1C3CCN(CC4=CC5=CC=CC=C5S4)CC3
C1C2=CC=CC1(S(=O)(=O)NCCCCNCCN(C3=NOC4=CC=CC=C34)CC)C2
CC1=CC=C(CNCCOC=CC2=CN=C(S)N(C)C2=C)C=C1
CN1CCN(C2CC(C3=CC=C(F)C=C3)C4=CC=C(Cl)C=C42)CC1
O=C(OCCNC1CN(CC2CNC=C3C=C(OC4=CC=CC=C4C5=CC=CC=C5C)C32)CC1)C6=CC7=C(C=CC=C7CNCC)C6
CC(C)C1=CC=CC=C1OCCNCC2COC(C3=CC=CC=C3)(C4=CC=CC=C4)O2
OC1=NC2=CC=C(OCCN3CCN(C4=CC=C(Cl)C=C4)CC3)C=C2[NH1]1
CC(C)N1CCN(CCN2CCC(C3=CN(C4=CC=C(F)C=C4)C5=CC=C(Cl)C=C35)CC2)C1=O
COC1=CC=C(OC(CCNCCC2=C[NH1]C3=CC=C(OC)C=C23)C4=CC=CC=C4)C=C1
CNCCC=C1C=CSC2=CC=CC(O)=C12
CN1C(=O)SC2=CC(CCCC3NC4CN(CCCC5=CC=CC=C5CC)C34)=CC=C21
CCCN(CC1CCC(NC(=O)C2=CC=C3C=CC=CC3=C2)CC1)C4CCC=5N=C(N)SC=5C4
OC1=C2C(=CCCN(C3=CC=CC=C3)CC2O)C=C1Br
FC1=CC=C(OC2=NC=CC=C2C3CCNCC3)C=C1
COC1=CC=CC=C1N2CCN(CCC=CCN3C=C4C=CC=CC4=C3OC)C2
O=C1CC2(CCCC2)CC(=O)N1CCN3CCN(C4=CC=CC(Cl)=C4Cl)CC3
C1OC2=CC=CC=C2NCCN1CCC3CNC(=O)C(C4=CC=C(F)C=C4)C(C5=CC=C(Cl)C=C5)C3=O
O=C(NC1CCC(CCN2CCN(C3=NC=CC=N3)CC2)CC1)C4=CC=CN=C4
COC1=CC=CC=C1N2CCN(C=3C=CN(CNC(=O)C4=CC=C(Cl)C=C4F)C=3)CC2
C12=CC=CC(=C1)NCC2CCNCCC3=C[NH1]C4=CC=CC=C34
COC=NC1=CC=C(C(N)=O)C=C1CN2CCN(C3=CC=CC=C3)CC2
CC(C)C(=O)NC1CCC2=CC(CCN3CCN(C4=NSC5=CC=CC=C45)CC3)=CC=C21
COC1=CC=CC=C1NCCN(CCCCCC2=C[NH1]C3=CC=C(OC)C=C23)C
CCOC(=O)C=1C=C2C=C(OCCCCN3CCN(C4=CC=CC(Cl)=C4Cl)CC3)C=CN2N=1
COC1=CC=C2C(=C1)CCN(C(C)=O)CC2C3=CC=C(Cl)C=C3CN(C)CC
CCCN(CCCC1=C[NH1]C2=CC=C(F)C=C12)COC3=CC=C4C(=C3C)C(=O)NCC4
CCN1CCCC1CNC(=O)C2=CC3=C4C=CC=C3C=C2OCC5=CC=C(F)C=C54
CCCN1CC2C(C3=CC=CC(O)=C3)C1C4=CC=CC=C42
O=C1N(CCN2CCCCCC2)CCN1C3=CC=CC(C(F)(F)F)=C3
C1OC2=CC=CC=C2NCCN1CCCCNN=C(Cl)C=NC3=CC=C(C(F)(F)F)C=C3
CCC1=C(C=CC=C1NCCN(C2=CC=CC(C3=CC=CS3)=C2)CC)N(C)C(=O)C4CCCC4N(C)C
CC=1[NH1]C2=CC=C3C=C2C=1CC3CCCN4CCC(C5=CC=CC=C5)CC4
CCN1CCCC1CNC(=O)C2=CC=CC3=CC=CC=C23
CC(C1=CC=C(Cl)C=C1)N(CCC2NCCN(C=CN=CCl)CC2)C3CCCC3
O=C(CCCCCN1CCN(C2=CC=CC=N2)CC1)NC3CCCC4=CC=CC=C43
CS(=O)(=O)NC1=CC(OCCCCN2CCN(C3=CC=CC(C(F)(F)F)=C3)CC2)=C=N1
CCN1CCCC1CNC(=O)C2=CC(Br)=C(OC)C(O)=C2OC
CN1CCC(C2=CN(C3=CC=C(F)C=C3)C4=CC=C(C=5N=NN(C)N=5)C=C24)CC1
COC1=CC=CC=C1NCCN(CCCNC(=O)CC2(CCCC2)CC(=O)N)OCC
OCCN1CCN(C2CC(C3=CC=C(F)C=C3)C4=CC=C(Cl)C=C42)CC1
O1C2=CC=C(CCN(CCNC3CC4=CC=CC=C4C3)C=CCF)C2=C1
CCCN(CC=C=O)C1C2CCCC3=CC(O)=CC(=C32)C1CCCC4C=C5C=C(CCC5C)C4C
O=C(NCCCCN1CCN(C2=CC=CC(Cl)=C2Cl)CC1)C3=CC4=CC(I)=CC=C4S3
C1C(C)SC2N1CCN(CCC=CCNC3CCN(C4=CC=CC=C4OC)CC3C)C2=O
COC1=CC=C2[NH1]C=C(CCCN(C3CCC3)C4COC5=C(F)C=CC(C(N)=O)=C5C4)C2=C1
O=C1C2=CC=CC=C2OC=C(Cl)N1CCCCN3CC=C(C4=CC=CC=C4)CC3
OC1=NC2=CC=CC=C2N1CCNC3CN(C4CC(C5=CC=C(F)C=C5)C6=CC=C(F)C=C64)CC3
CN(C)C(=O)C1=CC=C(Cl)C=C1OCCNCCOC2=CC=CC=C2OCC3=C(F)C=CC=C3Cl
CC(C1)CCC(C)N1C(=O)NCCCCN2CCN(C3=NOC4=CC=CC=C34)CC2
COC1=CC=C(NC(=O)C2=CC=C(C3=CC=C(C(N)=O)C=C3C)C=C2C)C1N4CCN(C)CC4
O=C1C2CCCCN2C(=O)N1CN3CCN(C4=CC=CC5=C4CC=COO5)CC3
FC1=CC(Cl)=CC=C1OC2=CC=C3C(N4CCN(C5=CC=CC6=NC=CC=C56)CC4)=C[NH1]C3=C2
CCCN(C12CCCC3CC2(C1)C(=O)CCC3(C)C4CCC5=C)C=C(O)C=C5C4
COC1=CC=CC=C1OCCNC2CCOC(C3=CC=CC=C3)O2
CCCN(CCCCN1CCN(C2=CC=CC(Cl)=C2Cl)CC1)C3CCC4=C(O)C=CC=C4C3
CNC(=O)C1=C(N=C2N1CCC(=O)N2CCCN3CCN(C4=CC=CC=C4)CC3N)CCC=O
COC1=CC=C(C2=CN(CCCCN3CCN(C4=CC=CC=N4)CC3C)NC=N2)C=C1
O=C(CCCN1CCC2C(C1)C3=CC=CC4=C3N2CCO4)C5=CC=C(F)C=C5
CC(C)C1=CC=CC=C1NCCNCC2CC(C3=CC=C(F)C=C3)CCN2C(=O)CCCCC
O=C1CCC2=CC=C(OCCCCN3CCC(C4=C[NH1]C5=CC=CC=C45)CC3)N=C2N1
O=C(CCCCCN1CCN(C2=CC=CC=N2)CC1)C3=CC=C(F)C=C3
O=C1N(CCN2CCCCCC2)CCN1C3=CC=C(F)C=C3
COC1=CC=C2[NH1]C=C(CCCCN3CCN(C4=CC=C5C(=C4)CCCO5)CC3)C2=C1
COC1=CC(N2CCCN(CC(C)C)C2)=C(Cl)C=C1C(=O)C3=CC=CC=C3
CC1=CC=C2C=CC=CC2=C1OCCN3CCC(C4=NOC5=CC(F)=CC=C45)CC3
CC1=CC=CCC2=C(CCCN(CCCC3=C[NH1]C4=CC=C(F)C=C34)C2CN1)C
CCCNC1CC2=CC(OC)=CC3=C2OCCN3C1=O
CC1=CC=C(CCN2CCN(C3=CC=C(Cl)C=C3)CC2)C=C1
CCN1CCN(C(=O)CCCN2CCC(CC2)C3=CC=CC=C3)C4=CC=CC=C41
C1=CC=C(OC2=CC=CC=C2OC3CNC3)C=C1
CN1CCC(C2=C[NH1]C3=CC=C(NC(=O)C4=CC=C(F)C=C4)C=C23)CC1
CCCN(CCN1CCN(C2=CC=C(C3=CN=CN=C3)C=C2)CC1)C4CCC5=C(O)C=CC=C5C4
CC1(C)NCC2N(CCCN(CCC3C(NC(=O)C4=CC=CC=C4C5=CC=CC=C5)C3)CC2)C1=O
FC=CC=C(CCCC(CCNCCC1=C[NH1]C2=CC=CC=C12)C)C
OC1(C2=CC=CC(Cl)=C2Cl)CC3CCC(C1)N3CC4=COC5=CC=CC=C45
COC=C(Cl)C=C1C(=C)C(C2CCN(CCN3CCNC3=O)CC2)C4CCCCC4CC1
O=C1C2=CC=CC=C2C(=O)N1CCCCN3CC=C(C4=C[NH1]C5=CC=C(F)C=C45)CC3
O=S(=O)(C1=CN=C2C=CC=CC2=C1)N3CCC(CCN4CCN(C5=CC=C(Cl)C=C5)CC4)CC3
O=S(=O)(NCCCCN1CCN(C2=NSC3=CC=CC=C23)CC1)C4=CC=C(F)C(Cl)=C4
C=CCNCCC1C2=C(C=CC=C2C(N)=O)CCO1
CCCN(CCCCC1=C[NH1]C2=CC=C3C=C12)OC4=C(Br)C=CC(OC)=C4C3
O=[N+1]([O-1])C1=CC=CC(NC2CN(C3=CC=CC=C3OCCCO)CC2)=C1
CCN1CCCC1CNC(=O)C2=C(OC)C=CC(C)=C2OC
COC1=CC=CC=C1N2CCN(CCCCOC3=CC=C4C=CC=C(O)C4=C3)CC2
O=C(NCCCCN1CCN(C2=CC=CC(Cl)=C2Cl)CC1)C3=CC4=CC(I)=CC=C4O3
CC1=CC(OCCCN2CCC(C3=NOC4=CC(F)=CC=C34)CC2=CC)(C)C1OCC
C=C1CNCC2CC3=C(C=CC(O)=C3O)CC21
COC(NC1CCCCC1)OCCOC=CC2=CC(Cl)=CC=C2CC3=CC(F)=C(F)C=C3C=CC
CON=C(CCN1CCN(C2=CC=CC=N2)CC1)C3=CC=C(Cl)C(Cl)=C3
COC1=CC=CC2=C1C3=CC=CC4=C3C(C2)N(C)CC4
CCN(C)C(=O)C1=CC=C(CN2CCN(C3=NSC4=CC=CC=C34)CC2C)C=C1
COC1=CC2=CC(=C1)C(N3CCN(C)CC3)C4=CC=CC=C4S2
OC1=NC2=C(OCCNCC3=CC=CC=C3)C=C(Cl)C=C2[NH1]1
CC1=CC=C2C3(NCCN(C4CC5=CC=CC=C5OCC6=C(C#CC7=CC=CC=C7)C=CC=C64)C3=C)C=CC2=C1
NN1C(SCCCN2CCN(C3=CC=C4C=CC=CC4=N3)CC2)=NC=5SC6=C(C=5C1=O)CCNC6
C1C=C2C=C3C1(NCCN(CCC4=CC=CC=C4OCC5=C(F)C=CC=C5C(N)=O)CCC)CC=CC3=N2
CC1=CC=C2C(NC3CN(CCC=C4C=C(CNC(=O)C=CC5=CC=CC=C5O)[NH1]4)CC3)=CC=CC2=N1
CC(=O)NC1=CC=CC(N2CCN(CCCC=N[SH1](O)(O)=C3CCCCC3)CC2)=C1
CC1=CC=C(CNCC2(F)CCN(C(=O)C=CC3=CC=CC=C3)CC2)N=C1
C1C=CC2=CC(N3CCN(CCCCC=C4[NH1]C=C5C=C(CCCC)C=C45)C3=CC)=CC2=N1
CN(C)CCC1=C[NH1]C2=CC=C(CCC3=NC(N)=NO3)C=C12
CC1=CC2=C(N3CCN(CC(O)COC4=CC=CC=5[NH1]C=CC4=5)CC3C=CC)C2[NH1]1
CC1=CC2=C(OCC(O)CN3CCC(C4=CC5=CC(C)=CC=C5S4)CC3C)C=CC=C2[NH1]1
CC1=CC=C2C(N3CCN(CCC4=CC=C5C(=C4)OCC(=O)N5)CC3)=CC=CC2=N1
CCCN(CCCCN1C(=O)CC2(CCCC2)CC1=O)C3COC4=CC=CC(OC)=C4C3
C1#CC2=C3C(C=CN(C)C(=O)C1CCCNCCN(C4=CC=CC=C4)CC)=C3CC=C(C#N)C=C2
CCCC1=CC(O)=C(OC)C(C(=O)NCC2CCCN2CC)=C1C
COC1=CC=CC=C1N2CCN(CC3=CN4C=C(C)C=C(C5=CC=CC=C5)C4=N3)CC2
COC1=CC=CC=C1N2CCN(CCCCNC(=O)C=CC3=CC=CN=C3)CC2
ClC1=CC=CC(C(N2CCN(CCCC3=C[NH1]C4=CC=CC=C34)CC25)=CCC5=C1)=C
CCN1CCC2C(C1)C3=CC=CC=C3N2CCCC
COC1=CC=CC2=C1CCCC2NCCN3CCN(C4=CC=CC=C4)CC3
CC1=CC(C)=C(C=CCN(CC2C3CCC(C2)C4=CC=CC=C43)CC)C(C)=C1
O=C(NC1CCC(O)CN1C(=O)C2=CC=C(OCC3CCN(C4CC4)CC3)CCl)C2C5=CC=CC=C5
CN1C2CC=3CC1C=C(NC4CNCCN4C=CC5=CC(F)=CC=C5C=CC=CC=C)C=3C2
O=C1CCC=C2C=C(OCCCCN3CCN(C4=CC=CC=C4)CC3C)C2N1
NC1=CC(F)=CC=C1C(=O)CCCN2CCC3C(C2)C4=CC=CC5=C4N3CCCS5
O=S(=O)(NCCCN1CCN(C2=NSC3=CC=CC=C23)CC1)C4=CC=C(Cl)C(Cl)=C4
C1C=CC2=CC(S(=O)(=O)NCCCCN3CCN(C4=CC=CC(Cl)=C4Cl)CC3)=CC=CC2=N1
CCCN1CCC2=CC=CC(OC)=C2C1CO
C#CC1=CC2=CC(C3CC(CCC(=O)N4C5CCCCN5CCC4C)C3=CC)=C2[NH1]1
COC1=CC=CC=C1N2CCN(CCCCNS(=O)(=O)C3=CC=C4C=CC=CC4=C3)CC2
COC1=CC=CC=C1N2CCN(CCCCNC(=O)C3=CC=CN=C3)CC2
COC(=O)C=C1C=C(OCCCN2CCN(C3=CC=CC=C3)CC2)C=CC=C1[NH1]
C1=C(C2=CC=CC=C2)CCN(CC3=CC=C(C4NC5=CC=CC=C5C4)C=C3)C1=O
OC(C=CC1=CC=CC=C1CC2=CN=C[NH1]2)(CCCN)C3=CC=CC=C3I
COC1=NC=C(CNC2C=C(C3=CC=C4C(=C3)OCO4)CC2)C=C1OC
COC1=CC=C(N2C3=C(Cl)C=CC=C3C4=CC=CC=C4C2)OC=C1OCCN5CCCCC5
OC1=C2C(=C(O)N1OCCCN3CCN(C4=NC=CC=N4)CC35)CC=CC26CCC56
CC=NN(C1CCN(CCC2=C[NH1]C3=CC=CC=C23)CC1)C4=CC=CC(Cl)=C4P
CCCN(CCCCNC(=O)C1=CC=C([N+1](=O)[O-1])C=C1)C2CCC3=CC=C(O)C=C3C2
C=C(C1=C[NH1]C=[N+1]([O-1])C=C1C)N(CC2=CC=C3C=CC=CC3=C2)C=CC4=CC=CC=C4
COC1=CC=CC=C1NCCN(CCN(C(=O)C2C3CC(I)(CC3)C2)C=CC=C=CC)C
C12OC=CC=C2NCCN1CC3CN(C=C4C=C(C)C=CC=C(C)C=C4CCC3)OCC
CCCN(CCCCN1C(=O)CC(C)(C)CC1=O)COC2=CC=CC(OC)=C2C
CN1C(C2=CC=CC(=C2)C(CCCN3CCN(C4=CC=CC=C4)CC3)=CNC5=CC=C(F)C=C5)=N1
CN1CCN(CCNC=C2C=CC=C2SC3=CC=CC=C3)CC1
COC(=O)C1=CC=C(CN2CCC(C3=C[NH1]C4=C(F)C=CC=C34)CC2)C=C1
CCN1CCC2=CC(Cl)=C(O)C=C2C3C4=CC=CC(C5=CC=CC=C5)=C4CCC31
COC1=CC=CC=C1N2CCN(C=3CC=NN(C(=O)CCC4=CC=C(Cl)C=C4)C=3)CC2
COC1=CC=C2C(=C1)C(C3CCN(CCN4CCCC4)CC3C)C2
CC1=CC=CC(Cl)=C1S(=O)(=O)NCCC2(C)CCN(CC(=O)N3CCN(C4=CC=CC=C4F)CC3C)C2
CCNC=NC1=C2C=CC3=C1CCCC3=C2C(=O)C
CCN1CCCC1CNC(=O)C2=CC(Br)=C(C#N)C(S(N)(=O)=O)=C2OC
C#CC1OC=C(Cl)C=C2C(=C1)CN2CCCCNCC3=CC=CC=CC=NN3
CC1SCC(=O)N1CCCCN2CCN(C3=CC=CC(Cl)=C3)CC2
OC=CC=C(OCC1NCCC2CC1)C=C(C=C2COC3=CC=C(Cl)C=C3)Cl
C1NCCN1CCC=CC=C2C=C(NCC3N(CCC4=CC=CC5=C4OCC(=O)N5CC)CCCC3)C=C2
CC1=CC2=C(OCCN3CCN(C4=CC=CC=C4)CC3)C=CC=C2[NH1]1
COC1=CC=CC=C1N2CCN(CCN(C(=O)C3=CC=C(C)C(Br)=C3)C4=CC=CC=N4)CC2
COCCNCCCCCC1CCC2=C(O)C=CC=C2C1
O1C(C2=CC=C(Cl)C=C2)C3CCC(C1)N3CC4CCCC4
O=C1NCCCN1C2CNC3=C(C4=CC=C5[NH1]C=C(C6=CC=CC(F)=C6)C5=C4)C=NC=C3O2
CN(C)CCOC1=CN(C2=CC=C(F)C=C2)C3=CC=C(Cl)C=C13
CC1=NC(C(=O)NCCN2CCN(C3=CC=CC(Cl)=C3Cl)CC2)=C(N)C=CC14CCCC4
O=C(NCCCCN1CCN(C2=CC=CC(Cl)=C2Cl)CC1)C3=CC4=CC(Cl)=CC=C4S3
COC(=O)C1=CC=C(CCCN2CCN(C3=CC=CC4=C3OCCO4)CC2)C=C1
COC1=CC=CC=C1N2CCN(CCCCNC(=O)C=CC3=CC=C(N(C)C)C=C3C)C2
CSC1=CC=CC=C1N2CCN(CCCCNC(=O)CC3=NOC4=CC=C(F)C=C34)CC2
COC=C1C=CC(C(=O)N2CCCN(CCCC)CC2)=C(Cl)SC=C1OC
COC1=CC=CC=C1NCC2N(CCCC3NN=CC(N4CCN(C5=CC=CC(Cl)=C5)C4=O)=C6C=CC=CC6)N3CC2
OC1(C2=CC=CC(C(F)(F)F)=C2)CCN(CC3=C[NH1]C4=CC=CC=C34)CC1
CCCN(CCC)C1CCC2=CC=CC(OC)=C2C1
COC1=CC=C(N2CCN(CCCOC=CC=C(C=CN3C=CC=C(F)C3)CC)C2C)C1
C12COC3CNC=C(C#CC=NCSC=C1NC(=O)NCC4CCCCC4CC)C32
O=C1C2=CC=CC=C2C(=O)N1CCCN3CCN(C4=CC=CC=5C=COC4=5)CC3
FC=CC(F)(Cl)CCC(NC1CN(CCCCOC2=CC=C(F)C=C2C)C1=C)OCCO
COC1=CC=CC=C1NC2CN(CCCCOC3=CC=C(C4=C[NH1]C5=CC=CC=C45)C=C3O)CC2
O=C(CCCN1CCC(C2=C[NH1]C3=CC=C(C4=NC=CC=N4)C=C23)CC1)C5=CC=C(F)C=C5
COC1=CC=CC=2C(CCN3CC=C(C4=C[NH1]C5=CC=C(F)C=C45)CC3)=COC1=2
CC1=CC=C(CNCC2(F)CCN(C(=O)CCC=3SC(C)(C)CC=3C)C2C)C1
CN1CCCN(C=CC2=CC=CC=C2C3=CC=C(Cl)C=C3)CC1
CN(CCCCCCN)CCC1=CC=CC=C1CC=C(O)N(C(C)=O)C2=CC=CC=C2N
C1C2=CC=C3C(NCCN(CCC=C4NCN=C(NC5=NC=CN5)N4)C3=CC)=CC2=N1
FC=CC=CC[NH1]C=CCCCN1CCN(C2=CC=C3C(=C2)OCCO3)CC1C
CC1=CC2=C(CNCC3(F)CCN(C(=O)CC4CCCN4)CC3)C=CC=C2[NH1]1
CC1=CC=C2C(OCCN3CCC(CC4=CC=CC(C5(O)CCCCC5)=C4)CC3=C)C=CC2=N1
COC1=CC=CC=C1N2CCN(CCN(C(=O)C3CC4CCC(CC4)C3C5=C)C=CC=C5CC)CC2
O=C(CCCN1CCN(C2=NOC3=CC=CC=C23)CC1)C4=CC=C(F)C=C4
C1OC=CC=C1CNC=NC=C(CSC2=CC=C([N+1](=O)[O-1])C=C2)[NH1]
ClC1=CC=CC1CCCNCCOC2=CC=CC[NH1]C=NC2
C1C=CC2=CC(OCC3NCC(CCC4=C[NH1]C5=CC=C(CCN)C=C45)C3)=CC=CC2=N1
COC1=CC=CC(C(=O)NC2CC3CCC(C2)N3CC4=CC=CC=C4C1)OC
CC1CC2=CC=CC=C2N1C(=O)CC3CCN(CC4=CC=CC=C4)CC3
C123OC=CC=CC2(NCCN1CCCCN4C(O)=CC(NC(=O)CCC5CC6CCC5C6)=C4C)C3
O1C=NCC[NH1]C=C1CCNCCN(C2=CC=CS2)CC
COC1=CC2=C3C(=C1)C(CC(C)N)=CN3CCC2
C1NC(=O)C2=C1N=C3N2CCC(=O)N3CCCN4CCN(C5=CC=CC=C5)CC4C
ClC1=CC(Cl)=CC(NC2CN(CCNC3CCCCCC3)CC2)=C1
CCCN(CCN1CCN(C2=CC=CC(Cl)=C2Cl)CC1)C3CCC4=CC=C(O)C=C4C3
OC1=CC2=C(C(Cl)=C1O)CCCCN3CCN(C4=CC=CC=C4C(F)(F)F)CC3CC2
O=C1CC2(CCCC2)CC(=O)N1CCN3CCN(C4=CC=CC5=C4CCO5)CC3
CC(CC1=CC=CC=C1)N2CCN(CC3=CC=CC=C3)CC2
COC1=CC=C(CNCCCC2=CC=CC=C2OCCC3=CC=CC=C3)C=C1OC
C1CCCN1CCCC2=CC=C(CN3CCN(C4=CC=CC=C4OC)CC3)[NH1]C2=O
COC1=CC=C2[NH1]C(C(=O)CCCC3NCCC(O)(C4=CC=CC=C4OC)CC3)=CC2=C1
CC1=CC=CC(S(=O)(=O)NCCCCN2CCN(C3=NOC4=CC=CC=C34)CC2)=C1
COC1=CC=C(C(=O)NCCN2CCN(C3=CC=CC(Cl)=C3)CC2C)C1
CC=1N=COC=1C2=NN=C(SCCCN3CCC(C4=C[NH1]C5=CC=CC=C45)C3)N2C
C#CCN(CCN1CCN(C2=NSC3=CC=CC=C23)CC1)CCCC(=O)NC4CCCN(C(=O)C5=CC=CC=[N+1]5[O-1])C4=O
O=C(NC1CCCCCC1)C2CC3=C(SC4=CC=CC=C34)CN2
OC1=CC=CC=C1CC2(NCC3=CC=CC=C3C)OC=C(Cl)C=CC2
O=C1C2=CC=CC=C2C(=O)N1CCCCN3CCN(C4=CC=C5C=C4OCCO5)CC3
CCN1CCCC1CNC(=O)C2=C(OC)C=CC(S(N)(=O)=O)=C2Cl
COC1=CC=CC=C1N2CCN(C3C=CN4C=C(C)C=C(C)C4=N3)CC2
ClC1=CC=CC(N2CCN(CC3CC3C4=CC=CC=C4)CC2)=C1Cl
CC1=CC=C(O)C2=C1C3CCCN(C)C3CO2
O=C(C1=CN(S(=O)(=O)C2=C3C=C(CC2)CCC3)CCCC14)NCCC4
CCNCCC1=C2C(Cl)=C(O)C=C1CC3=C4C=CC(C(F)(F)F)=C3CCC24
CC1=CC=C2C(N3CCN(CCC4=CC=CC5=C4CCC(=O)N5)CC3)=CC=CC2=N1
CN1C=NC(C2=CC=C(NCCC3CC(NC(=O)NC4=CC=C(C(F)(F)F)C=C4)C=C[NH1]C3)C=C2)=N1
COC1=CC2=NC=CC(OCCN3CCN(C4=CC=CC=C4)CC3)=C2C=C1OC
FC1=CC=C(OCCN2CCN(C3=CC=CC=N3)CC2)C=C1
C=C(C1=CC=C2C=C1)CCN2CC3=CN(C4=CC=CC=C4)C=CC=CC=C3
CC1=CC=C(CNCC2(F)CCN(C(=O)C3=CC4=CC=CC=C4O3)CC2N)C1
COC1=CC=C(Cl)C=C1CNC(=O)OC(C(C(C)C)NC(=O)C2CCCN2C)C(C)C
NS(=O)(=O)C1=CC=C(C(=O)N2CCN(C3=CC=C4C(=C3)OCO4)CC2)C=C1
COC1=CC=CC=C1N2CCC(NCCCC3=C[NH1]C4=CC=C(F)C=C34)CC2
CC(C)(C)CNC(=O)NCCCCN1CCN(C=CN(C2=CC=C(F)C=C23)C=CC=CC=C3)CC1
COC1=CC=CC=C1N2CCN(CCCOC3=CC=C(C4=CN5C=CC(C)=CC5=N4)C=C3)CC2
CC1=CC=CC=C1OCCNCC2COC(C3=CC=CC=C3)(C4=CC=CC=C4)O2
COC1=CC(N(C)C(=O)N=O)=C1C(=O)NC2CCN(CC3=CC=CC=C3)C2
COC1=CC2=C[NH1]C3=C(CCCN(CCCCCCN4C(=O)COC=CC=CC=C5N=COC5=CC(=C4)C)CO3)C2=C1
CCOC1=CC=CC=C1N2CCN(CCCCNC(=O)C3=CC=C(CSC4=CC=CC=C4)O3)CC2
COC1=CC2=CC=C1NCCN2CCCCNC(=O)C=CC=C(OC)C=C
CN(C)C1CC=C2[NH1]C=CC=C(CC3=NC(N)=NO3)C12
CCC(C)NC(=O)C1=CC2C3=CC=CC=4[NH1]C=C(C3=4)CC2N(C)C1
O=C(NCCC1CCN(CC2COC3=CC=CC=C3O2)CC1)NC4=CC=C(I)C=C4
O=C1NCCN1CCN2CCC(C3=CN(C4=CC=C(F)C=C4)C5=CC=C(Cl)C=C35)CC2
CCOC1=CC=CC=C1NCCN(CCC2CCCN2C(=O)CCCCN3CCC(C4=COC5=CC=CC=C45)CC3C)C
O=C1CC2(CCCC2)CC(=O)N1CCN3CCN(C4=CC=CC=C4C5CC5)CC3
COC1=CC=CC=C1N2CCN(CCCCNC(=O)C=CC3=CC=CC(OCCF)=C3OC)C2
C1CCC2C=CC=C(C3=NC1(SC=CC=C(CN4CCN(C5=CC=C(F)C=C5)CC4)[NH1])C3)C2
CC(C)OC1=CC=CC=C1N2CCN(C3CCC(NC(=O)NC4=CC=CC(Cl)=C4)CC3)CC2
O=C1NCCN1CCNC2CC(C3=CN(C4=CC=C(F)C=C4)C5=CC=C(C(F)(F)F)C=C35)CC2
OC1=NC2=CC=CC=C2N1CCN3CCC(NCCCCC=C4C=C[NH1]C=C(C5C6=CC(=C[NH1]5)C6C4)C)CC3
ClC1=CC=CC(NC2CN(CCCCN3C=C4C=CC=CC4=N3)CC2)=C1Cl
CN1CCC2=C(SC=3N=CN(CCN4CCN(C5=CC=C6C=CC=CC6=N5)CC4)C(=O)C2=3)C1
CNN=NC(CC(CC1=CC=CC=C1)C(=O)NCCNCCC(C2=CC3=CC=CC=C3C=N2)SC4=CC=CC)=N4
SC1=NC2=C(OCCNCC3=CC=CC=C3)C=C(Cl)C=C2[NH1]1
CN1CCN(C2=CC=C3C=CC=C(NC=C4C=CC(Cl)=CN=CN=C4)C=C32)C1
SC1=NC2=C(OCCNCC3=CC=CC=C3)C=C(Cl)C=C2[NH1]1
COC1=CC=CC=C1N2CCN(CCCCCC(=O)N3CC4=CC=CC=C4C3=O)CC2
CC=CC1=C2C(OCCNC3CC(OCC4CC5CCCC(C4)N5CC6=CC=CC(OC)=C6C)C3=C)C=CC2=CC(C)=C1[C-1]
COC1=CC=CC=C1N2CCN(CCCCNC(=O)C3=CC=C(N4C=CC=C4)C=C3)CC2
COC1=CC=C(C=C1O)C(CN(C)C2=CC=CC=C2Br)NC3=CC=C(F)C=C3
C=CC=C(C(NCCN1CCN(C2=CC=C3C(=C2)OCCO3)CC14)=CSC5=CC=C)C=C45
O=S(=O)(NCCCCN1CCN(C2=NOC3=CC=CC=C23)CC1)C4=CC=C(Cl)C(Cl)=C4
C1C(=O)OC2C=C(C)C1(CC2=C(O)C3=CCCC(O)(CCC4=CN=C(N)N4)C3=C)OC(C)=O
CCC1NCCC2(C=CC=C3C=CC=CC3=C2)C1
O=C(NCCCCN1CCN(C2=NSC3=CC=CC=C23)CC1)C4=CC=C(F)C=C4
C=C(C1=CC=CC=C1)CCN(CCCCCCN2C=CC=3OC4=CC=CC=C4C=3C2)OCC
CN1CCC(C2=C[NH1]C3=CC=C(NC(=O)C4=CC=C([N+1](=O)[O-1])C=C4)N=C23)CC1
ClC=C1C=CC(CNCCCOC2=CC=C3C(=C2)NC(=O)CC3)=C1Cl
FC1=CC=C(CCCCN2CCN(C3=CC=CC(Cl)=C3Cl)CC2)C=C1
CC(C1)CN(CCN2CCN(C3=CN(C4=CC=C(F)C=C4)C5=CC=C(Cl)C=C35)CC2)CO1
CCNC1CCC2=CC=CC3=C2C1CC4=CC=CC(O)=C43
ClC1=CC=CC(N2CCN(CCCCOC3=CC=C4[NH1]C=CC4=C3)CC2)=C1Cl
N#CC1=CC(C2=CC=NC(NCCN(C(=O)C3=CC=C4S3)CC)C2)=CC=C(C5=CC=C6C(=C5)CCN6C)C14
C1=C2C=C(C=C1OCCNCCOC=CC=C)CCC=CC2
CCCCCCCCCNN=NCC=C1C=C2CN(C(=O)CCCCN3CCC(C(C)(C)C)CC3)C(=O)N2CCCC1
O=C(NCCN1CCN(C2CCCC3=CC=CC=C32)CC1)C4=CC=C(F)C=C4
CC=C1C=CC(OCCNC2CCN(C3=NC=CC=N3)CC2)=C1C
COC1=CC=CC=C1N2CCN(CCCCNS(=O)(=O)C3=CC=C4C=CN(C(N)=O)C4=C3OC)C2
O=C1C2=CC=CC=C2N=CN1CCC3CNCCN(C=CC=C4CCOC4)C3
COC=C1C(N2CCN(C3CCN(C4=CC=C(F)C5=CC=C(C(F)(F)F)N=C45)CC3)CC2)=C6N=CC=CC6=C1
CC1=CC=C2C(N3CCN(CCC4=CC=CC5=C4OCC(=O)N5)CC3)=CC=CC2=N1
OC=NC1=CC=CC(N2CCN(CCC=3C[NH1]C(O4)=CC=CC5=C4C=3CCC5)CC2)=C1S
O=CN(CCF)CN(C1=CC=C(F)C=C1)C2=CC=CC(I)=C2
C1NCCC1=CC2=CC=CC=C2CCCSC3=NC=CC3
COC1=CC=CC2=C1NCC=3N(CC4=CNC5CCCN(CC)C5C4=3)C2
OC1(C2=CC=C(Cl)C=C2)CCN(CC3=C[NH1]C4=CC=CC=C34)CC1
C1OC=CC=CC1C2=CCC(N3CCN(C4=CC=CC5=CC=CC=C45)CC3)CC2=C
O=C(NC1=CC=CC=C1)NC2CCN(CC3=CC=CC=C3)CC2
O=C1CC2(CCCCC2)CC(=O)N1CCN3CCN(C4=CC=CC(C(F)(F)F)=C4)CC3
COC1=CC=CC=C1CC(C(=O)C(C)(C)C)=C[NH1]CCC
C1=C2C=CC(CNCCOC3=CC=CC4=CC=CN34)C2=C1
CC=C1C=CC(NC2CN(CCC3=CC=CC=C3COCCC4=CC5=C(CC=CN5CC(=O)O)C=C4)CC2)=CC=CC=C1
CCOC1=CC=CC=C1N2CCN(CCC3CCCCN3C(=O)C45CC6CC(CC(C6)C4)C5C)C2
COC1=CC=CC=C1N2CCN(CC3=CC=C(CN4CCCC4=O)[NH1]3)CC2
O=C1N(CCCCN2CCN(C3=CC=CC=4[NH1]C=CC3=4)CC2)CS5C1CCC5
COC1=CCC(C(=O)N2CCN(CC3CC4CC(C3)C5=CC=CC=C5C4C)C2)=C(Cl)C=C1[NH1]C=O
C1OC2=CC=CC=C2NCCN1CNC(=O)NC3CC(NCCCC4CN(CCCCCC=5[NH1]C6=CC=C(OC)C=C6C=5)CC4)CC3CC
COC1=CC=CC=C1NCCN(CCNC(O2)=CC(C3=CC=CC=C3)=CC2=O)C
OCCN1CCC2=C(O)C=CC=C2CC3=CC=C(O)C(Br)=C3C1
CC=1N=COC=1C2=NN=C(SCCCN3CC4CC4(C5=CC=C(C(F)(F)F)C(F)=C5)C3)N2C
CN1C(=O)SC2=CC(CCCCN3CCN(CC4=CC=C(Cl)C=C4Cl)CC3)=CC=C21
CN1CCN(CCC2=CC=CC=C2SC3=CC=C(N4CCN(C5=CC=C(Cl)C=C5)CC4)C=C3)CC1
O=C1C2=CC=CC=C2C(=O)N1CCCCN3CC=C(C4=C[NH1]C5=CC=C(F)C=C45)CC3
COC(=O)NC1=CC=C(OCCN2CCN(C3=CC=CC(OC)=C3)CC2C)C1
CC1=CC=C2C(OCCN3CCC(CC4=CC=CC(N5CC(C)NC(C)C5)=C4)CC3)=CC=CC2=N1
CC(=O)NCC1C=CS2C=CC=C(N3CCN(CC4=CC=C(Cl)C(Cl)=C4)CC3)N=C12
CCN1CCN(CCC2=CC3=CC=C(NC4=NC=C(CC5=CC(C(C)=O)=NO5)[NH1]4)C=C3[NH1]2)CC1
CCN1CCCC1CNC(=O)C2=C(OC)C=CC(Cl)=C2I
CCN1CCCC1CNC(=O)C2=C(Br)C(O)=CC(O)=C2OC
CN1CCC2=CC(C3=CC=C(O)C=C3)=CC4=C2C1CC5=CC=C(O)C(O)=C54
C1=CC2=CC(CN3CCN(C4=CC=CC=N4)CC3)=CC=C2[NH1]1
C1NC=C(C#N)C=CC(NCCCNC2=CC=CC=C2)=CC=C1
COC1=CC=CC2=C1CC(CCCN3CCN(C4=CC=CC=C4)CC3)CO2
C=C1C(CCCCN2CCN(C3=CC=CC=C3O)CC2=C=4)OC=CC1=4
CCCN(CCN1CCN(C2=CC=CC(Cl)=C2)CC1C)CCC=CC=CC[OH0]C3=CC=CC4=C3C(=O)NC4=C
CCCN1CCC2=CC=CC3=C2C1CC4=CC=CC(OC)=C43
CCN1CCCC1CNC(=O)C2=C(OC)C=CC(Br)=C2OC
CCCN(CCN1CCN(C2=CC=CC=C2)CC1)C3CCC4=CC=C(NS(=O)(=O)C5=CC=C(Cl)C=C5)C=C4C3
CC(C)N1CCN(C2CC(C3=CC=C(F)C=C3)C4=CC=C(Cl)C=C42)CC1(C)C
OC1(C2=CC=C(Cl)C=C2)CCN(CC3=C[NH1]C4=CC=CC=C34)CC1
CCCN(CCN1CCN(CC2=CC3=CC=CC=C3[NH1]2)CC1)C4CCC5=CC=C(O)C=C5C4
CCOC1=N[NH1]C2=CC(N3CCN(C(=O)N4CCCC4)CC3)=NC=C12
COC1=CC=CC=C1N2CCN(CCCN3C(O)=CC(CC(=O)C=4SC(O)=NC=4CC5=CC=CC=C5C)C3C)C2
CNC1=NC=C2C(=N1)CC(CN3CCC(C4=NOC5=CC(F)=CC=C45)CC3)CC2=O
O=C1CCCN1CCN2CCN(C3CC(C4=CC=C(F)C=C4)C5=CC(Cl)=CC=C35)CC2
CCN(C)CCC1=C(C2=CC=CC(F)=C2)[NH1]C3=CC=CC=C13
CC1=CC=C(CNCC2(F)CCN(C(=O)CCCSC3=NC(C)=CC3OC)C2N)C1
FC1=CC=C(N2C=C(OCCN3CCCCC3)C4=CC(Cl)=CC=C42)C=C1
O=C(NCCCCN1CCN(C2=CC=CC=C2OCCF)CC1)C3=CC=C(OCCOCCF)C=C3
CCCCCC1OC2=NSN=C2C(=O)N1CCCN3CCN(C4=CC=CC=C4OCC(F)(F)F)CC3
CCN1CCCC1CNC(=O)C2=C(O)C(Br)=CC(O)=C2OC
C=12CC=C2C=1COC3=CC=CC=C3NCCN(CCC4=CC=CC=C4)CC
CC1=CC=CC(S(=O)(=O)NCCCCN2CCC(C3=NOC4=CC(F)=CC=C34)CC2)=C1
O=C1NC2=C(F)C=CC=C2C1CCCN3CCN(C4=CC=CC(Cl)=C4)CC3
CN(CCCC=CC=CC(S(=O)(=O)C(F)F)F)C1=CN=C2C=CC=CC2=C1C(=O)C3CC3
O=C1CCC2=CC=CC=C2N1CCCN3CCC(N4C(O)=NC5=CC=CC=C54)CC3
CCC(C(=O)CC=1C=NNC=1N(C2=CC=CC(Br)=C2)CCN)(C=CCC(=O)C3=CC=CC=C3)CC
C=CCNC1CCC2=C(O)C=CC=C2C1
CC(N1C(=O)C=C2C=CC=CC(OCCNC(=O)C3=CC=CN=C3)=C2)=CN(C=CCCNC(=O)C4=CC=NO4)CC1
O=C(NC([O-1])CCCCC)C1=CC=CC=C1
CCCN(CCN1CCN(C2=CC=CC3=NC=CC=C23)CC1)C4CCC=5N=C(N)SC=5C4
CN(C)C(=O)NC1=CC=C(CCN2CCN(C3=CC(C)=CC=C3C)CC2)C=C1
CCCN1CCN(C2=CC=CC(F)=C2)CC1
O=C1C2=CN=C3C=CC=CC3=C2N=CN1CCCCN4CCN(C5=CC=CC(C(F)(F)F)=C5)CC4
C12NCCN2C=NC=CC3=CC=C1NCSN=C(C=C4CCN(C)CC4)C(Cl)=C3
CC(C)C1=CC=CC=C1OCCN2CCC(NS(=O)(=O)C3=CC=C(F)C=C3)CC2
O1CCCCN(CCCCC2=CC=CC=C2)C1
CC1=CC2=C(OCC(O)CN3CCC(C4=CC5=C(F)C=CC=C5S4)CC3)C=CC=C2[NH1]1
CC(C)NCCCN1CCN(C2=CC=CC(Cl)=C2)C1=O
O=CNC1=CC(F)=CC=C1C(=O)CCCN2CCC3C(C2)C4=CC=CC5=C4N3CCCS5
O=C(CCCN1CCC(C(=O)C2=CC=CC(F)=C2F)CC1)C3=CC=C(F)C=C3
COC1=CC2=C(C=C1O)C(CNCC3=CC=CC(I)=C3)CC2
O=C(NCC=CCN1CCN(C2=CC=CC=C2OCCF)CC1)C3=CC=C(OCCOCCF)C=C3
C1C=2N=COC=2C=NN=C1SCCCN3CC4CC3CC(N5C(O)=NC6=CC(Cl)=CC=C65)CC4C=C
O=C1CC2(CCCC2)CC(=O)N1C3CNCCC3(NCC4=C[NH1]C=CC=CC=N4)CC5=CC=CC=C5
CCCCOC1=CC2=CC(OC)=C1C(=O)CCCN2CC3CCSC3
C1NC(=O)CN=NCC(=O)C=CC=C1CSC2=CC=CC=C2OCC(=O)N
CCC1C2NCCC3(C2)C=CC1=C3C(=O)C=CC=C4C=CC=CC4=C
CC(=O)NC1=CC=C(N2CCN(CCCCC3=C[NH1]C4=CC=C(C=C43)CCC)CC2)C=C1
COC1=CC=CC=C1N2CCN(CCCOC3=CC=C(C4=CN5C=CC=CC5=N4)C=C3)CC2
CCCN(CCC)C1CCC2=CC=CC(C(N)=O)=C2C1
CCCN(CC1CCCCC1C2)COC3=CC=CC(OC)=C3C2
C1OC2=CC=C(Cl)C=C2NCCN1CCCN3C(=O)CC4(CCCC4)CC3([H])CC
CN(C)C1=CC(F)=CC=C1S(=O)(=O)NCC2CC(CN3CCN(C4=CC=CC=C4)CC3C)C2
COC1=CC=CC=C1N2CCN(CCCCOC3=CC=C4C(=C3)NC(=O)CC4)CC2
C=C1C=C2C(N3CCN(CCC4=CN(C5=CC=C(F)C=C5)C6=CC=CC=C46)CC3=C)C=CC2=N1
NC1=CC=C(C(=O)NCC2CCCN(CCC3=C[NH1]C4=CC=CC=C34)C2)C1
CC1=CC2=C(C=CC1O)N=CCC(CN3CCN(C4=CC=CC=C4[N+1](=O)[O-1])CC3)CC2=O
COC1=CC=CC=C1NC2CN(CCCCNC(O)=CC(NC(=O)CCC3CC4CCC3C4)=C)OCC2
O=C(CCCN1CCN(C2=CC=CC=N2)CC1)C3=CC=C(F)C=C3
CCCN(CCC)C1COC2=C(C=CC=C2C(=O)C3=CC=CC=C3)C1
CCOC1=CC=CC=C1NC2CN(CCCC(=O)C3=CC=C(OC)C=C3)CC2
O=C(NCCCCN1CCN(C2=CC=CC(Cl)=C2Cl)CC1C3)CC4=CC(Cl)=CC=C4S3
CN(C)C1C=CN(C2=CC=C(F)C=C2)C=C(N)C=CC1=O
O=CNC1=CC(F)=CC=C1C(=O)CCCN2CCC3C(C2)C4=CC=CC5=C4N3CCCS5
OC1=CC=C(C=C1O2)CC3=CC=CC=C3CCN2CCCC4=CC=CC=C4
COC1=CC=CC=C1N2CCN(C3C=CC=C(C4=CC=C(C(C)C)S4C)C3)CC2
CCCN(CCC1NCC2N(C=CCC2)CC1=O)C3COC4=CC=CC(OC)=C4C3
COC1=CC=C2C(CC(=O)N(CCCCN3CCC(C4=C[NH1]C5=CC=CC=C45)CC3)C(=O)N6CCCC=C26)=C1
N#CC1=CC=CC=C1N2CCN(CCCCNS(=O)(=O)C3=CC=C(F)C=C3)CC2
C1NCC=C1C2=CN(C3=CC=C(F)C=C3)C4=CC=C(Cl)C=C24
C1C=C1S(=O)(=O)NCCCCNCCN(C2=NOC3=CC=CC=C23)CC
COC1=CC=CC=C1NCCN(CCC2NC(O)=CC(NC(=O)CC3CC4CCC3C4)=C2O)CC
C1=CC=C(OCCN2C3CCC(C4=CC=CC(F)=C4CC=CC2)C3)C=C1
CCN1CCCC1CNC(=O)C2=C(OC)C=CC(Cl)=C2Br
CNC1=CC(OC)=C(C(=O)NCC2CCCN2CC3=CC=C(F)C=C3)C=C1Cl
OCCN1CCN(CCCN2C3=CC=CC=C3SC4=CC=C(C5=CN=C(N)N=C5)C=C42)CC1
C=CC1NCC2C3=C(C=CC=C3OC)CCC2C1
C1OC=CC=CC1(C(=O)NCCCCN2CCN(C3=NOC4=CC=CC=C34)CC2=C)OC
C1NCCC2=C(I)C=CC(OCCCN3CCN(C4=CC=C(O)C=C4)CC3)C=C21
CN(C1CCCN(CCC2=CC=CC=C2C)C1C)C=O
C1CCCOC2=CC=CC=C2NCCN1CC3CC(NS(=O)(=O)C4=CC=C(C)C=C4C)CN3CC
CCC1N(CCN2CCN(C3CC(C4=CC=C(F)C=C4)C5=CC=C(Cl)C=C53)CC2)CCCC1=O
CCCN1CCOC2CC3=C(O)C=CC=C3CC21
CCCCNCC1CCC=2[NH1]N=CC=2C1
COC1=CC=C(N2CCN(CCCCCC(=O)N3CCCC=4C=C(C)SC=43)CC2C)C1
C1OC2=CC=CC=C2NCCN1CCCCNS(=O)(=O)C=CC=C3C=C(C(F)(F)F)C=CC3=C
COC1=CC=CC=C1N2CCN(CCCCNC(=O)C=CC3=CC=C(C(F)(F)F)C=C3)CC2
C1C=NC=C1NCCC(NCCCCC2=C[NH1]C=CC=C(F)C=C2)CC
OC1=CC2=CC(=C13)OC(CNCCCCCOC4=CC=CC4C)COC=CC3=C2
CCC(C)CN1CN(C2=CC=CC=C2)C3(CCN(CCCC(=O)C4=CC=C(F)C=C4)CC3)C1=O
C=C1C=C(CCCCN2CCN(C3=CC=CC=C3)CC2C)C1
COC1=CC=CC2=C1CC(CN(C)C)C2
O=C1N(CCNC2CCCCN2)CCN1C3=CC=CC=C3
C1NCCC=C(C=CC=CC=CC=C(N(C)C)F)CC1
OC1=CC=CC2=C1CC(NCCNCCC3=CC=CC=C3C)C2
CN1CCC2=CC=CC3=C2C1CC4=CC=CC(O)=C43
CCC1=NC(N)=C(Cl)C(Cl)=C1C2=CC=CC(=C2)CC(C(N)=O)C(N)C
O=C1C=C(C(C2=CC=CC=C2)C3=CC=CC=C3)C(=O)N1CCCCN4CCN(C5=CC=CC(Cl)=C5)CC4
C1C(=O)N(C)C=CC=CCCCCCN1CCC2=C[NH1]C3=CC=C(F)C=C23
N#CC=C1C(NCCN(CCCCOC2=CC=C(C3=C[NH1]C4=CC=CC=C34)C=C2)CC)=CC5=CC=CC=C15
O=S(=O)(NCC1CCN(CCC2OC3=CC=CC=C3C2)CC1)C4=CC=C(Cl)C(Cl)=C4
N#CC=CC(NCCN(CCCC(CCN1C(=O)CC(OC2CC2)C1)O)CC=CC)(C(F)(F)F)C
CN1CCC2=CC=CC3=C2C1CC4=CC=CC=C43
O=S(=O)(CCCCN1CCC(C2=NOC3=CC(F)=CC=C23)CC1C4)CC=C(Cl)C(Cl)=C4
O=C(CCCN1CCN(C2=NSC3=CC=CC=C23)CC1)C4=CC=C(F)C=C4
COC1=CC=CC=C1NCCNCC2=CN(C3=CC=C(F)C=C3)C4=CC=C(Cl)C=C24
CCC(CC1)NCCN(C2CC(C3=CC=C(F)C=C3)C4=CC=C(Cl)C=C42)CC1=O
OC1(C2=CC=C(I)C=C2)CCN(CC3=CC=C4[NH1]C=CC4=C3)CC1
CC(=O)C=CC=CS(=O)(=O)NC1=CC=C(Cl)C=C1CNCCCOCC
CC1=CC(C2)=C(C=CCN(CCCCNCCC(NC(=O)C3=CC=CC=C3C(F)F)F)C2C)CC=C1
CC(C)OC1=CC=CC=C1NCCN(CC=CC=CC(CNC(=O)C2=CC=CC3=C2OCCCCNC3)=O)CC
CC1=CC=CC=C1NC2CN(CCS3C=NC4=CC=CC=C4C(=O)N3NCC)C2
C1N2CCNC3=CC=CC(=C3)C1(CCCNC(=O)C4=CC=CC=C4C)OCC2
C1NCCN(C=NC2=CC=CC=C2C3=CC=C(OS(=O)(=O)C(F)(F)F)C=C3)C1
O=S(=O)(NCCCCN1CCN(C2=CC=CC=C2[N+1](=O)[O-1])CC1)C3=CC4=CC=CC=C4S3
COC1=CC=CC=C1N2CCN(CCCCNC(=O)C=CC3=CC=CC=C3)CC2
COC1=CC=CC=C1NCC2N(CCCCNC(=O)C3=CC=CC(=C3)CC(C4=CC=C(F)C=C4)=NC=CC2C)C
NCCC=C1[NH1]C=CC2=C(OCCCCC(=O)N3CCN(C4=CC=C([N+1](=O)[O-1])C=C4)CC3)C=C12
C1OC2=CC=CC=C2NCCN1CCCCNC(=O)C=CC=CC#CCOC(C)CN
CCCN(CCC1)CCOC2=C(C=CC=C2C(=O)C3=CC=C(C)C=C3)C1
CCCN(CCC)C1CCC2=CC=CC(C(N)=O)=C2C1
OC1=NC2=CC=C(CCN3CCN(C4=CC=CC5=C4OCCO5)CC3)C=C2[NH1]1
C1OC2=CC=CC=C2NCCN1CCCOC3=C(C)C4=CC=CC=C4C(=O)N3CCC
OC1(C2=CC=C(Cl)C=C2)CC3CCC(C1)N3CCCCC4=CC=C(F)C=C4
CC(=NOC(=O)C1=CC=CC=C1C2=C)C=C(CC3NCCN(CCCC)C3)C=C2
O=C1NCCC2=CC=C(OCCN3CCN(C4=CC=CC=C4)CC3)C=C21
OC(CN1CCC(CCN2CCN(C3=CC=CC(Cl)=C3Cl)CC2)C4=CC=C)C=C4P1(I)=O
COC1=C2C=C(Cl)C=C1NCCN2C(=O)COC=CC=CN=C(C)N=C(N)SC
NC1=CC=CC=C1OCCN2CCC(C3=NOC4=CC(F)=CC=C34)CC2
O=C(C1CC2CN(CCC=CC3=CC=CC=C3C)C12)CCN(C4=CC=CC=C4S(F)F)F
COC1=CC=CC2=C1N3CCN(CC4COC(COC5=CC=C6N=C(O)N=CC6=C5O)(C)CC4C3=O)C2
N#CC1=CC=CC(C2=CC=CN=CC(O)=CC#C2)=C1
O=S(=O)(NCCCCN1CCC(C2=NOC3=CC(F)=CC=C23)CC1)C4=CC5=CC=CC=C5S4
C1=CC=C2C(N3CCNCC3)=CC=CC2=C1
CCCCNC1CC=C(CC2=CC=C(O)C=C2)CC1
N#CC=C1C=C[NH1]C=C(CCCCN2CCN(C=C3C=CS4C(C(N)=O)=CC=C4C3)OCC2)C=C1
CCN1CCCC1CNC(=O)C2=C(OC)C(O)=CC(Br)=C2OC
O=C(C=CC1=CC=CC(=C1)OC(CCC)C)N2CCCC2
CCC1=CC(O)=C(OC)C(C(=O)NCC2CCCN2CC)=C1Br
C12=CC=C(C(N3CCN(CCCC4=C[NH1]C5=CC=CC=C45)CC3)=C1)C6CC6C=C2
O=CN(C1CCCN(CC2COC3=CC=CC=C3O2)CC1)CCNC4=CC=C(F)C=C4
FC1=CC=CC(OC2=CC=CC=C2N3CCNCC3)=C1
O1C=CC(C2=CC=C3C(=C2)OCO3)=C1C4=CC=CC=C4O[NH1]
CC1=CC2=C(OCC(O)CN3CCC(C4=CC=C5C=CC=CC5=C4)CC3C)C=CC=C2[NH1]1
CN1CCN(C2=NC=CC3=CC4=C(C=C23)N(C(=O)CSCC5=NC(Cl)=CC5)CC4)CC1
FC1=CC=CC=2[NH1]C=C(CCCN3CCN(C4=CC=CC5=C4OCCO5)CC3)C1=2
COC1=CC=CC=C1NCC2N(CCCCNC(=O)C=CC3=CC=CC(=C3)CC(N(C)C(=O)C4=CC=CC=C4C5=CC=C)C=C5C)CC2
CC=C1C=CC2=CC=C(N3CCN(CC(O)COC4=CC=CC=5[NH1]C=CC4=5)CC3)SC2=N1
FC1=CC=CC=C1N2CCN(CCCCNC3=CC=C(C4=CC=CC=C4)C=N3)CC2
COC1=CC=CC2=C1CCCC2CN(C)CCC3=CC=CC(OC)=C3
CN(CCCN1CCN(C2=NSC3=CC=CC=C23)CC1)C(=O)C4=NSC5=CC=CC=C45
COC=CC1=CC=CC(S(=O)(=O)C2=CC=CC=C2C)C1=COC
C=C1C=CC(NC2CN(CCCCC3=CC=C4N=C[NH1]C4=C3)CC2)=CC=CC=C1
O=C1CC2(CCCC2)CC(=O)N1CCCCN3CCN(C4=NOC5=CC=CC=C45)CC3
COC1=CC=CC=C1N2CCN(CCC(O)C3=CC=C(C4=CC=CN=C4)C=C3)CC2
CCCN1CCC2=CC=CC3=C2C1CC4=CC=C(C)C(O)=C43
NC1=CC=C(C=C1F)CC(C2=CC=CC(NS(=O)(=O)C3=CC=C(F)C=C3)=C2)OCC
COC1=CC(N2CCN(CCCCC3=C[NH1]C4=CC=C(OC)C=C34)CC2=C)C5=CC=CC=C15
NC1=CC=C(CCN2CCN(C3=CC=CC(C(F)(F)F)=C3)CC2C)C1I
CC1(C)C=NC(N)(CCC(=O)NCCCNN=C(C2=CC=C(Cl)C=C2)C3=CC=CC=C3)CN1O
NCCC1=C[NH1]C2=CC=C(C(N)=O)C=C12
C1CCCN1CCN2C=CC=C2SC3=CC=C([N+1](=O)[O-1])C=C3C
O=C(C1=CC=C(CNCCC2=CC=CC=C2C=3C=CSC=3[NH1]1)C4=C)CCC4
COC1=CC=CC(OC)=C1S(O2)=CC=NCC(CCCN3CCN(C4=CC=C(Cl)C=C4)CC3=C)SC2
COC1=CC=CC=C1NC2CN(CCOCOC(C3=CC=CC=C3)(N(C)C)C=CCC4=CC=CC)C4CC2
CC=CCN1CCN(C#CC(F)(CO)C2=CC=CC=C2C)C1
CCCN(CCCN1C(=O)C2=CC=CC=C2C1=O)C3COC4=CC=CC(OC)=C4C3
C1OC2=CC=CC=C2NCCN1CCNC=C(C)C=C3C=C(C)C=NCN3C
CC1=CC=CC=C1N2C=C(CN3CCN(C4=CC=CC=C4)CC3)C5=CC=CC=C52
CN1CCN(C2CN3C=CC=C3SC4=CC=C(Cl)C=C42)CC1
NN1C(SCCCN2CCN(C3=CC=C4C=CC=CC4=N3)CC2)=NC5=NC=CC=C5C1=O
CCCN(C1CC)C2CCC=CC=CC1(C#CCCCBr)C2
COC1=CC=CC=C1C(=O)NCCCC2CN(CCCCNC3CC4CCC3C4)CC2
C1NCCN(C2CC(C3=CC=C(F)C=C34)CC=CC5=C(C=C6N=C(O)[NH1]C6=C5)C=C42)C1
CC1=CC(C)=CC2=CC=C3C(=C2)C(C4CCN(CCN5CCNC5=O)CC4)=CN3CC=C1
CCCN(CCCCN1C(=O)CC2(CCCC2)CC1=O)COC3=CC=CC(OC)=C3C
O=C(NCCN1CCN(CCC2=CC=C(Cl)C=C2)CC1)C3=CC=C(F)C=C3
CC1=CC2=C(OCC(O)CN3CCC(C4=CC5=CC(Cl)=CC=C5S4)CC3C)C=CC=C2[NH1]1
COC1=CC=CC=C1NC2CN(C(=O)CCCCNCCC(C3=C[NH1]C4=CC=C(F)C=C34)(C5=CC=CC=N5)CC6=CC=C7C(=C6)OCO7)CC2
COC1=CC=CC=C1NCCN(CC2=CC=CC=C(N(C)C(=O)NC(=O)CCCCN3CCC(CC)CC3C)C2)[NH1]
FC=CC=C(OC=CC1N=C(C2CCCCC2)C3=CC=CC=C13)C
O=CCC1=C(C=CC2=C1OCCN2CCCCCN=CC3=CC=CC=C3O)C4=CC=CC=C4P
O=C(NCCCCN1CCN(C2=CC=CC=C2OCCF)CC1)C3=CC=C(OCCOCCOCCF)C=C3
C1OC=CC=C[NH1]C=C1CC2CN(CCCCNC(=O)C(C3=CC=C(C)C=C3)C=C4CCCN(C)C4C)C2C
O=C(NC(=O)C=CCNCCN(C1=CC=CC=C1Cl)Cl)C2=CC=C(Br)C=C2
CCN1CCCC1CNC(=O)C2=C(OC)C=CC(C)=C2OC
O=C(NC1CCC(CCN2CCN(C3=CC=CC(Cl)=C3Cl)CC2)CC1)C4CCCC4
OC1=NC=CC=C(OCCCCN2CCN(C3=CC=CC(Cl)=C3Cl)CC2)C=C[NH1]1
CNC(=O)C1=CC=C(F)C2=C1CC(N(CCCC3=C[NH1]C4=CC=C(F)C=C34)C5CCC5)CO2
NN1C(SCCCN2CCN(C3=CC=C4C=CC=CC4=N3)CC2)=NC=5SC6=C(C=5C1=O)CCNC6
CN(C)CCC1=CN(C2=CC=C(F)C=C2)C3=CC=C(Cl)C=C13
CCCOC(=O)C1=CC=CC2=C1N3CCN(C4=CC=CC(C(F)(F)F)=C4)CC3C2
CCCN(CCCCCCCCCCCCCN(CCC)C1CCC2=C(O)C=CC=C2C1)CCCC
O=CN(CCN1CCCC(CCNCCC(C2=CC=CC=C2OCC(F)F)F)CC1)CSC
COC1=CC=CC=C1NCCN(CCCOC2=CC=C3C(=C2)NC(=O)CC3C)C
COC1=CC=CC=C1NC2CN2CCCCNC(=O)C3CCCCN3C(=O)C4CCCN4C(=O)CCC
O=C1C2=CC=CC=C2S(=O)(=O)N1CCCCN3CCN(C4=CC=CC(C(F)(F)F)=C4)CC3
CC(C)C(=O)NC1CCC2=CC(CCN3CCN(C4=NSC5=CC=CC=C45)CC3)=CC=C21
CCCCCCN(CC1)CCCC2=C(Cl)C=CC(O)=C21
C=CCN1CCC2C3=C(C=CC=C3C(N)=O)CCC21
CN1CCC=C(SCN=CC=CNC(=O)NC2CC3CCC2C3)C1
CN1CCN(C2CN3C=CC=C3SC4=CC=C(Cl)C=C42)CC1
COC1=CC=CC=C1NCCN(CCN(C(=O)C2=CC=C(C(C)=O)C=C2)C3=CC=CC=N3)C
CON=C(CCN1CCN(C2=CC=CC=N2)CC1)CC3=CC=C(Cl)C=C3
O=S(=O)(C1=CN=C2C=CC=CC2=C1)N3CCC(CCN4CCN(C5=CC=C(Cl)C=C5)CC4)CC3
O=C1N(CC2CCCCN2)CCN1C3=CC=CC(Cl)=C3
O=C1CCCCN1C(=O)NCCCN2CCN(C3=CC=CC4=C3CC=COO4)CC2
COC1=CC=CC(C(=O)NCCCC2NCCN(C3=CC=CC(C(F)(F)F)=C3C)C2=C1)OC
COC1=CC(NC(=O)C(F)(F)F)=C(Cl)C=C1C(=O)NC2CCCN(C(C)C)C2
FC1=CC=C(CCCCN2CCN(C3=NC=CC=C3Cl)CC2C)C1
C1CCN(CCNCCN1C2=CC=C3C=CC=CC3=C2CCC4C)CC5=C(O)C=CC=C5C4
CC=C1C=C2C(OCCN3CCC(CC4=CC(F)=CC=C4OCC5=NC=CC=C5)CC3=C)C(Cl)=CC2=N1
CCCN(CCCC1=C[NH1]C2=CC=C(F)C=C12)C3COC4=CC=C5C(=C4C3)C(=O)NCC5
COC1=CC=CC=C1NCCN(C2C=CN(CCC(O)CN3CCC4=CC=CC=C4C3)C2=O)C
CN(CCCCN1CCN(C2=CC=CC(Cl)=C2Cl)CC1)C(=O)C3=CC=CC=C3
COC1=CC=CC=C1N2CN(CCCCN3CCN(C4=CC=CC=C4)CC3=O)CC2
CCCCN1CCCC1CC2OC3=CC=CC(C(=O)C4=CC=CC=C4)=C3C2=O
O1C(C2=CC=C3C(=C2)OCO3)CC(N4CCN(CC5=CC=C(Cl)C=C5)CC4)CC1
CNC1CCC2=CC=CC3=C2C1CC4=CC=CC=C43
COC1=CC(N)=C(Cl)C=C1C(=O)N2CC3CCC(C2)N3C=4C=COC=4C
COC1=CC=CC=C1N2CCN(CCCCN3N=C(N4C=CN=C4)C=CC3=O)CC2
CCC(C)NC(=O)C1=CC2C3=CC=CC=4[NH1]C=C(C3=4)CC2N(C)C1
CCN1CCCC1CNC(=O)C2=C(O)C(Cl)=CC(OC)=C2OC
COC1=C(C(=O)NCCN2CCN(C3=CC=CC=C3)CC2)C=C(C#N)C4=CC=CC=C14
CCC1=CC(O)=C(OC)C(C(=O)NCC2CCCN2CC)=C1Br
C123NC4=NC2(CCCN1CCCNC(O)C=CC=CC4(C(=O)CSC(C)(C)C=CCCl)O)N3
FC1=CC=CC=2C(CCCN3CCN(C4=CC=CC5=C4OCCO5)CC3)=C[NH1]C1=2
C1C=CC2=CC(OCC3NCCC4(C5C=CC=CC(C(=O)N(C)C=C4)O5)CC3=C)C=CC2=N1
FC1=CC=CC=C1CCCCN2CCN(C3=CC=CC=N3)CC2
NC(=O)C1=CC=C2C(=C1)CCOC2CCN3CC=C(C4=CC=CC5=CC=C(F)C=C45)CC3
C1=CC=C(SC2=CC=CC=C2N3CCNCC3)C=C1
N(C)CC1CCN(CCC2=C[NH1]C3=CC=C(C=4C=NN(C)C=4)C=C23)C1
CCCN(CCC)CC1CCC2=CC=CC(O)=C2C1
COC1=CC=CC=C1N2CCN(CCCCCNC(=O)C=CC3=CC=C(C(F)(F)F)C=C3C)OCC2
COC1=CC=CC=C1NCCN(C2C=CC=C(CN3CCN(C4=CC=CC=C4OC)CC3)[NH1]2)C
COC1=CC(C(C)=O)=CC=C1OCCN2CCC(C3=NOC4=CC(F)=CC=C34)CC2
COC=CC1=CC=CN=C1C2=CC=C(CCN3CCCC3C)C=C2
CN(C)CCC1=C[NH1]C2=CC=C(CC3=NC(N)=NO3)C=C12
C1NCC2C=C1SCN=CN(CCN3CCN(C4=CC5=CC=CC=C5[NH1]C4=O)CC3)C(=O)C2
C=1C=NC=C(OCC)C=C(CCNCCOC=C(C2=CC=CN2C)F)C=C=1
COC1=CC=CC2=C1CCCC2NCCN3CCN(C4=NC=CC=N4)CC3
CCN(C)CCC1=C(C2=CC=CC(F)=C2)[NH1]C3=CC=CC=C13
CN1C(=O)SC2=CC(CCN3CCN(C4=CC=CC(OC(C)=O)=C4)CC3=C)C=C21
CC1=CC=C(CNCC2(F)CN(C(=O)CC3=NSC4=CC=CC=C34)CC2N)C1
COC1=CC=CC=C1N2CCN(CCCCNC(=O)C3=CC4=CC=CC=C4C=C3O)CC2
O=C1N(CCN2CCCCCC2)CCN1C3=CC=CN=C3
CC1=CC=CC(C)=C1NCCN(C)C
COC1=CC=CC=C1N2CCN(CC=3C=CN(C4=CC=CC=C4C#N)C=3)CC2
C1OC2=CC=C([N+1](=O)[O-1])C=C2NCCCN1CCC(=O)N3CCCCC3C
C12C=CC(C3)=C(NCCN(CCCCCCC1CN=NC=CC4=CC=CC=C4)CC3)C(C)=C2
O=C(CC1CCN(CCC2=CC=CC=C2)CC1)C3=CC=C(F)C=C3
CNC1C(C2=CC=CC=C2)C=CC(CCN3CCN(C4=NSC5=CC=CC=C45)CC3)=CC=C1
O=C1N(CC2CCCCN2)CCN1C3=CC=CC(Cl)=C3
COC1CNCC2CC3=C(O)C=CC=C3CC21
O=C(CCN1CCC(C2=CC=CC=C2)CC1)CN3CCN(C=NOC4=CC=CC=C4)CC3
CN(C)CCSC1=NC(C2=CC=NC=C2)=CS1
N#CC1=CC=C(Cl)C=C1N=C(O)N(C2CCl)CC3CCC23
COC1=CC=CC(C(=O)NCCCCCCCCN(C2)SC3=CC=CC=C3C2)=C1
C1OC2=CC=CC=C2NCCN1CCCCC(=O)C=CC3=CC=CC=C3S
O=C(NCCN1CC=C(C2=CC=C(Cl)C=C2)CC1)C3=CC=C4C=CC=CC4=C3O
CC1N2CC=C(C3=C[NH1]C4=CC=C(OC)C=C34)C2C1
CNCCCS12C=C3C(CN1)C4=CC(Cl)=C3CC2C4
C1OC(=O)C=CC=C1CSC2=NC3=CC=CC=C3NC(=O)C2=CNCC=C
CN1C(CN2CCC(C3=CC=CC(Cl)=C3)CC2)=NC4=CC=CC=C41
COC1=CC=C(S(=O)(=O)NCCCCN2CCN(C3=CC=CC(N=S(C)(=O)O)=C3)CC2)C=C1
CCCNC1CCC2=CC=CC(OC)=C2C1CO
CCN1CCN(C2=CC=CC=C2CC3=NC4=CC(C#CC5=CC=CC=C5)=CC=C4[NH1]3)CC1
FC1=CC=C(C2=CC=CC(CN3CCN(C4=NC=CC=N4)CC3)=C2)C=C1
N#CC1=CC(N2CCN(CC3CCCC(NS(=O)(=O)C4=CC=CC=C4C)C3)CC2)=CC(C(F)(F)F)=C1
CN(C)CCC1=CN(C2=CC=C(F)C=C2)C3=CC=C(Cl)C=C13
CCN(C)CCOC=CC1=CC=CC=C1N(C)C
O=C(N1C=CC=C2C=C(N(C3CNCC3)CC4=CC=C(OCCOC5=CC=CC=C5)C=C4)C=C2)[NH1]1
C12OC=CC=C2NCCN1CCC3=CC=CC4=C3OCC(=O)N4CC
CC(=O)NCCC1=CC(F)=CC2=C1CC(N(CCCC3=C[NH1]C4=CC=C(F)C=C34)CC5CC5)CO2
C1OC2=CC=C(Cl)C=C2NCCN1CCN=CC(=O)N(C)N=C(C)C=C(C)CCC
CNCC1C=C(SCN=C(NC(N)NN)CCCC=CC2=C(C=CC3=C(C)CCO3)CC2C)C1
CC(=O)OC1=C(C)C=C2C=C1CC(CN3CCN(C4=CC=CS4)CC3)O2
O=C(CCC1CCN(CC2=CSC=N2)CC1)C3=NSC4=CC=CC=C34
COC1=CC2=CC=C1NCCN(CCCOC=CC3=C2C=CC(C(=O)OC)=C3CC)CC
OC1=CC=C2C(=C1)OC(CN3CCC4=CC=CC=C4C3)CC2
CC1=CC=C2C(N3CCN(CCC4=CC=C5C(=C4)NC(=O)CO5)CC3=C)C=CC2=N1
COC1=CC=CC=C1N2CCN(CCN(C(=O)C3=CC=C(N)C=C3)C4=CC=CC=N4)CC2
COC=C(C(=O)N1CCCN(CCCCC2=C[NH1]C3=CC=CC=C23)C1)C4=CC=CC=C4
COC1=CC=C2OC(C(=O)NCCC(F)CN3CCN(C4=NC=CC=C4Cl)CC3=C)C2=C1
COC1=CC=C2C(=C1)CC(CCCN3CCN(C4=CC=CC=C4OC)CC3)CC2=O
O=S(=O)(NCCN1CCC(C2=NOC3=CC(F)=CC=C23)CC1)C4=CC=CC5=CC=CC=C45
COC=NCSC(C(=O)NCCCCCN1CCC(C(=O)N2CCCCC2)CC1)=CN
C1NCCN(CCCOC=CC2=CC=CC3=CC=CC=C23)C1
O=C1NCCC2=CC=C(OCCCN3CCN(C4=CC=CC(Cl)=C4Cl)CC3)C=C21
CC(=O)C1=CC=CC=C1C2=CC=C3C(=C2)C(CCCC4=CC=CC=C4)CN3CC5=CC=C(Cl)C=C5
C1C=C2C=C(CN3CCN(C4=CC=CC=C4)CC3C)CC=C2[NH1]1
CCCN(CCN1CCN(C2=CC=CC=C2OC)CC1)C3CCC4=C(O)C=CC=C4C3
COC=CC(Br)=C(O)C(C(=O)NCCCCCN1CCC(C2=CC3=CC=C(F)C=C3S2)CC1=C)OC
COC1=CC=CC=C1N2CCN(CCCCCCC(=O)C3=CC=C(O)C=C3)CC2
C1=CC=C(OCCCN2CCN(C3=CC=CC=4SC=CC3=4)CC2)C=C1
CCCN(CC=CI)C1COC2=C(O)C=CC=C2C1
COC1=CC=CC=C1N2CCN(CCC3=CC4=CC=C3CCNC(=O)CC5CC6CCC5C6)C4CC2
COC1=CC=CC=2C(CCN3CC=C(C4=C[NH1]C5=CC=C(F)C=C45)CC3)=COC1=2
CCCN(CCCCNC(=O)C=C1C=C2C=CC(N=N2)C3=CC=CC)C3C14CCC5=CC=C(O)C=C5C4
CC(NC=NC=CC(CC1CCN(CCCCNC2=NC=CS2)CC1)=N)C3=CC=CC=C3
COC1=CC=C(NCN(CC2CCN(CC(O)COC3=CC=CC=4[NH1]C=CC3=4)CC2)CC=O)C=C1
CC=1N=COC=1C=NN=C2SCCCN3CCCC=CC=CC2(NC(C)S(=O)(=O)CBr)C3N
C1OC2=CC=CC=C2NCCN1CCCNC(=O)C(C)N3CCCCC3CC
COC1=CC=CC=C1NCCN(CCCCNN=C(NC=C2C3=CC=CC=C3CF)N=CC=CC=C=NC2=O)CC
C1=CC=C1CNCCOC2=CC=C(C)[NH1]C3=CC=CC=C3C2
COC1=CC=C(C)C=C1N2CCN(CC3N=C(C4=CC=C(F)C=C4)C5=CC=CC=C53)CC2
C1OC2=CC=CC=C2NCCN1CCNC(O)=CC(CC(=O)N3CC4CC3CC(O)CC4C)(Br)CCC
O=C(NC1C=CCN2CCN(C3=CC=CC(Cl)=C3Cl)CC2)C4=CC=CC=C4C5=CC=CC=C5C1
COC(=O)C=C1C=C(OCCCN2CCN(C3=CC=CC=N3)CC2)C=CC=C1[NH1]
CCN1CCCC1CNC(=O)C2=C(OC)C=CC(C)=C2OC
CC(C)N1CCN(CC2NCCC(C3=CC(F)=CC=C3CC4=CC=C(F)C=C4)C2CC1)O
C1=CC=C(N2CC(NCCCCN3CCC4=CC=CC=C4C3)=CC5=CC=CC=C52)C=C1
CCCN1CN(C)C(CCNCC2N(C3=CC=CC=C3OCC4=CC=CS4)CC2)C1=O
CC1=CC=CC2=C1NCCN(CCCCN3C(O)=CC(O)=CC3=O)C2
C=1C=C2C(N3CCN(CC4CC4)CC3)=NC=5C=CSC=5N2C=1
COC1=CC=CC=C1N2CCN(CCCCNC(=O)C=CC3=CC=CO3)CC2
CC(C)N1CCN(CCN2CCC(C3=CN(C4=CC=C(F)C=C4)C5=CC=C(Cl)C=C35)CC2)C1=O
COC1=CC=CC(=C1)C2CN(C)CCC3=CC(Cl)=CC=C3C2
OC=C1CCC2=NC3=CC=CC=C3C(O)=C2S1
COC1=CC=CC=C1OCCNCC2COC(C3=CC=CC=C3)(C4=CC=CC=C4)O2
C#CC1=CC(CN2CCN(C3=CC=CC=C3OC)CC2)=C4C=CC=CC=C14
O=C(NCCC1NCC2C(C1)C=CC=C2C3)CCCN3C(=O)[O-1]
CNCCC1CC2=NC=CC2C(=O)N1CCCCCN3CCN(C4=CC=CC(Cl)=C4)CC3
C1NCCN1C=NC2=CC(Cl)=CC=C2N(NC(=O)C=C(C)C3=CC=CC=C3C(F)F)F
CC1=CC=C2C(OCCN3CCC(CC4=CC=CC(CN5CCCN(C)C5)=C4)CC3)=CC=CC2=N1
OC=CC=C(O)C=C1CC(NCCCCCNC2CC3=C(Cl)C=CC=C3CC2=C)C1
COC1=CC=C(Cl)C=C1N2CCN(CCNC(=O)CC3(CCCC3)CCC=O)CC2
COC1=CC=CC=C1N2CCN(CCCCNC(=O)C=CC3=CC=CC=C3C)C2
CCN1CCCC1CNC(=O)C2=C(O)C(Cl)=CC(O)=C2OC
COC1=CC=CC(N2CCN(CCCCNS(=O)(=O)C3=CC=CS3)CC2)=C1
O=C1CCC2=CC=CC(F)=C2N1CCCN3CCC(N4C(O)=NC5=CC=CC=C54)CC3
COC1=CC=CC=C1N2CCN(CCCCNC(=O)C3=CC=CC=C3)CC2
COC1=CC(NC2CCN(C3=CC=CC4=CC=CN=C34)CC2)=CC5=CC=CC=C15
O=C1CC2(CCCC2)CC(=O)N1CCN3CCN(C4=CC=CC5=C4OCCO5)CC3
COCCCC1=C(Cl)C=C2C=C1CCN2CCCN3CCN(C4=CC=CC=N4)CC3
O=C(CCCN1CCC(C(=O)C2=CC=CC(F)=C2C)C1C3)CC=C(F)C=C3
COC1=CC=CC2=C1CCCC2NCCCN3CCN(C4=NC=CC=N4)CC3
ClC1=CC2=C[NH1]C=C(CCCCN3CCN(C4=CC=C(Cl)C=C4)CC3)C2=C1
FC1=CC=C(C2=CC=CC(N3CCNCC3)=C2)C=C1
NCCC1=C[NH1]C2=CC=C(C(N)=O)C=C12
CCCN(CCCCCCN(CCC)C1CCC2=C(O)C=CC=C2C1)C3CCC4=C(O)C=CC=C4C3
COC1=CC=CC=C1N2CCN(CCN(C(=O)C3C4CC(I)(CC4)C3)C5=CC=CC=C5)CC2
CCN1CCN(C2CN3C=CC=C3SC4=CC=C(Cl)C=C42)CC1
ClC1=CC=C(N2CCN(CC3CC3C4=CC=CC=C4)CC2)C(Cl)=C1
COC1=CC=CC=C1N2CCN(CCCCNC3=CC=CC=C3[N+1](=O)[O-1])CC2
COC1=C2C=CC=C1C(CCCN2CCCCOC=CC=C3C=CC=CC3=N)CO
OC(CCCN1CCN(C2=CC=CC3=C2OCCO3)CC1)(C4=CC=CC=C4)C5=CC=CC=C5
COC1=CC=CC=C1N2CCN(CCCCNC(=O)CC3=CC=CC=C3S=O)OCC2
FC1=CC=C2[NH1]C=C(CCCNCCOC3=CC=CC4=C3OCCO4)C2=C1
C=C(NC(=O)C1=CC=CC2=CN=CC=C12)C3=CC=C(O)C(Br)=C3
CC(C)C1=CC=CC=C1N2CCN(CC3=CC=C(CN4CCCC4=O)N3C)CC2
O=C(CCCN1CCN(C2=NC=CC=N2)CC1)C3=NC4=CC=CC=C4S3
C1CCN(CCC)CCC2=CC=CC1C3CC(=O)OC34C5OCCC(C)C(O)(CC4)CC5=C2
ClC1=CC=C2[NH1]C=C(CCCCNC3CCN(C4=CC=CC=C4)CC3)C2=C1
FC1=CC=C(C2=CC=CC(N3CCNCC3)=C2)C=C1
CN(CCOC1=CC=C2C=CC=CC2=C1)C3CCC4=CC=C(O)C=C4C3
CCN(CCCCN1CCN(C2=CC=CC=C2OC)CC1)S(=O)=O
CC(C)CN1CN(C2=CC=CC=C2)C3(CCN(CCCC(=O)C4=CC=C(F)C=C4)CC3)C1=O
O=S(=O)(NCCCCN1CCN(C2=NOC3=CC=CC=C23)CC1)C4=CC=C(F)C(Cl)=C4
C1COC(=O)NC2CCN3CCN(CCCNN=CC1(C4=CC=CC(NC(=O)C5=CC=CC=C5)=C4C)CCC3)C2
CN1CCC2=CC=CC=C2CC3=CC(Cl)=C(O)C(Cl)=C3CC1
COC1=CC=CC=C1N2CCN(CC3=CC=C(CN4CCCCCC4=O)N3C)CC2
CN1CCC=C(C2=C[NH1]C3=CC=C(C=4C=NN(C)N=4)C=C23)C1
C1C(C)C2NCCN(CCCN1CCCC(C3=CC=C(F)C=C3)C4=CC=C(C(F)(F)F)C=C4)C2
O=C1C2=CC=CC=C2N=C(O)N1CCCN3CCN(C4=CC=CC=C4Cl)CC3
COC1=CC=CC=C1C(=O)NCC2=CC=CC(CCN3CCN(C4=CC=CC5=NC(C)=CC=C45)CC3)=C2
COC1=CC=CC=C1N2CCN(CCCCNC(=O)C3=CC=C(N)C=C3)CC2
O=C1C2=CN=C3C=CC=CC3=C2N=CN1CCCCN4CCN(C5=CC=CC(Cl)=C5)CC4
OC(CCCN1CCN(C2=NC=C(F)C=N2)CC1)C3=CC(F)=C(F)C=C3F
CCC1=CC=CC=C1N2CCNCC2
COC1=CC(NC(=O)C2CC2)=C(Cl)C=C1C(=O)NC3CCN(CCC4=NC=CO4)C3
NC(CC1=CC=CC=C1)C(=O)NC2C(=O)N(CC(=O)O)CC2CC(=O)O
COC1=CC=CC=C1N2CCN(CCNC(=O)CC3(CCC4C3)CC=C(OC)C=CC=CC4=O)CC2
COC1=CC=CC=C1N2CCN(CCCOC3=CC=CC4=CC=NN34)CC2
COC1=CC=CC=C1NCCN(C)CCOC2=CC=CC3=CC=CC=C23
CC(C)C1=CC=CC=C1OCCN2CCC(NS(=O)(=O)C3=CC=C(Cl)C=C3)CC2
OC=NC1=C(C=CC=C1OCCCCN2CCC(C3=NOC4=CC(F)=CC=C34)CC2)CC
COC1=CC=C(N2CCN(CCCCC3=CC=C4N=C(S)[NH1]C4=C3)CC2)C=C1
CCCN(CCC1CCN(C2=NC=CC=N2)CC1C3)CCC4=CC=C(O)C=C4C3
C1C=CC=C(C)C(N2CCN(CCCCCCNC3=C4C(=NC5=CC=CC=C35)CCC4)CC2)=C1
COC1=CC=CC=C1N2CCN(CCNC(O)=C3C(CCCN3C(=O)OC(C4)(C)C)=CS4)CCC2
CSC1=CC=C2C=C1NCCN2CCCSC=NC(S)=CC(=O)C=CC=CC=C
CC1=CC=C2C3(NCCN(C4CC5=CC=CC(F)=C5N4C6CC6)CC3=C)C=CC2=N1
O=C(CCN1CCN(C2=CC=CC=C2F)CC1)C3=CC=C(F)C=C3
C1COCN=C1C(=O)NCCCC2NCCN(C=CC=C(OC)C3(NCCCCC3=N)CC2)C=C
O=CCC1(CCCC1)CCNCCCCCCC2CCC3=CC=C(F)C=C3O2
CC(C)OC1=CC=CC=C1N2CCN(CCC3=CC=CC(NC(=O)NC4=CC=CC(F)=C4)=C3)CC2
C1C(C)NCCN1CCN2CCN(C3CC(C4=CC=C(F)C=C4)C5=CC=C(F)C=C53)CC2C
CN1CCC(C2=CC=CN=C2OC3=CC=C(CN4CCCCC4)C=C3)CC1
COC=C1C=CC(N2C(=O)N(CCN3CCN(C4=CC=CC=C4F)CC3)C(=O)C5=CC=C(OCC6=CC=CC=C6)C=C5)C=NC2=C1
C1C=CC2=CC(NCCN(CCC3=CC=CC(C(N)=O)=C3Cl)C2(C)CC)=CC=N1
COC1=CC2=C(C=C1OC)C(CCN3CCN(C4=CC=CC=C4OC)CC3)OCN2
O=C1CC2(CCCC2)CC(=O)N1CCN3CCC(C4=CC=CC=C4)CC3
CC1=CC2=CC(N3CCN(C4CC=CN5C(I)=CC=C(F)C=CC(=O)C5=C4CCC3)CCF)=CC2=N1
COC1=CC=CC=C1N2CCN(CC3=CN(C4=CC=CC(Cl)=C4)C5=CC=C(C)C=C35)CC2
CCCN(CCCCCCCCCCCN(CCC)CCC1CCC2=C(O)C=CC=C2)C1CCCC
COC1=CC=CC(C(=O)N2CCN(CCC3=CC=C(C)C=C3)CC2)=C1OC
O=C1NCCN1CCCCN2CCC(C3=CN(C4=CC=C(F)C=C4)C5=CC=C(Cl)C=C35)CC2
CC1=CC=C(CCNCCOC2=CC=CC=C2C3CCNCC3)C=C1
COC1=CC=CC(OC)=C1OCCNCC2COC3=CC=CC(Cl)=C3O2
COC1=CC=CC=C1N2CCN(CCCCC3C4NC(O5)=CC(O)=CC(=O)C5=C4C(C)C3)CC2
CCOC(=O)C1=CC=C2[NH1]C=C(C3=CCCN(C)C3)C2=C1
C1#CC2=CC1(C(=O)NCCCNCCN(C)CC)CC(Cl)=CCCC2
COC1=CC=CC=C1N2CCN(CCN=C3C(=O)N(C)N=C(C4=CC=CC=C4)C3C=O)OCC2
CCCCCCCC1CN(CCCCCCCNCCN(C2=CC=CC3=C2C(C)=CC=C3)C)C1
COC1=CC=CC=C1N2CCN(CC=3C=CN(C4=CC=CC=C4C#N)C=3)CC2
OC1=CC2=C(C(Br)=C1O)CCNCC2C3=CC=CC=C3
COC1=CC=CC=C1N2CCN(CCCCNC(=O)NCCC(=CC3=CC(Cl)=CC=N3)C4=CC=CC=C4C(C5=CC=C(F)C=C5)C)OCC2
COC1=CC=CC=C1NC2CN(CCCCNC(=O)C=CC3=CC=C(I)C=C3Cl)CC2
CC1=CC=C(CNCC2(F)CCN(C(=O)C=3SC=C4C=3CCCC4)CC2)N=C1
CCN1CCCC1CNC(=O)C2=C(Br)C(Cl)=CC(O)=C2OC
OC(CNCC1COC2=CC=CC=C2C1)COC3=CC=CC=C3Cl
COC1=CC=CC=C1N2CCN(CCNC(=O)NCC3CCC(C4=CC=C(Cl)C=C4)C3C)CC2
O=C(CCCN1CCC(CC12)C(=O)N(CC3=CC=C([N+1](=O)[O-1])C=C3)C=CC=CC=C2)CN4CCOCC4
CN1CCC2=CC=NSC=CC=C2C(=O)NCCCN3CCN(C4=NC=CC=N4)CC3C1
O=C1C2CCCN2C(=O)N1CCCCN3CCN(C4=CC=C5C=CC=CC5=N4)CC3
CC1=CC=C(C2NCCN(COCCC3CC4=CC(O)=C(O)C(C=O)=C4CC3)CC2)C=C1
COC=C(C(=O)NC1CC2N(CC3=CC=CC=C3)CC1)C=C(C4=CC=C(Cl)C=C4C2CNC5CCC5O)C=N
COC1=CC=CC=C1N2CCN(CCC3NC=C4C=C5C=CC=CC5=NC4=C3OC)C2
CNCCC1C=2C[NH1]C=CC=C(C(N)=O)CC=CC=2C1
NC=NC=C1C=CC=C(OCCCCC(=O)NCCCNC(=O)N2C3CCC2C4=CC=CC=C43)C=C1
COC1=CC=CC=C1N2CCNCC2
CC1=C(S(=O)(=O)NCCCCN2CCN(C3=NSC4=CC=CC=C34)CC2)SC5=CC=C(F)C=C15
COC1=CC=CC2=C1NCCN(C(=O)CCC3CCC(CC=CC(F)=C(F)C(NC(=O)CC4CCCC4)C=C)[NH1]3)C2
COCC1=CC(F)=CC=C1N=NCOC2CCCN2C(=O)NC3=CC=CC(Cl)=C3
O=CC=1C(CN2CC=C(C3=C[NH1]C4=CC(F)=CC=C34)CC2)CCN=1
CCC1=C(Cl)C=C(O)C(OC)=C1C(=O)NCC2CCCN2CC
C=C1CC(C=2C=C[NH1]C=2)=C[NH1]C=C1CNCCN(C3=CC=CC=N3)CC
C1OC=CC(Br)=C(O)C1(C(=O)NCC2CCCN2CC3=CC=CC(C#N)=C3C)OC
CCCN(CCC1)CCOC2=C(C=CC=C2C(=O)C3=CC=C(Cl)C=C3)C1
OC=C1C(=C(Cl)C1N2CCN(CCC3=CC(Br)=CC(F)=C3)CC2C4=C)C=CN=C4
CCCN1CCCC(C(N)=O)CCC1
CC(CN(C)N)=CNC1=CC=CC=C1S(N)(=O)=O
CCCN(CCCCNS(=O)(=O)C1=CC=C(C)C=C1)C2COC3=CC=CC(OC)=C3C2
COC1=CC=CC2=C1CCCC2CN(C)CCC3=CC=CC(F)=C3
COC1=CC=CC=C1N2CCN(CCC(=O)CC3=CC=C(O)C=C3)CC2
CCCN(CCC)C1CCC2=CC=CC(C(N)=O)=C2C1
COC1=CC=C2C(=C1)C=C(N2CCCCC)C3CNCCO3
CC(=NC1CCN(CCC2=CC=C(F)C=C2)C1=O)C3=CC=C(O)C=C3
COC1=CC=C(CC2CCN(CCC(=O)CC=C(SC)C=C)CC2)N=C1
CCCN(CCC)C1CC1C=2C=CSC=2
COC1=CC=CC=C1N2CCN(CCCCNC(=O)C3C=CC4=CC=CN=C4O3)CC2
FC1=CC=CC=2C(CCCN3CCN(C4=CC=CC5=C4OCCO5)CC3)=C[NH1]C1=2
CCCN(CCCCN1CCOCC1)C2COC3=CC=CC(OC)=C3C2
CN1CC2C3=C(C=CC=C3S(=O)(=O)NCCC4C(N(C)C(=O)NC5CCC(C(C)(C)C)C)C5CC42)C1
O=C1C2CCCN2C(=O)N1CNCCNC3=CC(F)=CC=C3OCC
C1NN=C(F)C=CNN=C1NCCCNC2CN(C3=CC=CC=C3)CCC2C
C1=CC=C(OCCNC2CC3C4=CC=CC=5[NH1]C=C(C4=5)CC3NC2)C=C1
C1CNCCN1C2=CC=C3C=C2OC=CC4=CC=C(C(F)(F)F)C=C34
FC1=CC=CC(Cl)=C1OC2=CC=CC(F)=C2OC3CCNCC3
COC1=CC(N)=C(Cl)C=C1C(=O)NC2CC3CCC(C2)N3CC4=CC=CO4
OC1=CC=C(C2=C1Cl)CC(CNCC3=CC=CC=C3)CC2
CC1CN(C2=CC=CC3=CC(C#N)=CC=C23)CCN1CCNS(=O)(=O)C=CC=C(C)C(Br)=C
CC1NCCN(C(=O)C2CCCN(CCCC)CC2)CC1
COCCC#CC1=NC(C(=O)CCN2CCN(C3=CC=CC=C3OC)CC2)=C(O)N1C4=CC=C(Cl)C=C4
O=S(=O)(NCCCN1CCC(C2=NOC3=CC(F)=CC=C23)CC1)C4=CC5=CC=CC=C5S4
O=C(NC1CCC(CCN2CCN(C3=CC=CC(Cl)=C3)CC2C)C1C4)CC=CC=C4
CC1=CC=C(OC2=CC=CC=C2N3CCNCC3)C(C)=C1
COC1=CC=CC=C1N2CCN(CC3=CC=CC4=CC=C(N)N=C34)CC2
OC1=NC2=CC=CC=C2N1C3CCN(CC4=CSC5=CC=CC=C45)CC3
O=C(NC(CCN1CCN(C2=CC=CC=C2O)CC1)C3=CC=CC=N3)CCCC
CCCN(CCC)C1CC2=CC=C(O)C=C2C1
O=C1N(C2CCCCC2)CCN1CCN3CCN(C4=CC=CC=N4)CC3
O=C1CC2=C(C=CC=C2N3CCN(C4=CC=CC(C(F)(F)F)=C4)CC3)N1
COC1=CC=CC=C1OC(C2=CC=CC=C2CC)N(CC=C3C=C(C4=CC=CN=C4)[NH1]N3)CCC=O
OC1=C2C(=C(Cl)C2N3CCN(CCC4=C[NH1]C5=CC=CC=C45)C3C6C=C)CCCCC61
CC(C)C1=CC=CC(=C1)C(N2CCN(C)CC2)CC3=CCCC(=O)N3C=C
CCCN(CCNC1CN(C2=CC=C(CN3CCCCC3)C=C2)CC1)C4CCC=5N=C(N)SC=5C4
FC=CC=C(NC=C(C)C=CC1=CC(Br)=CC(C#N)=C1C)C=C
NS(=O)(=O)C1=CC=C(NCCCCC2=C[NH1]C3=CC=CC=C23)C=C1
C1OC=CC=C(OC)C1(C(=O)N2CC3CCCC(C2)N3CC4=CC=C(F)C=C4C)OC
COC1=CC=CC=C1NCCN(CCCCNC(=O)C=NC2=CC=CC=C2C(=O)NO)CC
COC1=CC=CC=C1NCCN(CC2CCNC3C(OC4=CC=CC(C#N)=C43)C2C)C
CCCCN1CCC2=CC=C(O)C=C2C1
OC1(C2=CC=C(Br)C=C2)CC3CCC(C1)N3CCCCCC
C1=CC=C2C(CCCCN3CCN(C4=CC=C5C=CC=C(Br)C5=N4)CC3)=CC=CC2=C1
CC1=CC=C(Cl)C=C1N2CCN(CCCCCCN3C(=O)CC(C4=CC=CC=C4)C3=O)CC2
COC1=CC=CC=C1N2CCN(CCN3C(=O)[NH1]C=4SC=C(C5=CC=CC(C)=C5)C=4C3=O)CC2
CCC(C)NC(=O)C1CC=2C(=CC3=C[NH1]C4=C3C=2C=CC4)N(C)C1
COC1=CC=C(CC(=O)N(CCCCN2CCC(C3=C[NH1]C4=CC=CC=C34)CC2)C(=O)N5CCCC=C5)C=C1
CCN(CCCCN1CCN(C2=CC=CC=C2OC)CC1)S(=O)(=O)C3=CN=C4C=CC=CC4=C3
C1N2C(=O)C3=C(N=CN(CCCCN4CCN(C5=CC=CC=C5OC)CC4)C(=O)C=CN32)N(C)C1=O
O=C(NCC=CCN1CCN(C2=CC=CC=C2OCCF)CC1)C3=CC=C(OCCOCCF)C=C3
O1C(C2=CC=C3C(=C2)OCO3)CCC1C4=CC=C(C5=CSN=N5)C=C4OCC
C1CCSC(C)=C1C(=O)NC2CCN(CC3=CC=CC=C3)CC2C
NC(=O)C1=CC=C(F)C2=C1CC(N(CCCCC3=C[NH1]C4=CC=C(F)C=C34)C5CCC5)CO2
CCCN(CCCC1=C[NH1]C2=CC=C(F)C=C12)C3COC4=CC=C5C(=C4C3)C(=O)NCC5
CCN1CCCC1CNC(=O)C2=C(O)C(Br)=CC(O)=C2OC
C1=CC=C(NC2C(CN3CCN(C4=CC=CC=C4)CC3C5)=CC=CC=C52)C=C1
COC1=CC(I)=CC(NCCN(CC2C3=CC=CC=C3OCC4=NC=CC=C42)CC)=C1OC
CC=C1C(OCC2NCCN(C3=NC=CS3)CC2=C)C=CC=C1[H]
CC1NCCCC1CN2CCN(C3=CC=CC(Cl)=C3)C2=O
CCCN(CCC)C1CCC2=CC=CC(O)=C2C1
C1OC2=CC=CC=C2NCCN1CCCCNC(=O)C=CC3=CC=C(N(C)C)C=C3CC
O=C1C2C3C=CC(C4C=CC43)C2S(=O)(=O)N1CCCCN5CCC(C6=CC=CC=C6)CC5
COC1=CC=CC=C1N2CCN(CCC3NC(=O)N(CC4=CC(C)=CC(C)=C4)CC(=O)NCCC5=CC=CC=C5C3)CC2
CN(C)CCSC1=CC=CC(C2CCCCC2)=N1
OC1=CC2=C(C=C1O)C3C4=CC=CC=C4CNC3CC2
COC1=CC=CC=C1NCCNCCNC(O)=NC=C(C2=CC=CC=C2)C(=O)C(C)CCC
COC1=CC=CC=C1N2CCN(CCCCNS(=O)(=O)C3=CC=C(C)C=C3)CC2
OC1=NC=C(C2=CC=CC=C2)O1
CNCCOC1=CC=CC=C1CCN(C)CC
COC1=CC=CC=C1N2CCN(CCCOC3CCCN3S(=O)(=O)C4=CC(C)=C(N)C=C4O)CC2
CCN(C)CC1=C[NH1]C2=CC=C(OC)C=C12
CC1=CC2=C(OCC(O)CN3CCC(C4=CC=CC=5C=CSC4=5)CC3C)C=CC=C2[NH1]1
COCC1CC=C2C(Cl)=C(CCN3CCN(C4=CC=CC5=C4OCCO5)CC3)C(=O)C2CN1
C1C=CC=CC1S(=O)(=O)NCCCCN2CCN(C3=CC=CC(Cl)=C3Cl)CC2=C
O=C(CCCN1CCN(C2=NC=CC=N2)CC1)C3=NN(C4=CC=C(F)C=C4)C(C5=CC=CC=C5)C3
O=C1NCCN1CCCN2CCN(C3CC(C4=CC=C(F)C=C4)C5=CC=C(F)C=C53)CC2
COC(=O)C1=CC=C(C2=CCN(C3=NC=CC4=CC(Cl)=CN=C34)CC2)C=C1
COC1=CC=CC=C1NCCN(CCCCN2C=C3C=C(Cl)C=CC3=N2)CC
C1OC=CC=CC1C(=O)NCC=CCN2CCN(C3=CC=CC(Cl)=C3Cl)CC2=C
C1=CC=CC(=C1)NCC(CCNCCCNC2=NC3=CC=CC=C3S2)O
NN1C(SCCCN2CCN(C3=CC=C4C=CC=CC4=N3)CC2)=NC=5SC6=C(C=5C1=O)CCNC6
C1=CC=C(OCCNCCN(C=CC(C2)=CC=CC=C2OCC)F)CC=C1
CC1=CC(C)=C(NCCN(CCC2=CC=CC3=C2OCC(=O)N3C)CCC)C1
C#CC=CC=1C(CN2CCN(C3=CC=CC=C3F)CC2)=CN(C)C(=O)C=1C
COC1=CC=CC=C1OCCNCCCC2=C[NH1]C3=CC=C(F)C=C23
CCCN(CCCN1CCN(C2=CC=C3C=CC=CC3=N2)CC1)C4CCC5=CC=C(O)C=C5C4
COC1=C(Cl)C2=CC(=C1Cl)CC3=CC=CC=C3CN(C)CC2
O=C(NCC=CCN1CCN(C2=CC=CC(Cl)=C2Cl)CC1)C3=CC4=CC(I)=CC=C4[NH1]3
C=CCN1CCC2C3=C(C=CC=C3C(N)=O)CCC21
CN1CC=C(C2=CN(C3=CC=C(F)C=C3)C4=CC=C(Cl)C=C24)CC1
C=C1C=C(NC=C(CN2CCN(C3=CC=CC=C3)CC2)C4=CC=CC)N4C=C1
CC(C)CNCC1CCC2=CC=C(O)C=C2O1
CCCN(CCC)C1CCC2=CC=CC(C(=O)OC)=C2C1
COC1=CC=CC=C1OCCNCCCC2=C[NH1]C3=CC=C(F)C=C23
FC(F)(F)C1=CC=CC(N2CCN(CCCC3=C[NH1]C4=CC=C(F)C=C34)CC2)=C1
CCCCCN1CCN(C2=CC=CC(Cl)=C2)CC1
COC=CC=C1NCCN(CCCCC2=CC=C3C(=C2)NC(=O)CC3C)C1C=C
CCC(C)N1CCC2=CC=C(O)C=C2C1
COC1=CC=CC=C1N2CCN(CCCNC(=O)C3=CC=C(N(C)C)C=C3)CC2
C12C=CC=C2CNCC(F)CCN1C(=O)CCCC3=NC(C4CC4)=CO3
CN(CCC1CCN(CC2COC3=CC=CC=C3O2)CC1)C(=O)N(C)C4=CC=CC=C4
NCCC1=C[NH1]C2=CC=C(OCC(=O)N3CCN(CC4=CC=CC=C4)CC3C)C=C12
CC1=CC=CC(N2CCN(CCC3=CC=CC4=C3OCC(=O)N4)CC2)=C1C
CCC1=CC(Cl)=C(OC)C(C(=O)NCCCCN2CCN(C3=NSC4=CC=CC=C34)CC2)=C1OC
CN1CC2C3=CC=CC=C3C1CC4=CC=C(I)C=C42
CC(C)C1=CC=CC=C1NCCN(CCCCC(=O)CCC2=CC=CC=C2)CC
OC1=CC2=C(OCCCCN3CCC(C4=NOC5=CC(F)=CC=C45)CC3)C=CC=C2[NH1]1
FC1=CC=CC=C1NC2CN(CC3CCNC4=CC=C(C5=CC=CC=C5)C=C43)CC2
COC1=CC=CC=C1NC2CN(CCCCNC(=O)C3CCC(=O)N3C(=O)CCCC45NC6CCCC(C6)C4)C5CC2
CCCN(CCCCN1CCN(C2=CC=CC3=C2OCCO3)CC1C4)CCC5=C(O)C=CC=C5C4
O=CNC1=CC2=CC(=C1)CC3(CCN(CCCC(=O)C4=CC=C(F)C=C4)CC3)CN2C5=CC=C(F)C=C5
CC1OC2=C(C=CC=C2N3CCN(CCCC(=O)C4=CC=C(C)C=C4)CC3N)C1=O
C=CCN1CCCC1C2NC(=O)C3=CC(CCN4CCN(C5=CC=CC=6[NH1]C=CC5=6)CC4)=CC=C3OCCC2
ClC=CC1=C[NH1]C=C(CCCCNCC2=CC=C(Cl)C=C2Cl)NC1=C
C=CCNCC1CC=C(C2=CSC3=CC=CC=C23)CCC1
CCCN(C1)CCC2=CC=C(OC(=O)C(C)C)C=C2C1C
OC1=CC=CC=C1N2CCNCC2
OC1=CC=CC=C1C23NCCN(C=NCSC(C4=CC=CC=C4)(CC2)C)C3
CNCCNC1=NC=C2C3=CC=C(C4=C13)N=C(C#CCN5CCOC5)CN=C24
CC(=O)NC1=CC=CC(CCN2CCN(C3=CC=CC4=NC(C)=CC=C34)CC2)=C1
CON=C(CCN1CCN(C2=CC=CC=N2)CC13)COC4=CC=CC=C4[N+1]=C3C5=CC=CC=C5
COC1=CC=CC=C1N2CCN(C3CCC(N4C(O)=CC=C4O)CC3)CC2
COC1=CC=C2C(=C1)C(C3CCN(CCN4CCNC4=O)CC3)=CN2C5=CC=C(F)C=C5
COC1=CC=C2[NH1]C=C(CCCCN3CCN(C4=CC=C5C(=C4)OCCO5)CC3)C2=C1
CC=C1C(NCCN(CCCC2=C[NH1]C3=CC=C(F)C=C23)C1CONS)(O)C=O
CCN1CCCC1CNC(=O)C2=C(OC)C=CC(Cl)=C2Cl
CNC=C1CC=C2C=CC(C3=CC=CC=N3)=C2S1
O=C(NCCCCN1CCN(C2=CC=CC=C2OCCF)CC1)C3=CC=C(OCCOCCOCCF)C=C3
O=C(CCCN1CCC2C(C1)C3=CC=CC4=C3N2CC4)C5=CC=C(F)C=C5
O=CNCCCCCNCC[OH0]C
CCC=NC=C1OCCN(CC(C)C)C1C
CN1CCN(C2CN3C=CC=C3SC4=CC=C(Cl)C=C42)CC1
CON=C(CCN1CCN(C2=CC=CC=N2)CC1)C3=CC=C(Cl)C(Cl)=C3
CCCCNCC1CCC2=C(O)C=CC=C2C1
O=C(CCCN1CCC(C(=O)CC2=CC=C(F)C=C2)CC1)C3=CC=C(F)C=C3
FC1=CC2=C[NH1]C=C(CCCN3CCN(CCCC4=C[NH1]C5=CC=CC=C45)CC3)C2=C1
C1OC2=CC=CC3=C2NCCN1CCCCNC(=O)N3CCC=CC4=C(C=CC=C4C5=NN=N[NH1]5)C=C
O=S(=O)(NCCCN1CCN(C2=NSC3=CC=CC=C23)CC1)C4=CC=C(Cl)C=C4
COC1=CC=CC(N2CCN(CCCCC3=C[NH1]C4=CC=C(OC)C=C34)CC2)=C1
CCOC1=CC=C(N2CCN(CCCCOC3=CC=C4C(=C3)NC(=O)CC4)CC2)C=C1
O=S(=O)(C1=CC=CC(CN2CCN(C3=NC=CC=N3)CC2)=C1)C4CCCCC4
O=C(NCC(O)(CCN1CCN(C2=CC=CC=3C=COC2=3)CC1CBr)[H])CCC
OCCN1CCN(C2=CN(C3=CC=C(F)C=C3)C4=CC=C(C(F)(F)F)C=C24)CC1
COC1=CC=C2C(=C1)CC(CCCN3CCN(C4=CC=CC=C4OC)CC3)CCC2
OCCCN1CCN(C2CC(C3=CC=C(F)C=C3)C4=CC=C(F)C=C42)CC1
CCC1CC2=CC=CC=C2N1C(=O)CN3CCN(CC4=CC(Cl)=CC=C4Cl)CC3
CC(C)C1=CC=CC=C1N2CCN(CC3=CC=CC(C4N5CCCCC5CC4)=C3)CC2
CCCC1NCN(C)C(CCN(C)S(=O)(=O)C2=CC=CC=C2Br)C1
OC1(C2=CC=C(Cl)C=C2)CCN(CC3CCC4=CC=CC=C4C3)CC1
CCCCC(=O)NCCCCN1CCN(C2=CC=CC=C2OC)CC1
COC=C1C=C[NH1]C=C(SCCC2NCCN(CCCNC3=CC=C(C=NOC4=CC=CC=C4C)CC3)CC2)C=C1
C1OC2=CC=C(NC3=CC=C(Cl)C=C3Cl)N(C)C(=O)C2=C1
CC=1N=COC=1C2=NN=C(SCCCN3CCC4(CCC5=CC(F)=CC=C54)C3)C=C2CC
O=S(=O)(C1=CC=CC=C1)N(CCCN2CC=C(C3=CC=CC=C3)CC2)C4=CC=CC=C4
C=1OC=CC=CCSC=1C2CCN(CC(O)COC=C3C=CC4N=COC4=C3)CC2=CC
COC1=CC=C(NC(=O)N2CCC(C3CCC2)CC4=CC(C(F)(F)F)=CC=N4)C3C=C1OC
CCC(=O)NC1=CC=C(CCN2CCN(C3=NSC4=CC=CC=C34)CC2)C=C1NC=O
CN1CCN(C2=NC3=CC=C(C4=CC=CC=N4)C=C3[NH1]2)CC1
C#CCNC1CCC2=C(C3=CC=CC=C3N2CC)N1CCF
COC1=CC=CC2=C1CCCC2NCCCN3CCN(C4=CC=CC=C4)CC3
ClC=CC1=CC(NC2CN(CCCCNC3=NC=CC4=CC=NN34)CC2)=CC1=C
C=CCN1CCOC2CC3=C(O)C=CC=C3CC21
C1OC=CC=CC[NH1]C=C1CNCCCN2CCN(C3=CC=CC=N3)CC2C
CC1CC2=CC=CC(CCN3CCN(C4=NSC5=CC=CC=C45)CC3)=C2NC1=O
O=C(CCCCNC1=C(C2=CC=CC=C2)C=CC=C1)N3CCN(C4=CC=CC=N4)CC3
COC1=CC=CC=C1N2CCN(CCCCOC3=CC=C4C(=C3)NC(=O)CC4=O)CC2
CCN1CCCC1CNC(=O)C2=C(OC)C=CC(C)=C2OC
CCCN(CCC)CCCC#CCOC1=CC=CC(C(=O)OC(C)C)=C1C
O=C(NCCN1CCN(C2=CC=C(Cl)C=C2)CC1)C3=CC=C(Cl)C=C3
CN1CCC2=CC=CC=C2CC3=CC(Cl)=C(O)C(Cl)=C3CC1
O=C(NCCC1CCN(CC2COC3=CC=CC=C3O2)CC1)C4=CC=C(F)C=C4
C1SC2=CC3=C(C=C2O)CCC3N1C(=O)NCCCC(C4=CC=CC=C4OCC(F)(F)F)CCC
C1OC=CC=CC1CN2CCC(CCC3=CC=CC(N4CCOCC4)=C3C)C2=C
COC1=CC(N)=C(Cl)C=C1C(=O)NC2CC3CCC(C2)N3C4C=CC=C5[NH1]C=C(CCCF)C5=C4
C=CCNCC1CC2=C(C=CC=C2C(N)=O)CN1CCCCN3CCN(C4=CC=CC=C4OC)CC3
CC1=CC=C([N+1](=O)[O-1])C=C1N2CCN(CCNC(=O)CCC3CC4CCC3C4)CC2
C12C=CC=C(C)C2NCCN1C3CCNC(O)=C4C=C(Cl)C=C(C(N)=O)C4=COCC3CC
CN1CCN(C2=CC3=CC=CC=C3OC4=CC=C(Cl)C=C42)CC1
CCN1CCN(C)CC(NC(=O)C2=CC(Br)=C(N(C)C)N=C2OC)C1
CONC(=O)N(C1)CC(N2CCN(C3=CC=CC(C(F)(F)F)=C3)CC2)C4=CC=CC=C41
FC1=CC=CC=C1N2CCN(CC=3C=CSC=3)CC2
O=C(C1=CC=C(CNCCC2=C[NH1]C3=CC=C(F)C=C23)C1N)CC
C12C(C)N2CCN1CCCC3=CC=CC=C3C4=CC=CC=C4
CC(=O)C1=CC=CC(OCCCCNC2CCN(C3=CC=CC(Cl)=C3Cl)CC2)=C1
CCC1=CC=CC=C1N2CCN(CCC(O)CNC(=O)C3=CC=C4C(=C3)CC5=CC=CC=C54)CC2
FC1=CC=CC=C1NCCNCCC2CCC=3[NH1]C4=CC=CC=C4C=3C2CC
C1=CC=C1NCC(CNCCCC2=C[NH1]C3=CC=CC=C23)OC4=CC=CC=C4
O=C1CC2(CCCC2)CC(=O)N1CC3NCCNC4=CC=CC=C4OCCO3
O=CCCCNCCN(C1=CC=CC=C1CNC=CC=C(C2=C3C=CC(F)=C2)CC3)OCC
ClC1=CC=CC=C1N2CCN(CC3CC3C4=CC=CC=C4)CC2
COC=CC=C1CC(C(C)CN2CCN(C3=CC=CC=C3Cl)CC2=C)OC1
CN1CCC2=CC=CC=C2CC3=CC(Cl)=C(O)C(OC)=C3C1
O=C1CC2(CCCC2)CC(=O)N1C3CN4CCN(C5=CC=CC=C5OCCO3)CC4
CC=NC(C)=C1C(=O)NCCC=CN=C1NCCNCC(O)C2=CC=CC=C2C
CC1=CC=CC2=C1C3=CC=CC4=C3C(C2)N(C)CC4
COC=C1C=C(NCCC2NCC3=CC=CC=C32)C=CC=C1I
O=C(CCCN1CCC2(CC1)C(=O)N(CCC3=CC=CC=C3)C(=O)C2CC4=CC=C)C=C4C5=CC=C(F)C=C5
O=C(CCCCN1CCN(C2=CC=C(Cl)C=C2)CC1)NC34CC5CC(CC(C5)C3)C4
O1C=NC=C1OCCNC2=CC=CC=C2SC=CC=C
CC1=CC=C2C(N3CCN(CCC4=CC=CC(NC(=O)C5=CSC(C)=N5)=C4C)C3=CC)=CC2=N1
COC1=CC=C(C2=CC=C(NS(=O)(=O)C3=CC4=C(C)C=CC=C4S3)C=C2)C=C1
NC(=O)C1CCCN1C(=O)CCCCCNC2CCC3=CC=CC=C3C2
COC=C1C=CC2C(=O)N(CCCC3NCCC(N4C(O)=NC5=CC=CC=C54)CC3)C(=O)NC2C=C1
OC1=CC2=C(C(Br)=C1O)CCNCC2C3=CC=CC=C3
CCCCCN1CC2C3=CC=CC=C3CCC21
COC1=CC=CC(C(=O)NCCN2CCN(C3=CC=C(Cl)C=C3)CC2)=C1
N#CC1=CC=CC=C1NC2CN(CCCCN3C(=O)C4CCCCN4C3)OCC2
O=S(=O)(NCCCCN1CCN(C2=NSC3=CC=CC=C23)CC1)C4=CC=C(F)C(Cl)=C4
CN(CCCCN1CCN(C2=CC=CC=N2)C=3C1)C(=O)C4=NN(C5=CC=CC(F)=C5)C=C4C=3Cl
CCCN(CCC)C1COC2=C(C=CC=C2C(=O)C=3C=COC=3)C1
NC(=O)C1=CC=C(F)C2=C1CC3(NCCC4C(=NC5=CC=CC=C54)CC3C)CC2
O=C1CC2(CCCC2)CC(=O)N1CCN3CCC(C4=CC=CC=C4)CC3
COC1=CC=CC=C1N2CCN(CCCCNC(=O)NC(C3=CC=C(Cl)C=C3)C4=CC=CC=N4)CC2
OC(=NCCCN(C1=CC=CC=N1)CC2)CC=C(F)C=C2
N#CC1=CC=C(NCCN(CCC2CCC(OCOC=C3C=C[NH1]C(C)=C(O)NC)=C3C)C2C)C=C1
CC1=CC=C2C(N3CCN(CCNC(=O)N(C)C)CC3)=CN(C4=CC=C(F)C=C4)C2=C1
CCNCCC(C1=CN(C2=CC=C(O)C=C2)C=CC1)=O
O=C(NCCCN1CCN(C2=NOC3=CC=CC=C23)CC1)C4=CC=C(F)C=C4
C#CCN(CCN1CCN(C2=CC=CC(Cl)=C2)CC1C3)CCC4=CC=C(O)C=C4C3
C1=CC=C(OCCNCC2CCC3=CC(C4=CC=CC=C4)=CC=C3C2C)C1
COC1=CC=CC=C1NC2CN(CCCCNC(O)=CC(=CC=CC3=CC4)CCCC(CC(O)CCC4)C3C2)OCC=O
CN1CCC(C2=C[NH1]C3=CC=C(NC(=O)C4=CC=CC=C4)N=C23)CC1
COC1=CC=CC=C1NC2CN(CC=CN(C3=CC=C4C(=C3)CCC4)C)OCC2
CCCN1CCC2=CC=CC3=C2C1CC4=CC=CC(OC)=C43
CNC1CN(C2CC(C3=CC=CC=C3)C4=CC=C(C5=CC=NC=C5Cl)C=C42)CC1
C1CCN1CCCCCC2CCCCN(C3=CC(C)=CC(C#N)=C3C4)CC=C([N+1](=O)[O-1])C=C4C2CCC
CC1CC(=O)NC2=C(CCN3CCN(C4=NSC5=CC=CC=C45)CC3)C=C(F)C=C21
CCCOC(=O)C1=CC=C2C(=C1)C(C3CCN(CCN4CCNC4=O)CC3)=CN2C5=CC=C(F)C=C5
COC1=CC=CC=C1NC2CN(CCN(C(=O)C3CCCN3C(=O)C4CC5CCC4C5)COC6=CC=CC=N6)CC2
CCCN(CCC)C1CCC2=CC=CC(O)=C2C1
CCN1CCCC1CNC(=O)C2=C(O)C(Cl)=CC(OC)=C2OC
O=C(NCCN1CC=C(C2=CC=C(Cl)C=C2)CC13)CCC4C(C(F)CO4)C3
COC1=CC=CC=C1N2CCN(CCCCN3C(O)=NC4=CC=CC=C43)CC2
O=C(NCCN1CCC2C(C1)C3=CC=CC=C3N2C4CC4)C5=CC=CC=C5
COC1=CC=CC=C1N2CCN(CCN(C(=O)CC34CCC(CC3)C4C)C5=CC=CC=N5)CC2
CN1C(=O)C2=C(N=C3N2CCC(=O)N3CCCN4CCN(C5=CC=CC(Cl)=C5)CC4)N(C)C1=O
C=CCNC1CCC(CNC(=O)CC2CC2)CC1
CCOC(=O)C=CC1=CC(C2=CC=C(F)C=C2)=C3C(=C1)CC(N)CC3
CN1CCN(C=NCSC=C2C=C(C(N)=O)C=C2C(=O)NC3=CC=C(Cl)C=C3C)C1
COC1=CC=CC=C1N2CCN(CCN(C(=O)C3CCC(C)(C)CC3C)CC4=CC=CC=N4)CC2
COC1=C(C(=O)NCC2CCN(CC3=CC=CC=C3)CC2)C=C(C#N)C4=CC=CC=C14
COC1=CC=CC=C1NC2CN(CCCCNC(=O)C=C3C=CC(OCC4CCCN4C)=C3)CC2
CCC1(CCCCN2CCC3=CC=CC=C3C2)C(=O)NC4=CC=CC=C41
C1OC=CC=C[NH1]C=C1CCC2C(CCN3CCN(C4=CC=CC=C4)CC3)C=CC=C2C
CCCCCCCCN1CCN(C2=CC=CC(Cl)=C2Cl)CC1
CCCN(CCC)C1=CC=CC2=C1CC(C(=O)NO)C3=CC=CC=C3C2
COC1=CC=C2C(=C1)C(C3CCN(CCN4CCNC4=O)CC3)=CN2C5=CC=C(F)C=C5
CC(C)OC1=CC=CC=C1N2CCN(CCN3C=NC4=C(C=NC5=CC(C)=CC=C54)C3=O)CC2
COC1=CC(N)=C(Cl)C=C1C(=O)NC2CC3CCC(C2)N3CC4=CC=CC=C4
CC1=CC=C2C(OCCN3CCC(CC4=CC=CC(C5=CC=CN=C5)=C4)CC3)=CC=CC2=N1
OC1=NC2=CC=C(CCN3CCN(C4=CC=CC5=CC=CC=C45)CC3)C=C2S1
CC(C)NC1CN(CCNC2=CC=CC=C2SC3=CC=C(Cl)C=C3)CC1
C=1CS=2CN=C(SCCC3NCCN(C=C4C(C)=CC5=CC=CN=C45)CC3)N(N)C(=O)C=2C=1C
CC1CN(CC2=CC=CC3=C(NCC4N(CCOC=C5C=CC6=NC(C)=CN=C56)CC4)C=CC=C23)CCN1
CN(CCC1CC(CN=[N+1](N)N=NC2=CC=CC=C2S)CC1)C3=CSC4=CC=CC=C34
CC1=CC=C2C(N3CCN(CCC4=CC=CC(N=S(C)(=O)O)=C4)CC3)=CC(F)=CC2=N1
CC(C)CN1CN(C2=CC=CC=C2)C3(CCN(CCCC(=O)C4=CC=C(F)C=C4)CC3)C1=O
CC1CC2=CC=CC=C2N1C(=O)CC3CCN(CC4=CC=CC(F)=C4)CC3
C#CC1=CC=CC(N2CCN(CCCC3=CC=C4N=C(S)[NH1]C4=C3)CC2)=C1
CN1C(CCCC2CN(CCCCNC(=O)C3=CCSC3)CC2=N)C4=CC=CC=C41
C1=COC1CN2CCC(CCC3=C[NH1]C4=CC=C(CCN)C=C34)C2C
OC1=NC2=CC=CC(OC3CCCN(CC4CCC=5[NH1]C6=CC=C(F)C=C6C=5C4C)C3)=C2O1
C1CCCN(CCCOC=CN(C2=CC=C(C(F)(F)F)C=C2C(C)C)CC)C1
CC1=NC(C2=CC=C(CNS(=O)(=O)C3=CC=C(N(C)C)C=C3)C=C2)=CC(N)=C1CCC(=O)N
CCCN1CCCC1CCNC(=O)C2=CC(Br)=C(OC)C=C2OC
C=CCN(CCCC1=C[NH1]C2=CC=C(F)C=C12)C3COC4=C(F)C=CC=C4C3
CC1=CC=CC(S(=O)(=O)NCCCCN2CCN(C3=NSC4=CC=CC=C34)CC2)=C1
O=CC1=CC(OCCCCN2CC=C(C3=C[NH1]C4=CC=CC=C34)CC2)=CC=CC1=CF
O=C1NCCN1CCN2CCN(C3CC(C4=CC=C(F)C=C4)C5=CC=C(F)C=C53)CC2
CCN(C(=O)C=1C=CS2C=1CCNC2)OC3=CC(F)=CC4=C3OCC4
CC1=CC(F)=CC=C1N2CCN(CC3CC3C4=CC=CC=C4)CC2
COC1=CC(Cl)=CC=C1NC(=O)CCCCCN2CCCC(CC2)CC
C12=CC=CC1(NCCNCCN(C3=CC=CC=C3OCC(CO)S)CC)C=C2
COC1=CC=CC=C1NCCN(CCCCNC(=O)C2CCC(=O)N2C(=O)CC3CC4CCC3C4)CC
CC=1N=COC=1C2=NN=C(SCCCN3CC4CC4(C5=CC=CC(OC(F)(F)F)=C5)C3)N2C
N#CC1=CC=C2[NH1]C=C(C3CCC(NCCOC4=CC=C5C(=C4)NC(=O)CC5)CC3)C2=C1
ClC=CC=CC1(NCCN(C2CCCC3=CC=CC=C32)C1=C)Cl
O=S(=O)(NCCCN1CCN(C2=NSC3=CC=CC=C23)CC1)C4=CC=C(F)C(Cl)=C4
COC=C1C=CCC(C2CCN(CCCN=C(O)N3CCC4=CC=CC=C4C3)CC2)=C[NH1]C1
C1CC2=CC=CC(=C2)OC(CNCC3COC3)O1
C1OC2=CC=CC=C2NCCN1CCC(=O)NCC3CCCN3CC4=CC=C(F)C=C4CC
OC1(C2=CC=C3C(=C2)OCO3)CCC(N4CCN(CC5=CC=CC(F)=C5F)CC4)CC1
O=C1CC2(CCCC2)CC(=O)N1CCCCN3CCN(C4=NSC5=CC=CC=C45)CC3
CCOC1=CC=CC2=C1OC(CN3C4CCC3CC(O)(C5=CC=CC(C(F)(F)F)=C5)C4)CO2
CCOC1=CC=CC=C1OCCNC2CN(CC=NN(CCCCCCN3CCN(C4=CC=CC(Cl)=C4)CC3)CCCCC)C(O)C2
O=C1CCC2=CC=C(OCCCCN3CCN(C4=CC=CC=C4Cl)CC3C)C2N1
FC=C1C=C(NCCN2CCN(C3=NSC4=CC=CC=C34)CC2)C=C1
CN(CCC1CCN(CC2COC3=CC=CC=C3O2)CC1)C(=O)N(C)C4=CC=CC=C4
CC(C1)CC2=CC=C(O)C=C2N1C3CCCNC3
CC=C1C=C(C2=CC=CC=C2C(=O)NC3CCC(CCNCCC4=CC=CC(F)=C4C)C3CC(C)CC)C1
COCCOC1=CC=CC=C1N2CCN(CCCCN3C(=O)C4CCCN4C3=O)CC2
CCCN(CCNC1CN(C2=CC=C(C3=CC=CN=C3)C=C2)CC1C4)CCC5=C(O)C=CC=C5C4
O=CCC1CCC(CO)C(=O)N1CN2CCN(C3=CC=CC=C3)CC2
CC1=CC(O)=CC=C1CC(O)(CNCC2CC3=CC=CC=C3CCC2)C(O)C=CCCC(=O)O
CC1=CC=CC=C1NC2CN(CCCC3=CC=C4C(=C3)SC(=O)N4)CCC2
C1OC2=CC=CC=C2NCC3N(C(=O)CCCCCCC=CC=C1OCCCCCCCNN=C(NC(=O)CC4=CC=CC=C4)F)C=C3
COC1=CC=CC=2[NH1]C=C(CCCCN3CCN(C4=CC=CC=C4OC)CC3)C1=2
C12C=C(S(=O)(=O)NCCCNC3CC1CC34C=NNC5=CC=CC45)SC=C6C=CC=C26
CC=1N=COC=1C2=NN=C(SCCCN3CC4CC4(C5=CC=C(C(F)(F)F)C(F)=C5)C3)N2C
O=C(NCC1CCCOC12)CCC3CN2C4CN3C(=O)NCCC(CCCF)C4
OC=NC1=CC=C(C2=CC=CC=C2)N1CCNC3CCCCC3
COC1=CC=CC=C1N2CCN(CCCCN3N=C(N4C=CN=C4)C=CC3=O)C2
CCC=CC(=O)OC=C1C(OCCCCN2CCC(C3=NOC4=CC(F)=CC=C34)CC2)=CC=C1
CCOC1=CC=CC=C1N2CCN(CCCCC(=O)NC3=CC=CC=C3)CC2
C1OC2=CC=CC=C2NCCN1CCCCCCCNN=CC(Br)=C(N3CCN(C4=CC=CC=C4)CC3)C=O
CN1CC(CN2CCN(C3=CC=CC(Cl)=C3)C2=O)CN1C4=CC=CC=C4
CC(C)C(=O)NC1CCC(CCN2CCN(C3=CC=CC(Cl)=C3Cl)CC2)CC1
C1C=CC=C(CNCC1(CNCCC2=C[NH1]C3=CC=C(F)C=C23)OC=C)CF
CC1=CC(C(=O)CCN2CCN(C3=CC=CC=C3O)CC2)=C(C)S1
C1=CC=C(OCCNC2CCN(C3=CC=CC4=CC=CC=C34)CC2C)C1
CCCC1=C(Cl)C=C2C=C1C(N(C)C(=O)CC3CCCC3)CN2C
COC1=CC2=CC(CN3CC=C(C4=C[NH1]C5=CC=C(F)C=C45)CC3=C)OC2=C1
O=CC1C(CCN2C3COCC2C3)CCN1C=CC4=CC(OC5CCCCC5)=CC=C4[NH1]
O=C(NCCN1CCN(C2=CC(F)=CC(F)=C2)CC1)C3=CC=C4C=CC=CC4=C3
CC1=CC=C2C(OCC3NCCC(C4C=CC=CC(N5)CCN(C)CC5=C4)CC3)=CC=CC2=N1
CN1CCN(C=NC2=CC(Cl)=CC=C2N(NC(=O)C3=C(N)C=CC=C3C(F)(F)F)C4=CC=CC=C4)CC1
O=C(CCCCN1CCN(C2=CC=CC=C2OC)CC1)NC34CC5CC(CC(C5)C3)C4
CCN1CCC2=CC=CC3=C2C1CC4=CC=C(O)C(O)=C43
CC(C)C1=CC=CC=C1N2CCN(CC3=CC=C(CN4CCCC4=O)N3C)CC2
CCCCN1CCCC1CNC(=O)C=CC(C)=CC(Cl)=CO
COC1=CC(N)=C(Cl)C=C1C(=O)NCC2CCCN(C(N)=O)CC2
C1NCCC2(CC=CC3=CC=C3NCCN2C4=CC=CC=C4OCC(C(N)=O)CC)SC1
C=CCC1=CC=CC(OC)=C1OCCNCCOC2=CC=CC=C2OCC3=CC=CC=C3
O=C1C2C3CCC(C3)C2S(=O)(=O)N1CCCCN4CCN(C5=NSC6=CC=CC=C56)CC4
COC1=CC=CC=C1N2CCN(CC3=CC=C(CN4CCCCC4=O)O3)CC2
O=C(NC1CCC(CCN2CCN(C3=CC=CC=N3)CC2)CC1C4)CC=CS4
CCN1C(CN2CCN(C(C)C)C2C1)=NC3=CC=CC=C3S
CON=C(CCN1CCN(C2=CC=CC=N2)CC1)C3=CC=C(Cl)C(Cl)=C3
CC1=CC=C2C(N3CCN(CCC4=CC=CC5=C4OCC(=O)N5C6CC6)CC3)=CC=CC2=N1
COC1=CC=CC=C1NC2CN(CCCCN3C=CC4=C5C=CC=CC5=NC4=C3)CC2
O=C(NC1CCC(CCN2CCN(C3=CC=CC(Cl)=C3Cl)CC2)CC1)C4=CC(F)=CC=C4OC5CC5
C=CCN(C1)CCC2=CC=C(OCCN3CCN(C4=CC=CC(Cl)=C4Cl)CC3)C=C2O1
CN1CCN(C2=NC=CC3=C4C=C(C=C23)N(C(=O)C=5C=NN6C=CC=CC=56)CC4)CC1
COC1=CC=C2[NH1]C=C(C3=CCNCC3)C2=C1
CC1CN(C2=CC=C3C=CC=CC3=N2)CCN1CCCCN4C(=O)CCCC4=O
C1OC=CC=CNC(=O)N2CCC2(NC(=O)CCl)C=C1
CCC1=CC=CC(OCCCCN2CCN(C3=CC=CC(Cl)=C3Cl)CC2)=C1C
CCC1=CC(=O)NCCC2=CC3=CC=NC(N4CCN(C(C)C)CC4)=C3C=C2OCO1
O1COC2=CC=CC=C2NCCN1CCC3NC(=O)CCCCNC3=O
CCCN(CCC1=CC=CS1)CC2CC3=C(O)C=CC=C3CC2
CCCN(CCC1)CCC=2SC=CC=2C1
OC1=CC(=C2C=C1C(CN3CCN(C4=CC=CC=N4)CC3)CCCC2)CCCC
CCN1CCCC1CNC(=O)C2=C(O)C(Cl)=CC(OC)=C2OC
COC1=CC=CC=C1NCCNCCCCNC(=O)C=CC=C2C=CC=CC2=C
O=C1C2=CC=CC=C2N=CN1CCCCN3CCN(C4=CC=CC5=C4OCCO5)CC3
C1NCCC2(C=C3[NH1]C=CC=C(NC(=O)C4=CC=CC=C4F)C23C)C1
CCOC1=CC=CC=C1N2CCN(CCCCNC(=O)N3C(C(N)=O)C(C(=O)NC)CC3C)C2
O1C=NC2=NC=CC=C(OCCCC(CC=NCCC3=CC(F)=C(F)C=C3)CC)C=C12
COC1=CC2=CC(=C1)C(NCC3CCCN(CCCC4=CC=CC=C4)C3=O)COCC2
COC1=CC=C([N+1](=O)[O-1])C=C1N2CCN(CCN3C(C)=CC=C(Cl)C([N+1]4=CC=CS4)=C3O)CC2
C1OC=CC=C2C1NCCN(CCC3=CC=CC4=NC(S)=CN=C34)C2=C
COC1=CC=CC2=C1NC(CCN3CCN(C4=CC=CC=C4)CC3)=CC5=CC=CC=C25
O=C(NCCC1CCN(CC2COC3=CC=CC=C3O2)CC1)NC4=CC=CC=C4
COC1=NC(C(=O)NCCC2CCN(C3=CC=CC=N3)CC2)=C(N)C(Br)=C1O
CN1C2CC(C3=C[NH1]C=CC=C(NC(=O)C4=CC=C(OC)C=C4C)C32)CC1
C1=CC(CCNC2CN(CCCCCNC3CN(C4=CC=CC=C4)CCC3C)C2=C)S1
COC=C1C=C(CC2N(C3=CC=CC=C3)C(C(O)C(O)C4C(F)CCC(=O)C=CC=C5C(=CC)CS5)CC42C)CC=C1OC(F)F
C1COC=CC=CC21CCNCC2COCCCN3CCN(C4=CC=CC(Cl)=C4Cl)CC3=O
CCCCC1NCN(C2=CC=CC=3C=COC2=3)CC1
CCOC1=CC=CC=C1NCCN(CCCCNC(=O)CCC2CC(C(N)=O)(C2)CC(C)=O)C
CCCN(CCC)CCC1=CC=CC=2[NH1]C(O)=CC1=2
CCN(C)CCC1=C(C2=CC=CC(F)=C2)[NH1]C3=CC=CC=C13
COC1=CC=CC=C1NCCN(CCNC(=O)C2=CC=CC=C2C)C
COC1=CC=CC=C1N2CCN(CCCCN3C(O)=CC(=C3O)CC=CCC4CC4C)C2
C1C=CC=C2C=C(CCN3CCN(C4=CC=CC=C4OC(C)C)CC3[NH1])C2=C1
O=C1C2=CC=CC=C2C(=O)N1CC=CCN3CCN(C4=CC=CC5=C4OCCO5)CC3
O=C(CCCN1CC2C(CC1)C(=O)N(CC3=CC=CC=C3I)CN2C4=CC=CC=C4)C5=CC=C(F)C=C5
CCCNC1CCC2=C(F)C=CC3=C2C1CC4=CC=C(O)C(O)=C43
CC1=CC(C)=C2C=C(OCCN3CCOC4=CC=CC5=C4OCCC53)C=CC2=N1
COC1=CC=CC=C1N2CCN(CCCCCN3N=C(Cl)C=C(NC4=CC=CC=C4OC)C=CC=NC3)OCC2
CC1=NC=C(N2CCN(CCNCCC3=CC=CC=C3C)C2C)CC=CS1
CCN1CCC2=CC=CC3=C2C1CC4=CC=C(O)C(O)=C43
CCCN(CCC)C1=CC=CC(C(N)=O)=C1
OC(C1=CC=C2C(=C1)OCO2)CC3=CC(F)=CC=C3OCC
CCCN1CCC2=CC=CC3=C2C1CC4=CC=CC(C(N)=O)=C43
O=C(N1CC2=CC=C3C=C2CCC13)CCCN4CCC(C5=C[NH1]C6=CC=CC=C56)CC4
COC1=C(C(=O)NCCN(CCN2C=CNCC2C)CC)C(Br)C3=CC=CC=C13
COC1=CC=CC=C1CC2=CC=CC(C(F)(F)F)=C2C(=O)NCCCCN3CCN(C4=CC=CC=N4)CC3
N#CC1=C(N2CCNCC2)C=C(CCCN3CCN(C4=CC=CC(Cl)=C4)CC3C)C1[C-1]CC5CCC5
OC1(C2=CC=C(Cl)C(Cl)=C2)CCN(CC3=C[NH1]C4=CC=CC=C34)CC1
CCCN(CCCCN1C(=O)C2=CC=CC=C2C1)OCCOC(=O)C3=CC(Br)=CC=C3OC(F)(F)F
CCCN(CC1C)CC2CC3=NNC=CC3=C2C1
COC1=CC=C2C(=C13)CC=CC(CCCN4CCN(C5=CC=CC=C5OC)CC4)=CN3CCO2
COCC=C1C=CC(OC)C(CNC2CN(C(=O)CSC=NCSC=C(C)C(C)=CCCN)CC2)=C1
C1NCCC(C=CN(C2=CC=C(F)C=C23)C=C4C=C(C)N3)=C4C1
CC(=O)COC1=CC=C(C=C2C=C(C(=O)NCCCN3CCN(C4=CC=CC=C4)CC3)C=C2)C=C1
CCC1=NN(C2=CC=CC=C2)C=C1CN3CCN(C4=CC=CC=C4)CC3
O=C(CCCCN1CCN(C2=NC=CC=N2)CC1)C3=NC4=CC=CC=C4S3
C1OC2=CC=CC=C2NCCN1CCN(C(=O)C3=NN=C(CC)C3C4C)C4CC
CC(C)OC1=CC=CC=C1N2CCN(C3CCC(NC(=O)NC4=CC=CC(Cl)=C4)CC3)CC2
CCCN(CCN1CCN(C2=CC=CC(Cl)=C23)CC1C)CCC=CC=C3NS(=O)(=O)C=CC4=CC=CN=C4C
N#CC=CC(N1CCN(CC23CCCC(C2)C4=CC=CC=C43)CC1)=CC5=CC=CC=C5
FC1=CC=C2[NH1]C=C(CCCC3NCC4=C(C=CC=C4C5CC5)C3)C2=C1
ClC1=CC=C(NCCC2NCC=CC=CC=3[NH1]C=CC2=3)NC=C1
CN(CCCN1CCC2C(C1)C3=CC=CC4=C3N2CCC4)CC5=CC=C(OCCCN6CCCCC6)C=C5
CCCN(CCCCN(CCC)C1CCC2=C(O)C=CC=C2C1)C3CCC4=C(O)C=CC=C4C3
CC(C)(C)C1=CC=CC=C1N2CCN(C3=CC=C(F)C=C3)CC2
COC1=CC=CC=C1N2CCN(CCCCOC3=CC=C4C(=C3)NC(=O)CC4)CC2
CN1CC(CNCCC2=C[NH1]C3=CC=C(F)C=C23)OC4=CC=CC=C41
COC1=C(Cl)C=C(Cl)C(O)=C1C(=O)NCC2CCCN2CC3=CC=C(F)C=C3
COC=CC(Br)=C(Br)C(OC1)CC1
O=C(NCC1=C(Cl)C=CC(CCN2CCN(C3=NSC4=CC=CC=C34)CC2)=C1)OC5CC5
OC=1[NH1]C2=CC=CC=C2C=1CCCCN3CC=C(C4=CC=CC(C(F)(F)F)=C4)CC3
O=C1CCC2=CC(C3=CC=CC=C3)=CC=C2N1CCCN4CCC(C5=C[NH1]C6=CC=CC=C56)CC4
C=CCN1CCC2C=C(C3=C[NH1]C4=CC=CC=C34)CCC21
CCCN(CCC)CCCC1=CC=CC(OC)=C1CC2=COC3=CC=CC=C3C2=O
ClC1=CC=CC(OCCN2CCN(C3=CC=C(Cl)C=C3)CC2)=C1Cl
COC1=CC=CC=C1N2CCN(CCCCNC(=O)C=CC3=CC=C(Cl)C=C3)CC2
COC1=CC=CC=C1NC2CNCCCCNN=C(C3=CC=CC(OC)=C3)C=CC=C(C)C=CC2
O=[N+1]([O-1])C1=CC=CC=C1N2CCN(CCCSC3=NC4=CC=CC=C4S3)CC2
CC=CC1=C(N2CCN(CCC3=CC=CC4=C3OCC(=O)N4C)CC2)N=CC=C1C(N)=O
COC1=CC=CC(=C1)CC2=CC=CC=C2CCNC3=CC=CC=C3CCC(=O)N4CCCO4
COC1=CC=CC=C1N2CCN(CCCCNCCC3=CC=C(C(=O)NC4CC4)C=C3C)C2
O=C1CC2(CCCC2)CC(=O)N1CCCCN3CCN(C4=CC=CC5=C4CCO5)CC3
CN1C(=O)C=C(N=CN=C(CCCCN2CCN(C3=CC=CC=C3C(F)(F)F)CC2)NN)CN(C)C1=O
CCCN1CCC2=CC=CC3=C2C1CC4=CC=CC(O)=C43
COC1=CC=CC=C1N2CCN(CCCCNC(=O)C3=CC4=CC=CC=C4OC3=O)CC2
COC1=CC=CC=C1N2CCN(CCC3=CC=C(CNC(=O)C4=CC=C5C=CC=CC5=C4)[NH1]3)CC2
OC1=CC2=C(OCCNCC3=CC=C(F)C=C3)C=CC(F)=C2[NH1]1
OCCNC1=NC=CC(C2CCCN(CCC3=C[NH1]C4=CC=CC=C34)C2)=N1
CC1OC2CNC3=C(CCCN(C4CCCC(NC(=O)C5CCCC5C)C4[O-1])C3C)C2C1=O
CCOC1=CC=CC=C1N2CCN(CCCCNS(=O)(=O)C=CC3=CC=C4C(=C3)CCO4)CC2
CN1CC=C(C=CC(C2=CC=C(F)C=C2)C3CCCCC3C)CCC1
OC1(C2=CC=C(I)C=C2)CCN(CC3=CC(Cl)=CC=C3OC)C1
CN(C)CC1=CN(C2=CC=C(F)C=C2)C3=CC=C(F)C=C13
COC1=CC=CC=C1N2CCN(CCCCNC(O)=CC(OC3=CC=CC=C3OC(F)F)F)CCC2
COC1=CC=CC2=C1CC3(CCCN3C(=O)C4=CC=C(Cl)C=C4CCCCC)O2
COC1=C(C(=O)NCCC2N(CCC3CCC(C(N)=O)CC3C)C2C)CC=C1C4=CC=CC=C4
COC=C1C=CCC(CCN2CC=C(C3=C[NH1]C4=CC=C(F)C=C34)CC2)=COC1
CCCCN1CCC2=CC=CC3=C2C1CC4=CC=CC(OC)=C43
C=CCN1CCCC1CNC(=O)C2=CC=CC(CCC=O)=C2OC
N#CC1=CC=CC=C1N2CCN(C(=O)COC3=CC=C4[NH1]C=C(CCN)C4=C3)CC2
O=C(NCCN1CCC(C(=O)C2=CC=CC(F)=C2F)CC1)C3=CC=C(I)C=C3
COC=CC=CCN1CC(F)CCN(C(=O)CSC2=CC=C(C#N)C(F)=C2CC1)C=C
COC1=C2SC=C1C(=O)N2CCCCN3CCC(C4=C[NH1]C5=CC=CC=C45)CC3
COC1=CC=CC=C1N2CCN(CCCCNC(=O)C=C3C=CC=C4OC=CC34)NCC2
CCCN(CCC)C1COC2=C(C=CC=C2C(=O)C3=CC=C(C(C)=O)C=C3)C1
C1C=CC2=CC(N3CCN(CC4CC5=C(Cl)C=CC=C5C=CC4CC)C3=C)C=CC2=N1
CC1=CC=C(CNCC(F)CCN(C(=O)CC2=CSC3=CC=CC=C23)CC)N=C1
COC1=CC=CC=C1N2CCN(CCCNC(=O)C=3C=C(C)SC=3C)CC2
CC(O)CN=C(N)NNC(=O)CC[OH0]C1=CC=C(Cl)C=C1Cl
CCCCN1CCN(C2=CC=CC3=C2OCCO3)CC1
CCOC1=CC=CC=C1OCCNCC2COC(C3=CC=CC=C3)(C4=CC=CC=C4)O2
COC1=CC=CC=C1NCCN(CCNC(O2)=CC(CC3=CC=CS3)=CC2=O)C
CCCN(CCC1)CCOC2=C(C=CC=C2C(=O)C=3C=CSC=3)C1
COC(=O)C1=CC=C(C=CC2=NC3=CC=CC=C3N2CCN4CCN(C)C4)C=C1
CCOC(=O)C1=CC2=CC(OCCCN3CCN(C4=CC=CC(Cl)=C4)CC3)=CC=C2[NH1]1
COC1=CC=C(CN(C)CCCN2CCN(C3=CC=CC(Cl)=C3)C2=O)C=C1
C12C=CC=C(CNCCC=C1C3=CC=CC=C3C(=O)ON)C=C2
CN(C)CC1=CN(C2=CC=C(F)C=C2)C3=CC=C(Cl)C=C13
COC1=CC=CC=C1OCCNCC2COC(C3=CC=CC=C3)(C4=CC=CC=C4)O2
C=CCNC1CCC2=C(O)C=CC=C2C1
O=CC(CCCCNCC1CCC(O)CC1C)C=2SC=CC=2PC3=CC=C(F)C=C3
COC1=CC2=CC=C1CC(N(C)N(C)C)C2
C#CC=CC1C(CNC2CN(C3=CC=CC=4SC=CC3=4)CCC2)COC1
C1OC=CC=CC(N(C)C(=O)NC2CCCCN2CC3=CC=CC(OC)=C3F)=CC=C1
OCCN1CCN(C2=CC=CC(Cl)=C2Cl)CC1
COC1=NSN=C1NCCN(CC(CC2=CC=CC=C2)N(C)C(=O)C3=CC=CC=C3)Cl
CS(=O)(=O)C1=CC=C2C(=C1)C(N3CCN(CCO)CC3)CC2C4=CC=C(F)C=C4
NC1=CC(F)=CC=C1C(=O)CCCCN2CCC3C(C2)C4=CC=CC5=C4N3CCCS5
C1OC2=CC=CC=C2NCCN1CCCCN3C(O4)=CC(=C3O)COC5=CC=CC4=C5
CC(C)OC1=CC=CC=C1N2CCN(C3CCC(NS(=O)(=O)C4=CC=C(Cl)C=C4)CC3)CC2
CN(CCC=C1C=CC2=CC=C(C(N)=O)C=C2C1C)COC3=CC=CC=C3OCC4=CC=CC=C4
COC1=CC=CC(C(=O)NCCN2CCN(C3=CC=CC=N3)CC2)=C1OC
O=C(CNCCNCC=CC1=CC=C(NCCNC2=CC(Cl)=C(O)C(Cl)=C2C)CC1=C)CNC3CCC3
OC1=NC(C2=CC=CC=C2)=CN1C3CN(CC4=CC=C(F)C=C4)CC3
CN(CCCCCCN(C)S(=O)(=O)C1=CC=C(Cl)C=C1)C2CCC3=C(O)C=CC=C3C2
O=C1CCC2=CC=CC=C2N1CCCN3CCC(C4=CC=C5[NH1]C=CC5=C4)CC3
FC1=CC=C2[NH1]C=C(C3=CCNCC3)C2=C1
O=C1C2CCCN2C(=O)N1CCCCN3CCN(C4=CC=CC(Cl)=C4)CC3
O=C(NCCN1CCN(CC2=CC3=CC=CC=C3O2)CC1)C4=CC=C(F)C=C4
CN1CCOC2CC3=C(O)C=CC=C3CC21
CCN1CCCC1CNC(=O)C2=C(OC)C=CC(Cl)=C2Br
CN(C)CCOCN1C(CCCCCCC)(C(=O)C2=CC=C(NC3=CC=CC=C3)C=C2)C1=O
COC=C1C=C(NC=C(C2=CC=C(F)C=C2Cl)C(CCC(=O)NCCN3CCOCC3)C=NC=N)C=C1
CC1CN(C2=CC=CC3=CC(C#N)=CC=C23)CCN1CCC4OCCC5=CC(C(N)=O)=CC=C54
C1=CC=C2C(=C1)CCC(CNCCCCNC3=NCCCN3)O2
CC(C)CSC(O)=CC(O)=NC
FC=CC=CNC1=C(CCCCN2CCC(C3=CC=CC(C(F)(F)F)=C3)CC2)C=CC=C1
C=CCNC1CCC2=CC=CC(OC)=C2C1CO
CC1=CC2=C(CN3CCN(CCC4=CC=C5C(=C4)OCC(=O)N5)CC3)C=CC=C2[NH1]1
O=S(=O)(C1=CN=C2C=CC=CC2=C1)N3CCC(CCN4CCN(C5=CC=C(Cl)C=C5)CC4)CC3
CN(C)C1=CC=C(C(=O)NCC=CCN2CCN(C3=CC=CC(Cl)=C3Cl)CC2=O)C=C1
O=C(NCC1=CC=C2C(=C1)OCO2)CC=3C=C(C4=CC=CC=C4)[NH1]C=3C
C1=NC=C2C(N3CCN(CCN4C(=O)C5=CC=CC=C5O4)CC3)=CC=C6C2=C1OCCCC6
CC1=CC=CC=C1N2CCN(CCC3CNC(=O)N3C)CC2
COC1=CC=CC=2SC(C3CCN(CC(O)COC4=CC=CC=5[NH1]C=CC4=5)CC3)=CC1=2
CC=C1C=CC2=C(CCC3N(CCCCCCNS(=O)(=O)C4=CC=CN=C4)CC3)SC2=C1
O=C(CCCN1CCN(C2=NOC3=CC=CC=C23)CC1)C4=CC=C(F)C=C4
COC1=CC=C2C=C1NCCN(CCC#CCNC(=O)C3=CC=C(C(=O)NCCN4CCCCC4)C(C)=C3[NH1])C2
C1=CC=C2C(NC3CN(CCCCNC4=CC=C5C=N[NH1]C5=C4)CC3)=CC=CC2=C1
O=C(NCC=CCN1CCN(C2=CC=CC=C2OCCF)CC1)C3=CC=C(OCCOCCOCCF)C=C3
COC1=CC(N2CCN(C3CCN(C4=CC=CC5=CC(C)=CN=C45)CC3)CC2=C6)NC=CC1=N6
CCC(CC)NC(=O)C1=CCC=C(C2CC2)C1C(=O)NC
FC1=CC=C(CCCCN2CCN(C3=CC=C(Cl)C=C3)CC2C)C1
CCOC1=C(C=CC=C1NCCN2CCN(C3=CC=C4C=CC(C)=CC4=N3)CC25)N=NC=C5
CN1CCC(C2=C[NH1]C3=CC=C(C4=CC=CC=N4)C=C23)CC1
COC1=CC=CC=C1C(C)C(=O)N(CCCCN2CCC(NC(=O)C3=CC=CC=C3)CC2C)C=O
COC1=CC=C2C=C1CC(N(C)CC3=CC=CC=C3C)C2
CCN1CCCC1CNC(=O)C2=C(OC)C(O)=CC(Br)=C2OC
NCCCCCN1C(=O)C2=CC=CC=C2S1(=O)=O
CS(=O)(=O)NC1=CC=CC(N2CCN(CC3CCCNC4=NC=C(F)C=C43)CC2)=C1
O=C(CN1CC2CC1)N(C(=O)CCCN3CCN(C4=CC=CC=C4Cl)CC3)C5=CC=CC=C52
OC1=CC=C(O)N1CCN2CCC3=CC=CC=C3C2C4=CC=CC=C4
ClC=CC=CC(N1CCN(CCCC2NC3CCCCN3C2)CC1)=CCl
COC1=CC(NC(=O)C2CC2)=C(Cl)C=C1C(=O)NC3CCN(C4CCCCCC4)C3
CCCN(CCCCNC(=O)CC(C)(C)CC=O)COC1=CC=CC(OC)=C1C
O=C(CCCN1CCC(C(=O)C2=CC=CC(F)=C2C)C1N)C3CCCCC3
NC(CC1=CC=CC=C1)C(=O)NC2C(=O)N(CC(=O)O)CC2CC(=O)O
OC1=C2C(=C(O)N1CCCCN3CCN(C4=CC=CC=N4)CC35C)C6CC2CCC56
C1=CC=C1OCCNCC2C3C4=CC=CC=C4CC2CC5=CC=CC=C53
C1=CC=C(NC(=O)N2CCC(CCC3NCCC(N4CCOCC4)C3)CC2)C=C1
COC1=CC=CC=C1N2CCN(C(=O)COC3=CC=CC4=CC=C(OS(=O)(=O)C(F)(F)F)CC4=C3)CC2
OC1(C2=CC=CC(C(F)(F)F)=C2)CCN(CC3=C[NH1]C4=CC=CC=C34)CC1
CCCCCCCN(CCC)C1CCC2=CC=CC(OC)=C2C1
C1OC2=CC=CC=C2NCCN1CC3COC(C4=CC=CC=C4)(C5=CC=CC=C5)[NH1]C3=O
COC1=CC=CC=C1N2CCN(CCCC3NCCC4=CC=CC=C4C3)OCC2
CCN1CCCC1CNC(=O)C2=C(Cl)C(Cl)=CC(O)=C2OC
CCCNCC1CCC2=C(O)C=CC=C2C1
CCN1CCCC1CNC(=O)C2=CC=CC(N)=C2OC
COC1=CC=CC=C1N2CCN(CCCCN3C(O)=C4C(=C3O)C5(C)CC(=O)C4C(C)C5C)C2
CN(CC1CNC2=CC=CC=C2SC3=CC=C(Cl)C=C31)CC=C(OCCCN4CCCCC4)C=C
COC1=CC=C(C=C1O)C2CC=CC3=C(C=CC=C3O2)CCNC4CC4
O=CC1C(CCC(O)C1)CCN2CCN(C3=NSC4=CC=CC=C34)CC2
O=CN(CC1NCCCCC1C)CNC2=CC=CC=C2C3CCCC(C3)CC
COC1=CC=CC(OC)=C1OCCNCCCOC2=CC=CC(Cl)=C2Cl
O=C1C2CCCCN2C(=O)N1CN3CCN(C4=CC=CC=5[NH1]C=NC4=5)CC3
OCCCN1CCC(C1)CC2=CC=C3C=CC=CC3=C2
O=S(=O)(NCCCCN1CCN(C2=NSC3=CC=CC=C23)CC1)C4=CC=C(Cl)C(Cl)=C4
CC(C)CSC(O)C(N)C(=O)N1CCCCC1
CC(C)(C)OC(=O)NC1CCC(CCN2CCN(C3=CC=CC(Cl)=C3Cl)CC2)CC1
COC1=CC=CC=C1NCCN(CCCC2NN=C(NC3=CC4=CC=CC=C4C3)C2=O)C
COC1=CC=C(C(=O)CCCCN2CCN(C3=CC=CC(Cl)=C3Cl)CC2C)C1
O=C(N1C=CC2=CC=C(OCCCCN3CCN(C4=CC=CC(Cl)=C4Cl)CC3)C=C2)[NH1]1
FC(F)(F)C=CC=CC(NCCNCCCCNC1=CC=NC=C(Cl)C=CC=C1C)C
COC1=CC=CC=C1NCCNCCCCCCNN=C2C(N3CCN(C4=CC=C(F)C=C4)C3=O)=CN2C=CC=CC
COC1=CC=C2C=C1NCCN2CCCCNC(=O)C=CC=C(CCCN3CCN(C4=CC=CC(Cl)=C4Cl)CC3)CCl
CCCN(CCCC1=C[NH1]C2=CC=C(F)C=C12)C3COC4=C(F)C=CC(C(N)=O)=C4C3
OC1=CC=CC=C1CC(O2)=CCC(CN3CCN(C4=CC=CC=5[NH1]C=CC4=5)CC3)CC2
C1OC=CC2=CC2(NCCNC3CC=CC4=C(C=CC=C34)OCC)C1
COC1=CC=CC=C1NCCN(CC#CCN2C(=O)C=C(C(O)(C(C)=O)C3=CC=CC=C3)C2=O)C
COC1=CC=CC(OC)=C1OCCN2CCC(=O)N2OCC3=CC=CC=C3
COC1=CC=CC=C1NCCN2CCOC(NC(=O)C3=CC=C4C=C(F)C=CC4=C3O)C5=CC=CC=C5CC2CC
O=C1C2CCCCN2C(=O)N1CN3CCN(C4=CC=CC=C4C5=CC=CS5)CC3
CN1CCN(CCOC2=CN(C3=CC=C(F)C=C3)C4=CC=C(Cl)C=C24)CC1
O=S(=O)(C1=CN=C2C=CC=CC2=C1)N3CCC(CCN4CCN(C5=CC=C(Cl)C=C5)CC4)CC3
C1CCN1CCC2=C[NH1]C=CC=C(OC)C=C2
ClC1=CC=CC(N2CCN(CCCCOC3=CC=C4C=N[NH1]C4=C3)CC2)=C1Cl
CCCN(CCC)CCC=1C=CSC=1
CN1CCN(CNC(=O)C2=CC=CC3=CC=CC=C23)CC14CCCC5=CC(F)=C(F)C(F)=C5C4
CCCN(CCCNC1CC2CCCC2C1=O)C3COC4=CC=CC(OC)=C4C3
CCCCC=1S2C=CC=1C(=O)N2CCCN3CCN(C4=CC=CC(C(F)(F)F)=C4)CC3
CCCN(CCC)C1CCC2=CC=CC(C(F)(F)F)=C2C1C
C1OC2=CC=CC=C2NCCN1C3CCN(C(=O)CC4C(CC(N)=O)CC5C=CC(C6=CC=CS6)=CC5)C4C(C)C3C
CN1CCN(CCOC2=CC=CC=C2SC3=CC=CC=C3)CC1
COC1=CC(N)=C(Cl)C=C1C(=O)NC2CCCCN(C(C)C)C2
O=C1N(CCN2CCCCCC2)CCN1C3=CC=CC=C3
O=C1CCC2=CC=CC=C2N1OCCN3CCC(N4C(O)=NC5=CC=CC=C54)CC3
O=S(=O)(NCCCCN1CCC(C2=NOC3=CC(F)=CC=C23)CC1)C4=CC=C(Cl)C(Cl)=C4
C=CCC=1C[NH1]N=C(C2)CC=C3C=C2C=1CN3C4=CC=C(Cl)C=C4
O=C(NCC=CCN1CCN(C2=CC=CC=C2OCCF)CC1)C3=CC=C(OCCF)C=C3
CCCN(CCN1C(=O)CC2(CCCC2)CC1=O)C3COC4=CC=CC(OC)=C4C3
N#CC=C1C(S(=O)(=O)C2=CC=CC=C2)=CC=C3N=CC=C(Cl)C3=C1N4CCNCC4
CC1CN(CCN2CCN(C3=CC=CC4=C3OCCO4)CC2)CCN1C
N#CN=C(NCCCN1CCN(C2=CC=CC(Cl)=C2)CC1)C3=CC=NC=C3
CCOC1=CC=CC=C1NC2CN(CCNC(=O)CCC=NNC=CC)CC2
COC1=CC=C(CC(=O)N(CCCCN2CCC(C3=C[NH1]C4=CC=C(OC)C=C34)CC2)C(=O)N5CCCC=C5)C=C1
CCCN(CCNC1=C2C=CC=C2)CCC3=CC(O)=C(O)C=C3C1
CC(C)N1CCN(C2CC(C3=CC=C(F)C=C3)C4=CC=C(Cl)C=C42)CC1(C)C
COC1=CC=CC=C1NC2CN(CCNC(=O)C=CC3=C(I)C=CC=C3SC4=CC=CC=C4Cl)CC2
CCCC1NCCC2=C(CC3=CC=CC=C32)C1
COC1=CC=CC=C1N2CCC(CNCCC3=C[NH1]C4=CC=C(F)C=C34)CC2
CCNCC1CC(NCN(C=CC2=CC=CC=C2C3=CC=C(Cl)C=C3)C4=CC=CC=N4)C1=O
CCCN(CCCCNC(=O)C1=CC=C(F)C(Cl)=C1)CC=C
C1OC=CC=C1S(=O)(=O)NCCCCN2CCC(C3=NOC4=CC(F)=CC=C34)CC2CC=C
CNC(=O)COC1=CC(OCCCCNC2CN(C=CC3=CC4=NC=CC=C4N=C3)CC2)=CC=C1
CSC1=CC=C(OCC(O)CN2CCC(C3=CC4=C(F)C=CC=C4S3)CC2C)C=C1
COC1=CC=CC=C1N2CCN(CCCCNC(=O)C3=CC4=CC=CC=C4C(=O)N3)CCC2
COC1=CC=C2C=C(CCN(C)CC=3C=CN(C4=CC=C(F)C=C4)C=3C)C=CC2=N1
COC1=CC=C2[NH1]C=C(CCCCN3CCN(C4=CC=C5C(=C4)CCCO5)CC3)C2=C1
CC(=O)N1CCC(CCCN2CCN(C3=CC=CC(Cl)=C3)CC2)CC1
NCCC1=C[NH1]C2=CC=C(C3=CC(O)=CC(Cl)=C3)C=C12
CC(=O)NC1=CC=C(CCN2CCN(C3=NSC4=CC=CC=C34)CC2)C=C1
O=CN(C1CF)CN(C2=CC=CC=C2)C13CCN(CC4=COC5=CC=CC=C45)CC3
O=S(=O)(NCCCN1CCN(C2=NSC3=CC=CC=C23)CC1)C4=CN=C5C=CC=CN45
ON=CC=CC1=CC=CC=C1CCCNC=C(C2=CC=CC=C2[N+1](=O)[O-1])C
CSCC(NC(=O)CC1=CC=CC=C1N2CCCCC2C3)=NC=C(C4=CC=CC=C4)[NH1]3
NN1C(SCCCN2CCN(C3=CC=C4C=CC=CC4=N3)CC2)=NC5=CC([N+1](=O)[O-1])=CC=C5C1=O
O=S(=O)(C1=CN=CC2=CC=CC=C12)N3CCC(CCN4CCN(C5=CC=C(Cl)C=C5)CC4)CC3
COC1=CC=CC=C1NC2CN(CCCCNC(=O)C=3SC=CC=3C)OCC2
CCN1CCCC1CNC(=O)C2=C(O)C(Cl)=CC(OC)=C2OC
O1C(C2=CC=C(Cl)C=C2)CCN1CCC3NC=C(Br)C=NC=CC(C=4C=N[NH1]C=4)=CC=C3
FC1=CC=CC=C1OC2=CC=CC(Cl)=C2OC3CCNCC3
CC(NC(=O)NCCSCC)=O
O=C(NC1CCC(CCN2CCN(C3=CC=CC(Cl)=C3Cl)CC2)CC1)CC4CCCC4
OC1(C2=CC=C(Br)C=C2)CCN(CC3=COC4=CC=CC=C34)CC1
COC1=CC=C(C=C1O)C2C3=CC=C(O)C=C3CCN2CC
O=C1NCCN1CCN2CCN(C3CC(C4=CC=C(F)C=C4)C5=CC=C(Br)C=C53)CC2
COC1=CC=CC=C1NCCN(CC2=CC=C(C(=O)NC3CCCCC3CC(CS)(C)C=O)C=C2)CC
CN(C)CCC1=C[NH1]C2=CC=C(CCC3=NC(N)=NO3)C=C12
C1COC2=CC=CC=C2NCCN1CCCC3NC(=O)CC4(CCCC4)CC(=O)N3N5CCCCC5=O
FC1=CC=CC=C1N2C=C(CN3CCN(C4=CC=CC=N4)CC3)C5=CC=CC=C52
C1OC=CC=C1CNCCC2C=CC=3N=C(N)SC=3C=C2CCC
COC1=CC=C(NC(=O)CCCCN2CCN(C3=CC=CC(Cl)=C3Cl)CC2)C=C1
CC(C)C1=CC=CC=C1OCCN2CCC(NS(=O)(=O)C3=CC=C(F)C=C3)CC2
C1OC2=CC=C3C=C2NCCN(CC=CC=C1N(CC=4C=CN(C(C)(C)C)C5C=4)C6=CC=C5C=CC=CC=C6)C3=O
CC1=CC=C2C(N3CCN(CC4C5=CC=CC=C5OCC6=NC=C(F)C=C64)CC3)=CC=CC2=N1
ClC1=CC=CC=C1N2CCN(C3CC3C4=CC=CC=C4O)CC2
COC1=CC=C(Cl)C=C1N2CCN(CCN3C=NC=4SC5=C(C=4C3=O)CCN(C)C5)CC2
COC1=CC(Br)=C(O)C(C(=O)NCCCCCN2CCN(C3=CC=CC=C3C(F)(F)F)CC2=C1)OC
NS(=O)(=O)C=CC=C(C#CC=CC=C(C(S1)=NCCC1)C)C=C
CCN1CCCC1CNC(=O)C2=CC3=CC=CC=C3O2
COC1=CC=CC=C1N2CCN(CCCCNC(=O)C3=CC=CC(SC4=CC=CC=C4C)=C3)OCC2
CCCNCC1(CNC(=O)C2=CC=CC3=CC=CC=C23)CC1
CC(C)CC1(N)CN(C2=CC=CC=C2)C3(CCN(CCCC(=O)C4=CC=C(F)C=C4)CC3)C1=O
COC1=CC=CC2=C1OC(N3CCN(C4CCC5=CC=CC=C5C4)CC3)CO2
C1C=CC=C1CNC2C(F)CCN(C(=O)C=3SC([H])=CC=3CCCCCC)C2N=C
CCCN(CCC)C1CCC2=NN3C=CC=CC3=C2C1
CN1CC(N(CCCC2CCCCN2C(=O)C34CC5CC6(CC(C5)C3)C4)CCC6CC)C1=O
CCCN(CCCC1=C[NH1]C2=CC=C(F)C=C12)COC3=CC=C4C(=C3C)C(=O)NCC4
FC1=CC=C2[NH1]C=C(CCCCNCC3C=C(C4=CC=CS4)C=C3)C2=C1
C1=CC=C(C2(NCCNC3=CC=C(C4=CN=CC=5[NH1]C=CC4=5)C=C3)CC2C)C1
CON=C(CCN1CCN(C2=CC=CC=N2)CC1)C3=CC=C(Cl)C(C)=C3
CCCN(CCN1CCN(C2=CC=C(C3=CC=CN=C3)C=C2)CC1)C4CCC5=C(O)C=CC=C5C4
CC(C)C(=O)NCC1=CC=C2C(=C1)C(N3CCN(C)CC3)CC4=CC=CC=C4S2
CCCN1CCN(C2=CC=CC(O)=C2)CC1
C#CCC(OC1CCNC1C)(O)N(CC2=CN=C3C=CC4=CN23)CCC4C(=O)C5CCCCC5
CCCNCCCCC1CCC2=C(O)C=CC=C2O1
NN1C(CCCCN2CCN(C3=CC=C4C=C(O)C=CC4=N3)CC2)=NC5=C(C1=O)CCCC5
CCN1CCC2=CC=C(O)C=C2C1CC3=CC=CC=C3
CN1CCC2=CC=CC=C2CC3=CC(Cl)=C(O)C(Cl)=C3CC1
C1NCCN(C2CN3C=CC=C3SC4=CC=C(Cl)C=C42)C1
COC=C1C=CC(CN2CCN(CCCCNC3=NC=C(OC4=CC=CC(C)=C4)C=C3)CC2)=C1
O=C(OCCN1CCN(C2=CC=CC=N2)CC1)C3=CC=C4C=CC=CC4=C3
C1C(=O)OC2C=C(C)C(CC2=C(O)N1CCCCN3CCN(C4=CC=CC=C4)CC3C)(C)C
CCC=CC1C(=O)OC=C(OC)C(O)=COCC1C2=CC=CC=C2
FC1=CC=C(CCCCN2CCN(C3=CC=CC4=C3OCCO4)CC2)C=C1
CN1CCC(C2=CN(C3=CC=C(F)C=C3)C4=CC=C(C5=CC=NN5C)C=C24)CC1
COC1=CC=CC=C1N2CCN(CCCCNC(=O)C3=NC4=CC=CC=C4OC3=O)CC2
C#CC1=CC=CC(CN2CCOC3=CC(Cl)=CC=C3OC4CC42)OC1
OC1=CC=C(C=C1OC)C2=CC=CC=C2N(CCCN3CC=C(C4=CC=CC=C4)CC3)C=O
COC1=CC=C2[NH1]C=C(C3NCCCC3C4C(O)(C5=CC=CC=C5)CCC4)C2=C1
COC1=CC=CC=C1N2CCN(CCCCCC3=C[NH1]C4=CC=C(C#N)C=C34)CC2
O=C(CCCN1CCC2(CC1)C(=O)NCN2C3=CC=CC=C3C4)CC=C(F)C=C4
COC1=CC=C2[NH1]C=C(CCCN3CC=C(C4=CC=CC=C4)CC3)C2=C1
COC1=CC=C(Cl)C=C1NC(=O)NC2CCC(N3CCN(C4=CC=CC=C4OC(C)C)CC3)CC2
O=C(NCCCN1CCN(C2=NSC3=CC=CC=C23)CC1)C4=CC=C(F)C=C4
CCNC1CCOC2CC3=C(O)C=CC=C3CC21
COC1=CC=CC2=C1CC(CNCCC3=C[NH1]C4=CC=C(F)C=C34)CO2
O=S(=O)(NCCCCN1CCC(C2=NOC3=CC(F)=CC=C23)CC1)C4=CC5=CC=CC=C5[NH1]4
C1CNCCN1CCC=CI
CC1=CC=C2C(OCCN3CCC(CC4=CC=C5C(=C4)NC(=O)CO5)CC3)=CC=CC2=N1
C1COC2=CC=CC=C2NCCN1CCCCCCCNN=CC(N3CCN(C(=O)C4=CC=CO4)CC3)=C(C)NN
OCCNC1CN(CCCN2C3=CC=CC=C3SC4=CC=C(C(F)(F)F)C=C42)CC1
CON=C(CC1NCCN(C2=CC=CS2)CC1C3)CC=C(Cl)C=C3
OC1=NC2=C(OCCNCC3=CC=CC=C3)C=C(Cl)C=C2[NH1]1
COC1=CC(N)=C(Cl)C=C1C(=O)NC2CC3CCC(C2)N3CC4=CC=CC=C4
O=C1C2=C(C=CC3=C2OCC(CN4CCN(C5=CC=CC=C5)CC4)O3)CC1
CCN1CCCC1CNC(=O)C2=C(O)OC3=CC=CC=C3S2(=O)=O
CC=C1C=CC2(OCCN3CCC(CC4=CC=CC(NC(=O)CCCCCC)=C4)CC3=C)C=CC2=N1
CN(C)CCC1=C[NH1]C2=CC=C(CC3=NC(N)=NS3)C=C12
CC1=CC(C2)=C(C=CC(C(=O)NCCCCN3CCC(C4=C[NH1]C5=CC=CC=C45)CC3)C=C2)C(=O)N1
CNC(=O)C1=CC=CC=C1S(=O)C2=CC=C(CCN3CCN(C4=CC=CC=C4)CC3)C=C2
NCCC1=C[NH1]C2=CC=C(C3=NC(C4CC4)=NO3)C=C12
C1=CC=C(N2CC(CN3CCN(C4=CC=CC=N4)CC3)=CN(C)C2)OC=C1
COC=CC1=CCN=C(N2CCCCC3CCN(CC4COC5=CC=CC=C5O4)CC3)C=CC12
CC1CCN(CCC2CCC(NC(=O)C3=CC=C4C=CC=CC4=C3)CC2C)C1
CC1=CC=C(CN2CCC3=CC=4N=C(N)SC=4C=C3CC2)C=C1
CN1CCC2=CC=CC=C2CC3=CC(Cl)=C(Cl)C=C3CC1
CN(C)C(=O)C1=CC=C(CN2CCN(C3=CC=CC=C3OC)CC2)CC=C1
O=CCCC1NCC2C(C1)C3=CC=CC=C3N2CCNCCN(C4=CC=CC(Cl)=C4)CC
CC1CN(C2=CC=C3C=CC=CC3=N2)CCN1CCCCN4C(=O)C5=CC=CC=C5C4=O
CC1=CC=C(Cl)C=C1N2C=C(CCCN3CCN(C4=CC=C(Cl)C=C4)CC3C=5)C=NN(C)C=52
O=S(=O)(NCCCN1C2CCCCC2C1C3)CSC4=CC=CC=C34
C1C=CC=CC=C1CNC2CC(O)(CCO)CC2C=C
CN1C=NC(C2=CC=C3C(=C2)C(C4CCN(CCN5CCNC5=O)CC4)=CN3C6=CC=C(F)C=C6)=N1
CN(C)CC1NC2=C(C(=O)COC3=CC=C4[NH1]C=CC4=C3OC)C=CC=C2C5=CC=CC=C51
O=CC1C(CN2CCN(CCCC3=C[NH1]C4=CC=CC=C34)CC2)CCN1
CC1=CC=C2C(N3CCN(CCC4=CC=C5C(=C4)OCC(=O)N5)CC3)=CC=CC2=N1
CCN1CCCC1CNC(=O)C2=CC(OC)=CC(Cl)=C2OC
C=CCC1NCCCC1COC2=CN(S(=O)C3=CC=C(Br)C=C3)C4=CC=CC=C4S2
O=C(C1CCNCC2C(C=CC3=CC=C4C=CC=CC4=C3)CC2)CC=CC1C5=CC=C(F)C=C5
FC1=CC=C2[NH1]C=C(CCCNC3COC4=CC=C(Cl)C(Cl)=C4C3)C2=C1
O=C1C2CCCCN2C(=O)N1C3NCCN(C4=CC=CC5=C4CCC5C)C3
CC(C)CN1CN(C2=CC=CC=C2)C3(CCN(CCCC(=O)C4=CC=C(F)C=C4)CC3)C1=O
CNCCCN1C=C(OCC2=CC=C3[NH1]C(C)=CC3=C2)CC4=CC=CC=C41
CC1CN(C2=CC=CC3=CC(F)=CC=C23)CN1CCC4OCCC5=CC(C(N)=O)=CC=C54
COC1=CC=C2OC(C3CCN(CC(O)COC4=CC=CC=5[NH1]C(C)=CC4=5)C(C)C3)=CC2=C1
COC1=CC=CC=C1NCCN(CCCCNC(=O)C=CNC2C3=C(C4=CC=C(Cl)C=C4)C=CC23)CC
C1OC2=CC=CC=C2NCC=NCC=CC=C1CCC(NCCCCCC=3[NH1]C4=CC=C(F)C=C4C=3C)(F)C5=CC=CC=C5C
OC1(C2=CC=C3C(=C2)OCO3)CCC(N4CCN(CC5=CC=CC=C5Br)CC4)CC1
C1N(C)C2CCCC(C2)C(=O)N1CC3=CC=CC=C3CC=CC=C(C4=CC=CC(F)=C4)C=C
COC1=CC=C(Cl)C=C1N2CCN(CC3CC3C4=CC=CC=C4)CC2
CC1(C)CC(=O)N(CCCCN2CCN(C3=NC=CC=4SC=CC3=4)CC2)C(=O)C1
CCN1CCCC1CNC(=O)C2=C(O)C(Br)=CC(O)=C2OC
CCCN(CCC)C1CCC2=CC=CC(C3=CC=CO3)=C2C1
CCCN(CCC1=CC=CC=C1)C2CCC3=C(O)C=CC=C3C2
CNC1CN1C2=NC=CC3=CC=C(C=C23)N(C(=O)C4=CC=CC=C4C(F)F)F
C1=CC=C1C(OCNC2CN(C3=CC=CC=4C=COC3=4)CCC2C)=CC=CC=C
CC(C)C1=CC=CC=C1N2CCN(CC3=CC=CC(CN4CCCCC4=O)=C3)CC2
FC1=CC=C(CNCCOC2=CC=C(Cl)C=3[NH1]C=C(Cl)C2=3)C=C1
CCCN(CC)CCCC1=C[NH1]C2=CC=CC=C12
C1C=CC=C2CC(C(=O)NCCN3CCN(C4=CC=CC=C4)CC3)=C[NH1]C12
CCCN(CCN(C1CC)CC2CC3=C(O)C=CC=C3C2)CCC1
CC1=CC=C(CNC2C(F)CCN(C(=O)C=3SC=CC=3C4CC4C)C2N)C1
O=S(=O)(NCCCN1CCN(C2=NSC3=CC=CC=C23)CC1)C4=CN=C5C=CC=CN45
ClC=C1C=CC(CCCCN2CCN(C3=CC=CC(Cl)=C3Cl)CC2)=C1Cl
O=[N+1]([O-1])C1=CC=CC=C1N2CCN(CCCSC3=NC4=CC=CC=C4S3)CC2
CN(C)C(=O)NC1CCC(CCN2CCN(C3=CC=CC(Cl)=C3Cl)CC2)CC1
C=C(CN(C(=O)CC1=CC=C2C=CC=CC2=C1)C3=CC=CC=C3)N=C(O)C4=CC=CC=C4
CC1(C)C(=O)NC2=CC=C(CCN3CCN(C4=NSC5=CC=CC=C45)CC3)C=C21
O=S(=O)(NCCNCC1C(C=NOC2=CSC3=CC=CC=C23)CC1)C4=CC5=CC=CC=C5S4
OC1=C2C(=C(O)N1CCCCN3CCN(C4=NC=CC=N4)CC35)CCCC26CCC56
CCCN(CCC1)CCCOC2=CC=CC(C(F)(F)F)=C2C1
N#CC=C1C=NC(NC2CN(CCCC3C[NH1]C4=CC=C(C5=CC=CC=C5)C4C3)CC2)=C1
O=S(=O)NC1CCC(CCN2CCC(C3=CC=CC=C3)CC2)CC1C=CC=CN=C
COC1=CC=C(Cl)C=C1NCCNCCNC(=O)C2(CCCC2)CCCC=C
CCOC1=CC=CC=C1NCCN(CCC2NC(O)=CC(OCC3=CC=CC=C3)=C2OCC)F
COC1=CC=CC(Cl)=C1OCCNCCC2=C[NH1]C3=CC=C(F)C=C23
NC1=CC=C2C=C1OC3=CC=C(F)C=C32
OC1(C2=CC=C(Cl)C=C2)CC3CCC(C1)N3CC4=C[NH1]C5=CC=CC=C45
COC1=CC=CC=C1N2CCN(CC3=CC=C(C#CCCC4=CC=CC=C4)C=C3)CC2
COC1=CC=CC=C1N2CCN(CCCCNC(=O)C3CCCCN3C=O)CC2
COC1=CC=CC=C1NC2CN(CCCCNS(=O)(=O)C3=CC=C(C(C)C)C=C3)CC2
CC1CN(CCCCN2CCCC2C)COC3=CC=C4C=CC=CC4=C3C1=O
COC1=CC=C2C(NCCN(C3CCCC(NC(=O)NC4=CC=CC(C)=C4)CC3)CC=C)C2=C1
COC1=CC=CC=C1N2CCN(CCCCSC3=NC4=CC=CC=C4S3O)CC2
CC1=CC=C2C(N3CCN(CCCON4C(=O)CC5(CCCC5)CC4=O)CC3)=CC=CC2=N1
COC1=CC=CC=C1N2CCN(CC3=CC=C(CN4CCCCCCC4=O)N3C)CC2
CN(C)CCC1=C[NH1]C2=CC=C(CCC3=NC(N)=NO3)C=C12
CNCC12C3=CC(O)=C(O)C=C3C=NC1CC4=CC=CC(O)=C4CC2
COC1=CC=CC=C1NCCN(CCN2C=C(C3=CC=C(F)C=C3)C4=CC=C(Cl)C=C42)C
N1NC(SCCCN2CCN(C3=CC=C4C=CC=CC4=N3)CC2)=NCSC=C1C=O
COC1=CC=CC=C1NCCN(CCCCNCCC2=CC=CC(Cl)=C2OC)C
C12C=CC3=CC3(NCCN1CCC=CC=C4[NH1]C(C)=C(C)C4=C)C2C
CCC1NCCCC1CNC(=O)C2=CC=C3C=CC=CC3=C2
O=C1C2CCCN2C(=O)CN1CCCCNCC3CCC4=CC=CC=C4O3
CC(C1)NCCN(CCN2CCN(C3=CC=C4C=C(F)C=CC4=C3)CC2)CC1=O
NC1=CC(F)=CC=C1C(=O)CCCN2CCC3C(C2)C4=CC=CC5=C4N3CCCS5
COC1=CC=CC=C1N2CCN(C3C=CC=C(CCCC(=O)N(C)C(=O)NCC4CC=CC(OC)=C4)C=C3)CC2
COC1=CC=CC=C1NCCN(CCC(=O)C2=CC=CC=C2C)C
CN(CCCC1CCN(CCCCC=2N3CCN(C)CC3)CC1)C(=O)NC4=CC=CC=2S4(=O)=O
CC1=CC=C2C(N3CCN(CCC4=CCN=C(Cl)NN(CCC)C4C5CC5)CC3)=CC=CC2=N1
NN1C(SCCCN2CCN(C3=CC=C4C=CC=CC4=N3)CC2)=NC5=CC([N+1](=O)[O-1])=CC=C5C1=O
COC=CC1=CCC(C=2C(=O)NCCCC3NCCN(C4=CC=CC=C4C5C6C=C(C=C5C)CC6C)C3)=C[NH1]C1=2
O=C(NCCCCN1CCN(C2=CC=CC(Cl)=C2Cl)CC1)C3=CC=C(F)C=C3
CCCCNCC1CCC2=C(O)C=CC=C2S1
NC(=O)C1=CC=C(F)C=C1CC(NC2CCC=3[NH1]C4=CC=C(F)C=C4C=3C2CO)C
CC1=CC=CC2=C1C3=CC=CC4=C3C(C2)N(C)CC4
NC(=O)C1CCCN1C(=O)CCCCCN2CCN(C3=CC=CC(Cl)=C3)CC2
C1OC=CC=CC=CC21CCCCN2CC(O)COC3=CC=CC[NH1]C(C)=CC3
CC1=CC=C2C(N3CCN(CCC4=CC=C5C(=C4)NC(=O)CO5)CC3)=CC=CC2=N1
CC(=O)NC=C1C=C2[NH1]C=C(CCCN(C)CC3=CC=CC=C3)C2=C1
COC1=CC=CC=C1N2CCN(CCCCNC(=O)C=CC3=CC=CC(OCCF)=C3)CC2
COC1=CC=CC=C1N2CCN(CCC(O)CNC(=O)C3=CC=C4C(=C3)CC5=CC=CC=C54)CC2
COC1=CC=CC=C1NCCN(CCCCNC(O2)=CC(O)=CC=C2OC)C
C1=CC=C(CCCCN2CCN(C3=CC=CC=C3)CC2)C=C1
COC1=CC=CC2=C1CC(N(C)C)CNCC2
O=C(NCCCCN1CCN(C2=CC=CC(Cl)=C2Cl)CC1)C3=CC4=CC(Cl)=CC=C4S3
OC1(C2=CC=C3C(=C2)OCO3)CCCC(N4CCN(CC5=CC=CC=C5F)CC4)CC1
O=S(=O)(NCCCN1CCN(C2=NSC3=CC=CC=C23)CC1)C4=CC=C(Cl)C(Cl)=C4
CCCC(C)NC(=O)C1=CC2C3=CC=CC=4[NH1]C=C(C3=4)CC2N(C)C1
O1C(C2=CC=C3C(=C2)OCO3)CC4C(NCCN(CC5=C[NH1]C6=CC=CC=C56)C4C)C1
COC1=CC=CC(C(=O)NC2CCN(CC3=CC=CC(Cl)=C3)CC2)=C1OC
C=CC=C1NCC(CN2CCN(C3=CC=CC=4[NH1]C=CC3=4)CC2)C1=C
CC(C1=CC(NS(=O)(=O)C2=CC=C(F)C=C2)=CS1)(NCCCN3CCC(O)CC3)C4=CC=CC=C4
CCCN(CCN1CCN(C2=CC=CC=C2OC)CC1)C3CCC4=C(O)C=CC=C4C3
COC1=CC=C2C(OCCN3CCC(C4=NOC5=CC(F)=CC=C45)CC3=C)C=CC=CC2=C1
C#CC1=CC(CNC2CN(CC3=CC=CC=C3)CCC2)=C(C)S1
COC1=CC=CC=C1N2CCN(CCCCNC(=O)C3CC4CCC3C4)CC2
OC1(C2=CC=CC(C(F)(F)F)=C2)CCN(CC3=C[NH1]C4=CC=CC=C34)CC1
O=C1NC2=CC=CC=C2CCN1CCCCN3CCN(C4=CC=CC(Cl)=C4)CC3
COC1=CC=CC=C1NCCN(CCCCNC(=O)C2=CC=C(O)C=C2)CC
CCNC1CCC2=CC=CC=C2C1CC3=CC=CC(C4=CC=CO4)=C3
CCN1CCC2=CC(OCCF)=CC3=C2C1CC4=CC=CC(O)=C43
OC1=NC2=C(N3CCN(CC4=CC=CC=C4)CC3)C=CC=C2[NH1]1
CCCCN1CCC2C=3C=C(N)SC=3OCCC21
N1C(=O)C=CC=C[NH1]C=C1C2=CCC(NCCCCCCCNC3CC=C(C4=C[NH1]C5=CC=C(C(N)=O)C=C45)CC3)CC2C
COC1=CC=C(Br)C(O)=C1C(=O)NCC2CCCN2CC3=CC=NC(C#N)=N3
O=C(NCCCCN1CCOC2=CC(N3CCN(C(=O)C4=CC=C(F)C=C4)CC3)=C5C=C21)CC=C5
COCCN(C)CCC1=C(Br)C=C(O)C=C1C2C=CC(C(F)(F)F)=CC(CCN3CCN(C4=NSC5=CC=CC=C45)CC3)=C2OC=O
COC1=CC=CC=C1NC2CN(CCCCNC(=O)CC3=CC=C4C=CC=CC4=C3)CC2
COC1=CC=CC=C1N2CCN(CCNC(=O)C3CC4CCC3C4)CC2
C1=CC=C(OCCCCN2CCN(C3=CC=CC(Cl)=C3Cl)CC2)C=C1
COC1=CC=CC=C1N2CCN(CCOC3=CC=C4N=C(S)[NH1]C4=C3)CC2
O=C(CCCN1CCC2(CC1)C(=O)N(CC3=CC=CC=C3I)CN2C4=CC)CC=C4C5=CC=C(F)C=C5
CC1=CC=C2C(C3CCN(CCNC(=O)N(C)C)CC3)=CN(C4=CC=C(F)C=C4)C2=C1
CON=C(CCN1CCN(C2=CC=CC=N2)CC1)C3=CC=C(Cl)C(Cl)=C3
CC1=CC2=C(OCC(O)CN3CCC(C4=CC5=C(Cl)C=CC=C5S4)CC3)C=CC=C2[NH1]1
CN1CCC2=CC=CC=C2CC3=CC(Cl)=C(O)C(Cl)=C3CC1
C1=C(C2=CC=CC=C2)CCN(CCCC3=C[NH1]C4=CC=CC=C34)C1
ClC=CC=C(NCC(OCCCN1CC2=CC=CC=C2O1)C)CCl
CC(C)C(=O)NCC1=CC(Cl)=CC=C1C(=O)CCCCN2CCC(C3=CC=C(Cl)C=C3)CC2
CCCN(CCC)C1CCC2=CC=CC(C(=O)C(C)C)C=C2C1
CCOC1=CC=CC=C1N2CCN(CCCCCCNN=C(N)NNN=C3C=NC)NC3CC2
CC(C)OC1=CC=CC=C1N2CCN(C3CCC(NC(=O)NC4=CC=CC(I)=C4)CC3)CC2
N#CN=C(NCCCN1CCN(C2=CC=CC=N2)CC1)C3=CC=NC=C3
CC1=CC=C(O)C=C1C2CCCN(C)C2COC3=CC=CC(Cl)=C3
CN(C)C1=CC(F)=CC=C1N2CCN(C3CCN(C4=CC=CC(Cl)=C4)C3=O)CC2
CCN1CCCC1CNC(=O)C2=CC(OC)=CC=C2OCC=C
C1N(C)C=CC=C(C=CCN1CCCCNN=CC=C2C=CC=CC2=CCC)O
CC1=NOC=C1C(=O)CC(CN2CCC(C3=C[NH1]C4=CC(F)=CC=C34)CC2)C
COC1=C(Cl)C=C2C(=C1Cl)CC3=CC=CC=C3CCN(C)CC2
COC1=CC=CC(C(=O)NCCCCN2CCN(C3=CC=C4C=CC=CC4=N3)CC2)=C1
C1C=CC=C1CNCC(O)CNC2CC(C(=O)C3=CC=CC(F)=C3F)CC2C4=CC=CC(C(F)(F)F)=C4C
O=CNC1=CC=CC(=C1C)C(CN2CCN(S(C)(=O)=O)CC2N)C(=O)CNC3=CC=CC=C3
CCC(=O)NC1=CC=C(CCN2CCN(C3=CC=CC=C3)CC2)C=C1
COC1=CC=CC=C1NCCN(CCN2N=NC3=CC=CC=C32)CC
O=CN1CCC=2[NH1]C=CC=2C1CNCCOC=C(C3=CC=C(Cl)C=C3)C4=CC=CC=C4C=O
OC1=CC=C(O)C=C1OCCNCCOC2=CC=CC=C2
CCN1CCCC1CNC(=O)C2=C(O)C(Cl)=CC(OC)=C2S(N)(=O)=O
O=C(C1CCCN(CC2=CC=CC=C2Br)C1)C3=CC=C(I)C=C3
FC=C1C=CC(CCCN2CCN(C3=CC=CC(C4=CC=CS4)=C3)CC2)=C1
CC1=CC=C(CNC(C)C(=O)NCC2CCCN(CCO)CC2CC=C)C=C1
COC1=CC=CC2=C1CC3(CCCN3CCCCN4C(=O)CC5(CCCC5)CC4=O)CO2
COC1=CC(F)=CC=C1N2CCN(CC(=O)C=3S4C=CC=3CC4=O)CC2
NC1=CC=C(F)C=C1C(=O)CCCN2CCC3C(C2)C4=CC=CC5=C4N3CCCS5
CCCN(CCCCNS(=O)(=O)C1=CC=C(Cl)C=C1)C2COC3=CC=CC(OC)=C3C2
O=C(NCCCCNC1CCC2(C=NC3=CC=CC=C3O2)CC1)C4=CC=C(OC(F)(F)F)C=C4
O1C2=CC=CC(=C2[NH1]1)NCCCCC
CN(CCC=1C=CN(C2=CC=CC([N+1](=O)[O-1])=C2)N=1)CCNCC
OC1=CC2=C(OCCNCC3=CC=C(C4=CC=CC=C4)C=C3)C=CC(Cl)=C2[NH1]1
O=C1CC(C2CCN(CC3CC=CC4=CC=CC=C43)C2CC)CC1
COC1=CC=CC=C1NC2CN(CC3=CNC4=C(Br)C=C(Br)C=C4C3)OCC2
COC1=CC=CC(CN2CCN(C3=CC=CC4=C3OCCO4)CC2)=C1C
OC1=CC=C(O)N1CCCNCC2=CC=CC(Cl)=C2
CCC1=C(C)N2N=CN(CCCCCNC(C)=O)C2=N1
CC(C)OC1=CC=CC=C1NCC=NCCCC(NS(=O)(=O)C2=CC=CC=C2Cl)[O-1]
CC(C)(C)C1=CC=CC=C1N2CCN(CC3=CC=CC=4[NH1]C=CC3=4)CC2
CCN1CCCC1CNC(=O)C2=C(OC)C=CC(C)=C2OC
O=C(C1=CC=CC=2[NH1]C=C3C1=2)CCC(NS(=O)(=O)C4=CC=CC(F)=C4)CC3
O=C(C1=CC=C(F)C=C12)CCCN(CCCN3C=CC4=CC=C(Br)C=C43)C2
COC1=CC=CC=C1C2NCC(C)N(CCN3CCN(C4=CC=CC=C4C)CC3C)C2
CC1=CC=CC(Cl)=C1N2CCN(CC3CC3C4=CC=CC=C4)CC2
CN1CCC2=CC=CC=C2CC3=CC(Cl)=C(O)C(Cl)=C3CC1
COC1=CC=C2C(=C1)OC(CNCC3=CC=CC=C34)CN=CN42
COC1=CC=CC=C1N2CCN(CCCOC3=CC=C(C4=NC5=CC=CC=C5[NH1]4)C=C3)CC2
CC1=CC2=CC=CC=C2N=C1NCCN(CCCCCC(=O)N3CCCC3C(C)CC)C
CCCCN1CN(C)C2(CCN(CCCC(=O)C3=CC=C(F)C=C3)CC2)C1=O
COC1=CC=CC=C1OCCNCCOC2=CC=CC=C2OCC3=CC=CC=C3
IC1=CC=CC=C1CCCCN2CCN(C3=CC=CC=N3)CC2
CCCCCCCCN1CCN(C2=CC=CC(Cl)=C2)CC1
C12C3=CC=CC=C3CC=C2NCCN1C=CC4=CC=C(C(=O)N5CCNC5C)C=C4CC
CCOC1=CC=CC=C1N2CCN(CCN3C(O)=NC4=CC(C5=CC=CC=C5)=NC4=C3)OCC2
C1NCC2=CC(C3=CC=C(O)C=C3)=CC4=C2C1CC5=CC=C(O)C(O)=C54
O=S(=O)(NC1CCC(N2CCC(C3=CC=CC=C3OCC(F)(F)F)CC2)CC1)C4=CC=CN=C4
O=C(CCCN1CCN(C2=CC=CC=3C=COC2=3)CC1)C4=CC=C(F)C=C4
COC1=CC=CC=C1N2CCN(CCCCNS(=O)(=O)C=CC3=CC4=CC=C(C)C=C4C3)OCC2
C1NC(=O)N2C=C(Cl)C=CC(CCCN(CCCC(=O)C3=CC=C(I)C=C3C)C)=C2C1=O
O=C1NCCC2=CC=C(OCCCN3CCN(C4=CC=CC(Cl)=C4Cl)CC3)C=C21
C123OC=CC2(NCCN1CCCN(C=C4C=C(C5=CC=C(F)C=C5)C(C)(C)C4)C=O)CC=C(C6=CC=C(C=O)CC(=O)O6)C=C3
CC1CC(C2=CC3=CC=C(F)C=C3S2)CCN1CC(O)COC4=CC=CC=5[NH1]C=CC4=5
CCCN1CCCCCCN(CC2C)CCCC=C2C=C1
O=C1CCC2=CC=CC=C2N1CCCN3CCC(N4C(O)=NC5=CC=CC=C54)CC3
O=S(=O)(C1=CC=CC=C1)N(CCCN2CC=C(C3=CC=CC=C3)CC2)C4=CC=CC=C4Br
C1=CC2=CC(CCNCCOC3=CC=C(Cl)C[NH1]C=4[NH1]C5=CC3=4)[NH1]C5=CC=CC2=C1
CN(CCCCN1CCN(C2=CC=CC=C2OC)CC1)C(=O)C3=CC=CC=C3
O=C1NCCC2=CC=C3C(=C21)CC(N(CCCCC4=C[NH1]C5=CC=C(F)C=C45)C(=O)C6=CC=CC=C6C)O3
CCCCCC(C)N1C(=O)C=CCC2=CC=CC(Cl)=C2N(CC)CC=C1O
C#CC1=CC(C(=O)NC2CC3CCCC(C2)N3CC4=CC=CC=C4)=CC5=C(Cl)C=CC=C51
NC1=CC(F)=CC=C1C(=O)CCCN2CCC3C(C2)C4=CC=CC5=C4N3CCCS5
CNC(=O)C1=C(N=C2N1CCC(=O)N2CCCN3CCN(C4=CC=CC(Cl)=C4)CC3)N(C)C=O
OC1=NC2=CC=CC=C2N1C3CCN(CC4=COC5=CC=CC=C45)CC3
O=C(NC1CCC(CCN2CCN(C3=CC=CC(Cl)=C3Cl)CC2)CC1)C4=CC=C(F)C=C4
CC(C)(C)C1=NC(N2CCN(CCCCN3C(=O)CC(C)(C)CC3=O)CC2)=CC(C(F)(F)F)=N1
O=C1CCC2=CC=C(OCCN3CCN(C4=CC=CC=5C=COC4=5)CC3)C=C2N1
C1NCC=C1SCC2CNCC3C(C4=CC=CC=C4OC5=CC=CC=C5C)(C(=N)N)C3C2C
O=CC1=C[NH1]C2=CC3=CC(=C12)CC(N4CCCC4)CC3
C=CCNC1CCC2=CC=CC(OC)=C2C1CO
CNC1CN1C2=NC=CC3=CC=C(C=C23)N(C(=O)C4=CC=CC=C4C(F)F)F
COC1=CC=CC=C1C=C2C=C(OC)C(C(=O)NCC3CCCN3CC)=C2
C1OC2=CC=CC=C2NCCN(C3C=CN(C1N=C(O4)CN=C(CCCF)C4C)C=N3)CC
CCCCN(CC1=CI)C2=CC(OC)=CC=C2C1CN(C)CC
O=C1C2CCCCN2C(=O)N1CN3CCN(C4=CC=CC5=C4OCCO5)CC3
CCCN(CCC)CC1CC=CC2=C[NH1]C(C#N)=C2C1
CN1CCC2=CC(Cl)=C(N3CCN(CCC4=CC=C(C5=CC=C(C)C=C5)S4)CC3)C=C2C1
N=C(N)C1=CC=C[NH1]C=C(CCCCN2CCN(C3=CC=CC=C3OCC(=O)N(C)C)CC2C)CC=N1
CC(C)(C)CN1CN(C2=CC=CC=3C=COC2=3)CCO1
FC1=CC=C2[NH1]C=C(C3CCC(N4CCN(C5=CC=CC=6[NH1]C=CC5=6)CC4)CC3)C2=C1
CC(C)N=C(N)NNCCCNCC1CCC2=CC=CC=C2O1
CC1=CC=CC(S(=O)(=O)NCCCN2CCC(C3=NOC4=CC(F)=CC=C34)CC2)=C1
COC1=CC=CC=C1N2CCN(CCCCNC(=O)C=CC3=CC(Cl)=C(Cl)C(Cl)=C3C)C2
CCC1C(CCCN2CCN(C3=CC=CC(Cl)=C3)CC2)C(=O)NC4=CC=CC=C41
CCN1CCC2=CC(OCCF)=CC3=C2C1CC4=CC=CC(O)=C43
CCCN(CCC)C1CCC2=CC=CC(C(N)=O)=C2C1
CCCNCCCC1=CN(CC2=CC=CC=C2)C3=CC=CC=C13
OC(CNCC1COC2=CC=CC=C2O1)COC3=CC=CC=C3C#N
COC1=CC=CC=C1N2CCN(CCN3N=C4C=CC=CC4=N3)CC2
CN(CCCC1=C[NH1]C2=CC=C(F)C=C12)C3COC4=CC=C5C(=C4C3)C(=O)NCC5
CC(C)CC1=CC=C(C2=C1O)CCC3=CC=C(O)C=C3C(O)C(O)C2
CC(C)CC1=CN=C2C(=C13)CC(C4=CC=CS4)=NN3CCC2
CCCN(CCC)C1CCC2=CC=C3C(C(C=O)=CN3C)=C2C1
COC1=CC=C(N2CCN(CCCC3=CC=C4N=C(S)SC4=C3)CC2)C=C1
COC1=CC=C2C=C(CCCN3CCN(C4=CC=CC=5SC=CC4=5)CC3C)CC2=C1
OCOC1=CC(Br)=CC=C1N2CCN(CC3=CC4=CC=CC=C4O3)CC2
CCN1CCCC1CNC(=O)C2=C(OC)C=CC(Cl)=C2Br
O=S(=O)(NCCCCN1CCN(C2=NOC3=CC=CC=C23)CC1)C4=CC=C(F)C=C4
CCCN(CCC1=CC=CS1)C2CCC3=C(O)C=CC=C3C2
CC1=CC2=CC(OCCNC3CC(CC4=CC=CC=C4OCC5=CC=CC=C5C)C3=C)C=CC2=N1
CC(C)OC1=C(CN2CCN(C3=CC=CC4=C3OCCO4)CC2)C=CC=C1Cl
CC=1C(C)=C(O)N(CCCCN2CCN(C3=CC=CC(C(F)(F)F)=C3)CC2)C=1O
COC1=CC=CC=C1NC2CN(CCCCNC(=O)OC(C)(C)C)CC2
CCOC(=O)CC=1SC2=CC=CC=C2C=1CCN(C)C(=O)NC
CC(CNC1CCN(C2=NSC3=CC=CC=C23)CC1)NC(=O)C4CCCN4C(=O)CCl
CCCN(CCN1CCN(C2=CC=CC3=CC=CC=C23)CC1)C4CCC=5N=C(N)SC=5C4
CCCN(CCCCNC(=O)CC(C)(C)S=O)OCSC=1SC=CC=1C
COC1=CC(Br)=C(O)C(C(=O)NCC2CCCN2CC3=CC=CC=C3)=C1OC
C1C(C)OC2=CC=CC=C2NCCN1CC=CC=CCNC(=O)C3=CC=C(F)C=C3C
CC1=CC=C2C(N3CCN(CCC4=CC=C5C(=C4)NC(=O)CO5)CC3)=CC=CC2=N1
COC1=CC=CC2=C1NCCN2CCCC(CCN3C(=O)CC4(CCCC4)CC3)OC(=O)OC=CC=CC=N
CN(CC1CCN(CC2COC3=CC=CC=C3O2)CC1C)C=O
ClC1=CC=C2[NH1]C=C(CCCCN3CC=C(C4=CC=CC=C4)CC3)C2=C1
C1=CN=C(NCCCN2CCC(CC2)NC(=O)NC3=CC=CC=4[NH1]N=CC3=4)CN=C1
COC1=CC=CC=C1N2CCN(CCCCNC(=O)C3=CC=C(CCF)C=C3C)C2
O=C1CC2(CCCC2)CC(=O)N1CCN3CCN(C4=CC=CC=C4C5CC5)CC3
CNC(=O)N(C)CCNC1CCC2=CC(C#CC(=O)CCCC)=C2C3=CC=CC=C31
CCOC(=O)C1=CC=CC2=C1CC(NCCCCN3CCN(C4=CC=CC=C4)CC3C)CC2
CCCN(CCC)C1CCC2=CC=CC(C3=CC=CO3)=C2C1
C1OC2=CC=CC=C2NCCN1CCCC3NC(=O)OCC3CC
COC1=CC=CC2=C1CCCC2CN3CCN(C4=CC=CC=C4)CC3
COC1=CC=CC=C1C(=O)CCCN2CCC(COC3=CC=CC=C3OCC4=CC=CC=C4)CC2
O=C1CC2(CCCC2)CC(=O)N1CCN3CCN(C4=CC=CC5=C4OCCO5)CC3
C1N2CCC3=CC=CC=C3C2C(=O)N1CCCN4CCN(C5=CC=CC=N5)CC4
CCCOC1=CC=CC=C1N2CCN(CC(=O)NC3=CC=C(Br)C(Br)=C3)CC2
O=C(NC1CCC(CCN2CCN(C3=CC=CC=C3O)CC2)CC1C4)CC=CC=C4CCCC
C1C=CC2=CC3(NCCN(C4CC=NC5=CC(Cl)=C(C)C=C54)C3=C)C=CC2=N1
C1CC=NC(N)=C(N)N(C(C)C)C1
COC1=CC=C2C(=C1)CC(CN3CCN(C4=CC=CC=5C=COC4=5)CC3)CC2
CC(C)NC1=CC(NCCN(CCCCC2=C[NH1]C3=CC=CC=C23)CC)=CC=CC1=O
C1C=CC=C2C(OCCN3CCC1(CC=CC=CC(CNC(=O)C4=CC=CC=C4C(F)F)F)CC3)=CC=CC2=CC5=CC=CC=C5
COC1=CC=CC=C1N2CCN(CCCCCNC(=O)C3=CC=CC4=C3OCC4)CC2
CN(C)CC=C1C=CC2(C=3[NH1]C4=CC=CC=C4C=3CNCOC=CCC2)C1
COC1=CC=CC=C1N2CCN(CCCCNC=CC3=CC=C(F)C=C3)CC2
C1C=CC2=CC(OC3CNCCC(CC4=CC=C5C(=C4)NC(=O)CO5)C3=CC)=CC2=N1
O=C1N(CCN2CCCCCC2)CCN1C3=CC=C(F)C=C3
COC1=CC=CC(CCNC2C=C(C3=C[NH1]C4=CC=CC=C34)CCN2)=C1OC
CCCS(=O)(=O)C1=CC=C(OC)C(C=CC=C(CN2CCN(C3=CC=CC=C3OC)CC2)[NH1])=C1
COC1=CC=CC2=C1CCC=C2NCCN3CCN(C4=CC=CC=N4)CC3
COC1=CC=CC=C1NC2CN(CC=CN(C3(CO)CC(C(=O)NO)N3C=O)CCC4CC4)CC2
OC(C1=CC=C(Br)C=C1)CCN(CC2=C[NH1]C3=CC=CC=C23)CC
COC1=CC=CC=C1NCCN(CC2=CC=C(C(=O)C(=O)N3CCOCC3)C=C2C)C
O=CNCCN1CCC2(CC1)C(=O)N(CC3=CC=CC=C3I)CN2C=CC=CC=C
CC(C)CN1CN(C2=CC=CC=C2)C3(CCN(CCCC(=O)C4=CC=C(F)C=C4)CC3)C1=O
CCC1NCCC2=CC(O)=C(OC)C=C2C1
COC1=CC=CC=C1NC2CN(CCCCNC(=O)C3=CC=C(O)C=C3)CC2
COC1=CC=C2[NH1]C=C(CCCC3NCCN(C4=CC(F)=CC=C4OCC(=O)NC)C3C2)C1
CCC=NC(C1=CC=C(NS(=O)(=O)C2=CC=C(Cl)C(Cl)=C2)C=C1)=NC(N)C(C)C=O
CCCN(CCC)C1COC2=C(C=CC=C2C(=O)C=3C=CSC=3)C1
O=C(CCC1NCCN(C2=CC=CC=3[NH1]C=NC2=3)CC1)C4=CC=C(C5=CC=CC=C5)C=C4
NCCC1=CC(OCCF)=CC2=C1CCCC2
COC1=CC=CC2=C1NCCN2CCCCNC(=O)C=CC3=CC=CC(=C3)OCO
COC1=CC=CC=C1C2C(NCCN(C)C)CC3=CC=CC=C3O2
COC1=CC=CC=C1NC2CN(C3CN(C(=O)C(NC(=O)C4=CC=C(F)C(F)=C4C)(C5=CC=CC=C5)C3)CC2)CC
CN(CC1CCN(CC2COC3=CC=CC=C3O2)CC1)C(=O)N(C)C4=CC=CC=C4
FC1=CC=C2[NH1]C=C(C3CCC(N4CCN(C5=CC=CC=6[NH1]C=CC5=6)CC4)CC3)C2=C1
COC1=CC=CC2=C1CCCN(CCCCN3C(O)=C4C(N)=CC=CC4=C3)CCC2
CCN1CCC2=CC=CC3=C2C1CC4=CC=C([N+1](=O)[O-1])C=C43
CCCN(CCN1CCN(C2=CC=CC=C2)CC1)C3CCC4=CC=C(NS(=O)(=O)C5=CC=C(Cl)C=C5)C=C4C3
C1=CC2=CN=C(N3CCN(CCCCCC4NC=CC=C4C)C3C)CC2=C1
FC1=CC=C2[NH1]C=C(CCCN3CC=C(C4=CC=C(F)C=C4)C3)C2=C1
N1NC1=NCCCNCCN(C2=CC=CC=C2)CCN
CC1=CC2=C(OCC(O)CN3CCC(C4=CC=C5C(=C4)OCO5)CC3)CC=CC=C2[NH1]1
OC=NC1=C(N2CCN(CC3=CC=CC=C3)CC2)C=CN=C1[H]
CCCN(CCC)C1COC2=C(C=CC=C2C(=O)C3=CC=C(C(C)=O)C=C3)C1
C1NCCC=CC=CCC=C1CCNCCN(C2=CC=CC3=C2OCC(=O)N3)CC
NCCC1=C[NH1]C2=CC=C(OS(=O)(=O)C(F)(F)F)C=C12
C1=CC=C2C(N3CCN(CCCC=NCOC4=CC(Cl)=CC=C4)CC3)=CC=CC2=C1
C#CC1=CC(N2CCNCC2)=C3SC=CC3=C1
CCCCCN1CC2C(CC1)OC(C)CN2C
CCCN(CCNC(C)=O)CCNCC
CCNC(=O)C1=CC=C2C=C1CCCN(C)CCO2
OCCN1CCN(C2CN3C=CC=C3SC4=CC=C(F)C=C42)CC1
COC1=CC=CC=C1N2CCN(CCNC(=O)C3=NSC4=CC=CC=C34)CC2
CC(=O)NCCC1=CC=C1CCN(CCCC2=NC3=CC=CC=C3C2OC)CF
O=C(NCC=CCN1CCN(C2=CC=CC=C2OCCF)CC1)C3=CC=C(OCCOCCF)C=C3
CC(=O)C1=CC=C2C(=C1)C(N3CCN(C)CC3)CC4=CC=CC=C4S2
COC1=CC(NC(=O)C2CC2)=C(Cl)C=C1C(=O)NC3CCN(CC4=CC=CC=C4)C3
CN(C)C1=CC=C(C(=O)NCC=CCN2CCN(C3=CC=CC(Cl)=C3Cl)CC2)C=C1
COC1=CC=CC=2[NH1]N=CC1=2
COC1=CC=CC=C1CCCNCCCCN2CCN(C3=CC=CC=C3)CC2
FC1=CC=C(C2CC(NS(=O)(=O)C=CC=C3C=CC=CC3=C)O2)C=C1
OC(CNC1CCCCC1)COC2=CC=CC=3[NH1]C=CC2=3
C1CCOC2=CC=CC(=C2)C3=C(C=CC=C3C1NC)CCNCC4=CC=CC=C4
O=CN(CCC1CCN(CC2COC3=CC=CC=C3O2)CC1)C=4SC5=CC=C(Br)C=C5C=4Cl
OC1=NC2=CC=CC(C(F)(F)F)=C2[NH1]1
CCCCN(CC)CCCC1=CC=CC(C(N)=O)=C1
OC1=NC2=CC=CC=C2N1CC3NCCN(C4CC(C5=CC=C(F)C=C5)C=CC#CNCC4)C3
CCCNC1CCC2=CC=CC(OC)=C2C1
O=C(NCC1CC1C(N2CCN(C(=O)C3=CC=C(F)C=C3)CC2C4=C)C=CC5=N4)C5
CCCCCNCCN1C2=C(OC)C=CC(O)=C2CCC1
O=C(CCCN1CCN(C2=NSC3=CC=CC=C23)CC1)C4=CC=C(F)C=C4
C=CC1CC2=C(C(CCCCCl)C=C2O)CC1
CNC(=O)N(C)CCN1CCC(C2=CN(C3=CC=C(F)C=C3)C4=CC(Cl)=CC=C24)CC1
COC1=CC=CC=C1N2CCN(CCCCN3C(O)=CC(CC(=O)COC4=CC=C(C(C)(C)O)C=C4)C3)OCC2
C=1=CCN(C)CCC=CC=CC=1OS(=O)(=O)C2=CC=C(C(C)C)C=C2C=C
CCCN(CCC)C1CCC2=CC=CC(C(N)=O)=C2C1
O=C(NC1=CC=CC=C1)NC2CCN(CC3=CC=CC=C3)CC2
COC1=CC=CC(N2CCN(CCCN=C(NC#N)C3=CC=NC=C3)CC2)=C1C(F)(F)F
CC(=O)NC1=CC=CC(CCN2CCN(C3=CC=CC4=NC(C)=CC=C34)CC2)=C1
CC1=CC(C)=C2C=C(N3CCN(CCCC4=C[NH1]C=CC=C(C5=NC=CC=N5)C=C4C)C3C=C)C2=N1
COC1=CC=CC=C1N2CCN(CCN(C(=O)CC3CC(I)(CC3)C)C4=CC=CC=N4)CC2
O=C(NCCCN1CCN(C2=CC=C(Cl)C=C2)CC1)C3=CC=C4C=CC=CC4=C3
O=C1N(CCC2CCN(CC3COC4=CC=CC=C4O3)CC2)CCN1C5=CC=C(F)C=C5
OC1(C2=CC=C(Cl)C=C2)CCN(CC3=C[NH1]C4=NC=CC=C34)CC1
COC1=CC2=CC=C1NCCN2CCCCCC3=C[NH1]C=CC=C(C#N)C=C3
COC1=CC=CC=C1OCCNCCCC(=O)N2CCCOC=C2C3=CC=CC=C3
COC1=CC=CC(N2CCN(CCCCC3=C[NH1]C4=CC=C(OC)C=C34)CC2)=C1
CN1CCN(C2=CC=C(C3=CC=C4C=CC=CC4=N3)C=N2)CC1
CCCN(CCN1CCN(C(=O)C2=CC3=CC=CC=C3[NH1]2)CC1)C4CCC5=C(O)C=CC=C5C4
CNC1C=CC2=C(OCCCCN3CCN(C4=CC=CC=C4F)CC3)C=CC=C2[NH1]1
O=C1C2=CC=CC=C2S(=O)(=O)N1CCCCN3CCN(C4=NSC5=CC=CC=C45)CC3
CN(C)C(=O)NC1CCC(CCN2CCN(C3=CC=CC(Cl)=C3Cl)CC2)CC1
CC1=CC=CC=C1NC2CN(CCC3CNC(=NC4=CC=CC(Cl)=C4)C3)OCC2
COC1=CC=CC=C1N2CCN(CCCNC(=O)C3CCC(=O)N3C(=O)CC4CC5CCC4C5C)C2
COC1=CC=CC=C1N2CCN(CCCNC3=NC4SC5=C(C6=CC=CO6)C4=NC35)CC2
COC1=CC=CC2=C1CC(N(C)CC3=CC=CC(F)=C3)C2
CCCCNCC12CC1C3=CC=CC(OC)=C3C2
COC1=CC=CC=C1N2CCN(CCC(=O)C3=CC=CC=C3)CC2
CN(CCN1CCN(C2=CC=CC=C2)CC1)C3CCC4=CC=C(O)C=C4C3
O=C1N(CC2CCCCN2)CCN1C3=CC=CC(C(F)(F)F)=C3
COC1=CC=CC=C1N2CCN(CC=C3C4=C(C5=CC=C(C)C=C5C4=O)S3)CC2
CCNC(=O)N(CCCN(C)C)C(=O)C1CC2C3=CC=CC4=C3C(=CN4C)CC2N(C)C1
CCCN(CCC1CCCCC)COC2=CC=CC(OC)=C21
COC1=CC=CC=C1OCCN2CCCC(C3=CC=CC=C3)O2
COC1=CC=CC=C1N2CCN(CCN(C(=O)C3=CC=CC(C)=C3C)CC4=C5C=CC=C4C(=O)N(C)C5=C2)CC
CN1CCN(C=CC2=CC(CSC(NC(=O)NC3CC4CCC3C4)=C2)C)C1
CCCN(CCC1)CCC2=CC=CC(C(N)=O)=C2C1
CCC1=C(C(=O)N2CCC3=CC4=CC=NC(N5CCNCC5)=C4C=C32)C=NC=C1N=CCC(C)C(C)(C)C
OC(CCN1CCN(C2=CC=C(Cl)C=C2)CC1)CC=NN3C=CC=NC3
O=C1N(CCCCCN2CCN(C3=CC=CC(Cl)=C3Cl)CC2)C4C=CC1C5CCC45
COC1=CC=C2C(=C1)C(C3CCN(CCN4CCNC4=O)CC3)=CN2C5=CC=C(F)C=C5
CCCN(CC1CSC2=CC=C([N+1](=O)[O-1])C=C2C13)CCC(O)(C4=CC=C(F)C=C4)CC3
CCCN(CCN1CCN(C2=CC=C(C3=CC=CC(O)=C3)C=C2)CC1)C4CCC5=C(O)C=CC=C5C4
CCCN(CCC)C1CCC2=CC=CC(OC)=C2C1
CC1=CC=C2C(OCCN3CCC(CC4=CC=CC(C5=CC=CN=C5)=C4)CC3)=CC=CC2=N1
O=C1NCC2=CC3=CC(=C21)CC(N(CCCC4=C[NH1]C5=CC=C(F)C=C45)C6CC6)CO3
CC=COC=CC(C#N)=COCCNCCCC1=C[NH1]C2=CC=CC=C12
CCCS(=O)(=O)NC1=CC=CC(CCN2CCN(C3=CC=CC4=NC(C)=CC=C34)CC2)=C1
COC=CC=C(OC)C1(NCCN(CCC2=CC=C(F)C=C2C)C1=C)OC
COC1=CC=C2[NH1]C=C(C3CCC(CC4CCN(CC5=CC=CC=C5)CC4)CC3)C2=C1
CN1N=C(Cl)C2=CN3N=C(NCCN4CCN(C5=CC=CC=C5)CC4)C=CC3=C2C1=O
COC1=CC=CC=C1N2CCN(CCCC=CN(C)C(=O)C3=CC=CC=C3O)CC2
CN1C(C2=CC=CC=C2)=CN(C3=CC=C(S(C)(=O)=O)C=C3)C1=O
CC=C1C=CC(N2CCN(CCNC(O3)=NC4=CC=CC=C4NC(=O)C3C5=CC=C(Cl)C=C5C)C2=CC)=CC=N1
CC1CCN(C(=O)C2(C#N)CC2)CC1N(C=CC3=CC=C(F)C(F)=C3OCC)CN(C)C
C=CC1NCCC2C3=C(C=CC=C3OC)CCC21
CC(N=C[NH1]C1=CC=C(F)C2=C1)CCN(CCCC(=O)C3=CC=CC=C3)CC2
CC(C(=O)N1O)N(CCCN2CCN(C3=CC=C4C=CC=CC4=C3)CC2)C5=CC=CC=C5S1
C1C=CC2=CC(OCCNCCCCN3C(=O)C4CCCN4C3=O)=CN=C2[NH1]1
O=S(=O)(N1CCCCN2CCN(C3=NOC4=CC=CC=C34)CC2)C=CC5=CC=C(C6=CC=C(C7=CC=CC=C7Cl)OC6O)C5=C1
COC1=CC=CC=C1NC2CN(CCCSC=NC=3SC=CC=3CC(=O)N)NCC2
NCCC=C1[NH1]C=C2C=C(OCCC3CCON3C(=O)CNC(=O)C4=CC(F)=C(CCF)C=C4)C=C12
OC1(C2=CC=C(Cl)C=C2)CCN(CC3=CSC4=CC=CC=C34)CC1
CC1=CC=C2C(=C1)C(N3CCN(C)CC3)CC2C4=CC=C(F)C=C4
C=CCNCCCCN1CCSC2=CC=NC12
OC(C1=CC=C(Br)C=C1)CCN(CC2=CSC3=CC=CC=C23)CC
COC1=CC=CC=C1NCCN(CCN(C(=O)CCCCC2(CCC3=CC=CN=C32)C)C4=CC=CC=C4)CC
CCOC(=O)NC1=CC=CC(CCN2CCN(C3=CC=CC4=NC(C)=CC=C34)CC2)=C1
O=C1N(CCCC2CCN(CC3COC4=CC=CC=C4O3)CC2C)SC15CCCC5
O=C(NCCN1CCN(C2=NOC3=CC=CC=C23)CC1)C4=CC=C5C=CC=CC5=C4
COC1=CC=CC=C1NCCN(CCCCNN=CC(N2CCN(C3=CC=CC=C3F)CC2C)=CC=C)C=O
O=S(=O)(NCCCN1CCN(C2=NOC3=CC=CC=C23)CC1)C4=CC=C(F)C(F)=C4
CCN(CCCC1=C[NH1]C2=CC=C(F)C=C12)C3COC4=C(F)C=C5C(=C4C3)C(=O)NCC5
COC1=CC=CC=C1NC2CN2CCCC3NC(=O)CC4(CCCC4)CC(=O)N3NCCCC
COC1=CC=CC=C1N2CCN(CCCOC3=CC=C(C4=C[NH1]C5=CC=CC=C45)C=C3)CC2
COC1=CC=CC=C1N2CCN(CCN(C(=O)C3CCC(C4C(O)=CS4C)C3)C5=CC=CC=C5C)C2
COC1=C(C(=O)NCC2CN(CC3=CC=CC=C3)CC2)C=C(Br)C=C1[N+1](=O)[O-1]
O=C1CC2(CCCC2)C(C(=O)NCCCCN3CCN(C4=NSC5=CC=CC=C45)CC3)O1
OC=NC=C1C=C(OCCCCN2CCN(C3=CC=CC(Cl)=C3)CC2)C=C1[NH1]
CC1CCN(CCCCN2C(=O)CC3(CCCC3)CC2=O)CC1CC
O=C(CCCN1CCC(C(=O)CC2=CC=C(F)C=C2)CC1)C3=CC=C(F)C=C3
CCCN(CCN1CCN(C2=CC=CC=C2OC)CC1)C3CCC4=C(O)C=CC=C4C3
C1=CC=C(CCCN2CCN(CC3=CC(Cl)=C(Br)C=C3Cl)CC2)C=C1
CCCN(CCCN(C)CCN(C)CC1=CC=CC=C1C2)CCC3=C(O)C=CC=C3C2
CCCN(CCC)CCCC=1C=NN2C=CC=CC=12
CCCSC1=CC=CC=C1OCCCNCC
C1OC2=CC=CC=C2NCCN1CCCCNC(=O)N3CCCC3(C)C4=CC=C(C(N)=O)C=C4
O=C(NCCCCN1CCN(C2=CC3=CC=C2CCC4=CC=C(C=C4)CC3)CC1)C5=CC=C(F)C=C5
OC1=NC2=CC=CC=C2N1C3CCN(CC4=CSC5=CC=CC=C45)CC3
OC=CC(C1=CC=C2C(=C1)OCO2)=C3[NH1]CCCCCCC3N
C1NC2CC=C1SCN=CN(CC3NC4CN(C5=CC=CC(Cl)=C5C)C4C=O)C3[NH1]C2
OC1(C2=CC=C(Cl)C=C2)CC3CCC(C1)N3CCCCCC4=CC=C(F)C=C4
COC1=CC(N)=C(Cl)C=C1C(=O)NC2CC3CCC(C2)N3CC4=CC=CO4
O=S(=O)(NCCCCN1CCN(C2=NOC3=CC=CC=C23)CC1)C4=CC5=CC=C(Cl)C=C5S4
C1OC2=CC=CC=C2NCCN1CCCCNC(=O)C=C(C(C3=CC=C(Cl)C=C3)C4=CC=CC=C4)C=O
C1=CC=C2C(CCNCCCNC3=CC=C4C=CC=CC4=C3OC)=CC2=C1
CCCN(CCC)C1CCC2=CC=CC(C(N)=O)=C2C1
O=C(NC1CN2C3=CC=CC=C3CC12)C4=CC=C(Cl)C=C4
OC1=NC=C(CCN2CCC3=CC=CC(Cl)=C3O2)C=C1Br
O=C1C2=CC=CC=C2N=CN1CCCCN3CCN(C4=CC=CC(Cl)=C4)CC3
CC(=O)NC1=CC=CC(CCN2CCN(C3=CC=CC4=NC(C)=CC=C34)CC2)=C1
CCNC1=NC2=CC=C(CC(=O)NCCCN3CCN(C4=CC=CC=C4OC)CC3)C2C5=CC=CC=C15
CN(CCC1=CC=CC=C1S(=O)(=O)C2=CC=CC3=CC=CN=C23)CC4CCNCC4
CN1CCN(C2=CC=CC=3C=COC2=3)CC1
O=C(CCCN1CCN(C2=CC=CC=N2)CC1)C3=CC=C(F)C=C3
COC1=CC=CC(CNCCOC2=CC=C(Cl)C=3[NH1]C(O4)=CC2=3)OC4=C1
O=CC1C(CN2CC=C(C3=C[NH1]C4=CC(F)=CC=C34)CC2)CCN1C5=CC=CC=C5
C=C(C1=CC=CC=C1)CCN(CCCCOC2=CC=C(CN3CCCCCC3=O)C2)CC
COC1=CC=CC=C1NCCN(CCC2OC=CC3=CC=CC(=C23)CC)C
C1NCCN(C2=NC3=CC(Cl)=CC=C3NC4=CC=C(OS(=O)(=O)C(F)(F)F)C=C42)C1
COC1=CC=CC=C1N2CCN(CCOC3=CC=C4N=C(S)[NH1]C4=C3)CC2
OC1=CC=CC=C1NCCN2CCN(C3=CC=CC4=C3OCCO4)CC2
CN(CCCCN1CCN(C2=CC=CC=C2OC)CC1)C3=CC=C(Cl)C=C3
COC1=CC=CC(N2CCN(CCCCC3=C[NH1]C4=CC=C(F)C=C34)CC2)=C1
C1OC=CC=CC21NCCN(CCNC(=O)CC3CC4CCC3C4C)C2=C
COC1=CC=CC=C1NC2CN(CCCSC=NC(N3)=CC(C)=CC(Br)=C3)OCCC2
OCCNC1CN(CC2CN(C=CC3=CC=C(F)C=CC=CC=N3)CC2)CCCC1=O
C12=CC=C(C=CC=CC1CNCCCCC#CC=CC=C(CNCC3=CNN=CC=CC=C3)[NH1])C=C2
COC1=CC=CC=C1N2CCN(CCCOC3=CC=C(C4=NC5=CC=CC=C5[NH1]4)C=C3)CC2
N=C[NH1]C=CC=C(N1CCC(NS(=O)(=O)C2=CC=C3C=C(Cl)C=CC3=C2)CC1)C=C
CCCN(CCC1)CCCC2=NN3C=CC=CC3=C2C1
COC=C1CC(=O)N(C)C(=O)N1CCN2CCN(C3=CC=CC(Cl)=C3)CC2
CC1=CC=CC=C1N2CCNCC2
CC1NC2CCC=3[NH1]N=C(N)C=3C2C1
COC1=CC=CC=C1N2CCN(CCNC(O)=C(C3=CC=CC(Cl)=C3)C4=CC=CC=N4)CC2
OC1=NC2=C(N3CCN(CC4=CC=CC=C4)CC3)C=CC=C2[NH1]1
COC1=C(Cl)C=C(Br)C(O)=C1C(=O)NC2CC3CCC(C2)N3CC4=COC5=CC=CC=C45
COC1=CC=CC=C1N2CCN(CCC(=O)NCC3=CC=CC=C3C4=CC=C(OC)C(OC)=C4C)C2
CCCN(CCCC1=C[NH1]C2=CC=C(F)C=C12)C3COC4=C(F)C=C5C(=C4C3)C(=O)NCC5
O=CC12C3CCC(C3)C1SN2CCC4=CC=C(F)C=C4
C1COC2=C1C=CC=C2N3CCN(CCCC4=C[NH1]C5=CC=CC=C45)CC3NC
CCCCCCCCCC(=O)OC1C2=CC=CC=C2CCN1CCOCCF
CC1(C)CN(C2CC(C3=CC=C(F)C=C3)C4=CC=C(Cl)C=C42)CCN1[OH0]
CCCNC(C1)=C(C(=O)NC2CCN(C3=CC=CC(NC4CCNCC4)=N3)CC2)C=CC=C1C5=CC=CN=C5
CCCN(CCCC1=C[NH1]C2=CC=C(F)C=C12)C3COC4=CC=C5N=CC=CC5=C4C3
C1=CC2=CC(OCNC3CCC4=CC=CC=C4C3)=CC=CC2=C1
CC1=CC2=CC(NCCN(CCC3=CCN(C(C)CC)C3C)C4=CC=CC=C4)=CC2=N1
CC1=CC(OC2=CC=CC=C2C3CCNCC3)=C(C)O1
C1C=CC=C(C2=NC(CCCCNC3CN(CC(=O)O)CCC3)=NO2)CC=C(Cl)C=C1
O=C(NC=1C=C(O)N(CCCCN2CCN(C3=CC=CC(Cl)=C3)CC2)C=1O)C(F)(F)CC4=CC=CC(O)=C4
NC(=O)C1=CC=C2[NH1]C=C(C=C3CC(NCCCCCCCNCC4C=C(C5=C6[NH1]C=CC=C(B(O)O)OC=C56)CC4)CC3)C2=C1
FC1=CC=C(OC2=CC=CC=C2N3CCNCC3)C(Cl)=C1
N1CCC=C[NH1]C=CC=C1OCC(=O)NCCCNC(=O)COC2=CC=CC=C2S(=O)=O
OC1=NC2=CC=CC=C2N1CCN3CCN(C4CC(C5=CC=C(F)C=C5)C6=CC=C(F)C=C64)CC3
CCN1CCCC1CNC(=O)C2=C(OC)C(O)=CC(Br)=C2OC
CN(CC=C1C=C2C=CC=CC2=C1)CCNCC3=C(C=CC=C3)O
NCCCCCC=C1C=CC2N=CN(CC3CCCCCCC3)C2=NC1Br
O=C1C2C3CCC(C3)C2S(=O)(=O)N1CCCCN4CCN(C5=CC=CC(C(F)(F)F)=C5)CC4
COC1=CC=CC2=C1NCCN2CCCN(C(=O)C34CC5CC(CC(C5)C3)C4)C=CC=CC=N
CCCCC(C)NC(=O)C1=CC2C3=CC=CC=4[NH1]C=C(C3=4)CC2N(C)C1
C1C=CC2=CC(OCCN3CCC(C4=NOC5=CC(F)=CC=C45)CC3=CC)OCC2=C1C
CC1=CC=C(C2=CCN(CCNC(=O)C3=CC=CC4=CC=CN=C34)CC2)C=C1
CCCN(CCC)C1CCC2=CC=CC(O)=C2C1
CC(OC1=CC=CC=C1C2CC2)C3=NCCN3
FC1(F)CCN(C2=NC=C(CN3CCN(C4=CC=C(Cl)C=C4)CC3)C=C2)CC1
C1=CC(COC2=CC=CC=C2NCCNC)=CO1
COC1=CC=CC=C1NCCN(CCC#CCNC(=O)C2=CC=C(OCCCN(C)S(C)(=O)=O)OC(F)=C2)CC
O=C(CCCN1CCC2(CC1)C(=O)N(CC3=CC=CC=C3I)CN2C4=CC=CC=C4C5)CC=C(F)C=C5
C1=CC=C(CCCCN2CCN(C3=CC=CC=C3OC)CC2)C=C1
COC1=CC=CC=C1NCCN(CCCCNC(=O)C=CC2=CC=C3C(=C2)OCCO3)CC
COC1=CC=CC=C1N2CCN(CC3=CC=CC=C3CC4=CC=C(F)C=C4Cl)CC2
COC(=O)C(C1CCN(CCCC(=O)C2=CC=C(F)C=C2)CC1)C3=CC=CC=C3
CCCNC1CC2=CC=CC(O)=C2C1C3C4=CC(O)=C(O)C=C4OCC3
COC1=CC=CC=C1N2CCN(CCCOC3=CC=C(C4=CN5C=CC=C(C)C5=N4)C=C3)CC2
CCN1CCC(C2=CC3=CC=CC=C3OC4=CC=CC=C42)CC1
CCN(C)CCC1=C(C2=CC=C(F)C=C2)[NH1]C3=CC=CC=C13
C1COC2=CC=CC=C2NCCN1CCCOC3=CC=CC(CNCCC4=C(C)C=CC=C4C)C3=C
CNCCC(S(=O)(=O)C=CC=C(OC=CC=C1OC=CC1=CCC)C)Cl
COC1=CC=CC=C1NCCN(CCCNC(=O)C=C(CN2C(=O)CCC2(C)C=O)NO)CC
COC1=CC=CC=C1N2CCN(CC3=CC=CC(CNC(=O)C4=CC=C5C=CC=CC5=C4)=C3)CC2
O=C1NCCN1CCN2CCC(C3=CN(C4=CC=C(F)C=C4)C5=CC=C(Cl)C=C35)CC2
CN(C)C=CC1=C(NCCN(CCCCC2=C[NH1]C3=CC=C(OC)C=C23)C1C)C
CCCN1CCC2=CC(OCCF)=CC3=C2C1CC4=CC=CC(O)=C43
O=C(NCC=CCN1CCN(C2=CC=CC=C2OCCF)CC1)C3=CC=C(OCCOCCF)C=C3
C=CCNC1CCC2=C(C1)NC(C3=CC=C4C(=C3)CCO4)CC2
CC1CN(C2CC(C3=CC=C(F)C=C3)C4=CC=C(I)C=C42)CCN1C
C=CCNC1CCC2=CC=CC(OC)=C2C1CO
C1=CC2=CC(OCCNCCCOC3=CC=CC=4[NH1]C=CC3=4)=C[NH1]C2=C1
OC1=CC2=C(OCCNCC=3C=CSC=3)C=CC(Cl)=C2[NH1]1
O=CCCC(CCC(=O)O)NCCCN1CCN(C2=NC=CC=N2)CC1
O=S(=O)(N1CCCC(N2CCC(CCC3=C[NH1]C4=CC=C(F)C=C34)CC2)CC1)C=CC=C(OC5=CC=CC(F)=C5)C=N
C12=CC=C2OCCNCCC[NH1]C=CC=C1OCCNCC=3OC=CC=3C
CC1=CC2=CC=CC=C2N1CCNC3CN(CCCCCN(C)S(=O)(=O)C=CC4=CC=CN=C4C)NCC3
OCCNCCOC1=CC=CC(Cl)=C1N2CCNCC2
CC1CC2=CC(C(=O)CCNC3CN(C4=CC=CC=C4O)CCC3)=CC=C2O1
C1OC2=CC=CC=C2NC3CN1CC=CN3CCCCCCOC4=CC=C5C(=C4)OCO5
COC1=CC(N)=C(Cl)C=C1C(=O)NC2CC3CCC(C2)N3CC4=CC=CO4
C#CCCC1CCCC2=CC(=O)CCC2=C1C=C(C)C3=CC(O)=CC=C3
FC1=CC=C2C(CCCCN3CCN(C4=CC=CC=C4OC)CC3)=C[NH1]C2=C1
[O-1][N+1]C1=CC=2C=C(CCCN3CCN(C4=NSC5=CC=CC=C45)CC3[NH1])C=2S1
COC=C1C=CC(NC2=CC=C(Cl)C=C2Cl)=C1C3NCCN(C4=CC=CC=C4)CC3
CCC1=CC(N)=C(OC)C(C(=O)NCC2CCCN2CC)=C1CC
COC1=CC=CC=C1C(N)CCOC2=CC=CC=C2
COC=CC1=CCC(C=2C(=O)NCCCCN3CCN(C4=CC=CC(C(F)(F)F)=C4)CC3=C)SC1=2
C1NCC=C1SCCCCNCCC=CC2=C(CN3CCN(CC4=CC=CC=C4)C=O)N3C#C2
CC1=CC=C2C(N3CCN(CCC4=CC=CC5=C4OCC(=O)N5CC6CC6)CC3)=CC=CC2=N1
FC1=CC=C(C2=CC=CC(CN3CCN(C4=CC=CC=N4)CC3)=C2)C=C1
CN(CCCC1CCN(CC2COC3=CC=CC=C3O2)CC1C)C=O
COC1=CC=C(NC(=O)C2=CC=C(C3=CC=C(CN(C)C(=O)O)N=C3C)C=C2)C=C1N4CCN(C)CC4
COC1=CC(Br)=CC(C(=O)NC2CC3CCCC(C2)N3CC4=CC=C(F)C=C4)=C1OC
CCCN(CCC1)CCOC=C(C2=C(C#N)C=CC=C2C(N)=O)C1Cl
N#CN=C(NCCCN1CCN(C2=CC=CC=N2)CC1)C3=CC=CC=N3
NCCCCN1C=NC2=CC=CC=C2C1=O
C1SC=CC=C2C1NCCN(CCCC3C=C[NH1]C=CC=C(CC)C=C3)C2=C
CCOC1=CC=CC(CN2CCN(C3=CC=CC4=CC=CC=C34)CC2)=C1
CCCOC=NC=CC(=O)N(C)C(=O)NCCC
CN(C)C(=O)NCCCC(C1=CC=CC=C1)(N(C)C)CC
FC(F)(F)C=NC=C(N1CCN(CCCCNC2=NC=C(C3=CC=CC=C3)O2)CC1)C=CC=C[NH1]
CCCN1CCCC2C3=C(O)C=CC=C3OCC21
C12OC=CC=C2NCCN1CCCCCN3N=C(C4=CC=CC=C4)C5=CC=CC=C5C3=O
O=C(CCCCCN1CCN(C2=CC=CC3=CC=CC=C23)CC1)C4=CC=C(F)C=C4
O=C(NC1CCN(CC2=CC=CC=C2)CC1)C3=CC=CC=N3
O=C1CC2(CCCC2)CC(=O)N1CCN3CCN(C4=CC=CC(Cl)=C4Cl)CC3
OC=CC(=C(C#N)C=CC(C1CCN2CCN(C3=CC=CC=C3)CC2)=C[CH1+1]1Cl)O
CCCC(C)NC(=O)C1=CC2C3=CC=CC=4[NH1]C=C(C3=4)CC2N(C)C1
C1OC=CC(NCCN1CC2=CC=CC=C2CC3=CC=CC=C3CC)=C=CC=CO
CON=C(CCN1CCN(C2=CC=CC=N2)CC1C3)CCCCC3
CC(C1)COC(C(=O)NC2CC(O)C3=CC=CC(C4=CC=CS4)=C3)CC2CCC1
NC1=CC(F)=CC=C1C(=O)CCCN2CCC3C(C2)C4=CC=CC5=C4N3CCCS5
CCCSC1=CC=CC=C1N2CCN(C(=O)COC=CC3=CC=C4C=CC(Cl)=CC4=C3)CC2
CN(C12C3NCC1)CCCC=C[NH1]C=CC=C3OCC2=C
O=C(NCC=CCN1CCN(C2=CC=CC(Cl)=C2Cl)CC1)C3=CN=C4C=CC=CC4=C3
O=C(NC1C=C(COC2=CC=C3[NH1]C(O)=CC3=C2[NH1])C(=O)C1=O)C4=CC=CC=C4S
CCCN(CCC)C1CCC2=CC=CC(C3=CC=CO3)=C2C1
O=C1NCCN1CCN2CCC(C3=CN(C4=CC=C(F)C=C4)C5=CC=C(Cl)C=C35)CC2
COC1=CC=CC2=C1C=C3C(=O)N(CCCCN4CCC(C5=C[NH1]C6=CC=CC=C56)CC4C)OC3=C2
COC1=CC=CC=C1N2CCN(CCCOC3=CC=C(C4=NC5=CC=CC=C5[NH1]4)C=C3)CC2
C1OC=CC=CC1C(O2)CCN(CC(O)COC3=CC=CC=4SC=CC3=4)CC2=C
COC=C1C(N2C=C(C3=CC=C(SC)C=C3)C4=CC=C(C(F)(F)F)C=C42)=CC5=CC=CC=C15
COC=CC1=CC(OCCN(C23)CC=CC(C=CCN(CCCC(=O)NC4CCCCC4C)C=C2C)C(Cl)=C3)OC=CC1=C
COC1=CC(F)=C(Cl)C=C1CN2CCN(C3=CC=CC=N3)CC2
C1CC(C)OC=C2C=CC1(CNCCN(CC3=NC=CC4=CC=C(Cl)C=C34)CC)C2
CCCCCCCCN1CCN(C2=CC=CC3=C2OCCO3)CC1
O=C1CCC2=CC=C(OCCCCN3CCN(C4=CC=CC=C4F)CC3C)C2N1
COC=C1C=CC(C2CCN(CCCC3CNC(=O)N(CCCC4=CC=CC=N4)C(=O)C3C)C2=C)[NH1]C1=C
CNC1CN(C=NC2=CC(Cl)=CC=C2NC=CC3=C(OS(=O)C(F)(F)CF)C=C3)CC1
COC1=CC=CC=C1N2CCN(CC=3CC4=CC=C5N=C(S)[NH1]C5=C4C=3)CC2
COC1=CC=CC=C1N2CCN(CCCCNC(=O)C3CCCN3C(=O)C4=CC=CC(Cl)=C4I)CC2
CC(=O)NC=CC1=CC(NCCN(CCCC=N[SH1](O)=CCCCCCCC)CCC)=C1
CCN1N=CC(CCC2=CC=CC=C2)=C1C(=O)NC3CCN(CC4=CC=CC=C4)CC3
COC1=CC=CC=C1NC2CN(CCCCNC(=O)N3CCCC3C4=CC(F)=CN4S(=O)(=O)C5=CC=C(F)C=C5C2)OCC
CC1C2NCC3=CC(OC)=C(Cl)C=C3CC2CCC14C5CCN4CCCC5=O
COC1=CC=CC=C1N2CCN(CCCOC3=CC=CC(C4=CC=CC(F)=C4)=C3)CC2
COC1=CC=CC=C1N2CCN(CC3=CN4C=C(I)C=C(Br)C4=N3)CC2
CN(C)CCC1=C[NH1]C2=CC=C(C3=NC=CC=N3)C=C12
CC(C)C1=CC=CC=C1OCCNCC2COC(C3=CC=CC=C3)(C4=CC=CC=C4)O2
O=S(=O)(NC1CCC(CCN2CCN(C3=CC=CC(Cl)=C3Cl)CC2C)C1C4)CC=CN=C4
O=C(CCCN1CCN(C2=NOC3=CC=CC=C23)CC1)C4=CC=C(F)C=C4
CCCN(CCC1CCC(CNS(=O)(=O)C2=CC=CN=C2)CC1C3C)CC4=C(O)C=CC=C4C3
COC1=CC=CC=C1N2CCN(CCCCNS(=O)(=O)C3=CC=C(C)C=C3OC)C2
NCCSC1=CC=C(Cl)C=C1CCCC
COC1=CC=C(CNCCC=CCN=C(O2)NCC3=CC=CC=C3C2)C1
O=C1C2=CC=CC=C2C(=O)N1CCCCCCN3CC=C(C4=C[NH1]C5=CC=C(F)C=C45)CC3
FC1=CC=CC=2C(CCCN3CCN(C4=CC=CC5=C4OCCC5)CC3)=C[NH1]C1=2
C1OC2=CC=CC=C2NCCN1CCCCCNC(=O)C=CC3=CC=C(C(F)(F)F)C=C3CO
COC1=CC=CC=C1N2CCN(CC3COC(C4=CC=CC=C4)(C5=CC=CC=C5)O3)CC2
CCCN(CCC)C1CCC2=CC=CC(C(N)=O)=C2C1
O=C(OCCC(CCN1CCN(C2=CC=CC3=CC=CC=C23)CC1)C4=CC=C)C=C4PC5=CC=C(C6=CC=CC=C6)C=C5
CC1=CC=C2C(OCCN3CCC(CC4=CC=CC(NS(=O)(=O)C(C)C)=C4)CC3=C)C=CC2=N1
C1C2=CC=CC(F)=C2OC=CC=CC1CCN3CCN(C4=CC=CC5=C4OCCO5)CC3=C
C1=C(C=CC2=CC=CC=C2)CCCN(C)C1
COC=C1C=C(OC)C(N2CCN(CCCC3=CC4=C5N=C(O)N=C(S)C5=C3)CC2C)OC=CC=C14
O=C1CSC(=O)N1CCCCCNCC2CCC3=CC=CC=C3O2
CC1=CC=C(O)C=C1C(=O)CCCNC2CCC(CC2)C(=O)NO
N1=CNC(CF)(C(=O)NCCCCN2CCN(C3=CC=CC(Cl)=C3Cl)CC2C)C4C1C4(F)F
COC1=CC=CC=C1NCC2N(CCN(C(=O)C3CCCC(C3)CCC4=CC=CC)C4CC2)CC
CSC1=CC=CC=C1N2CCN(C(=O)COC3=CC=C4[NH1]C=C(CCN)C4=C3)CC2
COC1=CC=CC=C1N2CCN(CCCCN3N=C(N4C=CC5=CC=CC=C54)C=CC3=O)CC2
COC1=CC=CC=C1N2CCN(CC3=CC=C(CN4CCCCCCC4=O)N3C)CC2
CCCN(CCCCNC(=O)C1CCCNC1=O)OC2=CC=CC(O)=C2C=O
COC1=CC=CC=C1N2CCN(CCN3C(=O)CC4(CCCC4)CC3=O)CC2
CCCN(CCC)C1CC1C2=CC=CC=C2
CC(=O)OCC=C(C)C(OC(O)CNCCC1=CC(OCCCCCN2CCC(CC3=CC=CC=C3O)CCC2)C(C)C)[NH1]1
CC(C)C1=CC=CC=C1OC2=CC=CC=C2NCCN(C(C)C)CC
COC1=CC=CC=C1N2CCN(CCCCNC(=O)C=CC3=CC=C(N(C)C)C=C3C)C2
CCCN(CCC)C1COC2=C(C=CC=C2C(=O)C=3C=CSC=3)C1
CCCN(CCN1CCN(C2=CC=CC=C2)CC1)C3CCC4=CC=C(NS(=O)(=O)C5=CC=C(Cl)C=C5)C=C4C3
C1OC=CC=C[NH1]C=C1CNCC2C(O)(C3=CC=CC=C3)CCC2C
COC1=CC=CC=C1C(=O)NC23CCCC(C4=CC=CC=C4)(C2)CC3
COC1=CC=CC=C1NC2CN(COC(F)=CCC3CNCCN(C4=CC=CC5=CC=CC=C45)CC3)CC2
CCCNC1=C(SCC(=O)NCCCCNCCC(C2=NOC3=CC(F)=CC=C23)C(N4C=CN=C4)CC)C=C1
CC(C)CN1CN(C2=CC=CC=C2)C3(CCN(CCCC(=O)C4=CC=C(F)C=C4)CC3)C1=O
CC(C)OC1=CC=CC=C1N2CCN(CC3=CC=CC(C(=O)N4CCCCC4)=C3)CC2
COC1=CC=CC=C1N2CCN(CCCNC(=O)CC3=CC=C(O)C=C3)CC2
NC(=O)C1=CC=C(F)C2=C1CC(N(CCCCC3=C[NH1]C4=CC=C(F)C=C34)C5CCC5)CO2
CC1=CC(C)=C(C(=O)NCCCCNC2CN(C=C3C4=CC=CC=C4OO3)CC2)C=C1
OC1=C2C(=C(O)N1CCCCN3CCN(C4=NC=CC=N4)CC3)C5C=CC2C6CCC56
COC1=CC=CC=C1NC2CN(CCCC3NC(=O)CC(COC)C=CCC3)OCC2
CNCC1C=C(C=CC2=CC=CC=C2CC=CC3=CC=CC=C3)C=4[NH1]C=CC1=4
C1C(=O)OCC(C2)C=C(C)C(C=CCC1(NCCCCCNC3=CC4=CC=C(F)C=C4S3CC)CC)CO2
COC=C1C=CC(C(O)CCC23CCCC2(C4)C(=O)C5CCCN5C4C6C=CC3C67CC7)=C1
COC1=CC=C(Cl)C=C1NCCN(CCN=CN2C(=O)N(C)N=C(C)C2C)CC
O=C1C2CCCN2C(=O)N1CN3CCN(C4=CC=CC5=C4CC=COO5)CC3
CCN1CCCC1CNC(=O)C2=CC(Br)=C(OC)C=C2OC
CCCC(=O)NC1=CC=CC(CC2CCN(CCOC3=CC=CC4=NC(C)=CC=C34)CC2)=C1
OCCNC1CN(CCCN2C3=CC=CC=C3SC4=CC=C(C(F)(F)F)C=C42)CC1
C12=CC=C(C1(NCCN(CCC3=C[NH1]C4=CC=CC=C34)C=C5)C)CC5C=C2
CN1CCC2=CC=CC=C2CC3=CC(Cl)=C(O)C(Cl)=C3CC1
CCOC=1N=COC=1COC2=CC=CC3=C2CCCC3=O
CC(C)N1CCN(CCN2CCN(C3CC(C4=CC=C(F)C=C4)C5=CC(Cl)=CC=C53)CC2)C1=O
COC1=CC=CC=C1N2CCN(CCC3NC=C4C=CC=C(C)C4=N3)CC2
O=CCCCN1CC2CCN(C3=CC=CC(Cl)=C3Cl)CC2CN1CCCCCC
COC1=CC=C2C(=C1)C(CCN3CCN(C4=CC=CC=N4)CC3)CCC2
COC1=CC=CC=C1N2CCN(CCC=C3SC4=CC(Cl)=CC=C4C(=O)N3NC)CC2
COC(=O)C1=CC=C(C2=CC=NC(NC3CNC4=C(OC)C=CC=C43)=C2)C(C5=CC=CC=C5)=C1
CCNC(=O)C1=CC2=CC=C1CC(O)(CCCCN3CCN(C4=CC=CC=C4OC)CC3C)CC2=O
COC1=CC=CC=C1N2CCN(CCCCNC(=O)CC=CC3=CC=CN=C3)CC2
FC(F)(F)C1=CC=CC(N2CCN(CCCCNC3=CC=C(C4=CC=CC=C4)C=N3)CC2)=C1
FC1=CC=C(N2C=C(C3CCNCC3)C4=CC(Cl)=CC=C42)C=C1
CS1C=C2C=CCC(OCCF)N2C1
CC1=C2C=C(OCCN3CCC(C4=NOC5=CC(F)=CC=C45)CC3CC=C)C=C2[NH1]C1=O
CC(=O)C1=CC=C(F)C=C1C2=CC=CC(CN3CCC(C4=C[NH1]C5=CC=CC=C45)CC3)=C2
NC(=O)C1=CC=C(F)C=C1CC(NC2CCC=3[NH1]C4=CC=C(F)C=C4C=3C2)CO
C1=C(C2=CC=CC=C2)CCN(CCC3=C[NH1]C4=CC=CC=C34)C1
O=S(=O)(NCCCCN1CCC(C2=NOC3=CC(F)=CC=C23)CC1)C4=CC=C(Cl)C(Cl)=C4
OC1=C2C=C(C(Br)=C1O)C(COCCCN3CCN(C4=CC=CC(Cl)=C4)CC3C)C2
COC1=CC=CC=C1N2CCN(CC3=CC=C(CN4CCCCC4=O)N3C)CC2
CC(C1C2=CC=CC(CN3CCN(C4=CC=CC=C4OC)CC3)=C2)=NC5=CC=CC=C51
COC1=CC=CC2=C1CC(N(C)CCCNC(=O)C3=CC=CC4=CC=CC=C34)CO2
CNC1C(CNC2=CC=CC(Cl)=C2)CCC=C3C(OC)=C(O)C(OC)=C3C1
COC1=CC=C([N+1](=O)[O-1])C=C1CNCCNCC2C(C3=CC=CC=C3I)C4=CC=C(Cl)C=C4C2
CC=C1C=C2C(N3CCN(CCC4=CC=C5C(=C4)SC(=O)N5CC6CC6)CC3)=CC=CC2=N1
COC1=CC=CC=C1N2CCN(CCCCNC(=O)C=CC=CC3=CC=CC=C3)CC2
COC1=CC=CC=C1N2CCN(CCOC3=CC=CC4=C3OCC(=O)N4)CCC2
ClC1=CC=C(N2CCN(CCNCC=3C=CSC=3C)C2=S)C=C1
COC1=CC=CC=C1NC2CN(CCCCCNCC3=CC=CC=C3C4=CC=CC=C4)CC2
COC1=CC=CC=C1CCCN(CCNC(=O)C2=CC=C(OCC3=CC=CC=C3)C=C2)I
COC1=CC=C2C(=C1)CC(CCC3NCCN(C4=CC=CC(OC)=C4C)C3C)C2=O
COC1=CC=CC=C1NCC2N(CCC(=O)C3C4(CCCC4)CCCC3=O)CCC2
CCOC(=O)C1=CC=CC=C1N2CCN(CCCCN3C(=O)C4CCCN4C3=O)CC2
CC1=CC=CC(S(=O)(=O)NCCCCN2CCC(C3=NOC4=CC(F)=CC=C34)CC2)=C1
O=C1N(CCN2CCCCCC2)CCN1C3=CC=CC(Cl)=C3
COC1=CC=CC=C1N2CCN(CCCCCCC(=O)C3=CC=C(N)C=C3)CC2
O=CCC1CC(CC2=CC=CC=C2)CCN1C3=CC=CC(Cl)=C3
O=C1C2=CC=CC=C2C(=O)N1CCCN3CCN(C4=CC=C5C(=C4)OCO5)CC3
CC1=CC=C2C(OCCN3CCC(CC4=CC=CC(C5(O)CCCN5C)=C4)CC3)=CC=CC2=N1
CCCN(CCCCN(CCC)C1CCC2=C(O)C=CC=C2C1)C3CCC4=C(O)C=CC=C4C3
COC1=CC=CC(C(=O)NC2CCN(CC3=CC=C(C)C=C3)CC2)=C1OC
CCN1C(=O)N(CCCN2CCN(C3=CC=CC(Cl)=C3)CC2)C4=CC=CC=C41
COC1=CC=C(Cl)C=C1S(=O)(=O)NC2CCC(N3CCN(C4=CC=CC=C4OC(C)C)CC3)CC2
O=CC1C2CCC(C1)C(=O)N2CCCCN3CCN(C4=NSC5=CC=CC=C45)CC3
C=C1C=C(CC2CCCN(C3=CC=CC=N3)CC2)C=C1
FC1=CC=CC(Cl)=C1OCN(CC2=NC=CS2)CCCC
O=CNCCCCNCCNC1=CC=CC=C1OCC=CC=C(C2=CC=CC=C2)C=C
COC1=CC=CC=C1N2CCN(CCCCN3C(O)=C4C=CC=CC4=C3)CC2
CC(=O)N1C2=CC(N(C)C(=O)N3CCC(CC3)CN(C4=CC=CC=C4)C5=CC=CC)=C5CC=C2[NH1]1
CC(C)OC1=CC=CC=C1N2CCN(CC3=CC=C(C(=O)N4CCCCC4)C=C3)CC2
CCNC(=O)C1=CC=CC(CCN2CCN(C3=CC=CC=C3OC(C)C)CC2)=C1
FC1=CC=C(CCCCN2CCN(C3=NC=C(F)C=N3)CC2)C=C1
C1OC=CC=CC1NC2CN(CCCCNC(=O)C3=CC=CN=C3C)C2=C
CC(C=1)C=CSC=1NC=C(C2=CN(CCN3CCN(C4=CC=CC=C4Cl)CC3)CCC2)N=N
O=C1C2CCCCN2C(=O)N1CN3CCN(C4=CC=CC5=C4OCCO5)CC3
CC=CC=C1CNCC(OCCC2=C[NH1]C3=CC=C(F)C4=C23)C=CC=C41
CCN(C)C1CC2=C(C=CC(F)=C2O)CC1
CN1CCC2=C(SC=3N=CN(CCN4CCN(C5=CC=CC=C5OC(C)C)CC4)C(=O)C2=3)C1
CCCN(CC1=CC=CC=C1)C2CCC3=C(F)C=CC=C3C2
C12OC3=CC=CC=C3CN2CCCN1C4=CC=C(C(=O)N5CCCCCC5)C=C4
COC1=CC=CC=C1N2CCN(C3COC(NC(=O)C4=CC=C5C(=C4)OCCCO5)CC3)CC2
COC1=CC=CC=C1N2CCN(CC3=CC=C(CN4CCCCCCC4=O)N3C)CC2
O1C=CC=C(OCC=NCCNCF)C=CC1=C
NS(=O)(=O)C=CC=CC(OC(=O)C(O)CCC)=C
OC1=C2C=CC=CC2=CN1CCCCN3CCN(C4=CC=CC(Cl)=C4)CC3
C#CC=CC=1C(C2=CC=CC=C2)=C[NH1]C=1C(=O)NCCCCNCCI
CCCN(CCCCN1CCN(C2=CC=CC(Cl)=C2Cl)CC1)C3CCC4=C(O)C=CC=C4C3
COC1=CC=CC=C1N2CCN(CCC(O)CNC(=O)C3=CC=C4C(=C3)CC5=CC=CC=C54)CC2
CN(C)CCC1=C[NH1]C2=CC=C(C3=NCCNC3)C=C12
CON=C(C)C(=O)N(CCCCN1CCN(C2=CC=CC(Cl)=C2Cl)CC1C)C=O
C=CCOC1=CC=CC2=C1C3CCN(CCF)CC34CCC24
COC1=CC=CC=C1N2CCN(CCCCNC(=O)C3=CC=C(O)C=C3)CC2
COC1=CC=C2N=C(NCCCN3CCN(C4=CC=CC=C4OC)CC3C)C=CC2=C1
CC1=C(C2=CC=CC=C2)N=C(O)N1C3CCN(CC4=CC=CC=C4)CC3
COC1=CC=CC=C1N2CCN(CCN3C(O)=NC4=CC(C5=CC=CC(Cl)=C5)=NC4=C3O)CC2
O=C1NCCN1CCN2CCC(C3=CN(C4=CC=C(F)C=C4)C5=CC=C(F)C=C35)CC2
O=C1C2CCCCN2C(=O)N1C3=CC=CC(CCN4CCN(C5=NSC6=CC=CC=C56)CC4)=C3
CCCN(CCCCN1C(=O)CC2(CCCC2)CC1=O)C3COC4=CC=CC(OC)=C4C3
CC1=CC(C)=CC(=C1)C(O2)(C3=CC=CC=C3)CCC(O)C(O)C2C(C)C
CC=CC=C(CNC1C(O)C(O)C(O)C(C(=O)NCC2CCC3=CC=CC=C3C2N)(C)C1C4=CC=C)C=C4Br
CCNCC1COC2=CC=CC(C(N)=O)=C2C1
O=[N+1]([O-1])C=CC(N1CCN(CC2COC3=CC=CC=C3O2)CC1)=CN4C=CN=CC4
COC1=CC=CC=C1NCCN(CC2CCNC(O)=C3C(=CC(=O)NCCCC=N[N+1](C)=C(C)C3)C(C)C2)C
CC=C1C=C(CN2CCC3(CCCC3)CC24C)C(Cl)C=C1[NH1]C4
CSC1=CC=CC(NC2CN(CCCN3C(=O)C4CCCN4C3)OCC2)=C1
C=CC1CC(OC)CN1C(=O)CN2CCC(C3=CC=CC=C3F)CC2
CC=C1C2=C(OCC(O)CN3CCC(C4=CC5=C(F)C=CC=C5S4)CC3CC)CC=C2[NH1]1
O=CCC(=C1C2=CC=CC=C2C3=CC=CC=C3)CCNC1
CC(C)OC1=CC=CC=C1C2CCN(C3CCC3)CC2
CC1=NN(CCC(F)CN(C(=O)C(F)(F)C(F)(F)F)CC)C1C
COC1=CC=CC=C1N2CCN(CCCCNC(=O)CC3(CCCC3)C4CC=C5C=CC=CC5=N4)CC2
OC1(C2=CC=C3C(=C2)OCO3)CCC(N4CCN(CC5=CC=CC=C5Cl)CC4)CC1
COCCC1=C2NC(C(=O)CCCN3CCN(C4=NC=CC=C4Cl)CC3)=CC2C5=CC=C(OC(C)NCC=6C=CSC=6CC)C15
CCCN1CCC2=CC(OCCF)=CC3=C2C1CC4=CC=CC(O)=C43
C1=CN=C(N2CCC(CCN3CCC(C4=C[NH1]C5=CC=CC=C45)CC3)CC2)N=C1
CCCN(CCC)CCCC1SC2=NC=NC=C2C1
CN1CCC2N(C3=CC=CC(O)=C3)CCCC21
O=C1C2=CC=CC=C2N=CN1CCCN3CCN(C4CC(C5=CC=C(F)C=C5)C6=CC=C(F)C=C64)CC3
C#CC1=C2C(N3CCN(CCCCOC4=CC=C5C(=C4)NC(=O)CC5)CC3)=CC(F)=CC=C2[NH1]C1=O
CCCN(CCCCN(CCC)CC1CC2=C(O)C=CC=C2C1)C3CCC4=C(O)C=CC=C4C3
CCCC1CCCCN1C(=O)C2=CC3=CC(=C2)C(C4=CC=C(SC)C=C4)CCCN=C3N
C1OC=C2C1(NC(=O)NCCCC(CC3NCCC(C4=CC=CC5=C4C(C)(C)C(=O)N5)CC3)CC)C6C=C(C#N)C=CC6=C2Cl
O1C=NC2=CC(Cl)=CC=C2N1CCN3CCC(C4=C[NH1]C5=CC(F)=CC=C45)CC3
O=C(NC(CCNCCC(C1=CC=CC=C1OCC(F)F)F)PC2=C3C=C)C=C2CCC=C(C=O)C3CCC4=C(F)C=CC=C4CCC
CCCN(CCCCN1C(=O)CC2(CCCC2)CC1=O)C3COC4=CC=CC(OC)=C4C3
O=C1NCCN1CCNCCC2NCCC(C=3C=C(O)SC=3C4=CC=C(CCO)C=C4)C2CC
N=1CN=C2C=CN(C3=CC=CC=C3)C2N=CNC=1
C1CC(C)=C(O)N1C2CCC(N3CCN(C4=CC=CC(C(F)(F)F)=C4)CC3)CC2C
O=C(NCCN1CCN(C2=CC(Cl)=CC(Cl)=C2)CC1)C3=CC=CC(F)=C3C4=CC=CC=C4
CCC1(CCCCN2CCC3=CC=CC=C3C2)C(=O)NC4=CC=CC=C41
O=S(=O)(NCCCN1CCN(C2=NSC3=CC=CC=C23)CC1)C4=CN=C5C=CC=CN45
CCCN(CCCN1C(=O)CC(C)(C)CC1=O)COC2=CC=CC(OC)=C2C
C1NCCN1C2CC(C3=CC=C(F)C=C3)C4=CC=C(Cl)C=C42
COC1=CC=CC=C1NC2CN(CCN(C(=O)C3CCC(S)C(C)(C)C3)C4=CC=CC=C4)CC2
CC1=CC2=C(OCC(O)CN3CCC(C4=CC5=C(F)C=CC=C5S4)CC3C)C=CC=C2[NH1]1
OC1=C2C=C(OCC=C2)CCC(Cl)N1CCNCCOC3=CC=CC=C3I
CCCN(CCC)C1CCC2=CC=CC(O)=C2C1C
COC1=CC=CC=C1N2CCN(CCOC3=CC=C4N=C(S)[NH1]C4=C3)CC2
CC1=CC=CC(S(=O)(=O)NCCCCN2CCN(C3=NSC4=CC=CC=C34)CC2)=C1
C=CCNCC1(O)C(CC2=CC=CC=C2)C3(CCN(CCCC(=O)C4=CC=C(F)C=C4)CC3)C1=O
COC1=CC=C(C2=CC=C(OCC(=O)NCC3=CC=NC=C3)CC(F)(F)F)C2C=C1N4CCN(C)CC4
COC1=CC=CC=C1N2CCN(C)CC2
CC(=O)NCCC(C1)C=CC(Br)=CC(CCN2CCN(C3=NSC4=CC=CC=C34)CC2)=C1
OC1=C2C(=C(O)N1CCCN3CCN(C4=CC=CC(C(F)(F)F)=C4)CC3C)CC=C2
O=C1C2=CC([N+1](=O)[O-1])=CC=C2CCC1CCN3CCC(C4=NOC5=CC(F)=CC=C45)CC3
CCOC1=NC2=C(C(=O)N(C)C(=O)N2C)N1CCCCN3CCN(C4=CC=CC(Cl)=C4)CC3
OC1=NC2=C(N3CCN(CC4=CC=CC=C4)CC3)C=CC=C2[NH1]1
CC1=CC=CC=C1NCCN(CCCCCC(=O)NCC2=CC=C(Cl)C=C2Cl)C
COC1=CC2=CC(=C1)C(C3CCCN(CCN4CCC4C)C3C)C=CN2
CC1=CC=C2C(N3CCN(CCC4=CC=CC5=C4OCC(=O)N5C)C(C)C3)=CC(F)=CC2=N1
COC1=CC=CC=C1N2CCN(CCCN=C(NC#N)C3=CC=CC=N3)CC2
CC1=CC=CC=C1NC2CN(CC3=CC=C4C=C(C(N)=O)C=CC4=C3)CC2
C1=CC=C2C(CCCCN3CCN(C4=CC=CC=C4)CC3)=CC=CC2=C1
C1C2=CC=C3C1(NCCN(CCC4=CC=CC=C4OCC=C(C)C(=O)N)CC(C)C)CC=CC3=N2
O=C1CCC2=CC=C(OCCCCN3CCN(C4=CC=CC=C4Cl)CC3)C=C2N1
O=S(=O)(NCCCN1CCC(C2=NOC3=CC(F)=CC=C23)CC1)C4=CC=C5C=CC=CC5=C4
COC1=CC=CC=C1N2CCN(CC3NC(O)=NC4=CC(C5=CC=C(Cl)C=C5)=NC=C43)CC2
COC1=CC=C2C=C1CC(N(C)CC3=CC=CC=C3C)C2
FC=C1C=CC[NH1]C=C(CCCCN2CC=C(C3=CC=CC=C3)CC2)C1
CCCN(CCC)C1CCC2=NN3C=CC=CC3=C2C1
CCOC(=O)C=1[NH1]C2=CC=CC=C2C=1CCN(C)C
O=C(NCC=CCN1CCN(C2=CC=CC(Cl)=C2Cl)CC1)C3=CC=C(C4=CC=CC=C4)C=C3
C1OC2=CC=CC1(C(=O)NC3CC4CCCC(C3)N4CC=CC=C(F)C=C)C2OC
CCN(CCC1=C[NH1]C2=CC=C(F)C=C12)C3COC4=C(F)C=CC(C(N)=O)=C4C3
CCCN(CCC1)CCOC2=C(C=CC=C2C(=O)C=3C=CSC=3)C1
CC1=CC=CC(NC2CN(CCC=C3N4C(C5=CC=C(C6=CC=CN=C6)N=C5)=NN34)CC2)=CC=CC=N1
OCC1NCCN(CCCNC(COC2=CC=CC=C2C=O)=CC=C(Cl)C=C)C1
COC1=CC=CC2=C1CC(CCCN3CCN(CC(=O)O)CCC3)COC4=CC=CC=C42
CCN1CCCC1CNC(=O)C2=C(OC)C=CC(Cl)=C2OC
OCCNC1CN(CCCNC2=CC3=CC=C2SC=CC=C(C4=CC=CC(Cl)=C4)NC3)OCC1
C=CCNCCC1=C[NH1]C2=CC=C(OC)C=C12
CNN=C(Cl)C=C(CN1CCN(CCOC2=CC=CC3=NC(C)=CC=C23)CC1C=C)C=O
COC1=CC=CC(C(=O)NC2CCN(CC3=CC=C(F)C=C3)CC2)=C1OC
CCC1=CC=CC(S(=O)(=O)NCCCCN2CCC(C3=NOC4=CC(F)=CC=C34)CC2)=C1
O=S(=O)(NC1CCC(CCN2CCN(C3=CC=CC(Cl)=C3Cl)CC2)CC1)C4=CC=CN=C4
COC1=CC=CC=C1N2CCN(CCCCCC3NN=C(O)C(Br)=C3)CC2
COC1=CC=CC=C1NCCN(CCNC(=O)N(C)NC(=O)C2=CC=CC=C2C(F)F)F
OCCN1CCN(CCCN2C=CC=C2C3=CC=C(C4=CC=C5[NH1]C=CC5=C4)C=C3C)C1
O=S(=O)(NCCCN1CCN(C2=NOC3=CC=CC=C23)CC1)C4=CC=C(Cl)C(Cl)=C4
ON=CCC=C1C=C(OCCCC=2N3CCN(C4=CC=CC=C4Cl)CC3C)CN1N=2
O=C(N1CCCC(CCN2CCN(C3=CC=CC(Cl)=C3)CC2C)C1C4)CC=CC=C4
O=C(CCCN1CCN(C2=NSC3=CC=CC=C23)CC1)C4=CC=C(F)C=C4
O=C(NCCCCN1CCN(C2=CC=CC=C2OCCF)CC1)C3=CC=C(OCCOCCF)C=C3
COC1=CC=C(Cl)C=C1NC(=O)OC2CCCC3=CC=C(S(=O)(=O)NCC4CCN(C5CC5)CC4)C=C32
COC1=CC=CC2=C1CC(CN3CCN(C4=CC=CC=N4)CC3C)O2
CNCCOC=C(C(=O)NCC1=CC=CC(C(F)(F)F)=C1)C2=CC=CC=C2
C1OC2=CC=CC=C2NCCN1CCCCN3N=C(N4C=CN=C4)C5=CC=CC=C5C3=O
OC1=NC2=CC(C3=CC=CC=C3)=NC2=C(O)N1CCN4CCN(C5=CC=CC=C5Cl)CC4
COC1=CC=C([N+1](=O)[O-1])C=C1N2CCN(CCN3C(O)=C4C=C(Br)C=CC4=C3C5=CC=CC=C5)CC2
COC1=CC=C2C=C1NCCN2CCCOC=C(C3=CC=C(F)C=C3)C=CC=C(C)C=C
CCCN(CCC)C1CCC2=CC=CC(O)=C2C1
COC=CC1=CCOC(CCN2CCN(C3=CC=C4C=CC=CC4=N3)CC2=C)C1
COC1=CC=CC=C1N2CCN(CCCCN3C=CC4=CC=CC=C4C3=O)CC2
COC1=CC=CC=C1NC2CN(CC3CN(C4=CC=C5C=C(OC)C=CC5=N4)OCC3)CC2
C1NCCN(CCN2C=CC=C2SC3=CC=C(Cl)C=C3)CC1
COC1=CC=CC=C1CNCNC=CC2=CNC3=CC=CC=C32
CCCN(CCC)C1CCC2=CC=CC(C(N)=O)=C2C1
CCCN(CCCCN(CCC)C1CCC2=C(O)C=CC=C2C1)C3CCC4=C(O)C=CC=C4C3
COC1=NC=C(C=CNC2=CC=C(Cl)C=C2Cl)C1[NH1]C
CCCN(CCC)C1CCC2=CC=CC(O)=C2C1
CCCNC1CCC2=N[NH1]C=C2C1
BrC1=CC=C(N2CCN(CC3=CC=CC=C3)CC2)C=4C=C[NH1]C1=4
N#CC=C1C=CCN=CN(CCCN2CCN(C3=CC4=CC(F)=CC=C4S3)CC2)CC=C1
COC1=CC=CC=C1NCCN(CCCCNC(=O)C2=CC=C(Br)S2C)C
CCN1CCCC1CNC(=O)C=CC(Br)=C(OC)C=COC
CCC1CC2=NC(CCCN2CCNN=C(C)OCC)=C=N1
CCC1=CC(O)=C(OC)C(C(=O)NCC2CCCN2CC)=C1Br
O=CC(C1=CC=CC=C1Br)C2=CC=CC=C2CNCCCCN3CCC(C4=C[NH1]C5=CC=CC=C45)CC3
CC1=CC2=C(N3CCN(CCC(=O)N4CC5=CC=CC=C5C4)C(C)CC3)C=CC=C2[NH1]1
CC1=CC=C2C(OCCN3CCC(CC4=CC=CC(C5=CC=CN=C5)=C4)CC3)=CC=CC2=N1
COC1=CC=C(Cl)C=C1N2CCN(CCNS(=O)(=O)C3=CC=C(C4=CC=CC=C4)C=C3)CC2
CN(CCC1CCN(CC2COC3=CC=CC=C3O2)CC1)C(=O)N(C)C4=CC=CC=C4
OC(CNCCCC(S(=O)(=O)C1=CC=C2C=C=CC=C2N1CC=O)NCC3=CC=C(F)C=C3)C4=CC=CC=C4
CCN1CCCC1CNC(=O)C2=C(O)C(I)=CC(OC)=C2OC
CC1=CC=C(CCN2CCN(C3=CC=CC=4C=COC3=4)CC2)C=C1
CCCN(CCNC1CN(C(=O)C2=CC=C3C=CC=CC3=C2)CC1)C4CCC5=C(O)C=CC=C5C4
OC1=NC2=CC=C(OCCCCN3CCN(C4=CC=CC(Cl)=C4Cl)CC3)C=C2O1
O=C1CCC2=CC=C(OCCCCN3CCN(C4=CC=CC=C4Cl)CC3)C=C2N1
CN1N=C(Cl)C=CN2N=C(NCCN3CCN(C4=CC=CC(Cl)=C4)CC3C)CC2=CC1=O
COC1=C2C=CC=C1N3CCN(CC=C4C=C(C5NCC25C)SC=N)C4CC3
COC=C(Cl)C=C(NCCN(CCN(C(=O)C1=CC=C(C2=CC=CC=C2)C=C1)CC)CC)COC
C1=CC=C1CCCCNCCOC2=CC=CC=3[NH1]C=CC2=3
CCN1CCN(C2CC(C3=CC=C(F)C=C3)C4=CC=C(Cl)C=C42)CC1
C1C=NC1(CC(F)CNCCN(C(=O)CC2CCCN2C(=O)N(C3)C4CCC(C#N)CC4)C3CC)CS
FC1=CC=CC(Cl)=C1OC2=CC=CC(OCCCN3CCN4C=CC=CC43)=C2
O=S(=O)(NCCCN1CCC(C2=NOC3=CC(F)=CC=C23)CC1)C4=CC=CS4
C1C=C1NC=C(C)C=O
C#CC=CC(CN1CCN(C2=CC=CC=N2)CC1)=CN(C)Cl
C1#CC2=CCC(CN3CCN(C4=CC=CC=C4Cl)CC3)COC(=O)C2S1
COC1=CC2=CC(=C1)OC(C)(CCCN3CCN(C4=CC=CC=C4OC)CC3C)C2=O
C1#CC=C2C=CC1(C(=O)NCCCNC3CCCC3C)C2
COC1=CC=CC=C1N2CCN(CCCCOC3=CN=CC(C)=CC=CC=N3)CC2
CCCN1CCC2=CC=CC3=C2C1CC4=CC=C(O)C(O)=C43
CN(CCOC1=CC=CC=C1CC2=CC=C(Cl)C=C2)CC3=CC=C(OCCCN4CCCCC4)C=C3
C1CCCCC=CC=C1C(=O)NCC2CCCN2C(=O)C(C3CCCNC3O)C4=CC=CC=C4
O=C(CCCCN1CCN(C2=CC=CC(C(F)(F)F)=C2)CC1)C3=CC=C(Cl)C=C3
CCN1CCCC1CNC(=O)C2=C(O)C(Br)=CC(O)=C2OC
COC1=CC=C2C(=C1)C=C(CN3CCN(C4=CC=C(Cl)C=C4)CC3)CC=CNCCCC2=O
C1OC=CC=CC=CC1(C(O2)CNCC2N3CCN(C4=CC=CC=N4)CC3=C)OC
COC1=NSN=C1N2CCN(CC(CC3=CC=CC=C3)N(C)C(=O)C4CCCCC4)CC2
COC1=CC=CC=C1N2CCN(CCCCNC(=O)C=3C=C(C)SC=3C=O)CC2
COC1=CC=CC(OC)=C1CC(=O)NC2CC(C)C=C3C=CC(CCCN4CCN(C5=NSC6=CC=CC=C56)CC4)=C32
COC1=CC=CC=C1NC2CN(CCCCNC3CCCC4=CC=CC=C4C3)OCC2
OC1=NC=CC=C(OCCCC)C=C1CCNCC
O=C(NCCCCC(=O)CC1CC1N2C)CCC2
O=C1CC2(CCCC2)CC(=O)N1CCN3CCN(C4=CC=CC5=C4CCO5)CC3
O=C(NCC=CCN1CCN(C2=CC=C3C(Cl)=C2Cl)CC1)C=CC=C3C(F)(F)F
C1=CC=C(C2NCN(CCCCC3=C[NH1]C4=CC=CC=C34)C2C)C1
SC1=NC2=C(OCCNCC3=CC=CC=C3)C=C(Cl)C=C2[NH1]1
COC=CC1C(C(=O)NCCCN2CCN(C3=CC=C4C5=CC=CC=C35)CC2=C)OC6=CC=CC=C6C14
C1CNCCN(CCC(C2=CC=C(F)C=C2)C=CC=CC(S(=O)(=O)C(F)F)F)OCC1
C1N2CC=C(C=CN1CC(=O)N(CCCCCN3CCC(C4=C[NH1]C5=CC=CC=C45)CC3)C(=O)C)CCC2
O=S(=O)(NCCCN1CCN(C2=NSC3=CC=CC=C23)CC1)C4=CC=C(Cl)C(Cl)=C4
O=C1C2C3CCC(C3)C2S(=O)(=O)N1CCCCN4CCN(CC5=CC=CC=C5C(F)(F)F)CC4
COC1=CC=C(S(=O)(=O)NC2CCC(CCN3CCC(N4C(O)=NC5=CC=CC=C54)CC3C)C2CC)C=C1
NC1=CC=CCCCC(F)CN2CCN(C3=NC4=CC(Cl)=CC=C4S3)CC2=C1
COC1=CC=CC=C1N2CCN(CCC3NC(O)=CC(NC(=O)CC4CC5CCC4C5)=C3O)CC2
O=C1C2=CC=CC=C2C(=O)N1CCN3CCC(N4CCN(CC5=CC=CC=C5)CC4)CC3
COC1=CC=C(OC2CCCN(CCCC3=C[NH1]C4=CC=C(F)C=C34)CC2)C=C1
O=C1C2CCCN2C(=O)N1CN3CCN(C4=CC=CC=C4)CC3
COC1=CC=CC=C1NC2CN(CC=C3C=C(CNC(=O)C45CC6CC(CC(C6)C4)C5C=CC)C3)OCC2
C1OC=CC=CC1(C(=O)NC2CC3CCC(C2)N3CC4=CC=CC=C4C)OC
COC1=CC=CC=C1NC2CN(CCCCNS(=O)(=O)C=CC3=CC=C(OC4CN(CCF)CCC4)C=CC)C3CC2
ClC=CC=CC(CCCN(CCCCOC1=CC=C2SC=NC2=C1)Br)=C
COCCNC1CCCC2(C=CN(C3=CC=CC=C3)C=CC(Cl)=CC=C2)C1
NC(=O)C1=CC=C(F)C2=C1CC(NCC3CCC=4[NH1]C5=CC=C(F)C=C5C=4C3)CO2
OC1(C2=CC=C3C(=C2)OCO3)CCC(N4CCN(CC5=CC=CC=C5F)CC4)CC1
C12COC=CC=CC2CNCCN1CCC=C3C=CC(Cl)=CC(NC=O)=CC3=COCC
C1OC2=CC=CC=C2NCCN1C3CN(C(=O)C(NC(=O)C4=CC5=CC=CC=C5O4)C6=CC=CC=C6C)C3CC
O=C(NCC=CCN1CCN(C2=CC=CC(Cl)=C2Cl)CC1)C3=CC=CC=C3I
CC(=O)C1=CC=C(OCCCCNC2CC(COC3=CC=C(F)C=C3)CC2)C=C1
O=C1C2=CC=CC=C2C(=O)N1CCCCNC3CCC4=CC=CC=C4C3
O=C1N(CCC2CCN(CC3COC4=CC=CC=C4O3)CC2)CSC15CCCC5
OC1=CC(F)=CC=C1OC2=NC=CC=C2C3CCNCC3
COC1=CC=CC(CN2CCN(C3CCC(O)(C4=CC=C5C(=C4)OCO5)CC3)CC2)=C1
CC(C)OC1=CC=CC=C1N2CCN(CC=CC3=C(F)C=C(Cl)C=C3F)CC2
OC1=NC2=CC=C(OCCCCN3CCN(C4=CC=CC(Cl)=C4Cl)CC3)C=C2[NH1]1
O=C1C2=CN=C3C=CC=CC3=C2N=CN1CCCCN4CCN(C5=CC=CC(Cl)=C5)CC4
OC1=NC2=C(OCCNCC3=CC=C(Cl)C=C3)C=CC(Cl)=C2[NH1]1
CCCN(CCC1)CCC2=CC=CC3=C2N(CC3)C1
COC1=CC2=CC=C1NCCN2CCCC3NCC4=CC(F)=C(OC)C=C4C3=O
CN1CCC(=C2C3=CC=CC=C3C=CC4=CC=C(Cl)C=C42)CC1
O=S1(=O)C2=CC=CC3=CC=CC(=C23)N1CCCN4CCC(C5=C[NH1]C6=CC=CC=C56)CC4
CCC(C)OC1=CC=C(CN2CCN(C3=CC=C(Cl)C=C3)CC2)C=C1
O=C1CC2(CCCC2)CC(=O)N1CCN3CCN(C4=CC=CC5=C4OCCO5)CC3
CC=1SC=2N=C(CCCCN3CCN(C4=CC=CC=C4OC)CC3)N(N)C(=O)C=2C=1C
CCCN(CCN1CCN(C2=CC=CC3=NC=CC=C23)CC1)C4CCC5=C(O)C=CC=C5C4
CCOC1=CC=CC=C1NCCN(CC2=CN(N)C(C(=O)OC)C2)CC
COC1=CC=CC(C(=O)NCC2=C(Cl)C=CC=C2)=C1OC
OCCCCCCC=1[NH1]C=CC=1COCCCCNCBr
OC(C1=CC=C(Cl)C=C1)CCN(CC2=CC(F)=CC(F)=C2)CCN(CC3=CC=CC(Cl)=C3)C
CN1CCC(NC2=CC=CC=C2C3=CC=CC=C3CCNC(=O)C4=CC=C(Cl)C=C4C)C1
CCCNC1=NC=CC(C2CCCN(CCC3=C[NH1]C4=CC=CC=C34)C2)=N1
CC(C)CCC(C)(C)CCNC(=O)C1CCC(=CC2=C[NH1]C3=CC=C(Cl)C=C23)CC1
CN(C)CNCCC1=C[NH1]C=CC=C(CC=NC(=O)N(N)O)C=C1C
COC1=CC=C(C=C1OC)C(CNCCC2=C[NH1]C3=CC=C(F)C=C23)OCC
CC(C)OC1=CC=CC=C1N2CCN(CC3=CC=CC(CN4CCCCC4=O)=C3)CC2
FC=CC=C(C1=CC=C(CN2CCN(C3=CC=CC=C3Cl)CC2)[NH1]1)C
CCCCCCCCC=C1C=C(OCCN2CCN(C3=CC=CC=C3Cl)CC2)C=C1
CC1=CC(=O)OC2=CC(OCCCCN3CCN(C4=CC=CC(Cl)=C4Cl)CC3)=CC=C12
COC1=CC=CC=C1NC2CN(CCCCNN=C(O)N3CCN(C4=CC=CC=C4Cl)CC3)OCC2
NC(=O)CCC=CC1CC=CC(Cl)=C(CCN2CCN(C3=CC=CC4=C3OCCO4)CC2C)C1
NN1C(SCCCN2CCN(C3=CC=C4C=CC=CC4=N3)CC2)=NC5=CC(F)=CC=C5C1=O
COC1=CC=CC2=C1NCCN(CCCCN3C(O)=NC4=CC=CC=C43)C2
CC1=CC2=C(OCC(O)CN3CCC(C4=CC5=CC(Cl)=CC=C5S4)CC3)C=CC=C2[NH1]1
C1OC2=CC=CC=C2NCCN1CCCCNC(=O)C=CC3=CC=C(N(C)C)C=C3CC
CC1CN(C2=CC=CC3=CC(C#N)=CC=C23)CCN1CCCOCCC4=CC(C(N)=O)=CC=C4C
C#CCCC1(Br)CN(CCC#N)C1
CCCN(C(C)C)C1COC2=CC=CC(C(=O)OC(C)C)=C2C1
COC1=CC=CC=C1NCCNCCCCNC(=O)CC=CC=C2C=CC=CC2=C
O=C(CC1=CC=CC=C1)N2C=C3C=CC(CCN4CCN(C5=CC=CC(Cl)=C5)CC4C)=CC3=N2
C1C(C)NCCN1C2CNCCC3(CC(O)(C4=CC=CC=C4)C5=CC=C(Cl)C=C53)C2C
CC1=CC=C(CNC2CC=C(C3=C[NH1]C4=CC=CC=C34)C2)C=C1
OCCN1CCN(C2CC(C3=CC=C(F)C=C3)C4=CC=C(Cl)C=C42)CC1
NC=CC1=CC(CNCCC2=C[NH1]C3=CC=CC=C23)=C1
O=C1N(CC2CCCC(C2)CC(NC(=O)C3=CC=CC=C3C4CC4)C)N1C5=CC=CC=C5SCCCC
CC1=NOC=C1C(=O)C2=CC=C(CN3CCN(C4=CC=CC=C4Cl)CC3)C=C2
CC(C)N=C(N)NNCCCNCCCCCCCCCN
CSC1=CC=CC(OCCNCCCOC2=CC(Cl)=CC=C2OC3CC3)=C1
CC(=O)N1C=CC=CC(NCCN(CC2CC=NC3=CC(Cl)=CC=C32)C)=C1
OC1=CC=CC2=C1OCC(CN3CCN(C4=CC=CC=C4)CC3)O2
COC1=CC=CC=C1N2CCN(CCN(C(=O)C3C4CCC(CC4C)CC3)C5=CC=CC=N5)CC2
CN(C)CCC1=C[NH1]C2=CC=C(CC3=NN=N[NH1]3)C=C12
O=S(=O)(NC1CCC(CCN2CCC(NC3=CC(Cl)=CC=C3Cl)CC2)CC1)C4=CC=C(Cl)C=C4
CN1CCSC1=CC2=CC=C(CN3CCCCC3=O)O2
COC1=CC=CC2=C1C(N3CCN(CCCC4=C[NH1]C5=CC=CC=C45)CC3)CC2
O=CCC1(CCCC1)CC(=O)[O-1]
O=C1C2CCCCN2C(=O)N1CN3CCN(C4=CC=CC5=C4OCCO5)CC3
COC1=CC2=C3C(=C1)C4=C(C=CC(O)=C4O)CC3N(C)CC2
COC1=C(C(=O)NCCCCCN2CCN(C3=CC=CC(Cl)=C3Cl)CC2)C4=C(Cl)C=CC(Cl)=C14
O=C(O)C1=CC=C2[NH1]C=C(C2=C1)CC(CNCC3=CC=CC(F)=C3CC)C
COC1=CC=CC=C1N2CCN(CC3N(C(=O)C#CC4=CC=C(C)C=C4)CC3)CC2
CCOC(=O)C1=CC=CC2=C1CC3CCN(CCF)CC3CC2
COC1=CC=CC=C1N2CCN(CCCCN3C(=O)C4CCCN4C3=O)CC2
CCCN(CCC1)CCCC2=CC=CC(C(N)=O)=C2C1
COC1=CC=C(C=C1O)C(C)CCN2CCCC3=CC=C(F)C=C32
OC1=CC2=C(OCCNCC3=CC=C(F)C=C3)C=CC(Cl)=C2[NH1]1
CC1=C(C2=CC=CC=C2)N=C(O)N1C3CCN(CC4=CC=CC=C4)CC3
O=C1C2CCCCN2C(=O)N1C3NCCN(C4=NC=CC5=CC=CN=C45)C3
O=C(C1=CC=C2C=CC=CC2=C1)N(CCN3CCN(C4=CC=CC=C4)CC3)COC5=CC=CC=C5I
OC(CNCCCC1=C[NH1]C2=CC=CC=C12)C=3OC=CC=3CC4=CC=CC=C4
ClC=CC=CC(OCCNCCCNC1=CC=CC=2[NH1]C=CC1=2)C
CCN1CCCC1CNC(=O)C2=CC(C)=CC(O)=C2OC
COC1=CC=CC=C1N2CCN(CCCCNC(=O)C3=CC=CN=C3O)CC2
O=C1C2CCCN2C(=O)N1CCCN3CCN(C4=CC=CC(Cl)=C4)CC3
O=C(NC1CCC(CCN2CCN(C3=CC=CC=C3OCCF)CC2)CC1)C4=CC(F)=C(F)C=C4
COC1=CC=CC=C1NCCN(CCCCNC(=O)C2CC3CCC2C3C)C
COC1=CC=CC=C1N2CCN(CC3=CC=C(C(=O)NC4CCCCC(C56NCCC(C5)CC6)C4)N=C3)CC2
OC=NC1=C(C=C2C=C1OCCNS(=O)(=O)C=CC3=CC=C(Cl)C=C3S2)CCN
COC1=CC=CC=C1N2CCN(CCN3C(O)=NC4=CC(C5=CC=C(F)C=C5)=NC4=C3O)CC2
C1OC=CC=C[NH1]C=C1C2CCN(CCCCOC3=CC=C4C(=C3)NC(=O)CC4)CC2C
CC=C1C=CC(OCC2NCC(COC3=CC=C4C(=C3)NC(=O)CO4)CC2)=CC=CC=N1
CCCN1CCC2=CC=CC3=C2C1CC4=CC=CC(OC)=C43
CCN1CCCC1CNC(=O)C2=C(OC)C=CC(C)=C2OC
C#CCOC1=CC=CC=C1CC(S(=O)(=O)C2=CC=CS2C)NC3=CC=CC(F)=C3F
CCC1NCCC2CC3=C(C=CC(O)=C3O)CC21
O=C(CC1CN(CC2COC3=CC=CC=C3O2)CC4=CC=CC=C4)N1C5CCCN(C(=O)C6=CC=CC=C6C5)OC
C1OCCOC=CC=C[NH1]C=C1C2CCN(CCCOC3=CC=C4C(=C3)NC(=O)CC4)CC2C
C=CCC(C1CCNC1)OC2=CC=CC=C2
OC(=NCC1CCN(CC2=COC3=CC=CC=C23)C1)C4=CC=C(F)C=C4
CCCCC(C)NC(=O)C1=CC2C3=CC=CC=4[NH1]C=C(C3=4)CC2N(C)C1
O=C1CC2(CCCC2)CC(=O)N1CCCCN3CCN(C4=CC=CC=C4)CC3
CCN1CCCC1CNC(=O)C2=CC(Br)=C(OC)C=C2OC
CCC1CN(C=C2C=CC3=CC=C(Br)C=C23)CO1
COC1=CC=CC=C1OCCNC2CCOC(C3=CC=CC=C3)O2
O=C(N1CCCC1CC(N2CCN(C(=O)C3=CC=C(F)C=C3)CC2CC)C4=CC=CC)C4C5=CC=C(F)C=C5
OC1(C2=CC=C3C(=C2)OCO3)CCC(N4CCN(CC5=CC=CC(Cl)=C5)CC4)CC1
C=CCN1CCN(C2=NC=3SC=CC=3N4C=CC=C24)CC1
FC1=CC=C(CN2CCN(C3=CC=CC4=C3OCCO4)CC2)C=C1
OC(CNC1COC2=CC=CC=C2C1C)OC3=CC=CC=C3Br
CCCN(CCC)C1CCC2=CC=CC(C(=O)C3=CC=CC=C3)=C2C1
CCN1CCCC1CNC(=O)C2=CC(Br)=C(OC)C=C2OC
CCN1CCCC1CNC(=O)C2=C(O)C(Br)=CC(O)=C2OC
CN1C(=O)C2=C(N=C3N2CCC(=O)N3CCCN4CCN(C5=NC=CC=N5)CC4)N(C)C1=O
COC1=CC=CC(=C1)C(N=C2C=CC=CC3CC3)CCN(C)CC2
COC=C1C=CC(OCCN2CCCC2CC(O)(C3=CC=CC=C3)C4=CC=CC)=C4CC=C1[NH1]C=CC=C
CC(C)OC1=CC=CC=C1N2CCN(CCC=CC=CCNC(=O)NC3=CC=C(F)C=C3C)CC2
O=C1N(CCC2CCN(CC3COC4=CC=CC=C4O3)CC2)CCN1C5=CC=C(F)C=C5
COC1=CC=CC=2SC(C3CCN(CC(O)COC4=CC=CC=5[NH1]C=CC4=5)C(C)C3)=CC1=2
ClC=CC=C1C(NCCN(CCCCNC2=NC=C3C=CC=CN23)C1=C)Cl
COC1=CC=C2[NH1]C=C(CCCCN3CCN(C4=NC5=CC=CC=C5O4)CC3)C2=C1
COC1=CC=CC=C1NC23CN(CCCN4N=CC=C4NCCN(C(=O)C5=CC=C(C6=CC=C7[NH1]C=CC7=C6)C(C)=C5)CC2)OCC3
OC1=CC2=C(C(I)=C1O)CCNCC2C3=CC=CC=C3F
C1OC=CC=CC1CCN(C)CCN2CCN(C3=CC=CC=N3)CC2=C
COC1=CC=CC2=C1CCCC2NCCCCN3CCN(C4=CC=CC=C4)CC3
O=C(CCCCN1CCC2(CC1)C(=O)NCN2C3=CC=CC=C3C4)CC=C(Cl)C=C4
C1=NC(N2CCNCC2)=C[NH1]1
NCCC1=C[NH1]C2=CC=C(OS(=O)(=O)C(F)(F)F)C=C12
FC=CC1=CC(CNCCOC2=CC=C(Cl)C=3[NH1]C=C(Cl)C2=3)=COC1=C
CC1CC2=CC=CC=C2N1C(=O)CN3CCN(CC4=CC=CC(C#N)=C4)CC3
O=C(NC1CCC(CCN2CCN(C3=CC=C(Cl)C=C3)CC2)CC1)C4=CC=C(F)C=C4
NN1C(SCCCN2CCN(C3=CC=C4C=CC=CC4=N3)CC2)=NC=5SC6=C(C=5C1=O)CCNC6
COC1=CC=C2C(=C1)C(N3CCN(CCO)CC3)CC2C4=CC=C(F)C=C4
CN1CCC2=C(SC=3N=CN(CCN4CCN(C5=CC=CC6=CC=CC=C56)CC4)C(=O)C2=3)C1
COC1=CC=CC=C1N2CCN(CCNC(=O)C3=CC=C(I)C=C3)CC2
OCCCN(CC1=CC=CC=C1)CC2CCC3=CC=C(O)C=C3C2
FC(F)(F)C1=CC=CC(N2CCN(CCCCNC3=CC=C(C4=CC=CC=C4)C=N3)CC2)=C1
COC1=CC=CC=C1NC2CN(CCCCNC(=O)C3=CC=C(C(=O)C(=O)N4CCCCC4)C=C3)CC2
O=C1C2C3CCC(C3)C2S(=O)(=O)N1CCCCN4CCN(C5=CC=CC(C(F)(F)F)=C5)CC4
CN(C)CC1C=C[NH1]C=CC=C(C=2C=NC=C=2)C=C1
CCCC(=O)N1C=C(CCN2CCN(C3=CC=CC=C3[N+1](=O)[O-1])CC2)C4=C(F)C=CC=C41
CC=1OC2=C(C=1CC(F)CN3CCN(C4=CC=C5C=C(F)C=CC5=N4)C)C3C(=O)N(C)C2=O
O=C1CC2(CCCC2)CC(=O)N1CCN3CCC(C4=CC=CC=C4)CC3
C1C(=O)NC=CC=CC1C2CCN(CCOC3=CC=CC4=NC(C)=CC=C34)CC2=C
CC(=O)NC1=CC=C2[NH1]C=C(C3CCN(C)CC3)C2=C1
O=C(C1=CC=C(I)C=C1)C2CCN(CC3=CC=CC=C3)CC2
CCCN(CCN1CCN(C2=CC=CC=C2)CC1)C3CCC4=CC(O)=C(O)C=C4C3
CCCN(CCCC1NC(=O)C(C2)(C)SC1=O)CC2C3CC4=C(O)C=CC=C4CC3
O=C(CCCN1CCC(O)(C2=CC=C(Cl)C=C2)CC1)C3=CC=C(F)C=C3
CC(=O)NC1=CC=CC(N2CCN(CCCCNS(=O)(=O)C3=CC=C(C)C=C3)CC2)=C1
CCCN(CCC1)CCCC2=CC=CC(C(F)(F)F)=C2C1
CCCNC1CCC2=C(O)C=CC=C2C1
COC1=CC=CC=C1N2CCN(CCN(C(=O)C3=CC=CC(C)=C3)C4=CC=CC=N4)CC2
COC=C(Br)C(O)=C(Cl)C(C(=O)NC1CCC(N2CCN(C3=CC=CC=C3OC(C)C)CC2)CC1)=CCl
O=C(NCCCCN1CCN(C2=NSC3=CC=CC=C23)CC1)C4=CC=CC=C4
COC1=CC=CC=C1NC2=C(CN3CCN(C4=CC=CC=C4)CC3)C5=CC=CC=C52
CC(C)OC1=CC=CC=C1N2CCN(C3CCC(NS(=O)(=O)C4=CN=C(Cl)C(Br)=C4)CC3)CC2
CCN1CCCC1CNC(=O)C2=C(OC)C(O)=CC(Cl)=C2OC
C1NN=C(CCC2NCCC3=CC=CC=C3C2)C4=C(Cl)C=CC=C41
COC=C1C=NN(C)C(=O)C=CC1=COCCCN2CCC(NC(=O)C3=CC=CC=C3F)CC2
O=C(NC1CCC(CCN2CCN(C3=CC=CC4=C3CCO4)CC2)CC1)C5CCCC5
OC=NCSC=C(CCN1CCN(C2=CC=CC=C2OCCOCC)CC1)C=O
N#CN=C(NCCCN1CCN(C2=CC=CC(Cl)=C2)CC1)C3=CC=CC=N3
CC1CN2CCCC2CN1C(=O)NCCC(CN(CCF)C(F)CC)C
CC(=O)C1=CC=C(N2CCN(CCCCNC3=NC=C(C4=NC=C5C(=C4)CCO5)C3=O)CC2)C=C1
NC(=O)C1=CC=CC2=C1C3C(CCCN(C(=O)C4CCC4)CC3)C2
COC1=CC=CC=2C(C(=O)NCCN3CCN(C4=CC=CC(Cl)=C4)CC3)=COC1=2
C#CCN(CCN1CCN(C2=CC=CC3=C2OCCO3)CC1)C4CCC5=CC=C(O)C=C5C4
CN(CC1CCC(CCN2CCN(C3=CC=CC(Cl)=C3)CC2)CC1C)C4=CC=CC=C4
CCN(CC)CCC(=O)C1=CC=C(F)C=C1CCC
COC1=CC2=CC=C1NCCN(CCC3NC(=O)C=C3C(O4)(C=CC=C5C(=C4)OCO5)C=CC=CC=C)CC2
CCOCCNC1=C(CCN2CCN(C3=CC=CC=4C=COC3=4)CC2)C=CC=C1
OC1=CC=C(O)C=C1CCCCN2CCN(C3=CC=CC4=CC=CC=C34)CC2
COC1=CC(C(N)=O)=CC=C1C2NCCN(C3CCC3)CC2
NC(=O)C1=CC=C2C(=C1)CCOC2CCN3CCC(C4=C[NH1]C5=CC(F)=CC=C45)CC3
OC1(C2=CC=C(C(F)(F)F)C=C2)CCN(CC3=C[NH1]C4=CC=CC=C34)CC1
CCC1=CC=CC2=C1NCCN2CC3=CC=CC=C3CNC(=O)C=CC=CC=C
COC1=CC=CC=C1N2CCN(CCCCNC(=O)C3=CC=C(C(=O)C4=CC=CC=C4)C=C3)CC2
CC(C)OC1=CC2=CC=C1NC3CN(C4CCC2(NS(=O)(=O)C=CC=C(C5=CC=CC=C5)C=C)CC4)CC3
CC(=O)C1=CC=C(OCCCN2CCC(C3=NOC4=CC(F)=CC=C34)CC2C)C1
OC1(C2=CC=C(Cl)C=C2)CC3CCC(C1)N3CC4=C[NH1]C5=CC=CC=C45
O=C1CC2(CCCC2)CC(=O)N1CCN3CCN(C4=CC=C(Cl)C(Cl)=C4)CC3
COC1=CC=CC=C1NC2CN(CC3=CC=C(C(=O)C(=O)N4CCCCC4)N3CC)C2
FC=C1C=C[NH1]C=C(C2=CC=CC=C2NCCNC)C=C1
FC1=CC=CC=C1N2CCN(CCCCNC3=CC=CC=N3)CC2
C1NCCC2=C1S3CN=CN(CCN4CCN(C5=CC=CC=C5C(N)=O)CC4)C(=O)C32
CC(=O)NC1=CC=CC(NC2CN(CCC=N[SH1](O)(O3)=CCC=C(Cl)C3)CC2)=C1
CCCN(C)C1CCC2=CC=CC(OC)=C2C1CO
O=S(=O)(C1=CC=CC=C1)N(CCCN2CC=C(C3=CC=CC=C3)CC2)C4=CC=CC=C4
COC(=O)N(C)CC1=CC=C(CCNCCN(C2=CC=CC=C2OC)CF)C1
CN1CCCC1CCNC(=O)C2=C(O)C(Cl)=CC(OC)=C2OC
NC1=CC(Cl)=CC=C1CC(=O)NCCN2CCN(C3=CC=CC=N3)CC2
OC=C1C=CC(CCCCNCCN(O)C2=CC=C(F)C(Cl)=C2)=C1
CCCCCC(C)NC(=O)C1=CC2C3=CC=CC=4[NH1]C=C(C3=4)CC2N(C)C1
COC1=CC=CC=C1N2CCN(CCCCNC(=O)C3=CC=C(N(C)C)C=C3)CC2
COC1=CC=C(C2CC(CCCC3=CC=C4N=C(S)[NH1]C4=C3O)CCO2)C=C1
O=C(NCCCN1CCN(C2=CC=C(Cl)C=C2)CC1)C3=CC=C(F)C=C3
COC1=CC=CC=C1N2CCN(CC3CCNC(=O)C4=C(C5)C=CC(O)=CC=C5C(=O)C4=C3)CC2
O=C1CSC(=O)N1CCCCCNCC2CCC3=CC=CC=C3O2
CC1(C)CN(C2CC(C3=CC=C(F)C=C3)C4=CC=C(C(F)(F)F)C=C42)CCN1
OCC=C1C=CC(OCCCN2CCN(C3=CC=C(Cl)C=C3)CC2)=C1
FC=CC=CCCCN1CCN(C2=CC=CC3=C2OCCO3)CC1C=C
CCCCCOC1=CC=C2[NH1]C=C(CCN)C2=C1
CC=C1C=CC(NC2CN(CCC=C3C=C(C4=CC=C(F)C=C4)[NH1]C3)OCC2)=CC=CC=N1
C1NN=CC1C2=C3C=CC(=C24)C(CCCN(CCN5CNC=N5)C4C)N3C6=CC=C(F)C=C6N
CCCN(CC(C)C1)CC2OC=CC=C3C(C(=O)OC3=C2)CC1
FC(F)(F)C1=CC=CC(N2CCNCC2)=C1OC3CNCCC(C4=C[NH1]C5=CC=CC=C45)C3
O=C1COC2=CC=CC=C2N1CCCN3CCC(N4C(O)=NC5=CC(Cl)=CC=C54)CC3
ClC1=CC=C(NC2CCN(CC3=CC=CC=C3)CC2)[NH1]1
COC1=CC=CC=C1C(=O)NCCC2CCN(CC3COC4=CC=CC=C4O3)CC2
COC1=CC=C2C=C1CCCN(C)CCO2
C12C(C)(C)OC(=O)NCCCC2NCCN1C3=CC=CC=C3OC(N)=C
COC1=CC=C(C(C)=CCN2CCN(C3=CC=CC(NC(=O)C4CCCC4)=C3)CC2)C=C1
N#CC1=CC=C2[NH1]C=C(C3CCC(N4CCN(C5=CC=CC=6N=CSC5=6)CC4)CC3)C2=C1
OC1(C2=CC=C(Cl)C=C2)CCN(CC3=COC4=CC=CC=C34)CC1
COC1=CC=CC=C1N2CCN(C3COC(N(CC4=CC=CC=C4)C(=O)C5=CC=C(Br)C=C5OC)(C)C3)CC2
COC1=CC=CC=C1N2CCN(CCCCNCC=C3C=C4C=CC=CC4=C3)CC2
COC1=CC=CC=C1N2CCN(CCCN3N=NC4=CC=CC=C43)CC2
CN1CC=C(C=C2N(CC(=O)N(CCCCN3CCC(NC(=O)C4=CC=CC=C4)CC3)CCC2)C1)O
ClC=C1C=C(NC=C(CNCC2OC=C(C=C2Br)CCC)C3=CC=NC)C3C=C1
CC=C(SC=C1C=CC(CN2CCN(C3=CC=C(Cl)C=C3)CC2)=C1)C=CC=CNCCC4=CC=CN=C4
COC1=CC=CC=C1N2CCN(CCC3SC=NC=C4C(Cl)=CC(Cl)=C43)CC2
OCCC1CCN(CCC2CC3CCCC(C24)N3CC5=CC=C(F)C=C5C4)CC1
NN1C(CCCCN2CCN(C3=CC=C4C=CC=CC4=N3)CC2)=NC5=CC(F)=CC=C5C1=O
OC1=CC=CC=C1C2=C(C2)N
C1C=CC2=CC(OCC3NCC(COC4=CC=C5[NH1]C=C(C(N)=O)C=C45)C3=C)C=CC2=N1
CC1=CC2=C(OCC(O)CN3CCC(C4=CC5=C(F)C=CC=C5S4)CC3C)C=CC=C2[NH1]1
C1C=C2C=CCSC1(CCCN(CC3CNC(=O)CC4(CCCC4)CCN3C(=O)C5=CC6=CC(Cl)=CC=C6)S5CC)C2
COC1=CC=CC=C1N2CCNCCN3C(=O)N(CCCC4=CC=CC=C4)C(=O)C3CC5=CC=C(Cl)C=C5CC2
CCCN(CCCCN1C(=O)CC2(CCCC2)CC1=O)COC3=CC=CC(OC)=C3C
O=C(NCCNCC1=C(C=CCC2=CN=CN2C)CC1)C3=CC4=CC=CC=C4S3
CC(C1)CS2C(N)=NC1(C=CC3=CC=C(C4=CN=CO4)C=C3CC)O2
CCNC1C2C3=C([NH1]C4=CC=CC=C34)CCC2CC5=CC=C(O)C=C51
COC(=O)C1=CC=C(C#CCC=2C=NN(CCC3=NC4=CC=CC=C4O3)C=2)CC=C1
OC=C1C=C2N=C(NCCCN3CCN(C4=CC=CC(Cl)=C4)CC3)C(Cl)=C2OC1=O
O=C1C2=CC=CC=C2N=CN1CCCCN3CCN(C4=CC=CC(Cl)=C4Cl)CC3
CCCC1CN=C(C2=CC=CC=C2)N1CCCN3CCN(C4=CC=CC=C4)CC3
O=C1C2=CN=C3C=CC=CC3=C2N=CN1CCCCN4CCN(C5=CC=CC=C5F)CC4
CNC(=O)C1=CC=C(C2CCN(CCC3=CC=C4[NH1]C(C)=CC4=C3)CC2)N=C1
C#CC1=CC(CN2CCN(CC3=CC=C4C(=C3)OCC(=O)N4C)C2=C)C(Br)=C1OCCC5NCCCC5
CCOC1=CC=CC=C1NCCN(CCCC2CCCNN=CC(F)=CC(NCCN(C(=O)CC)C)=CC=CC=C2)CC
C1C2=CC=C3C=C(C=CC3=N2)OCC1CN4CCN(C5=CC=CC=C5F)CC4O
COC1=CC=C(CN2CCC3=CC=4N=C(N)SC=4C=C3CC2C)C1
CC=C1C=C(CN2CCN(C3=CC=CC4=C3OCC(O)=C4)CC2)N=C1
COC1=CC=CC=C1N2CCN(CCCCNC(=O)C=CC3=CC(Cl)=CC(Cl)=C3)CC2
CC1=CC=C(SC2=CC=CC=C2N3CCNCC3)C(C)=C1Cl
O=S(=O)(NCCCN1CCN(C2=NSC3=CC=CC=C23)CC1)C4=CC=C(Cl)C(Cl)=C4
COC1=CC=C2[NH1]C=C(C3=CCNCC3)C2=C1NS(=O)(=O)C4=CC=C(I)C=C4
C1NCCN1C=NC2=CC(Cl)=CC=C2N(NC(=O)C3=C(N)C=C(Br)C=C3CC4CC4)C5=C(Cl)C=CC=C5
CC1=CC=CC(N2CCN(CCC3=CC=CC(NC(=O)C(C)(C)C)=C3)CC2)=C1C
OC1=NC2=CC=CC=C2N1C3CCN(CC4=C[NH1]C5=CC=CC=C45)CC3
CC(C)(C)CNC(=O)NCCCCN1CCN(C2=CC(C(F)(F)F)=NC(C(C)(C)C)=N2)CC1
COC1=CC=CC=C1NCCN(CCCOC2=CC=C3C(=C2)NC(=O)CC3C)C
CC=C1C=CC(C=2[NH1]C3=CC=CC=C3C=2CCN4CCC(C=CC5=C(C=CCl)C=C5)CC4)=C1
NC1=NC2=CC3=C(C=C2S1)CCN(CC4=CC=CC(F)=C4)CC3
CC(=O)OCCC(C)C=C(C)C1CCC(CNS(=O)(=O)C2=CC=CC=C2C3=C)C=CC=C31
O=S(=O)(NCCCN1CCC(C2=NOC3=CC(F)=CC=C23)CC1)C4=CC=C5C=CC=CC5=C4
CCCNCCCCCC1[NH1]N=CC1
CCCN(CCC)C1CCC2=CC=CC(C(=O)OC)=C2C1
CN1CCN(C2CC(C3=CC=C(F)C=C3)C4=CC=C(Cl)C=C42)CC1
CCCN(CCCCCCCCCCCN(CCC)C1CCC2=C(O)C=CC=C2C1C3)CCC4=C(O)C=CC=C4C3
FC(F)(F)C1=CC=CC=C1OC2=NC=CC=C2C3CCNCC3
CCN(C)C(=O)C=CC=C(CNC1CN(C2=CC=CC=C2OCCCO)CC1)C=C
COC1=CC=C(CNC2C(F)CCN(C(=O)C3CCSC(C)(O)OCC3)CC2)C=C1
COC1=CC=CC=C1NCCN(CCC2=CC=C3C=C[NH1]C3=C2C)C
CCCN(CC1=CC=C2N=CC=CC2=C1)CCN(CCCC(=O)N3CCOCC3C)C
COC1=CC(N)=C(Cl)C=C1C(=O)N2CC3CCC(C2)N3CC4=CC=CC=C4
CC(C)NCC(O)COC1=CC2=CC=CC=C2S1
COC1=CC=CC=C1N2CCN(CCCOC3=CC=CC(C(=O)N4CCCCC4)=C3)CC2
N#CC1=CC=CC=C1N2CCN(CCCCNC(=O)CC(O)C3=CC=CC=C3)CC2
FC=C1C=C[NH1]C=C1CCCCNCCOC2=CC=CC3=C2OCCO3
COC1=CC=CC=C1NCCN(CCCOC2=CC=CC(C3=CC=C(F)C=C3)=N2)CC
CN(C)CC1=CN(C2=CC=C(F)C=C2)C3=CC=C(Cl)C=C13
O=C(NC1CCC(CCN2CCN(C3=CC=CC=N3)CC2)CC1)C4=CC=CS4
COC1=CC=CC(CCCC(NS(=O)(=O)C2=CC=C(CC3=CC=CC=C3)C=C2)OCC)=C1
CC(C)OC1=CC=CC=C1N2CCN(C3CCC(NS(=O)(=O)C=CC4=CN=C(Cl)C(Cl)=C4)CC3)CC2
C1=CC=C2C(=C1)OCC(CNCCCNC3=NCCCN3)O2
FC=CCNCCCN1CCN(Cl)CC1
CCCN(CCC)C1CCC2=CC=CC(C(N)=O)=C2C1
CN1CCC2=CC=CC3=C2C(C1)CN3C4=CC=C(F)C=C4
OC1(C2=CC=C3C(=C2)OCO3)CCC(N4CCN(CC5=CC=CC=C5I)CC4)CC1
CC(C)(C)CNC(=O)NCCCCN1CCN(C2=CC(C(F)(F)F)=NC(C(C)(C)C)=N2)CC1
FC=CC=C(NC=C(C)CCl)Cl
COC=C1C=CC(C(=O)NC2CC3CCC(C2)N3CC4=CC=C(F)C=C4)=C1OC
C#CCN(CCN1CCN(C2=NSC3=CC=CC=C23)CC1)C4CCC=5N=C(N)SC=5C4
O=C1COC2=CC=CC=C2N1CCCN3CCC(N4C(O)=NC5=CC(Cl)=CC=C54)CC3
CC(C)C1=CC=CC=C1N2CCN(CCCCCNC(=O)SC(S)=NCC3=CC=CS3)CC2
COC1=CC=CC=C1N2CCN(CCCCNC(=O)C=CC3=CC=C(Br)C=C3)CC2
CCN1CCCC1CNC(=O)C2=C(C)C(Cl)=CC(O)=C2OC
CC1=CC2=C(OCC(O)CN3CCC(C4=CC5=CC=C(F)C=C5S4)CC3C)C=CC=C2[NH1]1
OC=C1C=CC=CC1=NCCN2CCN(C3=CC=CC4=C3OCCO4)CC2
CCCN(CCCC1=C[NH1]C2=CC=C(F)C=C12)C3COC4=CC=C5C(=C4C3)C(=O)NCC5
CC=C1C(C)=CC(O)=C1C(=O)CC(=O)NCCCCN2CCN(C3=CC=CC(Cl)=C3)CC2
CC(C)OC1=CC=CC=C1NC2CN(CCCC(NS(=O)(=O)C3=CN=C(Cl)C(Cl)=C3C4)=CC=CC=C4C)C2
CCCN(C1CCCCCCCCCCCCN(C)CC2CC3=NC=NC4=C3C2CCC)C5CCC6=C(O)C=CC=C6C5C=C14
O=C(OCCNC1CC(C=C2C=NC3=C(F)C=CC=C23)CC1C4=C)C=CC=C4
OC=NC=C(C1=CC(Cl)=CC=C1)N(C2CCN(CC3=CC=CC(Cl)=C3)CC2)CC
FC1=CC=CC=C1N2CCN(CCCCCNC(=O)C3=CN=C4C=CC=CC4=N3)CC2
OC(CNCC1COC2=CC=CC=C2O1)COCOCN3C=CCN=N3
OC1=CC(COC2=CC=C(Cl)C=C2)=C(Cl)O1
COC1=CC(Cl)=CC=C1NC(=O)C=2SC=CC=2CNCC3CCCN3CCCC
CCCN1CC(CN2C=CC=N2)OC3CC4=C(O)C=CC=C4CC31
CCN1CCCC1CNC(=O)C2=C(OC)C=CC(Cl)=C2Cl
CCOC1=CC=CC=C1NC2CN(CCN(C(=O)C3CCC(CC4=CC=CC=C4)CC3)C5=CC=CC=C5)CC2
CCN1CCCC1CN2CCN(C3=CC=CC(Cl)=C3)C2=O
CC1=CC=C(CNCC2(F)CCN(C(=O)C=CC3=CC=CC=C3)CC2)N=C1
CCCN(CCCCNC(=O)C1CCNC(=O)C1C)CC2CNC(=O)C3=CC(Cl)=CC(Cl)=C3C2=O
O=C1N(CCCCCN2CCCC2)C3CN1C4=CC=CC(C(F)(F)F)=C4C3
CNCCC=C1S2CN=CN(CCN3CCN(C=CC4=CC=CC=C4)CC3)C(=O)C21
CNC1CC(C=CC(C2=CN=C(N)N=C2OC)CC3=CC=C(Cl)C=C3)CC1
COC1=CC=CC=C1NCCN(CCN=CC(=O)N(C)N=C(C2=CC=CC=C2)CC=O)C
CCN1CCCC1CNC(=O)C2=C(O)C(Cl)=CC(OC)=C2OC
CC(C)N1CCN(CCN2CCC(C3=CN(C4=CC=C(F)C=C4)C5=CC(Cl)=CC=C35)CC2)C1=O
CN1CCOC2=C(C(=O)NCC3=CC=C(C4=CC=C(F)C=C4)C=C3C)C(Cl)C=C21
COC1=CC(N)=C(Cl)C=C1C(=O)NC2CC3CCC(C2)N3CC4=CC=C(F)C=C4
C1C=CC=C1CNC2C(F)CCN2C(=O)C3=CC=CC=C3C=CC=CC=C
COC1=CC=CC=C1NC2CN(CC3=CN(C4=CC=C([N+1](=O)[O-1])C=C4)N=N3)CC2
COC1=CC=CC=C1C(=O)NC2=CC=CC(CCN3CCN(C4=CC=CC5=NC(C)=CC=C45)CC3)=C2
CN(C)CCSC=C1C=CC(CC2=NN=N[NH1]2)=CCC=CC1
COC1=CC=CC=C1N2CCN(CCCCNOC=C3C=CC=CC3=N)CC2
ClC1=CC=CC(N2CCN(CC=3C=CN(C4=CC=C(F)C=C4)C=3)CC2=C1)Cl
COC1=CC=CC=C1N2CCN(CCCOC3=CC=C4C=CC(O)=NC4=C3C5CC5)CCC2
C1CNCCN(C)CCCNCCN(C2=CC=CC(=C2)CCl)CC1
O=C(NC1CCC(CCN2CCN(C3=CC=CC(Cl)=C3Cl)CC2)CC1)C4=CC=CC=C4
OC=NC=CC=C(OCCNCC1=CC=CC=C1)C=C[NH1]
CC1=CC=C(O)C=C1OC(CCN2CCN(C3=CC=CC(Cl)=C3Cl)CC2C)OC=O
COC1=CC=C(C=C2CN(CCCN=C(CC(=O)O)C[NH1]C)CC2C)C1
COC1=CC=CC=C1NCCN(CCCSC2=NC3=CC(Cl)=CC(Cl)=C3O2)CC
CCCCN1CCC2=CC=CC3=C2C1CC4=CC=C(O)C(O)=C43
C1C=CC=C2CSC(CCCN(CC(O)COC3=CC=CC=4[NH1]C=CC3=4)C(C)C)=NC12
COC1=CC=CC(C2CCN(CCC3=CC=CC=C3CCC4=CC=CC=C4)CC2)=C1
C=CCCOC1=CC=CC(SC)=C1S(=O)(=O)NCCCCNC2CCC3=CC=CC=C3C2CC
CCCN(CCN1CCN(C2=CC=CC3=NC=CC=C23)CC1)C4CCC5=CC=C(O)C=C5C4
CCCNCCC1C2CCCN(C(C)C)CC2CC1
CN(C)C1C=CC(CC123)C=CC=CC=C2C4CC5=CC(O)=CC=C5CCC43
CC1CC(=O)NC2=C(CCN3CCN(C4=CC=C5C(=C4)CCCO5)CC3)C=CC=C21
CCCCCN1CN(C2=CC=CC=C2)C(CCN(CCCC(=O)C3=CC=CN=C3CC)CC1)=O
CCNC(=O)COC1=CC=C2C=C1CCC2=O
COC1=CC=C2C(=C1)C(=O)N(CCCC3NCC4=C([NH1]C5=CC=CC=C45)C3)C2
O=C(CCCN1CCC2(CC1)C(=O)N(CCCCC3=CC=CC=C3)CN2C4=CC=CC=C4C5)CC=C(F)C=C5
OC1[NH1]C2=CC(F)=CC=C2C(=O)N1CCCCN3CCC(C4=C[NH1]C5=CC=CC=C45)CC3
COC1=CC=CC=C1OCCNCC2CSC(C3=CC=CC=C3)(C4=CC=CC=C4)S2
CCC1CN(CCCCN2C(=O)CC3(CCCC3)C2O)C#CC4=NN(C)C=C4C1
CCN1C2CCC1COC(C)(C(=O)NC3=CC=C(C(F)(F)F)C=C3C)C2
CCN1CCC2=CC=CC3=C2C1CC4=CC=CC(O)=C43
C1OC2=CC=CC=C2NCCN1CCN3C=NC4=C(C=NC5=CC(C)=CC=C54)C3=O
COC1=CC=CC=C1N2CCN(CC(O3)CCCN(C(=O)C4=CC=CC(Cl)=C4C)CC3C)CC2
O=C(CCCN1CCC2(CC1)C(=O)N(CCC3=CC=CC=C3)CN2C4=CC=CC=C4)C5=CC=C(F)C=C5
O=C1C2=CC=CC=C2C(=O)N1CCCCN3CC=C(C4=C[NH1]C5=CC=C(F)C=C45)CC3
COC=CC=C1C=CCC(NCCCNC(=O)C2=CC=CC=C2OCCCC)C1C=C
COC=C(C1=CC=CC(I)=C1)CCCNCCCCNC(=O)C2CCCN2C
COC1=CC(Br)=CC(CCCCN2CC=C(C3=CC=C(C)C=C3)CC2)=C1OC
O=[N+1]([O-1])C1=CC=CC=C1N2CCN(CCCSC3=NC4=CC=CC=C4S3)CC2
CCCN(CCC)C1COC2=CC=CC(O)=C2C1
C=CCN1CCN(C2=NC=3SC=CC=3N4C=CC=C24)CC1
O=C(NCCCCN1CCN(C2=CN(C3=CC=CC(Br)=C3)C4=CC=CC=C24)CC1C5)CC=C(F)C=C5
COC1=CC=CC(C(=O)NC2CC3CCC(C2)N3CC4=CC=C(F)C=C4)=C1OC
CNC(=O)COC=C1C(CCN2CCC(C3=C[NH1]C4=CC(F)=CC=C34)CC2)=CC=C1
C1=CC=C(OCCNC2CCC=CC3=CCOC(C)=C(O)CC23)PC=C1
C1OC2=CC=CC=C2NCCN1CCCCNC(=O)C=C3C=CC(C)N3CC4=CC=CC=C4C(=O)N(C)C5=CC=CC=C5
CCOCCOC=1C=CN2N=CC(C(=O)NCCCN3CCN(C4=CC=CC=C4OC)CC3)=C2C=1
N1NC(SCCCN2CCN(C3=CC=C4C=CC=CC4=N3)CC2)=NC=5SC6=C(C=5C1=O)CCNC6
ON=CC1=CC=CC=C1C2CCN(C3CCC4=CC=CC=C4C3=O)CC2
C1NCCC2=CC=CC=C2CC3=CC=C(Cl)C=C3CC1
COC1=CC=CC(OC)=C1S(O)=CCNCCOC2=CC=CC=C2OCC3=CC=CC=C3
COC1=CC=C2C(=C1)C(N3CCN(CCO)CC3)CC2C4=CC=C(F)C=C4F
CCC=NC1=CC(C2=CC=C(CNCCC3=CC=CS3)C=C2)=CC=C1NC4=CC=CC=C4
C1NCCC2=CC=CC=C2CC3=CC(Cl)=C(O)C(Cl)=C3CC1
CCCN(CCCN(CCC)C1CCC2=C(O)C=CC=C2C1C3)CCC4=C(O)C=CC=C4C3
C=NCCCCNC(=O)C1=CC=CC=CC=CC=C1
CN1CCN(CCOC2=CC=C(C3=CN4C=CC=C(C)C4=N3)C=C2)CC1(C)C
COC=CC1=CCC(C(C)CCN(CC(=O)C2=CC3=CC=CC=C3O2)C)=C[NH1]C1
COC1=CC=CC=C1N2CCN(CCCCNC(=O)C3=CC=C(O)C=C3)CC2
C1CNCCC1C2=CN(C3=CC=C(F)C=C3)C4=CC=C(OS(=O)(=O)C(F)(F)F)C=C4C2=O
C1=CC=C(CCCC2NCCN(C3=CC=CS3)CC2)C=C1
O=[N+1]([O-1])C=CC=C(O)CC=C1NC=C(Br)C(I)=C1C
C1CCN(CCNCCN1C2=CC=C(C#N)C(C(F)(F)F)=C2C3C)CC4=CC=C(O)C=C4C3
COC1=CC=CC2=C1NCCN(CCCCOC=CC3=CC=C4C(=C3)OCCO4)C2
OC1=CC2=C(OCCNCC=3C=CSC=3)C=CC(Cl)=C2[NH1]1
CCCNC1CC2=CC=CC=3N=C(O)N(C2=3)C1
CCC1C=NC(=CCN2CCN(C3=CC=CC4=C3OCCO4)CC2[NH1])C1=O
C#CC1=CCC(N(CCC)C(=O)NCC2=CC=C3C(=C2)CCC3)C(=O)N1C
C=CCC(CN1CCNC1=O)COC2=CC=CC=3[NH1]C=CC2=3
CCCCNC1CCC2=C(O)C=CC=C2C1
CCCCOC1=CC=CC=C1N2CCN(CC3CCN(C=CC4=CC(C)=CC=C4N(C)C=O)CC3C)C2
C1=CC=C(CC2CCN(C3=CC=CC=N3)CC2)C=C1
COC1=CC=C(C2C(=O)N(CCCCN3CCC(C4=C[NH1]C5=CC=CC=C45)CC3)C(=O)N6CCCC=C26)C=C1
CC1=CC=C2C(N3CCN(CCC4=CC=CC(NC(=O)C5=CC=CC=C5)=C4)CC3)=CC=CC2=N1
CCN1CCCC1CNC(=O)C2=C(OC)C=CC(C)=C2OC
COC=CC1=C(NCCN(CCC2C=CC3=CN=C(S)N=C32)C1C)COC
COC1=CC=CC=C1N2CCN(CCCCN3C(O)=CC(NC(=O)CC4CC5CCC4C5)=C3C)C2
O=C(CCCN1CCN(C2=CC=CC3=CC=CC=C23)CC1)C4=CC=C(F)C=C4
NCCC1=C[NH1]C2=CC=C(OCCN3CCN(C4=CC=C(Cl)C=C4)CC3C)C12
C=CCN1CCOC2CC3=C(O)C=CC=C3CC21
COC1=CC=CC=C1N2CCN(CCCCNS(=O)(=O)C3=CC=C(C)C=C3)CC2
C1C=CC=C(C)C1N2CCN(CCCCNC(=O)C3CCCCN3C=O)C2=C
NC(=O)OC1CC=C2C=CC(OCCCCN3CCC(N4C(O)=NC5=CC=CC=C54)CC3)=C2C1
O=C(NCCCCN1CCN(C2=CC=CC3=CC=CC=C23)CC1)C4=CC=CC=C4
CCC1=CC(O)=C(OC)C(C(=O)NCC2CCCN2CC)=C1I
O=C(NCCCC1CCN(CC2COC3=CC=CC=C3O2)CC1)NCC4=CC=CC=C4
O1CCNCCN1CCNC2=CC=CC=C2SC3=CC=C(C4=CC=C(F)C=C4)C=C3
COC1=CC=CC=C1N2CCN(CCCCCNC(=O)C3C=CC4=CC=CN=C4O3)CC2
CN(CCCN1C2=CC=CC=C2SC3=CC=CC4=C31)C=C(OCCCN5CCCCC5)C=C4
ClC=CC=C1C(NCCN(CCC2CC[NH1]C3=CC=C(F)C=C32)C1=C)Cl
CCC1N(CCC)CCOC2=C1C=CC=C2C(=O)C=CC=C(C(F)(F)F)C=C
CC(C)C1=CC=CC=C1N2CCNCC2
COC1=CC=CC2=C1NCCN(CCCSC3=NN=C(C4=CC=CC=C4)O3)C2
CN1C(C2=CC=CC=C2)=CN(C3CCN(CC4=CC=CC=C4)CC3)C1=O
NC(=O)C1=CC=C2[NH1]C=C(CCCCN3CCN(C4=CC=C(Cl)C=C4)CC3)C2=C1
CS(=O)(=O)C1=CC=C2C(=C1)C(N3CCN(CCO)CC3)CC2C4=CC=C(F)C=C4
COCCNC1CC2=C(O)C=CC=C2CC1
COC1=CC=CC=C1NCCNCCC2CN(C3=CC=C(C(=O)N4CCCCCC4)C=C3)[NH1]2
C(=CC1=CC=CC=C1C)N2CCCC3=CC(C4=CC=CC=C4)=CC=C32
C1OC=CC=C(C=CC=C(CN2CCN(C3=CC=CC=C3OC)CC2)[NH1])C1
CC(=O)NC1=CC=CC(CCN2CCN(C3=CC=C4C(=C3)CCCO4)CC2)=C1
COC1=CC=CC=C1N2CCN(CCCCNC(=O)C3=CC=C(N4C=CN=C4)C=C3)CC2
CC1=CC=C2C(N3CCN(CCC4=CC=CC(NC5=CC=C(O)C=C5F)=C4)CC3=C)C=CC2=N1
CCN1CCCC1CNC(=O)C2=C(OC)C(O)=CC(Cl)=C2OC
CN1C=C(S(=O)(=O)NCCCCN2CCC(C3=C[NH1]C4=CC=C(F)C=C34)CC2CC)C=N1
CCCN(CCC)C1CCC2=CC=CC=C2C1
O=C(NC1CCC(CCN2CCN(C3=CC=CC(Cl)=C3)CC2C)C1C4)CC=CS4
NC(=O)C1=CC=C(F)C=C1C2C(NCCCCSC3=CC(F)=CC(=C3)OCCCO)CO2
CNC(=O)C1=CC(OCCCCN2CCN(C3=CC=CC(C(F)(F)F)=C3)CC2)=CC=C1[NH1]
CC(C)(C)C1=NC(N=C(O)N(S(=O)(=O)C2=CC=C(F)C=C2)CCCC)=CCN1C3=CC(F)=CC=C3CCNCC
COC(=O)C1=CC=C(C=CC2=NC3=CC=CC=C3N2CC4=CC=C(Cl)C=C4)C=C1
COC1=CC=CC2=C1CC(CNCCC3=C[NH1]C4=CC=C(F)C=C34)CO2
C1=CC=C(OCC2NC3CCC4=C(C=CC(Br)=CC[NH1]C4=C3C)C2)C=C1
COC=C1C=CC=2C(CCN(C)CCN3CCN(C4=CC=CC=C4OC)CC3=C)OC1=2
CCCN(CCC)CCOC1=C2C=CC=C1C3=CC4=CC=C3C(C(N)=O)=C4CC2
CCCN(CCC)CCC1C2=CC=CC(C(=O)N3CCCCC3)=C2C1
OCC(O)CC1=CN(CC2=CC=CC=C2)C3=CC=CC=C13
CNCC1OC=C(C(=O)NCC=2CN(CCCl)C=CC=2)C3=CC=C(Cl)C=C31
O=C1C2CCCN2C(=O)N1CCN3CCN(C4=CC=CC(Cl)=C4)CC3
O=C(CCCN1CCN(C2=NOC3=CC=CC=C23)CC1)C4=CC=C(F)C=C4
CCCN(CCCC1=C[NH1]C2=CC=C(F)C=C12)C3COC4=CC=C5C(=C4C3)C(=O)NCC5
O=C(NCCCCN1CCN(C2=CC=CC=C2OCCF)CC1)C3=CC=C(OCCOCCF)C=C3
COC1=CC=CC=C1N2CCN(CCC(N3C(=O)[NH1]C4=CC=CC=C43)C5=CC=CC=N5)CC2
COC=CC1=COC(C2CCN(CC(O)COC3=CC=CC=4N=CSC3=4)CC2)C1=C
C1CC=C(I)N1C2CCN(CC3NCCC3(C4=CC=CC=C4OCC(CF)F)C)C2N
CCCN(CCCCN1CCN(C2=CC=CS2)CC1)C3CCC4=C(O)C=CC=C4C3
CC1=CC=C(CNCC2(F)CCN(C(=O)C3=CC=CO3)CC2)N=C1
O=C(CC1=CC=NC=C1)NC=C2C=C(CN3CCN(C4=NC5=CC=C(C(F)(F)F)C=C5[NH1]4)CC3)C=C2
COC1=CC=CC=C1N2CCN(CCCCNC(=O)C=CC3=CC=C(C(F)(F)F)C=C3)CC2
CN1C(CN2CCC(C3=CC=CC(Cl)=C3)CC2)=NC4=CC=CC=C41
CN1C(CN2CCC(C3=CC=CC(Cl)=C3)CC2)=NC4=CC=CC=C41
CCOC1=CC=CC=C1N2CCN(CCCCN3C(O)=CC(NC(=O)CC4CC5CCC4C5)=C3OC)C2
CC1=CC=C(CNCC2(F)CCN(C(=O)C=CC3=CC=CC=C3)CC2)N=C1
COC1=CC=C(C=C1O)C(CC2=CC=C(OC=C3C(CCCCN4CCN(C5=CC=CC=C5)CC4C)=CC=C3)C=C2NC)C=O
CC=1N=C(N2CCNCC23)SC=1C(=O)N3CCCCN4CCN(C5=CC=CC=C5)CC4
OC1=NC2=CC=C(OCCCCN3CCN(C4=CC=CC(Cl)=C4Cl)CC3)C=C2[NH1]1
COC1=CC=CC=C1N2CCN(CCCCOC3=CC=C4C=CC(O)=NC4=C3)CC2
CCCC(C)NC(=O)C1=CC2C3=CC=CC=4[NH1]C=C(C3=4)CC2N(C)C1
COC1=CC=CC=C1N2CCN(CCCCCN3CC(O)C4=CC=C(I)C=C43)CC2
COC1=CC=C2C(=C1)C(CCCN3CCN(C4=CC=CC=N4)CC3)CCC2
CCOCCOCC=CN1N=CC(C(=O)NCCCN2CCN(C3=CC=CC=C3F)CC2OC)=C1C
CSC1=CC(=CC2=C1CC(=O)N(C)CCCN2C)C3=CC(C)=C(Cl)S3(=O)=O
O=C1COC2=CC=CC=C2N1CCCN3CCC(N4C(O)=NC5=CC(F)=CC=C54)CC3
O=C(CCCN1CCC2(CC1)C(=O)N(CC3=CC=CC=C3Br)CN2C4=CC=CC=C4C5=C)C=C(F)C=C5
COC1=CC=CC=C1NC2CN(CCCNC(=O)C3CCC(=O)N3CCCC4NCCC(C=5C=C[NH1]C=CC=CC=5)C4)CC2
CCCN1C=C(C=NCC(=O)N(C)C(=N)NCCCCN2CCN(CCO)CCC2)C1C
COC1=CC=CC=C1N2CCN(CCC3CNC(O4)=CC(N)=NC(C5=CC=CC=C5)=C4C3=O)CC2
CCN1CCN(C)CC(NC(=O)C2=CC(Cl)=C(NC)N=C2OC)C1
C1=CC=C2C(=C1)CC(CNCCCNC3=NCCCN3)O2
C1OC=C2C=C(OC(CCOC=C3C=CC4N=C(S)SC4=C3CC5)C5CF)COC2=C1
CC=1[NH1]C2=CC=CC=C2C=1CN3CCC(O)(C4=CC=C(Cl)C=C4)CC3
CC(N)C(=O)NC1CCC(CCN2CCN(C3=CC=CC(Cl)=C3Cl)CC2)CC1
COC1=CC=CC2=C1OCCC2CNCCC3SC4CC(F)CN4C3
CCCCCC1C=NCC2CCCCC3CC(=O)C4CC4C35C2CC6=CC=C(O)C=C6C5O1
COC1=CC=CC=C1N2CCN(CCCC3NC(O)=C4C(NC(=O)C5CCCCC5)=CC=CC4=N3)CC2
C1CC2NCN(C3=CC=CC=C34)C1(CCCN4CCCC(=O)C5=CSC=CC=CC=C5)C2=O
O=C1C2=CN=C3C=CC=CC3=C2N=CN1CCCCN4CCN(C5=CC=CC=C5)CC4
CN(CCC1CCN(CC2COC3=CC=CC=C3O2)CC1)C(=O)N(C)C4=CC=CC=C4
COC1=CC=CC(OC)=C1OCCNCCCOC2=CC=CC=C2OCC3=CC=CC=C3
CN1CCN(C2=NC=3SC=CC=3N4C=CC=C24)CC1
C1NCCC2(C=C[NH1]C=CC=C2NC(=O)C=CC=C(Cl)C(Cl)=C)CC1
CC1=CC=C(CN2CCN(CC3=CC=CC4=CC=CC=C34)CC2)N=C1
CN(C)C1=CC=C(C#CCCN2CCN(C3=CC=CC=N3)CC2)C=C1
SC1=NC2=CC(CCCN3CCN(C4=CC=CS4)CC3)=CC=C2[NH1]1
COC1=CC=CC=C1N2CCNCCCN3C(=O)C4=C(C)C(O)=CC(O)=C4C(C)C3CC2
CC1=CC=C(CNCCOC2=CC=C(Cl)C=3[NH1]C(O)=CC2=3)C=C1
CNC1CC2=CC(C3=CSC(O)=C3O)=CC=C2C1
C1C2=CC=CC=C2NCCN1CCCCNC3=CC=C4C=CC=CC4=C3CC
N#CC=CC=C1CNCCN(CCC2CC3=C(C#N)C=CC=C3[NH1]2)C1=C
CCN1CCCC1CNC(=O)C2=C(OC)C(O)=CC(Br)=C2OC
CC(=O)NC(C)C1=CC=C2[NH1]C=C(C3CCN(C)CC3)C2=C1
FC1=CC=C(OCCCN2CCN(C3=CC=CC(Cl)=C3)CC2)C=C1
CCCN(CCC)CCCC1=CC=CC=C1OCC2=CC=CC3=C2CCC3
CCOC1=CC=CC=C1N2CCN(CCCN3N=C4C=CC=CC4=N3)CC2
CC(=O)C1=CC=CC=C1C2=CC=CC=C2C(F)(F)F
C1=CC=C(C2[N+1]=CC=[N+1](C3=CC4=C[NH1]C=NC4=C3)C2C)C1
C1COC(=O)C1=CC=CC=C(NCCN2C=CC3=CC=CC=C3C2)OC(Cl)=C
BrC=C1C=CC(C2CN3CC2CCC3)O1
C=CCC1=CC=CC=C1OCC=C(C2C=CCNCC2)C3=CC=CC=C3
COC1=CC=CC=C1NC2CN(CCCCNS(=O)(=O)C3=CC=C4C=CC=CC4)C3CC2
CCC1=CC=CC=C1N2CCNCC2
CN1CCC2=CC=CC=C2CC3=CC(O)=C(Cl)C=C3CC1
CC1=CC=C(CNCC2(F)CCN(C(=O)C=CC3=CC=CC=C3)CC2)N=C1
NC1=CC=CC(C(=O)NCC=CCN2CCN(C3=CC=CC(Cl)=C3Cl)CC2)=C1
COC1=CC=CC=C1N2CCN(C3C=CC=C(CN4C(=O)C5=CC=CC=C5C4=O)O3)CC2
COC1=CC=CC2=C1CCCC2NCCCN3CCN(C4=CC=CC=C4)CC3
C1OC2=CC=CC=C2NCCN1CCC(O)CNC(=O)C=CC3=CC=CC=C3S
FC1=CC=CC(Cl)=C1OC2=CC=CC(F)=C2OCC3CNC3
N#CC=CC(C=CC=C(CCCN1CCN(C2=C3C=CC=N2)CC1C)C)=CC=C3C=CNN=C(C=O)NC(=O)C=C
O=C(NCCN1CCC(C2=CC=CC=C2)CC1)C3(C4=CC=C(Cl)C=C4)CCCC3
CCOC(=O)CC1=CC2=C(OCCCN3CCN(C4=CC=CC(Cl)=C4Cl)CC3)C=CC=C2[NH1]1
CS(=O)(O)=NC=CC(OCCNCC1=CC=CC=C1)=C([N+1](=O)[O-1])C=C
CN(C)C1=CC=C(CN2CC(OCCC3CCC(C4=CC=C(F)C=C4)C3C)C2)C=C1
C1CS(=O)(=O)C2=CC=C(OC)C(C=CC=C1CN3CCN(C4=CC=CC=C4OC)CC3[NH1])=C2
COC1=NSN=C1NCCN(C(=O)CN2CCC(C(=O)C3=CC=C(F)C=C3)CC2)C
CC(C)C1=CC=CC=C1OCCN2CCC(NS(=O)(=O)C3=CC=C(F)C=C3)CC2
CC1=CC=C(CCCCN2CCN(C3=CC=CC=N3)CC2)C=C1
CCC1=CC=CC=C1N2CCNCC2
COC1=CC=CC=C1N2CCN(CCCCN3N=C(N4C=CC5=CC=CC=C54)C=CC3=O)CC2
CC1=CC=CC(C)=C1NCCN(C2CCCCC2)C
C1=CC=C2C(=C1)OCC(CN3CCC(C4=NOC5=CC(F)=CC=C45)CC3)O2
CN(CCN1CCNC1=O)CC2=CN(C3=CC=C(F)C=C3)C4=CC(Cl)=CC=C24
O=[N+1]([O-1])C1=CC=C2N=C(N3CCNCC3)C[NH1]C12
FC=CC=CC(OCCNCC1=C[NH1]C2=CC=C(F)C=C12)C
O=C(CCCN1CCN(C2=CC=CC3=CC=CC=C23)CC1)C4=CC=C(F)C=C4
C1OC=CC(OC)=CC1(NC(=O)N(CC2=CC=C3N=CC=CC3=C2)C(C(F)(F)F)C4=CC=CC=C4C)Cl
CCCN(C1CCCCC1C2)COC3=C(O)C=CC=C3C2
O=C1N(CC2CCCCN2)CC3N1C=CN4N=C5C(Cl)=C(Cl)C=CC5=C4C=C3C6CN(CC(F)F)CC6
C1OC2=CC=C1C=C2OCCNCCC=C(C3=C[NH1]C4=CC=C(CCCF)C=C43)CC
CC(C1)CN(CCC2=CC=C(NC(=O)CCC34CCC(CC3)CC4)C=C2)CCN1
COC1=CC=C(CN2CCN(CCC3CCC(NC4=CC5=CC=CC=C5S4)CC3)CC2)C=C1OC
CCC(C)(C)NC(=O)C1=CC2C3=CC=CC=4[NH1]C=C(C3=4)CC2N(C)C1
O=CN(CCC1CCN(CC2COC3=CC=CC=C3O2)C4C1)CSC4CC5CCC6=C(O)C=CC=C6C5
CC(C)C(=O)NCC1=CC=C2C(=C1)C(N3CCN(C)CC3)CC4=CC=CC=C4S2
CC1(C)SCC(=O)N1CCCCN2CCN(C3=CC=CC(C(F)(F)F)=C3)CC2
CCNC(=O)N(CCCN(C)C)C(=O)C1CC2C3=CC(C(C)(C)C)=CC=4[NH1]C=C(C3=4)CC2N(C)C1
CS=CC1=CC=CC(C2CCN(CC(O)COC3=CC=CC=4SC=CC3=4)C(C)C2)=C1
COC1=CC(N2CCN(C(C)C)CC2)=C(Cl)C=C1C(=O)NC3CCCN(CC(=O)CC4CCC4)C3
CC1=CC=CC(OCCNCCOC2=CC=C3C=C2CCC3)=C1NC=O
CCN1CCCC1C2NC(=O)C3=CC=CC=C3C4=CC=CC=C42
COC1=CC=CC2=C1CC(N(C)CC3=CC=CC(F)=C3)C2=O
CC1CN(CC=CI)CCN1C(=O)CCCCN2CCN(C3=CC=CC(Cl)=C3)CC2
O=C[NH1]C1=C(O)C2=CC=CC=C2C(=O)N1CCCCN3CC=C(C4=C[NH1]C5=CC=CC=C45)CC3
CC1=CC=C(O)C2=C1NC3=CC=CC=C3C2CN(C)CC
O1CN=CN(CCCN2CCN(C3=CC=CC=C3C4=CC=CC=C4)CC2)CCSC1Br
CN1CCN(CCC(C2=CC=CC=C2)C3=CC=CC=C3)CC1
CCCNCN(CCN1CC1)C
CCCN(CCC)CCCC1C=CC(O)=CO1
CCCNC1CCC2=CC=CC(OC)=C2C1CO
CC1=CC=CC(CCNCCOC2=CC=CC=3[NH1]C=CC2=3)=NC1
COC1=CC=CC=C1N2CCN(CCCS3C=NC(N)=CC(C4=CC=CC=C4)=CC=C3)OCC2
O=C(NC1CCC(CCN2CCN(C3=CC=CC(Cl)=C3Cl)CC2)CC1)C4=CC=CS4
O=C1CC2(CCCC2)CC(=O)N1CCN3CCN(C4=CC=CC5=C4OCCO5)CC3
O=C(CCCN1CCC2(CC1)C(=O)N(CC3=CC=CC=C3I)CN2C4=CC=CC=C4)C5=CC=C(F)C=C5
[N-1]=[N+1]=NC=CC=CC1CCNCCN=C(O)N2CCCCC2CC1
C12C=CC=CC2C=CCN1CCCCCCCN3CCN(CCF)CC3=O
C1C(=O)NC=CC=C1OCC(O)CN2CCC(C3=NSC4=CC(F)=CC=C34)CC2C=C
COC1=CC=CC=C1NCCNCCC2CCCCN2C(=O)C3CC4CC(CC(C)(C4)C3)CCC
O1C(C2=CC=C(Cl)C=C2)CCN(C=NCC3=C[NH1]C4=CC=C(Br)C=C34)C1
ClC1=CC(N2CCN(CCCCC3=CC=CC=C3)CC2)=CC=C1Cl
O=C1NC(C2=CC=CC=C2)(C3CC3)C(=O)N1CCCN4CCN(C5=CC=CC(Cl)=C5)CC4
CCOC1=CC=CC=C1N2CCN(CCCC3NC=C4C=C(Cl)C=CC4=N3)CC2
CN1CCC2=CC=CC=C2CC3=CC(Cl)=C(Cl)C=C3CC1
O=C(NC1CCCCCC1)C2CC3=C(SC4=CC=CC=C34)CN2
COC=CC1=C(NCCN(CCCN=C(NC)[NH1]CCCC)C1C)C
O1C2=CC=CC=C2NC3CN1CCN3C(=O)COC4=CC=CC[NH1]C(C)=CC4
CN1CCN(C2=NC=CC3=CC4=C(C=C23)N(C(=O)C5=CC=CC=C5C(F)(F)F)CC4)CC1
CCCCC=NC(=C1CN(C(=O)C2=CC=CO2)CC3C1)C=CC=C3
CCCN(CCC)C1CCC=2SC=CC=2C1
C1C2=CC=CC1(NC3CN(CCC=CCN=C(O)N(C)SCC)C3CC)C2
OC=NC1=CC=C(CCN2CCN(C3=CC=C(Cl)C=C3)CC2)C=C1S
C1=CC=C(OCCN2CCN(C3=CC=C4C(=C3)OCCO4)CC2C)C1
CCCCC(=O)NCCCCN1CCN(C2=CC=CC=C2OC)CC1
C1OC=CC=C1NC(=O)C=CC=C(C2=CC=C(C=NC(=O)NC)C=C2C)C
O=C(NCCC1CCN(CC2COC3=CC=CC=C3O2)CC1C4)CC=C(F)C=C4
CCN(CC)C1=CC=CC(CN2CCN(C3=NSC4=CC=CC=C34)CC2)=C1
CCN1CCN(C)CC(NC(=O)C2=CC(Br)=C(NC)N=C2OC)C1
CNC1CC2=CC(Cl)=C(O)C=C2C3C=CC4=CC3(C#CC5=CSC=CC=CC=C5)C4CC1
C1=CCNCCCC=C1C2=CN(C3=CC=C([N+1](=O)[O-1])C=C3)C=CC2=C
O=C1CCC2=CC=CC=C2N1CCCN3CCC(C4=CC=CC=C4)CC3
COC1=CC=C(CN(C)CCCN2CCN(C3=CC=C4C=CC=CC4=N3)CC2C)C1
O=C(COC=CC=CCN(C(=O)C=CC1=CC=CC=C1C)C=CC=C(C(F)(F)F)C=C)NNCC
COC1=CC(N)=C(Cl)C=C1C(=O)NC2C3CCCC(C2)N3CC4=CC=CC=C4
CC(=O)NC1=CC=C(CN2CCN(C3=CC=CC4=NC(C)=CN=C34)CC2)C=C1
CCCNCCCCC1=C(C=CC=C1OCCC)F
CCCNCC1CCC2=N[NH1]C=C2C1
COC=CC=C(CNCCC1=C[NH1]C2=CC=C(C3C=NN(C)C3)C=C12)C
CC(=O)C1=CC=CC(N2CCN(CCCCC3=C[NH1]C4=CC=C(F)C=C34)CC2)=C1
C1=CC=C1C[N+1]2=CC=CC([N+1](=O)[O-1])=C2C=[N+1]
FC1=CC=CC=C1N2CCN(CCN3C=CN=N3)C2
C=CCNC1COCC2C3=C(O)C=CC=C3CCC21
CC1CC(=O)NC2=C(CCN3CCN(C4=NSC5=CC=CC=C45)CC3)C=C(F)C=C21
CCOC1=CC=CC=C1NC2CN(CCCCNS(=O)(=O)C=CC3=CC=C4C=C(OC)C=CC4=C3OC)C2
O=C(CCCN1CCC(C2=CC3=CC=C(F)C=C3S2)CC1)C4=CC=C(F)C=C4
CCCCN1CN(C)C2(CCN(CCCC(=O)C3=CC=C(F)C=C3)CC2)C1=O
CCCN(CCC)C1CCC2=CC=CC(OC)=C2C1
CN(C)CC1=CN(C2=CC=C(F)C=C2)C3=CC=C(Cl)C=C13
C1C=CC=C(CNCN(C2=CC=CC=C2)C3(CCN(CCCCC(=O)NC4CCCC4C)C3=O)O)C=C1
O=C1NCCN1CCN2CCC(C3=CN(C4=CC=C(F)C=C4)C5=CC=C(Cl)C=C35)CC2
COC1=NSN=C1N2CCN(CC(CC3=CC=CC=C3)N(C)CC4=CC=C(Cl)C=C4)CC2
FC1=CC=CC=C1N2CCN(CCCCNC3=CC=C(C4=CC=CC=C4)C=N3)CC2
CCOC(=O)C1=CC2=CC(OCCCN3CCN(C4=CC=CC(Cl)=C4)CC3)=CC=C2[NH1]1
CC=NN(C1CCN(CCCCNC(=O)C2CCCC2)CC13)C=CC(C4=CC=CO4)=N[NH1]3
CCCN1CCN(C2=CC=CC=3C=COC2=3)CC1
OC1=CC(OCCN2CCN(C3=CC=C(Cl)C=C3)CC2)=C4C=C(Cl)C=CC4=C1OCCO
C1=CC=C(OCCNCCC2CC=CC=CCNC3=CC=C(C4=CC=CN=C4)[NH1]3)C2C=C1I
CCCN1CC2CC2C13C(=O)NCCC(C=4)C5=CC=CC=[N+1]3CC=45
COC1=C2C=CC=C1NCCN2CCCCNN=C(Cl)C=C(N3CCN(C)CC3)C=CC=O
COC1=CC=CC=C1N2CCN(CCCCNC(=O)C3=CC=CC=C3O)CC2
C#CCN(CCN1CCN(C2=CC=CC=C2OC)CC1)C3CCC4=CC=CC=C4C3
C1OC=CC=C1OC(CCN(C2CCN(CCCC3=C[NH1]C4=CC=CC=C34)CC2)CC)=O
COC1=CC=C(CC=C(F)C=C(Cl)C(CCCN2CCN(C3=CC=CC=C3F)CC2)O)C=C1
C1CCN(CC=CC=C1CN2CCN(C3=CC=CC=C3F)CC2N4)CCC5=C(O)C=CC=C5C4
CC(C)N1CCN(CCN2CCN(C3CC(C4=CC=C(F)C=C4)C5=CC=C(F)C=C53)CC2)C1=O
O=C(NCCN1CCCC2C1CCCC2)C3=CC=CC(C4=CC=CS4)=C3
CN(C)CC=C1C=CC(C2SC3=CC=C([N+1](=O)[O-1])C=C3CC=4N2C)OC1=4
CN(C)CC1=CN(C2=CC=C(F)C=C2)C3=CC=C(Cl)C=C13
CCCN(CCCCNC(=O)C1=CC=C(Br)C=C1OC)C2OC3=CC=CC=C3C2
C1C2=CC=C3C1(NCCN(CCC4=CC=CC5=C4OCC(=O)N5C)C(C)C)CC=CC3=N2
C1OC2=CC=CC=C2NCCN1CCCCCCCNN=CC(N3CC4CC5CC(CC(C5)C4)C3)=CC=CC=N
CC=1C(C)=C(O)N(C2CCC(N3CCN(C4=CC=CC(C(F)(F)F)=C4)CC3)CC2C=1)C(C)C
OC1=NC2=CC=C(CCN3CCN(C4=CC=CC5=C4OCCO5)CC3)C=C2S1
O=C1C2=CC=CC=C2C(=O)N1CCCCCN3CC=C(C4=C[NH1]C5=CC=C(F)C=C45)CC3
COC1=CC=CC=C1NC2CN(CCCNC(=O)C3CCCCN3C)OCC2
CC(C)OC1=CC=CC=C1N2CCN(C3CCC(NC(=O)NC4=CC=CC(Cl)=C4)CC3)CC2
CC1=CC=C(S(=O)(=O)NCCCCN(C)C2CCCC2)C=C1C
CC1CC(=O)N(C)C2=C(CCN3CCN(C4=NSC5=CC=CC=C45)CC3)C=CC=C21
COC1=CC=CC(OC)=C1OCCNCC
O=C(NCCCN1CCN(C2=NSC3=CC=CC=C23)CC1)C4=CC=CC=C4I
COC1=CC=CC=C1N2CCN(CCCCNC(=O)C3=CC=C(N4C=CN=C4)C=C3)CC2
CN1C(=O)C2=C(N=C3N(CCCN4CCN(C5=CC=CC=C5)CC4)C(=O)C=CN23)CCC1=O
COC1=CC=CC=C1N2CCN(CCC3OC=CC4=CC=CC(C(N)=O)=C43)CC2
COC1=CC=CC=C1N2CCN(CCCCNC(=O)C=CC3=CC=C(N)C=C3SC)C2
FC1=CC=C(CNCCOC2=CC=C(Cl)C=3[NH1]C=C(Cl)C2=3)C=C1
N#CC1=CC=C2[NH1]C=C(CCCCN3CCN(C4=CC=C5C(=C4)CC6=CC=CC=C65)CC3)C2=C1
OC1=CC=C(C=C1O)CC2=CC=CC(Cl)=C2CN(CC3=CC=CC=N3)CC
C=CCNC(=O)C1=CC=C(C)C=C1CC=C
COC1=CC=CC=C1NCCNCCCN2C(O3)=CC(=C2O)C(C)OCC(=O)C3CCN(C(=O)C4=CC=CC=C4I)C(C)CC=O
O=C1CSC(=O)N1CCCCCNC2CCCC2
CCOC1=CC=CC=C1OCCN2CCN(CC=C3N(C)C(C4=CC5=CC(=C4)OCCO5)=CN3CC)CO2
CCCN(CCCCN1C(=O)CC2(CCCC2)CC1=O)C3COC4=CC=CC(OC)=C4C3
COC=C1C=CC(CNC2CN(CCN3C=NC4=C(F)C=C(Cl)C=C4N=C(N)NC3)OCC2)=C1
CNC1=CC(OC)=C(C(=O)NC2CCN(CC3=CC=C(F)C=C3F)CC2)C=C1Cl
CCCN(CCCC1=C[NH1]C2=CC=C(F)C=C12)C3COC4=CC=C5C(=C4C3)C(=O)NCC5
C#CC1N(CCN2CCN(C3=CC=CC=C3OC)CC2)C4=CC=C(F)C=C4CCN1
C1=CC(N2CCNCC2)=C3SC=CC3=C1
COCCOC1=CC=CC2=C1CC(N(C)C(C)C)C(=O)C2
C1C(C)C2C=CC=CC3(CCCN(CC=4CC5CC[NH1]C6=CC=C(F)C=C6C5=4)C3=C2)O1
C1COC=CC=CC1(N2CCN(CCCCC3=C[NH1]C4=CC=C(OC)C=C34)C2=C)C
CCC(=O)NCC1CCC=C(OCC(=O)NC)C1C[O-1]
O=C(CCCN1CCC2(CC1)C(=O)N(CC3=CC=CC=C3I)CN2C4=CC=CC=C4)C5=CC=C(Cl)C=C5
C1=CC=C1CCCC(COC2=CC=C3C(=C2)NC(=O)CC3CC4=CC=CC)=C4C
COC1=CC=CC=C1NC2CN(CCC(=O)C3CC4CC(C3)CCC42)C
CC(C)N1CCN(CCN2CCN(C3CC(C4=CC=C(F)C=C4)C5=CC=C(Cl)C=C53)CC2)C1=O
COC1=CC=CC(C(=O)NCCC2CCN(C3CCC4=CC=CC=C4C3)C2)=C1
N#CC(=CC1=CC=CC=C1Cl)CC=CC=C[N+1](=O)[O-1]
CCCN(CCCCN1CCN(C(N)=O)CC2C1)CC3C4=CC=CC=5[NH1]C=C(C4=5)CC3C2
CNCCC1=C2SC=3SC4=CC=C(F)C=C4C=3C2(NCCN(C(=O)C5=CC=CO5)CC)C6=CC=C(F)C=C61
O=C(CCCC1CNCCN(C2=CC=CC=3[NH1]C=CC2=3)CCC1)C4=CC=CC=C4
O=S(=O)(NCCCN1CCN(C2=NSC3=CC=CC=C23)CC1)C4=CN=C5C=CC=CN45
CCOC1=CC=CC=C1NC2CN(CCCCNS(=O)(=O)C3=CC=C4C=C(C5=CC=C(OC)C=C5)C=CC4=C3)CC2
CCN(CC)C(=O)NC1CCC(CCN2CCN(C3=NSC4=CC=CC=C34)CC2)CC1
CC=C1C=C2C(OCCN3CCC(CC4=CC=CC(CN5CCCCCC5=O)=C4)CC3)=CC=CC2=N1
OC1=CC2=C(C=C1O)C3C4=CC=CC=C4CNC3CC2
O=C(C1=CC=CC(CN2CCN(C3=NC=CC=N3)CC2)=C1)N4CCCCC4
CCCN(CCCCN1CCCC1C)N2CCC3=C(O)C=CC=C3C2
CCN1CCC2=CC(Cl)=C(O)C=C2C3C4=CC=CC(C5=CC=CC=C5)=C4CCC31
COC1=CC=CC=C1N2CCN(CCCCN3C(=O)CC4(CCCC4)CC3=O)CC2
COC1=CC=CC=C1N2CCN(CCCCC3=CC=C4N=C(S)[NH1]C4=C3)CC2
CCCN(CCC)C1CCC2=CC=CC(C(N)=O)=C2C1
O=C1C2=CC=CC=C2C(=O)N1CCCNCC3COC4=CC=CC=C4O3
CCCC1NCCCC1CNCCN2CCN(C3=CC=CC=C3)C2=O
CCCN(CCCC1=C[NH1]C2=CC=C(F)C=C12)C3COC4=CC=C5C(=C4C3)C(=O)NCC5
OC1=CC(C2=CC=C(Cl)C=C2)=CN1CCCCN3CCN(C4=CC=CC(Cl)=C4)CC3
COC1=CC=CC=C1N2CCN(CCCCN3C(O)=NC4=CC=CC=C43)CC2
CCCCN(CC1CC)CC2C=CC=C(C(C#N)CCC)C2C1
CCN1CCCC1CNC(=O)C2=C(O)C(Br)=CC(O)=C2OC
COC1=CC=CC2=C1CCCC2NCCN3CCN(C4=CC=CC=C4)CC3
CN(C)CC1=CN(C2=CC=C(F)C=C2)C3=CC=C(Cl)C=C13
CC=C1C2=C(C=CCC(CCCNC(=O)C3CCCCN3C=O)(O)NOC=C2)C4=CC=C(Cl)C=C4C=C1
O=C1CC2(CCCC2)CC(=O)N1CCNC3CN(C4=CC=CC=C4CCCCC)C3
C1C=CC=C1N2CCN(C3CC4=CC=CC=C4C5=CC=CC=C53)CC2CC=C
O=C1C2=CC=CC=C2OC=C(Cl)N1CCCCN3CC=C(C4=CC=CC=C4)CC3
O=C(NC1CCC(CCN2CCN(C3=CC=CC=N3)CC2)CC1)C4=CC=CC=C4
COC1=CC=CC=C1N2CCN(CCN(C(=O)C3=CN=C4C=CC=CC4=N3)C5=CC=CC=N5)CC2
NCC1C=C[NH1]C=CC=C(C2C=NC(O)=C2CC)C1
CCCC(C)NC(=O)C1=CC2C3=CC=CC=4[NH1]C=C(C3=4)CC2N(C)C1
O=C(NC=1C=C(O)N(CCCCNCC2N(C3=CC=CC=C3)CCCC2)C=1)C4=CC=C(Cl)C=C4
C1NCCN1C2=NC=CC3=CC=C(C=C23)N(C(=O)C4=CSC5=CC=C(C)C=C45)CCCC
COC(=O)C(N)CSC1=CC=CC(=C1)C=C(OCCF)C=CCC(CNC(=O)OCC2=CC=CC=N2)O
CCCCN1CCC2=CC=C3C=C2C1CC4=CC=C(O)C(O)=C43
COC1=CC=CC=C1N2CCN(CC3=CC=C(CN4CCCCC4=O)N3C)CC2
O1C=C2C=C(CC=3C=NN(CC4CCN(C)CC4)C=3C)CC=C2[NH1]1
COC1=CC=CC(N2CCN(CCCC3=C[NH1]C4=CC=C(F)C=C34)CC2)=C1
CC1=C2SC(C(=O)NCCCCCNC3CC2(CCC=CC4=COC=C4CC)CC3)=C1
O=C1C2=CC=CC=C2C(=O)N1CCCN3CCN(C4=CC=C5C(=C4)OCO5)CC3
C=C(C1CCOC(C2=CC=CC=C2)(OC3=CC=C4C=CC=CC4=C3C=O)OC5=C)C=CC=C5C1C
OC1=CC=CC=C1CN2CCC3=CC(Cl)=CC=C3C2
C1OC=CC(Br)=C(O)C1(C(=O)NCCCC(C2C(=O)C3=CC=C(F)C=C3O2)C=C)OC
O=CCC1=CC=CC2=C1OCC3C=CN=C(C4=CC=C(CO)C=C4)N32
CCCN(CCC)C1CCC2=CC=CC(C(F)(F)F)=C2C1
O=C(NCCCCN1CCN(C2=CC=CC(Cl)=C2Cl)CC1)C3=CC=CC=C3
COC1=CC=CC=C1NCCN(CCN(C)C(=O)NC2=CC=C3C(=C2)C(=O)N(C)C3C)C
COC=C1C=CC2=CC(N3CCN(CCC=4C=NSC=4C=C5C=CC(F)=C5)CC3)=CC2=C1
CC1CN(C2CC(C3=CC=C(F)C=C3)C4=CC=C(Cl)C=C42)CCN1C
CN1CCC(C2=C[NH1]C3=CC=C(NC(=O)C4=CC=CC=C4)N=C23)CC1
C=C1C=C(N2CC(CNCCC3=C[NH1]C4=CC=C(F)C=C34)CC2)C=C1
C1NCCC1C2=C[NH1]C3=CC=C([N+1](=O)[O-1])C=C23
FC1=CC=C(C2NCC(CN3CCN(C4=NC=CC=N4)CC3)CC2)C=C1
COC1=CC=CC=C1N2CCN(CCCCCNC(O)=CCOC(=O)CC3CC4CCC3C4C)OCC2
COC1=CC=CC2=C1CCCC2CCCNCCCCC3=CC=CC=C3
CCC1NCC2C3=CC(F)=CC=C3OCC2C1
N#CC1=CC(NCCN(CC23CC4CC(CC(C4)C2)C3)C5=CC=CC)=C5CC6=C1[NH1]C7=CC=CC=C67
CC1=CC=C2C(N3CCN(CCC4=CC=CC=C4OCC5=NC(N)=C(Cl)C=C5)CC3)=CC=CC2=N1
CC1CN(C2=CC=CC3=CC(C#N)=CC=C23)CCN1CCCOCCC=C
O=C1N(CCN2CC3=CC=CC=C3C2)CCN1C4=CC(Cl)=CC(Cl)=C4
OC(C1=CC=C(F)C=C1)CCN(CC2=CC3=CC=CC=C3S2)CC
O=C(CCCN1CCC2(CC1)C(=O)N(CC3=CC=CC=C3I)CC2)NC4CCCC5=CC=CC=C54
C1CN(CCCCCN1CC2NC=C3C=C(O)C=CC3=C2C4C)C=C(F)C=C4C5=CC=CC=C5
O=C(CCCN1CCC2(CC1)C(=O)N(CC3=CC=CC=C3)CN2C4=CC=CC=C4C5=C)C=C(F)C=C5
CC1=CC2=C(OCC(O)CN3CCC(C4=CC=C5OC=CC5=C4)CC3)C=CC=C2[NH1]1
N1C=CC=CC1(C(=O)NCCCN2CCN(C3=CC=CC=C3Cl)CC2=C)Cl
CN1CCC2=CC=CC=C2CC3=CC(Cl)=C(O)C(Cl)=C3CC1
CON=C(CCN1CCN(C2=CC=CC=N2)CC1)C3=CC=C(Cl)C=C3
CC1=NOC2=C1C(=O)CC(C3C4NCCN(C=CC=CC4(C(N)=O)C)C3C)C2
COC1=CC=CC=C1NC2CN(CCCCNC(O3)=CC(O)=CC(=C3C)C4=CC=CC=C4C(=O)N)CCC2
COC1=CC=CC=C1N2CCN(CC3COC4=CC=CC=C4O3)CC2
N#CC=CC=CCNCCNCCCCNS(=O)(=O)C1=CC=C(N)C=C1CC
O=C1CCC2=CC=CC=C2N1CCN3CCN(C4CC(C5=CC=C(F)C=C5)C6=CC=C(F)C=C64)CC3
ClC1=CC=CC(NC2CCN(CCCCOC3=CC=CC4=CC=CN34)CC2)=C1Cl
CSC1=CC=CC2=C1NCCN(CCCCNC(=O)CC3=CC=CC=C3C=O)C2
COC1=CC=CC=C1NCCN(CCCC2NC(O)=CC(NC(=O)CC3CC4CCC3C4)=C2)CC
O=C1CC2=CC=C(OCCCNC3CC=4[NH1]C5=CC=CC=C5C=4CC3CCCC)C2N1
O=C(NCCCCN1CCN(C2=CC=CC=C2OCCF)CC1)C3=CC=C(OCCOCCF)C=C3
NC1=CC=CC=C1C(=O)CCCN2CCC3C(C2)C4=CC=CC5=C4N3CCCS5
CC1=NC2=C(O1)CC(CN3CCC(C4=NOC5=CC(F)=CC=C45)CC3)CC2=O
CN1CCC2(C3=C[NH1]C=CC=C(NC(=O)C4=CC=C(OC)C=C4OC)C32)CC1
CCCN(CCCC1NCCN(C2=CC=CC=C2)C1)CC3CC=CC=C3NS(=O)(=O)C4=CC=CC=CC=CN=C4
COC1=CC=CC=C1NC2CN(CCCN3C=CC4=CC=CC=C4C5=CC=CC=C53)CC2
COC1=CC=CC=C1NCCN(CCCCNC(=O)C2(CCCC2)CCCCC)CC
CC1=CC=C2C(OCCN3CCC(CC4=CC=CC(C5=CC=C(F)C=C5)=C4)CC3=C)C=CC2=N1
CCC1=CC2=CC(OC)=C1CC(N)CN2C3=CC=C(F)C=C3
CN(CC1CCN(CC2COC3=CC=CC=C3O2)CC1C)C=O
CC1=CC=C2C(N3CCN(CCC4=CC=CC5=C4OCC(=O)N5)CC3)=CC=CC2=N1
C#CCN(CCN1CCN(C2=CC=CC=3C=COC2=3)CC1)CNC(=O)CCC4=CC=CC=C4CCCC
N#CN=C(NCCCN1CCN(C2=CC=CC=N2)CC1)C3=CC=NC=C3
CCCCOC(=O)C1=CC=CC=C1N2CCN(CC3=CC=C(N)C(N)=C3)CC2
C=CCN1CCC2=C(O)C=CC=C2C1
C12OC=CC(NCCN1CCCCN3C(=O)CC(C)(C)CC3CC4)=CC=CC=C24
O=CCC1(CCCC1)C(=O)NCCN2CCN(C3=CC=CC=C3C4CC4)CC2
O=C(CCCN1CCC2(CC1)C(=O)N(CC3=CC=CC=C3I)CN2C4=CC=CC=C4)C5=CC=C(F)C=C5
C1C2=CC=C3C1(NCCN(CCC4=CC5=CC(=C4)[NH1]C(=O)N5C)C(C)C)CC(C)=CC3=N2
CCC1NC2C(C1)CC2CC(=O)NCCCCN3CCN(C4=CC=CC5=C4OCCO5)CC3
C1C=C2C=CC1(OCCNCCN(C3=NC(C)=CC=C3)CC=CC)C2C
COC1=CC=CC=C1N2CCN(CCCCNC(=O)C=CC3=CC=C(Cl)C=C3Cl)CC2
CC=C1C=C(CNCC2(F)CCN(C(=O)CCC=3C=NN(CCCCl)C=3)CC2N)C1
CCCCNC1C2C=CC=CC=3N=C(O)N(C2=3)C1
CC=C1C=CC=2SC(CC3CN(CCC4C(O)C5=CC=CC=C5C4)OCC3)=CC1=2
CCC=C(C(=O)N1CCC2=CC3=CC=NC(N4CCN(C)CC4)=C3C=C21)C=NNC5=CC=C(C#N)C=C5
CCCN(CCC)C1CCC2=CC=CC(O)=C2C1
CN(CCC1CCN(CC2COC3=CC=CC=C3O2)CC1)C(=O)NC4=CC=CC=C4
O=C1C2=CN=C3C=CC=CC3=C2N=CN1CCCCN4CCN(C5=CC=CC(Cl)=C5)CC4
CC(=O)NC1=CC=CC(CCN2CCN(C3=CC=CC4=NC(C)=CC=C34)CC2)=C1
C1NC=C1S(=O)(=O)C=O
OC(COC1=CC=CC=2[NH1]C=CC1=2)CN3CCC(C4=CC=C(F)C=C4)CC3
COC1=CC=CC=C1N2CCN(CCCCOC3=CC=C4C(=C3)NC(=O)CC4)CC2
CN1CCN(CCC(C2=CC=CC=C2)C3=CC=CC=C3)CC1
O=C1N(CCCCN2CCN(C3=CC=CC(Cl)=C3Cl)CC2C4)C=CC1C4
FC1=CC=CC(Cl)=C1OC2=CC=CC(F)=C2OC3CCNC3
C1OC2=CC=CC=C2NCCN1CCC3=CN(C4=CC=C(F)C=C4)C5=CC=C(Cl)C=C35
CCCN1C2CCC(C13)CCC(=O)CCC3C2CC=C
CCCCC1=CC=CC(=C1)OC(CNCCCNC2=NCCCN2)CC
COC1=CC=C2C(=C1)CC3=CC=C4C=C3C(C2)N(C)CC4
C1OC2=CC=CC=C2NCCN1CCN(C(=O)CC3C45CC(CC(C4)C5)C3)C6=CC=C(Cl)C=C6CC
COC1=CC=CC=C1CC(CN(C)C)CNC2=CC=C(Cl)C=C2
OC1(C2=CC=C3C(=C2)OCO3)CCC(N4CCN(CC5=CC=CC=C5I)CC4)CC1
CC1=CC=CC(S(=O)(=O)NCCCCN2CCN(C3=NSC4=CC=CC=C34)CC2)=C1
O=C1C2CCCN2C(=O)N1CCCCNCC3=CC=C4C=CC=CC4=C3
CCCN(CCC1)CC2CC=CC=CC(C(=O)NC(C)O)=C2C1
COC1=CC=CC=C1N2CCN(CC3=CC=C(C4=CC=C(Cl)C=C4)N3C)CC2
O=CNCCNCC=C(C1=CC=CC(Cl)=C1)CC
O=S(=O)(C1=CC=CC=C1)N(CCCNC2C=C(C3=CC=CC=C3)CC2)C4=CC5=CC=CC=C5S4
CN1CCC=C(C2=NSN=C2OC3CCN(CCCC4=C[NH1]C5=CC=CC=C45)CC3)C1=O
CCN1CN(C2=CC=CC=C2)C3(CCN(CCCC(=O)C4=CC=C(F)C=C4)CC3)C1=O
COC=C1C=CC(NC(=O)C2CCC3CN2C(=O)N3OS(=O)(=O)CCC)CC=C1
N#CC1=CC=CC=C1NC2CN(CCNC(=O)[NH1]C=C(C3=COC4=CC=C(F)C=C34)C=C)OCC2=O
C1C=C2C[NH1]C=C2NCCN(C)CC1
O=C(NCC=CCN1CCN(C2=CC=CC(Cl)=C2Cl)CC1)C3=CC=C(C4=CC=CC=[N+1]4[O-1])C=C3
COC1=CC=CC=C1N2CCN(CCCN=C(NC#N)C3=CC=CC=N3)CC2
CCN1CCCC1CNC(=O)C2=CC(C)=CC(O)=C2OC
C1C2=CC=C(CCN(C)CCNC3CN(C(=O)C=CC4=CC=C(Cl)C=C4C)C3C2)OC=C1
COC1=CC=CC=C1NCCN(CCCNC(O2)=CC(C3=CC=CC=C3)=CC=C2OC)C
CCOC(=O)CC1=CC=C(CN2CCN(C3=CC=CC=C3OC(C)C)CC2)N1C
FC1=CC=CC=C1N2CCN(CCCNC3CCC4=CC=CC=C4C3)CC2
CCCNCC1CC2C=C(C3=CC=CC=C3C2C)C1
COC1=CC=CC=C1N2CCN(CCCOC3=CC=C4C(=C3)SC(=O)N4C)CC2C
CCCOC(=O)C1=CC=CC=C1NCCN(CCCCCN2CCN(C3=CC=CC=C3OC)CC2=O)C
O1CCNCCN1CC2CNC(C3=CC=C(F)C=C3)C4=CC=C(F)C=C42
ClC1=CC=CC(N2CCN(CC3CC3C4=CC=CC=C4)CC2)=C1[O-1]
O=CCC1C2=CC(OCCF)=CC=C2N1C3CCN(CC4=CC5=CC=CC=C5[NH1]4)CC3
FC1=CC=C(CCC2NCCC(C3=CC=CC=C3OC4=CC=CC=C4)C2)C=C1
CCC1C2=CC(Cl)=CC=C2CC(NCCCNCC3NC(C(F)(F)F)=CC=C3)CO1
C1CCN1CCCN(CCC)CCCC=2[NH1]N=CC=CC=CC=2CC
CC(C)OC1=CC=CC=C1N2CCN(CC3=CC=CC(CN4CCCCC4=O)=C3)CC2
O=C(COC1=CC=C(CCNCCN(C2=CC=CC=C2OCC(F)F)F)PC=C1)NC3=CC=CN=C3
O=C1CCC2=CC=C(F)C=C2N1CCCN3CCC(N4C(O)=NC5=CC=CC=C54)CC3
CC(CCC1=C[NH1]C2=CC=C(C(=O)O)C=C12)N(C)C
OCC(O)CC=C1N=C([S+1]C2CCCCN2CC3=CC=CC=C3)N=N1
C123OC=CC=C(NCCN(CCCCN(C#N)C1)CC2C)C3OC
COC1=CC=C2C=C1NC3CN3CC=CC=C2C4=C(C)C=C(C)C=C4CN
CC=C1C=C[NH1]C=C(CCN(C)CC2=CC=CO2)C=C1
COC1=CC=CC(CNC2CN(CCOCC3CCC(C4=CC=CC=C4)CC3C)C2)=C1
O=C(CCCN1CCN(C2=CC=CC=N2)CC1)C3=CC=C(I)C=C3
C1C(=O)NC2=NC=CC1(C3CCCN3CCCN(CC4=NC=CC(C(F)(F)F)=C4Cl)C)C2S
CCN1CCCC1CNC(=O)C2=C(O)C(Br)=CC(O)=C2OC
COC1=CC=CC=C1N2CCN(CCCCNC(O)=C3C(NCC4OC=CC=C4O)C5=CC=CC=C53)CC2
COC1=CC=CC(N2CCN(CCCCNC(=O)C3CCCC3C)C2)=C1
FC1=CC=CC=C1N2CCN(CC3CC3C4=CC=CC=C4)CC2
CCCN(CCCC1=C[NH1]C2=CC=C(F)C=C12)C3COC4=CC=C5C(=C4C3)C(=O)NCC5
C12=CC=CN=C(N3CCN3CCOC4=CC=CC5=NC(O)=CC=C45)CC1=C2
OC1=NC2=CC=CC=C2N1CCN3CCN(C4CC(C5=CC=C(F)C=C5)C6=CC=C(F)C=C64)CC3
COC1=CC=C(C=C1O)CCCC(O)C(=O)NCCCC2C=C3C(C=NC(C)O3)C=C2CO
NC(=O)C1CC2=CC=CC=C2CN1C(=O)CCCCCCN3CCN(C4=CC=C5C=CC=CC5=N4)CC3
O=C(CCCN1CCC(C(=O)C2=CC=CC(F)=C2C)C1C3)CC=C(F)C=C3
O=C(NCC1NCCN(C2=CC(Br)=CC3=C2OCCC3C)C1C4)CC=C(F)C=C4
CC1=CC=CC=C1NC2CN(CCCCC3=CC=CC(O)=C3CC=CC(=O)[NH1])CC2
CC1=CC(C)=C(C2=CC=C3C(=C2)C(N4CCN(C)CC4)CC5=CC=CC=C5S3)C(C)=C1
C=1=CC=CC=1CCNCCOC2=CC=CC=3[NH1]C=C(O)C2=3
COC1=CC=CC=C1NCCN(CCCCNC(=O)C2=CC=CC(OCCCN3CCOCC3C)=C2)CC
FC=C1C=C(NCCN(CCCC[NH1]N=CC=CC=C=C)C1N)C
NC1=CC=CC(C=2SC=CC=2COC3=CC=C(C(N)=O)C=C3C=O)=C1
C1OC=CC=CC1C(C)CN2CCN(C3=CC=CC4=C3OCCO4)CC2=C
CC=1N=COC=1C2=NN=C(SCCCN3CCC4(CCC5=CC(F)=CC=C54)C3)N2C
O1CCNCCN1CCNC2=CC=CC=C2SC3=CC=C(F)C=C3
CCNC1CCC2=CC=CC3=C2C1CC4=CC=CC(OC)=C43
O=S(=O)(NCCCN1CCN(C2=NSC3=CC=CC=C23)CC1)C4=CC=C(Cl)C(Cl)=C4
COC1=CC=CC=C1NCC2N(CCOC(NC(=O)C3=CC=CC(C(F)(F)F)=C3)OC(C)C(C)C4=CC=CC)C4CC2
CN(C)C(=O)C1=CC=C(CN2CCN(C3=CC=CC(Cl)=C3Cl)CC2C)C1
CS(=O)(=O)N1CCC(CCN2CCN(C3=CC=CC(Cl)=C3)CC2C)C1
CON=CC=CC(CCCN1CCN(C2=CC=CC=N2)CC13)=CNC(C4=CC=C(CN5CCCCC5)C=C4)=CC3=O
[H]C([H])NCCN1CCN(CCCCNC(O2)C(O)C3(C(=O)CCC3)CC4=CC=CC=C4)CC2CC1=O
[N-1]=[N+1]=NC1=CC=C2[NH1]C=CC2=C1
O=C1C2CCCCN2C(=O)N1CN3CCN(C4=CC=CC5=C4OCCO5)CC3
O=C(NCCN1CCN(C2=CC(F)=CC(F)=C2)CC1)C3=CC=C4C=CC=CC4=C3
CCN1CCCC1CNC(=O)C2=C(O)C(Br)=CC(O)=C2OC
N#CC1=CC=CC=C1N2CCN(CCNC(=O)C3=CC=CC=C3CCCCC=O)CC2
COC1=CC=C(C=C1O)CCC2=CC=CC=C2CN(C)CC
COC1=CC=CC=C1NC2CN(CCCNC(=O)C=C3C=C(I)C4=CC=CC=C4S3=O)OCC2
OC1(C2=CC=C(Br)C=C2)CCN(CC3=C[NH1]C4=CC=CC=C34)CC1
ClC1=CC=CC(SC2=CC=CC=C2N3CCNCC3)=C1Cl
COC1=CC=C2C(=C1)C(C3CCN(CC4NCCNC4=O)CC3)=CN2C5=CC=C(F)C=C5
CCCN(C)C1CCC2=CC=C3[NH1]C=C(C#N)C3=C2C1
COC1=CC=CC=C1N2CCN(CC=CNC=3C(=O)N(C)C(=O)N(C)C=3)CC2
C1=C(C2=CC=CC=C2)CCN(CCCC3=C[NH1]C4=CC=CC=C34)C1
C12OC=CC=CC2(C(=O)NCCCC3CC1(CC3COCC4=CC=CC=C4C)C)OC
COC1=CC=CC=C1NC2CNCCN(C(=O)C3CCCC3CC4=CC=C5C=C4)CCN5CC2
CCN1CCCC1CNC(=O)C2=C(C)C(Cl)=CC(O)=C2OC
N1C(=O)C2=CC=C(F)C=C2CC1(N(CCCC=3N=C(C4CC4)OC=3CC5C)C5CN)C6=CC=C(F)C=C6
CCN1CCCC1CNC(=O)C2=C(O)C(I)=CC(OC)=C2OC
O=[N+1]([O-1])C1=CC=C2[NH1]C=C(C3=CCNCC3)C2=C1
CCCN(CCCCN1C(=O)CC(C)(C)CC1=O)C2COC3=CC=CC(OC)=C3C2
COC1=CC=CC(C(=O)NCCN2CCN(C3=CC=CC4=C3OCCO4)CC2)=C1
CCCN(CCC)C1CCC2=CC=CC(C3=CC=CO3)=C2C1
C1C(C)(C2)C3=NC1(N(CCF)CCNCCN(C4=CC=C5C=CC=CC5=N4)CC)CC=C(N)N3[NH1]2
CNC1CN(C=NC2=CC(Cl)=CC=C2N(NC(=O)C3=C(N)C=CC=C3C(F)(F)F)C4=CC=CC=C4)CC1
O=C(CCCN1CCC2C(C1)C3=CC=CC4=C3N2CCS4)C5=CC=C(F)C=C5
COC1=CC=CC=C1NC2CN(CCCCNC3(NC(=O)C=CC4=CC=C5C(=C4)OCCN5)C6=CC=CN=C63)CC2
NC(=O)C1=CC=C2[NH1]C=C(CCCCN3CCN(C4=CC=CC=C4)CC3)C2=C1
CCN1CCCC1CNC(=O)C2=C(Br)C=CC(O)=C2OC
OC(C1=CC=CC(O)=C1)C=CC2CCC(CC3=CC=CC=C3)CC2
CCCC1CN(C=C2CN3C=CC=CC3=C2OCC)C1
CCCOC1=CC=C2C(=C1)C=C(C3=CC=CC=C3OC)C2CCN(C)CC
COC=CC=C(CNCCOC1=CC=CC=C1C(C)CC)C
CCNC1CC=C2C=C[NH1]C=C(O)C=CC=C2C1
C1OC2=CC=CC=C2NCCN1CCN=CC(=O)N(C)N(C)C(=O)N(C)C(=O)C=C
CC(C)(C)CNC(=O)NCCCCNCCN(CCC1CC23C[NH1]C=CC(F)=C(OC)C=C2C3C=C1)Cl
CN(C)CCCOC1=CNC(CNCC(O)C(O)COC2=CC=C(Cl)C=C2C)C=CC=C1C3=CC=CC=C3
CNN=NC(CC1=CC=C2C(=C1)C(C3CCN(CCN4CCNC4=O)CC3)=CN2C5=CC=C(F)C=C5)=N
COC1=CC=CC=C1N2CCN(CCCCNS(=O)(=O)C3=CC=C(C)C=C3)CC2
C=CC1C2=CC(C(C)(C)C)=CC=C2CN1CC3=CC=C(O)C(Br)=C3
COC1=CC=CC=C1N2CCN(CCNC(O)=CC3=C(I)C4=CC=CC=C4C3=CO)CC2
COC1=CC=CC=C1N2CCN(CCCOC3=CC=C(C4=CN5C=CC=CC5=N4)C=C3)CC2
CC1=CC=CC(Cl)=C1N2CCN(CC3CC3C4=CC=CC=C4)CC2
C1OC(=O)NC=CC=CC1CCCCN2CCN(C3=CC=CC4=CC=C(C)C=C34)CC2=C
COC1=CC2(NCCN(CCNC=NC3SC=C(C4=CC=CC(C)=C4)C=N3)C2=C)N=CC=CC=C1
CCCN(CC=CI)C1COC2=C(O)C=CC=C2C1
NC(=O)C1=CC=C(F)C=C1CC(NC2=CC=C(CN3CCNCC3)C=C2)CC
N#CC=C1C=CC(C=C2C=CC(NC(=O)C=3SN=NC=3CO)=C2)=C1
CC=C1C(NCCNCC2CCN(C3=CC4=CC(=C3F)C(C)(C)CC4)CC2)CO1
CC1=CC=CC=C1N2CCN(CCCCCNC(=O)C=CC3=CC=C(Cl)C=C3)CC2
C#CC=CC1(C#CC=CC=CC2N=C(S)N(C)C(=O)C2=CO)CN(C)C1
COC1=CC=CC2=C1NCCN2CCCCNS(=S)(=O)C=CC=CC=C
CCCN(CCCC1=C[NH1]C2=CC=C(F)C=C12)COC3=CC=C4C(=C3C)C(=O)NCC4
O=C(CCCNC1CC(C2=CC3=CC=C(F)C=C3S2)CC1)C4=CC=C(F)C=C4
C1CCOC(=O)C=CCC=CN1CCCCN2CCN(C3=CC=CC=C3OC)CC2C
C1C2=CC=C3C1(NCCN(CCC4=C(C)C=CC5=C4C=CC(=O)N5C)C(C)C)CC(F)=CC3=N2
CC1=CC=CC(S(=O)(=O)NCCCCN2CCN(C3=NSC4=CC=CC=C34)CC2)=C1
FC=CC=CC[NH1]C=CCCCN1CCN(C2=CC=C3C(=C2)OCCO3)CC1C
CC1=CC=C(CCCNCC2=CC=C(C(N)=O)C=C2)C3=C1CC4=CC=C(C(F)(F)F)C=C4C3
O=C(NC1=CC=C(CCN2CCN(C3=NC=CC=N3)CC2)C=C1)NC4=CC=CC=N4
CN1CCN(C2=NC3=CC=C(O)C=C3SC4=CC=CC=C42)CC1
CNCCC=C(SCN=CN(CCCN1CCN(C2=CC=CC=C2)CC1C)C=O)N
C1C=C2C=C3C(NCCN(CCCC4C=C[NH1]C=CC=C(CC)C=C4)C3=CC)(Cl)CC2=N1
O=C1N(CCN2CC3=CC=CC=C3C2)CCN1C4=CC(Cl)=CC(Cl)=C4
C1C=C(S(=O)(=O)NCCCCN2CCC(C3=NOC4=CC(F)=CC=C34)CC2CN)CC1
COC1=CC=CC=C1N2CCN(CCCC=3C=CN=C(C)SN=CC=3)CC2
C=CCN1CCC2C3=C(C=CC=C3OC)CCC21
OC(CNC1CCCCC1)COC2=CC=CC=3[NH1]C=CC2=3
CC(C)N1CN(C2=CC=CC=C2)C3(CCN(CCCC4=C[NH1]C5=CC(F)=CC=C45)CC3)C1=O
CC(C)CCC(=O)N1CC=CC2C(Cl)=CC=3[NH1]C=C(C1=3)CC2
C1NCC2CC(C1)CC(C(=O)NC3=CC=C4C=CC=CC4=C3)C5=CC=CC=C52
OC1=CC2=C(C(I)=C1O)CCNCC2C3=CC=CC=C3
COC1=CC=CC=C1N2CCN(CCCN3C(O)=CC(=C3O)C(CC#N)CCCC=CCCC)C2
COC1=CC=CC=C1OCCNCCSC2=CC=CC=C2OCC3=CC=CC=C3
O=C(CNCC=NCCC1=CC=CC2=C1OCC3=CC=C(C(O)=C32)O)NC4=CC=C(F)C=C4
COC1=CC=CC=C1N2CCN(CCCCNC(=O)C3=CC=C4C=CC=CC4=C3)CC2
COC1=CC2=C[NH1]C=C(CCCCN3CCN(C4=CC=CC=C4OCC5=CC=CC=C5C#N)CC3)C2=C1
COC=CC1=CC=CC2=C(OCC(N)C(=O)NCCCN3CCN(C4=CC=CC(C(F)(F)F)=C4)CC3)C=C1C2=O
CCCOC(=O)C1=CC=CC=C1NC2CN(CCCCN3C(=O)C4CCCCN4C3)OCC2
ClC1=CC=C(N2CCC(NC3CCOC4=CC=CC=C43)CC2)C=C1
C1=CC2=CC(OCCNCCCC3=C[NH1]C4=CC=CC=C34)C=CC2=C1
COC1=NSN=C1NCCN(CC2(CC3=CC=CC=C3)N(C)C(=O)CC4CC42)C
COC1=CC=CC2=C1NCCN(CCN(C(=O)CC34CNCCC3(O)C=CC5=C[NH1]C6=NC=CC6=C5C4)CC)C2
COC1=CC=CC=C1N2CCN(C3C=CC=C(C(=O)NC45CCC6CC4CC(C#N)(C6)C5C=C3)CC)C2
CC(C)S(=O)(=O)N=C(N)NCCC(CCCN1CCN(C2=CC=CC(Cl)=C2)C1)=O
O=CC1C=CC2CC2CN3CCC(C4=CC5=CC=C(Cl)C=C5S4)CC3C1N
CCN1CCCC1CNC(=O)C2=C(Br)C(Cl)=CC(O)=C2OC
O=C(CCCN1CCN(C2=NOC3=CC=CC=C23)CC1)C4=CC=C(F)C=C4
O=C1N(CC2CCCNC2)CCN1C3=CC=C4[NH1]C=CC4=C3
CS(=O)(O)=NC1=CC(C[NH1]C(CCN(O)C2CC2)=C(C)CC3=CC=CC=C3)=CC=CC1=C
CN1CC(CNC(=O)C2=CC=CC(=C2)C(F)(C(F)(F)F)CNCCF)CC1
CCCCC(C)NC(=O)C1=CC2C3=CC=CC=4[NH1]C=C(C3=4)CC2N(C)C1
CNCC1CC(C2=C[NH1]C3=CC=C(F)C=C23)OC4=CC=CC=C41
COC1=CC=C2C(=C1)C(C3CCN(CCN4CCNC4=O)CC3)=CN2C5=CC=C(F)C=C5
NNC(=O)C1CCC2=CC(F)=CC=C2C1
CCC1=CC=CC=C1N2CCN(CCCNC(=O)CCCC3=CC=CN=C3)CC2
OC1=NC2=C(OCCNCC3=CC=CC=C3)C=C(Cl)C=C2[NH1]1
FC1=CC=C(CCCN2CCC(C3=CC=CC(C4CCC4)=C3)CC2)C=C1
C=CCNC1CCC2=C(O)C=CC=C2C1
O=C(CCCNC1CC(C(=O)[NH1]C2=CC=C(F)C=C2)CC1)C3CCCC3
C123C=CC=CC2(NCCN1CCC4=CNC(C5=CC=CC(NS(C)(=O)=O)=C5)=N4)CC=CC3=N
CNC(=O)SC1=CC(CCCCNC2CN(CC3=CC=CC=C3)CCC2)=CC=C1
CC1=CC=C(O)C2=C1C3CCCN(C)C3CO2
CCCN(CCC)CC1CCC2=CC=CC(C(N)=O)=C2C1
C12CN3N=CC2(NCCCN1CCCN4C(O)=CC=C4OCC5=CC=CC(C(=O)NCCOCC)=C5C=C)N3
O=CC1=C[NH1]C2=CC=C3C(=C12)CC(N4CCCC4)CC3
CCC(CC1)NCCN(C2CC(C3=CC=C(F)C=C3)C4=CC=C(F)C=C42)CC1=O
COC1=CC=CC=C1NC2CN(CCCC3NN=C4C=CC=CC4=C3C5=CC=C(F)C(Cl)=C5OC)CC2
CC(=O)NC1=CC=CC(CCN2CCN(C3=CC=CC4=NC(C)=CC=C34)CC2)=C1
CCC1=CC=CC=C1N2CCNCC2
CC1=CC=CC(C)=C1OCC2N(C)CCC3=CC=C(C(N)=O)C=C32
C12OC3=CC=CC=C3NCCN2CC=CN1CCNC4CC(NC5=CC(C)=CC=C45)=CCC
COC1=CC=C(N2CCN(CC(O)COC3=CC=CC=4N=C[NH1]C3=4)CC2C)C1
CCNC(=O)NCC1CCN(CCC2OCC3=CC=CC=C32)CC1
N#CC1=CC=CC=C1N2CCN(CCCCN3C=CC4=CC=CC=C4C3=O)CC2
C1OC2=CC=CC=C(N3CCNCC3)C=CC2=C1
CCN(CC)C(=O)NCCC1C(Cl)=CC=CC(OC)=CC(=O)N1CCCCN2CCN(C3=CC=CC=C3OC)CC2
COC1=CC=CC=C1NCCN(CC2=COC3=CC=CC=C3C(=O)N2C)CC
C1CCCC(=O)N(C)CC=CC=C1CN2CCN(C3=CC=CC=C3Br)CC2N
O=[N+1]([O-1])C1=CC=CC=C1N2CCN(CCCSC3=NC4=CC=CC=C4S3)CC2
CN1N=CC(C2=CC=C3C(=C2)C(C4CCN(CCN5CCNC5=O)CC4)=CN3C6=CC=C(F)C=C6)=N1
C=1CCN(CCCC(=O)C2=CC=C(Br)C=C2C)CNN=C(C3=CC=CC=C3)C=CC=1
O=S(=O)(NC1CCC(CCN2CCC(NC3=CC(Cl)=CC=C3Cl)CC2)CC1)C4=CC=C(Cl)C=C4
COC1=CC(N)=C(Cl)C=C1C(=O)NC2CCCCN(C(C)C)C2
O=CN(CCCC1NCCN(C2=CN(C3=CC=C(F)C=C3)C4=CC=CC=C24)C1C)SC5CCCC5
CCC(=O)NC1=CC=CC(CCN2CCN(C3=CC=CC4=NC(C)=CC=C34)CC2)=C1
CC1=CC=CC(=C1Cl)C=C(Cl)C2NCCN(C)CC2
FC1=NC=C(OCCCC2=CC=CC=C2Cl)C=C1[NH1]CCN3CCOCC3
OC1=NC2=CC=C(CCN3CCN(C4=CC=CC5=C4OCCO5)CC3)C=C2O1
CN1CCN(C2CN3C=CC=C3SC4=CC=CC=C42)CC1
CC(C)C1=CC=CC=C1OCCN2CCC(NS(=O)(=O)C3=CC=C(F)C=C3)CC2
COC1=CC=CC=C1C(CNC2CCC(CCC3=C[NH1]C4=CC=C(F)C=C34)CC2)=CCC
CCCNC1=CC=C2C=C1CCC2CCCCNC(=O)CC3CCNCC3
CCCN(CC=CI)C1COC2=C(O)C=CC=C2C1
CN(C)CCC1=C[NH1]C2=CC=C(CC3=CC=C(F)C=C3)C=C12
CCCN1CCCC2=C(O)C(C=O)=CC=C2OCC1
OC(C1=CC=CC=C1C(F)(F)F)N2CCN(C3=CC=CC(Cl)=C3)CC2
CC(C)N1CCN(C2CC(C3=CC=C(F)C=C3)C4=CC=C(Cl)C=C42)CC1
NN1C(SCCCN2CCN(C3=CC=C4C=CC=CC4=N3)CC2)=NC5=NC=CC=C5C1=O
CCCN(CCC)C1CCC2=CC=CC(O)=C2C1C
CC1=C(S(=O)(=O)NCCCCN2CCC(C3=NOC4=CC(F)=CC=C34)CC2)SC5=CC=C(Cl)C=C15
O=C1C2=CC=CC=C2N=CN1CCCCN3CCN(C4=CC=CC(Cl)=C4)CC3
COC1=CC=CC=C1N2CCN(CCCCN3CCC4=CC=CC=C4C3)CC2
COC1=CC=CC=C1N2CCN(CCCCN3C(O4)=CC(=C3O)C(C4=O)CCC5=CC=CC=C5)CC2
CC=C1C=CC(NC2CN(CCC=C3C=CC(CN4CCCCC4=O)O3)CC2)=CC=CC=N1
CC(C)C1=CC=CC=C1OCCNCC2COC(C3=CC=CC=C3)(C4=CC=CC=C4)O2
N=CN(C1=CC=C2C(Cl)=C1)C3=CC=C(C4=CC=CC=C4)C=C3C2CCNC5CCCC5
CCCN(CCC)C
O=C1N(CCC2CCN(CC3COC4=CC=CC=C4O3)CC2)CCN1C5=CC=C(F)C=C5
COC1=CC2=C3C=C1NCCN3CCCCC(=O)C=CC=C(N2)CCO
C1OC2=CC=CC=C2NCCN1CCCCCNC(=O)C34CC5CC(C(C)C5)C3C4C(=O)N(C)CC
O=C(NC1CCC(CCN2CCN(C3=CC=CC(Cl)=C3Cl)CC2)CC1)C4CCCCC4
C1NCC2N(C=NC=CC=C2C=CN=C=O)C1
C1=CC=C(CNCCOC2=CC=CC=3[NH1]N=CC2=3)C=C1
CNC(=O)C1=CC2=CC=C1S(=O)C3=CC=C(CN4CCN(C5=CC=CC=C5OC)CC4)C=C32
O=S(=O)(C1=CC=CC=C1)N(CCCN2CC=C(C3=CC=CC=C3)CC2)C4=CC=CC=C4I
O=C(NC1CCC(CCN2CCN(C3=CC=CC(Cl)=C3Cl)CC2)CC1)C4CCCCC4
CCCN(CCC)C1CCC2=CC=CC(O)=C2C1C
C1OC2=CC=COC(CCNCCC(O)C(O)C(O)C1(CC(C)C3=CC(F)=C(OC)C=C3C(C)C)OC(C)C=O)N(C)CC=C2
COC1=CC=CC(C(=O)NCC2CCCN2CC3=CC=CC=C3)=C1OC
COC1=CC=CC=C1NCCNCCCCNC(=O)C2=CC=CC=C2S
O=C1COC2=CC=CC=C2N1CCCN3CCC(N4C(O)=NC5=CC(F)=CC=C54)CC3
NNC(CCCN1CCN(C2=NSC3=CC=CC=C23)CC1)=NC4=CC(F)=CC=C4C=O
COC1=CC=CC(OC)=C1OCCNCCOC2=CC=CC=C2OCC3=CC=CC=C3
C=CCN(C)CCC=C1C=C(CN2CCN(C3=CC=CC=C3OC)CC2)N1C
O=C1CC2(CCCC2)CC(=O)N1CCN3CCN(C4=CC=CC=C4F)CC3
CCCN(CCN1CCN(C(=O)C2=CC3=CC=CC=C3S2)CC1)C4CCC5=C(O)C=CC=C5C4
CCCCCCCCN1CCN(C2=CC=CC=3C=COC2=3)CC1
CON=C(CCN1CCN(C2=CC=CC=N2)CC1)C3=CC=C(Cl)C(Cl)=C3
C1=CC(=O)NC=CC=CC1(NCCN(CCCNC(=O)C2=CC=CC=C2OCC(F)F)F)C
N1S(=O)(=O)C=CC=C1C#CC=CC=C(CC2=CC=CC=C2)C=C
CC(=O)NC1=CC=CC(CCN2CCN(C3=CC=CC4=NC(C)=CC=C34)CC2)=C1
C#CC=CC=CC(C(=O)NCCN1CCN(C2=CC=CC=C2OC)CC1)=C
O=C(NC1CCC(CCN2CCN(C3=CC=CC(Cl)=C3Cl)CC2)CC1)C4CCCCC4
CCOC=CC=C(C1CC1COCC(N)C2(O)C(C(=O)NO)C=CC2C(F)F)F
COC1=CC=CC=C1N2CCN(CCC(O)CNC(=O)NC(=O)C3=CC=C4C=CC=CC4=C3C5=C)C=CC=C5CC2
O=C1C2=CC=CC=C2C(=O)N1CCCCNCC3=CC=CC=C3
CCCN(CCC)C1CCC2=CC=CC(C(N)=O)=C2C1
COC1=CC=CC=C1OCCNCCCC2=C[NH1]C3=CC=C(F)C=C23
COC1=CC=CC=C1N2CCN(CC3=CC=C(CNC(=O)C4=CC=C(C)C=C4C)C3)CC2
ClC1=CC=C2[NH1]C=C(CCCCN3CC=C(C4=CC=CC=C4)CC3)C2=C1
CCCCCCN1CCN(C2=CC=CC3=C2OCCO3)CC1
OC1=C2C(=C(O)N1OCCN3CCN(CC4=CC=CC=C4)CC3)CC5=CC=C(F)C=C5P2
O1C(C2=CC=C3C(=C2)OCO3)CCN1CCC4=C[NH1]C5=CC=C(F)C=C45
C1CCOC(=O)C2=CC=CC=C2NCCN1CCCNC(=O)CSC3=NC=CC=N3
COC1=CC=CC=C1N2CCN(CC=CC3=CC=C(OC)C(OC)=C3O)CC2
CN1CCC(C=CC2=CC=CC=C2CC3=CC=C(Cl)C=C3)CC1
O=C(CCCN1CCN(C2=CC=CC=N2)CC1)C3=CC=CC=C3
CC(C)OC1=CC=CC=C1NCC2N(CCCCCCCNN=CC(Cl)=C(N3C4CNCC(C5=CC=CC=C5)C4)OC(C)C3)OCC2
NCCC(=O)C1=CC=C2[NH1]C=C(C3CCNC3)C2=C1
CN1CCC2=CC=CC=C2CC3=CC(O)=C(Cl)C=C3CC1
CCC1=CC(OC)=C(O)C(C(=O)NCC2CCCN2CC)=C1Br
NC(=O)C1=CC=C2C(=C1)CCOC2CCN3CC=C(C4=CC=CC5=CC=C(F)C=C45)CC3
COC1=CC=CC=C1NC2CN(CCN(C(=O)C34CCC(CC3)CC4C=O)OC5=CC=CC=C5)CC2
CCN1CCCC1CNC(=O)C2=CC(Br)=CC3=C2OCC3
COC1=CC=C(C=C1O)C2(C)CCN(C3=CC(Cl)=CC=C3Cl)C2
O=C1NC(=O)C=C1C2C3=CC(N4CC5=CC=CC=C5C4)=CC=C3CN2CCOCC6C7=CC=C(N=C=S)C=C76
N1C=NC=C2NC(C3=CC=CS3)=NC2=N1
NN1C(SCCCN2CCN(C3=CC=C4C=CC=CC4=N3)CC2)=NC=5SC=CC=5C1=O
CCOC1=CC=CC(C(C2)=O)=C1CNCCN2CCCCN(C)CCC3=C[NH1]C4=CC=C(F)C=C34
C1OC2=CC=CC=C2NCCN1CCCCN3N=C(N4C=CC5=CC=CC=C54)C=CC3=O
O=C(NCCC1CCN(CC2COC3=CC=CC=C3O2)CC1C4)CC=C(F)C=C4
COC1=CC=CC=C1N2CCN(CCNCCC3=C[NH1]C4=CC=CC=C34)CC2
CN(C)C1CC=C(C=CC=C2[NH1]C=C(CCCCNC3=CC=C(N4CCN(C)CC4)C=C3)C2=CC)C1
COC1=CC=CC=C1N2CCN(CCCCNC(=O)C3=CC4=C(S3)CCCC4)CC2
CC1=CC=CC(S(=O)(=O)NCCCN2CCC(C3=NOC4=CC(F)=CC=C34)CC2)=C1
CC(C)N1CCN(CCN2CCC(C3=CN(C4=CC=C(F)C=C4)C5=CC(Cl)=CC=C35)CC2)C1=O
COC1=CC=CC=C1N2CCN(C3CC(NC(=O)C4=CC=CC5=CC=CN=C45)CC3)CC2
COC1=CC(Br)=CC(C(=O)NC2CC3CCCC(C2)N3CC4=CC=C(F)C=C4)=C1OC
COC1=C(C(=O)NCC2CN(CC3=CC=CC=C3)CC2)C=C(Br)C4=CC=CC=C14
CNCC1N(C=NC=C2C=CC=C(N3CCN(CCCC4=C[NH1]C5=CC=C(OC)C=C45)CC3C=O)OC=C2[NH1])C=N1
C1=CC=C2C(OCCCNCCC3=CC=CC=4[NH1]C=CC3=4)=C[NH1]C2=C1
BrC1=CC=C(N2CCN(CC3=CC=CC=C3)C=4C2)CC=C[NH1]C=CC1=4
CCN1CCCC1CNC(=O)C2=CC3=CC=CC=C3C=C2OC
C[N+1]([O-1])C1=CC=C(N2CCN(CCC3=CC=CC=C3C4=CC=CC=C4C)C2C)C1
O=S(=O)(NCCCCN1CCC(C2=NOC3=CC(F)=CC=C23)CC1)C4=CC=C5C=CC=CC5=C4
O=C1CC(C2=C[NH1]C3=CC=CC=C23)C(=O)N1CCCCN4CCC(C5=C[NH1]C6=CC=CC=C56)CC4
CC=CCN(C)CC1=CC(Cl)=C2C=C1CCC2
CC1=CC=CC=C1N2CCN(CCCNC(=O)C3=CC4=CC=CC=C4S3)CC2
COC1=CC=CC=C1NCC2N(CCCCNN=CCC(N=CC=CC=CON)NC3=CC=CC=C3F)CC2
COC1=CC=C2C(=C1)C(CCCN(C)CCCN3CCN(C)CC3)CCC2
CC1=CC=C2C(=C1)OC(CNCCCNC3=NCCCN3)CC2
COC1=CC(N)=C(Cl)C=C1C(=O)NC2CC3CCC(C2)N3CC4=CC=CO4
C1OC2=CC=C([N+1](=O)[O-1])C=C2NCCN1CCN3C(=O)C4CCCN4C3=O
O=[N+1]([O-1])C1=CC=C2[NH1]C=C(C3=CCNCC3)C2=C1
COC1=CC=CC=C1N2CCN(CC3=CC=C(C4=CC=C(F)C=C4)[NH1]3)CC2
CC(=O)NC1=CC=C2[NH1]C=C(C3CCN(C)CC3)C2=C1
COC=CC(Br)=CC1(C=CC=C(CN2CCN(C3=CC=CC=C3Cl)CC2C)C1=C)O
OC1=NC2=CC(C3=CC=CC=C3)=NC2=C(O)N1CCN4CCN(C5=CC=CC=C5Cl)CC4
CC=CC1=C(CN2CN(CCOC3=CC=CC4=C3NCCN(C(=O)C5=NOC6=CC=CC=C56)CC4)CC2)C=CC=C1OCCCC
OC1=CC2=C(C=CC=C2OCCNCC3CCC(C4=CC=CC=5C=COC4=5)CC3)C=C1
O=C1CC2(CCCC2)CC(=O)N1CCN3CCC(C4=CC=CC=C4)CC3
OC1(C2=CC=C(Cl)C=C2)CCN(CC3=C[NH1]C4=CC=CC=C34)CC1
CC=CN1C(=NC#N)N(C2=CC=CC=C2)C(=O)C1
O=C(O)C1=COC2=CC(OCCCNCCC(C3=NOC4=CC(F)=CC=C34)CC)CC=C2C1=O
CC(=O)N1C=CC=CC2NCCN(CCCC3=C[NH1]C4=CC=C(F)C=C34)C2=C1
C1=C(C2=CC=CC=C2)CCN(CCCC3=C[NH1]C4=CC=CC=C34)C1
O=C(CCCN1CCC(C2=NOC3=CC(F)=CC=C23)CC1C4)NC5=CC=CC=C5S4
CC(C)NC(=O)NC1CCC(CCN2CCN(C3=CC=CC(Cl)=C3Cl)CC2)CC1
CN1CCC(=CC2=CC=CC=C2CC3=CC=CC=C3C#N)CC1
C1=CC=C(OC2=CC=CC=C2C3CCNCC3)C=C1
COC=CC=C1[NH1]C(C(=O)C2CCCN2C(=O)C3CC4CCC3C4)CC1=C
C1CN=C(O)NC=C1C=NOC(CCCNCC2N(C3=CC=CC=C3OCC(C)(C)C)CC2)C=C
CC(C)CC(=O)NC1CCC2=CC(CCN3CCN(C4=NSC5=CC=CC=C45)CC3)=CC=C21
OC1=CC=C2C=C1C3CCN(CC4CC4)C3C2
CCN1CCCC1CNC(=O)C2=C(OC)C(O)=CC(Br)=C2OC
C1NCCNC2C=CC3=CC=CC=C3C(=O)CC=C2CC1
COC1=CC=CC=C1N2CCN(CCNC(=O)C3CC4CCC3C4)CC2
NN1C(SCCCN2CCN(C3=CC=C4C=CC=CC4=N3)CC2)=NC=5SC6=C(C=5C1=O)CCNC6
COC1=CC=CC=C1N2CCN(CCCCNN=CC(Cl)=CN=CN3CCOC(C)C3C)CC2
CC=C1C=CC(NCC2N(CCCC3=CC=C(C(N)=O)C=C3CC)CCC2)=CC=CC=N1
O=C(NCCC1CCN(CC2COC3=CC=CC=C3O2)CC1)NC4=CC=C(C5=CC=CC=N5)C=N4
C123C=CC4=CC(NCC5N1CCC6N(C)C7CC8=CC(F)=CC=C8C=C7C6=C54)C2=N3
COC1=CC=CC=C1N2CCN(CCN3C(=O)CCCCNC3=O)CC2
COC1=CC=CC=C1C(O)CCCC2C(C)(C)C3CCC4=CC=C(O5)C(C(=O)O)=C4C3CC52
CC(C)OC1=CC=CC=C1N2CCN(CC3=CC=C(CN4CCCCCCC4=O)C=C3)CC2
O=CN1CC(CCCCN2CCN(C3=CC=CC=C3)CC2)CCOC4=CC=CC=C4O1
CN1CCC2=CC=CC=C2CC3=CC(Cl)=C(O)C(Cl)=C3CC1
CCN1CCCC1CNC(=O)C2=CC(Cl)=CC3=C2OCC3
COC1=CC=CC=C1N2CCN(CCCCNC(=O)CCC3=CC=CC=C3)CC2
CCCN1CCCC2C3=C(O)C=CC=C3OCC21
CC=1N=COC=1C2=NN=C(SCCCN3CCC4(CCC5=CC(F)=CC=C54)C3)N2C
COC1=CC=CC2=C1NCCN(CCCCNC(=O)CC3=CC=C(O)C=C3Cl)C2
CCCN(CCC)C1CCC2=CC=CC(C3=CC=CO3)=C2C1
O=C(NC1CCC(CCN2CCN(C3=CC=CC=4[NH1]C=CC3=4)CC2)CC1)C5=CC=C(F)C=C5
COC1=CC=CC2=C1NCCN2CCC=CC=CC(=O)CSC=CC=CCNC3CN(C)C(C)C=C3[NH1]
C1NCC2=C1C=CC=C2Cl
COC1=CC=CC=C1N2CCN(CCCCCC(=O)C3=CC=CC(Cl)=C3)CC2
OC1(C2=CC=C(Br)C=C2)CCN(CC3=COC4=CC=CC=C34)CC1
CCCNC1CCC2=CC=CC(OC)=C2C1
NN1C(CCCCNC2CN(C3=CC=C4C=CC=CC4=N3)CCC2=N)C5=CC(Br)=CC=C5C1=O
COC1=CC=C(Cl)C=C1NC(=O)CC2CCC(CCN3CCN(C4=NSC5=CC=CC=C45)CC3)CC2
COC1=CC=C2C(=C1)CCC=C2CCCN3CCN(C4=CC=CC=N4)CC3
COC1=CC=CC=C1N2CCN(CCCCNC(=O)C3=CC4=CC(OCCF)=CC=C4[NH1]3)CC2
CNCCCN=C(S)NC1=CC=C(NC(=O)NCC2CCC(O)CC2)C(F)=C1C
O=C(NCCCCN1CCN(C2=NOC3=CC=CC=C23)CC1)C4=CC=CC=C4
CC1=CC=C2C(N3CCN(CCC4=CC=CC(NC(=O)C=5SC=NC=5C)=C4)CC3)=CC=CC2=N1
OC1(C2=CC=C(Cl)C=C2)CCN(CC3=C[NH1]C4=CC=CC=C34)CC1
ClC1=CC=CC(N2CCN(CCCCC3=C[NH1]C4=CC=C(F)C=C34)CC2=C1)Cl
O=C(CCCN1CCN(C2=NSC3=CC=CC=C23)CC1)C4=CC=C(F)C=C4
CN1CC(C2NCCC(CC3=CC=CC=C3C)C2=O)CC1
C1CCCCCCCCN1CCNC=CC=C(C2=CC=NC=C2)C(=O)C
C1C=C2C=C(CCCN3CC=C(C4=CC=CC=C4)CC3C)CC=C2[NH1]1
COC1=CC=CC=C1N2CCN(CCCNC(=O)CC3(CCCC3)CC(=O)N)OCC2
O=C(CCCN1CCN(C2=CC=CC=C2O)CC1)C3=CC=C(F)C=C3
OC1(C2=CC=C(Cl)C=C2)CCN(CC3=C[NH1]C4=CC=CC=C34)CC1
COC=CC1=CCSC(C2CCN(C(C)C(=O)NC3C4CCC(CC4)C3C)CC2)=CC1
CNC(=O)C=CN=CN=C(NCCCN1CCN(C2=CC=CC(Cl)=C2)CC1)C(C)CN[NH1]
FC=CC=C[NH1]C=CCCCNCC1OC=C(NC2=CC=CC(Cl)=C2Cl)C=C1C
COC=CC=CCC1=CC=C(CCN2CCN(C3=CC=CC=C3OC)CC2)[NH1]1
CCN1CCC2=CC(OCCF)=CC3=C2C1CC4=CC=CC(O)=C43
C1=CC=C(CN2CCN(CC3=CC=C(C4=CC=CC=C4)C=C3)CC2N)C1
COC1=CC(C)=CC2=C1C3CCCN(C)C3CO2
CC(=O)NCC1=CC=C2C(=C1)C(N3CCN(C)CC3)CC4=CC=CC=C4S2
C#CCOC1=NS2N=C1CNCC(=O)N(CC)CC2=O
NC1=CC=CC(=C1)C(=O)N(CCCCN2CCN(C3=CC=CC=C3Cl)CC2)CC=CC=O
CNCCC1=CC=CC=C1CC2=CC=CC(C3=CC=C(O)N=C3)=C2CC
CCCCCCCCC(=O)OC1=CC=C2[NH1]C=C(CCN(C)C)C2=C1
COC1=CC=CC=C1NC2CN(CCCC3CCCN3S(=O)(=O)C4CCCC4)CC2
CCCCOC1=CC=CC=C1N2CCNCCCC(NS(=O)(=O)C3=CC=C(C)C=C3Cl)C=CC=CCC2
O=C1C2CCCN2C(=O)N1CCC3NCCN(C=CC4=CC=C(F)C(Cl)=C4C)C3
C1C=CC(=O)OC=CC(N2CCN(C3=CC=CC(C(F)(F)F)=C3)CC2=C)C=C1
OCCN1CCN(C2=CN=CC(N3CCN(CCC4=C[NH1]C5=CC=CC=C45)CC3)=C2)CC1
O=C1C2=CC=CC=C2C(=O)N1CCCCN3CCN(C4=CC=CC=C4)CC3
COC1=CC=CC=C1N2CCN(CCCCNC(=O)C=CC=CC3=CC=CC=C3)CC2
CC1=CC=CC(OCCNC2C(COC=C3C=C[NH1]C(S)N(C)CC=C3)C2)=CC=CC=N1
CCCN(CCC)C1CC2=CC=CC3=C2N(CC3)C1
COC=C1C=C[NH1]C=C(CCCCN2CC3=C(C=CC=C3C4=CC=CC=C4)CC2)C=C1
COC1=CC=CC=C1N2CCN(C(=O)CCCCN3CCN(C4=CC=CC5=CC=CC=C45)CC3C=C2)CC
CCOC1=CC=CC=C1N2CCN(CC3=CC=C(CN4CCCCCCC4=O)N3C)CC2
O=C1N(CCN2CCCCC2)CCN1C3=CC=CC=C3[N+1]4=CC=CC=C4
O=C(NCC1=CC=C(CN2CCC(C3=C[NH1]C4=CC=CC=C34)CC2)C[NH1]1)C5CCCC5
O=C1CC(C2=CC=CC=C2)C3=CC=CC(CCN4CCN(C5=NSC6=CC=CC=C56)CC4)=C3N1
OCCN1CCN(CC2CNC3=CC=CC=C3SC4=CC=C(C5(O)CCC5)C=C42)CC1
BrC1=CC=CC=C1N2CCN(CC3CC3C4=CC=CC=C4)CC2
C1=CC=C(OCCN2CCN(C=C3C=CC(Cl)C=C3)CC2)C=C1
OC1=NC2=CC=CC=C2N1C3CCN(CC4COC5=CC=CC=C5O4)CC3
O=COC=CC(C1CNCCN(C(=O)CCCCC(CCl)C)CC1)=CCCC
CN(CCCCN1CCN(C2=CC=CC=C2Cl)CC1C)C=O
CC1=CC=C2C(N3CCN(CCC4=CC=CC5=C4OCC(=O)N5C6CC6)CC3=C)C=CC2=N1
ClC=CC=C[NH1]C=CCCCCNCC1OC2=CC=CC=C2OC1C
OC=C1C=C(C(=O)NC2CCN(C3=CC=CC(C(F)(F)F)=C3)CC2)C=C1
CCCN(C1)CCC2=CC=C(O)C=C2C1
CCC1CNC2=C(CCN3CCN(C4=CC=CC=5SC=CC4=5)CC3)C=CC=C21
COC1=C(Cl)C=C(Cl)C(O)=C1C(=O)NCC2CCCN2CC3=CC=C(F)C=C3
COC1=CC=C2C(=C1)C(C3CCN(CCN4CCNC4=O)CC3)=CN2C5=CC=C(F)C=C5
CCCN(CCCC1=C[NH1]C2=CC=C(F)C=C12)C3COC4=CC=CC(OC)=C4C3
COC1=CC=C(Cl)C=C1N2CCN(CCCCNS(=O)(=O)C3=CC=C(C(C)(C)C)C=C3)CC2
CN(C)CCN1C=C(CN2CCN(C3=CC=CC(Cl)=C3)CC2O)C=NC=C1Br
COC1=CC=C2C=C1NC3CC2(OCOC=C4C=CC=NC(C)=C(C)C=C4)CC3
O=S(=O)(NCCCN1CCN(C2=NSC3=CC=CC=C23)CC1)C4=CC=C(Cl)C(Cl)=C4
O=C1C2CCCN2C(=O)N1CN3CCN(C4=CC=CC=5[NH1]C=NC4=5)CC3
COC1=CC2=C3C(=C1)C4=C(C=CC(O)=C4O)CC3N(C)CC2
O=S(=O)(NCCCN1CCN(C2=NSC3=CC=CC=C23)CC1)C4=CC=C(Cl)C=C4
O=C(CCCN1CCN(C2=NSC3=CC=CC=C23)CC1)C4=CC=C(Br)C=C4
O=C(NCCCCN1CCN(C2=CC=CC=C2OCCF)CC1)C=CC=C(OCCF)O
COC1=CC=C2C(=C1)C(C3CCN(CCN4CCNC4=O)CC3)=CN2C5=CC=C(F)C=C5
CC=C1C=CC(NC2CN(CCC3=CC=CC4=C3OC5=CC=CC=C54)CC2)=CC=CC=N1
COC(=O)C1=CC=C2[NH1]C=C(CCCCN3CCN(C4=CC=C(Cl)C=C4)CC3)C2=C1
CC(=O)CC1=CC=C(F)C=C1OCCN2CCC(C3=NOC4=CC(F)=CC=C34)CC2
CC(C1)NCCN(CC2NCCN(CC3CN(C4=CC=CC(Cl)=C4)CC5=CC=CC=C53)C2)C1=O
C1=CC=C2C(OCCNCCCC3=C[NH1]C4=CC=CC=C34)=CC=CC2=C1
NS(=O)(=O)C1=CC=C(N2CCN(CCOC3=CC=C4N=C(S)[NH1]C4=C3)CC2)C=C1
COC1=CC=CC=C1N2CCN(CCN(C(=O)C3=CC=C4C=CC=CC4=C3)C5=CC=CC=N5)CC2
C1NC(C(=O)NCCCCN2CCC(CC3CNCCN(C4=CC=CC(C(F)(F)F)=N4)CC3CC2)=CC)=CC=C1C
O=C(OC(CCN1CCC(NS(=O)(=O)C=CC2=CC=CC=C2O)C)C1C3=C)C(C(F)(F)F)=CC=C3F
O=C(C1CCCCC1)N(CCN2CCN(C3=CC=CC=C3OCCCF)CC2)N4CCN(C5=NC=CC6=C5CNC6=O)CC4
COC1=CC=CC=C1N2CCN(CC=C3C=C(C4NCC5CCCCC5C4)N3)CC2
CNC1CC=C(C2=C[NH1]C3=CC=C(C4=CC=CN=C4)C=C23)CC1
COC1=CC(CC(C)N)=C(OC)C=C1C(=O)NC2CC(F)(C3=CC=C(Cl)C=C3)CC2
O=CCCC=CC=COCCCCNCCOC1=CC=C[NH1]C=C(O)C=C1CC=C
OC1=NC2=CC=CC=C2N1CCN3CCN(C4CC(C5=CC=C(F)C=C5)C6=CC=C(F)C=C64)CC3
CCCN(CCC1)CCCC2=NN3C=CC=CC3=C2C1
O=S1(=O)C2=CC=CC3=CC=CC(=C23)N1CCCN4CCC(CC5=C[NH1]C6=CC(F)=CC=C56)CC4
CC(C)CN1CCN(C2CC(C3=CC=C(F)C=C3)C4=CC=C(Cl)C=C42)CC1(C)C
COC1=CC=CC(=C12)CC3=CC=CC(O)=C3CCN2C4=CC=CC=C4
O=S(=O)(NCCCCN1CCN(C2=NOC3=CC=CC=C23)CC1)C4=CC5=CC=C(Cl)C=C5S4
CCCNC1CC(C=CC2=CC=CC=C2COC3=CC=C(Cl)C=C3)CC1
CCC1CNC2=NC=CC2=C1C=C(C3CCN(CCCOC4=CC=C(C)C=N4)CC3)CCC=O
COC1=CC=CC2=C1OC(CNCCC3=C[NH1]C4=CC=C(F)C=C34)CN2
ClC=C1C=C[NH1]C=C(CCCCNCCOC2=CC=CC3=C2OCCO3)C=C1
O=C(NCC=CCN1CCN(C2=CC=CC(Cl)=C2Cl)CC1)C3=CC=C(F)C=C3
CCCN(CCC1)CCCC2=CC=C(C(N)=O)C=C2C1
CC(C)CN1CN(C2=CC=CC=C2)C3(CCN(CCCC(=O)C4=CC=C(F)C=C4)CC3)C1=O
CCC=C1C(O)=C(OC)C(C(=S)NCCC2=CC=CC=C2)C(C)=C1O
O=C1CC2(CCCC2)CC(=O)N1CCC(O)CNC3CN(C=C4C=C5C=CC=CC5C=N4)CC3
OC1=NC2=CC=CC=C2N1CCN3CCN(C4CC(C5=CC=C(F)C=C5)C6=CC=C(I)C=C64)CC3
CC(CNC1=CC=CC=C1CCC2N3CCN(CC3)CC2)=O
COC1=CC=C(Cl)C=C1NC(=O)NCC2C3CN4CCN(C=CC=CC2(C(=O)N(C)CC=C)C)C4CC3=O
COC=C1C=CCC(CCN2CC=C(C3=C[NH1]C4=CC=C(F)C=C34)CC2)=COC1
O=CNCCC1=CC=CC=C1CC2=CC=CC=C2CNC
CC(C)OC1=CC=CC=C1N2CCN(C3CCC(NC(=O)NC4=CC=CC(Br)=C4)CC3C)C2
OC1(C2=CC=C(Cl)C=C2)CC3CCC(C1)N3CCCCCC4=CC=C(F)C=C4
O=S(=O)(NCCCCCC1NCCC(C=CC2=CC=C(C(=O)N(C)C)C=C2[NH1]1)CC)C3=CC4=CC=CC=C4S3
C1OC2=CC=CC=C2NCCN1CCCCNN=C(Cl)C=C(NC3CN=C(C)S3)C4=CC=CC=C4
COC1=CC(N2C3CN(CCCN(CCCC4=C[NH1]C5=CC=CC=C45)CC3)C2=C6)N=CC=CC6=C1
CCCCCCN1CCN(C2=CC=CC3=C2OCCO3)CC1
CCCN(CCC)C1CCC2=CC=CC(C(F)(F)F)=C2C1
CCCN(CCCCN1C(=O)CC2(CCCC2)CC1=O)C3COC4=CC=CC(OC)=C4C3
O=S1(=O)C2=CC=CC3=CC=CC(=C23)N1CCCN4CCC(C5=C[NH1]C6=CC=CC=C56)CC4
COC(=O)C(N)CSC1=CC2=C3C(=C1)C4=C(C=CC(O)=C4O)CC3N(C)CC2
CSC1=CC=CC=C1N2CCN(CCCCCCC(=O)NCC3=CC=CC=C3C)C2
O=S(=O)(NCCCN1CCN(C2=NSC3=CC=CC=C23)CC1)C4=CC=C(OC(F)(F)F)C=C4
CC(O1)CC=C2C=CC(CCCNS(=O)(=O)C3=CC=C(C(C)N)C=C3)=C2O1
COC1=CC=CC(C(=O)NCCCC2CCCN2CC3=CC=CC(C(F)(F)F)=C3)=C1OC
FC1=CC=C(C2=CC=C(CCN3CCN(C4=CC=C(Cl)C=C4)CC3)[NH1]2)C=C1
CCC1CCN(CCNC2CN(C3CC(C4=CC=C(F)C=C4)C5=CC(Cl)=CC=C53)CC2)C1
C=CCN1CCC2C3=CC=CC=C3CCC21
CC1=CC2=C(N3CCN(CCC4=CC=C5C(=C4)[NH1]C(=O)N5C)CC3)C=CC=C2[NH1]1
CC=1C(C)=C(O)N(CCCCN2CCN(C3=CC=CC(C(F)(F)F)=C3)CC2)C=1O
CC=C1C=C(OCC(F)C2NCCN(C3=CC=CC4=C3OCCO4)CC2CC=C)C1=C5C=C=CC=C5
ClC1=CC=CC(N2CCN(CCCCOC3=CC=C4C=CSC4=N3)CC2)=C1Cl
COC1=CC2=COC1(C=CN(CCN3CCN(C4=CC=CC=C4F)CC3)C=CC=CC=C)CC2=C
CCCN(CCC)C1CCC2=CC=CC(C(N)=O)=C2C1C
COC1=CC=CC=C1N2CCN(CC3=CC=C(CN4CCCCC4=O)O3)CC2
CCN(CCCC1=C[NH1]C2=CC=C(F)C=C12)C3COC4=C(F)C=CC(C(N)=O)=C4C3
O=CNC1=CC(F)=CC=C1C(=O)N(O)C2=CC=CC=C2
CC1=CCCC(C12)C=C(SC)C(CNCCCC3=CC=CC=N3)C2=O
CCOC1=CC=CC=C1OC(CN2CCCC2C3=CN(CC(N)=O)C3)Cl
COC1=CC(Cl)=CC=C1N2CCN(CC3CC3C4=CC=CC=C4)CC2
CCCCCCCCCOC1=CC=C2[NH1]C=C(CCN)C2=C1
ClC1=CC=CC(CCCN2CCN(CCCC3=C[NH1]C4=CC=CC=C34)CC2)=C1Cl
CN(C)C(=O)NC1CCC(CCN2CCN(C3=CC=CC(Cl)=C3)CC2)CC1
O=C1NCCN1CCN2CCC(C3=CN(C4=CC=C(F)C=C4)C5=CC=C(Cl)C=C35)CC2
N#CC1=CC=CC(S(=O)(=O)NCCCN2CCC(C3=NOC4=CC(F)=CC=C34)CC2)=C1
CC(C)OC1=CC=CC=C1NC2CN(CCC=C3C=CC(NC(=O)CCCC(=O)N4CCCC4)=C3)CC2CC
C12OC=CC=C2NC=NC=C(CNC3CC4=CC=CC=C4CC3)C1(N5CCCCC5=N)C=C
FC=C1C=C(OCCNCCCCN2CCN(C3CCC3)CC2C)C=CC1=C
CCNCC1N(C(=O)OC2=CC3=CC=CC(F)=C3S2)CC1
COC1=CC=CC=C1NC2CN(CCCN(C(=O)C3=CC=C([N+1](=O)[O-1])C=C3)C4=CC=CC=N4)CC2
COC1=CC=CC=C1N2CCN(CC3=CC=C4C=CC([N+1](=O)[O-1])=CC4=N3)CC2
CC(C)OC1=CC=CC=C1NC2CN(CC3=CC=C(OC(F)(F)F)CC)C3CC2
CCN1CCCC1CNC(=O)C2=C(OC)C=CC(Cl)=C2Cl
CCNC1CCCC(C=C(C2=CC=CC=C2)C3=CC=C(Cl)C=C3)C1
O=C(C=CC1=CC=CC=C1)NCCCCN2CCN(C3=CC=CC(Cl)=C3)CC2
CC1CC2=CC=CC=C2N1C(=O)CC3CCN(CC4=CC=CC(F)=C4)CC3
CC(=O)C1=CC=C2[NH1]C=C(C3=CCCN(C)C3)C2=C1
O=C(NC1C2CCC(C1)C(=O)N2CNCC3CCC=C3)C4=CC=CC5=CC=CN=C45
O=CN(CCC1CCN(CC2COC3=CC=CC=C3O2)CC1)C=4SC5=CC=C6C=C5C=4CCC6
C1C=2N=COC=2C=NN=C1SCCC3NCC4CC4(C5=CC=C(C(F)(F)F)C=C5F)C3N
CCN1CCCC1CNC(=O)C2=C(OC)C=CC(Cl)=C2Br
C1C=CC2=CC(NCCN(CCCC3=C[NH1]C4=CC=C(C(N)=O)C=C34)C=CC)=CC2=N1
COC(=O)NCCC1=CC(Cl)=CC(O)=C1C(=O)CCCCN2CCC(CC2)OCCC3=C(C)C=CC=C3C
CC(C)CN1CN(C2=CC=CC=C2)C3(CCN(CCCC(=O)C4=CC=C(F)C=C4)CC3)C1=O
O=C(CC1CCN(CCC2=CC=C(F)C=C2)CC1)C3=CC=C(F)C=C3
OC1=NC2=C(OCCNCC3=CC=CC=C3)C=C(Cl)C=C2[NH1]1
FC1=CC=C2C(=C1)C(CNCCCN3C=NC(Cl)=N3)CC2
O=C1N(CCN2CC3=CC=CC=C3C2)CCN1C4=CC(Cl)=CC(Cl)=C4
COC=C1C=C(OCC(O)CNCCCC(=O)NCC2CCC3=CC4=C(C=CC(C)=C4C)CC3C2)C=C1
O=S(=O)(C1=CC2=CC(=C1)CC(CCN3CCCC34)O2)C=CC=C4
CC(C)C1=CC=C(C2NCCN(C3=CC=CC4=CC(Cl)=CN=C34)CC2)C=C1
O=C(NCCCCN1CCN(C2=CC=CC=C2OCCF)CC1)C3=CC=CC(C4=CC=CS4)=N3
OC(CCN1CCN(C2=CC=CC=3C=COC2=3)CC1)C4=CC(F)=CC(Cl)=C4
N1S(=O)(=O)C=CC=C1NCCNCCCCC2=CC=CC=C2C
COCC(C)C1=CC=C(C=C1Cl)CC=C(Cl)CNCCO
C1OC2=CC=CC=C2NCCN1CCCCN3C(O4)=CC(=C3O)C(C)CC(=O)C4(C)CCC
CCCN1C2C3C(CC1)C=CC=C4C=C3CCN4C2
COC1=CC=CC=C1N2CCN(CCCCN3C(O)=CC(NC(=O)C4CCCCC4)=C3O)CC2
CN(C)CC1=CN(C2=CC=C(F)C=C2)C3=CC=C(Cl)C=C13
C=C1C=CC(CNCCC2=CC=C(C=C2C=CON)CC)=COC=C1
CC1=CC=C2C(OCCN3CC(COC4=CC=C5C(=C4)NC(=O)CO5)C3)=CC=CC2=N1
CS(=O)(=O)OC1=CC=CC(=C1)C(COC(N)=O)(NC2CN(C3=CC=CC=C3OCC4COCCO4)CC2)C=O
CCN(C(=O)NC1=CC=C(F)C=C1C)CCN(C)CC2C3=CC=CC=C3OCC2
CCOC1=CC=C(CC2=CC3(CCN(C)S(=O)(=O)CCC3=C)N(C)C(=O)C2)CC=C1
COC1=CC=CC2=C1C3CCN(CCCNC(=O)C=CC4=CC=CS4C)C3C2
COC1=CC=CC=C1NC2CN(CCCCNC(=O)C3=CN=C4C=CC=CC4=N3)CC2
CCCCCCN(CCC)C1CCC2=CC=CC(C(N)=O)=C2C1
C1=CC=C(SC2=CC=CC=C2N3CCNCC3)C=C1
C1CCCN(CCCOC=C2C=C(CS3C=NCSC(C)=C(C)C(=O)N3CC=C2)F)C1
COC1=CC=CC=C1N2CCN(CC3=CC=C(C4=CC=CN=C4)[NH1]3)CC2
O=C(C1=CC=CC(CNCCN2C3=CC=CC=C3OCCC2=C1)[NH1])C4CCCCC4
O=C1CC2=C(C=CC3=C2OCCN3CCCCN4CCN(C5=CC=CC=N5)CC4)N1
COC1=CC=CC=C1NC2CN(CCCN(C(=O)C3=CC=C([N+1](=O)[O-1])C=C3)C4=CC=CC=N4)CC2
O=C1N(CCN2CCCCCC2)CCN1C3=CC=CC(C(F)(F)F)=C3
FC=CC(Cl)=CCOCCNCCCC1=C[NH1]C2=CC=C(F)C=C12
COC=NC=C(C(=O)NCC1CCCN(CCOC2=CC=C(F)C=C2C)C1)C=COC
CC=C1C=CC(CCN2CCN(C3=CC=C(Cl)C=C3)CC2)=C1C
ClC1=CC=C2[NH1]C=C(CCCCN3CC=C(C4=CC=CC=C4)CC3)C2=C1
COC1=CC=C(C2=CC=CC(=C23)OC(C4)(C)CCC=C(C)N4CCC3)C=C1
CN(C)CC1=CN(C2=CC=C(F)C=C2)C3=CC=C(Cl)C=C13
OC1(C2=CC=C(Cl)C=C2)CC3CCC(C1)N3CCCCC4=CC=CC=C4
CN1CCN(C=NC2=C3C=CC=C2C=CC=C(N4CCN(C(=O)C5=CC=C(Br)C=C5)CC4)C=C3)CC1
COC1=CC=CC=C1N2CCN(CC3NC=C4C=CC=C(C)C4=N3)CC2
O=C(CCCN1CCC2(CC1)C(=O)N(CC3=CC=CC=C3Br)CN2C4=CC)CC=C4C5=CC=C(F)C=C5
C#CCN(CCN1CCN(C2=CC=CC=C2OC)CC1)CC3CC4=CC=CC=C4C3
CC1=CC2=CC(=C1O)CN(C3=CC=CC(Cl)=C3)C2C4=CC=C(F)C=C4
C12C=CC=CC(S(=O)(=O)NCCCCN3CCC(C4=NOC5=CC(F)=CC=C45)CC3=C1)=C2
CCCN(CCC)C1CC2=CC=C(O)C=C2C1
CCCN1CCC2=CC=CC3=C2C1CC4=CC=CC(O)=C43
OCCN1CCC(C2=C[NH1]C3=CC=C(F)C=C23)CC1
CCCN(CCC1=CC=CC=C1OCCN2CCN(C3=CC=CC(Cl)=C3)CC2CC4C)C5=CC=CC=C5C4
COC=C(C(=O)NCC1CCCN1C2CCCC(N)C(C)C2)C3=C(OC)C=CC=C3C=CCl
COC=C1C(C(=O)NC2CC3CCCC(C2)N3CC4=CC=C(F)C=C4)=CC5=CC=CC=C15
CN1C=CC(S(=O)(=O)NCCCCN2CCN(C3=NC=CC=C3OC(C)C)CC2)=C1
N#CC1=CC=CC2=C1C3=CC=CC=C3C(C2)N(CC4CC4)CC
C=C(C#CCCN1CCN(CCO)CC1C2)C=CSC2
O=C1C2=CC=CC=C2C(=O)N1CCCN3CCC(C4=C[NH1]C5=CC=CC=C45)CC3
CCN1CCCC1CNC(=O)C2=C(OC)C(O)=CC(Cl)=C2[S+1](O)C(C)O
COC1=CC=CC=C1NCCN(C2CN(C(=O)C(NC(=O)CCC3=CC=C4C=C3N(C)S4)CC5=CC=C(F)C=C5C)C2)CC
COC=CC=CC=1C(CCCCN2CCN(C3=CC=CC(Cl)=C3Cl)CC2)=COC=1
COC1=CC=CC=C1N2CCN(CCOC=NC=3SC4=C(C=3C=O)CCN(C)C4)CC2
CCCN(CCN1CCN(C2=CC=C(C3=CC=CN=C3)C=C2)CC1)C4CCC5=CC=C(O)C=C5C4
CCCC(C)NC(=O)C1=CC2C3=CC=CC=4[NH1]C=C(C3=4)CC2N(C)C1
CNC1CN(C=C2C=CC(CNC3CN(C=C4C=CCN=CN(C)CC4)CC3)=C2)CC1
N#CC=CC=C[NH1]C=CCCC1CNCCN(C2=CC=C(F)C=C2C(F)(F)F)C1C
COC1=CC=CC=C1NCCN(CCNC(=O)C=CC2=C(I)C=CC3=C2OCCC3=O)C
CC1CCC2=CC=C(OCCCCN3CCN(C4=CC=CC=C4I)CC3)C=C2C1=O
CN(C)CCC1=C[NH1]C2=CC=CC(O)=C12
COC1=CC=C2N=C(NCCCCNC3CN(C4=CC=CC=C4)CCC3)C=CC2=C1
COC1=CC=CC=C1NCCN(CC(=O)C=COC2=CC(I)=CC=C2)Cl
COC1=CC=C(CCCN2CCN(C3=CC=CC(Cl)=C3)CC2C)C1OC
CC=CC1=C(CN2CCN(CC3N(CC4=CC=CC5=C4OCC(=O)N5CCC)C=O)CC3CC2)C=C6C=C(N1NC7C)CCC7C(=O)C=C6
CON=C(CN1CCN(C2=CC=CC=C2)CC1)CC3=CC=C(O)C=C3
COC1=CC=C(S(=O)(=O)NC=CC2=CN=C3C=C(F)C=CC3=C2CC)C1
CC=1N=COC=1C2=NN=C(SCCCN3CC4CC4(C5=CC=C(C(F)(F)F)C(F)=C5)C3)N2C
O=CNCCCCNCCNC1=CC=CC=C1OCC2=CC(Br)=C(O)C=C2
C=1=CCC=C(C(N)=O)C[NH1]C=CC=CC=1OCCCN2CCN(C3=CC=CC(Cl)=C3Cl)CC2=C
CN(C)CCSC1=CC2=CC(C1=O)C=C2C3=CC=CC=C3
CN1CCN(C2=CC=CC(CN3CCN(C4=CC=C5C(=C4)CCO5)CC3)=C2)CC1
C1CC=CC(NC=CC#C)=NCOC=CC=CC1
COC1=C(C(=O)NC2CCN3CCCCC3C2)C=C(I)C=CC=CC=C1
COC1=C2C=CC3=C1C(CCCN4CCN(C5=CC=C6C(=C5)OCCO6)CC4=C)OC3=C2
OC=C1C=C(OCCNCC2=CC=CC=C2CC=3C=CSC=3C)C4=CC=C(Cl)C=C4C=C1O
CNC1CC(OC2=CC=CC=C2CCC3=CC(C4=C(C)C=CC=C4C)=CC=C3)CC1
O=C1N(CNC2CCC(C(F)(F)F)CC2)CCN1C3=CC=CC(F)=C3
CCCN(CCCCN1CCN(C2=CC=CC(F)=C2)CC1O)C3COC4=CC=CC(OC)=C4C3
CC=1SC=2N=C(SCCCN3CCN(C4=CC=CC=N4)CC3)N(N)C(=O)C=2C=1C
COC1=CC=C(C=C1O)C2(C)CCN(CC3=CC=CC=C3)CC2
C1C=CC(C)=CCC2=CC=C3C(=C2)C(N4CCN(C)CC4)CC5=CC=CC=C5S3=C1
COC1=CC=CC=C1N2CCN(CCCCN3N=C(N4C=CN=C4)C5=CC=CC=C5C3)OCC2
C1OC2=CC=CC=C2NCCN1CC(O)CNC(=O)C=CC=C(OC3CCCC4=CC(F)=CC=C43)C=C
CN(C)CC1=CN(C2=CC=C(F)C=C2)C3=CC=C(Cl)C=C13
CC(=O)C1=CC=CC2=C1C3=CC=CC4=C3C(C2)N(C)CC4
O=C1NCC2=CC3=CC(=C21)CC(N(CCCC4=C[NH1]C5=CC=C(F)C=C45)CC6CC6)CO3
CC1=CC=C(N2CCN(CCC3=CC=C(F)C=C3)CC2)N=C1C
COC1=CC=CC=C1N2CCN(CCN(C(=O)NC34CC5CC(CC(C)(C5)C3)C4)C6=CC=CC=N6)CC2
CC1=C(S(=O)(=O)NCCCCN2CCC(C3=NOC4=CC(F)=CC=C34)CC2)SC5=CC=C(Cl)C=C15
N#CC=C1C=C[NH1]C=C(CCCCN2CCN(C3=CC=CC=4SC=CC3=4)CC2)C=C1
C#CC1=CC(CN2CCN(C3=CC=CC=C3Cl)CC2)=C(Cl)C=C1Cl
C1OC2=CC=CC=C2NCCN1CC(C)NC(=O)C3=CC=C(C#N)C=C3CC
O=C1C2C3CCC(C3)C2S(=O)(=O)N1CCCCN4CCN(C5=NC=CC=N5)CC4
CC(=O)NC1=CC=C2[NH1]C=C(C3CCN(C)CC3)C2=C1
O=C(NCC=CCN1CCN(C2=CC=CC=C2OCCF)C3C1)C=CC=C(OCCOCCO)[NH1]3
CCC(=O)NC=C(CC1NCCN(C2=CC(C)=CC=C2Cl)C13C)C(Cl)C=CC3=CC4CC4
CC1=NC2=C(O1)CC(C3NCCC(CN=NC=C4NC=CC(Br)=C4)C3C)C2=O
CCN1CCC2C3=CC=CC(OC)=C3CCC21
CNC1CN(CC2C(CN3CC4=CC=CC=C4C3=O)C=CC=C2)CC1
CC=1N=COC=1C2=NN=C(SCCCNCC34CC3(C5=CC=C(C=CC=C(C(=N)N)O)C)C5)C4N2C
CCOC1=CC=CC=C1N2CCN(CCCCCCCN3N=CC(Cl)=C(NC4CN(C)C(=O)C5=CC=CC=C54)C3)OCC2
COC1=CC=C2C(=C1)OCCC2CNCCCC3=CC=CC=C3
CC(OCCNC=CC1=CCSC1C(=O)O)C
CN1C(CN2CCN(C3=CC=CC(Cl)=C3)CC2)=CC4=CC=CC=C41
CCCN1CN(CC2=CC=CC(C(N)=O)=C2)CC1C
CNC(=O)N(CCCN(C)C)C(=O)CC1=CC=CC=C1C(=O)OC
O=C(NCCCCN1CCN(C2=CC=CC(Cl)=C2Cl)CC1)C3=CC4=CC(I)=CC=C4S3
COC1=CC=CC2=C1NCCN(CCC3CCCN4N=C5C=CC=CC5=C43)C2
OC1=CC=C2C=CC(OCCCCN3CCN(C4=CC=CC(Cl)=C4Cl)CC3)=CC2=N1
CNC1=NC=CC(=N1)CC(CCNCCCC(=O)C=C(C)C=CC=C)O
O=S(=O)(NCCCN1CCN(C2=NOC3=CC=CC=C23)CC1)C4=CC=C(I)C=C4
FC1=CC=C(OC2=NC=CC=C2C3CCNCC3)C=C1
OC=NC1=CC=C(C2=CC=CC=C2)C=C1CCNCCCCCNC3CCC(C4=C[NH1]C5=CC=CC=C45)CC3
FC1=CC=CC(OC2=CC=CC=C2N3CCNCC3)=C1
CSC1=CC=CC=C1NCCN(CCCCNC(=O)C=2C=CSC=2C)C
COC1=CC=CC=C1NC2CN(CC=CN(CCN3C(O)=NC(C)=CC=CC=N3)C4=CC=CC=N4)CC2
C12NC=NC1(CCC(=O)NCCCCNCCN(C3=CC=CC=C3OC4CCC(C)C4C)C=O)N2
O=C1COC2=CC=CC=C2N1CCCN3CCC(N4C(O)=NC5=CC(F)=CC=C54)CC3
C=CCC1=CC(CCN2CCN(CCCCC3=C[NH1]C4=CC=CC=C34)CC2)=CN(C)C=CC(Cl)=C1C=O
C1=CN=C(OCCCC2CN(CCCCN3C=CC4=CC=CC=C43)CC2)N=C1
COC1=CC=CC=C1NCC2N(CC(CNC(=O)C3=CC=C(C4=CC=CC=C4)C=C3)N5CCN(CCC)CC5=O)CC2
COC1=CC2=C(C=C1O)CCC=CC3=C(OCCCC4=C[NH1]C5=CC=CC=C45)CN3C2
OCC1NCCN(C2=CN(C3=CC=C(F)C=C3)C4=CC=C([N+1](=O)[O-1])C=C42)C1
O=C(CCCN1CCC(C2=CC=CC=[N+1]2[O-1])CC1C3=C)C=C(I)C=C3
CC(=O)N1C=CC=CC2NCCN(CCC3=C[NH1]C4=CC=C(OC)C=C34)C2=C1
COC1=CC=CC(C(=O)NCCCCCN2CCN(C3=CC=CC=C3OCC4=CC=C(F)C=C4C)C2)=C1
COC1=CC(Br)=CC(C(=O)NCCC2CCCN2CC3=CC=CC=C3)=C1OC
O=C(NC1CC2CCC1C23)CCC(COC4=CC=C(F)C=C4)CN3CC5=CC=C(F)C=C5
O=C1NCCCC1CN2CCN(C3=CC=C4C(=C3)CCCC4)CC2
COC(=O)C1=CC=C2[NH1]C=C(C3CCCN(CCC)C3)C2=C1
CCN1CCCC1CNC(=O)C2=C(OC)C(O)=CC(Cl)=C2Cl
O=S(=O)(C1=CN=CC2=CC=CC=C12)N3CCC(CCN4CCN(C5=CC=C(Cl)C=C5)CC4)CC3
C1NCCC=C1C2=C[NH1]C3=CC=C(C(N)=O)C=C23
COC=C1C=C(CC(=O)NC2CCC(CCNC3CC(C=C[NH1]C4=CC=C(C5=CC=C(F)C=C5)C=C4)CC3C)C2C=C1)OC
COC1=CC=C(N2CCN(CCCCN3C=NC4=C(C=NC5=CC=CC=C54)C3=O)CC2)C=C1OC
COC1=CC=CC(OC)=C1OCCNC2CCOC3=CC=CC(Cl)=C3O2
CC1=CC2=C(OCC(O)CN3CCC(C4=CC5=CC=C(F)C=C5S4)CC3C)C=CC=C2[NH1]1
C1C2=CC(NCCN2CCC=CC3N4CCCC(C4)CC3C)C5=CC=CC=C15
CN(C)CC1=CN(C2=CC=C(F)C=C2)C3=CC=C(Cl)C=C13
CC1NC=NC2=CC=C(OC)C=C2C(=O)N(C)C1C
FC=C1C=C2C(CCCN(CCCC3=C[NH1]C4=CC=C(F)C=C34)C2=C[NH1])C1
CN(C)C1CCC2C(C1)C3=CC=CC=C3N2CCCCC(=O)N4CCCC4
O=C(C1CCN(C2CCN(C=CC=C(OC3=CC=CC(Cl)=C3)C=C)CC2)CC1)C4=CC=CC=C4
C1C=NC=C1N=C(O)CNCCC2=CC=CC=C2C
COC1=CC=CC=C1NCCN(CCCCNC(=O)C2=CC3=CC4=CC(=C3)CC=C(OCCO)CC=C42)C
O=C1C2C3CCC(C3)C2S(=O)(=O)N1CCCC4NCCN(C5=CC=CC=C5OC)C4
C1CCNCN(C)C1(CCN(CCCC2=C[NH1]C3=CC=C(F)C=C23)CCC)O
C1C=C2C=CC(N3CCN(CCC4=CC=CC(NC(=O)C(C)(C)C)=C4)CC3)=CC(C)=C2S1
COC1=CC=C(NCCN(CCCN(C(=O)CC)CC)CCC=C)C=C1OC
OC1(C2=CC=C(Cl)C=C2)CC3CCC(C1)N3CCCCC4=CC=C(F)C=C4
CNC1CC(CCC2=CN(CCC#N)C2CCNC3CCC4=CC=C(C=C4F)CC5CCCC6=C(Cl)C=CC=C65)C3CC1
CCCCCCOC1=CC=C2[NH1]C=C(CCN)C2=C1
FC(F)(F)C=CC=CCN1CCN(CCCC2C[NH1]C3=CC=C(N4C=CN=C4)C3C2)CC1=C
C123C=CC=CC2(NCCN1CCC=CN(C4=CC=C5C(=C4)OCC(=O)N5C)C(=O)C)CC=CC3=C
O=C1NCCN1CCNC2CC(C3=CN(C4=CC=C(F)C=C4)C5=CC=C(C(F)(F)F)C=C35)CC2
O=C(CC1=CC=CC=C1)NC=C2C=CC(CCC3CNN=C(C4=CC=C(F)C=C4Cl)C5=CC=C(Cl)C=C5C3=O)=C2
COC1=CC=CC=C1NCCN(CCCCNC(=O)C=CC2=CC=C(C#N)C=C2C)C
CCC1=CC(Cl)=C(OC)C(C(=O)NCCCCCN2CCN(C3=CC=CC(Cl)=C3Cl)CC2)=C1OC
O=C1C2=CC=CC=C2C(=O)N1CCCN3CCN(C4=NSC5=CC=CC=C45)CC3
C1NCCC1C2=CC=CC=C2OC=CC=C(C(N)(C)CC)C
NN1C(=O)C2CCCCC2=NC1=C3CCC(CN4CCN(C5=CC=CC=6[NH1]C=NC5=6)CC4)CC3
C#CCN(CCN1CCN(C2=CC=CC=C2OC)CC1)C3CCC4=CC=C(O)C=C4C3
O=C1CSC(=O)N1CCCCCNC2CCCC3=CC=CC=C3[S+1]2
O=C1COC=C2C=C(CCCNS(=O)(=O)C3=CC=C(F)C=C3C4=CC=CC=C4C=C2)N1
O=C1OCCC12CCN(CCCCNC3=CC(Cl)=CC=C3)CC2
COC1=CC=CC=C1NCCN(CC2=CC=C3C=CC([N+1](=O)[O-1])=CC3=N2)CC
O=CCC(CCNCC1=CC2=CC=C1)CC3CCC4=C(O)C=CC=C4C32
COC1=CC=C2N=C(NCCCCN3CCN(C4=CC=CC=C4OC)CC3)C=CC2=C1
CCCN(CCC)C1CCC2=CC=CC(OCC3=CC=CC=C3)=C2C1
CC1=CC=C2C(N3CCN(CCC4=CC=CC(NC(=O)C(F)(F)F)=C4)CC3=C)C=CC2=N1
CC1=CC=C2C(N3CCN(CCC4=CC=C5C(=C4)NC(=O)CO5)CC3)=CC(F)C2=C1
COC1=CC=CC2=C1CCC(=O)N2CCCN3CCN(C4=CC=C(Cl)C=C4)CC3
O=C1NCC2=CC3=CC(=C21)CC(N(CCCC4=C[NH1]C5=CC=C(F)C=C45)C(=O)C6=CC=CC=C6)CO3
FC1=CC=C2[NH1]C=C(CCCN3CCN(CCCC4=C[NH1]C5=CC=CC=C45)CC3)C2=C1
CC1=CC=C2C(OCCN3CCC(CC4=CC=CC(NC(=O)CN(C)C)=C4)CC3)=CC=CC2=N1
COC1=CC=CC=C1NCCN(CCC(CN2C(=O)CC(C)(C)C3C2=O)C(=O)CC3=O)CC
CCNCCC1=CC(Cl)=C(O)C=C1C2C3=CC(O)=C(O)C=C3CCC2
COC1=CC=CC=C1N2CCN(CCCCC3CN=C4C(O)=CC(N(C)C)=CC4=N3)CC2
O=C1C2=CC=CC=C2C(=O)N1CCCCN3CCN(C4=CC=CC5=C4OCCO5)CC3
COC(=O)C1=CC=C(N2CCN(CCN(C(=O)C3C4CCC(O)(CC4)C3)CC)CC2)C=C1
COC1=CC=CC2=C1OCCN3C4CCC3CC(O)(C5=CC=C(Cl)C=C5)C4CO2
BrC1=CC=CC(NCCCC2NCCC3=CC=CC=C32)=C1OCCF
COC1=CC=CC=C1N2CCN(CCS3C=NC(N4)=CC(CN5CCCCC5)=CC=C4C3=O)CC2
CC1=CC(F)=CC=C1N2CCN(C3=CC=CC=N3)CC2
O=S(=O)(NCCCN1CCN(C2=NSC=CC=CC=N2)CC1)C3=CN=C4C=CC=CN34
COC1=CC(Cl)=CC=C1NCCN(CC(=O)NC2=CC=C(F)C=C2)CC
COC1=CC=C2[NH1]C=C(CCCCNCC3N(C=CC4=CC=CC=C4C5=CC=CC=C5C3)OC2)C1
O=C1C2CCCN2C(=O)CN1CN3CCN(C4=CC=CC5=C4CC=COO5)CC3
CCCN(CCC)C1CCC2=CC=CC(C(N)=O)=C2C1
COC1=CC=CC=C1N2CCN(CCCCNS(=O)(=O)C3=CC=CC4=C(N(C)C)C=CC=C34)CC2
COC1=CC=CC(N2CCN(CCC3C=CC=C4N=C(S)[NH1]C4=C3)CC2)=C1
O=C1C2CCCN2C(=O)N1CCCCNC3COC4=CC=CC=C4O3
OC1=C2C(=C(O)N1CCCCN3CCN(C4=NC=CC=N4)CC3)C5C=CC2C6CCC56
C=CCN1CCC2C3=C(O)C=CC=C3OCC21
COC1=CC=CC=C1N2CCN(CCNC(=O)C=CC3=CC=CC=C3O)CC2
O=C1COC2=CC=CC=C2N1CCCNCC3C(C=CN(CC4=CC=CC=C4)C=NCl)CC3
CN1CCN(C2=CC3=CC=CC=C3OC4=CC=C(Cl)C=C42)CC1
O=C1[NH1]C2=CC=CC=C2C(=O)N1CCN3CCN(C4CC(C5=CC=C(F)C=C5)C6=CC(Cl)=CC=C64)CC3
COC1=CC=CC=C1N2CCN(CCCCN3N=C(N4C=CC5=CC=CC=C54)C=CC3=O)CC2
C=CCC1NCCC(C2=CN(C3=CC=C(F)C=C3)C=CC2=O)C1
CC1=NC2=CC(N(C)C(=O)CCCN3CCC(C4=CC=CC=C4Cl)C3)=CC=C2[NH1]1
O=C1NC(CCC2=CC=CC=C2)C(=O)N1CCCN3CCC(C4=C[NH1]C5=CC=CC=C45)CC3
C=C1C=C(OCCN2CCN(C3=CC=CC=4SC=CC3=4)CC2)CC=C1
COC1=CC=C(C2=C3NCCCC(N4C(O)=NC5=CC=C(Cl)C=C54)C3CC2)OCC=C1
COC1=CC=CC(=C1)CCN(CCCCNCCC2=C[NH1]C3=CC=CC=C23)C
COC1=CC=CC=C1OCCNCC2CSC(C3=CC=CC=C3)(C4=CC=CC=C4)S2
CCCS(=O)(=O)N1C2=CC3=CC(=C2)C(CCN4CCN(C)CC4)=COC=CC3=C1
O=C1C2=CC=CC=C2C(=O)N1CCCCN3CCN(C4=CC=CC5=CC=CC=C45)CC3
CNN=CCC1=CC=C2C(=C1)C(C3CCN(CCN4CCNC4=O)CC3)=CN2C5=CC=C(F)C=C5
O=C(CCCN1CCN(C2=NSC3=CC=CC=C23)CC1)C4=CC=C(F)C=C4
CC1=CC=C(CNCC2(F)CCN(C(=O)C=CC3=CC=CC=C3)CC2)N=C1
OC1(C2=CC=C(I)C=C2)CCN(CC3=C[NH1]C4=CC=CC=C34)CC1
[N-1]=[N+1]=NC=CC=CCCCN1CCN(C2=CC=CC(C(F)(F)F)=C2)CC1=C
O=[N+1]([O-1])C=C1C=CN=C(N2CCNCC2)C=3[NH1]C=CC1=3
CCN1CCCC1CNC(=O)C2=C(O)C(I)=CC(OC)=C2OC
O=C(CCC1NCCN(C2=CC(F)=CC(C#N)=C2C)C1C3=C)C=C(F)C=C3
O=C(CCCN1CCC2C(C1)C3=CC=CC=C3N2CC4=CC=CC)C4
COC1=CC(Br)=C(O)C(C(=O)NCC2CCCN2CC3=CC=CC=C3)=C1OC
CCN1CCCC1CNC(=O)C2=C(Br)C(C)=CC(O)=C2OC
CCC=C(C(=O)N1CCC2=CC=C3C=NC(NC4CCN(CC)CC4)=C3C=C21)C5=NC=C(Cl)C=C5F
CCCN(CCN1CCN(C2=CC=CC=C2OC)CC1)C3CCC4=CC(O)=C(O)C=C4C3
CCCCC(C)NC(=O)C=CCC=CC=CC[NH1]C=C=C
CN1CCN(C2=CC3=CC=CC=C3CC4=CC=C(Cl)C=C42)CC1
CCN1C(O)=CC2=CC(CCN3CCN(C4=NSC5=CC=CC=C45)CC3)=CC=C21
COC=C(C(=O)NCC1CCCN1CCCCCC)C(Br)C=CC=CC=C
OC(=NCCCCN1CCNCC1C2)CC=C(Cl)S2
CCC1=CC=CC=C1N2CCN(CCCCNC(=O)C=C3C=CC(Br)=C(Br)C=CC=C3)CC2
FC1=CC=C(N2C=C(CN3CCN(C4=CC=CC=C4)CC3)C=N2)C=C1
COC1=CC=CC=C1NC2CN(CCN(C(=O)C3=CSC4=CC=C(F)C=C34)C5=CC=CC=C5)CC2
NC1=NC2=CC=CC=C2N1CC3CCN(CC4=CC=CC=C4)CC3
COC1=CC=CC=C1N2CCN(CCCCNC(=O)C3=CC=C4C=C(C)C=C5C4=C3C(=O)C(C)(C)C5)OCC2
C1CCNCC(CN2C=CC=N2)OCCC=C(C#N)C1
CCC1=CC=C2[NH1]C=C(CCN)C2=C1
O=C1N(CCC(=O)C2=CC=CC=C2)CCN1CCCN3CCN(C4=CC=CC(Cl)=C4)CC3
CCCN(CCC)C1CC1C2=CC=CC=C2
O=C1CC2(CCCC2)CC(=O)N1CCN3CCN(C4=CC=CC5=C4OCCO5)CC3
OC(=NCCCCN1CCN(C2=CC=CC(Cl)=C2)CC1)C3=CC=C(Cl)C=C3
C1OC2=CC=CC=C2NCCN1CCN(C(=O)C3=CC=C(C(C)(C)C)C=C3)C4=CC=CC=N4
COC1=CC=C2C=C1NCCN(CCNC=NC3=C2C=CC([N+1](=O)[O-1])=C3OC)CC
O=C1CCCCN1C(=O)CNCN2CCN(C3=CC=CC(C(F)(F)F)=C3)CC2
COC1=CC=CC=C1N2CC3N(CCN(C(=O)C4=CC=C(C5=CC=CC=C5)C=C4)C6=CC=CC=C6CC3)CC2
O=C1COC2=CC=CC=C2N1CCCN3CCC(N4C(O)=NC5=CC(F)=CC=C54)CC3
CCC1N(C2=CC=CC3=CC(C#N)=CC=C23)CCN1C
COC1=CC=CC=C1OCCNC2CCC(C3=CC=CC=C3)CC2
CCN1CCCC1CNC(=O)C2=C(OC)C=CC(C)=C2OC
CCN1CCCC1CNC(=O)C2=C(OC)C(O)=CC(Cl)=C2OC
O=C1CC2(CCCC2)CC(=O)N1CCCCN3CCN(C4=NOC5=CC=CC=C45)CC3
O=C1C2=CC=CC=C2S(=O)(=O)N1CCCCN3CCN(C4=NSC5=CC=CC=C45)CC3
OC1=C2C(=C(O)N1OCCN3CCN(C4=CC=CC=C4Cl)CC3)C5C=CC2C5
COC1=CC=CC2=CC(C(=O)NCCC3CCN(CC4COC5=CC=CC=C5O4)CC3)=CC2=C1
O=C1CCC2=CC=C(OCCCCN3CCN(C4=CC=CC(Cl)=C4Cl)CC3)C=C2N1
C1=CC=C2C(=C1)CCN(CCCCCCC3NC4CCC5=CC=C(O)C=C5C4CC3)C2
CCCN(CCCCN1C(=O)CC2(CCCC2)CC1=O)C3COC4=CC=CC(OC)=C4C3
COC1=CC=CC=C1NCCN(C2CCC(C)(O)CC2(O)C(O)C(O)CNS(=O)(=O)CC3=CC=CC=C3)C
COC1=C(C(=O)NCC2CN(CC3=CC=CC=C3)CC2)C=C(C#N)C4=CC=CC=C14
CCCN(CCCCNC(=O)C1=CC=C2C=C1CCC2=O)COC3=CC=CC(OC)=C3C
CCCC(N1CCN(C2=CC=CC(C(F)(F)F)=C2)CC1)C(=O)N3CCCCC3C4=CC=CC=C4
O=C(CCCN1CCC(C2=NOC3=CC(F)=CC=C23)CC1)C4=CC=C(C5=CC=CC(CC6=CC=CC=C6)=C5)C=C4S
C1C(C)OC2=CC=CC=C2NCCN1CCCCCC(=O)NCC3CCC(N)CC3CC
CC1=CC=C2C(OCCN3CCC(CC4=CC=CC(C5=CC=C(F)C=C5)=C4)CC3)=CC=CC2=N1
OCCNC1=NC=CC(C2CCCN(CCC3=C[NH1]C4=CC=CC=C34)C2)=N1
ClC1=CC=CC(N2CCN(CCC3=CC=C4N=C[NH1]C4=C3)CC2)=C1Cl
CN1CCC2=CC(OCCF)=CC3=C2C1CC4=CC=C(O)C(O)=C43
CS(=O)(O)=NCC(CCNC1CN(C2=CC=CC3=C2OCCO3)CC1)CO
CN(C)CCC1=COC2=CC=C(C(N)=O)C=C12
CNC1=CC=C(F)C=C1CCCCN2C(=O)C3CCCN3C2=O
CN1CCN(C2=NC=CC3=C4C=C(C=C23)N(C(=O)C=5C=NN6C=CC=CC=56)CC4)CC1
COC1=CC=CC=C1N2CCN(CCCNC(=O)C3=CC=CC=C3)CC2
O=C1NCCC2=CC3=CC(=C21)CC(NCC4=C[NH1]C5=CC=C(F)C=C45)CO3
O=C1C2=CC=CC=C2N=CN1CC3CCN(CC4COC5=CC=CC=C5O4)CC3
C1CNCCC1C2=C[NH1]C3=CC=C([N+1](=O)[O-1])C=C23
FC1=CC=C2[NH1]C=C(C3CCC(N4CCN(C5=CC=CC=6[NH1]C=CC5=6)CC4)CC3)C2=C1
CCCC(C1)CC(C)CN1C(=O)NCCCCN2CCN(C3=CC=CC=C3OCCOC)C2
O=C1C2CCCN2C(=O)N1CCN3CCN(C4=CC=CC(Cl)=C4)CC3
OC1=NC2=CC(C3=CC=CC=C3Cl)=NC2=C(O)N1CCN4CCN(C5=CC=CC=C5Cl)CC4
OC1(C2=CC=C3C(=C2)OCO3)CCC(N4CCN(CC5=CC=CC=C5I)CC4)CC1
C1=CC=C(OCCN2CCN(C3=CC=CC=4C=COC3=4)CC2)C=C1
C12OC=CC=CC1(N3CCN3CCCC=CN=C4CSC5=CC=CC=C45)C2
COC1=CC2=C(C=C1O)C(CCCN3CCN(C4=CC=C5C(=C4)CCCO5)CC3C)C2
COC1=CC=CC2=C1NCCN2CCNCOC(C)(C)C=CC=CC=C
FC1=CC(CCCN2CCN(C3=NC=CC=N3)CC2=C4)OC=CC4=C1I
O=C(CCC1N2CCC(N2C3=CC=C(F)C=C3OC)C1C4)CC=C(F)C=C4
CCCNCC(C(N)=O)=CCCCC(=O)NCCC1CCN(CC2=CC=CC=C2)CC1
CC1=CC=CC(N2CCN(CCN3C(=O)C4=CC=CC=C4S3)CC2)=C1C
COC1=CC=C(CNCC2C=CC=3N=C(N)SC=3C4=CC=CC=C42)C=C1
CON=C(CCN1CCN(C2=CC=CC=N2)CC1)C3=CC=C(Cl)C=C3
CCN1C(CNCCC2=CC=CC=C2C)CCC1=[N+1](O)C3=CC=CC=C3I
CC(N)OC(=O)NCC1C2=CC=CC=3[NH1]C=C(C2=3)CC1C=4C=COC=4C
CCCN(CCC)C1CCC2=CC=CC(C(N)=O)=C2C1
O=C1C2=CC=CC=C2C(=O)N1CCCCN3CCN(C4=CC=CC5=C4OCCO5)CC3
C1N(C)CCC=C[NH1]C=CC=C1OC2CCC(CCCN3C(=O)C4=CC=CC=C4C3=O)CC2C=C
BrC=CC1=CC(NCCNCCN(C)OC2=CC=C3[NH1]C=CC3=C2C)C1
CC(=O)C1=CC2=C(OCCCN3CCN(C4=CC=C(Cl)C=C4)CC3)C=CC=C2[NH1]1
COC1=CC=CC=C1N2CCN(CCCCN3C(=O)C4=CC=CC=C4C(=O)N3C5=CC=C(CCC)C=C5C)C2
COC1=CC=CC=C1N2CCN(CCCCN3CCC4=C(C=CC=C4C5=CC=CC=C5)C3=O)CC2
COC1=CC=CC=C1N2CCN(CCCCNC(=O)NC(CCCC3=CC=CC=C3C)OC)C2
NCCCC=1[NH1]C2=CC=C(C(N)=O)C=C2C=1CCCC
CCCNCCCC(C1=CC=CS1)C(CCC2=CC=CC=C2C(F)F)F
O=C1CCC2=CC=CC=C2N1C3CCN(CC4COC5=CC=CC=C5O4)CC3
CN1CCC(C2=CN(C3=CC=C(F)C=C3)C4=CC=C(C5=CC=NN5C)C=C24)CC1
O=S(=O)(NCCCN1CCN(C2=NSC3=CC=CC=C23)CC1)C4=CC=CC5=CC=CC=C45
O=C1C2=CC=CC=C2C(=O)N1CC#CCN3CCN(C4=CC=C5C(=C4)OCO5)CC3
CCC1=CN(C2CCN(CC(O)COC3=CC=CC=C3OC)C2C4)C=CC=C(F)C=C14
CCOC(=O)CC=1CC(=CS)C=1C=C2CCCN2CCCNC(=O)C3=CC=CC(F)=C3
O=C(CCCN1CCN(C2=NSC3=CC=CC=C23)CC1)C4=CC=C(F)C=C4
COC1=CC=CC(C(=O)NCCN2CCN(C3=CC=CC(Cl)=C3Cl)CC2)=C1
C1=CC=C(CNC2CC(CCC3=C[NH1]C4=CC=C(F)C=C34)CC2)C=C1
CCCN1CCC(C2=CC=CC(O)=C2)C1
COC1=CC=CC=C1N2CCN(CCCCNC(=O)CC=CC3=CC=CN=C3)CC2
CC1=CC2=C(OCC(O)CN3CCC(C4=CC=C5SC=CC5=C4)CC3C)C=CC=C2[NH1]1
COC1=CC=CC2=C1NCCN2CCCCNS(=O)(=O)C=CC=CC=C
CN(C)CCC=C1N(S(=O)(=O)C2=CC=CC=C2)C3=CC=CC=C31
CCCCCOC1=CC=C2[NH1]C=C(CCN)C2=C1
COC1=CC=CC=C1N2CCN(C3CCNC(O)=CC(NC(=O)CC4CCC5CC4C5)C3)OCC2
COC1=CC=CC2=C1NCCN(CCC(NS(=O)(=O)C3=CC=CC=C3[N+1](=O)[O-1])=CC=CC=N)C2
CCCN(CCCCNC(=O)C1=CC=C(F)C(Cl)=C12)CCC=3N=C(N)SC=3C2
O=C1[NH1]C2=CC=CC=C2C(=O)N1CCN3CCN(CC4=CC=C(OC=NC5=CC=CC=C5C)C=C4)CC3
CCCC(C)CC(=O)NCCCCNC1CN(C2=CC=CC=C2C(=O)NCC3=CC=C(Cl)C=C3)CC1
CN1CC=C(C2=C[NH1]C3=CC=C(C4=NC(C5CC5)=NO4)C=C23)CC1
COC1=CC=CC=C1OCCNC2CCOC(C3=CC=CC=C3)O2
CCC1=CC(C(C)C)=CC=C1OCCNCCCOC2=CC=CC=C2OCC3=CC=CC=C3
O=C1CCC2=CC=CC(F)=C2N1CCCN3CCC(N4C(O)=NC5=CC=CC=C54)CC3
COCC1NCCC2CC3=C(O)C=CC=C3CC21
CC1CN(CCCCNC(=O)C=C2N(C3=CC=CC=C3)C=CC=C2)CCN1C
COC1=CC=CC=C1NC2CN(CC3=CC=C(CN4CCCCCC4=O)N3)CCC2
CC(C)CC(=O)NCC1CC(C2=CC=C(F)C=C2)CCN1C(=O)CC3=CC=CC=C3
CCCN(CCC1=CC=C(Cl)C(Cl)=C1)CC2C3=CC(C(N)=O)=CC=C3SCC2
CCCN(CCC)C1CCC2=CC=CC(C(N)=O)=C2C1
CCN(CCC1CCN(C2CCCCC2)CC1C3)CCC4=CC=C(O)C=C4C3
C1#CC=CC=CC1CN2CCN(C3=CC=CC=C3)CC2=C
O1C2=CC=CC=C2N=CN1CCCCN3CCN(C4=CC=CC(C(F)(F)F)=C4)CC3
OC1(C2=CC=C(Cl)C=C2)CC3CCC(C1)N3C4CCCCCC4
COC1=CC=CC=C1NC2CN(CCCCCN3C(=O)C4=CC=CC=C4S3=O)OCC2
COC1=CC=CC=C1NC2CN(CCCC3CCCN3S(=O)(=O)CCCC)C2
CC=CC=C1N=C1CCCNCCCC(=O)C2=N[NH1]C=CC=CC=C2
O=S(=O)(NCCCCN1CCN(C2=NSC3=CC=CC=C23)CC1)C4=CC=C5C=C(Cl)C=CC5=C4
NC(=O)C1=CC=C(F)C=C1CC(NCCCCN2CCN(C3=CC=CC=C3)CC2)CC
CN(C(=O)CC1CCN(CCC)C12C)CC3=CC=C(O)C=C3C2
O=CN(CCCNC1CN(C2=CC=CC=C2C3C4C=C(CC3)CCN4C)C1)CSC5CCCCC5
O=C1CSC(=O)N1CCCCCNCC2CCC3=CC=CC=C3O2
CC(=O)NC1=CC=C2[NH1]C=C(C3CCN(C)CC3)C2=C1
CCCCCOC1=CC=C2[NH1]C=C(CCN)C2=C1
C12OC=C(NCCN1C(=O)CC3CCCN3C(=O)CCC4C(CCC4C)C5CC)C=C(Cl)C=C25
CC1=CC(Cl)=CC=C1NCCN(CCCNC(=O)CCCC)C
COC1=CC=CC=C1N2CCN(CCCCNC(=O)C=CC=CC3=CC=CC=C3)CC2
CC1NC(N)=NC2=C(Cl)C=CC(Cl)=C21
C=12OC=CC=CCSC(CC3CCNCCN(C(O)CCCCNC(=O)C4=CC=C5C=CC=C6C5=C46)CC3)=CC=1C2=O
CC1CN(CC2=CC=C(CN3CCN(C4=CC=CC=C4OC)CC3)N2C)S1(=O)=O
CN1CCN(C2CC(C3=CC=C(F)C=C3)C4=CC=C(Cl)C=C42)CC1(C)C
CCCN(CCC)C1COC2=C(C=CC=C2C(=O)C3=CC=C(C(F)(F)F)C=C3)C1
COC1=CC=CC=C1N2CCN(CC3=CC=C(C4=CC=C(F)C=C4)[NH1]3)CC2
CNC(=O)C=C(N=CN(CCCN1CCN(C2=CC=CC=C2)CC1C)C=O)N
COC1=CC=CC2=C1CCCC2NCCCCCN3CCN(C4=CC=CC=C4)CC3
C12=CC=CC(=C13)CC2CCN(CCCCC4=C[NH1]C5=CC=CC=C45)C3O
CSC1=CC2=C(C=C1O)CCC2N3CCN(C4=CC=CC=5OC=CC4=5)CC3
CCCCNCCC1C2=C([NH1]C3=CC=CC=C23)CCC1
COCCOC1=CC=CC=C1C2C(N(C)C(C)=O)COC3=CC=CC(Cl)=C32
CCC1=NC(C2CCN(CC3=CC=CC=C3)CC2)=C(C)N1C4=CC=C(Cl)C=C4
CC1=CC=C2[NH1]C=C(CCN3CCN(C4=CC=C(Cl)C=C4)CC3)C2=C1
CCC(=O)C1=CC=C(OCCCCN2CCN(C3=CC=CS3)CC2)C=C1OC
N#CC=CC=CCC(=O)NC1=CC=CC(CCN2CCN(C3=CC=CC4=C3OCCO4)CC2)=C1C
OC1=NCC(OCCNC2=CC=C3C(=C2)OCC3C)CC1
O=C1CC2=C(C=CC=C2CN3CCN(C4=CC=CC(OC5CCOCC5)=C4)CC3)N1
CCC1C=2C=NC(=CC3CCCN(CCC(=O)N4CCOCC4C)C31)CSC=CC=2C5=CC=CC=C5Cl
ClC=CC=C[NH1]C=CCCCCNCCN(N1C=CC(C2=CC=CC=C2)=N1)CC
CCCNC1CCC2=CC=CC(OC)=C2C1
CN1CCC2(C3=CC(CC(=O)NC4CC4)=CN3C5=CC=CC=C52)C1
CC(C)CN1CN(C2=CC=CC=C2)C3(CCN(CCCC(=O)C4=CC=C(F)C=C4)CC3)C1=O
O=CCC1=CC=CC2=C1OCC(CNCC3OC=C(C4=CC=C(Cl)C=C4)CC3)O2
O=[N+1]([O-1])C1=CC=C2N=C(N3CCNCC3)C=CC2=C1
O=C(NCCC1CCN(CC2COC3=CC=CC=C3O2)CC1)N(O)C=O
O=CN1CC=C2C(CCN3CCN(C=CC4=CC=C(Cl)C=C4Cl)CC3=C)C=C2N1COCC(F)(F)F
CN(C)CCOC1=C(C2=CCN(C3=CC=C(F)C=C3)CC2)OC4=NC=CC=C41
COC(=O)C=C1C=C(NCC(NS(=O)(=O)C=CC2=CC=C(C)C=C2C3=C)C=CC=C3)C=C1
CC1C2CCC(C1)CCCC(=O)N3CCC4CN3CCC4O2
COC1=CC=C(Cl)C=C1S(=O)(=O)NC2CCC(N3CCN(C4=CC=CC=C4OC(C)C)CC3)CC2
COC1=CC=CC=C1N2CCN(CC3=CC=C(C4=CC=CC=C4)[NH1]3)CC2
O=C(CCCCN1CCC(C2=CC=CC=C2)CC1C)CC3=CC=CC=4[NH1]C=CC3=4
CCCN1CN(C)C(C2CCN(CCCNC(=O)C3CCCC3)CC2=O)CC1=O
COC1=CC2=C(C=C1O)CCC3=CC=C(CN4CCSCC4=O)C=C3C2
CCN(C)CC1=CC=CC=C1CC2=CC3=C(C=C2C)C(CCC(=O)NCCC4=CC=C(O)C=C4)CC3
CC(C1)CN(CCN2CCN(C3CC(C4=CC=C(F)C=C4)C5=CC=C(Cl)C=C53)CC2)CCO1
CCCN(CCC)CC1CC2=CC=CC(OCCCCCCOC3=CC=CC4=C3CC(N(CCC)CCC)CC4)=C2C1
C12C(C)NCCN2CCNCCN1CCC(C3=CC=CC(F)=C3)C4=CC=C(Cl)C#C4
CC(C)C1=CC=CC=C1N2CCN(CCCCCC[NH1]N=CC3=CC=C(F)C=C3)CC2
CC(C)N=C(N)NNCCCNCCC1CC1
CN(CCCCN1C2C=C(Br)CC=C2CCC1=O)C=O
COC1=CC=C(CN2CCN(CCOC3=NC=4S5C=C(C=4C(=O)N3C)CCC5)CC2)C=C1
CC(C)C1=CC=CC=C1NCCN(CCOC2=CC=C3N=C(O)[NH1]C3=C2)CC
CN1N=CC(C2=CC=C3C(=C2)C(C4CCN(CCN5CCNC5=O)CC4)=CN3C6=CC=C(F)C=C6)=N1
O=C1C2=CC=CC=C2C(=O)N1CC(=O)N3CCCC(CCC4=CC(F)=CS4C)C3
CCN(CCN1CCC(C2=CN(C3=CC=C(F)C=C3)C4=CC=C(Cl)C=C24)CC1)C(C)C
CC(=O)C=CC=C(NCCN(CC1CCC2=NC=CC=C2C1=O)C)C=C
OC1(C2=CC=C(Br)C=C2)CCN(CC3=C[NH1]C4=CC=CC=C34)CC1
C1NS(=O)C=CC=CC1C2CCN(CCOC3=CC=CC4=NC(C)=CC=C34)CC2=C
CCCN(CCC1)CCCC=NNC2=CC=CC12
C1OC=CC=CC1C(=O)NCCN2CCN(C3=CC=CC=C3OC)CC2=C
CCC1=C(C(=O)N2CCC3=CC4=CC=NC(N5CCN(C)CC5)=C4C=C32)C=NN1C6=CC=C(C#N)C=C6
COC1=CC=CC=C1N2CCN(CCCCCNS(=O)(=O)C=C3N=C4C5=CC=CC4=CC3=CC=CC5)CCC2
O=C1C2=CN=C3C=CC=CC3=C2N=CN1CCCCN4CCN(C5=CC=CC=C5)CC4
CCN(C)CCOC1=CC=CC2=CC=CC=C12
CCCNCC1C2=C([NH1]C3=CC=CC=C23)CCC1
C1C=C2C=C(OCC(C)N3CCC1(CNCCC(N4C(O)=NC5=CC=CC=C54)CC)CC3)C=CC=C2OCCOCC
C1CC(=O)C2=C[NH1]C3=CC=C1OCCCN4CCC(CC=C[NH1]C=CC=C(C)C=CC(O5)=C5)CC4CC3=C2
CCCN(CCN1CCN(C2=CC=CC(Cl)=C2Br)CC1)CC3CC=C4C=C(CNS(=O)(=O)C5=CC=C(Cl)C=C5)C=C4C3
CCCN(CCN1CCN(C2=CC=C(C3=CC=CN=C3)C=C2)CC1)C4CCC5=C(O)C=CC=C5C4
CC(=O)C1=CC=CC(=C1)CC2=CC=C3C=C2CCN(CC4=C[NH1]C5=CC=CC=C45)CC3
CCCCCCCCN1CCN(C2=CC=CC3=C2OCCO3)CC1
O=C(NCCCCN1CCN(C2=CC=CC=C2OCCCl)CC1)C3=CC=CC=N3
COC1=CC=CC=C1NC2CN(CCCS3C=NC4=CC=C(OC)C=C4N3)CCC2
CCC1=C(Cl)C=C(O)C(OC)=C1C(=O)NCC2CCCN2CC
C=CCN1CCC2C3=C(C=CC=C3C(N)=O)CCC21
CCCCCCCCCCC(=O)NCC1CNC2CN(C3=NC4=CC(Cl)=CC=C4NCCCC=C23)C1
CC1=CC=C(C2NCC(COC3=CC=C4[NH1]C(O)=CC4=C3O)CC2)N=C1
NN1C(SCCCN2CCN(C3=CC=C4C=CC=CC4=N3)CC2)=NC=5SC6=C(C=5C1=O)CCNC6
OCCCN1CCN(CCCN(C2=CC=CC(Cl)=C2)CC3=CC=C(Cl)C=C3)CC1
CCN1CCN(CCN2CCN(C3=CN(C4=CC=C(F)C=C4)C5=CC=C(Cl)C=C35)CC2)C1=O
O=C(CCCN1CCC2(CC1)C(=O)N(CC3=CC=C(F)C=C3)CN2C4=CC=CC=C4C5)CC=C(Cl)C=C5
N#CC1=C2C(C3=CC=C(Cl)C=C3)=C(O4)C=CC(Cl)=CC4=C1OCCCC25NCCCC5
COC=NC1=CC=C(C(=O)N2CCCCC3N(CCC(NC(=O)C4=CCC(C5=CC=CS5)CCC46)C=CC=CC6CC3)C)C2C=C1O
CCCC(=O)NC=C(CCN1CCN(C2=CC=C(Cl)C=C2)CC1C3)C(Cl)C=CC=C3
CN1CCN(C2CC(C3=CC=C(F)C=C3)C4=CC=C(Cl)C=C42)CC1
CC(C)(C)C1CNC(C2=CC=CC=C2)=C(CCC3=CC=CC=C3)C1
O=C1CC2(CCCC2)CC(=O)N1CCC(O)CN3CCN(C4=NSC5=CC=CC=C45)CC3
O=S(=O)(C1=CN=CC2=CC=CC=C12)N3CCC(CCN4CCN(C5=CC=C(Cl)C=C5)CC4)CC3
C1=CC=C(C[N+1]=C2C=CCC=CSC3=CC=CC=C3[NH1]2)C=C1
CCCN(CCC)C1CCC2=CC=CC(C(N)=O)=C2C1
COC=C1C=C(N2CCN(CCCC3C=C[NH1]C=CC=C(C(=O)N(C)C)C=CC3)CC2)C=C1OC
N1C2=CC=CC(CCNCCCC3=C[NH1]C4=CC=C(F)C=C34)C2=C1
OC1(C2=CC=C(F)C=C2)CC3CCC(C1)N3CC4=C[NH1]C5=CC=CC=C45
O=CC1=CC=CC=C1OC=C(O)NC2=CC=CC(Cl)=C2
CC(C)C1C=CC=C(CNCCCN2CCN(C3=CC=CC=N3)CC2C)C1
CC1=CC=C2C(OCCN3CCC(CC4=CC=CC(C5=CC=CN=C5)=C4)CC3)=CC=CC2=N1
COC1=CC=C2N=C(NCCC3CCN(CC4CC(C)CCC4)CC3C)C=CC2=C1OC
C1=CC=CC(=C1)NCC(CN2CCN(C3=CC=C(Cl)C=C3)CC2)OC
OC(CCCN1CCN(C2=NOC3=CC=CC=C23)CC1)C4=CC=C(F)C=C4
CCCN(CCC)C1CC1C2=CC=CC=C2
CCN1CCCC1CNC(=O)C2=C(O)C(Br)=CC(OC)=C2OC
C1NCCN1C2=NC=CC3=CC=C(C=C23)N(C(=O)C4=CC=C(C#N)C=C4)CC
CCCC(=O)NCCCCN1CCN(C2=CC=CC(Cl)=C2)CC1
CCCN(CCC)C1CCC2=NC(N)=CC=C2C1
CN1CCNC2CC(C3=CC=C(Cl)C=C3)C4=CC=CC=C4C(C5=CC=CC=C5F)CC2C1
COCC(C)OC1=CC=CC=C1N2CCN(C3CCC(NS(=O)(=O)C4=CC=CC=C4S)C3C)CC2
O=C(CCN1CCCCC1)NC2CCN(C3=CC=C(Cl)C=C3)CC2
OC(CCN1CCN(C2=CC=C3C=CC=CC3=N2)CC1)C4=CC=C(F)C=C4F
CC1=CC2=CC=CC=C2N1CCCN3CCC(C4=NOC5=CC(F)=CC=C45)CC3
CC(=O)NCC1=CC=C(CCCCN2CCN(C3=CC=CC(Cl)=C3)CC2)C=C1
CCNC(N)=NC1=CC=CC=C1NC(=O)C2CCC(CCC3=CC=CC=C3)CC2
O=C(CCCN1CCN(C2=CC=CC=N2)CC1)C3=CC=C(F)C=C3
CNC1CC=C(C=NSC2=CN=C(N3CCCC3)C=CC2)NC1
O=CN(CCCN1C2CC(CC1)CN3N=C(C4=CC=C(F)C=C4)C=C(N)N3N(C5=CC=CC=C5)C2)OCSCC6=CC=CC=C6
CCCCCN1C=C(CCN2CCN(C3=CC=CC=4C=COC3=4)CC2N)N1
CCN1CCCC1CNC(=O)C2=C(O)C(Br)=CC(O)=C2OC
O=C1COC2=CC=CC=C2N1CCCN3CCC(N4C(O)=NC5=CC(Cl)=CC=C54)CC3
CC1=CC(=O)N(NCCCN2CCN(C3=CC=CC(C(F)(F)F)=C3)CC2)C(=O)C1=O
ClC=CC1=C[NH1]C=C(C2CCC(CCN3CCN(C4=CC=CC=N4)CC3)CC2C1)C
CNCC1C=NC(C2=CCCN(C)C2)=NC=CC1
COC(=O)C(N)CSC1=CC2=C3C(=C1)C4=C(C=CC(O)=C4O)CC3N(C)CC2
C1OC2=CC=CC=C2NCCN(CCCCNS(N)(=O)=O)CC1
CN1CCN(C2=NC=CC3=CC=C(C4=C23)N4C(=O)C5=CC=C(C#N)C=C5CCC)CC1
N1C2=CC(C3NCCN(C4=CC=CC=C4Cl)C3=C)C=C(Cl)C2=N1
O=C1CC2(CCCC2)CC(=O)N1CCN3CCN(C4=CC=CC(Cl)=C4Cl)CC3
O=C(NCC1CCN(CC2COC3=CC=CC=C3O2)CC1N)C4=CC=C(I)C=C4
COC1=CC=CC=C1N2CCN(C3CCCNN=CC=CC=C(NC(=O)C4=CC=CC=C4)C=CN3)CCC2
N#CC1=CC=CC=C1N2CCN(CCCNC(=O)SC3(CCCC3)CC=O)CC2
C#CC1=CC(CN2CCN(C3=CC=CC=C3OC)CC2)=C4C=CC=CC=C14
CC=C1C=C(C2=NC(CCCN3CCC(O)(C4=CC=C(Cl)C=C4)CC3)=C[NH1]2)NC1=O
C123N(C)SC4=CC=CC(=C4)C5=CC(=N1)C=C5C2[NH1]3
O=C(NCC=CCN1CCN(C2=CC=CC=C2OCCF)CC1)NC3=CC=CC=C3I
ClC1=CC=CC(N2CCN(CCCCOC3=CC=CC4=CC=NN34)CC2)=C1Cl
CN1CC2C3=CC=C(O)C=C3C1CC4=CC=C(O)C(O)=C4CC2
NS(=O)(=O)C1=CC=C(CN2CC3=CC=C(Cl)C=C3C4=CC=CC=C42)C=C1
CN(CCCCN1CCN(C2=CC=CC(Cl)=C2)CC1)C(=O)CC3=CC=CC=C3
COC1=CC(N)=C(Cl)C=C1C(=O)NC2CC3CCC(C2)N3CC4=CC=CC=C4
O=S(=O)(NCCCN1CCN(C2=NSC3=CC=CC=C23)CC1)C4=CC=C(F)C(Cl)=C4
O=C1CC2(CCCC2)CC(=O)N1CCN3CCN(C4=CC=CC5=C4OCCO5)CC3
COC1=CC=C(N2C=C(CCN3CCN(C4=CC=CC=C4)CC3)C5=CC=CC=C52)C=C1OC
COC1=CC=CC=C1NCCN(CCC(=O)CC2=CC=CC=C2C)C
CCCN1CCC(C2=CC=CC(O)=C2)CC1
COC1=CC=CC=C1N2CCN(CCCCN3C=C4C=CC=CC4=C3O)CC2
COC1=C(C(=O)NCC2CCCN2C34CCCCC3CC4C)C(Br)C5=CC=CC=C15
COC=C1C(Br)=CC(C(=O)NC2CC3CCCC(C2)N3CC4=CC=CC(F)=C4)=C1OC
COC1=CC(N2CCN(CCN(C3=CC=CC4=CC(C)=CN=C34)CCC)C2=C5N)=CC=CC5=C1
O=C1C2CCCCN2C(=O)N1CN3CCN(C4=CC=CC=C4C=5C=CSC=5)CC3
C1OC=CC=C[NH1]C=C1CNCCCC2=C[NH1]C3=CC=C(C(N)=O)C=C23
CCCN1CCC(C2=CC=C(O)C(O)=C2)CC1
OC1(C2=CC=C(Cl)C=C2)CCN(CC3=C[NH1]C4=CC=CC=C34)CC1
OCN=NNC(=NCCN1CCN(C2=CC=CC=C2)CC1)C3CCCN(C4=CC=CC=N4)CC3
CCN1CCC2=CC(OCCF)=CC3=C2C1CC4=CC=CC(O)=C43
C1NCCN(CCCOC=CC=C(C2=CC=CC(F)=C2C)CC)C1
O=C(NCCN1CC=C(C2=CC=CS2)CC1C3)CC=CC=C3I
COC1=CC=CC(C2=CC=3C(CCC(=O)NCCCCNC4=C5C(=NC6=CC=CC=C46)CCCC5=CC)(Cl)CC=3)[NH1]C2C1
CNC1CCC=2[NH1]C3=CC=C(C(N)=O)C=C3C=2C1
NC(=O)C1=CC2=C(F)C=C1C=C(NNC(=O)NC=CC=C(C3=CC=CN=C3)C=C)O2
C1=CC=CC(=C1)CCN(CCCNCCC=2[NH1]C3=CC=CC=C3C=2C)C
O=CC1C2CCC(C1)C(=O)N2CCCCN3CCN(C4=NC=CC=5SC=CC4=5)CC3
CCCC#CC1NCC(OC2=CC=CC(Cl)=C2Cl)C1
O=C1C2C3CCC(C3)C2C(=O)N1CCCCN4CCN(C5=CC=CC(C(F)(F)F)=C5)CC4
C1OC(=O)C=CC=C1C=CC=CC=CCN2CCCC2C
OC(C1=CC=C(Cl)C=C1)CCN(CC=C2N(C3=CC=C(F)C=C3)C4=CC5=C(C=NC(F)=C5C)C24)CC
COC1=CC=CC=C1N2CC(=O)N(CCCCN3CCC(CC4=CC=CC=C4)CC3C=O)[NH1]C2=O
C1C=CC=C2C(N3CCN(CC=4C=C5NC(C6=CC=C(C(F)(F)F)C=C6)=NN5C=4)CC3)=CC=CC2=N1
OC1=CC2=C(C(I)=C1O)CCNCC2C3=CC=CC(Cl)=C3
CCCN(CCC)C1CCC2=CC=CC([N+1](=O)[O-1])=C2C1
COC1=CC=CC=C1OCCNC2CCOC(C3=CC=CC=C3)O2
CCCN(CCC)C1COC2=C(C3=CC=CC=C3C(N)=C2C4=C)C=CC=C41
COC1=CC=CC(NC2CN(CCCCCN3C(=O)N(CC4=CC=CC=C4)C(=O)C3(C)C)CC2)=C1
CCC(C)=C(O)N(CC1CC(NC2CN(C3=CC=CC(N=S(C)(C)=O)=C3)CC2)CC1)C4=CC=CC=C4
CN1CC2CC1CCOC(C)(C(=O)N3CC4CCC(CCC(=O)N4C)C3C5=CC)CC=C52
CN1CCOC2CC3=C(O)C=CC=C3CC21
CNC1CC2=CC=CC=C2CC3=C([NH1]C4=CC=CC=C34)CC1
COC1=CC=CC=C1NCCNCCC(N(C)C(=O)CCNC(=O)OC2=CC=CC=C2CCOC3CCCCC3)C
NC(=O)CC1C=CCN1C(=O)C2CC3CC(C2)C(=O)N3N
FC1=CC=C(OC2=NC=CC=C2C3CCNCC3)C(Br)=C1
C1OC=CC=CC1C(O)C2CCN(C3CCN(C4=CC=CC5=CC=CC=C45)CC3)CC2=C
OC1=NC2=CC(OCCN3CCN(C4=CC=CC=C4)CC3)=CC=C2[NH1]1
CCCCN1CCCC1CNC(=O)C2=CC(SC)=CC(O)=C2OC
NC1=CC=CC=C1C(=O)CCCN2CCC3C(C2)C4=CC=CC=C4N3CCCC
COC1=CC=CC=C1N2CCN(CCC=C3C=CC(CN4CC5CCCC4C5)=C3)CC2
FC1=CC=CC=C1NC2CN(CCCCNCCCC3=C[NH1]C4=CC=C(F)C=C34)CC2
COC1=CC=CC=C1NCCN(CCNC2=CC=C3C=C([N+1](=O)[O-1])C=CC3=N2)C
C=C1C=C(CNCCC=CCNC2CCN(C3=CC=CC(Cl)=C3Cl)CC2)C=C1
COC1=CC=CC=C1NCCN(CC(O)C2NCCC3(C(=O)[NH1]C4=CC=CC=C43)C2C5=CC=C)C=N5
CN1CCN(C2=CC=CC(NS(=O)(=O)C3=CC=C4C=CC=CC4=C3)=C2)CC1
CC1=CC=C2C(N3CCN(CCC4=CC=CC(NS(=O)(=O)C(C)C)=C4)CC3)=CC=CC2=N1
C1CC2NCN(C)C2(CCNC(=O)NC3=CC=CC=C3C=CC=CC=C)C1=O
C12OC3=CC=C(C=C3O)C1(C=O)N2
O=C1CC(CC2=CC=C(F)C=C2)CN1CCCCN3CCN(C4=CC=CC(Cl)=C4)CC3
C1OC=C[NH1]C=C1CCCN(CC(O)COC2=CC=CCC3=CC=C(Cl)C=C3OCO)C2C
COC1=CC=CC2=C1CCCC2NCCN3CCN(C4=CC=CC=C4)CC3
C1NC2CN(C3=NC=CC4=CC=C(C=C34)N(C(=O)C5=CC=C(C#N)C=C5)CC2)CC1
C1OC=NC=C(C#CC2OCC(CC=CCN3CCN(C4=CC=C(Cl)C=C4)CC3)=C(C)C2)OCO1
CCN1CCCC1CN2CCC(C3=NC=CN=C3CCCCCC)C2=O
COC1=CC=C([N+1](=O)[O-1])C=C1OCCNCCOC2=CC=CC=C2OCC3=CC=CC=C3
CNCC(CN1C=C(Cl)C=N1)CCCC2(CCC(=O)N2)C
OC1=CC2=C(OCCNCC=3C=CSC=3)C=CC(Cl)=C2[NH1]1
O=C1CC2(CCCC2)CC(=O)N1CCN3CCN(C4=CC=C(Cl)C=C4Cl)CC3
CCCN(CCC)C1CCC2=CC=CC(C(N)=O)=C2C1
C=CCNC1C2CC3=C(O)C=CC=C3CC21
COC=C1C=C[NH1]C=C(CNC2CC(O)(C=C3C=C4C=CC=CC4S3)CC2)C=C1
O=C(NCCCCN1CCN(CC2OCC2)CC1)C3=CC=C(Cl)C=C3
C1C2(C)SCN(CCN3CCN(CC4=CC=CC=C4)CC3)C2C1=O
CC1=CC(=O)OC2=CC(OCCCCN3CCN(C4=CC=CC(Cl)=C4Cl)CC3)=CC=C12
CC1=CC=C(CN2CCN(C3=CC=CC4=C3OCCO4)CC2)CC=C1
O=S(=O)(NC1CCC(CCN2CCN(C3=CC=CC(C(F)(F)F)=C3)CC2)CC1)C4=CC=CN=C4
CC1(C)NCCN1CCCN2C(CC3=CC=CC=C3OC)C4=CC=CC=C42
C=CCOC=C1C=CC(OCCCN2CCC(C3=NOC4=CC(F)=CC=C34)CC2)=C1
OC(CCN1CCN(C2=CC=CC3=C2OCCO3)CC1)C4=CSC5=CC=C(F)C=C45
CCCN(CCC1)CCCC=CC=CC2(C=COC2C)C1
C=CC(CC1CN(CCCCNC(=O)C2=CC=CC=C2S=O)OCC1)=CC=CC#N
CNC1=CC=CC=C1C(=O)CCCN2CCC3C(C2)C4=CC=CC5=C4N3CCCS5
C123OC=CC=C(C(=O)NCCC2(NCCN1CCCCC4=C[NH1]C5=CC=C(OC)C=C45)C=C3)C=C
CN(C)CC1=CN(C2=CC=C(F)C=C2)C3=CC=C(Cl)C=C13
COC1=CC=C2C(=C1)C3(CCCN(CCN4CCC4C)C3CC)CC2
COC1=CC=CC=C1N2CCN(CC3C=CC=C(C4=CC(C(N)=O)=CC=C43)CC=C2)CC
CN(C)CCC=1C=C(S(=O)(=O)NC2=CC=C(CCN3CCN(C4=CC=CC=C4F)CC3)C=C2)OC=1
CN1CCN(C2CN3C=CC=C3SC4=CC=C(C)C=C42)CC1
CN1N=C(Cl)C2=CN3N=C(NCCN4CCN(C5=CC=CC=C5Cl)CC4)C=CC3=C2C1=O
CCCCNC(N)C(O)=NC1=CC=C2C=CC=CC2=C1O
[N-1]=[N+1]=NC1=CC=CC(CCN2CCN(C3=CC=CC(C(F)(F)F)=C3)CC2)=C1
COC1=CC=CC=C1N2CCN(CCCCN3CCC4=C(C=CC=C4C5=CC=CC=C5)C3=O)CC2
COC(=O)C(N)CSC1=CC=C(NCCCCCCNC=C2C=NC=NC2)C=C1
COC1=CC=C2[NH1]C=C(CCCCN3CCN(C4=CC(C)=C(NC)C(C)=C4)C=C3C2)C1
C1CNCC(CNC2=CC=CC=C2I)CC1
C1NCCC2=C(C=NSC3=C(CC4=CN=CN=C4)N(C(C)=O)N(C)C3=CC=C)C=C21
O=S(=O)(NCCCCN1CCN(C2=NOC3=CC=CC=C23)CC1)C4=CC=C(Cl)C(Cl)=C4
C1C=CC=C(CNCCOC2=CC=C(Cl)C=3[NH1]C(O)=CC2=3)C1
COC1=CC=C([N+1](=O)[O-1])C=C1CN2CCN(CCCCCN(C)S(=O)(=O)C3=CC=C(Cl)C=C3)CC2
CN1C(=O)SC2=CC(CCCCN3CCN(C=CC4=CC(Cl)=CC=C4)CC3)=CC=C21
O=CCC(CNCCCCCC1=CC=CC=C1C)CPC(O)(C2=CC=CC=C2)CC3=CC=CC=C3
CCCS(=O)(=O)NC1=CC=CC(CCN2CCN(C3=CC=CC4=NC(C)=CC=C34)CC2)=C1
CC1CN(CCCCC=2C(NC(=O)C=CC3=CC=C(Cl)C=C3OC)=CC=CC=2)CCCC=CCC1
OCCN1CCN(C2=CC=CC(Cl)=C2Cl)CC1
C1=CC=C(C2=CC=CC=C2N3CCNCC3)C=C1
COC1=CC=C(CCNCCOC2=CC(F)=CC=C2OCC3CCNC3=O)C=C1
CCCN(CCC)C1CCC2=CC=CC(C(N)=O)=C2C1
COC1=CC=CC=C1NCCN(CCCCCNC(=O)C2=CC=CC=C2C)C
CC=C1C=C(OCCN2CCC(CC3=CC=CC(C4=CC=CN=C4)=C3)CC2)C5=CC=CC=C15
O=CC1C2=CC=CC=C2OCC(CNCC3CCC=4[NH1]C5=CC=C(F)C=C5C=4C3)N1
CC1=CC2=C(N3CCN(CCCCNC(=O)C4=CC5=CC=CC=C5S4)CC3)C=CC=C2[NH1]1
OC1=CC=C(C=CC(O2)=CC=CC=C2N)[NH1]1
CN1CC(C2=CC=CC(C(F)(F)F)=C2)CCN1C3=CC=CC=C3C4=CC=CC=C4
COC1=CC2C(C=CC=C2OCCCCNCCC(CC3=CC=C4C(=C3)OCC(C)C)CCC4CO)=C1
C1CNCCC2=CC(Cl)=C(O)C=C2CC1CCN3CCN(C4=CC=CC=C4)CC3
CCCC1NCCC2=CC(Cl)=C(O)C=C21
COC1=CC=CC=C1N2CCN(CCCCC3NC(O)=CC(NC(=O)C4=CC=CC=C4)=C3OC)C2
COC1=CC=C2C(=C1)C=C(C3=CC=CC=C3OC)C2N(C)CC
CC1=CC=C2C(OCCN3CCC(CC4=CC=CC(N5CCC(CC)C5)=C4)CC3=C)C=CC2=N1
N1C2=CC=C[NH1]C=C(CCCCN3CCN(C4=CC=CC(=C45)CC=CC(=O)C5=O)C3C2)C1
COC1=CC=C2C(=C1)CC3=CC=CC=C3CCN(C)CC2
C1OC2=CC=CC=C2NCCN1CCN(C(=O)CCC3C(CF)C=C(OC)C=C3)C4=CC=CC=C4CC
C=CCNCCC1=C(C=CC=C1OC)CC2OC3=CC(Cl)=CC=C3CCN2C
CCCCN(CCN1CCN(C2=CC=CC=C2OCCCF)CC1)C=3SC4=CC=CC=C4C=3CPC5=CC=C(Cl)C=C5C
CCCC1=CC(O)=C(OC)C(C(=O)NCC2CCCN2CC)=C1C
C#CCN(CCN1CCN(C2=CC=CC(Cl)=C2)CC1)CCCC=C3C=NC=CC3
O=C1CC2(CCCC2)CC(=O)N1CCCCNCC3CCC4=CC=CC=C4O3
COC1=CC=C2[NH1]C=C(CN3CCC(O)(C4=CC=C(Cl)C=C4)CC3)C2=C1
CNC1CC=C(S2CN=CNCCCNC3CN(C4=CC=CC=C4OCC(=O)N(C)C)CC3C2)C1=O
C1CCC(CC2NCCN(C3=CC=CC=C3OCCCOC4=CC=CC)C42)CC1
COC1=CC=CC=C1N2CCN(CCCCNC(=O)C3=CC=CC4C(C5=CC=CC=C5)=N[NH1]C4=C3OC)C2
O=C(O)C=C1C=C[NH1]C=C(CCCCN2CCN(C3=CC=C(Cl)C=C3)CC2C)C=C1
C=CCN1CCC2C3=C([NH1]C4=CC=CC=C34)CCC21
C1NN=C(N)C=CNN=CC1(NCCN2CCN(C3=CC=CC(Cl)=C3)CC2=C)N
C1OC2=CC=CC=C2NCCN1CC3CCN(C=C4C=C(C)C(C)C=C4C5=CC=CC=C5C)C3CC
COC1=CC=CC(N2CCN(CCCCCCN3CCN(C4=CC=CC5=C4OCCO5)CC3)CC2)=C1
O=C1C2C3CCC(C3)C2S(=O)(=O)N1CCCCN4CCN(C5=NSC6=CC=CC=C56)CC4
COC1=CC=C2C(=C1)C(CCCNC(=O)C=CC3=CC=CC=C3)CCC2
COC1=CC=CC=C1N2CCN(CCNC(=O)OC(C)(C)C)CC2
C1C=CC(C)=CC(C#CC2=C(O)C=C(O)C=C2OCCCC(O)(C(C)(C)F)F)N=C1
COC1=CC=CC=C1N2CCN(CC3COC(NC(=O)C4=CC=CC=C4C(F)(F)F)CC3)CC2
O=C1C2=CC=CC=C2C(=O)N1CCCN3CCN(C4=CC=CC(C(F)(F)F)=C4)CC3CCC
O=S(=O)(NCCCN1CCN(C2=NSC3=CC=CC=C23)CC1)C4=CC=C(Cl)C(Cl)=C4
CCCN(CCN1CCN(C2=CC=CC=C2)CC1C3)CCC4=CC=C(NS(=O)(=O)C5=CC=C(C)C=C5)C=C4C3
C1C=CC=C1S(=O)(=O)NCCCCNCCC(C2=NOC3=CC(F)=CC=C23)CC
CCC1NCCN(C)CC2=CC=C(O)C=C2C1
CN1C(=O)C2=C(N=C3N2CCCN3CCCN4CCN(C5=CC=CC=C5)CC4)N(C)C1=O
CCN1CCCC1CNC(=O)C2=C(O)C(I)=CC(OC)=C2OC
CCCCC1NCC2C3=CC(Br)=CC=C3OCC2C1
CC1(C)C=CC=C2C(NCCN(CCC3C=CC4=CN=CN=C43)C2)=C1
CCOC(=O)C=CC1=CC(C)=CC2=C1SCC(=O)N2CCCCN3CCN(C4=CC=CC(Cl)=C4Cl)CC3
CCCN(CCN1CCN(C(=O)C2=CC3=CC=CC=C3[NH1]2)CC1)C4CCC5=C(O)C=CC=C5C4
COC1=CC=CC=C1NC2CN(CC3=CC=C(C4=CC=C5C(=C4)CCN=C5)CC3)CC2
CC1SCC(=O)N1CCCCN2CCN(C3=CC=CC(Cl)=C3)CC2
CCCNCN(CC)C1=CC(C2=CN(C(C)C)C3=CC=CC=C23)=C4C=CC=CC=C14
COC1=CC=CC=C1NC2CN(CCCNC(=O)C3=CC=C(I)C=C3)CC2
CCCN1CCN(C2=CC=CC(O)=C2)CC1
COC1=CC=CC2=C1NCCN(CCCOC3=CC=CC4=CC=C(O)C=C34)C2
ClC1=CC=C2[NH1]C=C(CCCNCCOC3=CC=CC4=C3OCCO4)C2=C1
CCCCCCCCC(=O)OC1=CC=C2[NH1]C=C(CCN(C)C)C2=C1
COC1=CC(N2CCN(C3CCN(C4=CC=CC=5[NH1]C=CC4=5)CC3)CC2=C6)C=CC=CC6=C1Cl
CN1CCN(C2CN3C=CC=C3SC4=CC=C(F)C=C42)CC1
CCCN(CCC)C1CCC2=CC=CC(O)=C2C1
FC1=CC=C(NCCN2CCN(C3=NSC4=CC=CC=C34)CC2)C=C1
COC=CC1=NC=CC(C=CC2CCCN(CCCCC3C[NH1]C4=CC=C(F)C=C43)CC2)=C1
OC1(C2=CC=C(Cl)C=C2)CCN(CC3=C[NH1]C4=CC=CC=C34)CC1
C1NCCN(C2=NC3=CC=C(C(N)=O)C=C3[NH1]2)CC1
COC1=CC=CC=C1NC2CN(CCCCNC(=O)CC3=CC=C4C=CC=CC4=C3)CC2
O=CC=COC1=CC(OCCCN2CC=C(C3=C[NH1]C4=CC=CC=C34)CC2)=CC=C1
C=CC1C2=CC=CC(OC)=C2S(C)C1
O=C1CCC=C2C=C(OCCCCN3CCN(C4=CC=CC=C4)CC3C)C2N1
CCCCN1CCN(C2=CC=CC(F)=C2)CC1
COC=C(Cl)C=C(NC1CN(CC2CCN(C3=CC=CC(C(F)(F)F)=C3)CC2)CC1C)CC=O
COC1=CC=CC2=C1CCCC2NCCN3CCN(C4=CC=CC=N4)CC3
COC1=CC=CC=C1C2=CC3=CC(=C2)C(N4CCN(CCO)CC4)=CC=CCC3
COC1=CC=CC=C1N2CCN(CCCCNC(=O)C3(CCCC3)CCCC=O)CC2
CC1=CC2=CC(N3CCN(CCC4=CC5=CC(=C4)SC(=O)N5C)C3=C)C=CC2=N1
O=S(=O)(C=C1N=CC=C2C=CC=CN12)NCC3C(CCCN4CCC5=CC=CC=C5C4)CC3
CCCN(CCC)C1CCC2=CC(I)=CC(OC)=C2C1
CNC1=CC(S(=O)(=O)NCCCCN2CCC(C3=NOC4=CC(F)=CC=C34)CC2=C)=NC1
CC1=CC=C2C(N3CCN(CCC4=CC=CC(NC(=O)C(C)(C)C)=C4)CC3=C)C=CC2=N1
C#CC1=CC(NCCN(CCCCCCCNC(=O)C2=CC=C(N(C)C)C=C2CC)CC)=C3C=CN=C13
O=C(NCCSCN1CCN(C2=CC=CC(Cl)=C2Cl)CC1)C3=CC=CC=C3I
CCN1CCCC1CNC(=O)C2=C(OC)C=CC(Cl)=C2Cl
COC1=CC=CC=C1NC2CN(CCCCNC(=O)N3CCCC34C=NC5=CC=CC=C5S4(=O)=O)CC2
COC=C1C=C[NH1]C=C(CCCCN2CCN(C3=CC=C4C(=C3)CCCO4)CC2)C=C1
CC1CC(=O)NC2=C(CN3CCN(C(=O)C4=CC=C(NC)C=C4)CC3C)C(F)C=C21
CC1CCN(CC2=CC=CC=C2C#N)CC1CCCN3CCN(C4=CC=CC=N4)CC3
O=C1N(CCN2CCCCCC2)CCN1C3=CC=C(F)C=C3F
CN1CCC(C2=C[NH1]C3=CC=C(NC(=O)C4=CC=C(Cl)C=C4F)N=C23)CC1
C1C=CC=C1C2=CC=CC=C2NCCN(CCCCCC(=O)N3CC4C=CC3C4CC)C=C
COC1=CC=CC=C1OC(N=C(O)N(OCCCN2CCN(C(=O)CCF)CCC2)C(=O)CCC)=O
OC1=NC2=C(OCCNCC3=CC=CC=C3)C=C(Cl)C=C2[NH1]1
NCCC=C[NH1]C=CC=C(OCC(=O)NCCCNC(=O)COC1=CC=CC=C1S(=O)=O)C
C=C1C=C(C2OC3=CC=CC=C3OC2COCCCN4CCCC5=NC6=CC=CC=C6O5)CC4C=C1
C1OC2=CC=CC1(CC(=O)N(CCCCN3CCN(C4=CC=CC=C4)CC3)C(=O)CC)C2
CCCN(C)C1CCC2=CC=CC3=C2C1CC4=CC=CC(O)=C43
COC1=CC=CC=C1N2CCN(CCCCNCC(=O)NC3=CC=CN=C3)CC2
C1OC2=CC=CC=C2NCCN1CCN3C(O)=CC(C4=CC=C(Cl)C=C4)=C3OCCO
CC(C)N(CCN1CCN(C2CC(C3=CC=C(F)C=C3)C4=CC=C(F)C=C42)CC1)C5COCC6=CC=C(C(N)=O)C=C6C5
O=C(CCCN1CCC2(CC1)C(=O)N(CC3=CC=CC=C3F)CN2C4=CC=CC=C4F)C5=CC=C(O)C=C5
CC=CC=CC1(NCCN1CCCCC2=C[NH1]C3=CC=C(OC)C=C23)Cl
CCOC1=CC=CC(C2CCN(CCCCOC3=CC=C(C(=O)CC4=CC=CC=C4C)C=C3)CC2)=C1
COC1=CC=CC(N2CCN(CCC3CCCC(C)(C4=CC=CC=C4)O3)CC2)=C1
CC1=CC(N2CCN(CCC3CCC(NC(=O)C4=CC=CC(F)=C4)CC3)CC2)=NC5=CC=CC=C15
O=C(NC1(CC2=CC=CC=C2)CN(CCN3CCC(C4=CC=CC=C4Cl)C3C)CCC1)C5=CC6=CC=CC=C6[NH1]5
CN(CC1CCN(CC2COC3=CC=CC=C3O2)CC1C)C=O
NC1=CC=C(F)C=C1CC(=O)NCCCN2CCC3C(C2)C4=CC=CC=C4N3CCCCS
C1C2=CC=CC(OCCNCCCCNC(=O)N3CC4CCC3C4)=C2C=CC=C1[NH1]
ClC1=CC=C(OC(CC2=CC=CS2)C3=CC=CC=C3C)C1
CCN1CCCC1CNC(=O)C2=C(O)C(Br)=CC(O)=C2OC
CN(C)CCC1=C2[NH1]C3=CC=C(CC=N[NH1]C31)CC2
COC1=CC=CC=C1N2CCN(CCCCNC3=CC=C4C=CC=CC4=N3)CC2
COC1=CC=C2N=C(NCCCN3CCN(C4=CC=CC5=CC=CC=C45)CC3)C=CC2=C1
N#CC=CC=C[NH1]C=CCCCCNC1CN(C2=CC=C3C(=C2)OCC(=O)N3CC)C1C
CCOC1=CC=C(CN2CCN(CCOC3=CC=C4[NH1]C(C)=NC4=C3)CC2)C=C1
COC1=CC=CC=C1N2CCN(CCC(O3)CCC4=CC=CC=C4C3(C)C)CC2
SC1=NC2=CC(CCCN3CCN(C4=CC=C(Cl)C=C4)CC3)=CC=C2[NH1]1
CC1=CC(C=2N=C(O)N(C3CCN(CC4=CC=CC=N4)CC3)C=2)OC5C=CC=CC5=N1
COCCNC1CCC(C2=CN(C3=CC=C(F)C=C3)C4=CC=C(Cl)C=C24)CC1
C1=CC=C2C(CCCNCCOC3=CC=CC=4[NH1]C=CC3=4)=C[NH1]C2=C1
COC1=CC=CC(OC)=C1OCCNC2CCOC3=CC=CC(Cl)=C3O2
COC1=CC=C(CCCN(C)CCOC2=CC(F)=CC=C2CCCC)C=C1OC
COC1=CC=CC=C1N2CCN(CCCCCNC(=O)OC(C)(C)C)CC2
CCOC(=O)C1=CC=C(OCCCN2CCC(C3=NOC4=CC(F)=CC=C34)CC2)C=C1
COC1=CC=CC=C1NCCN(CCNC(O)=NC2=CC(C3=CC=CO3)=CC=C2C)OCC
CCCCN1CN(C)C2(CCN(CCCC(=O)C3=CC=C(F)C=C3)CC2)C1=O
NC(=O)OC(CCN1CCN(C2=CC=C3C=C(F)C=CC3=C2C)C1C4)=CC=CC=C4
COC1=CC=CC=C1NCCN(CCNC2=NC=C(C(=O)NCCC3=CC=CC=C3)C=C2[N+1]=O)[O-1]
CSC1=NC=C2C(=N1)CC(CN3CCC(C4=NOC5=CC(F)=CC=C45)CC3)CC2=O
CC(C)N=C(NC#N)NC1CN2C3=CC=CC=4[NH1]C=C(C3=4)CC2N(C)C1
COC1=CC=CC=C1N2CCN(CCN(C(=O)CCCC(I)(C)CC)C3=CC=CC=C3)CC2
FC1=CC2=C(C3CC2(CNCCNC4=C5C=CC=CC5=NN4)O3)C=C1
O=C(NC1CCC(CCN2CCN(C3=CC=CC=N3)CC2)CC1C4)CCCCC4
CSC1=CC=CC(NCC2N(CCCC3NC(=O)C4=CC=CC=C43)CC2)=C1
CC(C)CC1NCN(C2=CC=CC=C2)C3(CCN(CCCC4=C[NH1]C5=CC=C(F)C=C45)CC3)C1=O
C1OC2=CC=CC=C2NCCN1CCC(NS(=O)(=O)C3=CC=C(C)C=C3C4)=CC=CC=C4CC
O=CCOC1=CC=CC2N=CN(CCC2)C1=C3C=CC=C(C4=CC5=CC=C(F)C=C5[NH1]4)C=C3C
N#CC1=CC=CC(C2=CC=CC(OCCCCN3CCC(C4=C[NH1]C5=CC=CC=C45)CC3)=C2)=C1
OCCN1CCN(C2CC(C3=CC=C(F)C=C3)C4=CC=C(F)C=C42)CC1
O=C1CC2(CCCC2)CC(=O)N1CCN3CCN(C4=CC=C5C=CC=CC5=N4)CC3
CCCNCCCC1CCC2=CC=C(O)C=C2O1
NC1=CC=C(SC2=CC=CC=C2C3=CC=CC=C3)C=C1
COC1=CC=CC=C1N2CCN(CCN3N=C4C=CC=CC4=N3)CC2
CC=C1C2=C(OCCNCC3C(C4=CC=CC=C4C5=CC=CC=C5C#N)CC3)C=CC=CC=C1[NH1]2
ClC1=CC=CC(N2CCN(CCCCOC3=CC=CC4=C3OCCO4)CC2)=C1Cl
C1OC=CC=CC1(C(=O)NC2CC3CCC(C2)N3CC4=CC=C(F)C=C4C)OC
COC1=CC=CC=C1NCCN(CCCNC(O)=NC2=CC(Cl)=CC=C2)C
CC1N(CCN2CCN(C3=CC=CC(Cl)=C3)CC2)C(=O)C=4C=NN(C5=CC=CC=C5)C=4C6=CC=CC=C6C1=O
CN1CCCC1CCOC(C)(C2=CC=CC=C2)C3=CC=C(Cl)C=C3
CCCN(CCCCCN(CCC)C1CCC2=C(O)C=CC=C2C1C3)CCC4=C(O)C=CC=C4C3
O=CCC1(CCC(O)C1)C(=O)NCCN2CCN(C3=CC=CC=C3)CC2
FC1=CC=C(CCCN2CCN(C=C3C=CC=4C(C)=CSC3=4)CC2)C=C1
COC(=O)C=CC=C(S(=O)(=O)C=CC1=C(C=CC(C)=C1C)CC)C
CCCCCCC(=O)OCCC=CS(=O)(=O)C1CCC(CCN(C2)CCC3=C(OC)C=CC=C3C2)CC1
COC1=CC=C2N=C(NCCCN3CCN(C4=CC=CC=C4OC)CC3)C=CC2=C1
COC=NC[NH1]C=C(CC1CCN(CC(=O)NCC2=CC=CC=C2)CC1)C(=O)NC=O
C1CC#CCOC=CC=C1C(=O)NCCCNCCN(CC2=CC=CC=C2OCC(=O)C)CC
ClC=C1C=CC(CCCN2CCN(C3=NSC4=CC=CC=C34)CC2)=C1Cl
CCNC1CN(CC=C1)CCN2CCN(C3=CC=CC=4C=COC3=4)CC2
CCN1CCCC1CNC(=O)C2=C(OC)C=CC(Cl)=C2Cl
COC1=CC=CC(OC)=C1OCCNCC2COC3=CC=CC(Cl)=C3O2
CC1=CC2=C(N3CCN(CCC4=CC=C5C(=C4)NC(=O)CO5)CC3)C=CC=C2[NH1]1
O=C1C2=CC=CC=C2C(=O)N1CCCCN3CCN(C4=CC=CC(Cl)=C4Cl)CC3
O1C2=NC=CC=CC1(NC3CN(CC4CCC=5[NH1]C6=CC=C(F)C=C6C=5C4C)C3=C)O2
C1OC=CC=C[NH1]C=C1CCCCN2CCN(C(N)=O)CC2C
O=CC1C2CCCCN2C(=O)N1CN3CCN(C4=CC=CC5=C4OCCO5)CC3
COC1=CC=C2[NH1]C=C(C3=CCNCC3)C2=C1
CCN1CCCC1CNC(=O)C2=C(OC)C=CC(C)=C2Cl
CCCN1CCC2=CC(OC)=C(OC)C=C2C1C
CC1CNC2CC3=CC(I)=C(O)C=C3CC21
CC1=CC(C(=O)CCN2CCN(C3=CC=CC=C3O)CC2)=C(C)S1
OC1=C2C(=C(O)N1CCCCN3CCN(C4=CC=CC5=CC(F)=CC=C45)CC3C)CC=CC2
COC=CC=CS(=O)(=O)NC1CCC(CCN2CCC(C3=NOC4=CC(F)=CC=C34)CC2C)C1C=C
CCN(CCN1CCN(C2=CC=CC=C2)CC1)CC=3CC4=CC=C(NS(=O)(=O)C5=CC=C(Cl)C=C5)C=C4C=3C
O=C(NCCN1CCN(C2CCC3=CC=CC=C3O2)CC1)C4=CC=CC=C4I
COC1C=NN2CC(OCCN3CCN(C4=CC=CC=N4)CC3)=CC2C1=O
CC1=CC=CC=C1OCCNCC2COC3=CC=CC=C3O2
C1NCCC2=C1SC=3N=CN(CCN4CCN(C5=NSC6=CC=CC=C56)CC4)C(=O)C2=3
CN1CCCCC1CN2CCN(C3=CC=CC(Cl)=C3)C2=O
CCCN(CCC)C1CCC2=CC=CC(C(C)=O)=C2C1
O=C1N(CCN2CCCCCC2)CCN1C3=CC=CC(C(F)(F)F)=C3
COCC1OC=C2C=C(CNCCC3=CC=4N=C(N)SC=4C=C3C=CC=C2)O1
CN1C(CN2CCC(C3=CC=CC(Cl)=C3)CC2)=NC4=CC=CC=C41
CN1CCC2=CC=CC=C2C1CC3=CC=CC(O)=C3C
ClC1=CC=CC(C2CCN(CCCOC3=CC=CC=4[NH1]C=CC3=4)CC2)=C1Cl
NCCCNC=NC(COC1=CC=CC=C1OCC2=CC=CC=C2)=CCl
CCCN(CCC)C1CCC2=CC=CC(C(N)=O)=C2C1
COC1=CC=CC=C1N2CCN(CCN(C(=O)C3=CC=C4C=CC=NC4=C3)C5=CC=CC=N5)CC2
N#CC=CC=C[NH1]C=CCCCNCCN(C1=CC=CC=C1OCCC2=CC=CC=C2CN)OCC
COC1=CC=C2C(=C1)C(C3CCN(CCN4CCNC4=O)CC3)=CN2C5=CC=C(F)C=C5
C1=CC=C(CCCCN2CCN(C3=CC=CC=C3)CC2)C=C1
CC1=CC2=CC(N3CCN(CCC4=CC=CC(NC(=O)C=CCCCC)=C4)CC3=C)C=CC2=N1
COC1=CC=CC=C1N2CCN(CCCN=C(NC#N)C3=CC=NC=C3)CC2
CC1=CC=C2C(N3CCN(CC4CC5=NC6=CC(Cl)=CC=C6N5CC4)CC3=C)C=CC2=N1
O=C1[NH1]C2=CC=CC=C2C(=O)N1CCN3CCN(C4CC(C5=CC=C(F)C=C5)C6=CC(Cl)=CC=C64)CC3
FC1=CC=C2[NH1]C=C(CCCNCCOC3=CC=CC4=C3OCCO4)C2=C1
C=1CCS(=O)(=O)NC2=CC=CC(CC=NOC=1CCCN3CCN(C4=CC=CC=C4)CC3C)=C2
COC=C1C=CC(C(=O)NC2C(CCCN3CCN(C4=CC=CC=N4)CC3)=CNC)C2=C1
CC1=CC=C2C(N3CCN(CCC4=C(C)C=CC5=C4CCC(=O)N5C)C3=C)C=CC2=N1
FC1=CC=C(OC2=NC=CC=C2C3CCNCC3)C=C1
BrC1=CC=CC(N2CCN(CCCCN3CCCCC3)CC2)=C1
CNC1CN(C2=CC=CO2)C(NC3CN(CCCC(=O)C4=CC=C(F)C=C4)CC3)=N1
CC=C1C=CC(CCN2CCN(C3=CC=C(Cl)C=C3)CC2)=C1
CC(=O)NC1=CC=CC=C1C(=O)NCCC2CNCCC(CC3=C[NH1]C4=CC=CC=C34)C2
O=S1(=O)C2=CC=CC3=CC=CC(=C23)N1CCCN4CCC(C5=C[NH1]C6=CC=CC=C56)CC4
C1C2=CC=C3C(OCCNCCC1(CC4=CC=CC(=C4)OC5CC=CC=C5CC)C=CC)=CC3=N2
OC1=NC2=CC=C(OCCCCN3CCN(C4=CC=CC(Cl)=C4Cl)CC3)C=C2[NH1]1
CN1CCC2=CC=CC3=C2C1CC4=CC=C([N+1](=O)[O-1])C=C43
CCOCCOC=1C=CN2N=CC(C(=O)NCCCCNC3CN(C4=CC=CC=C4O)CCC3)=C2C=1
CC1=CC=C(SC2=CC=CC=C2N3CCNCC3)C=C1
CCCN(CC1CCNC2=CC=C(F)C=C2C=O)OCCO1
CC1=CC=C2C(N3CCN(CCC4=CC=CC(N=S(C)(=O)O)=C4)CC3)=CC=CC2=N1
CCCN(CCC)C1CCC2=CC=CC(O)=C2C1C
O=CN(CC1=CC=CC(F)=C1)CCNC=C2C=CC(S(=O)(=O)N3C4CC5CC(C4)CC3C5)=C2
COC1=CC=CC=C1NCCN(CC=C2NC3=C(Cl)C=C(Cl)C=C3N=C2NC)C
O=C(NCCNCCNCCCC1=CC=CC=C1CC)SC2=CC=C(F)C=C2
C1=CC=C2C(CCCNCCOC3=CC=CC=4[NH1]C=CC3=4)=C[NH1]C2=C1
OC1=NC2=CC=CC=C2N1CC#CCN3CCN(C4CC(C5=CC=C(F)C=C5)C6=CC=C(F)C=C64)CC3
C=C1C(CC2=CCN(CCCCNC(=O)C3=CC=CC(Cl)=C3Cl)CC2)=CS1
CC1NCCCC1CNC(=O)C2=C(OC)C=CC(C)=C2OC
C1C=CC=C1OCC(O)CN2CCN(C3=CC=CC=N3)CC2C=C
CCN1CCCC1CNC(=O)C2=C(OC)C(O)=CC(Br)=C2OC
COC(=O)NC1=CC=CC(CCN2CCN(C3=CC=CC(C(F)(F)F)=C3)CC2)=C1
COC1=CC=C(CCCN(C)CCCNC(=O)C2=CC=C(Cl)C(Cl)=C2)C=C1OC
CC1=CC2=CC(N3CCN(CCC4=CNC5(C6=CC=CC(NS(C)(=O)=O)=C6)[NH1]C5=C4)CC3)=CC=CC2=N1
CCCN1C2CCCCC2CN1C(=O)CC3CCN(CC4=CC=C5OC=CC5=C4)CC3
CCCN(CCN1CCN(C2=CC=NC3=CC=CC=C23)CC1)C4CCC=5N=C(N)SC=5C4
CCOC1=NC2=C(C(=O)N(C)C(=O)N2C)N1CCCCN3CCN(C4=CC=CC(Cl)=C4)CC3
COC1=CC=C2C=C1NCCN2CCCCCCC(=O)[N+1]=CC=C(N)C=C
COC1=CC2=CC(=C1)C(NC(=O)CCCCN3CCN(C4CCC4)CC3)CCO2
CCCN(CCC)C1CCC2=CC=CC(C(N)=O)=C2C1
O=C(CN1CCN(CCN=CC=C2C=C(C=C3C=CC(C(=O)NC4CC4)=C3)[NH1]C=C2)[NH1]C1)CCl
C#CC=CCC(N(CCC)CCCCNC(=O)C1=CC2=CC=CC=C2S1)=CC3=CC=CC=C3
C#CC1=CCC2(CN3CCN(C4=CC=CC=5[NH1]C=NC4=5)CC3)O[NH1]C12
OC1=C2C(=C(O)N1CCCCN3CCN(C4=CC=CC=C4Cl)CC3)C5C=CC2C5
CON=C(C1=CC=CC=C1)CCN(CCC2=CC=C(F)C=C2)CC
CN1CCN(CC2NC3=CC=CC=C3SC4=CC=C(Cl)C=C42)CC1
O=C1CCC2=CC=CC=C2N1CCCN3CCC(N4C(O)=NC5=CC=CC=C54)CC3
O=C1NCCN1CCN2CCC(C3=CN(C4=CC=C(F)C=C4)C5=CC=C(Cl)C=C35)CC2
CCOC(=O)COC1=CC=C(OCCCN2CCN(C3=CC=CC(C)=C3C)CC2)C=C1OC
O=C(NCCN1CC=C(C2=CC=CC=C2)CC1C3)CC=CC(Cl)=C3
N#CC1=CC=C2[NH1]C=C(CCCCN3CCN(C4=CC=C5C(=C4)CCCO5)CC3)C2=C1
CCNCCCC1C=C(C2=CC=CC(O)=C2)C3=CC=CC=C13
BrC1=CC2=CC(=C1)C(N3CCCC3)=NC4=CC=CC=C4N2CC5CCCN5CCCO
COC1=CC=CC=C1NCCN(CCCCC2=CC=C3N=C(S)[NH1]C3=C2)CC
O=C(NC1CCC(CCN2CCN(C3=CC=CC(Cl)=C3Cl)CC2)CC1)C4=CC=CC=C4
CCCN(CCC)C1CCC2=CC=CC(C3=CC=CO3)=C2C1
COC1=CC=C(CN2CCC(CC3=CC=CC(N(C)S(C)(=O)=O)=C3)CC2)C=C1
O=C1C2CCCCN2C(=O)N1CN3CCN(C4=CC=C5C=C4CCCO5)C3
COC1=CC=C2C(=C1)CC3=CC=CC=C3CCN(C)CC2
C1NCCN1C=NC2=CC(Cl)=CC=C2N(NC(=O)C3=C(N)C=C(F)C=C3CC4CC4)C5=C(Cl)C=CC=C5
C1C(=O)NC=CC=CC1C2CCN(CCOC3=CC=CC4=NC(C)=CC=C34)CC2=C
CCCNCCNCCNC1=CC=C(F)C=C1S(N)(=O)=O
ClC1=CC=CC=2[NH1]C=C(CCCN3CCN(C4=CC=CC5=C4OCCO5)CC3)C1=2
C1NCCN1C=NC2=CC(Cl)=CC=C2N(NC(=O)C3=C(N)C=CC=C3C(F)(F)F)C4=CC=CC=C4
CNCCC1C=C[NH1]C=CC=C1NC(=O)C2CCCCN2C(=O)C3CCC(CC3)C
C=1C=C2C(N3CCNCC3)=NC=4C=CSC=4N2C=1
O=C1C2CCCN2C(=O)N1CCCCN3CCN(C4=CC=CC(C(F)(F)F)=C4)CC3
CN(C)C1C=CN(C2=CC=C(F)C=C23)C=CC=CC=C13
O=C(NCCSCN1CCN(C2=CC=CC(Cl)=C2Cl)CC1)C3=CC=CC=C3C4=CC=C(F)C=C4
COC1=CC=CC=C1N2CCN(CCCCNC(=O)CCC3NCCOC3)CC2
CNCC=C1C=CN(C2=CC=C(F)C=C2)C=CC=C(OCCN3CCCCC3=O)C=C1
O=C1NCCN1CCN2CCC(C3=CN(C4=CC=C(F)C=C4)C5=CC=C(C(F)(F)F)C=C35)CC2
CCOC(=O)NC1=CC=CC(CCN2CCN(C3=CC=CC4=NC(C)=CC=C34)CC2)=C1
ON=CC=1C=C2C=C(OCCCCN3CCN(C4=CC=CC(Cl)=C4Cl)CC3)C=CN2N=1
CCN1CCCC1CNC(=O)C2=C(OC)C=CC(Cl)=C2O
COC1=CC=CC=C1N2CCN(CCCCNC(=O)CC3CCCN3C(=O)CC4CC4)CC2
COC1=CC=C(Cl)C=C1NC(=O)CCCCCNCCOC2=CC=CC=C2CCC
CCCN(CCCCN1C(=O)CC(C)(C)CC1=O)C2COC3=CC=CC(OC)=C3C2
O=C1C2CCCN2C(=O)CN1CCCCNCC3CCC4=CC=CC=C4O3
C1CCN1CC2CCCCN2CC=CC=C(OC3=CC=CC=C3C(F)(F)F)C=C
C1OC2=CC=CC=C2NCCN1CC=CC3=CCCC(=CCC(CCC(=O)NCCC4=CC=C(C)C=C4)C=CSC)[NH1]C3
C1C(C)CSC(O)(C2=CC=CC=C2)C1CC[C-1]C3CCC(=O)N3CCCC4=CC=C(Cl)C=C4CO
COC=NCSC(C(=O)NCCCC1CC=2N(CC3COC4=CC=CC=C4O3)CC1)=C(Br)C=2
CC(C)OC1=CC=CC=C1NCCN(CCC2=CC=CC(NC(=O)NC3=CC=C(Cl)C=C3)=C2)CC
CC1=CC=C(CNCC2(F)CCN(C(=O)C=3SC=C4C=3CCCC4)CC2)N=C1
C12C=C3C=CC1(NCCN(CCCCNC(O)C(O4)C(CC5=CC=CC=C5)N(C)C=O)CC4=O)CC=CC3=C2
O=C1CC2(CCCC2)CC(=O)N1CCN3CCN(C4=CC=CC5=C4OCCO5)CC3
COC1=CC=CC2=C1CCC=C2CCC3NCCN(C4CCCCC4C)C3
OC(C1CNCC2N(CC=C3SC=CC3C4=CC=CC=C4C2)OCC1)C5=CC=CC=C5
CCCCCCCN1CCN(C2=CC=CC(Cl)=C2)CC1
CN1CCC(C2=CN(C3=CC=C(F)C=C34)C=CC=C(C(F)(F)F)C=C24)CC1
COC1=CC=CC=C1NCCN(CCN2C=C(C3=CC=C(F)C=C3)C4=CC=C(Cl)C=C42)C
CCCCC(C)NC(=O)C1=CC2C3=CC=CC=4[NH1]C=C(C3=4)CC2N(C)C1
COC1=CC=CC=C1N2CCN(CCCCN3N=CC=C4C=C(N=S(=O)C(C)(C)C)C=CN43)CC2
CC1=CC=C2C3=C(C=CC2=N1)OCC(CN4CCN(C5=CC=C6C=CC=CC6=N5)CC4)O3
CNC1=CC=CC(=C1)[NH1]C2=CC=CC=N2
CC(C)OC1=CC=CC=C1N2CCN(CC3=CC=C(CN4CCCCCCC4=O)O3)CC2
CC=C1C=C(CNC2CC3=CC=4N=C(N)SC=4C5=C3CCC52)C=C1
CC1=CN2C=3C(=O)N(C)C(=O)N(C)C=3N=C2N1CCCN4CCN(C5=CC=CC=C5)CC4
COC1=CC(N2CCN(CCCCNC(=O)C3=CC=C4C=CC=CC4=C3)CC2)=C5N=CC=CC5=C1
CC(C)CN1COCC2=CN3N=CC(Cl)=CC=CN=C3C2CCCC1
CCCNCC1CCC2=C(O)C=CC=C2O1
CCN1CCC2=CC(OCCF)=CC3=C2C1CC4=CC=C(O)C(O)=C43
OC1=CC=C2C=C(OCCN3CCN(C4=CC=CC=5C=COC4=5)CC3)C=CC2=C1
C1OC2=CC=CC=C2NCCN1CCCCNC(=O)C3=CC=C(C4=CC=CC=C4)C=C3CC
O=S(=O)(NC1CCC(CCN2CCC(C3=CC=CC=C3Br)CC2)CC1)C4=CC=C(Cl)S4
O=CC1C2=CC3=CC=C2OCC3(CNCCCCCOC4=CC=CC(=C4)NC(=O)C)C1
COC1=CC=CC=C1N2CCN(CC(=O)C=C3SC(C)=CC3O)CCC2
C=CCN(C)C1CC2=CC=C(O)C=C2C1C3=CC=CC=C3
NC1=CC(F)=CC=C1C(=O)CCCN2CCC3C(C2)C4=CC=CC5=C4N3CCCS5
CN1CCCCC(S(=O)(=O)C2=CC=CC(SC)=C2)C1
C1OC=CC=C1CC(O)C2NC=3CC4=CC=CC=C4C=3P2(=O)OCC5=CC=C(C6=CC=C([S+1](O)O)C=C6)C=C5CCC=C
CC1=CC=C(CNC2C(F)CCN(C(=O)C3=CC=C(F)C(Cl)=C3)CC2N)C1
CCC1=CC(O)=C(OC)C(C(=O)NCC2CCCN2CC)=C1Cl
COC1=CC=CC=C1NC2CN(CCCCC3=CC=C(C4=CC=CC=C4)C=C3)CC2
OC1=CC=CC=C1OCCNCC2CC=C3[NH1]C=CC=C23
CC(=O)NC1=CC=C2[NH1]C=C(C3=CCCN(C)C3)C2=C1
CNC1C2C=C3C=COC3=C1CC4=CC=C(O)C=C4CC2
C1NC1NCCN2C=CC3=CC=C(CCCF)C=C3CCC4=CC(Cl)=C(C(N)=O)C=C4[NH1]C2
CN1CCN(C2=NC3=CC(Cl)=CC=C3NC4=CC=C(OS(=O)(=O)C(F)(F)F)C=C42)CC1
OC1(C2=CC=C3C(=C2)OCO3)CCC(N4CCN(CC5=CC=C(F)C=C5F)CC4)CC1
COC1=CC=C2[NH1]C=C(CCCCNC3CN(C4=CC=CC(C(F)(F)F)=C4O)CCC3)C2=C1
COC1=CC2=C(C=C1O)C3CC4=CC5=C(C=C4CN3CC2)OCO5
CC(=O)NC=CCN=C(Cl)CC=C(C1=CC=C(F)C=C1)N(C2=CC=CC(F)=C2)C
C1CCOC=CC=CC1(N2CCN(CCCCC3=C[NH1]C4=CC=C(OC)C=C34)CC2=C)C
CON=C(CCN1CCN(C2=CC=CC=N2)CC1C3)CC=C(Cl)C(Cl)=C3
C=CCN1CCC2C3=C(C=CC=C3OC)CCC21
CC1=CC=C2C(N3CCN(CCC4=CC=C5C(=C4)NC(=O)CO5)CC3)=CC=CC2=N1
CCCC1=CC=CC=C1N2CCCN(CC3=CC=C4C=C(C(=O)OC)C=CC4=N3)CC2
COC1=CC=CC=C1N2CCN(CC3=CC=C(C4=CC=C(F)C=C4)N3CCO)CO2
CCN1CCCC1CNC(=O)C2=CC(C)=CC(O)=C2OC
COC1=CC2=CC(=C1)C(CC3CCN(CC4=CC=CC=C4)CC3)CC2
C1OC2=CC=CC=C2N3CCN(CCCN1C(O)CCCCCNS(=O)(=O)C4=CC=C(C(=O)NCC5CCCCC5)C=C4CC)C3
CC(C)OC1=CC=CC=C1N2CCN(CC3=CC=C(CN4CCCCCCC4=O)O3)C2
CC(C)(C)CNC(=O)C1=CC=CC2=C1CC(N)CN2C3=CC=CC=C3
CN(C(=O)NC1CCCCN1C(=O)C2CCCN2C(=O)[O-1])CC
O=C(NC(CC1=CC=CC=C1)CN2CCN(CC3=CC=CC=C3)CC2C4)CC=C(Cl)C=C4
S1C=NC2=CC(CCC3NCCN(CCCC)CC3)=CC=C2[NH1]1
OC1=NC2=CC=CC(OCCNCC3=CC=CC=C3)=C2[NH1]1
CCC(=O)NCCCC1=CC2=CCN=C1C2=NC
OC(C1NCCCC2=NC3=CC=CC=C3[NH1]2)CCN1
CC(OCNCCCCCF)CN1C=CNN=CC=C2C=CC=CC2=C1
CCOC1=CC=CC=C1N2CCN(CCCCN3N=C(N4C=CC5=CC=CC=C54)C=CC3=O)CC2
COC1=CC=CC=C1N2CCN(CCCCC3=CC=C4N=C(S)[NH1]C4=C3)CC2
CCOC(=O)C1=CC=C(OCCCN2CCN(C3=CC=CC(Cl)=C3Cl)CC2)C=C1
CN(C)CC1=CN(C2=CC=C(F)C=C2)C3=CC=C(Cl)C=C13
CN1CCN(C2CN3C=CC=C3SC4=CC=C(Cl)C=C42)CC1
OC1(C2=CC=C3C(=C2)OCO3)CCC(N4CCN(C(=O)C5=CC=C(F)C=C5)CC4)CC1
O=C1CCC2=CC=C(F)C=C2N1CCCN3CCC(N4C(O)=NC5=CC=CC=C54)CC3
CNC1=CC2=CC([N+1](=O)[O-1])=CC=C2C1=C3C(=O)NC4=CC=C(O)C=C43
COC1=CC=CC(NC2CN(CCCCCC3=CC=C4N=C[NH1]C4=C3)CC2)=C1OC
CCCN(CCC)C1CCC2=CC=CC(O)=C2C1
CCCN1CCC(OCC)CCC1CCC
C1CCCNC2=C(CCN3CCN(C4=NSC5=CC=CC=C45)CC3)C=CC=C21
OC1=NC2=CC=CC=C2N1C3CCN(CC4=C[NH1]C5=CC=CC=C45)CC3
CC1C=CC(O)=C(OC)C(C(=O)NCC2CCCN2CC)=C1O
CCCN(CCC)C1CCC2=CC=CC(C3=CC=CS3)=C2C1
FC=CC=C[NH1]C=CCCCN1CCN(CC2=CC=C3C(=C2)OCO3)CC1C
COC1=CC=CC=C1N2CCN(CC#CCNC(O3)=CN(C4=CC=C(F)C(F)=C4)C(C5=CC=CC=C5C)C3)CC2
C1OC2=CC=CC=C2NCCN1CCCCCCCNN=CC(C3=CC=C(OCC4NCCC4=O)C=C3)=CC=CC
C1C=CC=C1CNC2C(F)CCN(C(=O)CSC(C)(C)C(=O)OC)C2C=C
C1OC2=CC=CC=C2NCCN(CCCCNC(=O)N3CCCC31CCCNS(=O)(=O)C4=CC=CC=C(CC(F)(F)F)C4C)CC
OC1(C2=CC=C(Cl)C=C2)CCN(CC3=C[NH1]C4=CC=CC=C34)CC1
COC1=CC=CC(N2CCN(CCC=3C=NN(C4=CC=C(F)C=C4)C=3)CC2)=C1
O=C1N(CCN2CC3=CC=CC=C3C2)CCN1C4=CC(Cl)=CC(Cl)=C4
CC1=CC=C(O)C=C1N2CCN(CC3CC3C4=CC=CC=C4)CC2
OC1=NC2=CC=CC=C2N1C3CCN(CC4=CSC5=CC=CC=C45)CC3
C1OC2=CC=C3C(=C2)C1(NC(=O)CC=CC=C4N=C[NH1]C4=C)CC3
CCCCC1C=C2C=C(C(=O)N(CCCN3CCN(C4=CC=CC(C#N)=C4)CC3)C5=CC=C(C)C=C25)C=C1
O=C1C2=CC=CC=C2C(=O)N1CCCN3CCN(C4=CC=CC5=C4OCCO5)CC3
CC(C12)C=NC(N(CC#N)CCN3CCN(C4=CC=CC(Cl)=C4)CC3)CCN1C(C)CCCS2=O
C1=CC=C2C(=C1)N=C(N)N2CCCCN3CCN(C4=CC=CC=C4)CC3
COC1=CC=CC=C1N2CCN(CCC(O)C3=CC=C(C(N)=O)C=C3)CC2
COC1=CC=CC=C1N2CCN(C)CC2
CCN1CCCC1CNC(=O)C2=C(O)C(I)=CC(O)=C2OC
CC1=CC=C(O)C=C1C(=O)CCCNCCCCCN2CCN(C3=CC=CC=C3OC)CC2
C1NCCN1CCNC2=CC=CC=C2SC3=CC=C(Cl)C=C3
CCCN1CCN(C2=CC=CC(Cl)=C2)CC1
CS(=O)(O)=NCC(N1CCC(C2=CNC3=CC=CC=C23)CC1C)C
COC1=CC(N)=C(Cl)C=C1C(=O)NC2CCCN(C(C)C)CC2
OC1(C2=CC=C(Cl)C=C2)CCN(CC3=C[NH1]C4=CC=CC=C34)CC1
CCCCNCN(C)C1(CCN(CCCC(=O)C2=CC=C(F)C=C2)CC1C)O
CC1=CC=C2C(OCCN3CCC(NC(=O)C=CC(Cl)=C(C#N)C=CC=C)CC3=C)C=CC2=N1
O=C1N(CC2CCCCN2)CCN1C3=CC=C(Cl)C(C(N)=O)=C3
COC1(C#CC2=CC=CC(=C23)C(=O)C4=CC=CC=C4S3(=O)=O)CCCC1
CCCN(CC1CCCC(CCSC2=NC=C3C=C2C(=O)N3)CC1)C4CCC5=C(O)C=CC=C5C4
CCCN(CCC1)CCCC2=CC=CC(C(=O)NO)=C2C1
COC1=CC=CC(=C12)CC3=CC=C(O)C=C3CCN2C4=CC=C(Cl)C=C4
CCCN1CC(CN2C=CC=N2)OC3CC4=C(O)C=CC=C4CC31
COC1=CC=CC(C2=CCC(N3CCN(C4=CC=CC5=CC=CC=C45)CC3)CC2)=C1
COC1=CC=CC=C1C(=O)CCC(Cl)[H]
O=C1CC2(CCCC2)CC(=O)N1CCN3CCN(C4=CC=CC(Cl)=C4Cl)CC3
COC1=CC=C2CC(CCCN(C)CCNS(=O)(=O)C3=CC=C(OC)C=C3)=COC12
CC1(C)C(=O)NC2=CC=C(CCN3CCN(C4=NSC5=CC=CC=C45)CC3)C=C21
CC1=CC=C2C(N3CCN(CCC4=CC=C5C(=C4)NC(=O)CO5)CC3=CC)=CC2=N1
OC(CCN1CCN(C2=CC=CC3=C2OCCO3)CC1)C4=CSC5=CC=CC=C45
CC1=CC(C)=C(N2CCN(CCNC(=O)C3=CN=C4C=CC=CC4=C3)CC2)C(C)=C1
C1=CC2=CC(CCCCN3CCN(C4=CC=CC=C4Br)CC3=C)C=CC2=C1
CCCCN1CCCC1CNC(=O)C2=CC(SC)=CC3=C2OCCN3C
C1=CC=C(N2CCN(CCCCNCCC(O)C3=CC=CC=C3)CC2)C=C1
CCCN(CCC)C1CCC2=CC=CC(C(F)(F)F)=C2C1
C1OC2=CC=CC=C2NCCN1CCCC3NC(=O)CC(CCC)CNS3(=O)=O
COC1=CC=CC2=C1CC3(N(C)CC(=O)CCC3)C2
CC=C1C2=C(OCC(O)CN3CCC(C4=CC5=CC(F)=CC=C5S4)CC3CC)CC=C2[NH1]1
N=1CN=CN(C2CCCCN2C(=O)C3=CC=CC=C3Br)NC=1
CC(C1)NCCN(CCC(O)C2=CSC3=CC=C(F)C=C23)C1
O=CN1CC2C=CC=CC(=O)OC3=CC=CC(F)=C3C2=C1
FC1=CC=CC(N2CCNCC2)=C1
C(=NCCCCN(C1CCOC2=CC=CC=C21)CC3=C)C=C([N+1](=O)[O-1])C=C3
O=C(NCC1CCCCC12)CCCCN2C(=O)C3=CC=C(Cl)C(Cl)=C3
COC1=CC(N)=C(C=O)C=C1C(=O)NC2CCCN2CC3=CC=CC(F)=C3
CNC(NCC1=CC=C2S1)=NC=C2C(=O)CCCCN3CCCCC3C
CN(C)CCOC1=CN(C2=CC=C(F)C=C2)C3=CC(Cl)=CC=C13
C1NCCN(CCCCSC2C=CC=C(C(F)(F)F)C2C)C1
C=C1C=C(COC(C2=CC=CC=C2)=CN3CCN(CCC4=CC=CC=C4Cl)CC3)OC=C1
COC1=CC=CC=C1N2CCN(CCCCNC(=O)C=CC3=CC=C(O)C=C3)CC2
COC1=CC=CC=C1NC2CN(CC=C3N(CCNC(=O)C=C4N(C5=CC=CS5)C=NC4)ON=N3)CC2
CCCN(CCCCN1C(=O)CC(C)(C)CC1=O)C2COC3=CC=CC(OC)=C3C2
CC(C)C(=O)N1CCC2C=CC(CCN3CCN(C4=CC=C(Cl)C=C4)CC3=C)C=C21
CCCN(CCC)C1CCC2=CC=CC(OS(=O)(=O)C(F)(F)F)=C2C1
ClC1=CC=CC(N2CCNCC2)=C1
O=C(OCCN1CCN(C2=CC=CC=N2)CC1)C3=CC=C4C=CC=CC4=C3
C1NCC=C1C2=CC(CNC(=O)C3CC3)=NN2C=CC=CN=C
COC1=CC=CC2=C1NCCN(CCCCNC(=O)C=CC3=CC=C(Cl)C=C3Cl)C2
COC1=CC=C(Cl)C=C1S(=O)(=O)NC2CCC(N3CCN(C4=CC=C([N+1](=O)[O-1])C=C4)CC3)CC2
OCCNCCN(C1=CN=CC2=C(C=CCl)NC=CC(C#CC3CCNC3)=CC2=C1F)C
CN1CCC2=CC=CC3=C2C1CC4=CC=C(OCC(=O)O)C=C43
CCCCCN1CN(C2=CC=CC=C2Cl)CCOC3=CC=CC(C(=O)O)=C31
OC1(C2=CC=C(Cl)C=C2)CCN(CC3=C[NH1]C4=CC=CC=C34)CC1
O=S(=O)(NCCCCN1CCN(C2=NOC3=CC=CC=C23)CC1)C4=CC=C(F)C(Cl)=C4
FC=CC=CC(NC1CN(CCCC2=NC3=CC=CC=C3C2OC)C1=C)F
O=C(NC(CC1=CC=CC=C1)CN2CCN(C3=CC=CC(Cl)=C3)CC2C45CC6C)C(CC(C6)C4)C5
CCC1=C(Cl)C=CC=C1N2CCN(CCCCCNS(=O)(=O)C3=CC=C(C)C(I)=C3)CC2
CC1=CC=C(O2)C=C1C3CCCN(C)C3CS2
O=C1CC(CN2CC=C(C3=CC=CC=4[NH1]C=C(F)C3=4)CC2)CCN1
CCN1CCCC1CNC(=O)C2=C(O)C(Br)=CC(O)=C2OC
CS(=O)(O)=NC1=CC(CN2CCN(C=CC3=CC=C([N+1](=O)[O-1])C=C3)CC2)=CC=C1F
CN(CCC1CN(CC2COC3=CC=CC=C3O2)CCO1)S(=O)(=O)C4=CC=CC=C4
CCCN(CCC)CCC1=CC=CC(OCCCCCC2NCCN(C3=CC4=CC=C(O)C=C4C=C3)CC2)=C1
COC1=CC=C(Cl)C=C1S(=O)(=O)NCCCCN2CCN(C3=NSC4=CC=CC=C34)CC2
COC1=CC=CC=C1N2CCN(CCCCNC(=O)C=C3C=CC(N4C=CN=C4)C=C3C)C2
CC1(C)CC(=O)N(CCCCN2CCN(C3=NC=CC=4SC=CC3=4)CC2)C(=O)C1
O=C1C2CCCN2C(=O)N1CCN3CCN(C4=CC=CC(Cl)=C4)CC3
COC1=CC=CC=C1N2CCN(CC=CCNCS3C=CC4=C(C)C=CC=C4C3=O)CC2
C1=CC=C2C(NCCNCCCC3=C[NH1]C4=CC=CC=C34)=CC=CC2=C1
CCNC1=NC(CCCN(C(=O)C2=CC=CS2)CC)=NCC=C(C#N)CC1=O
O=C(C1=CC=CC(CN2CCN3C4=CC=CC=C4OCC3C2)=C1)N5CCCCC5
C1=CC(OC2CNCC2=O)=CC(CN3CCN(C4=CC=CC5=C4OCCO5)CC3)=C1
O=S(=O)(NCCC(N1CCCC(CCC2=CC=CC=C2OCCF)C1C)CC3=C)C=CN=C3
O=S(=O)(NCCCN1CCC(C2=NOC3=CC(F)=CC=C23)CC1)C4=CC(Cl)=CC=C4OC5=CC=CC=C5
CC1NCCOCC2=C(O)C=CC=C2CC1
CCCN(CCC)C1CCC2=CC=C(OCC3=CC=CC=C3)C=C2C1
COC1=CC=CC=C1N2CCN(CCCSC3=NCSC4=C(C#N)C=CC34)CC2
CC1=CC=CC(OCCN2CCN(C3=CC=CC=N3)CC2)=C1C
C1C=CC=C(CNCC(F)CCN(C(=O)C=2SC3=CC=CC=C3C=2)Br)CN=C1
NCC1C=C[NH1]C=CC=C(OCCN2CCN(C3=CC=CC(Cl)=C3Cl)CC2)C=C1
O=CCCN(C1=CC=CC=C1[N+1](=O)[O-1])CCCN2CCN(C3=NSC4=CC=CC=C34)CC2
CC1OC2=C(C=CC=C2N3CCN(CCOC4=CC=C5[NH1]C(S)=NC5=C4)CC3)NC1=O
COC1=CC=CC=C1CC(C(=O)C(C)C)N(CC2=CSC3=CC=C(Br)C=C23)C
COC1=CC=CC=C1N2CCN(CC3=CC=C(C4=CC=CC=C4)C=N3)CC2
C1CCN(C2=CC=CC3=CC(Cl)=CC=C23)CN1CCCCN4C(=O)CCCC4=O
COC1=CC=CC=C1N2CCN(CC=CC(C3=CC4=C(F)C=C3)=NN5C=CC=CC45)CC2
CCN1CCCC1CNC(=O)C=CC2=CC=CC(OC)=C2O
COC1=CC=CC2=C1NCCN(CCCNC(=O)CC3=CC=CC=C3)CC2
CCCN(CCN1CCN(C(=O)C2=CC3=CC=CC=C3[NH1]2)CC1)C4CCC5=C(O)C=CC=C5C4
C#CCN(C1)CCC2=CC=C(O)C=C2C1
CN(C)S(=O)(=O)NC1=CC=C(CC=NOC(CCCCN2CCN(CC2)CC=O)=N)C=C1OC
COC1=CC=C(C)C=C1N2CCN(CCN=C3C(=O)N(C)N=C(C)C3C4=CC=CC=C4)CC2
CCCN(CCC)C1CCC=2SC=CC=2C1
COC=CC1=C(OCC(O)CNC2CCN(C3=CC=C4C(=C3)CCO4)CC2C)C=CC5=C1OCCC5
COC1=CC=C(C2NCCN(CC3=CC=C4C(=C3)OCC(=O)N4C)C2)C=C1Cl
COC1=CC=C2C=C1NCCN2CC(N)CNC(=O)C3=CC=CC(=C34)CC=CC(=C4)OCO
C=CCNCC1CC(C2=CC=CC=C2)OCC1
O=C1NCCN1CCN2CCC(C3=CN(C4=CC=C(F)C=C4)C5=CC=C(Cl)C=C35)CC2
CC1=CC2=C(OCC(O)CN3CCC(C4=CC5=CC(F)=CC=C5S4)CC3C)C=CC=C2[NH1]1
CCCN(CCCCN1C(=O)CC(C)(C)CC1=O)C2COC3=CC=CC(OC)=C3C2
COC1=CC=C(N2CCN(CCCCC3=C[NH1]C4=CC=CC=C34)CC2)C=C1
C1OC2=C3C=CC=C2NCCN1CCCNC(O)=CC3(N4C(=O)CCCCNC4=O)OCC
CCC(C)=C(Cl)C=C(OC)C(C(=O)NCCC1N2CCC3(CC2)C=CC(F)=C3C1=C)O
COC1=C(Cl)C=C2C(=C1Cl)CC3=CC=CC=C3CCN(C)CC2C
CN(CC#N)CC1CC(CNS(=O)(=O)C2=CC=C(I)C=C2)CC1
COC1=CC(N)=C(Cl)C=C1C(=O)NC2CCCCN(C(C)C)C2
CC(CCC1=C[NH1]C2=CC=C(F)C=C12)N(CC3CC3)C4COC5=C(F)C=CC(C(N)=O)=C5C4
CNC1CC2=CC=CC=C2CC3=CC(Cl)=C(O)C(Cl)=C3CC1
COC1=C(C(=O)NCC2CN(CC3=CC=CC=C3)CC2C)C(Cl)C=C1Cl
CCOC1=C(C2=CC=CC(NCCN(C)C)=C2)N=CC3=CC=CN13
COC1=CC=CC2=C1NCCN2CCCCNC(=O)C=CC3=CC=CC(=C3)OCO
O=C(NCCCCN1CCN(C2=CC=CC=C2OCCO)CC1)C3=CC=C(OC(F)(F)F)C=C3
O=C(NCCN1CCN(C2=CC=CC=N2)CC1)C3=CC=CC=C3
C=C1CNCC2CC3=C(O)C=CC=C3CC21
C1NCCC2=C1SC=3N=CN(CCN4CCN(C5=CC=CC=6C=COC5=6)CC4)C(=O)C2=3
CN(C)C1=CC=C(C(=O)NCCCN2CCN(C3=CC=CC=C3OCCF)CC2)C=C1
CON=C(CCN1CCN(C2=NC=CC=N2)CC1)C3=CC=C(Cl)C(Cl)=C3
COC1=CC=CC=C1N2CCN(CCN3C(O)=CC(C4=CC=CC=C4)=C3O)CC2
CCCCN(CC)CCOC1=CC=CC(CCN2CCN(C3=CC=CC4=NC(C)=CC=C34)CC2)=C1
O=C1CC2CCCCN2C(=O)N1CCCCN3CCN(C4=NC=CC=C4C5=CC=CO5)CC3
CC=C1C=CC2(NC3CN(CCC4=CC=C5C=C4OC(=O)N5CC)CCC3=C)C=CC2=N1
CCCC(C)NC(=O)C1=CC2C3=CC=CC=4[NH1]C=C(C3=4)CC2N(C)C1
OC1(C2=CC=C(Cl)C=C2)CC3CCC(C1)N3CCCCC4=CC=C(F)C=C4
CC=1C=COC=1C(=O)NC2CCC(N3CCN(C4=CC=CC5=C(F)C=C(C)N=C45)CC3C)C2
O=C1C2C3CCC(C3)C2S(=O)(=O)N1CCCCN4CCN(C5=CC=CC(C(F)(F)F)=C5)CC4
CCN1N=CC(C2=CC=C3C(=C2)C(C4CCN(CCN5CCNC5=O)CC4)=CN3C6=CC=C(F)C=C6)=N1
CN(C)C(=O)NC1CCC(CCN2CCN(C3=CC=CC(Cl)=C3Cl)CC2)CC1
C1COC(=O)NC=CC=CC1CCN2CCN(C3=CC=CC(C(F)(F)F)=C3)CC2=C
CC1C(C2NCCN(CC3CCN(C4=NC=C(F)C=N4)CC3)CC2)CC1=O
NC=C1C=CC(CN2CCN(C3=CC=CC(Cl)=C3)CC2)=C1
CCN1CCCC1CNC(=O)C2=C(OC)C=CC(Cl)=C2Br
CCCNC1CCCC2C3=C(OC)C=CC=C3OCC21
COC=C1C=C(CC(=O)NCC2=CC=CC(CCN3CCN(C4=CC=CC5=NC(C)=CC=C45)CC3)=C2O)C=C1OC
CC(C)C1=CC=CC=C1OCCNCC2COC(C3=CC=CC=C3)(C4=CC=CC=C4)O2
CC1=CC2=C(CNCC3(F)CCN(C(=O)C4=CC=C5[NH1]C=CC5=C4)CC3)N=CC=C2[NH1]1
CC1(C)C(=O)NC2=CC=C(CCN3CCN(C4=NSC5=CC=CC=C45)CC3)C=C21
COC1=CC(NC(=O)C2CC2)=C(Cl)C=C1C(=O)NC3CCN(C4CCCCC4)C3
O=CC1C=C([NH1]C=CC2=CC(O)=CC3=C2CCCC3)C=4[NH1]C=CC1=4
CC(=O)NC1=CC=C2[NH1]C=C(C3=CCCN(C)C3)C2=C1
O=C1C2=CC=CC=C2N=CN1CCCCN3CCN(C4=CC=CC(Cl)=C4)CC3
CC1=CC2=C(OCC(O)CN3CCC(C4=CC5=CC(F)=CC=C5S4)CC3C)C=CC=C2[NH1]1
C#CC=CCC(CNC(=O)N(CCCN1CCN(C2=CC=CC=C2)CC1)C(=O)C)=O
CC1=CC(Cl)=CC=C1N2CCN(CC3CC3C4=CC=CC=C4)CC2
COC1=CC(C=C2[NH1]C=C(CCCCN3CCN(C4=CC=C5OC=CC5=C4)CC3)C2=O)N=C1OCCCNC
O=C(NCCN1CCN(C2=CC=C(Cl)C=C2)CC1)C34CC5CC(CC(C5)C3)C4
O=C(CCCN1CCC2C(C1)C3=CC=CC4=C3N2CCO4)C5=CC=C(F)C=C5
CN(CCCCN1CCN(C2=CC=CC(Cl)=C2)CC1)C(=O)C3=CC=CC=C3
CCC(C)NC(=O)C1=CC2C3=CC=CC=4[NH1]C=C(C3=4)CC2N(C)C1
COC1=CC=CC=C1N2CCN(CCN3C(=O)CC4(CCCC4)CC3=O)CC2
COC1=CC=CC=C1N2CCN(CCCCNC(=O)CC3=CC4=CC(O)=CC=C4[NH1]3)CC2
CCCCNC1CCC2=CC=CC3=C2C1CC4=CC=CC=C43
BrC=C1C=C(NC2CN3CCN(CCCC3)CC2)CC=C1
COC1=CC=C(N2CCN(CCCCNC3=CC=CC=C3NC(=O)C4=CC=CC=C4I)CC2)C=C1
O=C1CC2C=CC=C(OCCCCN3CCN(C4=CC=CC=C4OC)CC3)N2C1
COC1=CC=CC=C1SC=C2C3=CC=C(O)C=C3NC2=O
COC1=CC=C2C(=C1)OCCC2CN3CCCCC3CCC=C
O=C1[NH1]C2=CC=CC=C2C(=O)N1CCN3CCN(C4CC(C5=CC=C(F)C=C5)C6=CC(Cl)=CC=C64)CC3
C1OC=CC=CC1NC2CN(CC3CN=C(NC=[N-1])CC3(C)C)CC2=C
CC1=NN(C2=CC=CC=C2)C=C1CN3CCN(C4=CC=CC=C4)CC3
CCOC=CC=CCCN1CCN(C(=O)COC2=CC=C3[NH1]C=C(CC)N=C32)C1=C
C12CC=CC(NCCN1CCC3=CC=CC=C3OC4C=NC(C5CC5)=CC4=C)C2C
O=C1CC2(CCCC2)CC(=O)N1CCN3CCN(C4=CC=C(Cl)C(Cl)=C4)CC3
COC1=CC=CC2=C1OC(CNCCC3=C[NH1]C4=CC=C(F)C=C34)CN2
CCCC(=O)NC1=C(CCN2CCN(C3=CC=CC=4C=COC3=4)CC2)C=C(Cl)C=C1
C1CN2CCOCC2C3=NCC=C4C=NN(C)C4C(=O)C3N1COC(C)CCC(F)(F)CC
CCCN(CCC)C1CCC2=CC=CC(O)=C2C1
CC=C1C=CC=2SC(C=C3CN(CC(O)CNCCCCC4=CC=CC=C4)CC3)=CC1=2
CCCN(CCC)C1CC2=CC=CC3=C2N(C1)C(=O)CO3
CCN(C)CCC1=C(C2=CC=CS2)[NH1]C3=CC=CC=C13
COC1=CC=CC(OC)=C1OCCN2CCC(C3=NOC4=CC(F)=CC=C34)CC2
C1=C(C2=CC=CC=C2)CCN(CCCOC3=CC=CC(Cl)=C3)C1
COC1=CC=CC(C(=O)NC2CC3CCC(C2)N3CC4=CC=CC=C4)=C1OC
CN1CCN(C2CC(C3=CC=C(F)C=C3)C4=CC=C(Br)C=C42)CC1
CCCN(CCC)C1CCC2=CC=CC(O)=C2C1
C123OC=CC=CCC2(CNCCN1C(=O)CCCC(Cl)C=4C=C(C5=CC=CC=C5)[NH1]C=4)C3OC
C1NC2CC(C3=CN(C4=CC=C(F)C=C4)C=C3)CC2C1
C1C=CC=C1C2CN(CCNC(=O)CC(C)(C)CC=O)C(C)C2C=CC=C
NC1=CC=CC(C(=O)NCC=CCN2CCN(C3=CC=CC(Cl)=C3Cl)CC2)=C1
CC(=O)NC1=CC=C2[NH1]C=C(C3CCN(C)CC3)C2=C1
CNC(C1CCN(C2=CC=CC3=CC=C(Br)C=C23)CC14)=NC5=CC=CC=C5P4
CCC#CC=C1C(C(=O)CSC2=CC=C(OS(N)(=O)=O)C=C2)=C(OC)C=CC(Cl)=C1
COC(=O)C(N)CSC1=C2C=C3C(=C1)C4=C(C=CC(O)=C4O)CC3N(C)C2
C1OC2=CC=C3CC(CCCN1CCCCNC=CC=C(C4SC5=CC=CC=C5C4)OC=C)=C[NH1]C23
CC=1N=COC=1C2=NN=C(SCCCN3CC4CC4(C5=CC=CC(OC(F)(F)F)=C5)C3)N2C
COC1=CC=CC(C(=O)NCCCN2CCN(C3=CC=CC=C3OC)CC2)=C1
O=C(CCCN1CCN(C2=CC=CC=N2)CC1)C3=CC=CC=C3
OC1=NC2=CC=C(OCCCCN3CCN(C4=CC=CC(Cl)=C4Cl)CC3)C=C2[NH1]1
O=S(=O)(NC1CCC(CCN2CCC(C3=NOC4=CC(F)=CC=C34)CC2C)C1C5)CC=C(Cl)C(Cl)=C5
OC=C1C(OCCN2CCN(C3=CC=C(Cl)C=C3)CC2)=CC=C4B(O)OCC5=C4C15
OC=CC1C(C(Br)=C[NH1]1)C(C2=CC=C(Br)C=C2)CNCC3CC3
O=S1(=O)C2=CC=CC3=CC=CC(=C23)N1CCCN4CCC(C5=C[NH1]C6=CC=CC=C56)CC4
COC1=CC=CC=C1N2CCN(CC3=CN4C(C5=CC=CC(NC(=O)C(C)C)=C5N)N4C3)CC2
O=C(OCCCN(CCN(C(=O)C1=CC=C(F)C=C1)CC2CC2C)CC=CC)CC
O=C(NC1=CC=CC=C1)NC2CCN(CC3=CC=CC=C3Br)CC2
CCS(=O)(=O)C1=CC=C(OC)C(C(=O)NCCCCCN2CCN(C3=CC=CC(Cl)=C3Cl)CC2)=C1
CC1=CC=CC2=C1C3=CC=CC4=C3C(C2)N(C)CC4
O=C1CCC2CCC(CN3CCN(C4=CC=CC=C4[N+1](=O)[O-1])CC3)CC2N1
FC=C1C=C[NH1]C=C(CCCCNC2CN(C=C3C=CC(CC4CC4)C=C3)CC2)C=C1
COC1=CC=CC=C1CC(C(=O)C(C)(C)C)=C(C2=CC=CC=C2C3=CC=CC=C3C)C=O
C1OC=CC=C1C(=O)NC=CN=CC(NC(=O)CC2=CC=C(Cl)C=C2)=C
C1C(C)C=NC(NCCN(CCCCN2C3=CC=CC=C3OCC4=CC=CC=C42)C=C)C=N1
CC(=O)C1=CC=C(OCCCN2CCC(C3=NOC4=CC(F)=CC=C34)CC2C)C1
SC1=NC=C2C=C(OCCNC3CC4=CC=CC=C4CC3C)C2[NH1]1
COC1=CC=CC(F)=C1OC2=NC=CC=C2C3CCNCC3
O=S(=O)(C1=CN=C2C=CC=CC2=C1)N3CCC(CCN4CCN(C5=CC=CC=C5Cl)CC4)CC3
CNC1=NC2=CC(=N1)CC(CN3CCC(C4=NOC5=CC(F)=CC=C45)CC3)N(C)C2=O
C1OC=CC=C1S(=O)(=O)NCC(CON2CCC(O)(C3=CC=CC=C3)CC2CN)=O
O=S(=O)(C1=CC=CC=C1)N(CCCN2CCC=C(C3=CC=CC=C3)C2)C4=CC=CC=C4Cl
COC1=CC=CC=C1N2CCN(CC3=CC=CC=C3CNC(=O)C4=CC=C(Cl)S4)CC2
CC1(C)C(=O)NC2=CC=C(CCN3CCN(C4=NSC5=CC=CC=C45)CC3)C=C21
COC1=CC2=CC(=C1)C(C3CCN(CCN4CCCC4)CC3C)C2
C123C=C4C=CC2(NCCN1CCC5=CC=CC=C5OCC6=C(C(=O)NC7CCC7)N=CN6)CC=CC4=N3
CNC1=NC(CCC2=CC=C(NCCN3CCN(C4=CC=CC=C4)CC3)C=C2)S1
COC1=CC=CC=C1N2CCN(CC=C3C=C(C4N5CCCC5C4)N3)CC2
O=C(NCCCN1CCN(C2=NSC3=CC=CC=C23)CC1)C4=CC=CC=N4
CC(C)CC1=CC=CC=C1N2CCN(CC3=CC=C(CN4CCCC4=O)N3C)CC2
O=CC1C(CC(F)(F)F)SCN1CCCCN2CCC(C3=NOC4=CC(F)=CC=C34)CC2
COC1=CC=CC=C1N2CCN(CCCSC3=NC4=CC=CC=C4C(=O)N3N)CC2
CCCN(CCC)C1CCC2=CC=CC(C(N)=O)=C2C1
OC1(C2=CC=C(Br)C=C2)CCN(CC3=C[NH1]C4=CC=CC=C34)CC1
NC1=NC2=CC3=C(C=C2S1)CCN(CC4=CC=C(F)C=C4)CC3
CCCN(CC1CCNC(=O)CC(C)(C)CC1=O)C2COC3=CC=CC(C(=O)NC)=C3C2
CN1CCNCCC2=CC=CC=C2SC3=CC=C(C(C)(C)C)C=C3CC1
N#CC1=CC=CC=C1NCCN(CCNC(=O)CC2(CCCC2)CCC=O)CC
COC1=CC=CC=C1N2CCN(CC=C3C=C(CN4CCCCC4=O)N3C)CC2
CCCN(CCNC(=O)CCCN1CCN(C)CC1C2C)CC3=CC=C(O)C=C3C2
OCC1CCN(CCNC2=CC=CC3=C2C=C4C=C(Cl)C=CC4=C3)CC1
OC1=C2C(=C(O)N1CCCCN3CCN(C4=NC=CC=N4)CC3)C5C=CC2C6CCC56
CCCN(CC1=CC=C([N+1](=O)[O-1])C=C1)C2CCC3=C(C=CC=C3OC)C2
CS(=O)(O)=NC1=CC=CC(OCCNCC2=CC=CC=C2)=C1
CC1=CC=C2C(OCCN3CCC(CC4=CC=CC(NC(=O)C(C)C)=C4)CC3)=CC=CC2=N1
CC(C)C1=CC=CC=C1NC2CN(CC3=CC=C(CN4CCCCCC4=O)N3CC)C2
CCCN(CCC)C1COC2=C(C=CC=C2C(=O)C3=CC=C(C(F)(F)F)C=C3)C1
CC1=CC=C2C(N3CCN(CCC4=CC=CC5=C4OCC(=O)N5C6CC6)CC3)=CC=CC2=N1
O=CCCCC1=CC=CC=C1N2CCNCCN2C(O3)=CC=C4SC=CC4=C3CCC
CC1=CN(C2CCN(CC(O)COC=CC3=C(F)C=CC=C3C)C2C4)CC=CC=C14
C1=CC=C(CCCCN2CCN(C3=CC=CC=C3)CC2)C=C1
O=C(NCC1CCN(CC2COC3=CC=CC=C3O2)CC1N)CC4=CC=CC=C4
CC(C)OC1=CC=CC=C1N2CCN(C3CCC(NC(=O)NC4=CC=CC(Cl)=C4)CC3)CC2
C12NCCN2C=NC=CC1(C(=O)NCCN3CCN(C4=CC=C5C=CC=CC5=N4)CC3=C)OCC
CC1=CC=CC=C1OC2=NC=CC=C2CCNCC
C=CCN(CCCN1CCN(C2=CC=CC=3C=COC2=3)CC14)CCC5=CC=C(O)C=C5C4
C=12NC(=O)C=C(CC=CN(COCF)C(C)CC=1NC)C2=O
NC(CC1=CC=CC=C1)C(=O)C(C2=CC=C(O)C(Cl)=C2)CC
CN1CCC2=CC=CC=C2CC3=CC=C(O)C(Cl)=C3CC1
CS(=O)(O1)=NCC(C2CNCC3N(C=NC4=CC(Cl)=CC=C43)C2C)C1
COC1=CC=C(C=C2C(CN3CCN(C4=CC=CC=N4)CC3)=NO2)C=C1
CCN1CC(C2=CC=CC=C2)C(CCNC(=O)CC3CCC(C(=O)C4=CC=C(F)C=C4C)C3C)C1=O
CNCC1C=C(C2=C[NH1]C3=CC=C(C(N)=O)C=C23)C1
COC1=CC=CC=C1NC2CN(CCN(C(=O)C(C)CC3=CC=C(O)C=N3)C4=CC5=CC=CC=C5S4)CC2
O=C(NC1CCC(CCN2CCN(C3=CC=CC(Cl)=C3)CC2C)C1C4)CC=C(F)C=C4
ClC1=CC(Cl)=CC(N2CCN(CCCCC3=CC=CC=C3)CC2)=C1
CCCCN1CCCC1CNC(=O)C2=CC(Br)=CC(OC)=C2OC
O=C(OCCN1CCN(C2=NC=CC=N2)CC1)C3=CC4=CC=CC=C4C=C3
COC1=CC=CC=C1N2CCN(CCCCNCC(=O)N3CC4CCC3C4)CC2
OC(CNCC1COC2=CC=CC=C2O1)COC3=CC=CC=C3F
CNC1=NC=C2C(=N1)CC(CN3CCC(C4=NOC5=CC(F)=CC=C45)CC3)CC2=O
COC1=CC=CC=C1N2CCN(CCCOC(NC(=O)C=CC3=CC=CC=C3C=CC=CC=C)CC)CC2
CCCN(CCN1CCN(C2=CC=C(C3=CC=CN=C3)C=C2)CC1)C4CCC5=CC=C(O)C=C5C4
CNC1C2=C(C=CN2CCCN3CCN(C4=CC=C5C=CC=CC5=N4)CC3)CC1
O=C(C1=CC=CC(CCCN2CCN(C3=NC=CC=N3)CC2)=C1)N4CCCCC4
COC1=CC=C(N2CCN(CCCCC3=CC=C4N=C(S)[NH1]C4=C3)CC2)C=C1
FC1=CC=CC=C1OCCNCC
COC1=CC=CC=C1N2CCN(CCCNC(=O)CCC=CCC)CC2
CSC1=NC=C2C(=N1)CC3=CC(Br)=CC=C3N(C(C)=O)CC2
FC1=CC=C(OCCN2CCN(C3=CC=CC=4C=COC3=4)CC2C)C1
C1=CC=C2C(CCCCN3CCN(C4=CC=CC5=C4OCCO5)CC3)=C[NH1]C2=C1
C1=C(C2=CC=CC=C2)CCN(CCC3=C[NH1]C4=CC=CC=C34)C1
COC=C1C(N2CCN(C)CC2)=C(Cl)C=C1C(=O)NC34CCC(CCCC3C#N)C4
COC1=CC=CC=C1NC2CN(CCN(C(=O)C3=CC=C(C4=CC=CC=C4)C=C3)C5=CC=CC=C5)CC2
CN(CCCCN1CCN(C2=NSC3=CC=CC=C23)CC1)C(=O)C4=NSC5=CC=CC=C45
COC1=CC=CC(C(=O)NCCN2CCN(C3=CC=CC4=C3OCCO4)CC2)=C1
COC1=CC=CC=C1NC2CN(CCCCNC(O3)=CC(N4CCOC(C)C4)=CC(C5=CC=CC=C5)=N3)CC2
CC=C1C=CC(NC2CN(CCC=C3C=CC(NC4=NC=CC=C4OC(C)C)C=C3)CC2)=CC=CC=N1
CCOC1=CC=CC=C1N2CCN(C3CCCNC(=O)C=CC=C4C3(C=CC(C)=C4C)C)C2
C123C=CC=CC(NCCN1CCCC4=C[NH1]C5=CC=C(C(N)=O)C=C45)=CC2=N3
CCC1(C)NC(=O)C=C(CCN2CCN(C3=CC=CC(Cl)=C3)CC2C)CC=CN(C)C1=O
COC=CC=CC(OCCNCC=C(C1C=NC=C2C(F)=C(C(F)(F)F)C=C12)CC)OC
CCCNCCCCC1CC=2[NH1]N=CC=2CC1
COC1=CC=CC=C1NC2CN(CCC3NC(=O)C=C(NC(=O)N(C)CC4=CC(F)=C(Cl)C(F)=C4C)CCC=CC=C3)CC2
COC1=CC(N)=C(Cl)C=C1C(=O)NC2CCCCN(C(C)C)C2
OC1(C2=CC=C(Cl)C=C2)CC3CCC(C1)N3CCCOC4=CC=C(F)C=C4
COC1=CC(Cl)=CC=C1NCCN(CC(=O)C=2SC=CC=2C#N)CCCC
CCCCC1NCCC2=CC(Cl)=C(O)C=C21
FC=C1C=C(CCCCN2CCN(C3=CC=CC=C3Cl)CC2C)C1
CC1CN(CCCNC(=O)C2=CC3=CC=CC=C3S2)CCN1C4=CC=C(F)C=C4
CCCN(CCCCN1C(=O)CC(C)(C)CC1=O)C2COC3=CC=CC(OC)=C3C2
CN(CCCC=1NC=C(C=CN(C)N=CC=C(F)C=C(C#N)N)C=1C=O)OC2=CC=CC=N2
CN(CCN1CCN(C2=CC=C3C(=C2)CCO3)CC1)C=C4C=CC5=CC=CC=C5N4[NH1]N
CC1=NC(C(=O)NCCCN2CCN(C3=CC=CC(Cl)=C3Cl)CC2)=C(N)C=CC1=O
COC1=CC=CC=C1NCCN(CCCCNC2=CC=C3C=CC=CC3=N2)C
CCCCN(CCC1CCC(CC2=C[NH1]C3=CC=C(C#N)C=C23)CC1)CS(=O)(=O)O
O=C(CCCN1CCC2(CC1)C(=O)N(CC3=CC=C(F)C=C3)CN2C4=CC=CC=C4)C5=CC=C(F)C=C5
COC(C(=O)NCCCN1CCN(C2=NC=CC=N2)CC1)=CC3=NC=CC=C3Br
ClC1=CC=C(SC2=CC=C3C(=C2)OCCO3)C=C1Br
C1=CC=C(OCCN2CCN(C3=CC=CC=4C=COC3=4)CC2)C=C1
OCCN1CCN(CCC(C2=CC=C(F)C=C2)C3=CC=C(F)C=C3)CC1
CCN1CCC2=CC(OCCF)=CC3=C2C1CC4=CC=C(O)C(O)=C43
O=C1CC2=C(C=CC=C2OCC(CNC3CCC4=C([NH1]C5=CC=C(F)C=C45)C3)O)N1
O1CCC(C=CC2=CC3N=CN(C)C3=N2)CC1C4=CC(F)=C(F)C=C4F
C1C23CCCC(C2)CC(CCN4CCN(C5=CC=CC=6SC=CC5=6)CC4)(C3)C1
CC=CC1=CC2(N3CCN(CCCC4=CC=CC=C4OCC5=C(C(=O)N6CCOCC6)N=CN5)N(N)C)CC3=CC=CC2=C1
NC1=NC2=CC3=C(C=C2S1)CCN(CC4=CC=C(F)C=C4)CC3
O=S(=O)(CCCN1CCC(CC2=C[NH1]C3=CC=C(F)C=C23)CC1)C4=CC=C5C=CC=CC5=C4
C1C(=NN=S(C)(=O)N)OC=CC=CC1(CCN2CCN(C3=CC=CC(Cl)=C3Cl)CC2=C)O
O=C(CCNCC1C(O)(C2=CC=CC=C2)CCC1N3)CCN(C4=CC=CC=N4)CC3
CC(C)NCC1CCC2=CC=C(O)C=C2O1
C1COC=CC=CC1CNC2CN(CCCCCNC(=O)C3=CC=CC(C4NCCC4C)=C3C)C2=C
CCCN1CCC2C3=C(C=CC=C3C(N)=O)CCC21
COC1=NSN=C1N2CCN(CC(CC3=CC=CC=C3)N(C)C(=O)C4CCCCC4)CC2
CC(C)N1CN(C2=CC=CC=C2)C3(CCN(CCCC(=O)C4=CC=C(F)C=C4)CC3)C1=O
C1OC=CC=C(NCCN1CCCCCCNCC2C=C(C3=CC=C(C)C=C3)CC=C2CC)CC=COC
COC1=CC=C2C(=C1)CCN(C)CCC3=CC(OC)=CC=C3C2
CC1=CC=CC(S(=O)(=O)NCCCCN2CCN(C3=NSC4=CC=CC=C34)CC2)=C1
C1CCN1C2CNCCN2C3=CN(C4=CC=C(F)C=C4)C=CC=CC=C3
CC(C)OC1=CC=CC=C1N2CCNCCCCNC(=O)C(CC(N)=O)NC(=O)C3CC4CCC3C4CC2
FC1=CC=C(C2=CC=CC(N3CCNCC3)=C2)C=C1
C1COC=CC=CC1CCN2CCN(CCCC3=CC=C(O)C=C3)CC2=C
O=C1N(CCCCN2CCN(C3=NSC4=CC=CC=C34)CC2)CS5C1CCC5
O=C1C2=CC=CC=C2N=CN1CCCCN3CCN(C4=CC=CC=C4)CC3
COC1=CC=CC=C1N2C3CN(CCCNC(O)=CC(C(=O)NC4C=CC=C(C(=O)NCCCC5=CC=C(O)C=C5C)C4C)=C3CC)C2
CCCN(CCC)C1CCC2=CC=CC(C(=O)NC(C)C)=C2C1
CC(=O)C1=CC=C(OCCCN2CCC(C3=NOC4=CC(F)=CC=C34)CC2)C(O)=C1
C=1OC=CC=CC2C=1CCCN(C3CCN(C4=CC=C(C(=O)NC(C)(C)C)C=C4)CC3CC2)OC[NH1]C
CNC1CC=C(C2=CC3=CC=CC=C3CC4=CC=CC=C42)C1
NC(=O)C1=CC=C(F)C2=C1CC(N3CCN(CC4=CC=C(Cl)C=C4F)CC3)CC2
CSC1=CC=C2C(N3CCN(CCC4=CC=CC(NC(=O)C(C)C)=C4)CC3)=CC=CC2=N1
CCOC1=CC=CC=C1NCCNCCC2CN3C(=O)C4=C5C=C(C=C4C32O)CCO5
O=C1COC2=CC=CC=C2N1CCCN3CCC(N4C(O)=NC5=CC(Cl)=CC=C54)CC3
CCN(C)CCCC1=C(C2=CC=C(F)C=C2)[NH1]C3=CC=C(Cl)C=C13
COC1=CC=C(Cl)C=C1NC(=O)CCCCCNCCCCC2=CC=CC=C2
O=S(=O)(NC1CCN(CCOC2=CC=CC=C2)C1)C3=CC=C(Cl)S3
C#CC1=CC(CN2CCN(C3=CC=CC=C3OC)CC2)=C4C=CC=CC=C14
COC1=CC=C(C2CCCN(CCCOC3=CC=CC(F)=C3C)C2C)C1OC
COC1=CC(Br)=CC(C(=O)NC2CC3CCCC(C2)N3CC4=CC=C(F)C=C4)=C1OC
C1=COC2=C(C=CC=C2N3CCNCC3)O1
CC1=CC=C(O)C2=C1C3CCCN(C)C3CO2
COC1=CC=CC=C1N2CCN(CCCCNC(=O)C=CC3=CC=C(N(C)C)C=C3C)C2
CC(C)N1CCN(CCN2CCN(C3CC(C4=CC=C(F)C=C4)C5=CC=C(Cl)C=C53)CC2)C1=O
CC1=C(C2=CC=CC=C2)N=C(O)N1C3CCN(CC4=CC=CC=C4)CC3
C1CC=CC=CC1(OCCN2CCN(C3=CC=CC=C3OC)CC2=C)C
CCOC1=CC=CC=C1N2CCN(C(=O)COC3=CC=C4[NH1]C=C(CCN)C4=C3)CC2
CC(C)C1=CC=CC=C1OCCN2CCC(NS(=O)(=O)C3=CC=C(F)C=C3)CC2
OC1=CC=CC=C1NCCN2CCN(C3=CC=CC=C3)CC2
O=C1CSC(=O)N1CCCCCNCC2CCC3=CC=CC=C3O2
C12C=CC=C3C(NCCN3CCCCC4=C[NH1]C5=CC=C(C#N)C=C45)C1=N2
CC(C)C(=O)NCC1=CC=C2C(=C1)C(N3CCN(C)CC3)CC4=CC=CC=C4S2
COC1=CC=CC(N2CCN(CCCC3=CC=C4N=C(S)SC4=C3)CC2)=C1
CCCN(C12C3CCCC(C3)CC1C4=CC=C(C(N)=O)C=C42)C5=CC=CC=C5C
C1=CC=C(OCCNCCC2CCN(C3=CC=NC=C3)CC2C4CC4C)C1
COC1=CC=CC=C1N2CCN(CCCCNC(=O)C3=CC=C(Br)C([N+1](=O)[O-1])=C3)CC2
COC1=CC=CC=C1NCCN(CCNC=NC=C(C(=O)C(=O)N2CCOCC2)N(C)C=N)CC
CN1CCN(CCOC2=CN(C3=CC=C(F)C=C3)C4=CC=C(Cl)C=C24)CC1
CCOC1=CC=CC=C1N2CCN(CCCCN3C(O)=CC(NC(=O)C4CCCCC4)=C3O)CC2
C12=CC=C3C(=C1)CC2(CCCNCCN(CC4=CC=CC=C4OCC(N)C)CC)OC3
CCN(CC1=CC=CC=C1)C2CCC3=C(O)C=CC=C3C2
CCN1CCCC1CNC(=O)C2=C(O)C(Cl)=CC(OC)=C2OC
C1OC=NC=C1C(=O)NC2CC3CCC(C2)N3CC=CC=C(F)C=C
CCCN1CCC(C2=C[NH1]C3=CC=CC=C23)CC1
C1C(C)NCCN1CCN(C(=O)NCCC(F)(F)C2=CC=CC=C2C(=O)NC3=CC=C)C=C3CC
CCCN(CCC)C1CCC2=CC=CC(OS(=O)(=O)C(F)(F)F)=C2C1
CCN1CCCC1CNC(=O)C2=C(OC)C(O)=CC(Br)=C2OC
CCCCCN1CN(C2=CC=CC=C2)C3(CCN(CCCC(=O)C4=CC=C(Br)C=C4)CC3)C1=O
CCCN(CCN1CCN(C2=CC=CC3=C2OCCO3)CC1)C4CCC5=CC=C(O)C=C5C4
COC1=CC=CC=C1N2CCNCCCCNCCC(C3=CC=CC=C3)(C4=CC=CC=C4)C5=CC=CC=C5CC2
CC(C)CN1C2=C(C=CC=C2CC)NC3=CC=C(Cl)C=C3C1CCCC(N)=O
O=C(CC1CCN(CCC2=CC=C(Cl)C=C2)CC1)C3=CC=C(F)C=C3
O=C(NCCN1CCC(C2=NOC3=CC(F)=CC=C23)CC1)C4=CC=C(OCCCN5CCCCC5)C=C4
OC1=CC=C(C2=C1OC3)C4=CC=CC=C4CNC3CC2
CC1(C)SCN(CCCN2CCN(C3=CC=CC=C3)CC2)C1=O
CC1(C)SCN(CCCC2NCN(C3=CC=C(C4CCOC(=O)N4)C=C3)CC2)C1=O
CCCCCCCCN1CCN(C2=CC=CC=3C=COC2=3)CC1
C1=CC=C(OC2=CC=CC=C2C3CCNCC3)C=C1
COC1=CC=CC=C1N2CCN(CCCCNC(=O)C3CCC(=O)N3C(=O)CC4CC5CCC4C5)CC2
CN1CCC2=CC=CC3=C2C(C1)CN3C4=CC=C(F)C=C4
CN1CCC2=CC=CC=C2CC3=CC(Cl)=C(O)C(Cl)=C3CC1
COC1=C(NC(=O)C2=CC=C(CCCN3CCN(C4=CC=CC=C4)CC3)C=C2N)CN=C1OC
O=C1[NH1]C2=CC=CC=C2C(=O)N1CCN3CCN(C4CC(C5=CC=C(F)C=C5)C6=CC(Br)=CC=C64)CC3
O=C1N(CCN2CC3=CC=CC=C3C2)CCN1C4=CC(Cl)=CC(Cl)=C4
O=S(=O)C=CC1=CC(NCCN2CCN(C3=CC=C(Cl)C=C3)CC2)=CC=C1
CCCN1CCC2=CC=CC3=C2C1CC4=CC=CC(O)=C43
OCCN1CCN(CCCN2C3=CC=CC=C3SC4=CC=C(C(F)(F)F)C=C42)CC1
CC(C)CN1CN(C2=CC=CC=C2)C3(CCN(CCCC(=O)C4=CC=C(F)C=C4)CC3)C1=O
COC1=CC=CC=C1N2CCN(CC=C3C=C(CN4CCNC4C(=O)O)C3=O)CC2
O=C(O)C1=COC2=CC(OCCCN3CCC(C4=CC5=CC=C(F)C=C5S4)CC3)=CC=C2C1=O
C=CCN(C)CCC1=CC=C(OCCCN2CCN(C3=CC=CC=4C=COC3=4)CC2C)C1C
CCC1NCN(C)C(C2CCN(CCC3=C[NH1]C4=CC=CC=C34)C2)C1=O
O=C(NC1CCC(CCN2CCN(C3=CC=CC(Cl)=C3Cl)CC2)CC1)C4=CC=CC=C4C5=CC=CC=C5
COC1=CC=CC(C(=O)NCC=CCN2CCN(C3=CC=CC(Cl)=C3Cl)CC2)=C1
O=C(CCCCN1CCN(C2=NC=CC=N2)CC1)C3=NC4=CC=CC=C4S3
O=C1[NH1]C2=CC=CC=C2C(=O)N1CCN3CCN(C4CC(C5=CC=C(F)C=C5)C6=CC(F)=CC=C64)CC3
COC1=CC=CC=C1NCCN(CCCC2NN=CC=C3C=CC=CC3=CO2)C
COC1=CC=CC=C1N2CCN(CCCCNC(=O)C=CC3=CC=C(N(C)C)C=C3)CC2
O=C1C2=CC=CC=C2C(=O)N1CCCCN3CCN(C4=CC=CC5=C4OCCO5)CC3
NC1=CC(Cl)=CC=C1CC(=O)N(CC2CC2)C
COC1=CC=CC=C1NC2CN(CCN(C(=O)CC3=CS4C5=CC=CC=C35)CC4)CC2C
O=C1N(CCC2CCN(CC3COC4=CC=CC=C4O3)CC2)CCN1C5=CC=C(F)C=C5
COC1=CC=CC=C1N2CCN(CC=3C=CN4C(C5=CC=CC(NCCN(C)C(C)C)=C5)=NN4C=3)CC2
O=C(CC1=CC=CC=C1)NC=C2C=C(CCN3CCN(C4=CC=CC=C4)CC3)C=C2
CCC1N2CCC(C3=CC=CC(O)=C3)C2CCC1
FC1=CC=C(C2=CC=C(CN3CCN(C4=CC=CC=N4)CC3)[NH1]2)C=C1
CC(C)N=C(NC#N)N1CCNCC1
O=C(NCC=CCN1CCN(C2=CC=CC=C2OCCF)CC1)C3=CC=C(CCC)C=C3
O=S(=O)(NCCCN1CCN(C2=NSC3=CC=CC=C23)CC1)C4=CC=C(F)C(Cl)=C4
COC1=CC=CC=C1NC2CN(CC=CC3=CN=C(N4)N=C(N)SC4=C3CC)C2
CCCN(CCC)C1CCC2=CC=CC=C2O1
NC(=O)C1CCCN1C(=O)CCCCCN2CCN(C3=CC=CC=4[NH1]C=NC3=4)CC2
CC(C)OC1=CC=CC=C1CCCN(CC2=CC=C(C(=O)N3CCCCC3)C=C2)F
COC1=CC=CC=C1NCCN(CCCCNC(=O)C=CC2=CC=CN=C2C)C
COC1=CC=CC(CCC(NC(=O)C2=CC=C(C3=CC=NC=C3)C=C2)C4=CC=CC=C4)=C1
CN1C(=O)SC2=CC(CCCCN3CCN(C4=CC=C5C(=C4)CCCO5)CC3)=CC=C21
ClC1=CC=CC=C1N2CCN(C3=CC=CC=N3)CC2
O=C1N(CCC2CCN(CC3COC4=CC=CC=C4O3)CC2)CCN1C5=CC=CC=C5
CCOC1=CC2=C3C(=C1)C4=C(C=CC(O)=C4O)CC3N(C)CC2
CC1OC2=C(C=CC=C2N3CCN(CCCC4=C[NH1]C5=CC=CC=C45)CC3N)C1=O
C#CCNC1=NC=CN1C(=O)C2CCCC(CC(C)C)C2
CCCN(CCCC1=C[NH1]C2=CC=C(F)C=C12)C3COC4=CC=C5C(=C4C3)C(=O)NCC5
CNC(=O)CC1=C(CNC2CN(CC3CCC(NC(=O)C4=CC=CC=C4I)CC3)CC2C=CC)CC1=N
CC(C)C1=CC=CC=C1OCC2NCCC(CC3N(C)S(=O)(=O)CCC3C)C2
CNC(=O)C1=C(N=C2N1CCC(=O)N2CCCN3CCN(C4=NC=CC=N4)CC3N)CCC=O
CCCN(CCCC1=C[NH1]C2=CC=C(F)C=C12)C3COC4=C(F)C=CC(C(N)=O)=C4C3
COC=CC1C(OC)=C(CC(=O)NCCCCN2C=3CN(C4=NC=CC=5SC=CC4=5)CC2C=O)OC1=3
CN1C(=O)C=C(N=CN=C(NCCCN2CCN(C3=CC=CC(Cl)=C3)CC2)C=CN)N(C)C1=O
CCN1CCCC1CNC(=O)C2=C(O)C(Br)=CC(O)=C2OC
CC1=CC=C2C(N3CCN(CCCC4=CC=C5C(=C4)SC(=O)N5CC6CC6)CC3)=CC=CC2=N1
OC(CNC1CCCCC1)COC2=CC=CC=3[NH1]C=CC2=3
NOCC1=CC=CC(OCCCCN2CCN(C3=CC=CC=C3F)CC2=O)=C1
CCN1CCCC1CNC(=O)C2=CC(I)=CC3=C2OCC3
OC1=CC=C2C=C1CC(=O)N2CCCN3CCN(C4=NC=CC=5SC=CC4=5)CC3
C1OC2=CC3=CC2(NCCN3CCCCCC4=C[NH1]C=CC=C(F)C=C4)C1
C=CCCSC1=CC=C2C(=C1)C3(NCCNCC3C)CC2
CCN1CCCC1CNC(=O)C2=C(Cl)C(Cl)=CC(O)=C2OC
OC1=CC2=C(C(Br)=C1O)CCNCC2C3=CC=CC=C3
CNCCC1C=NC2=CC=C(OCC3NCCN(CCCC)CC3)C2C1
COC1=CC=CC=C1NC2CN(CCCCN3C=CC4=CC=C(I)C=C43)CC2
CCCN(CCC1CCC(NC(=O)C2=CC=C3C=CC=CC3=C2)CC1)C4CCC=5N=C(N)SC=5C4
CC1=C(S(=O)(=O)NCCCCN2CCC(C3=NOC4=CC(F)=CC=C34)CC2)SC5=CC=C(Cl)C=C15
CCN1CCCC1CNC(=O)C2=C(OC)C(O)=CC(Cl)=C2OC
CCCCCC1NCN(C2=CC=CC(Cl)=C2)C(C3=CC=C(Cl)C=C3)C1
SC1=NC2=CC(=C1)C(CCNCC3=CC=CC=C3)O2
COC1=CC=CC=C1N2CCN(CCCCNC(=O)COC(C3=CC=C4C=C3)=CC(=C4C)CC(=O)OCC5=CC=CC)N5CC2
[truncated: 1,140,784 more chars]
