# Supplementary material for: MTMol-GPT: De novo multi-target molecular generation with transformer-based generative adversarial imitation learning
Source: PLoS Comput Biol. 2024 Jun 26;20(6):e1012229. doi: 10.1371/journal.pcbi.1012229 (PMC11233020; doi:10.1371/journal.pcbi.1012229)
Supplement: S1 Data — All datasets for each figure and table are structured in the supporting_data.zip file. (ZIP) [file pcbi.1012229.s002.zip › data/fig2-6/figure3/HTR1A_docking_decision.csv]

affinity-inactive	affinity_7E2Y_H-Chembl24	affinity_7E2Y_H-gail_sm	affinity_7E2Y_H-gail_sf	affinity-active
-10.12	-9.923	-10.46	-8.968	-9.528
-9.109	-8.897	-9.616	-13.91	-9.725
-9.332	-9.624	-9.264	-9.214	-10.14
-10.85	-10	-8.583	-8.222	-9.071
-8.947	-9.43	-7.951	-8.602	-10.26
-8.394	-10.29	-9.44	-10.72	-10.34
-6.722	-9.881	-7.486	-12.58	-9.442
-9.424	-8.843	-7.868	-7.287	-10.49
-8.059	-7.83	-9.789	-9.373	-9.89
-7.185	-7.175	-9.084	-8.858	-9.499
-7.808	-10.39	-10.77	-8.565	-9.43
-7.824	-6.509	-8.722	-13.36	-9.633
-7.996	-8.924	-8.708	-7.353	-7.119
-9.389	-7.746	-9.389	-5.717	-8.427
-6.945	-9.664	-15.81	-8.593	-7.166
-10.24	-10.38	-9.833	-7.223	-9.933
-7.53	-8.816	-8.971	-7.543	-7.048
-7.534	-9.937	-11.12	-6.746	-9.453
-7.299	-8.818	-9.96	-9.738	-9.21
-8.985	-8.354	-12.15	-9.426	-7.968
-7.911	-8.272	-9.674	-8.728	-8.48
-7.864	-9.414	-6.573	-8.954	-8.386
-7.603	-8.631	-7.442	-8.904	-10.35
-7.856	-7.745	-10.23	-13.73	-9.999
-8.108	-9.464	-9.597	-9.223	-8.023
-8.914	-11.2	-9.944	-8.623	-9.835
-7.718	-9.064	-9.698	-10.86	-9.554
-6.942	-9.365	-11.08	-12.61	-9.285
-8.608	-9.239	-9.159	-8.482	-8.781
-10.09	-9.585	-10.2	-10.5	-8.965
-8.589	-9.285	-8.199	-10.74	-7.712
-6.569	-7.277	-10.08	-6.634	-8.55
-7.904	-8.423	-8.962	-9.425	-6.62
-9.447	-8.462	-13.18	-9.418	-8.877
-7.729	-8.484	-7.817	-8.408	-7.13
-11.32	-8.207	-12.75	-11.91	-8.272
-10.71	-9.453	-9.062	-9.223	-10.78
-9.362	-10.12	-8.204	-12.88	-8.313
-6.978	-10.21	-6.965	-8.274	-8.456
-8.826	-8.347	-7.267	-12.24	-10.2
-9.051	-8.054	-8.666	-9.289	-10.14
-8.493	-7.67	-8.227	-9.104	-10.03
-6.803	-7.92	-9.037	-7.86	-10.17
-8.869	-8.635	-8.832	-8.373	-10.67
-9.567	-7.468	-8.232	-7.97	-9.601
-9.198	-9.219	-10.15	-8.696	-8.961
-9.223	-8.551	-10.68	-8.199	-11.15
-7.646	-8.924	-7.004	-7.835	-9.727
-8.434	-10.35	-8.597	-9.861	-9.356
-7.52	-7.517	-9.985	-8.287	-9.955
-8.548	-9.23	-12.01	-8.927	-9.541
-8.448	-7.938	-8.834	-9.09	-9.61
-9.158	-8.393	-10.44	-6.871	-7.367
-7.22	-9.038	-8.551	-9.538	-9.807
-7.089	-9.371	-9.189	-9.24	-10.35
-8.725	-7.301	-9.546	-9.706	-7.963
-13.21	-7.276	-8.137	-8.548	-10.71
-6.962	-8.138	-7.674	-10.46	-8.527
-8.393	-8.327	-8.461	-7.81	-10.2
-9.603	-10.83	-8.719	-9.233	-11.05
-8.909	-8.422	-9.609	-3.881	-9.86
-8.789	-10.31	-9.42	-7.554	-9.991
-10.95	-12.12	-11.32	-4.93	-9.958
-8.221	-9.245	-8.653	-11.22	-9.866
-7.138	-7.17	-9.251	-11.94	-7.716
-7.888	-9.73	-12.33	-12.41	-9.544
-7.629	-9.619	-6.494	-9.167	-10.66
-10.16	-7.371	-8.419	-8.14	-6.182
-8.908	-8.905	-7.763	-8.418	-9.289
-9.289	-9.693	-8.315	-8.106	-10.1
-8.202	-9.328	-8.465	-7.948	-9.977
-9.944	-10.47	-8.056	-12.55	-13.64
-7.017	-8.602	-13.87	-11.72	-13.05
-8.77	-8.849	-8.471	-11.35	-10.41
-8.217	-9.288	-8.865	-8.568	-10.47
-7.21	-8.572	-9.066	-10.28	-7.226
-7.898	-7.305	-8.782	-15.83	-9.011
-9.526	-9.599	-9.458	-7.81	-7.687
-7.919	-8.807	-9.059	-11.43	-7.611
-7.96	-10.5	-10.17	-10.7	-8.276
-9.369	-9.054	-8.892	-10.03	-8.352
-8.715	-7.497	-7.591	-15.24	-8.172
-9.341	-9.278	-8.588	-9.278	-8.899
-8.808	-9.205	-9.308	-9.482	-6.887
-9.842	-8.147	-9.041	-8.944	-7.183
-8.027	-9.321	-9.222	-9.274	-8.74
-7.359	-9.209	-8.624	-8.852	-10.95
-9.442	-8.785	-8.52	-8.213	-8.736
-8.306	-10.98	-9.234	-13.85	-7.175
-7.68	-9.94	-9.451	-8.504	-8.044
-8.751	-9.226	-6.895	-13.36	-8.975
-9.211	-9.479	-10.12	-7.009	-9.32
-9.59	-14.17	-10.48	-10.23	-7.593
-7.664	-8.495	-13.13	-8.209	-9.613
-13.04	-9.569	-8.574	-10.04	-9.867
-7.365	-8.908	-9.04	-7.333	-10.24
-7.551	-8.755	-6.741	-8.049	-7.758
-8.45	-12.73	-9.69	-12.09	-8.455
-7.197	-9.827	-8.6	-12.96	-7.94
-9.636	-12.88	-7.183	-9.519	-7.479
-9.66	-10.13	-6.144	-6.634	-7.75
-7.164	-14.86	-9.236	-13.59	-8.082
-8.379	-8.244	-7.932	-8.005	-6.419
-8.697	-10.39	-6.903	-12.49	-10.53
-7.695	-8.389	-10.25	-12.29	-9.55
-8.83	-10.71	-8.08	-8.484	-9.48
-9.862	-10.52	-9.559	-8.657	-11.81
-9.413	-7.352	-9.823	-10.54	-9.284
-8.957	-9.199	-8.887	-11.46	-10.17
-12.31	-9.903	-8.56	-9.415	-6.829
-8.798	-9.004	-8.904	-14.35	-9.899
-8.167	-8.914	-9.468	-8.621	-9.907
-9.377	-9.587	-8.619	-14.92	-6.764
-8.221	-7.1	-8.64	-8.766	-9.406
-7.864	-8.32	-9.247	-9.126	-10.13
-5.95	-10.74	-9.533	-7.809	-7.459
-8.132	-8.575	-11.06	-9.188	-7.659
-6.788	-8.707	-9.023	-9.662	-7.631
-8.289	-10.14	-9.532	-9.013	-9.575
-8.521	-7.429	-9.204	-8.9	-9.423
-8.772	-10.13	-8.704	-9.476	-8.663
-8.831	-9.5	-7.928	-6.352	-9.016
-7.213	-7.476	-11.2	-11.98	-7.628
-7.582	-7.675	-9.324	-8.376	-10.63
-8.335	-9.583	-8.307	-10.14	-6.205
-8.59	-8.561	-10.48	-8.204	-9.836
-8.06	-9.248	-8.206	-10.32	-8.657
-8.922	-10.23	-9.116	-9.69	-8.681
-5.785	-9.326	-9.492	-7.253	-7.337
-9.056	-12.93	-8.418	-8.18	-8.907
-6.499	-7.866	-9.059	-9.006	-9.804
-7.535	-9.528	-9.609	-10.04	-8.821
-6.438	-10.49	-7.413	-6.871	-9.263
-12.94	-9.884	-9.911	-10.11	-11.11
-8.387	-9.846	-10.47	-10.9	-8.594
-7.958	-7.148	-8.556	-11.46	-7.836
-6.003	-9.394	-6.957	-13.46	-9.128
-8.06	-9.422	-9.325	-12.77	-9.849
-9.193	-9.52	-8.744	-15.89	-8.968
-13.21	-10.37	-8.135	-8.719	-8.623
-8.067	-7.318	-8.222	-11.62	-6.895
-6.283	-11.25	-8.216	-8.219	-8.95
-8.646	-8.825	-8.921	-7.852	-9.486
-9.126	-9.338	-8.617	-8.849	-9.862
-12.2	-9.218	-8.532	-7.625	-8.433
-6.913	-8.433	-9.62	-8.082	-8.714
-7.613	-9.934	-10	-9.032	-8.874
-6.976	-13.69	-8.268	-7.946	-8.732
-9.413	-9.563	-8.117	-13.68	-11.81
-8.1	-9.672	-9.447	-13.52	-9.238
-7.799	-7.513	-8.919	-9.169	-9.809
-9.048	-7.986	-9.708	-9.192	-8.954
-8.474	-7.471	-7.095	-9.346	-8.513
-7.137	-8.579	-13.18	-11.09	-10.32
-9.086	-9.063	-8.597	-9.836	-9.761
-7.706	-8.775	-8.232	-7.748	-10.62
-10.22	-9.412	-10.01	-9.282	-8.16
-6.543	-9.309	-8.439	-9.322	-10.45
-6.85	-8.671	-6.512	-9.338	-9.957
-5.691	-8.445	-8.938	-9.892	-9.679
-7.687	-8.514	-10.59	-11.92	-8.432
-6.714	-8.377	-8.44	-9.468	-10.37
-8.053	-8.59	-7.287	-10.13	-7.643
-5.805	-9.989	-8.097	-12.11	-6.983
-7.192	-11.37	-8.513	-11.76	-9.147
-7.114	-6.614	-8.993	-11.07	-10.39
-7.101	-7.564	-8.509	-13.75	-7.981
-6.923	-11.96	-9.898	-7.713	-9.034
-8.204	-9.7	-13.4	-8.244	-9.11
-9.483	-10.75	-8.449	-16.08	-11.02
-8.496	-9.404	-7.445	-8.007	-7.145
-7.185	-8.742	-9.426	-7.598	-10.28
-7.407	-8.286	-8.945	-9.398	-9.009
-6.977	-9.096	-7.319	-9.279	-9.739
-9.66	-10.52	-7.853	-12.57	-7.873
-9.064	-7.016	-8.879	-13.19	-8.548
-8.165	-9.604	-7.332	-13.52	-9.922
-7.845	-8.883	-8.634	-8.816	-8.016
-8.199	-9.543	-9.68	-12.48	-9.465
-7.782	-9.416	-8.787	-7.425	-8.712
-7.869	-9.167	-9.668	-6.829	-7.337
-8.081	-9.412	-10.46	-11.4	-8.431
-7.066	-13.49	-10.14	-9.06	-7.916
-6.994	-8.847	-9.853	-7.543	-9.256
-7.976	-8.005	-9.326	-8.153	-9.719
-8.078	-9.068	-11.76	-9.271	-10.13
-8.765	-9.441	-8.872	-8.269	-9.691
-9.337	-9.053	-9.863	-9.445	-10.17
-7.204	-14.02	-8.625	-11.09	-7.518
-9.758	-10.07	-6.718	-8.756	-10.12
-8.976	-8.014	-6.936	-9.127	-10.35
-8.9	-8.954	-9.407	-9.73	-10.24
-9.895	-10.53	-9.436	-12.65	-9.637
-7.167	-7.823	-8.248	-11.05	-9.058
-9.04	-8.741	-9.105	-8.81	-10.22
-6.799	-8.131	-8.475	-7.951	-6.145
-8.795	-9.507	-9.821	-8.95	-9.551
-8.774	-10.14	-9.362	-11.09	-9.565
-6.416	-8.645	-14.36	-8.776	-10.08
-7.114	-9.855	-8.524	-10.32	-10.37
-8.472	-9.002	-8.323	-8.224	-8.983
-8.384	-8.555	-10.31	-9.753	-9.222
-9.002	-10.78	-9.116	-12.27	-9.76
-9.532	-9.745	-10.37	-6.904	-11.06
-8.199	-9.915	-8.088	-8.607	-9.607
-8.773	-8.669	-10.1	-10.09	-8.679
-8.657	-9.78	-9.134	-7.288	-9.068
-8.87	-10.26	-10.28	-8.118	-9.763
-9.08	-9.525	-8.271	-9.576	-9.296
-8.948	-10.79	-9.285	-8.45	-9.135
-8.33	-13.45	-8.782	-12.24	-9.082
-7.51	-9.755	-9.198	-9.757	-8.986
-9.473	-10.45	-8.029	-9.806	-10.08
-10.38	-8.644	-8.423	-8.385	-10.07
-7.325	-9.735	-8.598	-8.376	-10.36
-6.941	-9.373	-13.95	-7.803	-11.8
-8.967	-8.877	-9.529	-9.738	-9.359
-8.645	-8.307	-9.134	-9.159	-6.847
-8.895	-8.64	-6.71	-10.08	-10.2
-8.596	-11.8	-9.385	-9.334	-8.706
-7.914	-9.063	-11.77	-7.051	-9.877
-7.905	-8.701	-9.574	-8.772	-7.999
-7.327	-9.969	-13.87	-8.722	-8.904
-8.743	-7.497	-9.91	-11.62	-10.67
-12.5	-9.699	-9.741	-9.88	-10.14
-7.705	-8.061	-8.132	-9.101	-10.43
-11.7	-8.969	-10.93	-9.287	-8.628
-9.05	-8.613	-12.13	-8.401	-8.922
-7.133	-7.152	-7.727	-7.936	-10.01
-9.562	-7.368	-9.435	-13.25	-9.819
-7.427	-8.923	-9.528	-8.766	-8.295
-7.36	-8.257	-7.829	-6.911	-10.92
-7.771	-8.152	-9.477	-14.16	-10.71
-8.948	-11.24	-8.578	-9.024	-6.369
-6.87	-9.525	-8.675	-9.423	-10.99
-8.447	-9.99	-13.45	-9.747	-10
-8.48	-8.888	-9.873	-9.018	-10.12
-8.388	-8.117	-14.75	-8.884	-7.921
-8.073	-10.06	-8.25	-8.838	-9.617
-8.272	-8.896	-10.72	-9.572	-9.229
-9.165	-7.738	-9.089	-12.14	-9.927
-8.662	-11.69	-8.334	-8.272	-9.983
-7.542	-11.7	-7.075	-9.635	-9.459
-9.327	-10.28	-11.12	-7.833	-8.166
-8.227	-9.406	-8.768	-12.14	-5.84
-6.475	-11.77	-7.353	-8.304	-8.179
-8.381	-9.948	-8.686	-9.673	-9.582
-7.625	-8.422	-8.987	-8.378	-9.15
-8.359	-12.96	-8.021	-9.967	-8.889
-8.904	-11.33	-10.47	-8.697	-11.87
-7.74	-9.493	-9.39	-9.173	-9.315
-8.65	-8.248	-8.655	-8.106	-9.615
-6.53	-9.604	-9.443	-11.01	-8.566
-6.085	-9.832	-7.428	-9.545	-9.333
-8.28	-9.443	-10.29	-8.759	-10.14
-9.901	-8.802	-5.896	-13.36	-9.529
-9.527	-7.841	-7.859	-15.5	-8.809
-6.874	-8.568	-9.411	-9.145	-8.692
-9.184	-9.523	-10.49	-7.035	-8.889
-7.608	-8.473	-7.04	-12.09	-9.678
-9.419	-8.135	-9.564	-10.69	-8.423
-7.529	-8.968	-8.911	-9.945	-8.796
-8.079	-8.596	-8.324	-8.357	-8.951
-9.204	-9.48	-10.36	-8.66	-9.722
-7.419	-6.81	-14.9	-10.48	-9.748
-8.806	-8.389	-8.442	-11.59	-10.36
-7.898	-10.01	-8.341	-9.255	-9.397
-7.972	-9.164	-7.54	-11.27	-10.71
-6.851	-9.339	-8.05	-7.062	-7.885
-9.415	-10.1	-12.93	-8.272	-9.526
-6.721	-8.831	-9.945	-13.71	-8.217
-8.88	-9.494	-9.173	-6.352	-7.235
-7.976	-9.174	-6.765	-9.575	-7.91
-9.16	-10.09	-8.705	-9.545	-11.91
-8.441	-9.551	-8.478	-9.558	-8.264
-8.023	-9.418	-9.975	-10.92	-9.641
-12.86	-8.986	-11.76	-8.429	-7.295
-7.118	-10.09	-7.901	-10.55	-9.91
-8.852	-7.567	-8.408	-9.071	-9.923
-9.513	-8.184	-7.457	-14.66	-9.184
-8.292	-9.085	-8.96	-9.236	-6.737
-9.073	-9.673	-9.489	-9.549	-9.085
-8.227	-10.31	-9.644	-11.22	-7.48
-7.787	-9.26	-8.725	-8.346	-9.909
-8.595	-8.186	-9.861	-9.527	-9.905
-8.793	-8.577	-9.741	-9.087	-9.679
-8.987	-8.923	-9.994	-8.867	-10.05
-8.51	-9.34	-12.83	-11	-11.56
-9.33	-10.89	-8.272	-8.512	-8.211
-9.057	-9.906	-8.831	-9.296	-9.099
-7.658	-8.812	-8.203	-6.848	-10.95
-8.628	-11.87	-12.05	-8.199	-8.809
-6.611	-12.96	-9.495	-9.273	-9.874
-8.005	-8.242	-9.179	-13.36	-7.518
-9.197	-9.11	-13.65	-8.655	-7.56
-7.594	-9.282	-9.439	-8.58	-7.7
-9.418	-8.637	-7.643	-9.328	-6.764
-9.004	-8.543	-9.684	-9.614	-7.357
-7.824	-8.665	-6.837	-9.692	-10.47
-7.125	-10.16	-7.444	-10.87	-9.676
-7.886	-9.921	-14.83	-11.31	-8.266
-7.42	-10.21	-8.535	-9.275	-11.85
-7.032	-5.007	-9.13	-9.334	-10.55
-9.16	-12.27	-9.107	-8.794	-9.112
-9.36	-8.819	-9.053	-12.12	-9.92
-8.423	-8.758	-8.749	-8.062	-10.39
-9.292	-8.496	-7.616	-10.42	-8.869
-9.399	-10.23	-10.29	-8.418	-11.15
-7.512	-10.09	-9.242	-16.72	-10.4
-8.59	-9.894	-9.1	-9.321	-9.348
-11.45	-9.366	-8.901	-9.879	-9.327
-8.786	-8.465	-8.858	-8.854	-7.814
-8.462	-9.857	-8.217	-10.15	-8.025
-8.265	-8.647	-8.894	-9.331	-9.302
-9.799	-8.409	-9.179	-11.48	-9.255
-8.096	-8.726	-9.103	-11.07	-8.955
-8.504	-9.974	-7.186	-9.677	-8.198
-9.807	-11.64	-10.28	-8.22	-11.16
-7.535	-16.33	-9.365	-9.332	-9.809
-7.656	-10.59	-9.219	-9.872	-9.586
-11.46	-8.493	-9.26	-8.088	-9.547
-7.51	-10.44	-10.04	-8.822	-13.49
-9.792	-9.496	-9.763	-7.958	-9.346
-8.556	-9.454	-7.625	-8.046	-8.564
-9.85	-9.591	-8.229	-9.273	-9.172
-9.986	-9.3	-10.57	-12.7	-8.595
-7.578	-13.47	-8.917	-9.33	-9.64
-9.847	-14.08	-7.84	-10.69	-8.053
-8.64	-9.136	-8.553	-13.29	-9.228
-7.389	-7.838	-3.411	-10.52	-7.976
-8.146	-8.03	-8.727	-9.79	-9.679
-8.143	-9.301	-8.92	-12.2	-9.284
-12.28	-9.832	-9.209	-14.36	-9.262
-7.49	-9.323	-10.04	-7.183	-8.391
-7.822	-9.319	-10.39	-8.922	-8.011
-9.012	-6.946	-9.633	-12.68	-9.603
-7.899	-6.888	-10.35	-10.19	-7.327
-7.172	-6.915	-12.76	-7.832	-8.033
-6.524	-9.996	-8.889	-7.182	-6.902
-8.608	-8.614	-11.02	-12.69	-8.15
-9.193	-8.153	-8.667	-8.821	-10.82
-7.106	-9.79	-11.97	-7.626	-8.363
-8.575	-8.728	-8.317	-7.681	-9.981
-6.414	-10.1	-16.8	-7.22	-9.212
-7.916	-9.386	-7.522	-10.37	-9.117
-9.337	-8.92	-13.27	-13.32	-7.427
-8.782	-8.962	-9.291	-10.38	-9.322
-7.435	-6.559	-8.968	-8.982	-8.441
-7.812	-9.678	-9.977	-11.99	-9.604
-10.39	-10.18	-9.174	-8.542	-8.715
-9.34	-9.437	-9.586	-9.646	-8.425
-7.502	-8.295	-7.867	-8.031	-7.188
-8.212	-8.608	-9.236	-8.964	-7.917
-6.796	-9.759	-8.957	-8.567	-9.234
-8.317	-8.489	-9.47	-6.871	-8.889
-9.1	-9.927	-10.03	-7.903	-8.624
-7.866	-9.602	-8.456	-8.942	-10.96
-7.583	-8.521	-5.486	-14.09	-9.48
-7.946	-9.004	-7.501	-8.382	-10.46
-7.679	-9.467	-11.75	-9.26	-9.124
-7.908	-8.205	-9.347	-9.188	-8.791
-9.769	-8.072	-9.25	-9.007	-9.901
-7.11	-10.74	-9.123	-9.167	-9.489
-7.818	-10.66	-9.182	-7.154	-9.823
-8.697	-9.162	-9.957	-8.394	-10.38
-7.762	-9.818	-10.39	-8.507	-10.25
-9.617	-10.3	-10.31	-9.895	-9.534
-10.4	-8.637	-8.607	-9.446	-8.634
-8.112	-8.21	-11.22	-9.371	-8.939
-9.352	-9.367	-10.15	-6.151	-8.454
-8.608	-9.007	-9.998	-9.425	-6.659
-8.073	-10.46	-9.662	-13.08	-8.274
-9.511	-7.765	-10.04	-12.87	-7.114
-8.047	-10.67	-9.57	-10.69	-8.849
-8.33	-8.848	-7.809	-6.943	-9.986
-8.24	-9.531	-8.623	-13.07	-9.864
-7.876	-10.86	-8.803	-7.924	-8.573
-7.597	-8.335	-8.385	-8.715	-8.514
-8.14	-8.619	-9.347	-11.9	-11.58
-7.768	-9.107	-7.863	-8.518	-8.765
-9.892	-9.364	-9.648	-13.89	-9.14
-10.37	-7.798	-9.019	-12.6	-7.642
-9.143	-8.111	-9.823	-9.638	-10.01
-9.378	-10.62	-10.35	-8.103	-10.09
-8.11	-10.49	-7.476	-7.976	-8.685
-7.613	-9.607	-7.478	-6.746	-9.649
-7.67	-9.497	-7.561	-13.14	-9.565
-9.096	-9.515	-9.388	-8.186	-9.189
-8.906	-9.951	-7.936	-8.815	-7.714
-9.018	-8.701	-9.521	-8.796	-7.807
-8.505	-7.331	-10.15	-8.889	-10.46
-6.557	-12.48	-8.374	-9.508	-8.724
-7.482	-8.062	-8.753	-9.098	-10.52
-8.104	-9.541	-10.11	-9.141	-8.867
-9.141	-7.662	-8.552	-9.02	-10.05
-9.312	-8.587	-7.352	-9.132	-8.723
-7.161	-9.006	-8.367	-10.34	-9.077
-7.099	-8.821	-7.267	-9.193	-11.35
-7.093	-8.813	-7.158	-9.836	-8.751
-8.706	-9.326	-10.71	-8.359	-7.285
-6.559	-9.286	-13	-9.527	-11.39
-8.358	-10.64	-10.53	-10.66	-11.13
-7.875	-9.66	-5.626	-9.115	-8.873
-9.931	-9.347	-10.25	-14.11	-9.121
-8.014	-8.662	-13.23	-9.157	-9.472
-7.405	-11.11	-10.44	-12.26	-12.13
-9.246	-8.783	-8.906	-8.158	-10.4
-8.547	-9.692	-8.54	-15.32	-8.858
-11.02	-7.308	-9.049	-16.07	-8.856
-7.907	-9.656	-13.32	-9.659	-8.286
-7.2	-10.17	-9.089	-9.158	-10.39
-6.53	-8.708	-8.663	-9.079	-10.45
-10.43	-8.605	-8.114	-8.378	-9.992
-7.793	-10.5	-8.039	-8.649	-9.832
-12.16	-9.527	-8.37	-8.199	-10.1
-9.099	-8.507	-9.895	-9.825	-9.147
-9.103	-8.892	-9.68	-7.543	-10.83
-10.2	-8.658	-13.57	-10.93	-11.05
-8.956	-8.013	-9.103	-8.907	-8.126
-7.217	-9.628	-8.29	-9.368	-8.002
-8.375	-11.08	-6.057	-10.21	-9.773
-8.413	-7.826	-8.375	-8.9	-6.965
-7.527	-8.19	-9.856	-9.997	-9.903
-7.346	-9.325	-8.534	-8.746	-8.652
-8.675	-8.104	-8.82	-8.29	-8.19
-9.912	-10.17	-6.286	-8.937	-10.05
-8.95	-9.652	-9.639	-8.451	-8.019
-8.69	-8.653	-7.747	-8.813	-9.056
-8.123	-10.43	-9.082	-10.65	-8.779
-10.08	-8.654	-8.622	-7.944	-8.923
-8.241	-9.469	-8.877	-7.351	-13.11
-8.442	-9.522	-9.326	-12.38	-10.84
-10.11	-8.845	-8.606	-8.792	-9.079
-7.95	-8.376	-10.04	-9.514	-9.287
-7.984	-10.24	-9.729	-7.859	-8.939
-7.685	-8.525	-9.34	-8.542	-8.788
-12.84	-9.969	-8.241	-9.045	-9.06
-8.365	-9.371	-9.619	-9.395	-9.652
-8.452	-10.19	-6.632	-11.13	-9.913
-9.254	-8.333	-9.198	-10.19	-9.485
-7.953	-8.312	-12.13	-10.05	-11.61
-7.704	-9.848	-8.507	-8.948	-8.33
-12.56	-10.72	-6.885	-8.526	-10.69
-8.875	-8.908	-12.43	-7.006	-9.449
-7.36	-8.79	-9.109	-7.771	-9.846
-7.283	-9.454	-9.571	-9.343	-10.68
-6.34	-8.974	-6.16	-8.77	-9.561
-9.383	-9.225	-10	-8.376	-8.635
-12.47	-9.108	-8.82	-7.116	-6.775
-6.782	-8.229	-9.303	-12.34	-9.624
-8.831	-10.12	-9.132	-10.36	-8.35
-8.226	-8.902	-9.795	-12.97	-10.13
-8.986	-11.2	-10.48	-10.11	-11.42
-8.473	-9.219	-9.411	-12.65	-9.027
-7.512	-10.67	-8.287	-8.325	-10.62
-8.579	-9.464	-8.201	-7.552	-8.901
-6.505	-10.78	-15.71	-8.856	-9.588
-7.572	-10.44	-8.929	-10.37	-7.033
-8.67	-5.958	-9.578	-13.27	-10.19
-7.97	-8.996	-8.931	-11.72	-8.881
-9.97	-7.711	-6.514	-9.354	-9.901
-10.39	-8.96	-13.63	-9.659	-8.528
-8.404	-10.25	-8.741	-10.02	-9.025
-9.2	-8.063	-9.367	-10.02	-9.178
-7.263	-7.311	-8.98	-8.454	-8.405
-8.846	-9.64	-8.841	-16.86	-7.064
-8.462	-9.246	-9.494	-7.939	-8.288
-7.765	-8.045	-7.793	-8.458	-9.538
-8.726	-8.616	-8.263	-12.41	-8.62
-7.353	-9.223	-9.613	-8.923	-10.03
-5.903	-8.418	-8.41	-11.25	-11.82
-8.219	-9.911	-9.872	-12.37	-9.838
-8.864	-7.177	-8.041	-11.82	-8.609
-7.708	-10.1	-10.23	-9.679	-9.885
-12.73	-9.42	-9.967	-13.22	-8.21
-7.222	-9.168	-9.061	-9.427	-10.81
-9.526	-8.568	-10.28	-8.106	-9.383
-6.849	-8.081	-9.837	-8.003	-9.562
-9.075	-10.6	-8.193	-8.394	-10.5
-7.166	-10	-11.31	-9.648	-7.963
-7.206	-7.656	-7.91	-11.56	-8.198
-6.69	-8.005	-10.39	-7.485	-11.54
-9.038	-9.008	-9.47	-12.81	-10.42
-9.2	-8.71	-7.595	-12.63	-8.92
-10.21	-9.58	-17.16	-13.08	-11.02
-8.825	-10.27	-7.191	-12.33	-8.958
-8.471	-9.147	-9.206	-11.07	-10.09
-7.582	-7.509	-12.81	-8.5	-9.39
-8.555	-7.513	-6.914	-7.467	-9.725
-8.583	-10.48	-13.25	-8.199	-10.71
-8.301	-8.512	-9.324	-10.25	-9.28
-7.294	-7.279	-9.586	-10.27	-9.272
-9.066	-8.89	-7.5	-12.9	-8.657
-7.658	-9.429	-9.244	-9.891	-7.962
-7.562	-9.222	-8.921	-9.662	-9.501
-8.981	-10.47	-9.873	-7.351	-8.858
-6.898	-11.08	-7.922	-8.906	-9.688
-8.389	-10.06	-9.973	-9.872	-10.57
-9.667	-10.44	-9.036	-8.827	-9.412
-8.38	-8.907	-7.992	-8.539	-10.34
-9.235	-9.088	-8.121	-12.38	-11.03
-8.259	-12.08	-9.418	-8.036	-7.357
-9.278	-7.834	-10.04	-8.788	-9.669
-8.842	-8.697	-13.15	-10.92	-9.037
-8.41	-11.11	-9.14	-8.518	-9.059
-8.904	-8.596	-10.21	-8.604	-9.296
-8.086	-9.95	-11.04	-7.822	-9.086
-8.261	-10.71	-14.01	-7.618	-8.998
-7.378	-8.089	-9.534	-9.518	-9.099
-8.95	-8.089	-10.04	-6.514	-10.07
-8.839	-8.901	-9.163	-14.87	-10.78
-7.548	-9.249	-10.07	-9.906	-8.96
-8.144	-9.812	-9.891	-7.547	-8.402
-8.487	-9.858	-10.59	-12.15	-7.115
-10.15	-10.2	-10.31	-8.641	-7.988
-7.039	-7.528	-6.98	-9.013	-8.322
-9.556	-13.33	-8.055	-9.017	-9.094
-6.472	-8.714	-7.674	-14.57	-7.323
-9.005	-9.544	-7.273	-7.915	-8.386
-8.301	-9.54	-9.269	-10.77	-8.163
-11.17	-9.074	-7.613	-13.53	-9.642
-8	-10.17	-11.94	-9.41	-10.62
-7.371	-9.617	-8.068	-11.57	-9.728
-7.02	-8.25	-9.356	-13.13	-9.948
-6.527	-9.536	-8.887	-8.315	-10.22
-8.24	-14.22	-12.03	-9.985	-10.35
-8.377	-9.428	-12.94	-7.37	-8.061
-8.335	-7.813	-10.29	-9.202	-9.295
-8.081	-10.15	-9.072	-10.46	-8.33
-8.457	-9.981	-7.168	-8.03	-8.099
-8.062	-8.926	-9.346	-9.461	-10.12
-7.858	-10.5	-10.96	-10.32	-12.13
-8.662	-7.312	-8.628	-6.219	-11.2
-9.466	-9.989	-9.695	-9.113	-10.28
-9.234	-8.218	-10.58	-10.65	-8.338
-9.296	-8.056	-10.7	-9.124	-10.34
-8.771	-8.653	-7.979	-12.55	-10.28
-7.094	-11.08	-11.59	-8.837	-8.159
-8.351	-8.729	-7.49	-15.46	-8.952
-8.306	-8.201	-9.104	-12.8	-9.734
-8.528	-9.012	-9.793	-7.841	-7.454
-7.408	-12.46	-7.328	-17.22	-9.362
-10.47	-8.581	-10.11	-10.3	-9.665
-8.86	-8.834	-9.018	-8.079	-8.325
-7.344	-12.72	-9.031	-7.497	-7.86
-9.529	-12.79	-9.043	-9.401	-8.845
-8.78	-7.707	-8.626	-9.262	-9.322
-7.73	-8.844	-14.08	-8.352	-9.764
-8.995	-8.922	-9.669	-8.199	-10.41
-8.19	-6.371	-7.475	-12.01	-11.41
-8.53	-9.39	-11.01	-7.409	-8.61
-12.12	-7.578	-11.3	-7.24	-10.05
-6.063	-9.343	-9.641	-7.416	-10.37
-6.708	-9.324	-10.03	-8.852	-9.3
-8.173	-13.1	-9.448	-8.264	-8.282
-7.9	-8.527	-13.62	-8.72	-9.47
-7.651	-10.38	-9.455	-8.737	-11.43
-8.367	-9.806	-9.905	-8.919	-9.215
-7.518	-8.356	-8.202	-10.31	-8.794
-7.729	-8.416	-7.953	-13.29	-7.512
-7.238	-8.708	-6.625	-6.871	-10.48
-6.955	-10.48	-10.05	-9.653	-9.438
-9.519	-9.181	-10.48	-9.471	-8.989
-9.435	-12.47	-9.319	-13.44	-9.653
-9.426	-9.683	-14.14	-7.747	-7.38
-6.838	-9.345	-7.858	-11.26	-8.834
-7.331	-11.16	-9.581	-9.49	-10.66
-7.619	-7.855	-11.98	-8.993	-7.109
-7.658	-10.32	-8.826	-9.294	-7.842
-7.522	-10.24	-9.73	-8.539	-7.651
-7.585	-10.85	-8.412	-7.528	-9.194
-7.974	-7.836	-8.42	-8.884	-10.2
-6.772	-8.89	-7.844	-9.525	-8.797
-7.701	-9.811	-9.388	-10.28	-8.571
-8.856	-7.932	-8.366	-8.641	-10.1
-9.035	-9.408	-9.538	-9.352	-9.392
-7.943	-8.112	-12.12	-12.96	-7.569
-9.292	-10.56	-8.594	-9.195	-8.67
-8.815	-8.026	-10.13	-14.92	-7.761
-8.123	-10.27	-7.745	-8.838	-8.971
-7.078	-8.865	-11.28	-10.37	-8.245
-7.556	-8.294	-8.371	-7.22	-7.639
-7.918	-9.943	-8.57	-10.65	-8.503
-12.5	-9.465	-8.999	-9.365	-8.843
-7.701	-8.607	-9.2	-13.87	-10.67
-8.122	-12.45	-8.935	-8.587	-8.564
-7.265	-8.317	-9.603	-9.091	-8.368
-8.168	-9.744	-9.379	-9.317	-8.006
-8.661	-7.984	-9.994	-8.881	-10.08
-7.72	-10.84	-11.01	-9.427	-10.19
-12.35	-9.166	-9.29	-7.11	-9.18
-7.549	-8.981	-14.74	-8.573	-8.706
-8.836	-8.745	-11.26	-8.461	-8.734
-6.242	-8.11	-7.517	-7.269	-9.239
-8.126	-13.27	-8.674	-10.09	-8.868
-7.312	-9.588	-8.884	-12.47	-10.13
-10.08	-8.062	-8.815	-16	-10.22
-9.359	-8.354	-9.36	-12.62	-9.37
-7.994	-9.24	-16.78	-12.31	-8.592
-9.258	-9.573	-9.872	-9.091	-9.447
-11.34	-9.688	-12.29	-9.527	-7.581
-9.419	-10.94	-7.408	-10.58	-10.22
-8.47	-10.22	-7.118	-8.601	-10.42
-8.635	-9.44	-8.611	-10.22	-9.775
-7.858	-9.71	-8.975	-10.14	-8.207
-9.527	-8.772	-9.528	-8.343	-10.35
-7.256	-9.416	-8.115	-9.632	-7.239
-10.08	-8.165	-8.989	-8.388	-11.27
-6.716	-10.94	-8.626	-14.13	-9.935
-10.11	-8.162	-12.42	-11.04	-10.85
-10.48	-7.939	-7.534	-8.753	-10.21
-6.592	-8.387	-9.2	-7.852	-8.649
-9.47	-9.227	-9.476	-10.55	-11.2
-6.909	-9.912	-7.293	-8.684	-9.461
-9.389	-9.332	-7.558	-14.31	-10.28
-8.741	-9.682	-7.459	-9.926	-9.802
-8.6	-9.029	-9.275	-9.407	-8.573
-9.15	-8.763	-10.62	-13.67	-10.16
-8.095	-13.18	-8.127	-9.453	-10.49
-8.992	-11.19	-8.078	-8.136	-10.61
-8.06	-8.577	-8.737	-6.851	-9.127
-7.686	-8.9	-8.347	-7.283	-8.032
-9.029	-10.84	-9.206	-7.618	-9.113
-7.542	-10.1	-10.51	-10.89	-8.539
-8.835	-9.653	-7.748	-11.67	-9.926
-7.918	-9.263	-7.396	-10.12	-9.176
-8.106	-8.791	-8.023	-10.18	-12.41
-6.571	-12.89	-8.864	-8.326	-10.44
-10.2	-8.502	-7.796	-9.147	-8.756
-8.05	-8.321	-8.715	-8.007	-9.768
-6.484	-10.07	-8.691	-13.64	-8.813
-8.191	-9.825	-9.11	-9.186	-9.97
-9.187	-8.073	-9.595	-12.66	-10.72
-7.477	-8.241	-9.261	-8.158	-12.33
-8.579	-9.618	-8.661	-8.246	-8.987
-9	-10.31	-7.936	-13.56	-10.08
-6.251	-8.61	-9.295	-13.68	-8.969
-9.53	-9.478	-7.574	-8.439	-10.91
-11.67	-7.653	-6.973	-8.062	-9.679
-7.488	-7.653	-9.427	-12.19	-9.613
-8.6	-8.712	-8.652	-8.537	-9.968
-7.303	-10.14	-6.435	-9.046	-9.016
-8.797	-10.4	-10.09	-7.85	-8.188
-8.353	-8.081	-9.169	-11.78	-11.33
-5.509	-9.613	-8.291	-8.917	-9.544
-8.761	-8.719	-9.359	-9.764	-8.538
-7.041	-8.664	-8.502	-9.61	-8.968
-8.695	-8.646	-10.36	-9.662	-9.275
-7.38	-8.293	-9.495	-6.904	-9.318
-9.399	-7.926	-8.751	-10.37	-9.182
-6.872	-7.793	-8.766	-8.244	-10.17
-8.503	-7.475	-9.303	-7.062	-12.39
-8.364	-10.62	-7.658	-10.36	-9.913
-7.011	-9.53	-8.377	-8.824	-9.126
-8.716	-7.685	-10.47	-9.213	-6.44
-9.043	-9.467	-8.066	-7.321	-7.322
-9.352	-11.97	-9.579	-8.436	-10.09
-9.38	-7.874	-8.558	-7.297	-9.319
-8.141	-8.241	-10.42	-9.233	-8.588
-8.509	-10.31	-9.451	-9.134	-9.261
-7.875	-6.96	-8.767	-8.007	-10.08
-8.405	-8.01	-11.03	-9.231	-8.615
-6.089	-10.54	-6.142	-9.654	-9.454
-5.614	-9.997	-10.64	-10.16	-9.568
-8.377	-8.166	-7.02	-8.492	-12.97
-8.392	-13.94	-13.49	-13.03	-8.7
-8.683	-9.627	-9.206	-13.24	-9.648
-8.906	-7.748	-9.692	-9.475	-10.41
-6.393	-9.942	-9.532	-9.221	-10.3
-7.497	-9.547	-10.51	-8.555	-9.76
-8.475	-7.225	-10.65	-12.46	-8.217
-8.449	-8.425	-6.352	-8.645	-10.77
-9.486	-8.943	-9.507	-9.321	-8.276
-7.627	-9.618	-10.28	-10.45	-9.434
-8.599	-8.323	-9.559	-9.289	-8.542
-9.031	-8.194	-10.01	-8.766	-9.185
-7.189	-7.951	-12.59	-8.838	-8.291
-8.28	-6.249	-9.717	-5.731	-9.547
-8.2	-9.754	-8.641	-10.41	-9.392
-7.012	-9.503	-8.852	-10.08	-9.144
-7.086	-8.172	-10.15	-9.159	-8.425
-9.277	-9.772	-8.624	-9.263	-9.675
-7.34	-10.11	-8.362	-9.692	-8.945
-8.269	-9.926	-9.812	-7.863	-9.824
-8.19	-7.759	-11.19	-8.901	-9.444
-7.772	-7.608	-8.471	-9.526	-8.483
-8.121	-12.49	-8.192	-9.429	-8.258
-9.103	-7.495	-9.633	-9.447	-10.41
-7.946	-9.95	-8.912	-14.76	-9.415
-7.744	-7.698	-8.373	-9.69	-9.349
-8.14	-9.079	-9.684	-7.88	-9.365
-8.913	-9.658	-8.487	-12.49	-11.13
-9.194	-8.272	-8.975	-9.346	-9.789
-8.963	-9.991	-6.771	-12.2	-7.825
-8.831	-8.44	-6.524	-8.292	-10.08
-6.321	-8.996	-7.276	-14.1	-9.868
-7.118	-8.349	-9.611	-8.894	-7.873
-7.089	-11.14	-9.836	-8.628	-10.31
-8.632	-8.864	-9.393	-8.787	-9.991
-7.573	-8.494	-9.016	-12.85	-8.775
-7.886	-8.114	-8.487	-8.49	-7.572
-9.859	-8.037	-9.858	-9.886	-9.615
-9.094	-9.075	-9.414	-7.066	-8.66
-9.728	-9.188	-11.83	-11.24	-8.137
-8.495	-9.794	-8.929	-7.553	-10.46
-9.189	-9.195	-8.961	-8.937	-7.549
-8.485	-8.964	-8.619	-9.174	-8.176
-8.615	-8.784	-8.102	-9.491	-9.944
-8.141	-10.34	-10.8	-8.881	-9.147
-8.047	-9.82	-9.582	-11.59	-8.791
-7.413	-9.203	-9.475	-8.497	-6.775
-9.568	-8.641	-9.268	-11.65	-10.22
-7.661	-9.303	-10.87	-17.29	-10.58
-8.894	-8.553	-10.53	-9.44	-7.858
-5.863	-8.452	-9.86	-7.885	-9.338
-9.914	-9.498	-16.32	-10.12	-8.841
-8.832	-7.179	-6.694	-8.244	-7.471
-8.252	-11.31	-9.082	-9.317	-8.656
-8.838	-12.11	-8.267	-8.417	-8.318
-7.918	-9.279	-9.38	-19.68	-9.526
-7.364	-8.283	-7.758	-7.136	-10.08
-8.496	-9.861	-9.103	-10.03	-7.999
-9.295	-10.11	-9.104	-7.34	-6.965
-10.17	-8.004	-7.887	-7.92	-9.041
-7.498	-7.268	-9.464	-12.72	-8.149
-7.817	-8.991	-9.109	-13.7	-8.436
-7.849	-8.684	-8.231	-9.972	-8.739
-8.499	-7.21	-10.25	-9.881	-9.242
-9.084	-9.764	-9.164	-9.061	-9.741
-7.989	-11.11	-9.375	-17.3	-9.953
-8.028	-7.413	-9.455	-11.74	-9.063
-9.148	-9.02	-9.687	-7.635	-9.767
-8.874	-9.234	-13.85	-10.4	-8.201
-7.916	-9.613	-9.592	-8.064	-9.632
-7.257	-8.819	-13.58	-9.53	-8.497
-8.664	-8.129	-9.172	-13.94	-10.5
-9.176	-6.765	-7.623	-10.9	-9.305
-6.756	-9.748	-7.859	-10.2	-10.62
-9.092	-10.87	-9.816	-6.493	-10.19
-8.741	-10.42	-10.07	-10.93	-7.598
-6.881	-9.303	-8.366	-12.79	-9.716
-8.172	-13.29	-9.179	-8.474	-9.189
-12.45	-9.933	-9.428	-10.28	-6.604
-6.502	-8.94	-8.632	-9.824	-8.045
-6.813	-9.013	-9.965	-12.86	-8.322
-12.43	-8.762	-9.748	-9.4	-9.131
-8.613	-10.59	-9.352	-14.49	-9.202
-8.18	-10.03	-8.756	-8.932	-8.918
-7.935	-9.144	-13.1	-7.862	-8.653
-8.251	-10.96	-8.542	-10.46	-8.835
-8.213	-9.908	-8.82	-13.67	-9.342
-8.977	-10.29	-10.15	-9.522	-8.858
-6.792	-9.709	-8.607	-8.529	-10.64
-9.349	-10.67	-8.653	-9.636	-8.784
-6.881	-8.657	-8.085	-8.962	-8.918
-9.451	-7.853	-6.959	-7.169	-9.17
-8.718	-10.12	-9.746	-8.633	-8.662
-7.372	-8.619	-14.13	-8.558	-8.607
-7.986	-9.711	-8.331	-10.97	-8.807
-6.51	-10.66	-8.552	-9.346	-6.949
-7.222	-15.86	-10.23	-9.284	-10.16
-8.82	-8.28	-9.499	-6.493	-8.819
-7.4	-7.999	-8.197	-9.754	-10.9
-9.416	-10.88	-9.668	-8.827	-8.752
-8.044	-7.053	-9.875	-8.236	-7.728
-10.55	-9.055	-8.252	-15.34	-8.134
-7.054	-9.347	-12.06	-9.69	-9.896
-8.118	-8.395	-9.428	-9.434	-8.115
-8.362	-11.45	-8.575	-14.84	-7.788
-9.913	-8.573	-10.99	-8.815	-10.08
-9.205	-9.018	-8.47	-12.83	-8.751
-10.13	-10.7	-7.721	-7.266	-11.16
-7.372	-7.565	-8.655	-10.98	-10.49
-7.797	-7.923	-8.456	-7.47	-11.07
-9.32	-8.517	-7.987	-13.12	-10.12
-7.137	-8.568	-9.123	-8.438	-9.658
-6.982	-8.764	-9.71	-9.739	-9.557
-8.877	-9.829	-8.988	-7.767	-8.796
-7.924	-9.466	-8.515	-13.19	-11.04
-6.706	-7.691	-7.284	-6.851	-7.369
-8.475	-9.595	-8.686	-7.066	-12.22
-12.34	-7.007	-8.369	-8.742	-10.23
-9.755	-9.576	-9.216	-8.897	-9.209
-11.78	-9.546	-9.958	-7.272	-9.852
-8.739	-11.09	-9.356	-8.999	-11.31
-7.561	-10.23	-7.328	-7.842	-8.251
-9.113	-13.31	-10.02	-9.503	-9.8
-8.36	-12.58	-9.025	-10.23	-10.36
-9.236	-10.73	-10.37	-10.69	-9.609
-7.714	-10.35	-8.181	-8.111	-10.35
-9.016	-8.758	-11.55	-7.921	-9.276
-7.674	-8.328	-10.28	-8.252	-10.4
-7.628	-10.34	-9.966	-9.72	-8.629
-9.257	-9.273	-6.574	-8.679	-10.1
-7.31	-10.34	-7.38	-12.14	-8.741
-7.813	-8.656	-9.477	-9.344	-9.043
-7.728	-8.979	-8.959	-11.71	-10.51
-8.889	-9.938	-9.162	-11.87	-8.298
-9.493	-14.27	-9.447	-9.014	-9.4
-8.172	-10.78	-9.033	-9.588	-10.01
-8.066	-8.607	-8.13	-8.148	-10.29
-9.532	-8.113	-12.04	-11.05	-9.16
-6.574	-7.528	-8.437	-11.24	-8.56
-7.185	-10.4	-8.398	-8.115	-9.33
-7.938	-7.426	-14.15	-14.93	-8.174
-7.041	-8.725	-8.298	-9.19	-10.46
-8.305	-8.848	-9.033	-12.74	-9.306
-8.341	-8.502	-7.942	-12.25	-9.499
-7.134	-8.455	-10.36	-8.695	-10.38
-10.29	-7.146	-9.569	-10.03	-10.31
-7.537	-9.611	-10.13	-9.808	-11.57
-8.109	-8.78	-8.33	-12.04	-9.584
-7.505	-10.66	-9.066	-15.52	-10.43
-9.225	-10.51	-8.482	-7.43	-11.71
-8.017	-9.45	-9.86	-8.693	-9.062
-8.18	-9.04	-9.33	-8.286	-10.49
-8.407	-11.07	-11.72	-8.796	-9.98
-9.297	-11.23	-8.76	-10.19	-10.39
-7.978	-7.997	-9.941	-9.255	-10.06
-9.062	-8.985	-8.421	-8.987	-9.003
-7.377	-8.03	-8.331	-8.476	-6.459
-8.883	-10.27	-8.111	-8.701	-8.961
-8.367	-8.111	-13.93	-9.005	-7.998
-7.848	-11.35	-8.78	-9.21	-9.738
-8.67	-9.885	-10.64	-9.013	-7.543
-8.677	-8.628	-10.19	-7.839	-10.93
-9.125	-6.551	-8.934	-6.618	-9.328
-7.815	-13.58	-9.241	-10.5	-9.557
-6.944	-9.133	-9.209	-9.521	-11.21
-7.545	-9.229	-10.94	-9.319	-9.098
-7.698	-9.598	-7.629	-9.487	-9.322
-7.086	-9.364	-9.357	-8.007	-9.987
-7.492	-11.24	-8.904	-6.211	-9.775
-8.646	-9.136	-9.414	-13.53	-9.484
-10.12	-8.35	-8.133	-8.753	-8.761
-8.175	-9.731	-9.109	-13.51	-9.541
-7.866	-8.071	-9.593	-8.691	-10.88
-7.132	-10.24	-8.692	-8.615	-8.116
-10.28	-8.549	-8.294	-10.04	-9.482
-7.111	-10.36	-9.157	-7.264	-9.289
-7.409	-9.615	-10.33	-9.745	-8.444
-7.974	-8.393	-12.63	-10.11	-8.336
-8.205	-7.908	-14.4	-13.4	-8.428
-7.555	-7.821	-8.923	-7.966	-6.937
-7.634	-10.57	-9.193	-7.361	-9.789
-9.023	-8.196	-8.495	-12.01	-9.691
-7.017	-8.427	-7.672	-12.8	-13.05
-8.428	-9.715	-8.155	-8.265	-9.492
-11.54	-9.129	-8.177	-7.979	-10.11
-9.663	-7.544	-10.4	-7.751	-9.178
-8.929	-9.605	-13.41	-12.64	-8.259
-7.421	-8.501	-8.021	-9.737	-7.207
-9.234	-8.042	-8.862	-13.02	-12.32
-6.234	-12.25	-9.219	-9.781	-7.388
-7.705	-8.907	-8.324	-9.101	-9.891
-6.895	-9.49	-13.14	-10.71	-9.827
-8.183	-8.471	-9.492	-10.23	-13.33
-8.043	-9.999	-8.196	-14.94	-8.678
-6.893	-10.19	-8.506	-10.63	-9.146
-9.818	-8.207	-9.1	-9.556	-9.474
-8.95	-9.293	-9.216	-8.858	-8.959
-8.275	-9.134	-8.179	-9.436	-10.41
-8.925	-8.005	-7.694	-9.53	-9.042
-7.06	-9.1	-11.87	-8.568	-9.997
-8.797	-9.502	-12.59	-11.19	-9.671
-9.008	-10.28	-8.86	-9.768	-9.025
-9.076	-7.212	-9.119	-7.84	-9.443
-8.528	-8.605	-8.7	-9.716	-8.022
-6.514	-11.23	-9.701	-9.605	-8.76
-7.872	-9.997	-9.353	-6.417	-8.179
-9.798	-8.793	-8.126	-9.963	-13.12
-7.696	-8.051	-8.378	-8.64	-9.916
-9.324	-8.408	-8.333	-7.87	-8.446
-7.598	-11.95	-8.825	-9.838	-9.381
-8.29	-9.725	-8.686	-8.038	-10.51
-8.899	-8.734	-8.964	-11.74	-8.897
-7.577	-9.599	-9.45	-8.95	-8.943
-8.989	-8.436	-6.365	-9.529	-10.12
-10.7	-10.06	-14.88	-9.467	-11.34
-7.332	-8.808	-9.559	-9.841	-7.096
-7.946	-8.709	-9.635	-9.206	-8.346
-9.864	-10.45	-9.966	-8.885	-10.59
-8.211	-9.015	-9.385	-10.59	-8.469
-8.144	-10.01	-9.005	-7.5	-9.676
-7.706	-9.72	-8.538	-8.189	-6.187
-10.38	-8.874	-14.3	-8.705	-9.732
-7.664	-10.16	-9.261	-9.146	-9.747
-8.063	-9.137	-10.18	-8.064	-9.134
-9.097	-8.725	-9.344	-12.5	-8.793
-12.82	-9.255	-9.609	-10.29	-10.17
-8.828	-8.669	-9.067	-13.37	-9.041
-9.637	-8.428	-8.47	-6.984	-8.557
-7.722	-8.57	-8.364	-8.486	-7.657
-7.54	-8.447	-11.15	-7.684	-11.21
-9.423	-8.172	-7.92	-9.744	-8.404
-9.695	-8.459	-9.537	-9.369	-8.79
-7.682	-9.271	-14.58	-9.864	-9.438
-7.796	-9.869	-9.769	-8.22	-10.18
-10.37	-8.274	-8.135	-9.441	-8.209
-7.316	-11.13	-8.625	-8.027	-9.559
-6.749	-8.814	-7.98	-8.472	-7.615
-8.729	-9.131	-9.648	-9.293	-9.952
-7.103	-10.73	-9.042	-7.547	-7.479
-7.736	-7.927	-9.667	-11.87	-8.814
-7.835	-9.915	-10.09	-8.438	-10.72
-8.231	-8.557	-9.514	-9.525	-10.27
-7.266	-8.208	-9.771	-9.836	-9.505
-10.95	-10.38	-8.4	-11.6	-8.557
-8.06	-8.933	-10.28	-6.904	-9.187
-9.01	-8.265	-7.285	-8.194	-10.89
-7.876	-7.933	-6.839	-9.234	-11.84
-6.493	-11.19	-13.29	-8.321	-8.99
-7.249	-8.147	-6.054	-6.803	-9.187
-6.832	-10.88	-10.78	-9.704	-8.794
-8.171	-9.515	-9.618	-9.044	-8.871
-9.012	-9.609	-9.815	-8.68	-10.71
-7.896	-9.609	-11.81	-10.07	-9.01
-10.04	-9.397	-14.05	-8.751	-8.424
-11.82	-10.54	-9.009	-8.019	-8.013
-7.21	-9.584	-8.259	-7.684	-9.436
-7.926	-11.09	-8.428	-9.051	-10.64
-6.001	-9.619	-11.05	-7.723	-10.01
-8.435	-8.378	-6.279	-8.516	-8.603
-8.62	-9.355	-10.33	-8.648	-9.548
-8.62	-10.63	-13.33	-9.614	-9.645
-6.658	-10.01	-9.502	-9.638	-9.864
-9.221	-10.12	-18.87	-7.369	-10.42
-6.877	-8.188	-8.835	-10.25	-8.95
-7.783	-11.49	-9.333	-8.275	-10.59
-8.578	-8.352	-9.12	-7.257	-8.515
-7.674	-8.04	-9.428	-9.827	-7.648
-7.449	-14.52	-9.341	-8.36	-9.497
-7.572	-9.519	-6.848	-12.87	-7.091
-7.761	-10.99	-7.281	-5.44	-10.43
-7.606	-8.872	-9.383	-9.662	-9.235
-7.123	-8.532	-9.273	-9.332	-7.699
-8.071	-7.656	-11.55	-11.06	-8.56
-10.38	-7.891	-8.328	-9.373	-7.489
-9.183	-9.411	-8.823	-7.534	-6.958
-7.238	-10.59	-11.43	-7.845	-9.534
-7.015	-9.816	-9.088	-8.446	-8.936
-8.428	-10.4	-9.544	-11.06	-9.755
-7.577	-9.507	-6.231	-14.51	-10.15
-8.425	-12.41	-10.41	-8.139	-7.941
-8.596	-9.382	-12.48	-12.18	-9.372
-7.705	-9.76	-13.92	-7.759	-8.894
-9.054	-6.9	-9.21	-8.196	-8.504
-8.276	-8.332	-11.55	-8.875	-7.168
-8.192	-8.979	-8.382	-6.866	-9.239
-7.622	-8.563	-7.095	-7.649	-10.18
-8.561	-8.6	-9.952	-10.28	-9.112
-6.162	-7.819	-12.31	-11.28	-9.61
-8.105	-7.852	-8.118	-11.83	-9.633
-8.962	-8.638	-8.977	-15.98	-10.5
-7.914	-9.68	-7.588	-10.47	-9.605
-6.832	-8.669	-11.31	-5.463	-7.997
-8.076	-8.403	-8.026	-9.64	-7.701
-6.945	-7.804	-9.8	-9.951	-9.552
-7.323	-10.09	-6.006	-9.545	-10.49
-7.829	-7.704	-8.507	-8.22	-8.231
-7.935	-9.329	-14.33	-9.317	-11.09
-8.863	-10.24	-9.409	-9.38	-9.098
-6.703	-8.091	-7.789	-11.97	-8.122
-7.747	-7.849	-9.225	-10.06	-8.942
-9.021	-7.971	-10.42	-7.14	-10.67
-7.307	-9.845	-9.23	-8.809	-9.194
-8.25	-8.549	-8.681	-10.39	-9.01
-8.399	-8.093	-12.53	-8.213	-7.261
-6.866	-7.23	-10.78	-7.974	-10.27
-9.226	-7.945	-8.889	-9.748	-9.508
-12	-8.964	-9.79	-9.522	-8.039
-7.887	-11.85	-10.52	-13.16	-7.838
-7.31	-7.941	-10.57	-8.909	-9.766
-10.09	-9.242	-10.23	-9.227	-10.43
-9.199	-8.638	-9.284	-9.633	-8.495
-13.03	-9.039	-12.92	-7.578	-7.812
-12.42	-9.452	-10.48	-8.068	-10.16
-8.046	-8.41	-10.11	-9.512	-9.897
-7.974	-9.12	-10.11	-8.718	-9.671
-7.819	-10.72	-8.199	-7.824	-8.65
-8.816	-9.462	-8.333	-12.91	-8.764
-7.627	-8.287	-8.216	-9.403	-8.34
-8.342	-7.418	-8.993	-8.841	-10.5
-8.762	-9.014	-9.448	-7.262	-9.954
-6.766	-7.5	-10.53	-15.15	-7.34
-8.809	-8.17	-8.92	-11.37	-8.17
-7.977	-8.867	-9.609	-9.958	-10.46
-8.816	-12.62	-8.334	-9.083	-9.423
-7.84	-9.244	-8.517	-12.94	-9.862
-9.258	-8.963	-12.89	-8.318	-8.313
-7.885	-11.13	-14.07	-8.04	-10.88
-9.072	-9.424	-9.285	-11.16	-10.75
-7.39	-8.585	-11.12	-14.67	-11.12
-8.048	-7.789	-9.342	-11.72	-8.208
-5.719	-8.203	-12.68	-13.86	-9.564
-8.616	-9.072	-9.557	-9.401	-9.995
-8.298	-8.383	-13.99	-8.999	-8.286
-7.82	-8.277	-8.025	-9.025	-8.332
-6.587	-8.468	-13.51	-8.277	-9.338
-7.064	-9.873	-9.472	-6.904	-10.75
