# Supplementary material for: MTMol-GPT: De novo multi-target molecular generation with transformer-based generative adversarial imitation learning
Source: PLoS Comput Biol. 2024 Jun 26;20(6):e1012229. doi: 10.1371/journal.pcbi.1012229 (PMC11233020; doi:10.1371/journal.pcbi.1012229)
Supplement: S1 Data — All datasets for each figure and table are structured in the supporting_data.zip file. (ZIP) [file pcbi.1012229.s002.zip › data/fig2-6/figure4/gail_e30_6LUQ_H_7E2Y_H_sample1000_size25_affinity.csv]

index	smiles	affinity_6LUQ_H-gail	affinity_7E2Y_H-gail
0	COc1ccccc1N1CCN(CCCCN2CC3CCC(C2=O)N3C(=O)CC=Cc2ccc(F)cc2)CC1	-9.859	-10.46
1	O=C(CCCC1CCN(CCc2ccc(F)cc2Cl)CC1)c1ccc(F)c(F)c1	-10.31	-9.616
2	OC1(c2ccc3c(c2)OCO3)CCC(N2CCN(Cc3ccc(F)cc3)CC2)CC1	-11.14	-9.264
3	c1ccc(CCCN2CCN(c3ccccc3)CC2)cc1	-9.15	-8.583
4	CCN(CC)CC(C)NC(=O)c1cc2cccc(OC)c2s1	-7.409	-7.951
5	CC1CN(c2cccc3ccn(C4CCN(C(=O)C5CCCCC5)CC4)c23)CCN1	-8.286	-9.44
6	O=C(C=Cc1ccccc1)NCCCCN1CCOCC1	-8.32	-7.486
7	Fc1cccc(Oc2ccccc2N2CCNCC2)c1	-7.269	-7.868
8	O=C(C=Cc1ccc(O)c(O)c1)NC1C(=O)C(=O)N(CCCCN2CCN(c3cccc(Cl)c3Cl)CC2)C1=O	-9.263	-9.789
9	Clc1cccc(N2CCN(CCCCc3ccccc3)CC2)c1	-9.158	-9.084
10	CC1NCC(O)Oc2ccccc2C(O)CC1O	-10.3	-10.77
11	O=C1CCCCN1CCN1CCC(c2cc3ccccc3s2)CC1	-10.31	-8.722
12	CCN1CCCC1CNC(=O)c1c(O)c(C)cc(Nc2ccccc2Br)c1O	-8.695	-8.708
13	OC1(c2ccc(F)cc2Cl)CCN(Cc2c[nH]c3ccccc23)CC1	-10.32	-9.389
14	Oc1cc2c(cc1O)N1CCCC2CCC1	-15.5	-15.81
15	COc1ccc2c(c1)CC(CN1CCN(c3ccccc3Cl)CC1)CC2	-9.599	-9.833
16	CCCN(C)C1COc2ccc(OCCCCN3CCN(c4cccc(Cl)c4)CC3)cc2C1	-9.143	-8.971
17	Cc1c(F)cccc1N1CCN(CCC(=O)N2CCC3(CCc4ccccc43)CC2)CC1	-11.96	-11.12
18	COc1ccccc1N1CCN(CCCCN2CCc3cccc4cccc2c34)CC1	-9.733	-9.96
19	COc1ccccc1N1CCN(CCCCN=C2C(=O)NC(CCCN3CCOCC3)CCN2C)CC1	-11.5	-12.15
20	c1ccc2sc(C3=Nc4cc(COCCN5CCNCC5)ccc4CC3)cc2c1	-10.24	-9.674
21	CCN1CCCC1CNC(=O)c1c(OC)c(OC)cc(OC)c1OC	-6.524	-6.573
22	O=c1[nH]c(-c2ccccc2)ccc1O	-7.969	-7.442
23	COc1ccccc1N1CCN(CCCCCc2cn(-c3ccc(F)cc3F)c3ccccc23)CC1	-10.2	-10.23
24	c1ccc2nc(Nc3ccc4c(cnn4CCN4CCCC4)c3)ccc2c1	-10.84	-9.597
25	CC1CN(c2cccc3ccsc23)CCN1CCC1CCC(NC(=O)c2ccccn2)C1	-9.809	-9.944
26	NC(=O)c1sc2nc(-c3cccs3)n3cc(C=CCCN4CCNCC4)cc3c2c1Cl	-7.67	-9.698
27	Cc1ccc2c(N3CCN(CCc4ccc5c(c4)NCO5)CC3)cccc2n1	-10.44	-11.08
28	Oc1nc2ccccc2n1CCN1CCN(c2cccc3c2OCCO3)CC1	-9.431	-9.159
29	CN1CCC(NCc2cc(-c3cc(Cl)cc(N4CCOCC4)n3)c3ccc(Cl)cc3n2)CC1	-8.501	-10.2
30	COCCOCCN1CCN(C2NC(=O)c3cc(Cl)ccc3Oc3ccc(F)cc32)CC1	-7.482	-8.199
31	CCc1cc(S(=O)(=O)NCCc2ccc(CCN3CCN(c4ccccc4C(F)(F)F)CC3)cc2)c(-c2ccc(F)cc2)n1C	-9.27	-10.08
32	CCN1c2ncccc2C(=O)N(c2cccc(C)c2)c2ccc(Cl)nc21	-8.258	-8.962
33	COc1ccccc1N1CCN(CCCCN2C(=O)CC3(CCCCC3)Cc3c(O)cccc32)CC1	-12.78	-13.18
34	CN(C)C(=O)NC1CCC(c2cc3ccc(I)cc3o2)CC1	-9.754	-7.817
35	CCCN(CCN1CCN(c2cccc3c2OCCCC3)CC1)C(=O)c1sc2ccccc2c1Br	-12.27	-12.75
36	CC1CC(NS(=O)(=O)c2cccc3cc(Cl)ccc23)CC(C)(C)N1	-9.328	-9.062
37	O=C1CNc2scc(C(=O)NCc3ccc(F)cc3)c2N1	-8.825	-8.204
38	COc1ccccc1OCCNCCCCN1C(=O)C2CCCN2C1=O	-7.765	-6.965
39	CN(C)C(=O)N1CCCC1CSc1ccccc1	-6.627	-7.267
40	O=C1C(O)=CCN1CCCN1CCC(c2ccc(F)cc2)C1	-9.186	-8.666
41	COc1cccc(C(=O)C2CCN(CCc3ncco3)CC2)c1OC	-8.685	-8.227
42	O=C1Cc2cccc(OCCN3CCN(c4ccccc4)CC3)c2N1	-10.12	-9.037
43	O=C1C2CCCN2C(=O)N1CCCCNCCCCNCc1ccc(CCc2ccccc2)[nH]c1=O	-9.116	-8.832
44	CCN(CC)C1CCc2ccc(O)c3c2C1c1ccccc1-3	-7.441	-8.232
45	Cc1ccc2c(N3CCN(CCc4c[nH]c5ccc(I)cc45)CC3)cccc2n1	-10.23	-10.15
46	O=C(NCCCCN1CCN(c2cccc3ccccc23)CC1)c1ccc2ccccc2c1	-11.29	-10.68
47	CNCCc1cccc2ccc(OC)cc12	-7.187	-7.004
48	CN1CCN(CCN2CCN(c3cccc(C(F)(F)F)c3)C2)CC1	-8.881	-8.597
49	Cc1cccc(N2CCN(CCN3CCC(c4ccc(F)cc4)(N4CCCC4)CC3)CC2)c1C	-9.591	-9.985
50	CCC(N)C(=O)NCC1CCCc2ccccc2C1	-12.84	-12.01
51	COc1ccc2[nH]c(CCCCN3CCN(c4ccccc4)CC3)cc2c1	-9.668	-8.834
52	c1csc(CN2CCN(c3cccc4nc(N5CC6CCC5CO6)ccc34)CC2)c1	-10.42	-10.44
53	OC1(c2ccc(I)cc2)CCN(Cc2ccc(I)cc2)CC1	-8.346	-8.551
54	CC(C)Oc1ccccc1N1CCN(C2CCC(O)(c3ccc(C(F)(F)F)cc3)c3ccc(C(=O)N(C)C)cc32)CC1	-9.478	-9.189
55	O=S(=O)(NCC1CCC(N2CCN(c3cccc(O)c3Cl)CC2)CC1)c1ccccc1F	-10.98	-9.546
56	CCN(CCO)C1CCc2ccc(C(C)(C)C)cc2C1=O	-7.689	-8.137
57	COc1cccc2c1OC(C)CC2NCCc1cccs1	-7.284	-7.674
58	Oc1ccccc1N1CCN(CCc2ccccc2)CC1	-8.713	-8.461
59	CCN1CCc2cc(OC)cc3c2C1Cc1ccc(O)c(O)c1-3	-7.211	-8.719
60	c1ccc(CC2CCN(CC3COc4ccccc4O3)CC2)cc1	-10.05	-9.609
61	O=C1CC2(CCCC2)CC(=O)N1CCN1CCN(c2cccc3sccc23)CC1	-10.51	-9.42
62	CCC1OC(c2ccc(Cl)cc2)C(C)C(C)N(CC(=O)CC(=O)O)C1C	-11.53	-11.32
63	CCC(=O)N1CCN(CCCOc2ccc(N3CCN(C)CC3)cc2Cl)CC1	-8.313	-8.653
64	CC(CCN1CCN(c2cccc(Cl)c2)CC1)c1ccc(F)cc1	-9.875	-9.251
65	CCN(C)c1cccc2c1C(=O)CC1CCN(CC3CC3)CC1(O)c1ccc(-c3ccc(O)cc3)cc1-2	-12.47	-12.33
66	Fc1cccc(Cl)c1N1CCNCC1	-6.769	-6.494
67	COc1ccccc1N1CCN(CCCCOc2ccc3c(c2)OCCO3)CC1	-8.602	-8.419
68	OCCNc1ccc(-c2cccc3nc(F)sc23)cn1	-7.633	-7.763
69	COc1ccccc1N1CCN(CCCN2C(=O)C3CCCN3C2=O)CC1	-8.269	-8.315
70	CCC1CC(=O)N(C)C1CNC(=O)c1cccc(C(F)(F)F)c1	-9.103	-8.465
71	CCN(C)CCc1c(-c2ccc(Br)cc2)[nH]c2ccccc12	-7.785	-8.056
72	Cc1nsc2c1CCN(C)C1CCc3c(O)cccc3C21	-12.69	-13.87
73	CCCN(CCCCN1Cc2ccccc2C1=O)C(=O)Nc1ccccc1	-9.087	-8.471
74	O=C(O)CNC(=O)CCCC(=O)NS(=O)(=O)c1ccc(CN2CCN(c3ccccc3[N+](=O)[O-])CC2)cc1	-9.184	-8.865
75	O=C1c2ccccc2S(=O)(=O)N1CCCCN1CCN(c2ccccc2)CC1	-10.24	-9.066
76	Oc1nc2cc(C3CCN(CCF)CC3)ccc2n2cccc12	-8.521	-8.782
77	CN1CCCC1Cc1c[nH]c2ccc(OCc3ccccc3)cc12	-9.561	-9.458
78	COc1ccc(C(=O)NCCCCCN2CCN(c3cccc(Cl)c3Cl)CC2)cc1Cl	-9.126	-9.059
79	Cc1ccc2nc(-c3ccc(OCCN4CCN(c5ccccn5)CC4)cc3)sc2c1	-9.978	-10.17
80	COc1cccc(C(=O)NCC2CCCN2Cc2ccccc2[N+](=O)[O-])c1	-8.99	-8.892
81	Cc1cc(-c2csc(NCCN(C)C)n2)ccc1C(=O)NO	-8.298	-7.591
82	COc1cc(OC)cc(N(CCN2CCCC2)c2ccc3ncc(-c4cnn(C)c4)nc3c2)c1	-8.4	-8.588
83	Oc1nc2ccccc2n1CCCCN1CC=C(c2ccccc2)CC1	-10.03	-9.308
84	CC1c2cc(Cl)ccc2NC(=O)N1CC1CCC(F)CC1	-8.863	-9.041
85	COc1ccccc1N1CCN(CCCCN2CC(=O)c3cc(Cl)c(Cl)cc32)CC1	-8.998	-9.222
86	O=[N+]([O-])N1CCC(F)(N2CCN(c3ccc(OC(F)(F)F)cc3)CC2)CC1	-9.169	-8.624
87	COc1ccc(CCNCCOc2cccc3c2CCCC3)cc1	-8.879	-8.52
88	O=Cn1c(=O)n(CCN2CCN(c3ccccc3[N+](=O)[O-])CC2)c2ccccc21	-7.493	-9.234
89	Cc1nc(OCC2CC2c2ccc(C)c(N(C)C(=O)c3ccc(C(F)(F)F)cc3)c2)no1	-9.745	-9.451
90	CN1CCN(c2cccc3ccoc23)CC1	-6.798	-6.895
91	CN1CCN(C2CC(c3ccccc3)c3ccc(F)cc32)CC1(C)C	-7.745	-10.12
92	Oc1ccc2c(NCCCCCN3CCC(c4cccc5c4OCCO5)CC3)ccc(CCN3CCN(CCCCNc4ccccc4)CC3)c2n1	-10.64	-10.48
93	CC1COc2ccc(cc2)CCc2cc(-c3cc(C(F)(F)F)cc(C(F)(F)F)c3)ccc2N1CCCN1CCN(C)C1=O	-11.39	-13.13
94	Oc1ccc(-c2nc3cccc(N(CCCN4CCNCC4)CC4CC4)c3n2CCN2CCCC2)cc1	-7.12	-8.574
95	Cc1ccc(S(=O)(=O)NCCCCN2CCN(c3cccc(Cl)c3Cl)CC2)cc1	-9.396	-9.04
96	CCCN1CCCC12COc1cncc(O)c1C2C	-6.865	-6.741
97	CC(C)C1(O)CCN(CC2CC2c2cccc(C3CCN(CCn4ccnc4)CC3)c2)CC1	-9.672	-9.69
98	CC(C)C(F)CN1CN(c2ccc3cc[nH]c3c2)CCC1(C)c1ccc(F)c(Cl)c1	-9.175	-8.6
99	COc1ccc(-n2c(C)cc(I)c2Cl)cc1	-6.577	-7.183
100	CCCCCCc1cc2c(N)nc(S)nc2s1	-6.882	-6.144
101	CC1COCC1=Cc1ccc2c(c1)C=C(N1CCN(C)CC1)CC2	-10.36	-9.236
102	CCC(C)CN1CN(c2ccccc2Cl)C2(CSc3ccccc3)CCC12	-7.667	-7.932
103	CCCc1ccccc1N1CCN(CCCl)CC1	-6.729	-6.903
104	COc1cccc(F)c1CCN1CCC(NS(=O)(=O)c2cccc(C(=O)c3ccc(Cl)cc3)c2)CC1	-10.85	-10.25
105	O=C(NC1CCC(F)(F)CC1)c1cnn2ccc(OCCOCCF)cc12	-8.54	-8.08
106	COc1ccccc1N1CCN(CCn2c(O)nc3ccccc3c2=O)CC1	-9.633	-9.559
107	Fc1ccc(F)c(CN2CCN(CCc3c[nH]c4ccccc34)CC2)c1	-10.08	-9.823
108	Nc1nc(Cl)c2c(n1)CCN(C(=O)c1ccc(-n3cccn3)cc1)C2	-9.006	-8.887
109	COc1ccccc1N1CCN(CCSc2nc3ccccc3s2)CC1	-8.729	-8.56
110	Fc1ccc(CCCN2CCN(c3ccccc3Br)CC2)cc1	-8.961	-8.904
111	O=C1c2ccccc2C(=O)N1CCCCN1CCN(c2ccccc2)CC1	-10.31	-9.468
112	NCCc1ccccc1N1CCN(CCN(c2ccccc2Cl)c2cccc(Cl)c2Cl)CC1	-8.81	-8.619
113	COc1ccccc1N1CCN(CCCCCn2c(O)nc3ccccc3c2=O)CC1	-9.604	-8.64
114	CCOc1ccccc1N1CCN(CCCn2c(C)cc3ccccc32)CC1	-9.317	-9.247
115	COc1cccc(N2CCN(CC=CCN3C(=O)c4ccccc4C3=O)CC2)c1	-9.951	-9.533
116	Clc1cccc(N2CCN(c3cccc4nc(N5CCN6CCCCC6C5)ccc34)CC2)c1Cl	-11.32	-11.06
117	Cc1ccccc1N1CCN(CCCCc2ccc(F)cc2)CC1	-9.425	-9.023
118	CC1CN(C)Cc2ccc3c(c21)CCc1cccc(O)c1-3	-9.662	-9.532
119	O=C(COc1ccccc1)N1CCCCC1c1cccc(C(F)(F)F)c1	-8.867	-9.204
120	COc1cnc(SCCN2CCN(c3cccc4ccccc34)CC2)nc1	-8.762	-8.704
121	CN1CCCC1COc1cccc2ccccc12	-8.775	-7.928
122	COc1ccccc1N1CCN(C2CCC(c3c[nH]c4ccc(F)cc34)CC2)CC1	-10.08	-11.2
123	COc1ccccc1N1CCN(CCCCCc2ccc3c(c2)NC(=O)CC3)CC1	-9.568	-9.324
124	CCOc1ccccc1N1CCN(CCCCNC(=O)C=Cc2ccco2)CC1	-8.511	-8.307
125	c1cc(OCCN2CCCC2)cc(C2CCN(CCCc3c[nH]c4ccccc34)CC2)c1	-10.32	-10.48
126	C=CCNC1CCc2c1cccc2S(=O)(=O)N1CCC(C)CC1	-8.677	-8.206
127	CCCN(CCN1CCN(c2ccccn2)CC1)C1CCc2c(O)cccc2C1	-9.934	-9.116
128	Cc1ccc2c(c1)sc1c(-c3ccc(NC(=O)Nc4cccc(F)c4)cc3)cn(-c3ccccc3)c12	-12	-9.492
129	CCCN1CCCCC1CNC(=O)c1ccc(C(F)(F)F)cc1	-8.567	-8.418
130	O=C1C2CCCCN2CCN1CCCCN1CCN(c2cccc3sccc23)CC1	-8.777	-9.059
131	O=[N+]([O-])c1ccc2cc(OCCCCCCc3c[nH]c4ccc(Cl)cc34)ccc2c1	-9.574	-9.609
132	CCC1COCC(C(=O)NC2CC3CCCC3C2)O1	-8.304	-7.413
133	Cc1cc(OCCCN2CCC(c3nc4ccccc4s3)CC2)cc(C)c1F	-10.1	-9.911
134	CCc1cccc(N2CCN(CCn3c(-c4ccc(F)cc4)c(-c4ccc(C)cc4)[nH]c3=O)CC2)c1	-10.44	-10.47
135	CCCCCCCCCN(CCCCCSc1ccccc1)C1CCc2ccc(O)cc2C1	-8.036	-8.556
136	CN1CCN(c2cccc3[nH]cc(S(C)(=O)=O)c23)CC1	-5.748	-6.957
137	N#Cc1cc(Cl)cc(S(=O)(=O)N2CCC(c3ccccc3)CC2)c1Cl	-8.363	-9.325
138	CCCN(CCC)C1CCc2c(ccc3cc(=O)oc-3c2C)C1	-9.036	-8.744
139	OCCN1CCC(n2cc(Br)c3sc4c(c32)CNC4)CC1	-6.452	-8.135
140	NCCOc1ccccc1CN1CCN(c2cccc([N+](=O)[O-])c2)CC1	-8.208	-8.222
141	C[N+]1(Cc2ccc(F)cc2)CCC(c2ccccc2)C1	-8.704	-8.216
142	Cc1ccc(CNc2c(Cl)cccc2Cl)c2ccc(OCCCN3CCCC3)cc12	-9.044	-8.921
143	O=C(NCCN1CCN(c2ncccn2)CC1)c1ccc(Cl)cc1	-8.524	-8.617
144	O=C(NCCCCCO)c1cc(O)cc2oc3c(O)ccc(I)c3c12	-6.701	-8.532
145	COc1ncc(N2CCc3ncnc(N4CCN(C)CC4)c3C2)cc1C(F)(F)F	-7.77	-9.62
146	OC(CCN1CCN(c2cccc3c2OCO3)CC1)c1csc2ccccc12	-9.359	-10
147	CCCCCCCCN1CNC2(CCCC2)c2ccc(Cl)cc21	-6.878	-8.268
148	Cc1c(F)cccc1Oc1c(Br)c(O)cc2sc(C(N)=O)cc12	-7.755	-8.117
149	CC(C)C1Cc2ccccc2CN1C(=O)c1cccc(C(N)=O)c1	-8.582	-9.447
150	COc1ccccc1N1CCN(CCCCNC(=O)c2cc(C)nc3cccc(N(C)C)c23)CC1	-8.68	-8.919
151	O=C(CCCN1CCC2(CC1)C(=O)NCN2c1ccccc1)c1ccc(F)cc1	-7.691	-9.708
152	CN(C)C1Cc2cccc3[nH]cc(c23)C1	-7.661	-7.095
153	COc1cccc2c1CCC1CCN(CC=Cc3cc[nH]n3)CC1C2	-13.4	-13.18
154	COc1ccccc1N1CCN(CCCCN2C(=O)C3CCN3C2=O)CC1	-8.687	-8.597
155	COc1cccc2[nH]cc(C3=CCN(C(C)C)CC3)c12	-7.932	-8.232
156	O=C(NCCCCN1CCN(c2nsc3ccccc23)CC1)c1cc2ccccc2s1	-10.07	-10.01
157	COc1cc(N)c(Cl)cc1C(=O)NC1CC2CCCC1N2Cc1ccccc1	-9.567	-8.439
158	COc1ccccc1OCCNCC1=NCCN1C	-7.272	-6.512
159	COc1cccc2c1CCCC2CNCCCN1CCN(c2cccc(Cl)c2)CC1	-9.013	-8.938
160	O=C1c2ccc(-c3cncnc3)cc2C(=O)N1CCCCN1CCC(c2c[nH]c3ccccc23)CC1	-12.02	-10.59
161	O=S(=O)(NC1CCN(Cc2cccc(F)c2F)C1)c1cccs1	-8.872	-8.44
163	CN=C(O)NCCCCCN1CCN(c2ccncc2)CC1	-7.446	-7.287
164	COc1ccccc1CCCCNCC1COC(c2ccccc2)(c2ccccc2)O1	-9.586	-8.097
165	OC1Cc2ccccc2C(O)(c2ccccc2F)O1	-6.943	-8.513
166	O=C1C2CCCCN2C(=O)N1CCCCNC1CCCc2ccccc21	-9.564	-8.993
167	COc1ccccc1N1CCN(CCCCNC(=O)C23CC4CC(CC(C)(C4)C2)C3)CC1	-8.904	-8.509
168	CC(C)c1ccccc1N1CCN(Cc2ccc(CN3CCCCC3=O)[nH]2)CC1	-9.637	-9.898
169	NC(=O)c1ccc2c(c1)CCN(CCCCc1c[nH]c3ccc(C(N)=O)cc13)CC2	-13.09	-13.4
170	Fc1ccccc1N1CCN(CCC(=NC2CCCCC2)c2ccccc2)CC1	-8.878	-8.449
171	CNC(=O)C(NC(=O)C(CCCNCC(=O)OC(C)CF)CC(C)NC(=O)C1CCCC1)C(C)(C)C	-6.637	-7.445
172	O=C1c2ccccc2C(=O)N1C1CCN(Cc2cccc(C(F)(F)F)c2)CC1	-10.55	-9.426
173	c1ccc(Oc2ccccc2CCNCCOc2cccc3[nH]cc-3n2)cc1	-8.967	-8.945
174	CCCCN1CCCC1CNC(=O)c1cc(Br)cc(OC)c1OC	-7.703	-7.319
175	CCCN1CC(C)N(C(=O)c2cc(F)cc(Cl)c2)CC1C	-7.216	-7.853
177	COc1ccc(N2CCN(CCn3ccc(N4CCCC4)cc3=O)CC2)cc1	-9.4	-8.879
178	CN(Cc1ccccc1)Cc1c[nH]c2ccc(O)cc12	-8.555	-7.332
179	COc1ccccc1N1CCN(CCCCn2c(N)c3c(c2O)C(=O)N(C)CS3(=O)=O)CC1	-8.27	-8.634
180	O=S1(=O)NC(CCc2ccccc2)CCN1c1ccccc1	-9.909	-9.68
181	Cc1cc(OCCCc2coc(-c3nccs3)c2C)ccc1CCN1CCCC1	-9.132	-8.787
182	CSc1c(C(=O)NCCN2CCN(c3ccccn3)CC2)csc1-c1ccccc1	-9.241	-9.668
183	Cn1c(CCCCCc2ccccc2)nc2cccc(CCN3CCN(c4cccc(Cl)c4)CC3)c2c1=O	-10.67	-10.46
184	Cc1ccc2c(N3CCN(CCc4cccc5c4OCC(=O)N5CCO)CC3)cccc2n1	-10.5	-10.14
185	CC1CCCN1CCCOc1ccc(-c2ccc(=O)n(-c3ccccc3)c2)cc1	-10.31	-9.853
186	COc1ccccc1N1CCN(CCCCC(=O)c2ccc(F)cc2)CC1	-9.637	-9.326
187	COc1cccc(N2CCN(CCCCN3CCCCC4(NC4=O)C3=O)CC2)c1	-11.87	-11.76
188	COc1ccccc1N1CCN(CCCCN2C(=O)C3CCCN3C2=O)CC1	-8.801	-8.872
189	Oc1cccc2c1OCC(CC=Cc1ccc3c(c1)C=C1C=CC=S13)C2	-10.89	-9.863
190	Oc1nc2ccccc2n1CCN1CCN(c2ccccn2)CC1	-9.013	-8.625
191	CCN(C)C(=O)c1ccccc1CC1=CCCN1C	-6.699	-6.718
192	c1ccc(OCCN2CC3CCC(C3)C2)cc1	-7.325	-6.936
193	CC(=O)N1CCc2c(cccc2OCCN2CCN(c3ccccn3)CC2)C1	-10.18	-9.407
194	Oc1c2ccccc2nn1CCCCCN1CCN(c2nsc3ccccc23)CC1	-9.753	-9.436
195	CN1CCC(Oc2ccc3cc(-c4ccc(CO)nc4)ccc3c2)CC1	-10.48	-8.248
196	COc1ccccc1N1CCN(CCCCNC(=O)c2cc(=O)n3ccccc3n2)CC1	-9.868	-9.105
197	CCCN(CCN1CCN(c2ccccn2)CC1)C1Cc2ccc(O)cc2C1	-9.713	-8.475
198	Fc1ccc2[nH]cc(CCCCN3CCN(c4ccccc4Cl)CC3)c2c1	-10.4	-9.821
199	COc1ccccc1N1CCN(CCNC(=O)c2cc(C)nc3c(C)c(C)sc23)CC1	-9.595	-9.362
200	CN1CCc2cc(O)ccc2C2c3cccc4[nH]cc(c34)CC21	-13.37	-14.36
201	c1cnc(N2CCN(CCCCc3nc(-c4ccncc4)c[nH]3)CC2)nc1	-8.971	-8.524
202	O=S(=O)(NC1CCC(O)C1)c1ccc(OCC(F)(F)F)cc1C12CCC3CC(C1)C3C2	-9.461	-8.323
203	CCN1CCc2cc(OCCCN3CCC4(CCc5c(cccc5C(N)=O)O4)CC3)ccc2C1	-10.96	-10.31
204	O=C(CCCCN1CCN(c2ccccn2)CC1)c1cccc2c1OCCO2	-9.77	-9.116
205	CC(=O)c1ccc(C)c(Nc2cc3c(cc2OCCF)Cc2c-3nc(CN3CCCCC3)n2-c2ccc(Br)cc2)c1	-10.99	-10.37
206	COc1ccccc1N1CCN(CCCCCC(=O)c2cccnc2)CC1	-8.643	-8.088
207	Fc1ccc(Oc2ccccc2F)c(C2COCC(c3ccccc3)(c3nc4ccccc4[nH]3)O2)c1	-9.11	-10.1
208	OC1(c2ccc(Cl)cc2)CC2=Cc3ccccc3CC21	-10.67	-9.134
209	COc1ccccc1N1CCN(CCS(=O)(=O)c2ccc3cc(Cl)ccc3c2)CC1	-10.26	-10.28
210	CCOc1ccccc1N1CCN(CCCSc2nc3cc(Cl)ccc3s2)CC1	-8.686	-8.271
211	COc1ccccc1N1CCN(CCCCNC(=O)c2cnc3ccccc3c2)CC1	-9.783	-9.285
212	COc1ccccc1N1CCN(CCCCC(=O)c2ccccc2)CC1	-9.368	-8.782
213	N=C(N)c1ccc(CNC(=O)C2Cc3ccc(O)cc3CN2)cc1	-9.147	-9.198
214	CCc1ccc2c(C(=O)N3CCN(C)CC3)c(O)c(O)nc2c1	-7	-8.029
215	Fc1cccc2c(CCNCCN3CCc4cccn4C3)csc12	-9.196	-8.423
216	CCCN1CCC2Cc3c([nH]c4ccccc34)CC2C1	-9.823	-8.598
217	COc1ccc2c(c1)C1CCN(CC3CC3c3ccccc3)CCN1CC2	-13.69	-13.95
218	O=C(NC1CC2CCC(C1)N2Cc1csc2ccccc12)c1ccc(Cl)cc1	-10.5	-9.529
219	CC(C)Oc1ccccc1OCCNCC1COC(c2ccccc2)(c2ccccc2)O1	-8.391	-9.134
220	CCCOc1cccc2c(CCC)c[nH]c12	-7.047	-6.71
221	OC(CCN1CCN(CCCc2c[nH]c3ccc(Br)cc23)CC1)c1csc2ccccc12	-10.02	-9.385
222	CCCc1c(OC)ccc2c1OC(=O)C(=O)CC2	-11.74	-11.77
223	Oc1nc2ccccc2n1CCCCN1CC=C(c2ccc(F)cc2)CC1	-9.726	-9.574
224	Cc1ccccc1OCC1(O)CCN(CC2Cc3ccccc3Oc3ccccc32)CC1	-15.36	-13.87
225	O=C1C2C3C=CC(C3)C2C(=O)N1CCCN1CCN(c2cccc(Cl)c2Cl)CC1	-9.617	-9.91
226	CCOc1ccc2[nH]cc(CCN3CCN(c4nsc5ccccc45)CC3)c2c1	-10.2	-9.741
227	COc1cc(N)c(Cl)cc1C(=O)NC1CCN(Cc2ccccc2)CC1	-9.324	-8.132
228	O=C(N1CCC(CCN2CCC(c3ccccc3)CC2)CC1)C(F)(F)C(O)Cc1ccc(F)cc1	-11.25	-10.93
229	O=C1c2c(c3c4ccccc4n(OCCCN4CCCCCC4)c3c3ccncc23)CCN1CCCCN1CCCCC1	-11.72	-12.13
230	COc1cccc2c1CCCC2CN(C)CCc1ccsc1	-7.879	-7.727
231	Fc1ccc(N2CCN(Cc3ccc(C(F)(F)F)cc3)CC2)cc1	-9.652	-9.435
232	CCCc1ccccc1N1CCN(CCCNC(=O)c2ccccc2C(=O)c2ccccc2)CC1	-8.834	-9.528
233	CNC1CCc2c(-c3noc(C)n3)cccc21	-7.69	-7.829
234	O=C(NC1CC2CCCC1N2CCc1ccc(F)c(Cl)c1)c1ccc(F)cc1	-9.769	-9.477
235	O=C(CCCN1CCC(c2ccc3c(c2)OCO3)CC1)NCCc1c[nH]cn1	-9.29	-8.578
236	COc1ccccc1CCN1CCN(Cc2cc3ccccc3o2)CC1	-9.06	-8.675
237	COc1ccccc1N1CCN(CCN=C2C(=O)c3ccccc3CCN2C)CC1	-12.83	-13.45
238	NC1CCc2ccccc2C1NC(=O)C(=O)NC1Cc2ccccc2C1	-10.27	-9.873
239	O=C1CC(c2ccccc2)c2cccc(OCCN3CCN(CC4CCCC4)CC(Cc4c[nH]c5ccccc45)c4ccccc43)c21	-13.77	-14.75
240	Cc1cccc(CN2CCN(c3ncccn3)CC2)c1	-7.959	-8.25
241	CC1CC(=O)Nc2ccc3c(c21)CN(c1ccccc1Cl)C(=O)N3C	-8.138	-10.72
242	CN1CCN(Cc2ccc3c(C(=O)NCCc4ccc(F)cc4)c(N4CCN(C)CC4)n(CCF)c3c2)CC1	-7.724	-9.089
243	COc1ccccc1N1CCN(CCCCNC(=O)c2ccc(C)s2)CC1	-8.675	-8.334
244	Fc1ccc(Oc2ncccc2C2CC2)nc1	-6.999	-7.075
245	COc1ccc(S(=O)(=O)N2CCCCCC2)cc1	-11.28	-11.12
246	CN1CCC(c2c(-c3ccccc3)[nH]c3ccc(F)cc23)CC1	-7.851	-8.768
247	COc1ccccc1OCCNCCCOc1ccccc1OCCN1CCCS1	-7.334	-7.353
248	CCN1CCc2cccc3c2C1Cc1cccc(O)c1-3	-6.953	-8.686
249	Cc1ccccc1Oc1ccccc1N1CCN(CC(O)CCN2CCCCC2)CC1	-9.564	-8.987
250	Fc1ccc(-c2n[nH]c(-c3cccc(F)c3)c2-c2cncnc2)cc1	-9.342	-8.021
251	Cc1ccc2c(N3CCN(CCCc4cccc5sc(C)cc45)CC3)cccc2n1	-10.35	-10.47
252	O=C(NCCCCN1CCN(c2cccc(Cl)c2Cl)CC1)C12CC3CC(CC(C3)C1)C2	-8.647	-9.39
253	COc1ccccc1N1CCN(CCCCNC(=O)CSC2CCCCC2)CC1	-8.19	-8.655
254	O=C1N(CCN2Cc3ccc(F)cc3C2)CCN1c1cccc(Br)c1	-10.13	-9.443
255	COc1ccccc1CNC(=O)c1cc(OC)c(N2CCN(C)CC2)c(OC)n1	-7.438	-7.428
256	CCCN(CCCc1c[nH]c2ccc(F)cc12)C1COc2ccc3c(c2C1)C(=O)NC(=O)C3	-10.18	-10.29
257	Oc1cc(C2CC2)nc(O)c1O	-6.333	-5.896
258	CCN1CCCC1CNC(=O)c1cc(Cl)cc(Br)c1	-7.217	-7.859
259	O=C(CCCCCCC(=O)Nc1cccc2c1CCN(CC(=O)Nc1ccccc1)C2)NO	-9.2	-9.411
260	O=C(CCCN1CCC2(CC1)OCc1ccccc12)NC12CC3CC(CC(C3)C1)C2	-9.186	-10.49
261	CC(C)NCCNC(=O)COc1cccc2[nH]ccc12	-7.626	-7.04
262	COc1ccccc1N1CCN(CCC(O)CNC(=O)c2cc3ccccc3s2)CC1	-9.65	-9.564
263	COc1ccccc1N1CCN(CCCc2c[nH]c3ccc(O)cc23)CC1	-9.442	-8.911
264	COc1ccccc1N1CCN(CCCCNC(=S)NC2=NS(C)(=O)=C(C(C)C)C2)CC1	-8.408	-8.324
265	O=C1CC2(CCCC2)CC(=O)N1CCCN1CCN(c2noc3ccccc23)CC1	-10.95	-10.36
266	Fc1cnc2c(c1)CC1COCC13CCCCCCN2CCC(c1noc2cc(F)ccc12)CC3	-14.95	-14.9
267	COc1ccccc1N1CCN(C2CCc3cccc(N4CCCNC4=S)c32)CC1	-8.655	-8.442
268	Cc1ccc(CNCC(O)COc2cccc3[nH]ccc23)cc1F	-8.724	-8.341
269	C#CCN1CCC(C)(c2ccc(OC)c(OC)c2)CC1	-8.023	-7.54
270	COc1cc(C(=O)NCCCCCN2CCN(c3ccccc3OCCF)CC2)cc(OC)c1OC	-7.391	-8.05
271	CN1CCN2CC(C1)C2Cc1ccccc1Sc1nc2cc(F)ccc2[nH]1	-12.72	-12.93
272	Cc1cccc(CNCC2(F)CCN(C(=O)c3ccc(OC4CCNC4)c(C)c3)CC2)c1	-10.78	-9.945
273	COc1ccccc1N1CCN(CCCNC(=O)C23CC4CC(CC(C4)C2)C3)CC1	-8.769	-9.173
274	CCc1ccc2c(c1)CCN(C)C2	-7.069	-6.765
275	COc1cc(S(=O)(=O)NCC(=O)N2CCCCC2)c(Cl)cc1NCCc1ccccc1	-9.206	-8.705
276	C#Cc1ccc([N+](=O)[O-])cc1N1CCN(CC(=O)c2cccnc2)CC1	-8.63	-8.478
277	CC(C)Oc1ccc2c(c1)C(N(CCCCN1CCC(O)(c3ccccc3)CC1)C(=O)NO)CC2	-9.787	-9.975
278	COc1ccccc1C1=CCC(O)C(C(=O)NCCCN2CCN(CC(N)=O)CC2)OC1=O	-12.44	-11.76
279	Oc1cc2c(OCCNCc3ccccc3)cccc2[nH]1	-8.523	-7.901
280	COc1ccccc1OCCNCC1COC(c2ccccc2)(c2ccccc2)OC1=O	-9.608	-8.408
281	C=CCN(C)C1CCc2ccc(O)cc2C1=O	-7.214	-7.457
282	CCC(C)C(C)OCOc1c(Cn2c(=O)[nH]n(-c3cccc(OC)c3OC)c2=O)c(O)cc2[nH]cc(CCCN3CCN(C)CC3)c12	-9.574	-8.96
283	O=C1N(CCC2CCN(CCc3ccccc3)CC2)CCN1c1ccccc1	-10.86	-9.489
284	OC(CCN1CCN(c2cccc3ccncc23)CC1)c1csc2ccccc12	-9.933	-9.644
285	Oc1ccc2c(c1)N(C(O)(Cc1ccccc1)C(F)(F)F)CC2	-7.959	-8.725
286	CCCN(C(=O)c1ccccc1F)c1ccc2ncc(-c3ccc(OC)cc3)n2n1	-7.995	-9.861
287	COc1ccccc1-c1cc2nc(O)n(CCCN3CCN(c4ccccc4OC)CC3)c(O)c-2n1	-10.17	-9.741
288	CCN1CCc2c(OC)ccc3cc(C=CC(=O)NCCCCCN4CCN(c5ccccc5O)CC4)c(O)c1c23	-9.95	-9.994
289	CC(C)N1CCC(CNc2nccc(Cl)c2CCN2CCC3(CC3)c3ccc(Cl)cc3C2)CC1	-13.05	-12.83
290	COc1ccccc1N1CCN(Cc2ccc(C)n2-c2ccccc2)CC1	-8.835	-8.272
291	Cc1ccc(CN2CCC(c3ccccc3)CC2)c(C)n1	-10.61	-8.831
292	CCCCCn1cc(CN2CCN(c3ccccc3OC)C2=O)c2ccccc21	-8.902	-8.203
293	COc1cc2c(cc1O)OCC(C)C(NCC1CCC(c3cc[nH]c3)N(C)C1)O2	-12.13	-12.05
294	O=C(Nc1nccs1)C1CCC2(CC1)OC(=O)N1CCc3c(F)ccc2c31	-9.677	-9.495
295	COc1ccccc1N1CCN(CCCCN2C(=O)Cc3cc(CC(N)=O)ccc32)CC1	-9.546	-9.179
296	CCN1CCc2ccc(OCCCN3CCC(c4noc5cc(F)ccc45)CC3)cc2CC1	-13.7	-13.65
297	CC(OC1CCC(N(C)CC2Cc3ccc(F)cc3C2)CC1)C(F)(F)F	-10.56	-9.439
298	CCC(C)(C)S(=O)(=O)c1nc(-c2ccc(F)cc2)c(N)c(-c2ccc(F)cc2)n1	-7.46	-7.643
299	Oc1nc2cc(SCCN3CCN(c4cccc(C(F)(F)F)c4)CC3)ccc2[nH]1	-10.02	-9.684
300	CN1CCN(c2cccc3sccc23)CC1	-6.643	-6.837
301	O=C1C2CNCCN2C(=O)N1CC[N+](CCO)(Cc1ccc(Cl)cc1)CC1CCCC1	-8.549	-7.444
302	COC(=O)c1cccc(-c2cccc(CN3CCN4CCC3CC4(O)CNC3CCCCC3)c2)c1	-13.93	-14.83
303	COc1ccccc1N1CCN(CCCCn2ccnc2C(F)(F)F)CC1	-8.525	-8.535
304	COc1ccccc1N1CCN(CCNS(=O)(=O)c2ccc3ncccc3c2)CC1	-9.894	-9.13
305	Cc1ncoc1-c1nnc(SCCCN2CC3CC3(c3cccc(Br)c3)C2)n1C	-9.236	-9.107
306	CCC(NC(=O)OC1C(=O)N(C)C1=O)c1ccc2cc(OC)ccc2c1	-9.132	-9.053
307	CCN(CCSc1ccccc1OC)CCN1CCC2c3ccccc3CCC2C1	-9.338	-8.749
308	Oc1c(Nc2ccccc2)cc2sccc2c1O	-8.565	-7.616
309	CC1CN(CC2CCN(C(=O)c3ccccc3Cl)C2)CCN1CC(=O)N1CCC2CCCCN2C1=O	-10.02	-10.29
310	N#Cc1ccc(CN2CCN(CC=C(c3ccccc3)c3ccccn3)CC2)cc1	-9.715	-9.242
311	CC1CCc2ccc3cc(S(C)(=O)=O)ccc3c2N1CCN1CCN(C)CC1	-7.895	-9.1
312	Cc1ccc(S(=O)(=O)NCCNCCOc2ccc(F)c3[nH]ccc23)cc1	-8.999	-8.901
313	Cc1ccc(CNCC(NC(=O)CNC(=O)c2ccccc2)C(=O)N2CCCc3cc(Cl)ccc32)cc1	-9.72	-8.858
314	O=C(C1CCCN1CCCc1ccccc1)N1CCCC1	-8.705	-8.217
315	c1cc(OCCCN2CCC(c3nc4ccccc4s3)CC2)c2sccc2c1	-9.098	-8.894
316	C=CC(=O)Nc1ccccc1N1CCN(C2CCN(c3ccc4ccccc4n3)CC2)CC1	-11.68	-9.179
317	COc1ccccc1N1CCN(Cc2ccc3ccn(C)c3c2O)CC1	-8.463	-9.103
318	C=CCNC1COc2cccc(C(N)=O)c2N1	-7.43	-7.186
319	CCOc1ccccc1N1CCN(Cc2ccc(-c3cccc(CN4C(=O)COCC4C)c3)[nH]2)CC1	-8.738	-10.28
320	O=C(NCC1CCN(Cc2ccc(F)cn2)CC1)c1cccc(Cl)c1	-9.511	-9.365
321	COc1cccc(CN2CCN(CCn3c(O)nc4ccccc43)CC2)c1	-8.871	-9.219
322	CCCCOc1c(OC)ccc2ccc(C(=O)NCCCCN3CCN(c4ccccc4OC)CC3)cc12	-9.243	-9.26
323	O=C1C[CH]c2ccccc2N1CCCCN1CCC(n2c(O)nc3ccccc32)CC1	-10.56	-10.04
324	Cc1c(N(Cc2ccc3ccccc3c2)CC2CCN(CC(O)c3cscn3)C2)ccc(F)c1C1CCN(C)CC1	-9.882	-9.763
325	COc1ccccc1-c1cccc2c1CN(C)CC2	-7.173	-7.625
326	Fc1cccc(C(OCCN2CCN(c3ccccc3)CC2)c2ccsc2)c1	-9.269	-8.229
327	O=C(NC1CC2CCC(C1)N2Cc1cn(CCF)c2ccccc12)c1cccc2ccccc12	-10.65	-10.57
328	CCCN(CCCCN1c2ccccc2Sc2ccccc21)Sc1ccccc1	-8.057	-8.917
329	COc1ccc2c(c1)Cc1ccccc1O2	-8.608	-7.84
330	COc1ccc(N2CN3CCN(CCc4ccccc4)C3C2=O)cc1	-9.813	-8.553
331	CCC(C)O	-3.858	-3.411
332	CCCCN1CCc2ccc(OC(=O)c3ccc(C=O)cc3)cc2C1	-9.31	-8.727
333	COc1ccccc1N1CCN(CCCNC(=O)c2ccc(Cl)c(Cl)c2)CC1	-9.129	-8.92
334	COc1ccccc1N1CCN(CCCCNc2cc(-c3ccccc3)ncn2)CC1	-10.1	-9.209
335	FC(F)(F)CN1CCC(NCc2cn(-c3ccccc3)c3ccccc23)CC1	-9.257	-10.04
336	CC(C)Oc1ccccc1N1CCN(CCOc2ccc(CN3C(=O)C34CC(C)N(C)C(C)(C)C4)cc2)CC1	-8.398	-10.39
337	CCCCN1C(=O)C(CC2CCCCC2)CC12CCN(C(=O)c1cccc3ccccc13)CC2	-8.487	-9.633
338	CC1(c2cc(F)cc(OCCN3CC=C(c4c[nH]c5ccccc45)CC3)c2)CCSC(N)=N1	-11.75	-10.35
339	CC(C)N1CCN(C2Cc3ccccc3Sc3ccc(Cl)cc32)C1=O	-12.86	-12.76
340	COc1ccccc1N1CCN(CCCCCn2c(O)nc3ccccc32)CC1	-9.259	-8.889
341	COc1ccc(=O)n(C(=O)N2CCN(CCCCn3nc(-c4ccc(F)c(C)c4)c4ccccc4c3=O)CC2)c1C	-9.957	-11.02
342	CCC1CC(=O)N(CCCCN2CCN(c3ccccn3)CC2)C(=O)C1	-9.233	-8.667
343	O=C1CN(CCCN2CCN(c3cccc(Cl)c3)CC2)CN1CCN1CCCCCC1	-11.37	-11.97
344	CNCCN1CCc2cc(OS(=O)(=O)c3ccccc3Cl)ccc2C1	-9.619	-8.317
345	c1ccc2c(c1)CCN1CCc3ccccc3NCC1C2	-18.14	-16.8
346	c1ccc(Oc2ccccc2N2CCNCC2)cc1	-6.845	-7.522
347	CN1CC2CC=CCc3c(c(NC(=O)c4ccccc4)nn3C)C2=N1	-12.33	-13.27
348	Cc1ccc2[nH]cc(CCCCN3CCN(c4cccc(CI)c4)CC3)c2c1	-9.62	-9.291
349	COc1ccccc1N1CCN(CCn2c(O)nc3sccc3c2=O)CC1	-8.72	-8.968
350	O=C1NCCc2cc(NCCN3CCN(c4cccc(Cl)c4Cl)CC3)ccc21	-9.446	-9.977
351	CCCCN1CCCC(NS(=O)(=O)c2ccc3cc(Cl)ccc3c2)C1	-9.54	-9.174
352	COc1ccccc1N1CCN(CC=C2c3ccccc3Sc3ccccc32)CC1	-9.35	-9.586
353	CCC1(CCCCN(C)C)C(=O)c2ccccc2C1=O	-7.371	-7.867
354	O=C1C(c2ccc(Cl)cc2)N(c2ccc(F)cc2)CCN1CCCN1CCN(c2cccc(Br)c2)CC1	-8.719	-9.236
355	O=C1C2CCCN2C(=O)N1CCCN1CCN(c2cccc3[nH]ccc23)CC1	-8.837	-8.957
356	O=C(NC1CCC(O)CC1)c1cnc(OCCCc2c[nH]c3ccccc23)c(C2CC2)c1	-9.997	-9.47
357	O=C(CCCN1CCC2C(C1)c1cccc3c1N2CCO3)c1ccc(F)cc1	-9.607	-10.03
358	COc1ccccc1N1CCN(CCCSc2nnc(-c3ccsc3)n2C)CC1	-8.854	-8.456
359	OCCNc1nccc2occc12	-6.017	-5.486
360	Oc1nc2cccc(CCNCC(F)(F)F)c2s1	-7.205	-7.501
361	CN1CCc2cccc3nc(O)n(c23)CC1	-11.41	-11.75
362	COc1ccccc1N1CCN(CCCCNC(=O)C(Cc2ccc3ccccc3c2)NC(=O)CCC(N)=O)CC1	-10.62	-9.347
363	CC1CN(c2ccccc2)CCN1CCOc1cccc2[nH]ccc12	-9.321	-9.25
364	CN1CCc2cc(O)cc3c2C1Cc1ccc(O)c(O)c1-3	-7.01	-9.123
365	CN1CCc2cccc3c2C1Cc1cccc(O)c1-3	-7.337	-9.182
366	CC(C)Oc1ccccc1N1CCN(CCN(Cc2ccc3ccccc3c2)S(C)(=O)=O)CC1	-10.01	-9.957
367	Clc1ccc2[nH]c3c(CCCCCN4CCN(c5ccccc5OCCc5ccccc5)CC4)cccc3c2c1	-10.74	-10.39
368	Cc1ccc2c(N3CCN(CCCc4ccc5c(c4)NC(=O)CO5)CC3)cccc2n1	-10.41	-10.31
369	O=C1C2C3C=CC(C3)C2S(=O)(=O)N1c1oc2cccc([N+](=O)[O-])c2c1Cl	-9.588	-8.607
370	COc1cc2c(cc1N1CCN(CCn3cnc4ccccc43)CC1)N(C(=O)Nc1ccccc1)CC2	-9.924	-11.22
371	O=C(NS(=O)(=O)c1ccccc1)c1ccc(C2CCN(CCOc3cccc(C(F)(F)F)c3)CC2)cc1	-11.55	-10.15
372	COc1ccccc1N1CCN(CCCCc2ccc3cc4cccc(Cl)c4nc3c2)CC1	-10.14	-9.998
373	CN1CCc2cc(-c3ccc(O)cc3)cc3c2C1Cc1cccc(O)c1-3	-9.472	-9.662
374	CNC(=O)c1cccc(-c2ccc(C=CC(=O)NCCCCN3CCN(c4ccccc4OC)CC3)cc2)c1	-9.766	-10.04
375	CN(C(=O)c1ccccc1)C1CCC(c2nc3ccccc3s2)CC1	-11	-9.57
376	Cc1ccc(C(=O)N2CCC(c3ccc(C#N)cc3)CC2)nc1	-9.379	-7.809
377	COCCNC(=O)c1c(O)ccc(N(CC2CCC(C(C)(C)C)CC2)C2CCCCC2)c1O	-8.645	-8.623
378	CN1CCc2cc(OCCOc3ccc(CC(N)=O)cc3)ccc2O1	-9.036	-8.803
379	Oc1ccccc1OCCCNCCCc1c[nH]c2ccc(F)cc12	-8.89	-8.385
380	COc1cccc2c1OC(CCCCCN1CCC(c3noc4cc(F)ccc34)CC1)CO2	-10.01	-9.347
381	COc1ccccc1OCc1cccc(OC)c1N1CCNCC1	-7.025	-7.863
382	O=C1CC2(CCCC2)CC(c2cc3c(=O)n(-c4ccc(F)cc4)ccc3s2)N1	-11.57	-9.648
383	CCc1nc2c(=O)n(CCCCCN3CCN(c4cccc(Cl)c4Cl)CC3)[nH]c(=O)c2n1C	-9.323	-9.019
384	CC(C)Oc1ccccc1N1CCN(CCN(C(=O)C=Cc2ccc(F)cc2)c2ccc(F)cc2)CC1	-8.556	-9.823
385	Cc1ccc2c(OCCN3CCC(c4ccc5c(c4)NC(=O)CO5)CC3)cccc2n1	-10.93	-10.35
386	CCCCn1c(O)c(C(=O)CC)c(C(=O)CC)c1Cc1ccc(F)cc1O	-6.801	-7.476
387	CCCNC12CCC(c3nn(CCCF)c(-c4ccc(C(F)(F)F)cc4)c3CC)(CC1)C2	-8.269	-7.478
388	O=C(Cc1cccs1)NC(c1ccc(F)cc1)C1CCCC1	-8.014	-7.561
389	COc1ccccc1N1CCN(CCN2C(=O)C(=O)c3ccccc3C2=O)CC1	-9.358	-9.388
390	CCCc1cc(OC)c(CCOc2ccc(CN3CCCCC3)cn2)c(OC)n1	-8.537	-7.936
391	Cc1ccc(CCN(C)CCO)cc1OCCCN1CCC(c2noc3ccc(C(F)(F)F)cc23)CC1	-8.551	-9.521
392	CC(C)COC(=O)N1CCCCC1CN1CCC(CNC(=O)N2CCC(c3ccc(Br)cc3)C2)CC1	-10.02	-10.15
393	COc1cc(OC2CCC(O)CC2)cc2c1NC(=O)CC2	-7.68	-8.374
394	O=C(C=Cc1cccc(Cl)c1)NC1COc2c(O)cccc2C1CCc1ccccc1	-9.534	-8.753
395	Oc1nc(-c2ccccc2)nc2c1Cc1ccc(OCCN3CCCCC3)cc1-2	-9.118	-10.11
396	COc1ccc(C(=O)NCCC(=O)NCC23CC4CC(CC(C4)C2)C3)cc1	-9.556	-8.552
397	CCCN(CCC)C1CCc2cccc(OC)c2C1	-6.843	-7.352
398	O=C1NCCN1CCN1CCN(c2cccc(C(F)(F)F)c2)CC1	-8.968	-8.367
399	Cn1nccc1COc1ccc(C#Cc2ccccn2)cn1	-9.205	-7.267
400	CCN(CC)CCCN1CCN(c2ccccc2SC(C)C)C1=O	-7.421	-7.158
401	Cc1ccccc1Sc1cc(C)n(-c2ccnc(Nc3cccc(-n4cnnn4)c3)c2)n1	-10.19	-10.71
402	CC1CN(C2CCCc3ccc(C(N)=O)cc32)CCN1Cc1ccc2[nH]c(=O)n(C)c(=O)c2c1	-11.23	-13
403	Cc1ccc2c(N3CCN(CCc4ccc5c(c4)N(C)C(=O)NC5)CC3)cccc2n1	-10.59	-10.53
404	N#Cc1ccc2[nH]ccc2c1	-6.895	-5.626
405	COc1ccc2ccc3c(C)c(CN(C)Cc4ccccc4)cc(O)c3c2c1	-9.61	-10.25
406	OC1Cc2ccccc2CCc2ccccc21	-13.92	-13.23
407	COc1cccc2c1CCCC2CCCNCCCN(C)C1CC2c3ccccc3C(=O)C2C(c2ccc(F)cc2)S1	-10.92	-10.44
408	COc1ccccc1N1CCN(CCCCCc2ccc3c(c2)NCC3)CC1	-9.529	-8.906
409	COc1ccccc1CCNc1cccc2ccccc12	-9.1	-8.54
410	Cn1c(=O)c2ccccc2n(CCCN2CCN(c3ccccn3)CC2)c1=O	-9.065	-9.049
411	COc1ccc2c(c1)Oc1ccccc1CC2O	-12.41	-13.32
412	CC(C)Oc1cccc2c1CCCC2NCCc1ccc(F)cc1	-9.525	-9.089
413	CN(C)c1ccc(C(=O)NCCCCCN2CCN(c3ncnc4sccc34)CC2)cc1	-9.128	-8.663
414	c1ccc2c(OCCCN3CCCCC3)cccc2c1	-8.589	-8.114
415	CCCNc1ccc2c(c1)CCc1c-2noc1-c1nc(C)c[nH]1	-9.743	-8.039
416	CC1CCC(C)N1CCCN1CCN(c2nccc3sccc23)CC1	-8.506	-8.37
417	O=C1CC2(CCCC2)CC(=O)N1CCN1CCN(c2nsc3ccccc23)CC1	-10.73	-9.895
418	O=C1CC(=Cc2ccc(Cl)cc2)Oc2cc(F)cc(F)c21	-8.33	-9.68
419	Clc1ccccc1N1CCN(CC2CCc3cc4[nH]cc(Cl)c4cc3CC2)CC1	-14.53	-13.57
420	Oc1nc2cc(OCCN3CCN(c4ccccc4)CC3)ccc2[nH]1	-9.561	-9.103
421	COc1ccc(OC)c(S(=O)(=O)NC2CCC(NC(=O)c3ccc(F)cc3)CC2)c1	-9.452	-8.29
422	O=C1C=C(CCF)N=C1NCCNCCF	-6.456	-6.057
423	O=C1NCCN1CCN1CCN(c2ccc([N+](=O)[O-])c3ccoc23)CC1	-8.487	-8.375
424	COc1cccc(OC)c1C(=O)NNC(C)CCc1cn(-c2ccc(F)cc2)c2ccccc12	-9.383	-9.856
425	COc1ccccc1N1CCN(CCCCNC(=O)C=Cc2ccncc2)CC1	-8.832	-8.534
426	Cc1ccoc1Oc1nc2sc(-c3ccc([N+](=O)[O-])cc3)cc2c(=O)n1C1CCN(C)C1	-9.353	-8.82
427	COc1csc2ncnc(N3CCNCC3)c12	-5.508	-6.286
428	Fc1ccc(CC2CCN(C3CCN(CCCOc4cc(-c5ccoc5)ccc4F)C3)CC2)cc1	-10.42	-9.639
429	O=C1C2CCCCN2C(=O)N1CCCCNCCc1ccccc1	-8.694	-7.747
430	CCOc1ccccc1N1CCN(CCCCC2CCc3c(OC)ccc(OC)c3C2)CC1	-7.546	-9.082
431	CCOc1ccccc1N1CCN(CCCCn2c(=O)oc3ccccc32)CC1	-9.316	-8.622
432	COc1ccc2c(Nc3ccccc3)cc(C(N)=O)cc2c1	-8.044	-8.877
433	O=S(=O)(NCCCCN1CCN(c2ccccc2)CC1)c1ccc2ccccc2c1	-10.45	-9.326
434	COc1ccccc1N1CCN(Cc2csc3ccccc23)CC1	-9.042	-8.606
435	Cc1c(OCCCCN2CCC(c3ccccc3)CC2)ccc(C(F)(F)F)c1O	-10.39	-10.04
436	COc1ccccc1N1CCN(CCCCN2CC3c4cccc(O)c4CCC32)CC1	-10.1	-9.729
437	CCCCNC1CCc2c(O)ccc3c2C1Cc1cccc(O)c1-3	-7.516	-9.34
438	CCCNC(=O)c1cc(Br)c2ccccc2c1C(=O)NCC1CCCN1CCC	-7.085	-8.241
439	OC(CCN1CCN(c2ccccc2)CC1)c1c[nH]c2ccc(F)cc12	-10.05	-9.619
440	CCN1CCCC1CNC(=O)c1c(OC)c(Cl)cc(OC)c1OC	-7.238	-6.632
441	CC(C)(C)c1cccc(CCCN2CCN(c3ccccc3)CC2)c1	-9.776	-9.198
442	CCN1CCN(C2C(=O)c3cc(C)ccc3C(=O)N(C)c3ccc(Cl)cc32)CC1	-12.61	-12.13
443	O=C(NCCCCN1CCN(c2ccccc2Br)CC1)c1ccc(OCCF)cc1	-8.846	-8.507
444	CCN1CCN(c2csc3ccccc23)CC1	-6.875	-6.885
445	Cc1ccc(F)c(-c2ccc(Cl)cc2CN2CCN(C3CCCCCCCOc4cccc([N+](=O)[O-])c43)CC2)c1	-11.53	-12.43
446	Oc1nc2ccccc2n1CCCCN1CCN(c2cccc(Cl)c2)CC1	-9.446	-9.109
447	O=S(=O)(NCCCCN1CCN(c2noc3ccccc23)CC1)c1ccc(F)c(Cl)c1	-9.585	-9.571
448	CCOC1CC2CC(N(C)C)C(=O)N2C1=O	-6.805	-6.16
449	NC(=O)c1ccc(F)c2c1CC(N(Cc1c[nH]c3ccc(F)cc13)C1CCOC1)CO2	-8.401	-10
450	COc1ccccc1N1CCN(CCC2CC3CCCCN3C2=O)CC1	-9.295	-8.82
451	COc1ccccc1N1CCN(CCCCCN(C(=O)c2ccccc2)c2ccccc2)CC1	-8.495	-9.303
452	COc1ccccc1N1CCN(CCCCN2C(=O)C3CCCCN3C2=O)CC1	-8.947	-9.132
453	Cc1ccc2c(OCc3c(Cl)ccc(N(C)C)c3Cl)cc(F)nc2n1	-9.214	-9.795
454	Fc1ccc2c(c1)CCCC2NCCCN1CC=C(c2nc3ccc(F)cc3s2)CC1	-10.41	-10.48
455	CN(CCCc1c[nH]c2cc(C(N)=O)ccc12)C1CCc2ccncc2C1	-9.998	-9.411
456	Cc1ccc(Sc2ccc(Cl)cc2CN2CCN(C3CCN(C)C3)CC2)cc1	-9.321	-8.287
457	COCC1OC2C(OC)C(C)(C)C(C=Cc3ccccc3Cl)OC2(C)C1C	-7.374	-8.201
458	N#Cc1cccc(C2CCN(CC3COc4c(ccc5occc45)-c4ccccc43)CC2)c1	-13.59	-15.71
459	O=S(=O)(c1ccc(-c2ncc(C(O)CO)cn2)cc1)N1CCN(CCCCNc2cccc(F)c2)CC1	-9.274	-8.929
460	Oc1nc2cnc3ccccc3c2n1CCN1CCN(c2cccc(Cl)c2)CC1	-9.555	-9.578
461	COc1cc(OC)cc(C(=O)NC2CCC(CCN3CCN(C4CCOCC4)CC3)CC2)c1	-9.287	-8.931
462	c1ccc(CNCCOc2ccccc2)cc1	-8.19	-6.514
463	Cc1ccc2[nH]cc(CCCN3CCC(CNC4=CCCCn5c(C)ccc54)CC3)c2c1	-13.83	-13.63
465	NC(=O)c1ccc2c(c1)C=CCN2c1cccc(Cl)c1	-8.64	-8.741
466	N#CC1(N2CCOC2)CCN(Cc2cccc(-c3ccccc3)c2)CC1	-9.372	-9.367
467	COC(=O)c1cccc2c1CC(NCCCN1CCN(c3cccc(Cl)c3)CC1)CO2	-8.879	-8.98
468	Clc1ccc2c(c1)N(CCN1CCN(c3ccccn3)CC1)CC2	-9.369	-8.841
469	CCN1CCN(c2cccc3c(=O)cc(N4CCOCC4)oc23)CC1	-7.411	-9.494
470	CC(C)CNC(=O)c1ccc(N2CCN(C)CC2)c(OCCn2cncn2)c1	-7.66	-7.793
471	CCCCC1=NC2(CCN(CC)CC2)C(=O)N1Cc1ccc(F)cc1	-7.771	-8.263
472	COc1ccccc1Nc1ccc2nc(NCCCN3CCN(c4cncc(C)c4)CC3)sc2c1	-9.597	-9.613
473	COc1ccccc1NC(=O)NC1CCC2CCCC1N2Cc1ccccc1	-8.735	-8.41
474	Cc1cccc(CNCC2(F)CCN([SH](=O)(O)OCc3ccc(F)cc3)CC2)c1	-9.399	-9.872
475	Oc1ccc2c(O)cc(C3CCNCC3)cc2n1	-9.452	-8.041
476	O=C1CCc2ccc(OCCCCN3CCC(c4noc5cc(F)ccc45)CC3)cc2N1	-10.67	-10.23
477	CCOc1cccc2c1CCCC2CN(C)CCc1ccc(C(=O)Nc2ccc(C3CCNCC3)cc2)cc1	-10.41	-9.967
478	OC(CCN1CCN(c2ccccc2)CC1)c1csc2ccccc12	-9.472	-9.061
479	O=C(NCCCCN1CCC(c2ccccc2)CC1)c1ccc2ccccc2c1	-10.92	-10.28
480	O=C(NCCCCN1CCOc2ccccc21)C1c2ccccc2C(=O)N1Cc1ccc(F)cc1	-9.847	-9.837
481	NC(CCNCCc1c[nH]c2ccc(Cl)cc12)Cc1ccccc1	-9.439	-8.193
482	CC(C)CC(NC(=O)c1ccccc1I)C(=O)NC1CCCCN(C)C1=O	-11.88	-11.31
483	Cc1cc(O)cc(C)c1C(=O)NC1CCCCC1	-7.813	-7.91
484	Clc1ccc(-n2ccc3sccc32)cc1N1CCN(CCn2cnc3ccccc32)CC1	-10.67	-10.39
485	O=C(CCCCCN1CCN(c2cnc3ccccc3n2)CC1)NCc1ccc(F)cc1	-10.16	-9.47
486	CC(C)(O)CNCc1cccc2ccc(O)c(O)c12	-7.642	-7.595
487	O=[N+]([O-])c1cc2c3nc1CN(CCCCO2)CCc1cc2c(cc1-3)cn(-c1cccc(Cl)c1)[n+]2[O-]	-17.35	-17.16
488	C#CNCCc1ccccc1OCCCN1CCC(O)CC1	-6.935	-7.191
489	COc1ccccc1N1CCN(CCCCNc2ccc3nc(S)c4ccccc4c3c2)CC1	-8.584	-9.206
490	COc1ccccc1OCCNCC1CC2c3cccc4[nH]cc(c34)CC2OCCOC1C	-11.34	-12.81
491	CN1CCC(OCc2ccccc2)CC1	-7.353	-6.914
492	Oc1cccc2c1OCC(CNCCc1ccccc1)N(Cc1csc3ccccc13)C2	-12.51	-13.25
493	O=C1C(N2CCN(c3cc(Cl)ccc3F)CC2)CC(C(Cl)Cl)C(c2ccc(Cl)cc2)N1CCCCc1c[nH]cn1	-9.588	-9.324
494	COc1ccccc1N1CCN(CC=C2c3ccccc3Sc3ccccc32)CC1	-9.35	-9.586
495	CN1CCN(c2cc3cc(S(=O)(=O)N(C)C)ccc3s2)CC1	-9.363	-7.5
496	COc1cc2[nH]ccc2cc1CN1CCc2ccccc2C1=O	-9.593	-9.244
497	N#CC1(NC(=O)C2CCCCN2C(=O)C(N)CCc2cc(F)c(F)cc2F)CC1	-8.916	-8.921
498	O=S(=O)(NCCCCN1CCN(c2nsc3ccccc23)CC1)c1csc2ccccc12	-9.877	-9.873
499	CCc1cccc(N2CCN(CCCCNC(=O)C3CC3)CC2)c1	-8.617	-7.922
500	O=S(=O)(NCCN1CCN(c2nsc3ccccc23)CC1)c1cccc2ccccc12	-10.29	-9.973
501	CCN1CCc2cccc3c2C1Cc1ccc(O)c(O)c1-3	-7.721	-9.036
502	COc1ccc2c(c1)[nH]c1c(C(N)=O)nccc12	-8.068	-7.992
503	O=C(CCCCN1CCN(c2ccccc2OC2CCCC2)CC1)c1ccc(F)cc1	-9.365	-8.121
504	COc1cccc(C(=CCCN2CCC(CC(C)(C)C)CC2)c2ccccn2)c1OC	-8.416	-9.418
505	CCN1CCCC1CNc1cc2nccc(-c3ccc(Oc4ccccc4)cc3)c2cn1	-10.21	-10.04
506	CC(C)C1COc2c(OCCN3CCCCCCC3)cccc2N1c1cccc(N2CCN(c3ccccn3)CC2)c1	-12.37	-13.15
507	O=C1Cc2ccccc2N1CCCCN1CCN(c2ccccc2)CC1	-9.98	-9.14
508	COc1ccccc1N1CCN(CCCCNC(=O)c2nc(-c3ccc(Cl)cc3C)n3ccccc23)CC1	-9.364	-10.21
509	O=C(NC1CCS(=O)(=O)C(CCCCCN2CCN(c3cccc(C(F)(F)F)n3)CC2)C1)C1COCC2(CC=CCC2=O)O1	-9.75	-11.04
510	COc1ccccc1N1CCN(CCN2C(C)CC3C4CCC(C32)C(C)C(C)(C)C4)CC1	-13.58	-14.01
511	COc1ccccc1N1CCN(CCCCNC(=O)c2nc3ccccc3n2Cc2ccc(C(F)(F)F)cc2)CC1	-9.021	-9.534
512	Cc1nc(C(=O)NC2CC3CCCC(C2)N3CCCCCN2CCN(c3ccc4ccccc4n3)CC2)cs1	-10.49	-10.04
513	O=C(NCCOc1ccccc1)NC1CCN(Cc2ccc(CN3CCCC3)cc2)C1	-8.396	-9.163
514	COc1cccc(N2CCN(CCOc3ccc4[nH]cc(CC5(C)CCN(C)C5)c4c3)CC2)c1	-9.618	-10.07
515	O=C(C=Cc1ccc(F)cc1)NCCCN1CCN(c2ccccc2-c2cccc(F)c2)CC1	-10.54	-9.891
516	O=C1c2ccccc2S(=O)(=O)N1CCN1CCN(c2cccc(CCCN3CCCCC3)c2)CC1	-10.64	-10.59
517	COc1cccc2[nH]cc(CN3CC4CCN(C(=O)c5cccc(F)c5)CC4C3)c12	-9.065	-10.31
518	CCCN(CCC)C1COc2cccc(OC)c2C1	-6.6	-6.98
519	O=C1C2CCCCN2C(=O)N1CN1CCN(c2cccc(Cl)c2)CC1	-10.19	-8.055
520	CCCN(CC)Cc1ccc(OCCCN(CCC)C2CCc3cc(O)ccc3C2)cc1	-9.127	-7.674
521	CCCOC(=O)N1CCC(c2cccc(OC)c2)C1	-7.505	-7.273
522	COc1ccccc1N1CCN(CCCCc2cn(-c3ccc(F)cc3)nn2)CC1	-10.36	-9.269
523	O=C1NCCN1CCN1CCN(c2cccc(Cl)c2)CC1	-8.11	-7.613
524	N#Cc1cccc(COc2ccc(CC(N)=O)cc2C2CCCCCC2)n1	-11.3	-11.94
525	CCCCN1CN(c2ccccc2)C2(CCN(CCCC(=O)c3ccc(F)cc3)CC2)C1=O	-10.13	-8.068
526	COc1ccccc1N1CCN(CCCNS(=O)(=O)c2cc3ccccc3oc2=O)CC1	-9.856	-9.356
527	CC1(C)CCC(CCN2CCC3(CC2)COc2ccccc23)(c2ccccc2)CC1	-9.961	-8.887
528	CCN1CCN(C2CSc3cc(Cl)ccc3Oc3ccc(Cl)cc32)CC1	-12.66	-12.03
529	COc1ccccc1N1CCN(CCOc2ccc(C3CCNC(=O)CC3)cc2)CC1	-12.69	-12.94
530	O=C(c1ccc(F)cc1)C1CCN(CCCc2c[nH]c3ccc(F)cc23)CC1	-10.79	-10.29
531	CCN1CCCN(C(=O)C2CCC(OC(=O)c3ccccc3)CC2)C1	-10.22	-9.072
532	CCN1CCc2cccc3c2C1CCN3C	-6.412	-7.168
533	Oc1c2c(c(O)n1CCCCCN1CCN(c3cccc(Cl)c3Cl)CC1)C1CCC2C1	-9.242	-9.346
534	O=C1NC(NC2CCCC2)=NC12CCN(CCc1c[nH]c3ccccc13)CC2	-9.385	-10.96
535	CC(=O)c1ccc2[nH]cc(C3CCN(CCF)CC3)c2c1	-8.129	-8.628
536	O=C1c2ccccc2CN1CCCCN1C(=O)c2cccc(S(=O)(=O)N(Cc3ccccc3)C3CCN(CCCO)CC3)c2C1=O	-10.28	-9.695
537	COc1cc2c(cc1O)C(NCc1cccc(C(F)(F)F)c1)CC2Cc1ccc(OC)c(OC)c1	-9.28	-10.58
538	O=C1c2ccccc2C(=O)N1CCN1CCN(c2cccc3occc23)CC1	-10.68	-10.7
539	Oc1nc2ccc(OCCNCc3cccc(F)c3)cc2[nH]1	-8.682	-7.979
540	Oc1ccc(O)c2c1nc(O)n2C1CCN(C2CCC(c3ccccc3)c3ccccc32)CC1	-11.23	-11.59
541	CC1(C)OC(=O)Nc2cc(C3CC3)c(O)cc21	-8.044	-7.49
542	COc1ccccc1N1CCN(CCCCN2CC(=O)C3CCCCC3C2=O)CC1	-8.799	-9.104
543	N#Cc1cccc(-n2cc(-c3ccccc3)c3sccc3c2=O)c1	-8.564	-9.793
544	c1ccc(CCNCCOc2cccc3[nH]cnc23)cc1	-8.112	-7.328
545	Cc1cc(CN2CCN(c3cccc(C(F)(F)F)c3)CC2)c2ccccc2n1	-10.1	-10.11
546	Nc1ccc(S(=O)(=O)NCCCN2CCN(c3nccc4sccc34)CC2)cn1	-8.866	-9.018
547	CCNc1cc(NC2CCC(N)CC2)cc(C(=O)c2cn(C)c3ccc(Cl)cc23)c1F	-8.685	-9.031
548	COc1cccc2c1CCCC2CCNCCCN1CCN(c2ccccc2C)CC1	-9.072	-9.043
549	CCOc1ccccc1N1CCN(CCCCc2cccc(-n3ccnc3)c2)CC1	-9.299	-8.626
550	CCCCn1cc(C)c(C(=O)NC2CCC3(c4ccccc4)CCC(C2)C3)c1C	-13.95	-14.08
551	CC(=O)N1CCc2ccc(CCCN3CCN(c4nsc5ccccc45)CC3)cc21	-10.05	-9.669
552	CCC(C)NCCC(=O)c1cc(O)c2cccc(O)c2c1O	-8.234	-7.475
553	COc1cccc2c1C1CCN(CC3CN(C(=O)c4ccc(C)cc4)CCS3(=O)=O)CC1C2	-10.65	-11.01
554	Oc1cccc2c1CNCCC2	-12.15	-11.3
555	COc1ccccc1N1CCN(CCCCN2CCc3cc(O)ccc3C2=O)CC1	-9.808	-9.641
556	Oc1[nH]c2ccccc2c1CCCN1CCC(n2c(O)nc3ccc(F)cc32)CC1	-10.46	-10.03
557	FC(F)(F)COc1ccccc1N1CCN(CCCCc2c[nH]c3ccc(Cl)cc23)CC1	-9.902	-9.448
558	CCn1c2ccccc2c2ccnc(N3CCN(C4CCCN(C(=O)c5ccccn5)CC4)CC3)c21	-13.42	-13.62
559	CN(C)CCOc1ccc2c(c1)CCC(NCCC1Cc3ccccc3O1)C2	-9.608	-9.455
560	Oc1ccc2c(c1)OC(CNCCc1cccc3ccccc13)CC2	-10.4	-9.905
561	CCCCCNc1cccc(F)c1C(=O)Nc1ccc(C)cc1	-8.29	-8.202
562	Cc1c(O)cn(C)c(=O)c1-c1ccccc1Cl	-7.025	-7.953
563	c1ccc2c(C3=NCCN3)c[nH]c2c1	-7.8	-6.625
564	Oc1cc2c(-c3ccccc3)ccnc2cc1NCCCN1CCN(c2c(F)cccc2Cl)CC1	-9.559	-10.05
565	Oc1nc2c(OCCCN3CCN(Cc4ccc5ncccc5c4)CC3)cccc2[nH]1	-9.884	-10.48
566	CCN1CCN(c2ccc(CCCC3CCCCN3)c3cccc(C(N)=O)c23)CC1	-7.887	-9.319
567	C[N+]1(C)C(=O)C(N2CC3CCc4ccccc4C3C2)CC2CCC1C2	-13.16	-14.14
568	COc1ccc(O)cc1OCC1CC1c1ccc(OC)c(OC)n1	-8.119	-7.858
569	CC1CN(CCN=C2N=C(c3ccccc3)c3ccccc3Oc3ccc(Cl)cc32)CC(C)N1	-9.357	-9.581
570	CCCCc1ccc(CN2c3c(Cl)cccc3CCNC2CC)cc1	-12.46	-11.98
571	NC(=O)c1ccc(C(=O)Nc2cccc3[nH]c(=O)c(N)cc23)cc1	-8.51	-8.826
572	COc1ccccc1N1CCN(CCCNc2ccc3nc(-c4ccccc4)cc(NC4CCN(C)CC4)c3c2)CC1	-11.07	-9.73
573	OCCOc1cccc(CCCN2CCN(c3cccc4cscc34)CC2)c1	-8.926	-8.412
574	O=C(Cc1cccnc1)N1CCc2c(OCCF)ccc(Cl)c2C1	-8.514	-8.42
575	COc1cccc2c1CCC2CNCCc1ccccc1	-9.358	-7.844
576	O=C1c2ccccc2S(=O)(=O)C(CCCN2CCN(c3ccccc3)CC2)S1(=O)=O	-10.15	-9.388
577	CC1CN(CCO)CCC12CCN(c1cnc3ccccc3n1)CC2	-9.844	-8.366
578	O=S(=O)(NCCCCN1CCN(c2noc3ccccc23)CC1)c1c[nH]c2ccc(Cl)cc12	-9.677	-9.538
579	Fc1ccc(N2CCCNCC2)cc1Oc1conc1Cl	-11.84	-12.12
580	CCCN(CCCCNS(=O)(=O)c1ccccc1)C1CCc2c(O)cccc2C1	-9.368	-8.594
581	O=C(NCC(F)(F)F)c1ccc(OC2CCC(Cc3nc4sccc4c(=O)[nH]3)CC2)cc1	-10.54	-10.13
582	COc1cc(NCCN2CCN(c3ccccc3OC)CC2)c(OC)c(-n2ccnc2)n1	-7.964	-7.745
583	CCC(=O)NC1CCc2c(OCCCN3CCC(c4cccc5c4OCc4ccc(C6CC6)cc4-5)CC3)cccc21	-11.27	-11.28
584	O=C(c1ccccc1)N1CCN(CCOCc2ccccc2)CC1	-9.123	-8.371
585	CC1(C)SC(C)(C)N(CCCCN2CCN(c3cccc(Cl)c3Cl)CC2)C1=O	-8.579	-8.57
586	CCCN(CCCCN1CCN(c2ccc(Cl)cc2Cl)CC1)C1CCc2ccc(O)cc2C1	-9.546	-8.999
587	Nc1ccccc1N1CCN(CCCCNC(=O)c2ccnc3ccccc23)CC1	-9.342	-9.2
588	Cc1cc(C(=O)N2CCCCC2)c(C)c([N+](=O)[O-])c1Br	-6.866	-8.935
589	O=C(NC1CCC(CCN2CCN(c3ccccc3)CC2)CC1)c1ccc(Cl)cc1	-10.4	-9.603
590	Cc1ccc2c(N(CCO)CCCCN3C(=O)CC4(CCCC4)CC3=O)cc3ccoc3c2c1	-8.659	-9.379
591	CCN1CCN(c2ccc3ncn(CCCN4CCN(c5ccccc5OC)CC4)c(=O)c3c2)CC1	-10.18	-9.994
592	O=S(=O)(NC1CCC(NC2CCC(c3c[nH]c4ccccc34)CC2)CC1)c1cccc2sccc12	-11.55	-11.01
593	OC(CCN1CCN(c2ccc(Cl)c(Cl)c2)CC1)c1ccc(F)cc1	-9.501	-9.29
594	CN1CCc2cc(I)c(O)cc2C2c3cc(O)cc(F)c3CCC21	-13.09	-14.74
595	O=C1CCc2cc(CCCCN3CCN(c4cccc5ccccc45)CC3)ccc2N1	-11.06	-11.26
596	CCCN(CC(O)CO)C1CCc2cccc(C)c2C1	-7.024	-7.517
597	Nc1cc(=O)n(CCCN2CCN(c3cccc4sccc34)CC2)[nH]1	-8.633	-8.674
598	COc1ccccc1N1CCN(CCCSc2nc3cc(C(N)=O)ccc3[nH]2)CC1	-9.152	-8.884
599	COC(=O)NC1CCC(CCN2CCN(c3cccc(Cl)c3)CC2)CC1	-9.132	-8.815
600	CC(=O)c1c(C(=O)NC2CC3CCCCC3C2)nc(-c2cccc(Cl)c2)n1CCC1CC1	-9.183	-9.36
601	COc1ccc(Cl)cc1S(=O)(=O)NC1C2CCC3CC1C2C=CC(C)(C)O3	-16.08	-16.78
602	COc1ccccc1N1CCN(CCn2c(O)nc3cc(Cl)ccc32)CC1	-9.232	-9.872
603	CCN1CCN(C2Cc3ccccc3Sc3ccc(Cl)cc32)CC1	-12.89	-12.29
604	CCCCN(CCCC)C1Cc2ccc([N+](=O)[O-])cc2C1	-7.866	-7.408
605	C1=C(c2c[nH]c3ccccc23)CCNC1	-8.664	-7.118
606	COc1ccccc1N1CCN(CCCCC(=O)c2ccc(Br)cc2)CC1	-8.318	-8.611
607	CCN1CCN(C2=Nc3ccccc3Oc3ccc(C=CC(=O)NC(=O)OC)cc32)CC1	-8.211	-8.975
608	OC(CNCCN1C2CCC1CC(c1cccc(Br)c1)C2)Cc1cccc(Cl)c1	-10.1	-9.528
609	COc1cc(OC)cc(C(=O)NCC2CCCN2C2CCCc3cccnc32)c1	-8.537	-8.115
610	COc1ccccc1N1CCN(CCCCC(=O)c2cccc3cccnc23)CC1	-9.296	-8.989
611	CCOc1ccccc1N1CCN(Cc2ccc(CN3CCCCC3=O)n2C)CC1	-8.568	-8.626
612	O=S(=O)(NC1CCC(CCN2CCC(c3noc4cc(F)ccc34)CC2)CC1)c1ccc2ccccc2c1	-12.14	-12.42
613	CCOc1cnc(N2CCN(C3CO3)CC2)c(C)c1	-6.862	-7.534
614	NC(=O)N(O)CCCc1c[nH]c2ccc(OCCCN3CCN(c4ccccc4)CC3)cc12	-9.327	-9.2
615	O=S(=O)(CCCCN1CCN(c2nsc3ccccc23)CC1)c1ccc(F)c(F)c1	-9.75	-9.476
616	NCCC(=O)NC1CC(CNCCc2ccc(Cl)cc2Cl)C1	-8.291	-7.293
617	CCCN(CC(C)C)C1COc2cccc(C)c2C1	-7.384	-7.558
618	CCN(CC)C1CCc2c(sc3ccccc23)C1	-8.118	-7.459
619	Cc1ccc(-n2nc(C3CCN(Cc4ccccc4)CC3)cc2N=C(O)c2cnn3cccnc23)cc1	-9.181	-9.275
620	Cc1c(C(=O)NCCCCN2CCN(c3noc4ccccc34)CC2)cc(C(F)(F)F)n1-c1ccccc1	-10.25	-10.62
621	O=C1N(CCN2CCCCC2)CCN1c1ccccc1	-8.478	-8.127
622	CC(=O)NCC(O)CN1CCN(c2nccc3sccc23)CC1	-8.042	-8.078
623	CCCNc1cccc2c1CC(=O)N(C)C2c1ccc(F)cc1	-8.177	-8.737
624	COc1ccccc1OCCNCCCN1C(=O)C2CCCN2C(=O)C1Cc1ccccc1	-8.022	-8.347
625	c1ccc(OCCN2CC3CC2CN3CC2CC2c2ccccc2)cc1	-9.689	-9.206
626	COc1ccccc1N1CCN(CCCNC(=O)c2cn(-c3ccc(C)cc3)c3ccccc23)CC1	-9.358	-10.51
627	N#CC(=C(N)c1ccc(O)cc1)C1CCC(=O)N(C2CCCCC2)C1	-7.963	-7.748
628	CNCCCCN1CCN(C2(c3ccc(F)cc3)CCCC2)C1=O	-7.301	-7.396
629	Oc1nc2cccc(N3CC4CCC(C4)C3)c2o1	-7.163	-8.023
630	COc1ccccc1N1CCN(CCCCNC(=O)c2ccc(Cl)cc2)CC1	-9.069	-8.864
631	OC1CCc2cc(-c3ccccc3)[nH]c2C1	-8.893	-7.796
633	CN(CCCCCN1CCN(c2ccccc2)CC1)C(=O)C12CC3CC(CC(C)(C3)C1)C2	-8.888	-8.715
634	c1ccc(N2CCN(CCCN3c4cnccc4COc4ccccc43)CC2)cc1	-9.409	-8.691
635	CC(=CCN1CCN(c2ccccc2OC(C)C)CC1)CCOc1cc(C)c(O)c(C)c1	-9.024	-9.11
636	O=C1COc2ccccc2N1CCCN1CCN(c2cccc(Cl)c2)CC1	-9.931	-9.595
637	Cc1ccc(S(=O)(=O)NCCCN2CCN(c3cccc(C(F)(F)F)c3)CC2)cn1	-9.615	-9.261
638	CC1Cc2ccccc2N1C(=O)Cc1ccc(Cl)cc1	-9.789	-8.661
639	C=CCN(CC=C)C1COc2c(OCc3ccccc3)cccc21	-8.051	-7.936
640	O=C1CCC2(CCCC2)N1CCN1CCN(c2cccc3c2OCCO3)CC1	-8.603	-9.295
641	Cc1cc(-c2ccccc2OCCCCCN2CCN(c3ccccc3OCCF)CC2)no1	-7.985	-7.574
642	C=CCN(CC=C)C1CCc2cccc(OC)c2C1	-7.093	-6.973
643	CCCN(CCCCCCC1Cc2ccc(O)cc2S1(=O)=O)C1COc2c(O)ccc(OC)c2C1	-9.532	-9.427
644	NC1=NC(CF)Cc2c(OCCc3ccccc3)cccc21	-8.962	-8.652
645	C=CCNC1=NCC(c2ccccc2)O1	-7.702	-6.435
646	COc1ccccc1N1CCN(CCN(C(=O)C2c3ccccc3-c3ccccc32)c2ccc(Cl)cc2)CC1	-9.075	-10.09
647	FC(F)(F)Oc1ccc(OCC2CC2c2ccccc2Cl)cc1	-9.284	-9.169
648	CC(C)(CO)Nc1cc(-n2ccc3cccnc32)ncc1C(F)(F)F	-7.438	-8.291
649	CN1CCCC1CNC(=O)c1c(O)ccc2c1CCCC2c1ccccc1	-8.48	-9.359
650	Cc1ccccc1CCCN1CCN(c2ncccn2)CC1	-9.092	-8.502
651	O=C1N(CCN2Cc3cccc(Cl)c3CC2C=Cc2ccccc2)CCC12CCN(Cc1ccccc1)CC2	-11.08	-10.36
652	O=C(NC1CC2CCCC(C1)N2Cc1ccccc1)C1CCCN1C(=O)c1ccccc1	-9.668	-9.495
653	Cc1ccccc1OCCCNC1CN(c2nc3ccccc3o2)CCO1	-9.518	-8.751
654	CNCC(O)COc1cccc2ncc(C(N)=O)c(NCc3ccccc3)c12	-7.173	-8.766
655	Oc1ccc2[nH]cnc2c1CCN1CCN(c2cccc(Cl)c2)CC1	-9.209	-9.303
656	N#Cc1cc(-c2ccco2)c2ccccc2c1	-7.011	-7.658
657	CNC(=O)c1cccc(Cl)c1Nc1ccc(F)c(C)c1	-7.946	-8.377
658	c1cc(N2CCN(CCc3ccc4[nH]cc(-c5ccc(CN6CCNCC6)cc5)c4c3)CC2)ccn1	-10.58	-10.47
659	COc1ccccc1N1CCN(CCNS(=O)(=O)c2cccs2)CC1	-8.45	-8.066
660	O=C1CCN(CCCCCN2CCC(c3noc4cc(F)ccc34)CC2)C(=O)N1	-9.808	-9.579
661	CNC(=O)C1CCCN(C(=O)C(CCCN=C(N)N)c2ccc(OC)cc2)C1	-8.298	-8.558
662	Cc1cccc(-c2ccccc2OCC(=O)N2CCCC(c3cccc(Cl)c3)C2)c1	-10.66	-10.42
663	Cc1cccc(C)c1N1CCN(CCCOc2ccc3c(c2)C(O)C3)CC1	-9.219	-9.451
664	COc1ccccc1N1CCN(CCCc2ccc(Br)cc2)CC1	-8.542	-8.767
665	CCCN1CCN(CC(O)C(Cc2ccccc2)NC(=O)C(CC(N)=O)NC(=O)C(CCCCNC(C)C)N=O)Cc2ccccc21	-9.733	-11.03
666	CCN1CCN(c2ccccc2)CC1	-7.291	-6.142
667	Fc1ccc(CCN2CCN(c3ccccc3)CC2)cc1C1=CCC2CN(CCc3cc[nH]n3)CCN12	-10.91	-10.64
668	CCN1CCC(c2ccccc2OC)CC1	-7.233	-7.02
669	O=C1Cc2ccccc2N1CCCCN1CCN(c2cccc3c2COCCO3)CC1	-13.52	-13.49
670	COc1ccccc1N1CCN(CCCCN(C(=O)c2ccc3c(c2)OCCO3)S(=O)(=O)c2ccccc2)CC1	-9.654	-9.206
671	c1ccc(CCCOCCN2C3CCC2c2c([nH]c4cc(CN5CCCCC5)ccc24)C3)cc1	-8.737	-9.692
672	Cc1cc(C)c(CN2CCc3cc4c(cc3C2)OCO4)nn1	-9.351	-9.532
673	COc1ccccc1N1CCN(CCCCn2c3ccccc3c3c4c(O)cccc4n(C)c32)CC1	-8.992	-10.51
674	O=C1c2ccccc2C(=O)N1CCCCCN1CC=C(c2c[nH]c3ccc(F)cc23)CC1	-10.76	-10.65
675	N#CCCNC(=O)CCc1ccccc1	-7.061	-6.352
676	COc1cc(N)c(Cl)cc1C(=O)NC1CCN(Cc2ccc3[nH]cc(C)c3c2)CC1	-10.31	-9.507
677	CCN(C)C1Cc2ccc(O)cc2C1Cc1ccc(O)c2[nH]c(CCc3ccccc3F)cc12	-10.66	-10.28
678	CCCN(CCCCN1C(=O)CC2(C)CCC(C(N)=O)CC2C1=O)C1CCc2ccccc2C1	-10.23	-9.559
679	COc1ccccc1N1CCN(C2CCN(CCC(=O)c3ccc4ccc(O)cc4n3)CC2)CC1	-10.03	-10.01
680	Cc1ccc2[nH]cc(C3=CC(N(C)C)CC(O)CC3)c2c1	-12.02	-12.59
681	COc1ccccc1N1CCN(CCNS(=O)(=O)c2cccc3ccccc23)CC1	-9.517	-9.717
682	CCCN1CCN(c2ccc(NC(=O)c3cc(Cl)ccc3Cl)c3nc(C)nn23)CC1	-9.323	-8.641
683	NC(=O)c1cccc2c1CC(N(CCCc1c[nH]c3ccc(F)cc13)C1CC1)CO2	-9.174	-8.852
684	COc1ccccc1N1CCN(CCCNC(=O)C=Cc2ccc(C(=O)Nc3ccccc3)cc2)CC1	-10.32	-10.15
685	COC(=O)c1ccccc1OCCN1CCC(n2cc(C)c3cncn32)CC1	-8.77	-8.624
686	COc1nc(NC2CCN(Cc3ccccc3)C2)ncc1F	-8.302	-8.362
687	FCCCc1cccc(OCCNCC2CC3(CCN(Cc4c[nH]c5ccccc45)CC3)OC=N2)n1	-8.912	-9.812
688	CC(=N)N1CCC(c2cccc3ccc(N4CCN(c5cccc(C(F)(F)F)c5)CC4)nc23)CC1	-10.95	-11.19
689	COc1ccccc1N1CCN(CCCNC2CCc3cccc(OC)c3C2)CC1	-9.121	-8.471
690	COCCN1CCc2cc(F)cc3c2C1Cc1ccc(O)c(O)c1-3	-7.474	-8.192
691	OC1(c2cccc(Cl)c2)CCN(Cc2c[nH]c3ncccc23)CC1	-9.667	-9.633
692	CON=C(CCN1CCN(c2ccc3nc(C)sc3c2)CC1)c1ccccc1	-8.053	-8.912
693	Oc1cc2c(cc1O)C(c1ccccc1)CCO2	-7.074	-8.373
694	CS(=O)(=O)c1ccccc1N1CCN(C(=O)CNC2CCc3ccccc3C2)CC1	-9.606	-9.684
695	CCOc1ccccc1N1CCN(CCCCCC(=O)c2ccc(F)cc2)CC1	-9.357	-8.487
696	CCCN(CCc1ccc(OCCN2C(=O)CCC2=O)cc1)C1COc2cccc(OC)c2C1	-8.528	-8.975
697	NNCCCc1c[nH]c2ccc(F)cc12	-7.682	-6.771
698	CCCOC(Cc1ccccc1)C(=O)NCC	-6.972	-6.524
699	Nc1cccc(C2CCC(F)(F)CC2)c1	-8.3	-7.276
700	COc1ccccc1N1CCN(CCCC(=O)c2nc3ccccc3s2)CC1	-9.173	-9.611
701	O=C1NCCc2ccc(OCCCN3CCN(c4cccc(Cl)c4Cl)CC3)cc21	-9.643	-9.836
702	CC(=O)Nc1cccc(N2CCC(c3ccc(O)cc3)CC2)c1	-9.44	-9.393
703	COc1ccc2scc(C3CCCN(CCCc4c[nH]c5ccccc45)C3)c2c1	-9.929	-9.016
704	Cc1ccc2c(OCCNCC(O)c3cccc(Cl)c3)cccc2n1	-9.489	-8.487
705	Oc1cc2c(OCCNCc3ccccc3)ccc(Cl)c2n1OCc1ccc(F)cc1	-8.977	-9.858
706	COc1ccccc1N1CCN(Cc2cc3c(O)cccc3s2)CC1	-9.155	-9.414
707	COc1ccccc1N1CCCN(CCCCN2C(=O)C3CCCN3C2=O)CC1	-11.94	-11.83
708	COc1cc(F)cc(F)c1N1CCN(CC(=O)Nc2ccc(F)cc2)CC1	-10.05	-8.929
709	Cc1ccc(C(=O)NCCCN2CCN(c3ccccn3)CC2)cc1	-9.639	-8.961
710	CCN1CCc2nc(N=C(O)c3cccc(C(C)(C)N=C(N)O)c3)sc2C1	-7.3	-8.619
711	Oc1ccc2c(c1)OC(C1CCCC1)C(c1ccccc1)O2	-7.474	-8.102
712	O=C1CC(c2ccccc2)CCN1CCCN1CC=C(c2cccc3c2OCCO3)CC1	-10.65	-10.8
713	COc1ccc(N2CCN(CCCCc3c[nH]c4ccc(F)cc34)CC2)cc1	-9.624	-9.582
714	O=C1C2Cc3c(O)cccc3N2C(=NC2CC2)CN1Cc1ccccc1	-7.978	-9.475
715	Oc1c2c(c(O)n1CCN1CCN(c3cccc(Cl)c3)CC1)C1CC=C2C1	-9.654	-9.268
716	COc1cccc(F)c1N1CCN(CCN(C(=O)c2cccnc2Oc2ccc(C(F)(F)F)cc2)c2ccccc2)CC1	-10.38	-10.87
717	Cc1ccc2c(c1)sc1c(C(=O)NCCCN3CCN(c4ccc(F)c(N)c4)CC3)cn(-c3ccc(Cl)cc3)c12	-10.47	-10.53
718	CN1CCN(C2CC(c3ccc(NC4CCCCC4)cc3)c3ccc(F)cc32)CC1(C)C	-10.68	-9.86
719	CC1CNCCN(C2Cc3ccccc3Cn3cccc32)C1	-15.41	-16.32
720	CC(C)Oc1ccc2[nH]cc(CCN)c2c1	-7.59	-6.694
721	COc1cc2c(cc1O)CC(CCN1CCN(c3ccccc3F)CC1)C2	-9.287	-9.082
722	CCN1CCCC1CNC(=O)c1c(C)c(C(F)(F)F)cc(C(F)(F)F)c1OC	-8.215	-8.267
723	O=C(CCCCCN1CCN(c2ccccn2)CC1)c1cccc2ccccc12	-10.34	-9.38
724	CCCN(CCCCCN)C1CCc2cccc(O)c2C1	-7.668	-7.758
725	CCCc1cccc(Cl)c1OCCCN1CCN(c2cccc(C(F)(F)F)c2)CC1	-9.268	-9.103
726	CN1CCN(C2=Nc3ccccc3Oc3ccccc32)CC1	-7.291	-9.104
727	COc1ccccc1N1CCN(CCS(=O)(=O)CC2CC2)CC1	-7.845	-7.887
728	COc1cc2occc2cc1C1CCN(CCCn2c(=O)c3c4c(sc3n2C)CN(C)CC4)CC1	-10.57	-9.464
729	Cn1cccc1CN1CCC(c2cn(-c3ccc(C(F)(F)F)cc3)c3ccc(-c4ncnn4C)cc23)CC1	-10	-9.109
730	O=C1NCCN1CCNN1CCN(c2ccccc2OCC(F)(F)F)CC1	-8.975	-8.231
731	Fc1ccc(C2CCN(Cc3ccc4ccccc4n3)CC2)cc1	-11.15	-10.25
732	CCCCOC1CCC(CCN2CCC(c3coc4ccccc34)CC2)CC1	-9.614	-9.164
733	O=C1c2ccccc2S(=O)(=O)N1C1CCN(Cc2cc3ccccc3o2)CC1	-11.75	-9.375
734	Oc1nc2ccccc2n1CCCCN1CCN(c2cccc(C(F)(F)F)c2)CC1	-10.02	-9.455
735	COc1ccc2c(N3CCN(C(=O)C(O)COc4ccccc4C(F)(F)F)CC3)cccc2c1	-10.65	-9.687
736	c1ccc(C(c2ccccc2)C2COCCc3ccccc32)cc1	-12.07	-13.85
737	O=c1c2ccccc2ncn1CCCCCN1CCN(c2ccccn2)CC1	-9.761	-9.592
738	CN1CCN(C2Cc3nn(C)cc3C(c3ccc(-c4ccc(F)cc4)cc3F)CCCC(=O)N2)CC1	-14.01	-13.58
739	O=C(CCCN1CC=C(c2cn(-c3ccccc3)nn2)CC1)c1ccc(F)cc1	-10.33	-9.172
740	CN1CCN(c2ccc3cccc(C#N)c3n2)CC1	-7.166	-7.623
741	COc1ccccc1N1CCN(C(=O)C2CC3CCC2C3)CC1	-9.683	-7.859
742	COc1ccccc1N1CCN(Cc2cn(-c3ccc(F)c(F)c3)c3ccc(Cl)cc23)CC1	-9.233	-9.816
743	CC(=O)c1ccc(CN2CC3CCN(c4ccc(C(F)(F)F)cn4)CC3C2)cc1	-10.47	-10.07
744	COc1ccccc1N1CCN(CCCCn2c(O)c3c(c2O)COCC3)CC1	-8.804	-8.366
745	CCCN(CCCCNC(=O)c1ccccc1)C1CCc2ccc(O)cc2C1	-9.79	-9.179
746	Fc1ccc2c(C3CCN(CCCOc4cccc(F)c4Cl)CC3)noc2c1	-10.34	-9.428
747	CC(C)CN1CCC(c2nc3ccccc3n2Cc2ccccc2)CC1	-8.335	-8.632
748	COc1ccc(N2CCC(CC3CC3)CC2)cc1N(C)CCN1CCN(c2cccc(Cl)c2)CC1	-9.203	-9.965
749	O=S(=O)(NCC1CC1)c1ccc2c(c1)C1CCN(CC3COc4ccccc4O3)CC1C2	-9.746	-9.748
750	Cc1ccccc1N1CCN(Cc2cn3cc(-c4ccccc4)nc3s2)CC1	-10.21	-9.352
751	Cc1ccc2sc(C(=O)N3CCN(Cc4ccccc4)CC3)cc2c1	-9.82	-8.756
752	CN1CCc2ccc(NS(=O)(=O)c3ccc(-c4cscn4)cc3)cc2CC1	-13.44	-13.1
753	COc1ccccc1N1CCN(CCCCNc2nc3ccccc3n2C)CC1	-9.247	-8.542
754	COc1cc(F)cc(C(=O)NCCCCCN2CCN(c3ccccc3)CC2)c1	-8.654	-8.82
755	COc1ccc2c(c1)C1CCN(CCC3Cc4ccccc4C(=O)N3)CC1CO2	-11.11	-10.15
756	CCCN(CCCc1c[nH]c2ccccc12)C1COc2c(F)csc21	-8.93	-8.607
757	CCNC1CCc2ccc3[nH]cc(O)c3c2C1Cc1ccccc1	-7.356	-8.653
758	COc1ccccc1N1CCN(CCCCCN=C2CC3CCC2C3)CC1	-8.265	-8.085
759	CCCCCCCCCC1=C(N2CCCCC2)CCN(C)C1	-6.179	-6.959
760	Nc1ccccc1NC(=O)c1ccc(CNC2=NCC3(C=CCC3)C2)cc1	-11.1	-9.746
761	O=C1CC2(CC2)Cc2ccccc2N1CCCN1CCC(N2CCC(c3ccc(F)cc3)C2=O)CC1	-14.62	-14.13
762	COc1ccccc1OCCNCCc1ccn(-c2ccc(F)cc2)c(=O)c1OCCc1ccccc1	-8.694	-8.331
763	COc1ccccc1N1CCN(CCCCCNC(=O)c2ccc(F)cc2)CC1	-9.314	-8.552
764	NC(=O)c1cccc(N2CCN(CCCc3c[nH]c4ncccc34)CC2)c1	-9.819	-10.23
765	O=C(NC1CCCc2cc(O)ccc21)C1CCc2c(Cl)cccc2N1	-9.917	-9.499
766	COc1ccccc1N1CCN(CCCCNC(=O)CCC2CCCCC2)CC1	-8.775	-8.197
767	O=C(CC(CCCN1CCC(O)(c2ccccn2)CC1)c1ccc(F)c(F)c1)c1ccc(F)cc1	-10.74	-9.668
768	CCCN1CN(C2CC(c3c[nH]c4ccc(N5CCN(C)CC5)cc34)C2)Cc2ccccc21	-9.04	-9.875
769	CCCN1CCC2c3c(O)cccc3CCC2C1	-8.534	-8.252
770	CN1CC=CCc2cc(O)c(C#N)c(F)c21	-12.4	-12.06
771	O=C1CCc2ccccc2N1CCCCCN1CCN(c2ccccn2)CC1	-9.975	-9.428
772	CCN(CCCCCN(C)CCSc1nc(-c2ccccc2)c(-c2ccccc2)[nH]1)Cc1ccccc1	-8.05	-8.575
773	c1ccc2c(c1)c1cc[n+]2CCCCC[n+]2ccc(c3ccccc32)NCCCCN1	-11.66	-10.99
774	O=S(=O)(NCCCCN1CCC(c2ccccc2)CC1)c1cnccn1	-9.076	-8.47
775	CC(C)Oc1cccc2c1C(=O)NC(=O)c1ccccc1S2	-7.325	-7.721
776	C=CCC1Oc2ccc(F)cc2-c2cccc(=O)cc21	-7.53	-8.655
777	N#Cc1ccccc1CC1CCCN1Cc1cccc(O)c1	-7.593	-8.456
778	CCCCCCOc1cccn2c(=O)c(C(=O)NCC3CCOC3)cnc12	-8.584	-7.987
779	COc1cccc(OC)c1N1CCN(CCC(O)(c2ccccc2)C(CCCc2ccccc2)C(C)C)CC1	-8.951	-9.123
780	Cc1ccc2c(OCCN=Cc3ccoc3Nc3ccccc3N)cccc2n1	-9.806	-9.71
781	CS(=O)(=O)c1ccccc1-c1c(C(F)(F)F)cc(Oc2ccc(F)cc2)n1-c1ccc(S(N)(=O)=O)cc1	-7.994	-8.988
782	COc1ccccc1N1CCN(Cc2ccc(-c3ccc[nH]3)cc2)CC1	-8.926	-8.515
783	CNCC(O)C(c1ccccc1)n1c(O)nc(N2CCS(=O)(=O)CC2)c1-c1ccccc1	-6.922	-7.284
784	Cc1ccc2cc(-c3cccnc3)ccc2c1	-10.15	-8.686
785	CC(=O)NC1CCN(CCCc2c[nH]c3ccc(C#N)cc23)CC1	-9.018	-8.369
786	Clc1cccc(N2CCN(CCCCN3CCN(c4ccccc4)CC3)CC2)c1Br	-9.723	-9.216
787	O=C(NC1CC2CCCC(C1)N2Cc1ccccc1)c1ccc2cccc(O)c2c1	-11.13	-9.958
788	COc1ccccc1N1CCN(CCCn2[nH]c3ccccc3c2=O)CC1	-9.499	-9.356
789	CCCN(CCC)C1CCc2cccc(O)c2C1	-7.365	-7.328
790	Oc1nc2cc(OCCN3CCN(c4cccc5c4OCCN5Cc4ccccc4)CC3)ccc2[nH]1	-9.436	-10.02
791	CCN1CC(C(=O)NC(Cc2ccccc2)C(=O)C2CCCN2)Oc2ccccc21	-8.529	-9.025
792	COc1cc(N2CCN(CCC3CCc4ccc(F)cc43)CC2)c2ccccc2c1	-11.36	-10.37
793	FC(F)(F)c1ccc(OCCNCCOc2ccccc2)cc1	-8.928	-8.181
794	Cc1ccc2c(N3CCN(CCc4ccc5c(c4)NC(=O)CO5)CC3)cccc2n1	-10.83	-11.55
795	OC1(c2ccc(Cl)cc2)CCN(Cc2c[nH]c3ccccc23)CC1	-10.3	-10.28
796	COc1ccc(-c2ccccc2S(=O)(=O)NCC(=O)NCCCCCCNC2CCCc3cccnc32)cc1	-8.992	-9.966
797	CC(C)Oc1cccc2[nH]cc(CCN)c12	-5.786	-6.574
798	Cc1ccc2[nH]cc(Cc3cccs3)c2c1	-7.729	-7.38
799	O=C(C1CC1)N(CCN1CCN(c2c(Cl)cccc2Cl)CC1)C1CCCc2ccc(Br)cc21	-7.664	-9.477
800	COc1cccc2c1N(CCCCCN1CCN(c3ccccc3Cl)CC1)CC2	-8.935	-8.959
801	COc1ccccc1-c1ncc(O)n2nc(SCCCN3CCN(c4ncccn4)CC3)cc12	-8.818	-9.162
802	CN(C)c1ccc2c(c1)CC(NCCCCCNC1CCCc3c(O)cccc31)CC2	-9.459	-9.447
803	COc1ccc(N2CCN(CCCCCNC(=O)c3cc(OC)c4ccccc4c3OC)CC2)c(C)c1	-8.835	-9.033
804	CCCNC1=NC(=Cc2ccc3c(c2)OCO3)SC1=N	-8.213	-8.13
805	O=c1oc2c(cc1O)CN(CCCc1ccc(F)cc1)CCCCC2	-11.64	-12.04
806	CCN1CC(=O)Nc2ccc(-c3ccccc3)cc21	-8.593	-8.437
807	CN(C)C1CCc2nc(NC(=O)c3cccc(-n4ccnc4)c3)sc2C1	-9.663	-8.398
808	CN1CCN(C2Cc3ccccc3Sc3ccc(-c4ccc(=O)n(C)c4)cc32)CC1	-12.97	-14.15
809	COc1ccccc1OCCNCCCOc1ccccc1OCCc1ccccc1	-8.775	-8.298
810	Cc1cc(CN2CCC(CCOC(c3ccccc3)c3ccccc3)CC2)n(C)n1	-9.497	-9.033
811	CN(CCCCc1ccccc1)CCCCN1CCN(c2cccc(Cl)c2Cl)CC1	-8.769	-7.942
812	CC(C)Oc1ccc2[nH]cc(C3=CCN(Cc4ccccc4Cl)CC3)c2c1	-9.677	-10.36
813	O=C(NC1CCC(CCN2Cc3ccc(Cl)cc3C2)CC1)c1c[nH]c2ccccc12	-11.24	-9.569
814	Fc1cccc2sc(C3CCN(CCCc4c[nH]c5ccccc45)CC3)cc12	-10.74	-10.13
815	CCCc1cc(O)cc(C(=O)OC)c1OCCCOc1ccccc1OCCCNCCn1ccnc1	-7.576	-8.33
816	O=C1c2ccccc2S(=O)(=O)N1CCCCN1CCN(c2ccccc2)CC1	-10.24	-9.066
817	CCN1CC(=O)N(c2cccc(C(F)(F)F)c2)c2ccccc21	-8.058	-8.482
818	Nc1nccc2nc(CCCCN3CCN(c4ccc(Cl)cc4)CC3)c(-c3cccc(F)c3)cc12	-10.17	-9.86
819	COc1ccccc1N1CCN(CCn2c(=O)c3ccccc3n(Cc3cccs3)c2=O)CC1	-10.33	-9.33
820	O=C1C2CCCN2C(=O)N1CCCCNCC1CCCc2ccccc2O1	-12.82	-11.72
821	COc1cccc2c1CC(NCCCNc1ccccc1)CC2	-8.327	-8.76
822	O=C1NCCN1CCN1CCC(c2cn(-c3ccc(F)cc3)c3ccc(F)cc23)CC1	-9.92	-9.941
823	CN1CCC(c2cccc(NC(=O)c3ccc(C#N)cc3)c2)CC1	-9.08	-8.421
824	O=C1NCCN1CCCN1CCN(c2cccc3ccoc23)CC1	-8.554	-8.331
825	COc1cccc(C2OCc3cc(OC)c(OC)cc3C2=O)c1	-8.266	-8.111
826	Cc1cc(C)c2c(c1)C1(CCCCC1c1cc3c(O)cccc3[nH]1)CCNC2C	-14.69	-13.93
827	CCCCc1cc(Cl)c(C(=O)NCC2CCCN2C)c2ccccc12	-7.894	-8.78
828	CCN(CC)C(=O)C1=CCN(C)CCC1	-10.98	-10.64
829	CCCN(CCCC1CCC(N2C(=O)c3cccc(C(F)(F)F)c3C2=O)CC1)C1CCc2ccc(O)cc2C1	-9.938	-10.19
830	Cc1cccc2c1CC(NCc1ccc(Br)cc1)CC2	-8.983	-8.934
831	O=c1[nH]c2ccc(OCCCN3CCN(c4ccccc4Cl)CC3)cc2[nH]1	-9.691	-9.241
832	COc1cccc2c1CCCC2CN1CCN(c2cccc(Cl)c2)CC1	-9.145	-9.209
833	Cc1ccc2c(OCCN3CCC(Cc4ccc5c(c4)NC(=O)CO5)CC3)cccc2n1	-10.89	-10.94
834	CNC(=O)c1cc(C#N)ccc1N1CCN(CCC(F)(F)F)CC1	-7.842	-7.629
835	Cc1ncsc1-c1ccccc1Oc1ccccc1N1Cc2ccccc2C1=O	-8.527	-9.357
836	Cc1ccc(C)c(C(=O)NCCCCN2CCN(c3ccncc3Cl)CC2)c1	-9.444	-8.904
837	Cn1c(=O)c2c(nc3n(CCN4CCN(c5ccccc5)CC4)c(-c4ccccc4)cn23)n(C)c1=O	-9.125	-9.414
838	CC1C#CCN(C(=O)NC2CCC(C(C)(C)O)CC2)C1C#N	-7.952	-8.133
839	CCCN(CCCCN1CCN(c2ccc([N+](=O)[O-])cc2)CC1)C1CCc2ccccc2C1	-10.18	-9.109
840	Cc1ccccc1N1CCN(CCCNC(=O)C=Cc2ccccc2OCCOc2ccccc2)CC1	-9.816	-9.593
841	Fc1ccc(N2CCN(CCCCNCc3csc4ccccc34)CC2)cc1	-9.678	-8.692
842	CCCN(CC#N)C1CCc2cc3[nH]cc(C=O)c3cc2C1	-8.05	-8.294
843	O=C(NCCCCN1CCN(c2ccccc2OCCF)CC1)c1ccnc2ccccc12	-9.134	-9.157
844	COc1ccc2c(N3CCN(CCc4c[nH]c5ccc([N+](=O)[O-])cc45)CC3)cc(=O)oc2c1	-10.59	-10.33
845	CN1C(=O)C(C2CCCCC2)=NC(NC2CC(c3ccc(Cl)cc3)CCN(Cc3ccccc3)C2)C1=O	-12.82	-12.63
846	COc1ccc2c(c1)CC(CN1CCC(Sc3cnc4ccccc4n3)CC1)CCC2	-13.03	-14.4
847	CC(C)n1nc(-c2ccc(F)cc2)c2cccc(OCCNCc3ccccn3)c21	-8.405	-8.923
848	COc1ccc(S(=O)(=O)N2CCC(CCN3CCN(c4ccccc4OC(C)(C)CO)CC3)(c3ccc(Cl)cc3)CC2)cc1	-7.945	-9.193
849	N#Cc1ccc(CN2CCc3cc4cc(O)ccc4cc3C2)cc1	-8.873	-8.495
850	C=CCN1CCC2c3c(cccc3OC)CCC21	-7.164	-7.672
851	CN1CCc2ccc(OCCF)c3c2C1Cc1cccc(O)c1-3	-7.289	-8.155
852	CCCCNC1CCc2cccc(OC)c2C1CCCCN1CCC(C(C)C)C1	-8.041	-8.177
853	Cc1ccc2[nH]c3c(c2c1)CN(C(O)=NCC(=O)NC(=O)C(=O)NC1CCCCC1C)CC3	-11.19	-10.4
854	O=C1CC2(CCCC2)C(=O)N(CCCCN2CCN(c3cccc4c3OCO4)CC2)c2ccccc21	-13.18	-13.41
855	CC(C)(C)c1ccc2c(c1)C1CNCCC1C2	-8.06	-8.021
856	COc1ccccc1N1CCN(C2CCC(NS(=O)(=O)c3cc(Cl)ccc3OC)CC2)CC1	-8.987	-8.862
857	CN1CCN(C2Cc3ccc(-c4cnc(CCN5CCNCC5)[nH]4)cc3C(N)=N2)CC1	-9.186	-9.219
858	COc1cc(N2CCN(C)CC2)ccc1Nc1ncc2ccccn12	-8.783	-8.324
859	COc1ccc2c(c1)C(=CCN1CCN(c3ccccc3OC)CC1)c1cc(O)ccc1CC2	-13.22	-13.14
860	O=C(CCCCN1CCC2(CC1)C(=O)N(Cc1ccccc1)CN2c1ccccc1)c1ccc(F)cc1	-9.902	-9.492
861	CN(C)CCc1c[nH]c2ccc(CCCc3cc[nH]n3)cc12	-8.399	-8.196
862	OC(CNCCc1ccccc1)C12CC3CC(CC(C3)C1)C2	-9.295	-8.506
863	CC(=O)N1CCc2c(OCCC(=O)c3ccc(CN4CCN(C)CC4)cc3)cccc21	-9.046	-9.1
864	CSc1nc2sc(C(=O)NCCCCCN3CCC(c4ccc(F)cc4)CC3)c(N)c2c(C)c1Cl	-10.48	-9.216
865	O=C(C=Cc1ccc(CO)cc1)NCCCCCN1CCN(c2ccccc2OCCF)CC1	-8.883	-8.179
866	OCc1cc2c(OCCNCc3ccccc3F)ccc(Cl)c2s1	-8.267	-7.694
867	CC[N+](C)(C=CC=CC1=CC=CC=CC(C)NC1=O)CC	-11.7	-11.87
868	Cc1cccc(N2CCN(c3ccccc3)CCN(c3cc(F)ccc3Oc3ccc(F)cc3)C2)c1C	-11.89	-12.59
869	N=C(N)c1cccc(OCCN2CCN(Cc3ccccc3)CC2)c1	-9.465	-8.86
870	COc1ccccc1N1CCN(CCCCC(=O)N(C)CC2CCN(Cc3ccccc3)CC2)CC1	-9.149	-9.119
871	CCC1Cc2ccccc2N1C(=O)CCc1cccc(O)c1	-9.017	-8.7
872	c1ccc(CCNCC2CCN(CCc3c[nH]c4ncccc34)CC2)cc1	-9.779	-9.701
873	OC1(c2ccc(Cl)cc2)CCN(Cc2coc3ccccc23)CC1	-9.859	-9.353
874	Oc1cc(C2(O)CCN(Cc3cccnc3)CC2)ccc1Cl	-8.892	-8.126
875	N#CC1CCC(CN2CCN(Cc3ccc(F)cc3)CC2)CC1	-8.956	-8.378
876	Oc1ccccc1N1CCN(Cc2ccc(Cl)cc2)CC1	-8.726	-8.333
877	Clc1ccc2c(c1)CC(N1CCc3ccc(I)cc3C1)C2	-9.894	-8.825
878	CCN1CCc2cccc3c2C1Cc1cccc(O)c1-3	-6.953	-8.686
879	COc1cc(OC)cc(C(=O)NCCCN2CCN(c3ccc(Cl)cc3)CC2)c1	-8.816	-8.964
880	COc1cccc(C(=O)NC2CCN(CC3CCc4nc(N)sc4C3)CC2)c1	-9.942	-9.45
881	CCCCCCC(=O)N(C)CCCc1ccccc1	-7.133	-6.365
882	CN1CCN2CC(C1=O)C2=Nc1ccccc1N(C)c1cc2c(Oc3ccccc3C(N)=O)cccc2s1	-12.76	-14.88
883	COc1ccccc1N1CCN(CCn2c(O)nc3ccccc3c2=O)CC1	-9.633	-9.559
884	Fc1ccc2[nH]cc(CCCCN3CCc4ccccc4C3)c2c1	-10.4	-9.635
885	O=C1c2ccccc2CN1CCCCN1CC=C(c2ccccc2)CC1	-10.33	-9.966
886	Oc1nc2c(O)ccc(F)c2c(O)c1CCCN1CCc2ccccc21	-9.529	-9.385
887	O=S(=O)(NCC1Cc2ccccc2C1)c1ccc(I)cc1	-9.056	-9.005
888	CN1CCc2c([nH]c3ccc4c(c23)CCNC4)C1c1ccccc1	-8.53	-8.538
889	COc1cccc(C(=O)NC2CC3CCN(CC3)C2Cc2cccc(C)c2)c1	-12.8	-14.3
890	COc1ccccc1N1CCN(CCCCNC(=O)c2cc3cccnc3s2)CC1	-9.348	-9.261
891	COc1ccccc1N1CCN(Cc2cn3c(C)cc4ccccc4c3c2C)CC1	-9.768	-10.18
892	COc1cc(C(=O)NCCCCCCN2CCN(c3ccccc3OCCCN3CCc4ccc(O)cc4C3)CC2)cc(OC)c1OC	-9.517	-9.344
893	O=C(NCCCN1CCN(c2cc(Cl)cc(Cl)c2)CC1)c1ccc(OCCN2CCOCC2)cc1	-8.949	-9.609
894	c1ccc(CCCN2CCN(c3nsc4ccccc34)CC2)cc1	-9.697	-9.067
895	COc1ccc2cc(S(=O)(=O)c3ccc(C(C)N)cc3OC)c(=O)oc2c1	-9.265	-8.47
896	Cn1cc(-c2ccc3c(c2)ncn3-c2cccc(C#N)c2)cn1	-9.441	-8.364
897	O=C1N(CCC2CCN(c3ccccc3Cl)CC2)CCN1c1cccc2ccccc12	-11.73	-11.15
899	Fc1ccccc1Oc1cccc2[nH]ccc12	-8.029	-7.92
900	CCCN(CCCCNC(=O)c1ccc2ccccc2c1)C1CN2CCCC2O1	-9.556	-9.537
901	O=C1CC2(CCN(C(=O)NCCCc3ccc(F)cc3)c3cccc(F)c3O2)CN1Sc1ccccc1	-14.13	-14.58
902	COc1cccc(C2(C(=O)NCC3CCN(Cc4cc(O)c5ncccc5n4)CC3)CC3CCCC(C)(C)C32)c1	-10.61	-9.769
903	COc1cccc2c1CCCC2c1ncccc1F	-7.28	-8.135
904	CC(=O)c1ccc(OCCCCN2CCN(c3ccccc3OCCF)CC2)cc1	-8.578	-8.625
905	CCCCCN(C)CCc1cc(Cl)c(OCCCCN2CCCc3ccccc32)c(OC)c1OC	-7.529	-7.98
906	Cc1cc(C)c(S(=O)(=O)NCCCN2CCN(c3cccc4cccnc34)CC2)c(C)c1	-9.808	-9.648
907	COc1ccccc1N1CCN(Cc2coc3c(OC)cccc23)CC1	-9.339	-9.042
908	CN1CCCC1CCN1CCC(c2cn(-c3ccc(F)cc3)c3ccc(CNC(=O)C4CC4)cc23)CC1	-9.331	-9.667
909	Cc1cc2c(OCC(O)CN3CCc4ccc(OCCCN5CCN(C)CC5)cc4C3)cccc2[nH]1	-9.284	-10.09
910	CCNC(=O)N1CCN(CCCCN2C(=O)CCCC2(C)CC2CCc3ccc(O)cc3C2)CC1	-9.489	-9.514
911	COc1cccc2c1CC(N(CCCCN1CCN(c3ccccn3)C(C)C1=O)c1ccccc1)CO2	-9.724	-9.771
912	CCCN(CCN1CCC(c2ccc3c(c2)OCO3)CC1)C1CCc2sc(N)cc2C1=O	-10.44	-8.4
913	OC1(c2ccc(Cl)cc2)CCN(Cc2c[nH]c3ccccc23)CC1	-10.3	-10.28
914	CC(=O)c1ccc(OCCCN2CCCCC2)c(C)c1O	-7.969	-7.285
915	Cc1ccc2[nH]cc(CCN(C)C)c2c1	-7.482	-6.839
916	CC1CN(CCN2CCN(c3ccccc3OC(C)C)CC2)c2cc(Cl)ccc2C(=O)N1	-13.05	-13.29
917	CCCCCCCCCCC=CCC=CCC=O	-6.603	-6.054
918	Fc1ccc2c(C3CCN(CCOc4ccccc4-c4ccccc4F)CC3)noc2c1	-10.12	-10.78
919	COc1cccc2c1CCC(N1CCN(CCONc3ccc(OC)c4[nH]ccc34)CC1)C2C	-9.494	-9.618
920	CC(=O)Nc1cccc(N2CCN(CCCCN3CCN(c4ccccc4)CC3)CC2)c1	-10.04	-9.815
921	Cc1ccc2c(N3CCN(CCc4ccc5c(c4)SCCN5C(=O)COc4c[nH]c5cccnc45)CC3)cccc2n1	-10.3	-11.81
922	C#CC1CCCC(N2CCC(c3c[nH]c4ccc(F)cc34)CC2)CC1	-13.58	-14.05
923	Oc1nc2ccc(OCCCN3CCN(c4ccccc4)CC3)cc2[nH]1	-9.808	-9.009
924	CCc1cccc(CCOc2ccccc2C(N)=O)c1	-8.616	-8.259
925	Cc1c(C(=O)NC2CCC3CCCCN32)sc2ccccc12	-9.385	-8.428
926	Cc1c(C2CCC(CCN3CCN(c4ccc5ccccc5n4)CC3)CC2)sc2ccccc12	-11.46	-11.05
927	CC(C)(C)c1ccc(CCN)cc1	-6.759	-6.279
928	O=C1Cc2ccccc2N1CCCN1CC=C(c2c[nH]c3ccccc23)CC1	-10.42	-10.33
929	OCCCN1CCN(C2Cc3cc4ccccc4cc3Oc3ccc(F)cc32)CC1	-12.59	-13.33
930	NS(=O)(=O)c1cc2cc(OCCOC(=O)CN3CCN(c4ccccc4)CC3)ccc2s1	-9.494	-9.502
931	CC1N=C(O)C2=Cc3c[nH]c4cccc(c34)C(=C2)OCC12CC(C)(C)OCC2(F)F	-18.56	-18.87
932	CSc1ccc(S(=O)(=O)CC2(CC(=O)NC(C)CCCSc3ccccc3)CCCC2)cc1	-8.817	-8.835
933	COc1ccccc1N1CCN(CCn2c(O)nc3cc(C)ccc3c2=O)CC1	-9.379	-9.333
934	COc1cc2c(cc1OCCCN1CCN(c3ccccc3)CC1)OCC=C2	-9.724	-9.12
935	COc1ccccc1N1CCN(CCNS(=O)(=O)c2ccc3ccc(Cl)cc3n2)CC1	-10.49	-9.428
936	OC(Cc1cccc(C(F)(F)F)c1)CN1CCN(C2=Nc3ccccc3Sc3ccc(Cl)cc32)CC1	-10.56	-9.341
937	COc1cccc(OC)c1C1CCCC(=O)N1Cc1cccc(Br)c1	-6.957	-6.848
938	CCCN(CCC)C1CCc2cccc(OC)c2C1CCc1ccccc1	-7.78	-7.281
939	Cc1c(CN2CCN(c3ccccc3N(C)C)CC2)cn(-c2ccc(F)cc2)c1-c1ccc(F)cc1	-8.462	-9.383
940	O=C(NC1CCC(CCN2CCN(c3cccc(Cl)c3Cl)CC2)CC1)C1CCCCC1	-10.61	-9.273
941	Cc1ccc2c(N3CCN(CCc4ccc5c(c4)NC(=O)CO5)CC3)cccc2n1	-10.83	-11.55
942	Cc1c(Cl)n(-c2ccc(Cl)cc2)c2ccc(Cl)cc12	-7.895	-8.328
943	COc1ccc(CNCc2nc3c([nH]c2=O)c(=O)n(C)c(=O)n3C)cc1	-8.606	-8.823
944	COc1ccccc1N1CCN(CCCCNc2nc3ccccc3n2CCOCCOCCN2CCCOCC2)CC1	-10.79	-11.43
945	COc1ccccc1N1CCN(CCn2nc3c(c2F)C(C)(C)CC3)CC1	-9.422	-9.088
946	O=C(CCCCN1CCN(c2cccc3ccoc23)CC1)c1ccc(F)cc1	-10.08	-9.544
947	Cc1ccccc1N1CCNCC1	-6.932	-6.231
948	Cc1ccc2c(OCCN3CCC(Cc4ccc(F)cc4)CC3)cccc2n1	-10.35	-10.41
949	O=C1N(CCN2CCCCCC2)CCN1c1cccc2ccccc12	-12.47	-12.48
950	Oc1ccc(-c2ccc(OCCN3CCC4(CCCc5ccccc5C4)CC3)cc2)cc1	-13.32	-13.92
951	O=C(CCCN1CCN(c2nc(O)cn3ccnc23)CC1)c1ccccc1	-9.769	-9.21
952	Cc1ccc2c(N3CCN(CCc4ccc5c(c4)NC(=O)CO5)CC3)cccc2n1	-10.83	-11.55
953	CC(C)N1CCc2cccc(-c3ccc(O)cc3O)c2C1=O	-7.493	-8.382
954	CCCCN(CCCC)C1CCc2cccc(C(N)=O)c21	-6.968	-7.095
955	Nc1ccccc1C(=O)Nc1ccc(C(=O)NCC2CCCN(Cc3sccc3Br)C2)cc1	-10.42	-9.952
956	OC(=NCCN1CCC(c2nc(Cc3ccc(F)cc3)c3ccc(F)cc3n2)CC1)c1ccc2ccccc2c1	-10.75	-12.31
957	O=C1N(CCN2CCCCC2)CCN1c1cccc(Cl)c1	-8.573	-8.118
958	OC(=NC1CCCC1NCc1ccc(Cl)cc1F)c1ccc(F)cc1	-8.817	-8.977
959	Fc1ccc(Cl)c(Oc2cccc(F)c2F)c1	-7.568	-7.588
960	O=C(CCCN1CCN(c2ccccc2F)CC1)N1CCN(C2c3ccccc3Oc3ccccc32)CC1	-10.84	-11.31
961	CCCNC1CCc2cc3c(N)cccc3cc2N1	-8.472	-8.026
962	NC(=O)c1ccc2[nH]cc(CCCCCN3CCN(c4cccc(Cl)c4Cl)CC3)c2c1	-9.254	-9.8
963	Brc1ccccc1N1CCNCC1	-6.975	-6.006
964	O=C(CCCCN1CCN(c2ccccn2)CC1)c1ccc(F)cc1	-9.516	-8.507
965	Cc1cccc(C)c1N1CCN(CC=C2c3ccccc3CCc3ccccc32)CC1	-13.92	-14.33
966	COc1cccc(N2CCN(CCn3ccc(C(=O)c4ccccc4OC)c3)CC2)c1	-9.135	-9.409
967	CCCCN(CCCCN1CCOC1=O)C1Cc2cccc(O)c2C1	-8.437	-7.789
968	COc1ccccc1N1CCN(CCCN(Cc2ccc(F)cc2)c2ccc(F)cc2)CC1	-9.234	-9.225
969	CC(=O)C12CCCN(C3CCN(C(=O)Cc4c(C)cnc(NCC5CC5c5cnccn5)c4C)CC3)C1C2	-9.924	-10.42
970	COc1ccccc1N1CCN(Cc2nc3ccccc3n2Cc2ccccc2)CC1	-8.739	-9.23
971	O=C(CCCN1CCC2CCCCC21)Nc1ccc(F)cc1	-9.194	-8.681
972	O=C1N(CCN2CCCCCC2)CCN1c1cccc(N2CCN(c3ccccc3)CC2)c1	-13.13	-12.53
973	CCN1CCCC2c3cccc(-n4cnc5ccc(-c6ccc(F)c(O)c6)cc54)c3CCC21	-10.41	-10.78
974	COc1ccccc1N1CCN(CCn2c(-c3ccccc3)c(C)c3ccccc32)CC1	-8.23	-8.889
975	CCN1CCCC1CNC(=O)c1cc(CN2CCN(c3cccc(C(F)(F)F)c3)CC2)n(-c2ccccn2)n1	-9.689	-9.79
976	OC(CCN1CCN(c2cccc3ccccc23)CC1)c1c[nH]c2ccc(Cl)cc12	-10.57	-10.52
977	COc1ccccc1N1CCN(CC2CCC(N3C(=O)CC4(CCCC4)CC3=O)c3ccc(C)cc32)CC1	-9.692	-10.57
978	COc1ccc(C(=O)Nc2cccc(CN3CCN(c4ccccn4)CC3)c2)cc1OC1CCC1	-10.98	-10.23
979	CC(C)Oc1oc2ccccc2c1C1CC(C)C(O)(c2ccccc2)O1	-8.89	-9.284
980	COc1ccccc1N1CCN(CC2CC(=O)c3ccccc3Sc3ccccc32)CC1	-15.18	-12.92
981	COc1ccccc1N1CCN(CCOc2ccc(-c3nc4cc(Cl)cc(Cl)c4s3)cc2)CC1	-9.741	-10.48
982	CN1CCN(C2CCN(C(=O)CCCCCOc3ccccc3N3CCN(CCc4cccc(CC#N)c4)CC3)CC2)CC1	-9.63	-10.11
983	CC(=O)N(C)C1CCC2=C(O1)c1ccc(CN3CCN(c4ccccc4)CC3)cc1C2	-10.65	-10.11
984	COc1ccccc1N1CCN(CCCCNc2c(C)cccc2OC)CC1	-8.282	-8.199
985	CN1CCN(c2ccc(-c3ccc4ccccc4n3)cc2)CC1	-10.83	-8.333
986	CCOC(=O)C1=C(C)N(c2cc3ccccc3[nH]2)CC1c1ccc(OC)c(OC)c1	-8.69	-8.216
987	COc1cccc(OC)c1C(=O)N1CCC(C)(N2CCN(c3cccc(C(F)(F)F)c3)CC2)CC1	-9.483	-8.993
988	COc1ccc(N2CCN(CC3CC(c4ccccc4)(c4ccccc4)NC3=O)CC2)cc1	-10.62	-9.448
989	COc1ccc2c(C=O)cc(CCCN3CCC(c4cccc5c4OCC(=O)C5)CC3)nc2n1	-9.919	-10.53
990	O=C1NC(=O)C(c2ccc(Br)cc2F)(N2CCN(CCc3ccccc3Cl)CC2)C(=O)N1	-10.26	-8.92
991	c1ccc2c(N3CCN(CCCCOc4ccc5c(c4)NCCO5)CC3)cccc2c1	-9.919	-9.609
992	COc1ccccc1N1CCN(CCCCNC(=O)c2ccc(C)s2)CC1	-8.675	-8.334
993	CCNCc1cc(OC)ccc1OCCCN1CCC(c2ccc(F)cc2Cl)CC1	-9.11	-8.517
994	CC1CN(CCCCNC(=O)c2ccc(F)c3ccnn23)Cc2ccc(O)c(O)c2C1C	-12.57	-12.89
995	CN1CCc2cc(Cl)c(O)cc2C2c3cccc(-c4ccc(N)nc4)c3CCC21	-13.55	-14.07
996	O=C1NC(CN2CCN(c3ccccc3Cl)CC2)C(c2ccc(Cl)s2)N1	-8.908	-9.285
997	Cc1cc(CN2CCC(Cc3cn(-c4ccc(F)cc4)c4ccccc4c3=O)CC2)cc2c1OCC2	-11.06	-11.12
998	CCCN(CCc1c[nH]c2ccc(F)cc12)C1COc2c(F)cccc2C1	-10.06	-9.342
999	CN1CCN(C2Cn3cccc3Sc3ccc(Cl)cc32)CC1	-12.19	-12.68
1000	O=C1N(CCN2CCc3ccccc3C2)CCCN1c1cccc(Cl)c1	-10.71	-9.557
1001	O=C1NCCc2c(F)ccc(F)c2N1CCCCN1CCc2ccccc21	-13.4	-13.99
1002	CN(C)C(=O)C1(c2cc3c(Cl)cccc3s2)CCCCC1	-7.011	-8.025
1003	O=C1CCCC2c3n[nH]cc3CCC2N1CCCN1CCN(c2nc3ccccc3s2)CC1	-14.03	-13.51
1004	O=C(NCc1ccccc1)c1ccc(O)cc1OCc1ccccc1	-9.552	-9.472
