# Supplementary material for: MTMol-GPT: De novo multi-target molecular generation with transformer-based generative adversarial imitation learning
Source: PLoS Comput Biol. 2024 Jun 26;20(6):e1012229. doi: 10.1371/journal.pcbi.1012229 (PMC11233020; doi:10.1371/journal.pcbi.1012229)
Supplement: S1 Data — All datasets for each figure and table are structured in the supporting_data.zip file. (ZIP) [file pcbi.1012229.s002.zip › data/figS1-S11/S_figureS2-S5/results/sf_results/finetune_gail_num30000_e0.txt]

CCNC(=O)C1CCNCC2CC(OC3=CC=C(CN4CCOCC4)OC3)C(CN5CCOCC5)C2CC1
CC1CCN(C(=O)CC=2C(C3=CC=CC=C3)=NN(C4=CC=CC=C4)C=2C#N)C1
NC1(C(=O)O)C2C(CC(=O)O)C2S1(=O)=O
CN1C=CN=C1C2NCCC(NC(=O)C3=CC=CC(I)=C3)CC2
O=C1NC(=O)C(=CC2=CC=C(OC3CCCCC3)C=C2)S1
CC(CNC1=CC=CC(C(=N)N)=C1N)(C(=O)C2=CC=CC(C3=CC=CC=C3F)=C2)CC(=O)C
COC1=CC=CC(=C1)C(CC2=CC=C(C(C)O)C=C2)=NC(=O)NCC(=O)NC3=CC=CC=C3
COC1=CC=CC(C=CC=C(NC(=O)C=CC2=CC=C(O)C=C2Cl)SC=CCO)=C1
CNC(=O)C1=CC=C(OC)C(CNC2C=C(NC(=O)C3=CC=C4C(=C3)N(C)CCC4)OCC2)=C1
CCOC(=O)NC1CCC(C(=O)N(C)C2=CC=CC(C=3C(C)=N[NH1]C=3C)=C2)CC1
COCCNCC(O)COC1=CC=CC=C1CCC(NC(=O)C(N)C2=CC=CC=C2)C(CCO)C
CC(C(=O)NO)N(CC1=CC=CC=C1[N+1](=O)[O-1])C(=O)NC2CC3=CC=CC=C3C2
CC1=CC(OCCN2CCCC2)=NN1C=C3C=C(N=C(O)C4=CC(C5=NCCO5)=CC=N4)C=C3
N#CC=C1C=C(NC(OCCCCNCCC2CCCCC2C)N1)C(F)=C
CC(C)N1C=C(C#N)C2=CC(NC3=CC(Cl)=CC(C#N)=C3)=CC=C2C1=O
O=C1NC2=CC=CC=C2C1=C3NC4=CC=CC=C4C3=NO
CS(=O)(=O)NC1=CC=CC(=C12)C(CC3=CC=C4C=CC=CC4=C3)C(N)CC2
CN1N=C(C2=CC=CC=C2)C3=CC(C(=O)NCC4CC4)=CN=C31
CCN1CC2C(O)(C#CC(C)(COC(F)C3=CC=CC=C3)CC(O)C(=O)NC4C5=CC=CC=C5CC4O2)COC1
CSC1=CC=C(NC(=O)CC(=O)N2CCC(NC3=CC=C(Cl)C(Cl)=C3)CC2C(=O)NO)C=C1
NS(=O)(=O)C1=CC=CC(C(=O)OCC2=CC=CC([N+1](=O)[O-1])=C2)=C1
O=C1SC(=S)SC1C2=CC=C(CCC3=CC=C(O)C=C3)C=C2
CC(C)(C)OC(=O)NC=C(C=CN(C1CCCCC1O)C=C(F)C(=O)C=C)CCOC2=CC=CC=C2
CCCCCN1C=C(C(=O)NCC2CCCCC2)C(=O)C3=CC=C(F)C(F)=C31
CCCCCCCNC(=O)C1(C2=CC=C(OCCN3C=CN=C3)C=C2)CCCCC1C(=O)NC
O=CC(=O)C(C#CC1=CC=CC(Br)=C1)=CNCC2=CC=CC(F)=C2
NC1CCN(C(=O)CC2CCCCC3C=CC(Cl)=C(C4=CC=CC(F)=C4)C=C32)C1
CC1CCCN1C=CC(CC2=CC(C)=CC=C2SC)=NC(N)=NC(C#N)=CC(=O)[NH1]
NCCNC(=O)C1=CC=CC=C1C(O2)C=C3NC(C4=CC=C(Cl)C=C4)=C(C5=CN=CC(Cl)=C5)C3=NC2=O
CCCCCCC=C(OCCCN1C=CN=N1)C(=O)NC(C)C
CC1=CC=C2C(=C1)C(CCCCC=CC=3C=C[NH1]C=3)=CC=C2C4=CC=CC=C4
CC(=O)NC(C)C1=CC=C(C#CC2=CC=C(OC3CCC3)C=C2)C=C1
CNC(=O)C=1[NH1]C=CC=1NC=C(C2=CCCCN2)C3=CC=CC=C3
COC1=CC=C2[NH1]C(C)=C(COCC(C3=CC=CC=C3)C4=CC=CC=C4)C2=C1
COC=NC=C(C1=CC=NC(NC2=CC=C(S(=O)(=O)N(C)C)C=C2)=N1)CNS(C)(=O)=O
NC1=NC=NC=C1SC2=CC(CSC3=CC(Cl)=CC=C3F)=CC=C2
COC1=CC(NC(=O)CCC2=CC=C(C3=CC=CC=C3)C=C2)=CC(OC)=C1OC
CC1(C)C2=CC=CC(OCCCN3CCC(C4=NOC5=CC(F)=CC=C45)CC3)=C2CO1
NCCN(CCNCC1=CC=C(Br)C=C1)C2CCCC2
CC1=CC(OC2=NC=CC=3[NH1]C=CC2=3)=CC=C1CN4CCOCC4
CN1C(=O)N(CC(C)(C)C)C1C(=O)N2CCC(OC3=CC=CC=C3)CC2
CC=CC1=CC(C2=N[NH1]C3=CC=C(C4CC4)C=C23)=CN=C1C(=O)N5CCC(OCC6=CC=CC=C6)CC5
O=C(CC=1C=CSC=1)NCCC(CF)(CF)OC2=CC3=CC=CC=C3S2
CC1=NOC(NC(=O)C23CCCCC2CC4=CC=CC=C43)=N1
NC=NC(C1=CC=CO1)=NC=C(NCC2=CC=CN=C2)N=CN=C
CC1(C(=O)NO)NCCCNCCC1
C1OC=CC=C(CNCCC1(C(=O)NC2CC(NCC(CC#N)NC=CC2(C3=NC=NC(C)=C3C=N)C)CCC)C)C(O)N=C
C12OC=CC=CC1(OC3=CC=C4N=C(S(C=5)(=O)=O)SC4=C3S(=O)(=O)NCCNC(=O)CN=CO[N+1]=5)C2
COCC(O)=NC(N=C(O1)CC(C#CCCOCC)N=C(CNCCOC2=CC=C(Cl)C=C2N)C1OCCC3=CC)=C(N4C=CC=N4)C=C3
CCOC(=O)C(O[S+1]1(O)C(F)(F)F)(C(=O)O)C(OC)C(OC)=C1C(C(F)(F)F)C(C)C(C)C
O=C1[NH1]C(CNC2CCCCCC2)=NC=NC3=CC=C(C4=CC=CO4)C=C13
CC1=CC=CC(C2=CC=NC(NC3=CC=C(OCCN4CCCC4)C=C3)=N2)=C1
COC1=CC2=CC2(CNC(N)=NC3=CC(NC4CCCNC4)=CC=C3NCCCC)C1
CC=CC(=O)NC(SCC(=O)NC1=CC=C(C=2C=N[NH1]C=2)C=C1)=C(C)C3CC(=O)NC3=O
CCC(OC(N1)=O)C=C2N=CC(=CC2=C1)N(CC3=CC(F)=CC(C(N)=O)=C3C)CCCCO
CC1C=NC2=CC=C(C1C)C(OCC3CCCCN3C)=C2CCNC(C)C4=CC=CC(C(F)(F)F)=C4
CC(CS=1C(C2=CC=C(OC3(C#N)CC3)C=C2)=NC=1C=C(O)CC=4[NH1]CC(F)(F)F)=NC=4NC(O)=N
[C-1]#[N+1]C=CC=C(NC(C=NC(C1=CC=C(N2CCOCC2)N=C1C=C[NH1])CN)=O)C=C
C1=CC(CN2CCC(C3=CC=C(F)C=C3)CC2=C)[NH1]1
O=C(O)COCCOC=CC1=CC=CC=C1CCC(=O)C(=CC2=CC=CC=C2)C(=O)C(=O)O
C12OC=CC2C=CC=C1CNC(=O)C3=CC=C(C)C(NC4=CC=CC(OCCN5CCCC5)=C4)=C3CO
O=C(C=CC1=CC=CN=C1)NC2CCC3=CC(OC4=CC=CC=C4)=CN=C3C2
O=C1OC2=CC=C([N+1](=O)[O-1])C=C2C=C1NCC3=CC=CC=C3Cl
COC1=CC=C(CCN2CCC(C3=CC4=CC(Cl)=CC=C4O3)CC2)C=C1OC
CC(C)N1CC(C2NCCN(C=CC(NCC3=CC=C4C(=N3)CNCC4C)C=CCl)CC2)C(C5=CC=C(Cl)C(Cl)=C5)C1
COC(=O)C1=CC=C(CNC(=O)N(CCCN(CC2C(O)CN(CC(C)C)S(=O)(=O)C3=CC=CC=C3C2)CC=O)C)C1
O=C(O)C=CC=CC(C=CC=CC1=CC=C(OC2=NC=CC=C2C(F)(F)F)C=C1C=N)F
C1OC=CC=CC1C(=O)NC(CNC(=O)N(C)OC(C)C2=CC=CC=C2C)(C)C=C
CN1C=CC(C(NS(=O)(=O)C2=CC=C3C=CC=CC3=C2)C4=CC=CC=C4)=N1
O=C(NC1=CC=C(OCC(F)(F)F)C=C1)N=C2C=C3[NH1]C=CC=C3C2N4CCN(CCO)CC4
CCC(C(=O)NC1=CC=C(C(=O)O)C=C1)N2C=C(OC)C(C=C3C(C)=CN=N3)=CC(Cl)=C2F
CN(C)COC=C1C=C2C=C[N+1]=C=C2C(C3=CC=CC=C3Cl)=N1
CCOC(=O)C1=CC=CC=C1CC(O2)(CC3=CC=C(C(=N)N)C=C3)C(C(=O)O)=CN2C4=CC=C(C5CCCCC5)C=C4
COC1=CC=CC=C1CNC=NC2=NN(C)C=C2C=NC3=CC(N4CCOCC4)=CC=C3[NH1]
CCON=C(C1)C(CC2)=NC=C(C3=CC=C(F)C=C3)C=C(OCC(O)CNC(C)CC)C21
O=C(NC1CCCNC1)C2=CC(C3=CC=CC=N3)=C(Cl)C=C2Cl
O=CC12C=CC(C(O)CNCCC3=CC=CC(OCCCN4CCCCC4)=C3)=CC=C1N2
CC=C1C=C(C=CC=C2N=C(NC3=CC=C(OC4CC4)C=C3)SC2=O)C(Cl)=C1
CC(=O)NC1C2C=C3[NH1]C=C4C=C(OC=CN=CC1(C5=CC=CC(=C5)S(=O)(=O)C(C)(C)C=C)C)C34C2
CC(C)OC=CC1=CC(NCCCC(=O)NC(C2=CC=C(Cl)C=C2)C(O)CNC(=O)CCC3N(C(C)C)C(=O)CC3C4CCCCC4)C=NC1=O
O=C(NC1CCN(S(=O)(=O)C2=CC=CC(Cl)=C2Cl)C1C3)CC=C(C4CC4)S3
CNN=CC1=C(C(=O)NC2=CC=C(Cl)C=N2)C=CN1C(=O)C=O
C1CCC(CC2=CC=C3C=CC=CC3=C2)=NN1C(=O)N4C(C=CC(N5CCCC5(C)C)=C4C6C)CCCC6
COC1=CC=C(NCC2CC2)N=C1NC3=CC(N(C)C(C(F)F)C4=CC=CC=C4Cl)=CC=C3C
O=C1OC(C2CC(CNC3=CN=CC(C4=CC=CC=N4)=N3)CC2)CN1C5=CC=CC=C5
O=C(C1=CC=CC(C(F)(F)F)=C1F)NC2CC=NC=C(F)C(N3CCOCC3)=NC(F)=CC2
CC1=C(Cl)C=CC=C1NC2=CC(NC=3CC(O)C(O)CC=3)=CC=C2OC4CCCC4
O=C(O)C=C1C=C(CC2CC3CC(C2)CC(C(=O)O)(C4=CC=C(Br)C(Cl)=C4)C3)C=C1
NC(=O)C=C1C=CC(C=CC2=CC(COC3=C4C5(C=C3C)CCCC5N(CC6CCC6)CC4CC7CC7)=C2)=C1
COC1=CC=C(NCC2CC2)C=C1N3CCN(C(=O)C4=CC=C(N5C=NN=N5)N=C4)CC3
NCC(NC(=O)CCN(C(=O)OCC1=CC=CC=C1)C)C2=CC=CC=C2F
O=C(NC1=CC=C(S(=O)(=O)C(F)(F)F)C=C1C)NC2CCC(F)CC2C3=CC=C(OC(F)F)C=C3
NC(=O)C1=C(NC2=CC=C(I)C=C2F)C=C(F)C=C1OCC3CCCCC3
O=C1NC(=O)C(CC2=CC=C(OC3=CC=CN=C3C4=CC=CC=C4)C=C2)=C1C5=CC=CC=C5
O=C(NC1=CC=C(F)C=C1)C2=CC=C(C3=NC4=CC=CC=C4[NH1]3)C=C2
NC=NC(NC1C=CC=C(CCNCC(O)COC2=CC=C(O)C(CO)=C2C=C1)C3)=NC4=NC(F)=NC=C4S3
COC(=O)C1C(COC2=CC=C(F)C=C2)CC3CCC1N3C
COC(C1CCC(C(C)C2OC=CC3=CC=CC=C32)CC1)C4=CC=CC=C4OC
CCC(CC(C)C)NC(=O)C1CCCN1C(=O)C(=O)C(=O)NC2=CC=CC(C(C)=O)=C2
NC=NC1=C(N=CN1CCCC2NCCOC2C3=CC=CC=C3Cl)C=O
CN(C)CCCNC=CC=1[NH1]C(=O)C2=CC(C3=CC=C(OCCCN4CCCC4)C=C3)=C(C5=CC=C(O)C=C5)N=C2C=1
COC=C1C=C(COC=C2C=C(CCNC3=CC=CC=C3CNC(=O)C4=CC=CC(OC(F)(F)F)=C4C)C2)N=C1
C12CCCN2C=NC(N)=CN=CN1C3C=CC(C4CC(C)(C5)NCC(F)CC5C4O)C=N3
CNC(C)C(=O)NCC1CCC(NC(=O)N2CCC(C(=O)NC3=CC=CC=C3Cl)CC2)CC1
O=C(NC1C2CCC(C13)CC2C3)NC=4C=CSC=4
S=C1N=C(NC2=CC=CC=C2)ON1C3=CC=C4C(=C3)C5=C(Cl)C=CC=C5NC4
O=C(NC1=CN=CS1)N2CCN(CC3=CC(Cl)=C4C(=C3)OCCO4)CC2
CC(C)CC(OC(=O)C1=CC=CO1)C(=O)NC(CC2=CC=CC=C2)C(=O)C(F)(F)CF
C=CC(C=CC=CN1N=C(NC2=CC=C(N3CCNCC3)C=C2)N=C14)=CC=CC(C5=CC=C(F)C=C5)=C4
O=C(N1C=CC=C(C2=NC(C3CC3)=NC(NCC4CC4)=C2)C=C1)N5CC6=CC=CC=C6C5
CC#CCN1C(N2CCNCC2)=NC=C1C(=O)N(CC3=CC(F)=CC(F)=C3)C=NNC
O=C(C1=CC=C(Cl)C=C1Cl)NC2CN(C3=CC=C(Cl)C=C3)CC2
C=12C=NN=C(CCCCC=1NN=NC(C3=CC=C(N4CCN(C5=CC=CC=N5)CC4)C=C3)OCCO)[NH1]O2
CC1(C)C(=O)C=C(C(F)(F)F)OC=CC=C(NC2=NC=C(Cl)C(N3CCC(N4CCNCC4)CC3)=C2Cl)C1
CC1(C2=CC=CC(NC(=O)C3=CC=NC=C3)=C2)CCSC(N)=N1
CSC1=CC=CC=C1C#CC(=O)C=2N=C(NC3=CC=C(CCCO)C=C3)SC=2C(N)=O
COC1=CC(I)=C(O)C=C1CC=C2C=C(C(=O)NC3CCCN4CCCC4C3)N=C2
N=C(N)C1=CC=CC(COC2=CC=C(CNC3=NC=C(N4CCCC4)N(S(C)(=O)=O)C(Br)=C3)C=C2Cl)=C1
CCC1=CC=C(C(C)CC=CC2=CC=CC=C2OC)C(O)=C1Cl
O=C(NC1=CC=CC=C1C(F)(F)F)NC2=CC=CC=C2[N+1](=O)[O-1]
CCOC1=CC=CC=C1C=C2C=C(NC3=CC(NC4=CC=C5C=C4CC5=O)=NC=N3)C=C2
CC1=NN(C)C(C)=C1N[S+1](=O)(O2)C=CC=C(C3=CC(Cl)=CC(F)=C3C=4N=NN(C)N=4)C=C2
O=C(N1CCC(N2CCC(OC3=CC(F)=CC(F)=C3)CC2)CC1C4)CC=CC=C4
C=C1C(C(=O)NO)C=CC=C1CC2CN(CC3=CC=CC=C3)CO2
CCC1N2N=C(C(F)(F)F)C(C(=O)NCC3=CC=CC=C3OCCON)C2C=CC1=NC4CCNCC4
CC(C)N1CCN(C2=C(NCC3=CC=CN=C3)N=CC(Br)=C2C4=CC=CC=C4)CC1=O
COC=CC=C(NCCN(CCNC=NC(N)=CN=C1N(COC(C)(C)C=C1CC)C=O)CC)C
O=C(NCCC1CC=CC(C2NCCCC2=O)=C1C3)CC=C(O4)C=C3C5CCOC5N4
C1C(C)CC=CN1C2C(O)CCN(C(=O)C3=CC=C(C(F)(F)F)C=C3F)C2N
COC=C(C(=O)NCCCN1CCN(C2=CC=CC3=C2OCO3)CC1)C4=CC(OC)=CC=C4
CNC(=O)C1=C(NC(=O)C23CC4CC(CC(C4)C2)C3)SC=C1C(F)(F)F
O=C(O)CN(CC1=CC(F)=CC(F)=C1)N(CC2=CC=C(C=3C=COC=3)C=C2)C(=O)C4CCCCCC4
O=CC=C1C2=CC=CN2CCN1CCCOCC
C=CC(=O)NC1=CC=CC(C=CN=C(NCCN(C(=O)N(C)C2=CC=CC=C2C)CN)CN3C=CN=C3)=C1
CN(CCC1=CC=CS1)C(=O)C2CC3CCC(C)C(C3)C2CC(=O)O
NC=NC=C(C1=CC=C(C2=CC=CC=C2C3CCSCC(O)C4=CC=CC=C4CC3N)N1)C=N
FC1=CC=C(CN2CCC(N3CCS(=O)(=O)CC3)CC2)C=C1
N(N)C=NC(N)=NC1(C2=CC=C(OCC3=CC=CC=C3)C=C2)CCCC1
O=CC=NC(N1CCC2(CC1)COCC2)=CC=CN=CNCC3CCCCC3
CN(C(=O)C(C1=CC=CC=C1)C2=NC=CC=C2)CCCN(C(=O)C(N)CC3=CC=CC(Cl)=C3)Cl
C1C=CC(C)=CC1S(=O)(=O)NC2CC3=CC=CC=C3CC2C4=NC5=CC=CC=C5[NH1]4
COC=CC=C(S(=O)(=O)C(C)(CCC(=O)NNC(=O)NC(C)COC1=CC=CC=C1C)C=O)C
N#CC(CCCNCCC(C1=CC=CC=C1)C2=CC=CC=C2NC)(O)C(CC3=CC=CC=C3)NC(=O)C(N)CC=C4C(O)C=CN=C4
CC(C)NCC=CC(=NC1=NC=CC(=N1)C=2C(=NN(C)C=2CC3=CC=CC(CC(N)C(=O)O)=C3)C4N=C)[NH1]C4
C1OC2=CC=CC1(OC3=CC=C(S(C)(=O)=O)C=C3NC(C4=CC=C(S(=O)(=O)NC5=NC=CS5)C=C4)=N)C2OCC(=O)O
[C-1]#[N+1]C=C1C=C(NC=NC(Cl)=CN(C)C=CC=O)C[NH1]C(CC)=C1Cl
CC(C)(C)OC(=O)NCC1CN(C(=O)CN2C=C(NC(=O)NCC3=CC=C(F)C=C3C=O)CNC(=O)C4=CC=CC(C#N)=C4C2)CC1
CC1COCCC1NCCC2OC(C(=O)C3=CN(CCN4CCNCC4)C5=NC=CC=C35)=NC2
CC=1C=COC=1C=CC2=CC3=CC=CC=C3N=C2
CC(C)CC=C1C=C(CC2=C(NC3=CC=C(OC4=CC=CC=C4)C=C3N)CCC2Cl)C=C1
CN(C)C(=O)C1=CC=C(N=CCC(=O)N(C2=CC=C(F)C=C2)C3COCCC3)C=C1
CC1=CC=C=C=C1N
CNC(=O)C1=CC=C(C=CC(=O)NC2CC(=O)N(C)C2C(=O)NC=CC(C(F)(F)F)=CC(C(F)(F)F)=CCC)C1
O=S(=O)(C1=CC=C2C=CC=CC2=C1)N3CCC(CN4CCC(OC5=NC=CC6=CC=CN=C56)CC4)CC3
OC1=CC(C2=CC=CN=C2)=NN=C1O
COC1=C2C=C(C=C1OC(C)C)C(C3=CC=C(Cl)C=C3)N(C=CC4=C(N)N=C(N5CC(O)C5N)C4C#N)CC2
CCC(=O)NCC1CC=C(C2=CC3=C4C(=C2)CCN4C(=O)CC3)C5=CC=CN=C51
COC=CC1=NC2=CC(OCC=CC3=CN=CC(F)=C3CC)=C12
CCCC(CCC)NC1=NC(C2=CC=CC=C2)=NC3=C1N=NN3CCOC(C)=O
CCCNC(=O)C1=C(NS(=O)(=O)C2=CC=C(F)C=C2)N=NN1CC3=CC=CC=C3
CC(C)OC1=CC(C2=N[NH1]C=C2C(C)O)=C3C(=N1)C4=CC=C(C=5C(C)=NOC=5C)C=C4CC3=O
C1=CC=C2N=C(NC3=CN=C(Cl)C(NCC=C4CCCCC4)=C3C=C)C2=C1
O=C(C(CC1=CC=C(F)C=C1)CCC2=CC=CC=C2CN3CCOC)C3N4CCN(CC5=CC=CC=C5)CC4
O=CCC1=CC=COCCCC2NCCC(C3=CC=CC=C3)(C4=CC=C(Cl)C(F)=C4)CC2C=C1
COC1C=C2C=NC=C(C#N)C(N3C=CC=C(OCC4=NC=CC(C)=N4)C(F)=C3)=C2C=C1NC(=O)C=CCN(C)C
ClC1=CC=CCCN2C=NC(NCC=NC=C(C3CC3)[NH1]NC=N)C=C2C(CCNC4CCOCC4CC)C=C1
O=C(CNC(CC#CC1=CC=CC([N+1](=O)[O-1])=C1)C(=O)O)OC2=C3C(Cl)=CC=C2CCC4=CC=CC=C43
C1=CC=C(CNCC2CC3(NCC4=CC=CC=C4CC3=O)COC2)C=C1
CCOC1=CC(N2CCC(OC3CCCC3)CC2)=CC=C1NC=NC(C4=CC5=CN=C46)=CN=CN(C)C6=N5
CN(C)C1=CC2=C(S(=O)(=O)N(CC(F)(F)F)CNCC2)C=C1C3CC3
CN1C=CC(N2N=NC(C3=CC=CC(C4=CC=CC=C4)=C3)=N2)(C#N)C=N1
COC=CC=CC(NS(=O)(=O)C(F)F)F
CN(C(=O)C1=CC(C(F)(F)F)=CC(C(F)(F)F)=C1)CCC2=CC=C(NS(=O)(=O)C(F)(F)F)CC2C3=CC4=CC=C3CO4
O=C(CCCCCCNC(=O)C=CC=C(N(C)CC1=CC=C(C(F)(F)F)C=C1C)CF)O
CCC(O)=NCC=C1N=CC(C2=CN=C(Cl)C(N3CCS(=O)(=O)CC3CF)=CN=C2)=C1
CC1CN(CCC2=CC=NC3=CC=CC=C23)CCCN1O
C1OC2=CC(C=CC=CC1C3N=CCC(C)(C)C3=N)=C(O)C=C2N
CC1=CC(C#N)=CN=C1C(=O)NC2=CC=C(Cl)C(C3(CF)CC(C(F)(F)F)OC(=O)N3)=C2
NS(=O)(=O)NCCNCCN(CCCNC(=O)C=CC(C(F)(F)F)=CC(C(F)(F)F)=C)C1CCOCC1CC
C1C(=O)NC(C2)C=CC=C(OCCCN1C=CC=C3N=C(NC4CCOCC4)C=CC3=N)C2
O=C(NC1CCN(C2=CN=CC3=CC=CC=C23)CC1)C(F)(F)F
COC1=CC=C(CNC2CCCC(NC(=O)C3=CC=CC(C#N)=C3)C2C)N1
C1C=NC2=CN=C3C=CC(C#CCNC(=O)CCC4CCCCC4)=CC3=C2N1C
O=C(O)CSC=CC1=CC2(N=CC=CC=NC3=CC(C4=CC=C(F)C=C4)=NN23)S=CC=C1
C1C=CN=C1C2=CC(N3CCC(NS(=O)(=O)C4=CC=C(Cl)C=C4)CC3=N)C=C2F
N1CCC2N(C=CC=C(NC=C(C(N)=O)C(C=CC=CC(C(O)=NCC3=CN=N[NH1]3)=C)=N)N2C)C1
CN1C=C(C2=CC=CC(N3CCN(CC4=CC=C5C(=C4)OCO5)CC3)=C2)C=N1
O=C(COCC(=O)NCCCC(COC1=CC=CC=C1)C)N2CCCC2
O=C(C1=CC=C(NC=NC(Cl)=NC=CC([N+1](=O)[O-1])=C[NH1])C=C1)N2CCC(N3CCCC3)CC2
CCCCCCCN(CCCCCSC1=NC(C2=CC=CC=C2)=C(C3=CC=CC=C3)[NH1]1)C(=O)NC=C(CCC4=CC=CC=C4)C=NN=C
CC1=NC(C#CC2=CN=CC(C3=CCCNC3)=C2)=CS1
CC(C)CNC=NC1=CC=C(C=2[NH1]C(C3=CC=NC=C3)=NC=2C=C4N=COC(CCCO)=C4)C1S
C1C(=O)NCCC21C=CC3=C(C4=CC=CC(C56NCCC5C6)=C4)C(F)=CN=C3[NH1]2
NC=NC(N)=CC(C1=CC=C(F)C=C1)=CC(C2=CCOCC2)=N
CC1=NC=C(Cl)C=C1C(=O)N2CCC(C3)(NCCC(C(=O)N4CCN(C5CC5)CC4C)C3C6=C)C=CC=C62
COCC1=CC(C2=NC(C3=CC=C4C(=C3)CCN4C(=O)CC(N)C)=NO2)=CC(NC(C)=O)=N1
O=C(CC1=CC=C(N2C=NN=N2)O1)NC3=CC=C(F)C=C3CC4CCCN4C5=CC=CC=C5
CC=NN(C1=CC=CC(=C1)C(C2=CC=CC=C2)C3CO3)C=O
CCOC(=O)C(=CCCCC(=O)NCC(=O)O)CC(C)(C)C=CC(=O)C=CC(Cl)=CC=COC
NC(N)=NC(=O)C=C1C=CC=CC(OCCCC2=CC=CC=C2)=CC=C1
CC=C1N=C(NC2=CC=CC3=CC=CC=C23)CN(C(=O)C4CC(O)CCO4)C1=S
C1OC=CC=C1C2NC(=O)[NH1]C=CC=C(CN3CCC(OC4=CC=C(C(C)C(C)(C)C)C=C4)CC3)C=C2
CC1=CC=C(C=2SC(N)=NC=2C3=CC=C(F)C(F)=C3)C=C1N4C=NC(C5)=CC(C)=NC(C)=C5C4=O
CC(C(=O)OCC1CCC(C2=CC=CC=C2)C1CCC3=CC(C(F)(F)F)=CC(C(F)(F)F)=C3)OC(=O)OCC(=O)O
CC=CC(C(N)=O)=CNC(C1=CC=C(C2=CN=C(C3CC3)N=C2)C=C1)F
O=S(=O)(C1=CC=CC=C1)N(CC2=CC=CN=C2)C=3SC4=CC=C(Cl)C=C4C=3Br
CN(C(=O)C1=COC2=CC=CC=C12)CCCCCN3CCCC3
C1C(C)S(=O)(=O)C=CC=C1CCCN2C=NC=CC3=C(C=C2C)CCC3CCCC
COC#CCC(N=C(O)C1=CC=CC=N1)C2=CC=C(F)C=C2C
O=C(NC1=CC=CC=N1)N2C=CC(C3=CC4=CC=CN=C4S3)=CC(C5=CC=CC=C5F)=N2
N#CCC(=O)NCC1N(CCCOC2=CC=CC(=C2)C(CC3=CC=CC=C3)CN4CCC4)CC1CC
C=CC1=CC(N2CCN(C=3C=CSC=3)CC2)=CC=C1NC(O)=NC4=CC=C(Cl)C=C4Cl
N12C3=CC=CC(=C3)OC=C1C=CC2C=O
COC1=CC=CC2=C1C=CC=CN(S(=O)(=O)C3=CC=CC=C3)C(C2)N(C)CC
CCNC(=O)N1CCC2=C(C3=NOC(C4=CC=C(OC(C)C)C(C#N)=C4)=N3)C=CC=C21
COC1=CC=CC2=C1OC3CC(O)C=CC23CCN(CCCCCCN4CCC(O)C(CC5=CC=CC=C5)CC4)C(=O)O
COCC=C1C(OCF)=C(C2=CC(C(F)(F)F)=NN2C3=CC=C(S(N)(=O)=O)C=C3)C(OC)=C1
CC1=CC(O)=C(C(=O)C2CCCN2S(=O)(=O)C3=CC=C(Cl)C=C3CCNC(C)=O)C1
O=C(NC1=CC(C(O)=NCC2=CN=CC=N2)=NN1C3=CC=CC=C3)C4=CC(C5=CC=C(F)C=N5)=C(Cl)C=C4Cl
C1OC=C2C=NC=C(C#N)C1(NCC3=CC=C(S(N)(=O)=O)C=C3C)C=C2NCCN(C)C
COCCC(C)(C)NC=C1C=CC(NC2CCC(NCC(O)C3=CC=CC(C(F)(F)F)=C3)CC2)=C1CC
CC=CC=CCC=NC1=CC=C(C2=C(Cl)C=CC=C2Cl)C=C1C#N
NC1=CC(NC2=NC=CC(C=CC=C(OC(F)F)C(C(F)(F)F)=C)=N2)=CC=N1
O=S(=O)(NC1=CC=CC=C1NC(COCOC2)NCCC3=CC=CC=C32)C4=CC=CC=C4
CN(CC(F)(F)F)CC1=CC=C2OC(C3=NN=CN3CC(C)(C)C4=CC=C(Cl)C=C4)=NC2=C1
CC=1SC=NC=1C(=O)NC2=CC=C(N3C(=O)C4=C(Cl)C=CC=C4C3=O)CC=C2
O=C(N=CSC1=CN=CN1C2OC)COC2O
C=C1C=CN=C(NC2C(OC3CCCN(CC4=CC(=O)CCC4OC)C3C)CCC2)C=CC=C1
C1OC2=CC=CC=C2CC(C)CCN1CCN3C=C4C(OCCO)=NC=CN4N3
C1NC=C(C2=CC=CC=C23)N=CC=CC=C(OCC=CC=C=C(C(=O)NC(C)CNC(C)=O)F)CC3=N1
O=C(CNC(=O)[NH1]C1=C(Br)C=CC=C1C=CC2=CC=CC=C2F)CC3=CC=CC=[N+1]3[O-1]
CCOC(C)CN1N=C(C2=CC(Cl)=C(N)C=C2F)C3=C(N)N=CN=C31
CCNC(=O)C1=C(N=CN1CCC2=CC=C(OC)C=C2N3)CC(COC(=O)C(C)C)CCC3
O1C2=CC=CC=C2OCC=3[NH1]C=C1C=3C(C4=CC=CC=C4)C5=NN=C[NH1]5
CS(=O)(=O)CCCOC=C1C(CO2)=CC=3[NH1]N=CC=3C=C2C1C(=O)NCC(F)(F)C(F)(F)C(F)(F)F
CC1=CC=C(F)C=C1C2=CC=CC(CN(C3CCC3)SC4=CC(C(=O)O)=CC=C4O)=C2
C1NC=NC=CC(NC=2C=C(N3CCN(C)CC3)ON=2)=N1
NS(=O)(=O)C=CC(C(=O)CSC=1N=C[NH1]N=1)C=CF
C=CCNC(=O)C1=CC2=C(NC3=CC=CC(Br)=C3)N=CN=C2C=C1OC(C)C(N)=O
CCN(CC)CCCOC=C1C=CC(NC2=NC3=CC(=N2)C=4C(=NN(C)C=4C5=CC=CC(Cl)=C5C)C3CC#N)=C1
O=C(O)CC(C(=O)NC1CN(C2=CC=C(C3=CC=CC=C3)C=C2)CC1)C4=CC=C([N+1](=O)[O-1])C=C4
NC1=CC(Cl)=NC(NCCN2CCOCC2)=N1
O=CCC1(C=CC=CC(S(=O)(=O)NCCC(CC2N(CC3=CC=CC=[N+1]3C)C4=CC=CC=C24)CC)=C1O)N
COC1=CC2=CC(C3NCCC(NC(=O)NC4=CC(Br)=CC(C(F)(F)F)=C4C)C3)=CC=NC2=C1
COCC1=C2C=CC=C1CC(C(=O)NC3CC4CCC3C4)=N[NH1]C2
CN(C)CCOC1=CC=C(C2=NOC(C3=CC=C(CN4CCC(O)C4)C=C3)=N2)C=C1
CCC1=C(N)N=CN=C1NCC2C(C=NC(C3=CC=C(N4CCOCC4)C=C3F)=C2NC5CC5C)CC
N1CC2=C3C=NC(NCC1(CNC4=C(Cl)C=CC=C4OCC)NC=N)C=C3S2
C1OC=CC=C1NC2=CC=C(NCC=3C=C(CC4=CC=CC=C4)ON=3)C=C2NC(OC)=C
C1NCCN1C2=CC=CC=C2OC3=C(F)C=C(F)C=C3Cl
O=C(O)CCNC(=O)C=CC=CC=C1C=C(CNC2CC(NC(=O)N(C3CCCCC3)CCC4=CC=C(F)C=C4)CC2C)C1C=C
CC=C(C)C1CC(C2C(C)(C)OC)=CC(OCCC(C)(C)COC)(CC)C=C12
ClC=NC1=CC2=CC=CC=C2N=C1O
O=S(=O)(NCCCN1CCN(C2=NOC3=CC=CC=C23)CC1)C4=CC=C5[NH1]N=CC5=C4
COC1=CC=C2C(=C1)C=CN2C3=CC(C4=CC=C(CN5CCOCC5)C=C4)=CC=C3C(N)=O
N=C(N)NC1=CC=C(NC(=O)CC2=CC=C(Cl)C=C2Cl)C=C1
CC1=CN=C(C2=CC(NC3=CC=CC(S(=O)(=O)C4=CC=CO4)=C3N)C=N2)C=N1
COC1=CC2=C(NC3=CC=C(Cl)C(Cl)=C3)N=CN=C2C=C1OCCC4N(C(=O)C=5C=COC=5C)CCO4
CCC1N(CC2=CC=CC=N2)C(=O)CC1(C3)CCN(CC4CCOCC4)CC3
CCC(=NNS(=O)(=O)C1=CC=CC2=CC=CN=C12)C=C(OC3C=NC(F)CCC3)C=C
C1OC=CC(N2CCCC2CNS(C)(=O)=O)C(C)=NN=C1
C1C=CC=CC1NC(=O)NC2=NC(C3=CC=CC=C3F)=CS2C(N)=O
COC(=O)C1=CC=C(OC)C(C=CN=C(NC(C)(C)CN)C)=C1
CC1=CC=C(NC(=O)C=2SC=CC=2S(=O)(=O)NC=3ON=C(C)C=3Br)C(C)=C1
CN(CCCC)C(=O)N1CC(C(=O)NC(C)(C)CO)CC1C(=O)NC2=CC=C(OC)C=C2
CC(C)CN=CC1=CC(N2CCOCC2)=CC=C1NCCN3CC[S+1](O)CC3
C12NC(=O)N3CCC2NCCN1C=CN=CC(C4=CC=C5C(=C4)C[NH1]N5)=C3CC
O=S(=O)(C1=CC=C(C2=CC=CC(F)=C2O)N=C1)N3CCCCC3NCC4=CC=CC=C4
NC(C(=O)NC1CC(F)C1)CN(C(=O)C2=CC=C(F)C=C2C3=CC=CC(Cl)=C3)C4CC4
O=C(NC=1[NH1]C2=CC3=CC=C2N=1)NCCCC3(C4NC(=O)OC5CC6CC(CC(C6)C5)C)C4
C#CC1=CC=CN=C(N2CC=NNCC(=O)NCC3CCCCC(=O)NO)[NH1]C2C34C5CN(CC(=O)NC(C)C)CCC5C=CC4C=C1
COC1=CC=CC(C)(C)CCN(C(=O)C2CN(C(C)(C)C)CC2C3=CC=C(C#N)C=C3)SC4CCCCC4C=C1
COC=C1C=C(C=NN(C2CCN(C(=O)C3=CC=C(C)C=C3)CC2)C(=O)CC4COC=O)C4OC(C)=C1
C1=2N(C)C3C=CC=C(CC=CNC=2C=CC=NC1(NC4=CC=C(N5CCNCCN(C)CC5)C=C4OC=N)COCCF)N=C3
O=C1OCCN1CCOCCCCCCNC2=C3C(=NC4=CC(Cl)=CC=C24)CCCC3
NC(CCC(=O)NC1=C(F)C=NC=C1C(F)F)F
C1OCC2=C3N=CC1(C=CC=C(CC(N4CCC(NCCC(F)(F)C)C4=N)C=NC(N)=C(C)C(C)=CC)C(F)=C)CN2N3
CC#CCOC=C1C=C(C(=O)N2CCC(OC3=CC=C(OC(C)=O)C=C3CCN4CCC4)OCC2C)C=C1
CC(=O)NC=C1C=C(N(C)C)C(NC2CC(C3=C(F)C=CC=C3C#N)CCC2)=N1
COC=C1C=C(C=CC(C2=CC=CC(OCCF)=C2)=N[NH1]C)OC=N1
CC1=CC(NC2=NC=CC(C=CC(=O)OCO)=C2)=CC=C1OC3=CC=C(C4=CC=CC=C4)C=C3
N1C=CN=C1C#CC=CC=C(C=NC(N2CCOCC2)=COC3=NC=C(C4CCCCC4)C3=N)C=C
O=C(NC1CCCCC1)NN=C(C2=CC=C(Cl)C=C2)C(C3=CC=C(Cl)C=C3Cl)=CCN4C=CN=C4NC5=CC=CN=C5
O=C(O)C=CC=NC=NCC1=C(C2=CC=C(F)C=C2)N=C3C=CC(F)=CN13
O=C(NC1=NC=C(CN2CCCCC2)S1)C3=NN=C(NC4=CC=CC=N4)S3
CC1=NOC(N2C(=O)C(O)(C3=CC=CC=C3)CCC4CCCCC42)=N1
CC(C)N1C(=O)C(NC2=CC=C3C(C=NN3C4CCOCC4)=C2)NCC(C)OC1COC
COC=CC=CC(OC1=NC2=CC=CC=C2N(C3=CC=C(C4NCCS(=O)(=O)C4)C=C3)C1=O)S
N1CCNC(=O)C=CN=CN=NN1CC2=CC=C3C=CC=CC3=N2
CC1=NOC(C2)=C1C=CC=C(COC3=CC=CC=4SC(C)=NC3=4)C2
COC1=C(C)C=C(CNC(C)=C(C(=O)O)C2CCCCCN(CC3=CC(C(F)(F)F)=CC(C(F)(F)F)=C3)C2)C=C1C
C=CC1C2=CC(OC(C)C)=CC(O)=C2N(CCOC(C)=O)C1
CC(C)OC1=CC=C(C=C1N2CCN(CC3=CC=CC=C3Cl)CC2)CCN(C)C=O
CC(C)CCC(NC(=O)C(S)C1=CC=CC=C1Br)B(O)O
CCN1C(=N2)NC(C1=O)C3=CC(C4=CC=CC=C4)=CC=C3CC25CCC6=CC=CC=C6CC5
C#CCNC(=O)CCCC1=CC=C(OCC2=CC=C(Br)C=C2)C=C1
N12S(=O)(=O)C3=CC(S(N)(=O)=O)=C(NC(=O)CN1CCC4N(C5=NC=C(C(=O)NO)C=N5)CCC4C)C3=C2
CCCNC(=O)N1C=C(C(=O)CCC2CCN(C)CC2)C3=CC=CC=C31
CCCCCNC1=CC(N2C(C)CN(C(=O)CCC3CCCCC3)CC2)=CC=C1NC(=O)C4=CC=CC(OC)=C4
CC(C)C(NC(=O)CN=C(C1CC1)NC2=CC=CC=C2NC(C3=CC=CC=C3)C4=O)N=C(C(F)(F)F)O4
COC1=CC2=C(NC3=CC=CC(Cl)=C3F)N=CN=C2C=C1OC4CCC5OCC(C4)N5
O=C1C=C(NC2=CC=C(NS(=O)(=O)C3=CC=CC=C3)C=C2)C=CC(C=4N=N[NH1]N=4)=CN1CC5=CC=CC=C5
CNC(O)=C(C1=CC=CC=C1)NC(C)=CC(=O)C2=CC3=CC(C4=CC=C(N)N=C4)=CC=C3S2
CC(C)(C)C(=O)NC1=CC=C2C(=C1)C=C(C(=O)NC3=CC=C(CCN4CCOCC4)C=C3)N2CCCCCO
O=C1C=CC(S(=O)(=O)C2=CC=C3[NH1]N=CC3=C2)=CN1C4CCNCC4
C1C=CC(NC2=CC=C(C(F)(F)F)C=C2)=NC1NCC3(O)CC3=N
CCN(CC)S(=O)(=O)C1=CC=C(NC(=S2)NCCC(C(O)(C3=CC=CC=C3)C4=CC=CC=C4C)C2)C=C1
CCCS(=O)(=O)N1CCC(NC2=NC(C)=NC=C2C=CN=C3[NH1]C=NC3)=NCSC1
CC#CCOC(=O)N1C=CC=C(OCCCN(C=NC(C2)=CC=CC=C2OCC)CF)C=C1
CN=CNC12CCCC1C(O)=NC(C3=CC=CC=C3)C2
CC(C)(C)NC(=O)C1CN(C2CC(O)CCC2NCCN)CC1C3=CC=CC=C3
COC=C1C=C(C=C(C)C(=O)N2CCC(NCC3=CC=NC4=CC=CC=C34)CC2CCC=CC=CC=C1)C=N
CCCC=1OC2=CC(C3CCC4=CC=CC=C4C3=O)=CC=C2C=1C
CN(C)C=1CN=CC2=CC(N3CC=C(Br)C(Cl)=C3)=NN2C=1
O=C(C1=CC=C(N2CCN(C3=NC=C(C(F)(F)F)C=N3)CC2)C=C14)NCCC(N5CCCC5)C4
CN1C(=O)C2=C(N=C3N2CCC4N3CCC5=CC=CC=C54)N(C)C1=O
COC1=CC(Cl)=C(C)C=C1NC(=O)NC=CN=COC2=CC=CC(=C2)CCC(CCC(=O)NO)O
C1C=CC=CC1S(=O)(=O)NC2=CC=C(C3=CC=CC=C3S(C)(=O)=O)C=C2C
OC(=NC1=CC=CC(CN2CCC(C(O)=NC3CCCCC3)CC2)=C1)C4=CN=CS4
CC=CC=C(C(=O)NC1=CC=C(Cl)C=C1)CNC=NC=C(N2CCC(N3CCCCC3)C4C2C)C(Cl)C=C4
N#CCNC1=CN=C(NC2CC(OC3=CC=CC(C(=O)O)=C3C)CCC2)N=C1N
C=C1C(N2CCN(CCCC3=CC=CC=C3)CC2=N)O1
COC=NC(NC1=CC=C(C(=O)NCCCCCCC(=O)NO)C=C1)=CC(C(C)C)=NNC
N#CC1=CC(=NC(=O)NCCCC2=CC(CO)=C(C=O)N=C2)[NH1]C=C1CCCCC
O=C(NC=1C2=CC=CN=C2NC=1C3=CC=CC=C3)C4=CC(Cl)=C(O)C(O)=C4
C1C=CSC1C(=O)NC2=CC([N+1](=O)[O-1])=CC=C2NCCCOC
C1C2=CC=C(C=CSC1NC3=CC=CC(N=S(C)(C)=O)=C3N)C=C2
CC(C1)CN(C2=CC=C(C#CC3=CC(F)=CC=C3F)C=N2)CCN1C(=O)C4=CC=C(C5=CC=CC=C5)C=C4
C=C(C)C(NC(=O)CN1CCC1(NS(=O)(=O)C2=CC=C(Cl)C(Cl)=C2Cl)COC)C(C)CO
CCS(=O)(=O)C=CC=C(C=C(C1=CC(F)=CC=C1OC)C(F)F)C=C
OC1=NC2=CC=CC=C2N1CCCN3CCN(C4=CC=C(F)C(F)=C4)CC3
NC=CC=C(S(=O)(=O)NC1=CC=CC2=CC=CC=C12)CF
C=NCCCOC(=O)COC1=CC=CC=2[NH1]C=C(C3CC3)C1=2
C1C=NOC=CC(NS(=O)(=O)C2=CC=CC3=C(N(C)C)C=CC=C23)=CC=C1
CCOC=1CSC(CC2=CC([N+1](=O)[O-1])=CO2)C=1
CC(C)OC1=CC=C(N=C2N=C(O)N(CC(C)(C)C(=O)O)C(=O)N2CC3CCCCC3C)C1
COC1=CC=CC=C1C=C(N)C(C(=CC)NC2=CC=C3C=C2)COC3=O
CCCS(=O)(=O)NCCOC1=C2C=CC(=C1)C(N3C=NC=CC(C=C4N(CC(=O)NC4)OC=N)=N3)CC2
COCCNC(=O)CC1=CC=C(C2=CC=NC(NC3=CC=C(C(F)(F)F)C=C3)=N2)C=C1
COC1=CC=C(C=2C=CN(C)N=2)C=C1NC3=NC=C4C=CN=C(N5CCOCC5)C4=N3
C12CC=CC=C(NN=C1CC(C)=CC=C(OC(F)(F)F)C=C)PC=C2
COC1=CC=C(C=NC2=CN=NN2C3=CC=CC(OC)=C3)C=C1
O=C(NCC1=CC=NC=C1)C2=CC=CC(NCCC(O)C3=CC=C4C=CC=CC4=C3)=C2
CCCCC(NC1=NC(C2=CC=NC=C2)=CC=C1C)=O
CCOC1=CC=C2C=C1C(=O)N(C3=CC=C(C(=N)NC(C)=O)C=C3)C2C
COC1=NC(C2=CC=C(C(F)(F)F)C=C2)=C3C=CN(C)C(=O)C3=N1
CN1CCN(C2=CC=C(NC(=O)C3=CC=C(C4=CC=CC=N4)C=C3)C=C2)CC1
O=C(CCC1CCN(CC2=CC=CC(F)=C2)CC1)N3CCC(C4=CC=CC=C4)C3
OC1=CC=C(CN2CCC3(NCC(C4=CC=CC=C4)C3C5=CC=C(Cl)C(Br)=C5)CC2)N=C1
CC1=C(OC2=CC=C(Cl)C=C2)C3=CC=C(O)C=C3C1(C)C
CC=CC=C(NCCN(CC1=CC=C2C(C3=CC=CC(F)=C3)=NN(C)C2=N1)CC)CO
O=C(C=CC1=CC=C(NCC2=CC=NC(F)=N2)C=C1)C3=CC=CC=C3O
C=12CC=CC=1N2CC3CC4CC(C4)C3CC5=CC(OC(F)(F)F)=CC=N5
O=C(NC1=CC=C(OC2CCN(S(=O)(=O)C3=CC=CC=C3)CC2C)C1)NC4=CC=CC=C4
C1OC2=CC=CN3N=CC(=N1)C(NCC=C4N(C)C(=O)C=C4OCCCO)S3=N2
CCNC(=O)OCC=1N=C(C2=CC=CC=N2)SC=1CCC
O=C(NC1=CC2=CC(C3=CC=CC(N4CCOCC4=O)=C3)=CC=C2[NH1]1)CC=CN(C5CC5C)C=O
S=C(NC1CCN(C2=CC=CC=C2)CC1)C3=CC=NC=C3
C1C=CC=CC1N2C=NC(N3CCC(C)C3)=NC(C)=C2C#N
O=C(NCCCCCN1C=CN=C1)SCCCCNC2=C3C(=NC4=CC=CC=C24)CCCC3
CN1C(=O)C(NC(=O)C2=CC=NC=C2)=C(NC3=CC=C(Cl)C(Cl)=C3)S1
O=C(CCCC1CN2CCN(O)CC2C1F)CC(Br)CC3=CC=C(Cl)C=C3
C1OC=CC=CC1NC=NC(=O)N(CCOCC)C=O
N#CC=C1C=C(F)C(C#CC(Cl)=CC(N)=NC(N)=N)C1
C1C(=O)NC(C)C2C=CC=C(OCCCN1C3=CC=NC(N4CCOCC4C)=N3)C2
CC1=CC(NC(=O)C(CCCN=C(N)N)NS(=O)(=O)C2=CC=CC=C2C=C)C=C1Cl
CN1CCN(C2=CC=C(C#CC=CC(=O)NC3=CC=CN=C3NC4=CC=C(N5C=CCCC5)C=C4)C=C2)CC1
OC1=NCCC=2C[NH1]C3(C=CC=CC=4C=CC(=NCCN=CC[NH1])C3=4)C=21
O=C(O)CC(=O)NC1C=C(C2=CC=C(C3=CN=C4C(CC5=CC=CC=C5F)=CC=CN34)C=N2)CC1
C1CCC=C1NC(=O)C2(CC(C)C)NC(=O)C=CN=CNC=CC=C2OCCCN3CCN(C)CC3C=C
C1C=C(NC2=C(C#N)C=NC=C2C=CCC3NCCC(CC(N)=O)=C3C)CC=4[NH1]C=CC1=4
COC=NC=C(N1N=C2C(=C1C(C)C)C(C3=CC=NC(N)=C3COC)N=C2NC(=N)CNCC4)CC=CC=C4
N#CC1=C2C(F)=CC1(S(=O)(=O)C3=CC(F)=CC=C3C4=NN=CC=CC=NN4)C2
CCN(CCC1=CC=CC=C1)CCCCNS(=O)(=O)C2=CC=C(OC)C=C2
NC1=CC=CC(=C12)NC(C3=CC=C(CNC(=O)CC(CN)CC4=CC=C(C(=N)N)C=C4C)C3C)CN2
FC=CC=CN1C=C(C2=NC=CC(NCCN3CCOCC3)=C2N)N1C=N
O=C(NC(CC1=CC=CC=C1)C(=O)NC2=CC=C(CCO)C=C2C3)CC(Br)=CC=C3OCC4=CC=CC=C4
COC1=CC=CC=C1CNC=C(N2C(=O)C(NC3=CC(F)=C(Cl)C=C3Cl)=N2)N(C)CC4=CC=CC=C4
COC(NC(=O)NCC1CC(NC(=O)C2CCOCC2C)C1C3)=CC=CC=N3
C12C(C)(O3)CCCN(C=NC(O)=CC2C=NN=C1C(C)(C)CC4=CC(C(F)(F)F)=CC(Cl)=C4F)CC3
CCC(=O)NC(CC1=CC=C(Cl)C(Cl)=C1)C(O)CNC(C)=O
C1C=C1C(C)OC=CC=CC=C2N=CSC2=C
COC(=O)C1=CC=C(C2=N[NH1]C3=CC=C(NC4CCCN4C)C=C23)C=C1
O=C(C1=CC=C(O)C=C1)N2CCCCC2CN3CCCC3C4=NC5=CC(C6=CC=C(F)C(F)=C6)=CN=C5S4
C1C=C2C=CC1(NC(=O)NCCN(C(=O)NC3=CC=C(C)C=C3)CC4=NC=CC=C4)C2
N1C(CC2=CC(F)=CC=C2F)C3CCC1N3C(=O)C(F)(F)F
CC(O)=NCC1=C=C(NC=NCC(C2=CC=C(Cl)C=C2)C3=CN=CC=N3)CC=C1C
O=C(O)CCC1C=CC(=CC2=C[NH1]C3=NC=CC=C23)CC=C1C4=CC(Cl)=CC(Cl)=C4
CC#CCOC1=CC=C(S(=O)(=O)C2C(C(=O)NO)CCN(C3CCCCC3)CC2)C=C1
N=C(O)N1CCCC2=CC(C3=CN=CC(COC4=CC=C(Cl)C(Cl)=C4)=C3)=CN=C21
O=C(NC1=CC=C(C(F)(F)F)C=N1)N2CCC(OC3=NC=C(C4=CC=CN=C4)[NH1]3)C2
O=C(O)C=CC=CC1=CC2=CC(O)=CC=C2N1C(=O)CCCC3=CC(Cl)=CC=C3Cl
COC1=CC=CC(OC)=C1C2CCCC(=O)N2CCC3=CC=C(C4=CC=CC=C4)S3
O=C(NC=1C=NN2C=CC(N3CCCC3C4=CC(F)=CC=C4F)=NC=12)C5CC5
CC(C)CC(CC(=O)NC1=CC=CC=C1)NCC(=O)N2CCC(N3CC4CC3C4)CC2C#N
C1S(=O)(=O)NCC2(CCCCC2)CN1C3CCN(C(=O)C4=CC=C(C=5N=N[NH1]N=5)N=C4)CC3C
COC1=CC=C(F)C=C1C2=CC=C3C=C(CCN4CCCC4C)C=CC3=C2
CCOC(=O)C=NN(C(=O)CC)C1=CC=C(NC(=O)N2CC3=CC=CC=C3C2)C=C1NC4=CC=CC=C4
CCC1=CC=CC2=C1CCCC2NNC(=O)CCN3CCN(C4=CC(Cl)=CN=C4OCC)CC3CC5CC5
O=C(CN1C(=O)[NH1]C2=CC=CC=C21)C3=CC=CC=C3
O=C(C[N+1]NCC1(O)CCC2=CC=CC=C21)N3C=CC=C(CNC(=O)C(CC4=CC=CC=C4)NCC5=CC=CC=C5C3)O
CCCCOC=CC=C(S(=O)(=O)N1CCN(CC)CC1C)C
CC1=CC=C(N=C(O)C2=CC=CC(C(C)(C)C)=C2)C=C1NC3=CN=C(NCC(C)C)N=C3C=CCN4CCOC4=C
N1S(=O)(=O)C=CC=C1N2N=C(C#CCNC(=O)COC3=CC=CC=C3OC)C2C4=CC=C(Cl)C=C4C=C
CC=C(C(=O)NC1=CC=C2[NH1]N=CC2=C1)C(C3=CC=CC(F)=C3)NN=C(C4=CC=CC=C45)C=CC=CN5
FC=CC(F)=CC=NNCC1=CN=N[NH1]1
COC1=CC=C(C2=COC=CC(OCCCCCCNC3=CC(=NC4=CC=CC=C34)CCCC=N)C=CC2)OC=C1
CN(CC1CCOCC1)CC2CN(C(=O)CN3C=C(N=C(O)C=4C=NN5C=CC=NC=45)C(C6=CC(Cl)=CC=C6OC(F)F)=N3)CC2
NC1=CC=CC(C2=CN=CC(C3=CC(Cl)=CC(Cl)=C3)=N2)=C1
O=C(NCC=1C=CSC=1)C2=CC=C(NC(=O)N3CC4=CC=CC=C4C3)C=C2
O=C(C=NC1=CC=CC=C1)N2C=CC3=C(C=CC(C(=O)N4CCOCC4)=C3)C=C2
NS(=O)(=O)C=CC=C(N1C(=O)C2=NC=CC=C2S1(=O)=O)C
CC(CNC1=CC=C(Cl)C(OCC(=O)O)=C12)C=NOC(C3=CC=C(CC4CC(F)(F)CCC4)C=C3)=N2
CC(C)(C)C(CCC1CC1)NC2C(CNC3=CC(Cl)=C(Cl)C=C3)=NC(C4=CC=CC=N4)C2
OC(C1=CC=CC=C1Cl)=NC2CCC=3N=CSC=32
OCCNC(=O)C=C1C2=NC=C(C3=CC=CC(C(F)(F)F)=C3)N2C(O)=NC=CC4=C1[NH1]C5=CC=CC=C45
O=C(O)CCCOC1=CC=C(Cl)C=C1CC=2SC=NC=2CCNC(O)=NCC=NC3=CN=C(NCCCN4CCOCC4)S3
C1NCCCN1CC(=O)N(C)CC2CCN(C3=CC=C(Cl)C(Cl)=C3)CC2C4=CC=CC=C4
N1=C(N2)C=CC=CC1(NC3=CC(C4CCC45)=CC=C3CNC(N6CC7CC6CO7)=NC=C5C(=O)C)C2
NC(=O)C=C1N=CC(OCC=C2C=CC(NC(=O)C3=CC=C(OC(F)(F)F)C=C3)=C2)=C1
CC(OC1=C(F)C=CC=C1NS(C)(=O)=O)C2=CC=C(Cl)C=C2
O=C1C(C2=CC=C(Cl)C=C2)=C(C3=CC=C(F)C=C3)OC1C4=CC=C(F)C=C4
O=C(O)CC1CCCC1C2=NC3=CC(Cl)=C(Cl)C=C3[NH1]2
O=C(C=CC1=CC=CC=C1N(C2CC2)SC3=C)C=CO3
O=C(CC1=CC=CC=C1)NC2CCC(CCN3CCC(C4=COC5=CC=CC=C45)CC3)CC2
CN1C=C(C=C2C(=O)NN=C2CC3=CC=C(CC(C)C)C=C3)C=C(C)[NH1]1
O=C(NC1=CC=C2C(=C1)CC(CO)(C(F)(F)F)C2)NC3CC(CF)C=CC(=O)C4=CC=CC=C43
CC(C)(C)C=C1C(NC(=O)NC2=CC=C(C3=CC=C4[NH1]C=CC4=C3)C=C2)=CC(N)=N1
CC(OC1=CC(C2=CC(C3NCC(O)C(O)C3O)=CN=C2N)=CC=C1N4C=CC=C4NC5)CC5
C#CC1=CC=C(CNC2=CC=CC(C(C)(C)NC(=O)C3=CC=C(OCCCC(F)(F)F)N=C3C2)N=N1)C=C
NC=NC=C(C=C1C=C(C2=CC=C(C3=CC=CC=C3CN4CCC(O)C4)C=C2)C=N1)C=N
CCCCC=NC1=CC(Cl)=CC=C1CNC(=O)OCC2=CC=CC=C2C#N
C1NC(=N)NC(C2=CC(Cl)=CC(Br)=C23)C=NN=C13
CC(C)NC(=O)C=C(C)NC(C)=C(C(=O)NCCCN(C)C)C(C=CC1=CN=CC=C1C)=NC=O
COC=CC1=C(N2CCN(C(=O)NN=CC3=CC=C([N+1](=O)[O-1])C=C3C)C2N)CN=C1OC
CC=1N=NSC=1C=NNC(=O)C2=CC3=C(C)C=CC=C3S2
CCC(F)(F)C1=CC(NC(=O)NS(=O)(=O)C2=CC(C(F)(F)F)=CCC(F)(F)F)=C2CC=C1F
C1COC=CC=C(NCCC1(OC=CC=C(C=2C(C)=N[NH1]C=2C)CC)COC)N
CC(=O)ON=C(COC(=O)N1CCN(C(=O)CCC2=CC=NC=C2)CC1C=O)OC3=CC=CC(C4=CC=CC=C4)=C3
C1OC=CC=C1CCNC(=O)C2=CC(C3=CC=CC=N3)=CC(N(C)C4=CC=CC=C4)=N2
FC1=CC=C(OC2=CC=C3C(=C2)CCN(CC4=CC=CC=C4F)CC3)C=C1
COC1=CC(Br)=CC(C2=C(Cl)C=CC(Cl)=C2F)=C1NC(=O)C3=CC=C(S(=O)(=O)NC4=CC(C)=CC=N4)C=C3
CCOC=C(NCCC(=O)N(C)CC1=CC=C(F)C(C(F)(F)F)=C1)NC=CC2=C(N)N=CN=C2C
NC1=NC(N2)=CC(Br)=C(NC3=CC=CC=C3)C(O)=NC2=N1
CCC=1C(C(=O)NCC2=CC=C(Cl)C(Cl)=C2)=NN(C3=CC=C(C(=N)O)C=C3Br)C=1NCC(C4=NC5=CC=CC=C5S4)OCCO
N1=C(O)NC=C(N=C(O)NC(C2OC3COC2C(O)C(O)C3OCF)F)C4=CC=CC=C41
O=C(NCCC(C1=CC=CC=C1Cl)N2CCOCC2C=O)COC3=CC=CC=C3Cl
C1OCC=C(C2=CC=CC=C2)N(C=CC(N3CCN(C)CC3=N)C=N)NC1
O=C(NC1=CC=C(O)C(F)=C1)C2=C(C3=CC=CC=C3)SC4=C2CCCC4
COC1=CC=CC(CC2=CN=C(N)N=C2N)=C1
C1NC(=O)C=CC=C(CCC2CN2CC3CN3C(=O)NC4CC5CCC(C4)N5CC)C=C1CO
NS(=O)(=O)C1C=C(NS(=O)(=O)C2=CC=CC=C2)C3=C(Cl)C=CC=C13
O=CC1=CC=CC=C1C2=CC=CC=C2C(O)=CSC3=CC=C(C4=CC=CC=N4)C=C3
O=C(NC(CC1=CC=C2C(=C1)CCCC2)=O)OOC3=CN=C(C4=CC=C(Cl)C=C4)[NH1]3
O=C(NC1C2C3CCC(C2)CC(C3)C1O4)CCCCC5=CC=C(F)C=C54
CC1(C)OC=CC=C1C=NN(C2=CC=C3C=C(C4=CC=C(C(=O)O)C=C4)C=CC3=C2NCCC)NCC
C=1CNCCC=1COCC=CC=CC=CC=CC=CC(=O)NC=C(F)C=NOC
NC1=CC=CC=C1NC(=O)C=C2C=C(SC3=CC=C(NC(=O)C=4C=NN(C5=CC=CC=C5)C=4)C=N3)N=C2
CN(C)C(=O)C(=CC1=CC=C2C=CC=CC2=C1)C3=CC=CC=C3
CN1C=C(C=CN=C(N)CC(C2=CC=C(NC3CCC(N4CCN(C)CC4)CC3)S2=C)C=N)C=N1
CC(N=C(O)CC=C(C1=CC=NO1)NC2=CC=CC=C2)OC3=CC=CC=C3Cl
CC(C)(CC=NC=C(C(F)(F)F)C=C(NCC1=CC=C(F)C=C1F)CC=N)OCCC2=CC=CN=C2C=O
CC(C)(C)OC(=O)NC(CC1=C[NH1]C2=CC=CC=C12)C(=O)N3CCN(CC4=CC=CC=C4)CC3
C1C=NN=C1C=CC=C(OC2CC2)C(COC3=CC=CC=C3)=N
CN1C=NC(N)=NC=NC(C2=CC=C(N3CCOCC3)O2)N=C1
CC1=CC=C(CNCC(O)COC2=CC=C(COC3=CC=C(CCC(=O)O)C=C3)C=C2CC(=O)NO)C=C1
CCCCCCCS=1C(CSCC(=O)C=C2CC3=C(S(C)(=O)=O)C=CC=C3[NH1]2)=C(C)C=1CC(=O)O
N1C2CC3CC(C2)C3(S(=O)(=O)C=CC=C(NC(=O)C4=CC=C(C(F)(F)F)C=C4)Cl)C1
CN1CC(N2CCOC(C3=CC=CC(N4CCC(F)(F)C4)=N3)=C(CCC)C25C)OC5CC1
O=C(CCC1=CC=C(C2=CN=CN=C2)C(F)=C1F)O
CS(=O)(=O)NCCCC1NC(C(=O)NCC2C3CC4CC(C3)CC2C4)C1
CC#CCNC1=CC=CC=C1NC(=O)C(C)C
CCC(C)(C)C(=O)C(=O)N1CCCC1C(=O)OCC(C)C
CCC1=CC(NC2=CC=C(OCCCN3CCCC3)C=C2N)C4=CC=CC=C14
C1OC=CC=C2C1NCCN(CCCC(=O)NCC3=CC=CC=C3Cl)C2=C
OCC1C(O)C(O)C(NC=NC2=C(N3C=CC4=CC=CC=C43)N=CN=C2)(O)C1O
CCCN(CCC1=CC(C(F)(F)F)=CC(C(F)(F)F)=C1)C(C(COC(C)(C)CCOC)C(=O)OCC2CCC2C=CC)(O)N(C)C
C1C(=O)NCCCN=C1C2=CC(C(=O)NCC(C3=CC=C(C#N)C=C3)C)=CC=C2N4CCCC4=O
CC(C)CC(NC(=O)COC1CCCCCC1)C(=O)C2=NO[N+1](C)(C3=CC=CC=C3)C2
COC1=CC=CC(OC)=C1OCCNCCCOC2=CC=CC=C2COC3=CC=C(C=4C=N[NH1]C=4)C=C3
CCC1CC(O)=NN=C1C2=CC=C3N=C(C4=CC=CC(OCC(O)CN5CCCCC5)=C4)OC3=C2
CN1CC(C2=CC=CC=C2)CCC(CNS(=O)(=O)C3=CC=CC4=CC=CC=C34)CC1
C1=COC1CN2CCC(CN=C(O)C3=CC=C4C=CC=CC4=C3)C2=C
O=C(O)C=C1C=C(C=C2OC=CC(CCC3=CC=C4C=CC=CC4=N3)=C2)C(C(=O)NO)=C1
CC1=NC=NCC=CN2C1NC(C)=C(C(=O)NC3=CC=CC=C3)C(=O)C2=CC#CC4=CC=C(N)N=C4
CCCCNC(=NC1=CC=C(F)C(F)=C1)S(=O)(=O)C2=CC=C(C(C)(C)C)C=C2
N#CC(C1=CC=C(F)C=C1)C2CCC(C)N2C(C3=CC=CC=C3Cl)C4=CC=CC=C4Br
CC(C)NCC1=C(C(=O)O)[NH1]C2=CC(Cl)=CC=C12
O=C(NC1=CC=C(C(F)(F)F)C=N1)N2CCC(OC3=CC=C(C(O)CC4CC4)C=C3)CC2
C1C=CC=C(N2N=C(C(C)(C)C)C=C2NC(=O)NC3=CC=C(OCC4=CC=CC(F)=C4Cl)C=CC=C3F)C1N
CC=C1C=CC(NC2=NC=C(C3=CC=CC=N3)O2)=CC(O)=C1NC4=CC=CC(C)=C4
CCCCC(NC(=O)CC1CCCC1C(OC(C)=O)C(C)CCCC(O)C(CC(C)C2)NC(=O)CNC(=O)C(CC(N)=O)C(C)CCCCC2)C=O
COC1=CC=CC2=C1CC(C)N2C(=O)NN=CC3=CC=NC=C3
CC(NCC1=CC=C(CNC(=O)C2=CC=CC=C2)C=C1)C=NNC(CC(F)CC)(C3=CC=CC=C3)CS
COC1=CC(C(=O)N2CCC(N3C(=O)OCC4=CC=CC=C43)CC2)=CC=C1N5CCN(C)CC5
CN(CCC1=CC=CC=C1Cl)C2CN(CC3CC4=CC=CC=C4C3)CCN2
CCCCCCCC1=CC=C(C=CC(C(N)=O)=CNC2=CC=C(S(N)(=O)=O)C(OC)=C2C)C1
CC1=CC(C)=CC(S(=O)(=O)NC(C(=O)NC2CC(CCCOC3=CC=CC=C3)CC2)C(C)C)C=C1
NC1=CC=C(CC2CC3N(C4=NC=C(C5NCCC(F)(F)C5)OC=C4CS3)C2)C=C1
CC(C)C1=CC=CC2=C1CCC(C(=O)NC(CN)C3=CC=CC=C3)N2S(=O)(=O)N(C)C
COC(=O)C(NS(=O)(=O)C1=CC=CC=C1C2=CC=C(C3=CN=C4OC=CC=C34)C(F)=C2)CC
CC(O)(C1=CC(NC(=O)C2=CC=C(C#N)C=N2)=CC=C1F)C(F)(F)F
O=C(NC=C1C=CC=C(OCCN2CCN(C(=O)C3=CC=CC=C3)CC2)C=C1NC4=C)C=CC(C(=O)O)=C4
CC(C)(C)OC(=O)NC(CC=1C=CN(C)N=1)C(=S)[NH1]C(=O)CC2CC(SCC3=CC=CC=C3)CN2
NC1CC=CCC(F)(F)C[NH1]C2=CC=CC2C1
CC(C)C1=CC(CC2=CC=CS2)=C3C(=C1)OC(O)(C(F)(F)F)C(=O)N3
CN(C(=O)COC1=CC=C2C(=C1)C(C)=C(C)N2CC3CC3CN4CCOCC4)CC5=CC=CC=C5
CC1=NC2=CC=C(CN(C)C3=CC=C(C(=O)NC(CCC(=O)O)C(=O)O)C=C3)C=C2C(=O)[NH1]1
CCCCCCCC(=O)SCCC=CCCC(=O)NCCO
C12C=CC1(N3N=C(C(C)(C)C)C=C3NC(=O)NC=CC4=C(S(=O)(=O)N5CCN(C)CC5)C6=CC=CC=C46)CC=N2
C1COC(=O)NCCN1C(=O)C(CC2=CC=C(OC(C)C)C=C2)NS(=O)(=O)C3=CC=C(C(=O)O)C=C3CC
C1NCCN(S(=O)(=O)NCCC(C(=O)NCC2=CC=C([N+1](=O)[O-1])C=C2C)(CCC(=O)C3CCCCC3)CC)C1
CCON=CC1=C(N)N=CN=C1NCC2C(C=NC(C3=CC=C(F)C=C3)=CN(C)C=N2)(C)N
CCC=CC1=C(S(=O)(=O)NCC2=CC(C=CC3=CC(C4CC4)=CC(C)=C3C=O)OCCNC5=CC=C(OC(C)(C)C)C=C5)N2C=C1
N12C=NC(C3=CC=CO3)=C4NC1(C=CC=C(C=5C=NN(C)C=5)C(S(=O)(=O)O)=C)NC24
CN1CCC2C1C(C)(CCC3=CC=CC=C3)CCC4(C=CC(=O)N4C)COC2
CCCN1C(=O)[NH1]C=2[NH1]C(C3=CC=C(OCC(=O)NCCC(O)C)C=C3N)C=2C1=O
O=C(N1CCNCC1OCCN(C2=CC=CC=C2)CC)N3CCCC3C4=CC=CC=C4
NCCC(=O)NC(CC1=CC=C(Cl)C=C1Cl)C(=O)NCCNC(CNC2=CC=C(N)C(Br)=C2)CC
O=C(N1CC(C2=CC=C(C(F)(F)F)N=C2)CC1C3=C)C=C4N=C(NC5=CC(C(F)(F)F)=NC=N5)C=NC4=C3
N#CC1=CC(S(=O)(=O)NC2=NC=C(Cl)S2)=CC=C1OC3=CC=CC=C3CC4=NN5C=CN(CCNC=6CS(C)=NC=6C4)OC5
CN(CC1=CC=CC=C12)CC=C3N=C(N4C=NC=C(C(C)(C)C)C(N)=NC(N)=C4O3)N2
CCNCC(C)(C)OC=NC(N1CCCC(C(N)=O)C1)=NC(C2=CC=CC=3[NH1]C=CC2=3)=N
CC=C1C(C)=CN=C(NC2=CC=C(NCC3=CC=CC(F)=C3)C=C2)OC[NH1]C=C1
C1NCC2NC#CC(=O)C=CSC1(NS(=O)(=O)C=CC3=C(C=C(Cl)C=C3Cl)S=C)CC2
C1CC(COC2=CC=C(F)C=N2)CN1C(=O)CC3CCCN3C4=C(Cl)C=CC=C4Cl
O=C(O)CCCCC=CC=CC1=NC2=CC(NC3CC4C(CC4C(=O)N)OC3)=NC=C2N1C=C
CS(=O)(=O)C1=CC=CC(=C1)C2CNCCC2COC3=CC=C(C=4C=CSN=4)C=C3
CC1NC(=O)C2OC(NC=NC=C(NCC(C3=CC=CC=C3)C4=CC=CC=C4)N=C1NCCON=C(C)ON=C)OC2O
ClC1=CC=CC2=C1C3=CC=CN=C3OC=CC=CC2NC4=NC=CC=C4N
CCS(=O)(=O)NCCCC(NC=C1C(C2=CC=CC(NCC3=CC=CC(F)=C3)=N2)=C(Cl)C=N1)C
NC(CC1=CC=C(O)C=C1)C(=O)NCC2C(O)CN3CCC(=O)CC3(C)C2C4CC4
CCC1=C(C2=CC=C3N=C4C=C(C3=N2)N(CC5CCOCC5)C(=O)N4CCNC6CCOCC6NC7=CC=C(F)C(F)=C7)C1=O
CONC1=C2C=C(Cl)C=CC2=CC(NCC3=CC=CO3)=NN=C1
C1C=CC(N)=NC(C2=CC=C(S(C)(=O)=O)C=C2)=C1
C1N(C(=O)CC)C(=O)CCCCN(S(=O)(=O)C2=CC=C3C=CC=CC3=C2)C1CCN(C)CC4=CC=CC=C4C
CCCN(CC1=CC=C(C=C2C=C(C=CC3=CC(NC4CN(C5=CC=C(C(F)(F)F)C=N5)CC4=O)=CC=N3)C=C2)CCl)C1CC(O)CO
N#CCCN1C(C=NCCNO)=CC(NCC2=CC=CC(Cl)=C2)=NC1=O
FC1=CC=C(SCC2N3CCCC34C5=CC=CC=C5C6(CCCC6)C4C2)N=C1
CONC(=NC1=CC(C(F)(F)F)=CC=C1Cl)N=CNCC2CCN(C3=NC=C(C)S3C)C2
O=C(CCN1CCN(C2=CC=CC=C2F)CC1)C3=CC4=CC=CC=C4O3
COC1=CC(CC(=O)NCC2CCNCC2)=CC=C1OCCCN3CCCC3
O=C(O)C=C1C=CC(OC23C=CC=NC(NC4=CC=CC(CCN5CCOCC5)=C4)=NN=C2N3CC6=CC=CCCC(=O)O)=C6C1
CC=C1CC=2C(C(=O)NCC3=CC=CC=C3Cl)=COC=2C=C1OC4CCOCC4
NCC(=O)NCCN(C(=O)OC1=CC=C([N+1](=O)[O-1])C=C1[N+1]=O)[O-1]
CC1=CC(C=CC(=O)C2=NC(N(C)C)=NN2C3=CC=C(F)C=C3)=CC=C1Cl
CC(C)NC(=O)N(C)CC1CCC(CN2CCC(C3=CC=CC=C3)CC2)CC1
C=1CC=C(N2C=CC=C(C(=O)O)C(C(F)(F)F)=C2)N(C3=CC=C(F)C=C3F)N=1
CC(C)(O)C1=CC=CC(NC2CN(CC3CCN(C4=CC=C(C#N)C=N4)CC3)OCC2)=C1
O=CN1CCC=C2C(C3=CN=CC(OCCN4CCOCC4)=C3)=CC=C21
CCCOC(C=CC=C(NCC(C)(C)CCC)CC(N)=O)=C(C1=CC=C(OC)C=C1)O
CC(C)(C)CNC(=O)C1CCCN1CCCCCCCCC=CC2=C(C3=CC=CC(CC=O)=C3)C=CC=C2N
C1CCCC(N1CC=CC(I)=CC(C(N)=O)=C)=O
COC1=CC2=CC(=C1)C(C(=CCCNC3C)NC(C)CC3=O)C(C)C(=O)CC2(C)C
CC1=NN(C)C(C)=C1N[S+1](=O)(O)C2=CC=C(CCC3=CC=C(F)C(CN(C)C)=C3)C=C2
CCCN=C(N1CC(C)(O)C1C=2O)C=NCC=3C=C(C#N)[NH1]C=3N(CC)C=2N
C1CCNC(=O)OCC2CCC3=CC1C=CC=C(CCNC(=O)OCCC4OCCCO4)OC2(N5CCCCC5C)OC3
CC=NC=CN=CC=CC(C#CCNC(=O)C=C1C=CN(CC2=CC(F)=CC(F)=C2)C1)=O
COC=CC=CN=C(NC1C(OC2=CC=C(C(C)(F)F)C=C2C)C1C)C=O
CC(C)OC1=CC=C(C2=NN=C(N3C=CC(CNCC(O)C4=CC=CC(Cl)=C4)=CC=N3)[NH1]2)C=C1
N#CC=CN=CN=C(NCC(O)C(F)F)F
CC=NC1=CC=CN=C1N(CC=C2C(C(F)(F)F)=CC(OC(F)(F)F)=C2)C=O
CC1=CC=C(C(=O)C=CC2=CC(CN3C=CC=N3)=CC=C2NCC4CCC4)C=C1N5C=CN=C5
COCCOC(C1=CC=CC=C1)CCC2NC=C(C(N)=O)C(NCCC(F)(F)F)=N2
CC(C)(O1)C=NC(S(=O)(=O)CCC2=CC=C(NC(=O)NC3=CC=C(C(F)(F)F)C=C3)C=C2)=NC=C1C(=O)O
NC(=O)C=C1N=C(N2CCCC2C(F)(F)C)OC=C1NC3=CC=CC(N4CCC(F)(F)C4)=C3
COC1=CC=CCC=C(C(=O)NC(CC2=CC=CC=C2)C(=O)N3CCC(CCCC4=CC=CC=C4)CC3O)C1
O=C(CCN1CCCC(C=O)N1CC2=CC=C(C(=O)O)O2)NC3=CC=CC(F)=C3F
N1C=NC=NC=CC=C1C#CCNC(=O)C=CC=CN(CC2=CC=CC(OC(F)(F)F)=C2)C
COCCNC=NC(CCC1=CC=CC=C1)=CN2C(C3=CC=C(C4(N)CCC4)C=C3)=NN=C2
O=C1C=CC(S(=O)(=O)CCOC)C=C1OCCCCCCNC2=CC=CC=C2CC=CC
CC=CC=C1C(NC(=O)NCC(CC2=CC(F)=CC=C2OC)CN3CCCC3C(=O)CC(C)C)C=N1
O=C(NNC1CCC1)C2CC3=CC=CC=C3CN2S(=O)(=O)C4=CC=CC5=NSN=C45
CCON=C(C1=CC=C2N=C(C)N=C(N)C2=C1C=CC)C(C(=O)NCCC3CC3N)=C
O=C(C1=CC(F)=C(F)C(F)=C1)NC2CC(CNCC3C(O)(C4=CC=C(Cl)C=C4)CCN3)CC2
O=C(NCC1=NOC2=CC=CC=C12)CC=C3C=CC=CC3=NC4=CC=CC=C4
O=C(C1=CC=C(F)C=C1)C2CCN(CCC3COCC4=CC=CC=C43)CC2
C1C(C)CCCC1C(=O)NCCN(C(=O)OCCC2C3CCC4(C3)C2C4C)CO
N#CC1=CC=C(C2=CC=C(CCNCC(O)C3=CC=CC(N)=N3)C=C2)C=C1
CCCCCCCC1CCC(=O)C=C1C(CC)(CCC)C(=O)O
CCCCC1C=CC(O)=CC(C2=CC=C(NC(=O)CO)C=C2)=C1
CC=CC=CC(NC(=O)CNC(C1=CC=C(Br)C=C1)=NC2=CC(S(=O)(=O)N(C)O)=CC=C2)SF
NC1=CC=C(C2=CC=N[NH1]2)C(C(=O)NCC(CC(=O)O)(C3=CC=CC=C3)CC)=C1
CCCOC1=CC=CC(CC2=CN3C(C4=CC=CC=C4)=CN=C3C2C#N)=C1
O=CCCCCCC1CCCCNC(=O)N(CC(=O)NC=C2C(=C=NC=C2)C=NC3=C)C=CC=C31
CCC=C(NC(=O)C=C1C=C(OC=C2C=NC(NC3CCC(=O)C3)=C2)C=C1)NNS(=O)(=O)C=CC=CC(F)=C
CCCC=C1C(C2NC=C3C=C(C4=CC=C(NC(C)=O)C=C4CNC3)NC(=O)C2)=CC=C1N5CCN(C)CC5
FC1=CC=C(CCN(CC2=CC=C(F)C=C2C3=CC=NN3CCN4CCOCC4)CC)C=C1
CC(NC1=CC(C2=C[NH1]C3=NC=NC(N4CCOCC4)=C23)=NC(O5)=C1F)=CC=C5
CCN(CC1=CC=CC=C1)C(=O)CCCN(C(=O)C2CCCN(C(=O)C(C3=CC=CC=C3)C4=CC=CC=C4C)C2)CC
CC(C)CC(OC(=O)NC(CC1=CC=CC=C1)C2=CC=CC=C2S(=O)(=O)N3CCOCC3CO)C(C)(C)C
COCCCN1C=CC(NC(=O)C2=CC=C(OC3=CC=NC=C3C4N=NN(C)C4=O)C2=CC)=N1
CNC(NC1(C)C)=NC=2C(C3=CC=C(Cl)C=C3)=CSC=2S1
O=C(NC1=CC=C(Cl)C=C1)OCC2OC2C3=CC=C([N+1](=O)[O-1])C=N3
CCN(C1C)C=CC=C1NC(=O)CCC=NC(COC2=CC=CC=C2C)C=CC=CC=C
OC1=CC=C(C=C1O)CCNCCCC
CCOCCCCSC1=NC(N)=NC(C2=CC=CC(NC(=O)CC3=CC=CC=C3)=C2)=N1
COC1C2(C)CC(C)S3C2=NC1=C(O)OC3=O
N#CCCNCCCOC(C1=CN=CN=CN=CNC=CC2=C(COC3=CC(OCCC4NCCC4COC)(C(F)(F)F)C=C3)C(Cl)C=C2)=CC1
COC=CC=NC=CC(N)=NC(C1=CN=CC(C2=CN=C3C=CC=CN23)=C1)=CC=C
C1NC(=O)C(C)(C2=CN(C)C3=CC(C#N)=CC=C23)CC1
O=CNC(=O)CC=CC(Cl)=C1COC(C2=CC=CC=C2)=C1S
CC(C)NC(C1=CC=C(C2=CC=C3C=CC=CC3=N2)C=C1)=C4NN=CC(C5=CC=C(OC(F)(F)F)C=C5)=C4
NC1CCN(CCCCC(=O)NC(=O)NC2=CC=C(Br)C=C2)CC1
CC1=CC=C(CC2CC(O)CC(O)CC2)C3=C1[NH1]C(=O)C4=CC=CC=C43
O=CCC1(CC1)CCNC=CC2=C(C3=N[NH1]C4=CC(C(F)(F)F)=CC=C34)C=C2
C1CCS(=O)(=O)NC2CC1(CCCNC=CN=C3N=C(N)N=C(N)C3=N)CC2
CC(C)N(C1=CC=C(CNC(C2=CC=C(C3=NN=C[NH1]3)N=C2)C=O)C=C1)C(F)(F)F
CC1=C2C=CC(NC(=O)NC3=CC(C(F)(F)F)=CC=N3)=CC=C2N1CC4=CC5=CC(C6=CC=CC=C6)=CC=C5[NH1]4
CC1=CC(N2C=NC=C3C=C(CC=CN(C)C(=O)C=4C=CSC=4)C=C23)=NC=C1CN5CCC(O)(C(C)C)CC5
CC=C1C=CC(C(=O)CCCN(C)C=C)C2=CC=C(OC)C=C12
CCN(CC)CC1CC2CC3=CC=CC=C3C4=CC=CC=C4N2O1
COC1=CC=2OC(C3=CC=C(F)C(OC(F)F)=C3)=NC=2C=C1N4CCCC4CC(N)=O
CC(C)C1=CC2=C(O)C=CC=C2C=CC(OCCCCCN3C=CN=C3)=CC=C1O
CC(C)(O)C(F)CN=C(O)C1=CN=C(N2N=CC3=CC(C#N)=CN=C32)C=C1NC4CCOCC4
CC1=C(Cl)C=CC=C1CN2C=CN=C2C(C)C3=CC=C(C=4N=N[NH1]N=4)C=C3
O=C(NC(=O)C1=CC=C2C=C[NH1]C2=C1)C3CCCCC3NCCCCC4=CC=C(O)C=C4
COC(=O)C(C)(C)C(C1=CC=C(S(C)(=O)=O)C=C1)NC(=O)C2=CC=C(C)C=C2
CC(=O)N1C(CC2=CC(F)=CC(F)=C2)C(O)CNCCC(C)C3=CC(C4=CC(C)=CC=C4C)=CC=C3C1
CC1=CC=CC(Cl)=C1NC(=O)C2=CC=C(NC3=NC(CCCC4CCCCC4)=C[NH1]3)C=C2
COC1=CC=C(C(=O)NC2=CC=C(OC3=CC=C4C(=C3)OCO4)C=C2)C=C1
COC=C1C=C(C(=O)C=CC2=CC=C(Br)C(C)=C2)C=C1N3CCN(C)CC3
CC1=CC(O)=CN=C1C2=CC(NS(=O)(=O)C3=CC=C(Cl)C(Cl)=C3C)C=C2Cl
COCC1=CC=C(F)C(C(O)=NCCN(CC2=CC=CC(C)=N2)CC)=N1
CC(C1=CC=NC=C1)CCC2CC(O)(C3=CC=C(F)C=C3)C=NC2
C1OC2=CC=CC(=C2)CC1(CC3CNS(=O)(=O)N3CC)C=O
CCN(CC)C(=O)CC1CC(NC(=O)C2=CC(F)=CC(OCC3CC3)=C2)CC1
CC1=CC=CC2=C1C=CN(C(C)(C)C)C3=CC(C(F)(F)F)=NN3C2
CN=C1[NH1]C(NC2=CC=NC(C3=CC=CC=C3)=C2Cl)=NC=C1C(F)(F)F
[C-1]#[N+1]C=C1C=C(NC(C2=NN=C(C3=CC=CC(F)=C3)O2)C(C)O)C(CF)CC=C1Cl
O=C(NCC1=CC=C(S(=O)(=O)C2=CC=CC(Cl)=C2)C=C13)C=CC=C(C(=O)NC4CCC(C(=O)O)CC4CF)C3
O=C[NH1]C=CC=CC(N1C=CN=C1)=CS
O=C(C=CC1=CN=C(NC2=CC=CC=3C=CN(C)C2=3)S14C=N)C=CN4
CC(C(=O)O)C=CC=C(NC1=NC(C2=CC=CC(Cl)=C2)=NC=C1Cl)C
CNC(=O)NCCC(NC=C(N(C)C=CC(C)=CC(NC1=NC2=CC=NC=C2O1)=CC)C3=CC=CC=C3Cl)C
CCN=C1NC2C(NCC3NC3C)=CC=C(C(=O)CC4CCCC4)C=C2OC1S
C12C(C)OB2C=CC=C1NC(=O)C=3N=COC=3CC4=CC=CC5=CC=CC=C45
CNC(OC1=CC=C(Cl)C=C1Cl)=CC(C(=O)NC2=CC=C(Cl)C=C2)=C(O)C3=CC=CC=C3
C=C(NC(=O)C(C)NC(=O)C(=O)C(CC1=CC=CC=C1)CC)C(=O)N2CCCC2
O=C(N1CC=NC=C(SC2=NC=CC([N+1](=O)[O-1])=C2)S1)C3=CC=CC=C3
CN1C=CN=C1COC=C2C(Cl)=C(COC3=CC=C(C(=N)N)C=C3)C=C2
C1C2=NOC(NCC3=CC=NC=N3)=C2C(N)=C1C4=NC(C)=C5C=CC=CC5=N4
COC=CC=C1CS=2C(C=C3N=CC(C4=CN(C(C)C)N=C4CC5=CC=CC=C5)C=N3)=NC1=2
CC(C)(C)C1=CC=C(C=CC=CC(=O)NC(=O)C2=CC=CC=C2O)C=C1
CC(C)C1=NC(NC2CCC(O)CC2)=NC=CC=C(NC(=O)CC3=CC(OC(F)(F)F)=CC=N3)C=C1
C1=CC=C(N2N=C(CCC3CN(CC4=CC=CC=C4)CC3CC5)CN=C25)C1
CCNC1=CC(N2C=C(CN3CC(C(=O)O)C3)C(C)=N2)=NC=C1C(F)(F)F
C1C(=O)NCCN1C(=O)CN2C=C(N=C(O)C=3C=NN4C=CC=NC=34)C(C5=CC(Cl)=CC=C5OC(F)F)=N2
COC(=O)C=CCCSC(N)C=O
O=C(O)CC=CC=CC=1[NH1]C2=NC=CC=C2C=1C=CC3=C(Cl)C=CC=C3
C1NC=CC(N=CN=C(N)N=CN=C1N2CCC(N3CCOCC3)CC2N)=N
CC(CO)NC1=CC(C=CC2=C(C(N)=O)C=C(N)C=C2O)=NN=C1C
FC(F)(F)C1=CC=CC=C1SCC2CCNCC2
COC1=CN=CC=C1CN2CCC(CNC(=O)C3=CC=C(Cl)C=C3Cl)CC2
N#CC1(OCC2=CC=C(S(N)(=O)=O)C=C2)C(O)C(O)C(O)C1O
C1C=CC=CC1(NC(=O)C2=CC(C3=CC=C(Cl)C=C3)=NC=N2)NC4=CC=CC=N4
C1OC=CN=CC1C(C)NC2=NC=CC(NC3=CC(C)=CC(C)=N3)=N2
CCCC(O)C(CNCC1=CC=C(C)C=C1C)NC(=O)CNC(=O)C2=CC(C(F)(F)F)=CC=C2NC=O
O=C(CCCCCCCC1=CC=CC=C1)NO
CC=C1C=C(N2N=CC=C2C3=CC=NC(NC4CCCCC4)=N3)C=N1
CCOC1=CC2=CC=C1N3N=NC=C3C2C=CC=CS(=O)(=O)C=O
N#CC1=NC(S(=O)(=O)C2=CC=CC=C2OC(F)F)=CC=C1N3CCCC3
C1=CC=C1CNCCC(NC=C(C2=CC=CC=C2)N=C(C3C=NNC4CCN(CC(C)CC)CN4)C3)=NCC
COC1=CC(C(=O)NC2CCN(C)CC2)=CC=C1NC3=NC=C4C(=N3)C=5C=NN(C)C=5CC6=CC=CC(Cl)=C6CC4
C1CC(C2=CC=C(C3=CC=CC=C3)C=C2)=NN1C4=CC=C(CO)C=C4
CC1=CC=CC(NC(=O)CC23CC4CC(CC(C4)C2)C3)=C1
OCC1OC(N2C=NC3=C(NCCCC4=CC=CC=C4)N=CN=C32)C(O)C1O
CCC(F)(F)C1=NC2=CC=C(N3CCCC(C(=O)NCC(N)=O)C3)N=C2N1CCCCC(C)(C)CN=N[NH1]N
CC(C)CC(CC(=O)NO)C(=O)NC(CC1=C[NH1]C2=CC=CC=C12)C(=O)NC(CC(=O)O)C(=O)NC(CC3=CC=CC=C3)C(N)=O
C=CCNC(C1=NC=CN=C1OC(NCC2CC(CCCO)C(C)C2)CCC)=NC3=CC=CC=C3CBr
CC(C)CC(C=O)NC(=O)C(CN1C=CC=N1)NC(=O)C(C2=CC=CC=C2)C3=CC=CC=C3
CC1=CC(C(=O)NC2CCN(C)CC2)=CC=C1NC3=NC=C(C(F)(F)F)C=N3
O=CC=CC1=CC=C(OCCC2=C[NH1]C=N2)C3=C1NCCC3
NC1=CC=CC=C1NC(=O)C2=CC=C(CNC3=NC=CC(N4CCC(NC5CCOCC5)C4)=N3)C=C2
CN1C=C(C2=CC(S(C)(=O)=O)=CC=C2OC3CCCOC3)CC=4C=C[NH1]C=4C1=O
FCCN(C=CN=CC=C(CN1CCOCC1)C=C)CC
O=S(=O)(NC1=CC=CC=C1Cl)C2=CC=C(OCC3=CC=C(Br)C=C3)C=C2F
COC=CC1=CC=C(C(=O)N2CCCN3CCC(C(=O)NO)NC(=O)CS3C2C)C1
N#CCNC(=O)CC1C(S(=O)(=O)C2=CC=C(Cl)C=C2Cl)CN1C(=O)C(C3=CC=C(Cl)C=C3)C4CCCC4C
CC(NC1=NC=C(F)C(N2C(=O)OCC2C(C)O)=N1)C3=CC(C(F)(F)F)=CC(C(F)(F)F)=C3
C12=CCCCC2(NCC1(NC(=O)CNC3=NC=NC4=CC=C(C(F)(F)F)C=C34)CC)C
CS(=O)(=O)NC=C1C=CC(C2=CN=CC(C3=CC=C(C4CC(N)CC4)N=C3)=C2)=C[NH1]1
NC=NC=C(C=CC=CC1(NCCC(F)(F)C1=N)C)CF
COC1=CC=C(C(=O)NC(C(=O)NC(CCCN2CCC(C3=CC=CC=C3)CC2)CC4=CC=CC=C4)CC)C(C5=CC=C(Br)C=C5)=C1
CC=CC=CC(N1N=C(CC2CN(CC3=NC=CN3CC)CC2C)C1NC4=CC(C)=CCC)=N4
CC=C1C=CC(C2=CC(N3C=NC=N3)=NC(N)=N2)=C1
CCCCCCCC1=NC(O)=CC(O)=N1
CCC1=CC=NC=C(OC2=CC=CC(=C2)CCN(CC3CCCOC3)CCC)NC1
CC1=NN(C2=CC=CC(F)=C2)C(C)=C1CC=NC3=CC=CC(CC(C4CC4)CC5OC5)=C3
CN(C)C(=O)C=CC=C=CN1C(C2=CC=CC(C3=CC=NC=N3)=C2)=NC4=CC=C(OCCN5CCCC5)C=C41
CNC(NC1=C(Cl)C=CC(CNC(=O)C(C)(C)C)=C1Cl)=NC=CC(C(=O)NC(CC(=O)O)CC(F)F)F
C=C(C1=CC=C(Br)C(I)=C1)NCC2C(CN3C=NC=N3)(C4CCCCC4)CC2
C=C(C)CCC1N2CCC(CC2)C3=CC=C(N4C=CC=N4)C=C31
CC(F)CC(NC(=O)C(CC(C)C)NC(=O)C1CC2=CC=CC=C2CN1C(C)OC)C(C)(C)C
CC(=O)NC1=CC=C(OCCCC2=C[NH1]C=N2)C=C1
COC=C(CNCC1=CC=NC(C)=C1)C2=NC3=CC=CC=C3N2C(CO)CF
CC(C)C(=O)NCC1C(C(=O)N2CCC(C3=CC(F)=CC(F)=C3C(F)(F)F)CC2)(C4=NC=CC(C(F)(F)F)=N4)CC1
O=C(C=CC1=CC=CC=C1)N2CCCCC23C=NOC(C4=CC5=CC=CC=C5O4)=N3
CCC12CCC3=CC=C(OS(N)(=O)=O)C=C3C1CCC2NS(=O)(=O)C4=CC=CC(OC(F)(F)F)=C4
CC1(NC(=O)COC2=CC=CC3=CN=CC=C23)CCCCCCCCCC1
COC1=CC=C(CCN2CCN(C3=CC=CC=C3S(C)(=O)=O)CC2C)C1
COC1=CC=C(OC(F)(F)F)C=C1C2=NC=CN=[N+1]2[O-1]
O=C(CC1CN(C=CC=C(C=CSC(=O)NCC)NC)CN1C2=CC3=CC=C)C=C3N2CN
NCCCCCCCCN=CC1=CC=CC=C1N2CC=C3C=CC=NC3=C2C
COC=C1C=C(NCC2=CC=C(CC3CCCN3N)C2)C(C4=CC=CC(N)=C4)=C1
BrC1=CN=C(NC2=CC=C(C3CNCCO3)C=C2)N=C1NCC4CC4
COC1=CC(F)=CC=C1N2CCN(C3C=CN4N=C(C)C=C(C)C4=N3)CC2
FC1=CC=CN=C1C2=CC3=C(NC4=NC=CC(Cl)=C4)N=CN=C3C=N2
O=C[NH1]N=C1C2=CC=C(C=C2)CN1C3CC3C4=CC=CC=C4
CC1=CC=C(F)C=C1CNC(=O)CNC(C)=C2NC(C(=O)NC(CCCNC(=N)N3)C(=O)CCC3)COC2=O
N=C(N)NCCCC(NC(=O)C1=CC=C(Cl)C=C1Cl)C=O
CC1=CC=C(C2=CC=CC=C2COC(N)=NC(C3=CC=C([NH1]3)C4(CCCC4C)CCCN)=C)N=C1C
CNCCC(N)C(=O)NCC1NC2=CC=CC=C2CCCC3=CC=CC=C31
NS(=O)(=O)C=C1C=C(C(=O)O)C(NC2=NC(C(=O)O)=NO2)=C1
N#CC1=CC=C(OCC2=CC=CC=C2)C=C1C=NC=CC=CC(C(=O)NC3CCCC3)=C[NH1]
CC(C=C1C=C(CC2=CC(=O)NCCC2C)C1N3)CCC4(C(C(F)(F)C)C4F)CC3
CSC=C(C)N=CN=C(NC=C(Cl)C(NC1CCOCC1)=CCl)CNC2CCNCC2
CC1=NN(CCC)C12C=NC(C3CC3)=NC(N4CC(C)OC4)=C2CNC(=O)OC(C5=CC(C(F)(F)F)=CC(C(F)(F)F)=C5)C=O
CC1=CC(NC(=O)NC=2C=C([NH1]OC=CN=CSC=CC3CCCN3C)C=2N)O1
CC(C)(C)CC#CC1=CC=C(OC(F)F)C=C1CNC(=O)C=2[NH1]C(N)=NC=2C=CC#N
CC(C)CC(C(=O)N1CC#N)C=C2C=CC1(OCCCNCC(O)C(O)C(O)C)C2
O=C(N=C1SSC2=NCCN21)C3=CC(Cl)=C(O)C=C3O
COC1=CC=C(N2N=NN=C2C(F)(F)F)C=C1OC3=CC=C(CCC(=O)O)C=C3
CCC(=O)NCCCC1=CCOC=CC(OCC2=CC=CC=C2)=CC=C1C(=O)C(=O)OC(COSC)C3=CC=CC=C3
NC(CS)SCC1=CC=CC=C1
CS(=O)(=O)NCCNC1=CC=CC2=C1C=CN2C=CC=NCNCCCCCCN=O
COC1=CC=C(C2=C1OCCCN3CCCC3)CNC2=O
COCCC1N(CC=NC=NNC(C)=NC(C=CC2=C(OCCF)C(CF)=CC=C2F)=C)C1
CNCCN(C1=NC(N)=NC=C1OC2=CC(OC3=CC=CC=C3)=CC=C2)F
N=C(N1)C=CC=COC(=O)CN2CCC3(NC(=O)N(C4=CC=CC=C4)C5=CC=CC=C53)CC2C=C1
CS(=O)(=O)C=CC=CCC=1[NH1]C2=CC=CC=C2C=1C3=CC=C(F)C=C3F
COC1=N[NH1]C=C2C=NC(NC(O)=NC(C)C3=CC=C(F)C=C3F)=C12
NCC1C=C2C(F)=CC(OCC3CCN(CC4=CC5=C(C=C4Cl)OCO5)C3)=C2CCCC1
O=CC1=C(O)C(O)=C(O)C(O)=C1
C12NCCN2CC=CC=C1C3=CC=4N=CN(C)C(=O)C=4C(NC(N)=O)=N3
CC1=NN(C2=CC=C(C3=CC=CC=C3OC)C=C2)C(C)=C1CC(=O)O
CCC(=CC1CC=C(C)CC1=O)NS(=O)(=O)C=C2C=C(C=C3C=C(CC4CCC[N+1](C)(C)C4)C=C3)C=C2
O=C(C1=CC=C(OCCCCN2CCCC2)C=C1)N3CCCC3CN4CCCC4
O=C(O)C=CC1=CCCCC(NC(C)C)OC(=O)C(=O)C=CC(C2=CC=CC=C2)=CC(=O)OO1
CNN=C(C1=CC=CC(NC(C)=O)=C1C)C2CCC(C(F)(F)F)CC2
CC(C)NCC(O)CN=C(O)C1=CC=CC(OCC2CC2)=C1
COCCOC1=CC=C(NC=CN=CCN2C3=CC(C(=O)N(C4CC4)CCC(F)F)CONC3C(C)=CC=C2C)C=C1NCC5=CC(Cl)=CC=N5
COC=C1C=C2C=C(CCC(NCCCCCCNC3=C4C(=NC5=CC=CC=C35)CCCCC4)CC(=O)NC(C)CC6CCCC6)CC=C1C2
CCC=CC(O1)=CC=2N=C(C3=CC=CN=C3N4CCN(C5=CC=CC=C5Cl)CC4)[NH1]C1=2
CCCC1C(CCCCCOC=O)OCCC12CCCN(CC=CC3=CC=C(OCC(=O)NC)CC(C)=CO3)C2
CC(C)(NC(O)C1=CC2=CC(=C1)C3CN=CN3N)C2=O
CCC(NC1=CC=C(CC(C)C)C=C1)=NN(C2=CC=C3C=CC=CC3=N2)CC4=CC=C(S(C)(=O)=O)C=C4
O=C(O)CC=C1C=CC(OC2CCN(CC3=CC=C(OC4=CC=CC=C4)C=C3)CC2)=C1N5CCCCC5
NCC(F)(F)CN1CCC(COC2=CC(C(F)(F)F)=CC(C3=CC=CC=C3F)=N2)CC1
ClC=CC=C(N1C=CN=CN=CC=C1)CN2C=CC=C2
CCN(CCO)C1=NC(C)=NC2=C1C(C)=NN2C3=CC=C(C(C)C)N3C
CC1=CC=CC=C1C2=CN=C3OC=C(C4=CC=CC(CC(=O)O)=C4Cl)C3=C2
CNC(=O)C(CC1=CC=C2C=CC=CC2=C1)NC(=O)C(CC3=C[NH1]C4=CC=CC=C34)NC(=O)CC(C)(C)N
O1C(CCCC2=CC=C(F)C=C2)=NC(C3CCCCC3)=N1
CN(C)C=C1C=C(OC2=CC(O)=CC(N3CCSCC3)=C2C4=CC=CC(CNC(C)=O)=C4)C=C1
CNC1=CC(CN(CC2CCC(C(=O)O)CC2)C(=O)C3=CC=C(C4CC4)C(Cl)=C3N5CCCC(C)C)C5=C1
CC=C1C=C(N2N=CC=N2)C(C(=O)NC3CCOCC3CC4=CC(C(=N)O)=NC=C4C)=C1
CC(CC1=CC=C2C=CC=CC2=C1)NCC(O)COC(CC3=CC=CC=C3)C(=O)OCCCC
CC(C)(C)CC=C(NC(=O)NC1=CC=C(F)C=C1)NN=C(O2)CC(CNS(=O)(=O)C3=CC=CS3=C)N(C4=CC=CC(O)=C4)C2=O
CNCCNC=C1C=C(NC2=CC=C(Br)C(F)=C2)N3N=CC(Cl)=C3C=N1
C=CCCCC1NCC(C2=CC=C3C=CC=CC3=C2)CC1
N#CC1CCCCN1C(=O)C(N2)CCCNCC2
CCCS(=O)(=O)NC1=CC=CC(SC=NC(C)=C(C)C(=O)NC2CCCC2)=C1
COC1=CC=C(S2C=C3C=C(NC4=CC=CC(OCCN(C)C)=C4)C=NC(C)=C3S2)C=C1
O=C(CC1=CC=CC=C1)OCCCC2NCCN2S(=O)(=O)C3=CC=C(Cl)C=C3
C1C(O)CCC(C2=CC3=C(O2)C=C4N3C=CC5=C(N6C=CC(Br)=CC6=N5)C4)CC1
FC(F)CC1=NC(NC2CCN(CCCNC=CC3=CC=C4C=CC=CC4=C3)CC2)=NC1Cl
C1C=C2C=C(NC3=CC=C(C(C)(C)C)C=C3)C=NC(C)=C2N1CCCNS(=O)(=O)C4=CC=C5N=CSC5=C4
O=C(NC1CCCCCC1)C=CC2=CN3C(C4=CC=CC=C4Cl)=NN(CCC5=CC=CC(F)=C5)C32
CNC(=O)C=C(CC(O)=NC1=NC(C2=CC=C(C)O2)=CS1)C3=CC(F)=CC=C3
O=C(NC1CCC(O)CN1C2=CC=C(C3CCCCC3)CF)C24C=C5N=CN=C(NCC6=CC=CC(Cl)=C6F)[NH1]C5=C4
CC(N)C1=CC=CC(OC2=CC=C(C(N)=O)C=C2)=C1
CN1C=C(CCN2CCN(C3=CC=C4C=CC=CC4=N3)CC2)C=N1
NC(=O)NN=C(C1=CC=CC=C1)CCC=NC(=O)NC=2C=C[NH1]N=2
COC=C1C=C(C2=NC1(C3=CC=C4C(=C3)CCN4CC=CC=CC=C)NO2)C=COC
O=C(NC1C2=CC=CC=C2CC1O)C(O)CN3CCC(O)(CCN4CC5C(C=NC(O6)=CCOC7=CC=CC=C7C6C5)CC4C)C3
COC1=CC2=C(C=C1OC)CN(CCCCC3C=NN=C(NC4=CC=C(N5CCN(C(=O)OC(C)(C)C)CC5)C=C4O)C=C3)CCCC2
CCNC(=NS(=O)(=O)C1=CC(Br)=CC=C1N2)CC(C3CC3)=NN2
COCC(N=C(O)C1CC2CC2N1C(O)=NC=C3N(C(=N)O)C=CC=NC3)=CC4=C(F)C=CC(F)=C4F
COC1=CC=C(C=C1OC)C=NOC(CN2CCN(S(=O)(=O)C3=CC=CC(C)=C3)CC2C)NCC(C)(C)C
NCC=C1C=C(CNC=CC2=CC=NC=3[NH1]C=C(C2=3)CCCNC4CCC)C4C=C1
CCC1=NC(N)=NC(N)=C1C2=CC3=CC(=C2)N(CC=4CC(C5=NN=N[NH1]5)=NC=4)CCCO3
CC(C1)CCN(C2=C3C=CC(=C2)N=C1CC(C)(C)CN)CCN3C(C)C
N#CC1CC(NC2CC(C(=O)NO)CC2)CC1N3C=C(C(=N)O)C(NC4=CC=C(Cl)C=C4)=N3
CCCN(C1=NC(N)=C(C#N)C(CC2CCOCC2)=N1)C3(C(N)=O)C=NC4=CC=CC=C43
O=C(C1=CC=NC=C12)NCCC(N=CC=C3C(C4=CC=C(N5CCCC5=O)C=C4)=C(Cl)[NH1]3)C2
CC(C)NC(=O)C1=C(NC=2C=C(C(C)C)[NH1]N=2)SC3=C1CCCC3
COC=CC=C(C=CN(CC(=O)N1CCN(S(C)(=O)=O)CC1C2)NC(C3=CC=C(S(C)(=O)=O)C=C3)=NO2)C=C
C1OC2=CC(C(C)C)=CC(=C2)S(=O)(=O)N1COCCN(C3=CC=C(C4=CC=C[NH1]4)C=C3)CCC
COC1=NC(NC2=CC=C(OCC(=O)NO)C=C2)=NC=C1C(F)(F)F
N#CC=CC1=C(OCC2COC(NC3=C(C(=N)N)C=NSC3)C2)C=NC=C1C(F)(F)F
COC1=CC(C2=CC=CC(F)=C2)=C(C)C=C1N3C(=O)C=CC4=CC(S(=O)(=O)NC=5C=CON=5)=CC=C43
C1C(=O)NC2=CC(C3=CC=C(C)C=C3)=NCC=CN(C)C=CC2(CC=NNCCF)N1
CCOC(=O)NC1CC(C)C(C2=CC(C)=CC(NC3=CC(C)=C(C)C=C3C)=N2)C1
COC1=CC=C(C2=C(Br)N=CN2C3=CC=C(S(C)(=O)=O)C=C3)C=C1OC
CNCCC=C1NCC(=O)C2=CC=CC=C21
CN(CC1=CC=CC(O)=C1)C(=O)C2=CC=C(C3=CC=CC(O)=C3)S2
N=C(N)NCCC=C1C=C(NC(=O)C2C=CCN(C(=O)CC3=CC=C(Cl)C=C3C)C2)C=C1F
CC1=CC(SC2=CC=C(C#CCCC=CCN(C)C)C=C2)=CC=C1C3CCNCC3
CNC(=O)CC1=CC(SC2=CC(Cl)=CC(C(C)(O)C(=O)NCCO)=C2NC)(C)N1
O=C1C(=CC2=CC=C(CC3=CC=C(F)C=C3)C=C2)C(=O)N1C4=CC=CC(Cl)=C4
O=C(NC=NC1=CC(Cl)=CC=C1N2C(=O)C(O)C(O)C2)OC3=CC4=CC(Cl)=CC=C4O3
CCNC(=O)C=C(N(C1=CC=C(F)C=C1)C2=CC=C(C(F)(F)F)C=C2)NC=NC3CCCN(C(=O)OC)C3
CC1=C(C(=O)C(N)C)OC2=C(NC3CCOCC3)N=CC=C2N1CC=C4C5=C4C6=CC=CC=C6N5CCC
C1=CC=CC(=C1)CC2NN=C(C3=CC=C(OCC4=CC=CC(F)=C4)C=C3)C[NH1]C2
O=C(NC1CCC(CCN2CCC(C3=COC4=CC=CC=C34)CC2)CC1)C5=CC6=CC=CC=C6S5
CC(C)CCCC1C2=CC=C(N3C(N)=NC(N)=NC3(N)O)C=CC=C21
O=CNC1CCCC1NC(=O)C=CC=CC(C(F)(F)F)=C
O=C(CC1=CC=CC=C1)NC(CC2=C[NH1]C3=CC=CC=C23)C(=O)NC4CCCC5=CC=CC=C54
C=CC(=O)NCCCCCNC1=C2C(=NC=CC=C(OC)C=C2[NH1])C=NC3=CC(C)=CC=C13
N1C2=NC3=CC=CC=C3N2CC=CC=C1CN4C(=O)N(C5CC5)C6=CC=C(NS(C)(=O)=O)C=C64
NC1=CC=C(Cl)C=C1OC=CC=C(S(=O)(=O)NC(CSC2=CC=CC=C2)C(F)(F)F)CCl
CC(=NCC=C1NC(C2=CC=CC(CN3CCN(C)CC3)=C2)=CN=C1)CC4=CC=C(Br)C(C(F)(F)F)=C4
COC1=CC=CCCN2CC(NC(=O)NC3=CC(C(F)(F)F)=CC=C3CC4=CC=CC=C4Cl)C2CON1
CN1C=C(C2=CC=C(N3C=CC(N4CCN(C5CCCCC5)CC4)=N[NH1]3)C=N2)C=N1
NC=NC1=C(C2CCOCC2)C=CC3=C1NC(N)=N3
NC=C1C=C(N=CN2N=C(C3=CC=CC=C3)N=C2)OC=C1
CC1C=CC=CC(=O)C(CC=CN(CC2CC2)C3=CC=C4C=C3)(C5CCNCC5)CC4CC1
OC(C1CCC(C=2N=NN3C=NC=4[NH1]C=CC=4C=23)CC1F)(F)F
CC1=CC=C(CCC(=O)C=C2CCN(C3=CC=CC=C3Br)CC2C)C1
CC(NC(CCC1=CC=CC=C1)C(=O)O)C(=O)N2C(CC(=O)C3=C4C=CC(N)=C3CC)CCCC42
C1C(NC(=O)C(F)(F)F)C(C2=CC=C3C(C=NN3C4=CC=C(F)C=C4)=C2)NC(=N)S1(=O)=O
CC=C1C(N2N=NNC2CNC(C3)C)=NN=C(N4CCN(C5=CC=CC(C)=N5)CC4)N13
COC=CC=C(S(=O)(=O)C(C(=O)NNC1CCCCC1)NC(C)=O)NOC=C
CC(C)CCCC1(C)C2=NC3=CC=CC=C3N2C=NC(CC#N)=C1[N+1](=O)[O-1]
CCC1CN(C=2C=C3CCCCN3N=2)CCN1C(=O)C4=CC5=CC(F)=CC=C5[NH1]4
CC1=CC=C2NC=C(CCCN3CCN(C4=CC=CC(Cl)=C4)CC3)C=C12
CC1=CC(Cl)=C(C(=O)N2CCC3(CC2)OCC4=CC=CC=C43)C(C)=C1
O=C(NC12CC3CC(CC(C3)C1)C2C)CN(C45CC6CC(CC(C6)C4)C5)CCO
CNC1=NC2=CC3(C=CC=C(C(CO)C(=O)OC)C3=N)C(OCC4=CC=CC=N4)=C2C1=O
CC1=NC=C(C(C2=CC=C(Cl)C=C2Cl)=C1C3N)C(=O)N(C)C(=O)N3C(C)=N
O=C(CC1=CC=C(Cl)C=C1)N2CCN(CCCCC3=C[NH1]C4=CC=C(N5C=NN=C5)C=C34)CC2
CNCCC(OC1=CC=C2C(=C1)C(NC(=O)C3=CC=C(OC4CCOCC4)C=C3)C=CC2=O)C
O=C(NCC1=CC=CO1)NC2=CC=C3C(C4=N[NH1]C5=CC=C(C=6C=NN(C)C=6)C=C45)=CC=NC3=C2
CN1N=C(C(C2=CC=CC=C2)C3=CC=CS3)C=C1C4CCN(CC5CN(C(C)(C)CCCC=O)CC5C6=CC=CC=C6O)CC4
CCCCCCCCC=CCCCCCCCC=CCC(O)=CC=C(COC(=O)C(O)C(O)COC)CC=O
COC1=CC(NC2=NC=CC(C=CC3=CC=CC(Cl)=C3)=N2)=CC(OC)=C1OC
O=C(NC1=CC=C(OC(F)(F)F)C=C1)C2=CN=C(N3CC(CO)C3)C(C4=CN=CN=C4)=C2
CNC1=NC=C(C2=CC(N3CCC(NC(=O)C4=CC=CC=C4)CC3)=NC=N2)C=N1
NS(=O)(=O)C1=CC=CC=C1NC(=O)CN2CC(NS(=O)(=O)C3=CC(F)=C(COC)C=C3SC=CC=CC=C)CC2
O=C(NCCCC(F)(F)C(=O)O)C=CN=CNC(=O)N(C1=NC(Cl)=NC=C1NC2CCCCCC2)C3CCCC3N
CC(CN(C)O)CCN=C(CCCN(C1=CC=C(Cl)C(C(F)(F)F)=C1)C#N)N
COC1=CC=CC(NC(=O)NC2=CC(C(F)(F)F)=CC=N2)=C1C
C1OC(O)=NC2=CC=CC(=C2)N=C(O)CCC=CCC1(NCCC(C3=C(F)C=CC(OC)=C3)OCCC4)C=NC(C)=N4
CC(=O)NCC(NC(=O)C(N)CC1=CC(Cl)=CC=C1)Cl
C(=NCCCCCNC1=CC=C(C2=CN=C3N=C2)C=C1C=N)C=CC4=CC=CC=C34
C1OC=CC=C1NC2=CN=CC(=C2)C(NCC(C)(C)CCC3C(C)CCCC(C)(C)C3CCC)=COCO
O=C(C1=CC=CC(C(F)(F)F)=C1Cl)N2CCC(CNC(=O)C3=CC(Cl)=CC(Cl)=C3)C2
N#CC(C1C=CC=C(C2=CC=C3C(=C2)CCC3=N)C=C1)NC(=O)CN4CCOCC4
CC(C1)CC(NC(=O)NC2=CC=CC(C(F)(F)F)=C2F)C(=O)N(C3=CC=CC=C3)CC(=O)N1CC4=CC=CC=C4
C(N)C(C1=CC=CC(C2=CC=CN=C2F)=C1)C(N)C(=O)N3CC(F)(F)C3
O=C(C1=NC(C2CC2)CS1)NC3C(C4=CC=CC(F)=N4)CCCC3
CCOC(=O)C=C1C=C(NC(=O)NCCC=2[NH1]C=C(C(F)(F)F)C=2Br)C(Cl)=C1
CNC(=O)CNCC1(CNC2C3N(C=CC=C(C=CN=C(N)C(C(O)CC4=CC=C(C(C)(C)C)S4=C)C=N3)CC(F)(F)F)C2)CC1C
CC(C)CNC(=O)CCN(C(=O)C(CC1CCCCC1)NC(=O)OCC2=CC=C)C=C2NCC(=O)NCC(O)C3=CC=CC(O)=C3NC
N#CC1=CC(C(=O)NCC2(C3=CC=CC=C3)CC2)=C(C4=CC=C(Cl)C(Cl)=C4)C(F)=C1
COC(=O)NC(C(=O)NNC=C1C=C(Cl)C(C(=O)N2CC(C)CCC2CSC3=CC=CC=C3)=C1CC4=C)C=CC=C4
CN1N=C(C(C)(C)C)C=C1NC(=O)C2=CC=C(NC3=CC=C(CCN4CCCC4=O)S3C)CCC2=O
CC1=CC=C(F)C(C(C)NS(=O)(=O)C2=CC(Cl)=CC=C2C#N)=C1
CNC(=O)C=C(NC(=O)C1=CC(CN2CCCC2C)=CC=C1Cl)C=CC=C3COC(CO)C(C)(C)O3
CNC(=O)CN1C=C(CC2=CN3C(CN4CCC(O)C4)=NC(C5=CC=CN=C5)=CN3C2)C=N1
O=C(NCCCCN1CCCC1)C=CC=CC=C(CNC2=CC=CC=3ON=C(C4=CC=CC=C4)C2=3)O
CC1=C2C=CC(C(=O)NNC(=S)NC(=S)NC(=O)NC2)=CN1CC=CC3=CC=C4C=CC=CC4=C3
O=C(CCC1=CC=CC=C1)NCC(O)CNCCNCCC=C2C=C(OCCN3CCCC3CC)CC=C2CC
O=S(=O)(NC1=CC=C(CCNCC(O)C2=CC=CN=C2)C=C1)C3=NC=CC4=CC=CC=C34
C=CC(=O)NC1=CC=CC=C1NC2=NC(N3C=CC=C(CC(=O)N(C)CC)C3O)=NC=N2
C1#CC=C2C=CC1(NC=NC=NC=CC(N(C)C)=C(C(=O)N(C)C)C=C)C2
NS(=O)(=O)OCCCCCCCCN1C=NN=CSC(CNCC(Br)=CC2=CC=CC=C2OC)=NC1
C1S(=O)(=O)C=CC=C1C=CC2=CNN=C(NC3=CC4=C(Cl)C=CC=C4O3)N=C2
CC(C)(C)C1=CC(NC(=O)NCCC=NC(CCC2OCC3=CC=CC=C3O2)=NO)=N[NH1]1
CC[N+1]1(CC2=CC=CC=C2)C(C)CN(CCC3=CC=CC=C3)CC1=O
O=C(CC1CCCCC1)NCCCCOC=CC=C(C(C2=CC=CC=C2)CC3CC3C)CC
CCC=1[NH1]C2=C(O)N=CC=C2C=1CC=CC=CCC(NS(C)(=O)=O)(O)C=NC3=CC=C(Br)C=C3O
O=C(CC=1C=NOC=1)N2CCC=C(C3=CC=CC(CN4CCC(O)C4)=C3)C2
O=COC1C=CC(CCCN(CCOC(C2=CC=C(F)C=C2)C3=CC(F)=CC=C3)F)CC=C1
C=CCOC1=CC=C(CC(C2=CC=C(Cl)C=C2)CC3=CN=CN3C)C=C1
[C-1]#[N+1]C=CN=CC(NC1CC(O)CC1)=NC(C2=CC=C(C(O)=NC(CO)C3=CC=C(F)C(F)=C3)C=C2C)NNC4(CO)COC4
CN(C1=CC=CC=C1CCCN2C=NN=C2C(O)=NC3=CC=C(Cl)C=N3)OCC
O=C(N1C=CC=C(C2=CC=CC=C2N(O)C)OC=C1)NCC3=CC=C(C4=CC=CC=N4)C=C3
CCNC(CN1CCCC1)=CC=C(C)C(C)=C(C#CC(=O)NC2=CC=C(C)C=N2)C=CC=N
CCC=NCC1=CN(CC2=CC(NCC(O)CN3CCCC(C)(C)C3)=NN2)C1C=O
CCCOC1=CC=C2[NH1]N=C(C3=CC(N4CCN(C5CC5)CC4)=NC=N3)C2=C1
O=C1C=C2C=CN=CC=C(C3=CC=C(NCC4=CC=C(Cl)C=C4)C=C3)N2N1CO
C123C=C4C=CC(C=CC=C(N=C[NH1]C4(C#N)N1N=CC)CC=N2)=C3
N#CC1=CC=CN=C1OCCC2CCN(S(=O)(=O)C3=CC=C(OC)C=C3)CC2
O=C(NC=NC(OC1=CC=C(C(F)(F)F)C=C1)F)C2=CC=C(F)C=C2
[C-1]#[N+1]C=CC=CN1C(C=NC=C2C=C(OC)C=C1N2C3=CC=C4C)=C3CCNC4C=C
CC(C)C1=CC=C(SC(S(=O)(=O)NC(=O)C=CC2=CC=C(C#N)C=C2Cl)CCC=O)OC=C1
O=C(NCCNC1CC(N2CCC(C3=CC=CC=C3)O2)CC1)C4=CC=C(F)C=C4
COC=CC(F)=CCC=C(C1C=CC2=CC(OC)=CC=C21)N(CC(=O)O)N(CC3(C4OCCC)CC(C4)C3C=O)N
O=C(NC=CC=1C=CSC=1C=CNC2CCCC2)N
CC(=O)C1=C(C)N(C2=CC=CC(C(F)(F)F)=C2)C(=O)N(C)C1C3=CC=C(C#N)C=C3C4=CC=C5[NH1]N=C(C)C5=C4
O=C(O)C1=CC=CC=C1C2=NC(C3=CC=C4C=C3)=CC(=C2)CCNCC4
O=CC=CC=CC=C(Cl)C(Cl)=C
OC=NC(O)=CC(O)=NC=CCCCCCCCCNC1=C2C(=NC3=CC=CC=C13)CCCC2
C=C(CCC1OC(C(=O)O)C(O)(C(=O)O)C(C(=O)O)(O1)C(O)(C(C)=O)CC)COC(OC(C)=O)C(C)CC2=CC=CC=C2
C=C1C=CC2=CC=C(CCN3CCCC3)C2=C1
CC(C(=O)O)=C(OC=CC=C(CCC(=O)O)C=C)C1=CC=C(O)C=C1CC2=CC=CC=C2O
C1C=CC=C1C2=NC(NCCN(CN3C=CN=C3C#N)CC)=NCC2O
CCCCCCCNCC1C=C(C)SC(N)=NC1
CC=C1C(C#N)=CC=2N=C(C3=CC=C(NC(=O)N4CCN(C(=O)C=CC5=CC=CC=C5)CC4)C=C3)OC1=2
O=C1NCCN1CC2NC3CC(CC(C4=CC=CC=C4)C3C)C2
CC1=CC(Cl)=CC(Cl)=C1CNC(=O)C2CCCN2CCC3=CC=CC=C3
C1C2=CC=CC=C2C=CN=CC1NC(=O)NCCN3CCCC3=O
C1NC=C(CN=C(C2)NC(=O)N(CC3=CC=C(C(=O)N4CCN(C)CC4)C=C3)C5=CC(C(=O)N6CCOCC6)=CC=C52)OC1
C1NC(=O)C2=CC=C(NC(=O)N3CCCC(C(=O)O)N3C)C=C21
O=C(NC1=CC(Cl)=CC=C1NCCOC2=CC=C(C(=O)O)C=C2Br)CCNCCC(=O)NC(CCC)=O
CC1=CC(C)=CC(C(=O)NC2=CC=C(CCN3CCC(O)(C4=CC=C(F)C=C4)CC3)C(Cl)=C2)=C1
N1=C(N)C=CC=CC1CNC(=O)CCCC2N(C(=O)C(N)CC3=CC=C(O)C=C3)CCN2C
CNS(=O)(=O)CC1CN(C)CCC1C2=NC(C3=CC=C(Cl)C=C3)=C[NH1]2
O=C1C2=CC=CC=C2CCN1CC3=CC(F)=CC(F)=C3F
CC(C)(C)OC(=O)NCC1CCC=C2C3=CC(Cl)=CC=C3NC(=O)N2C4=CC=C(C5=CC(Cl)=CC=C5Cl)C=C4C1=O
O=C(NC1=CC=C(C=2C=N[NH1]C=2)C=C13)NCC(Cl)C(F)(F)C3
NC(=O)CN=NN(CC=CC(N1C=NC(C(F)(F)F)=N1)C=N)CN=CN2CCC(F)C2
NS(=O)(=O)C1=CC=CC=C1NCCC(=O)N2CC(C3NC(=O)NC4=CC=CC=C4)CCC23
CCN(CC)CC1=CC=C(OC2=CC=C(S(=O)(=O)NC3=NC=CS3)C=C2C#N)C(Cl)=C1
CS(=O)(=O)CCCNC1C2=CN=CC(C(N)=O)=C2N(CC3=CC=C(F)C(F)=C3)C1=O
CC(=O)NCC1CCC(NC2=NC=C3C(C=NN3C4=CC=CC=C4OC)=N2)CC1
CC1=CC(C2=CCN(CC3CCOCC3O)CC2=N)O1
O=C(C1CCS(=O)(=O)CC1)N2CCN(C3=CN=CC=C3C4=CC=C(F)C=C4)CC2C5=CC=CC=C5
[C-1]#[N+1]C1=CC=C(NC=NC=NN(CCC(O)C)CC=C(CC2=CC=C(F)C=C2F)C=NC)NC=C1
NC=NC=C(C1=CC=CC2=C1)CSC3=C2C=CC=C4NCCC3(NC5CC4(COC5O)CC)C
FC1=CC=C(C(C2=CC=CC=C2)N3CCCC3CNC4=CC=C(CN5CCC(O)CC5)C=C4)C=C1
CON=C(CN=C(O)C=COC1=CC(C2=CCNCC2)=C3C=N1)SC=CC=C(OCC(O)CCNC(C)C)C=C3
C=CC1N2C(CCC1C(O)C3=CC=CC(Cl)=C3CCC)C2(NC4CC4)CC=CCO
O=C(OCC1=CC=CC=C1)N2CCN(C(=O)C3=CC(CC4=NN=C(O)C5=C4CCCC5)=CC=C3F)CC2
FC1=CC=CC=C1COCCC2=CC=CC(CNC=NC(N3C=CN=N3)C4=NC5=CC=C(F)C=C5S4)=C2N
NC=NC(CC1=CC=C(OC2=CC=C3C=C[NH1]C3=C2)C=C1)N=C4C=CC(F)=CN4C=N
O=COCC#CC1=CN=CC(NCCO)=C1N
O=C(CCC(CN1C=C(C2=CC=CC=C2)N=N1)NO)OC(C3=CC=C4C=C3)C=C5C=CNC5=C4
NC1=C2C(=NC3=CC=CN=C13)CCCC2
O=C(NCCC1NCCN(C=CC=C2SC=CC2C)C1C3)C4=CC=CC=C4C5=CC=CC=C53
CN1C(=O)NC(=O)C1C2C=C3C=CC=C(S(=O)(=O)NC4=CC=C(OC(F)(F)F)C=C4)C=C3C2(C)C
CN(C)C=NC(N1CCOCC1)=C2CN=CN(C)N=C(C3=CC=C(OC(F)(F)F)C=C3)CC2
CC(=O)N1CCC2=CC=C(N3C(=O)NCCC(CF)(CF)OC4=CC(F)=CC=C43)C=C2C1
O=C(CCCC1NCCC(F)(F)C1N)C2=CC=C3OC(C4=CC=CS4)=NC3=C2
C=C(C1=CC=C(Cl)C(N2CCOCC2)=NNC=N1)C3CCC3
CCNC(=O)C1OC(N2C=NC3=C(NCC4=CC=CC(Cl)=C4)N=CN=C32)C(O)C1O
CC1=CC2=CC(=C1)C(NC(=O)C3=CC=C(C4=NOC(C(F)(F)F)=N4)C=C3)CC2C
COC1=CC=C(F)C=C1C2=CC=NC=3[NH1]C(C4=CCN(CC(=O)NCC5=CC=CN5)CC4)=CC2=3
NC1=NC(CCC2=CC=C(NC3=NC4=CC=CC=C4O3)C=N2)C(=N)C(F)S1
O=C(CC(O)C1=CC=CC=C1ON)CCC2C=C(C3=C4C=CC=C3S(=O)(=O)NC5CCC(O)CC5O4)C2
CCOC=CC=C(CNCC(O)COC=CC=C(CCCOC1=NC(C)=CC(C)=N1)C)C=C
O=C(NC1=CC=CC(Cl)=C1)C2=CC=CC=3[NH1]N=CC2=3
CN(C)CCC(NC1=NC=NC2=C(C(N)=O)C=CC=C12)C3=CC=CC(NC(=O)C4=CC=CC=C4Cl)=C3
CC1=CC=CN=C1CN2C=CN=C2
OC1=CC=CC(=C1)OCC2NCCN=C(C3=CC=C(OC(F)(F)F)C=C3)C4=CC=CN=C42
COC1=CC=CC=C1N2CC3N(CC2)CCC4=CC=CC=C43
CC(C)NC1=CC(N2N=CC=3C=C(C#N)C(=N)NC=32)=NC4=CC=CC=C41
CCNC(=O)C(NC(=O)CC1CC(O)CN1C(CC(=O)O)C2=CC=CC(=C2)CCOCCC3=CC=C(F)C(F)=C3)CC
CC=C1N=C(N2CC=C(C3=CC=CC=C3)C(C(F)(F)F)C2)N=C1N4CCN(C)CC4
O=CNCCC1=CC=C(Cl)C(C(F)F)=C1C
COC=CCC(C(=O)NCC1=CC(Cl)=CC=C1)F
CS(=O)(=O)NC1=CC=C2C=C(CNC3=NC=C(Cl)C(NC4=C(Cl)C=CC(Cl)=C4)=N3)CC2=C1
N=C(N)C1=CC=CC(CC(C(=N2)O)=CN(CCO3)C2C=CC(C=CC=C(C4CCC(F)(F)CC4C)C=CC)=C3)=C1
O=C(O)CCCCON=C(C1=CC=CC=C1)CC2CCCCN2
C1OC=CC=CC1C(CC(=O)O)C2=CC=C(OC3=CC=C(C(F)(F)F)C=N3)C=C2C
O=C(C1CCS(=O)(=O)CC1)N2CCN(C3=CN=C(C(F)(F)F)C=N3)CC2C4=CC=CC(Cl)=C4
N1C=CC=COC(=O)N1C2=CC=C(NC(=O)N3CC4=CC=NC=C4C3)C=C2C
O=C(O)CC=C1CCN(CCCC(N2C=CC=CC2=O)C3=CC=C(Cl)C=C3C)OC1
CN1N=CC(C(=O)NCC2=CC=CC=C2)=C1C3=CC=CC(O)=C3
C1CN=CN1C2=CC=C(C3NC4C(C=NOC(C5=CC=CC(I)=C5)C4)=O)C3C=C2N
CCOC(=O)C(OCC1C)CC2CCCC(O)C2(C)C1CCC
COC=CC=C1OCCC2C(NCC(O)C(COC(C)C)CC(CC(C)C)CCC3=CC(=O)CCC3)(C)CCCC2C=C1
N1C(=O)CCS(=O)(=O)C=CC=CC1NN=CC(=O)NC2=CC=C(CC(O)CNCC3=NC=C[NH1]3)C=C2C
CN(C1=NC=C(C(=O)O)C=N1)CCN(C(=O)C2=CC=C(C(F)(F)F)C=C2)Cl
CC(C1)CNC(=O)[NH1]C=2SN=C(C=CC3CC3)C=2C=N1
O=CC=C([N+1](=O)[O-1])C=CCOC=C(O)C1=CC=CC(C(F)(F)F)=C1Br
CCCC[N+1]12C=C(C3)C4=CC(O)=CC=C4OCC3C1CC5=CC(O)=CC=C52
OC(=NCCCCN1CCCCC1)CN2CCC(CCC(OC3=CC=CC=C3)C4=CC=CC=C4)CC2
CC(C)NC1=CC(N2N=CC3=CC(C#N)=CN=C32)=NC=C1C(O)=NCCC(O)CC
CCCC1=NN(C=NC(NC(O2)CCO)=NC=3[NH1]C=C(C4=CC=CC=5[NH1]C=CC4=5)C2=3)S1
O=C(O)C1=CC2=C(NC(=O)C(C3CN(CC=CC4CNC5=NC(F)(F)SC45)CC3)OC=NC6=CC=CC=C62)C=C1
NC(=O)C1CCCN1C(=O)CN2CCN(CC3CCC4=CC=C(C5=CC=CC(Cl)=C5)C=C43)CC2
O=C(NCCCC1CCOC1C)C2=C(Cl)C=NC=C2Cl
CCOC=CC=CN1CC(C(=O)N2C(CCCC3=CC=CC=C3)C(=O)N(CCCC(N)C(=O)OC)CC4CC42CC1)N=N
COC1=CC=CC=C1OCCCCC#N
CC1=CC=C(CO)C=C1NC2=CC=C(C3=CC=CC(CN4CCOCC4)=C3)C=N2
CCC(C)C1C(=O)OC1C(=O)NC2C3C2O3
CCCN=C(C1)NC2=C(C=C3N4N=C(C(C)(F)F)SC4=C3)N=CC=C2CN1C(C)C
C1C(C)(O)C2=CC=CC=C2OCC=NC1C=C3C=C(CNC(=O)CNC4CCCCC4C)C3=CS
CN(C)CC1=NC(NC=C2C=C(Cl)C(C(=O)NCCCN3C=CN=C3)=C2)=NC(N)=C1CC4CC4
O=C(NC1=CC(C(O)=NC2CNCC2)=NN1C3=CC=C(Br)C=C3C4)CC=CC=C4F
CC=NN(C1=CC=C(F)C=C1)C(C)=NC=CC(=O)NC2=CN=CS2
C12C(C(=O)NO)NCCN2C=CC=C1NC=NC=CC(C3=CC=CN=C3)=NC(N4CCOCC4)=CS
C1C=C2C=CC=NC(C=C3C(=O)C4=CC(Cl)=CC=C4SC3=C2)N1CCCCF
CNC1=NC(NC2=CC=C(C3=NN=N[NH1]3)C=C2C(C)CO)=CC=C1C(N)=O
N1C=NC2=C(C=CC(N3CCC(F)CC3)=N2)CC(C4=CN=CC(F)=C4)=CN=C1
O=C(NCCC1=CC=CC=C1Cl)C2=CC=C(Br)O2
CC1=CC=CC(C)=C1COC2=CC=C(F)C=C2CNC(=O)C3(C4CC(=O)CC3C)NCCC4
C1=CC=CC(=C1)CCNC(N(C(C)C)C2=CC=CC=C2C)C
CC1=CC(C2=CC=NC(C#N)=C2)=CC=C1C=C(CCCC)C3=NC=C(C(F)(F)F)C=C3F
CCN(CC1NCCN(C(=O)C2=CC=C(OC)C=C2C)C1C3)CC=NC(NCCC4CCCCC4)=N3
CC1=CC=C(CC(NC(=O)OC(CC2=CC=CC=C2)NC(=O)C=CC3=CC=CC(OC(F)(F)F)=C3CO)C4CC4)C=C1
CN(CCCNC1=CC=CC=C1OC2=CC=CN=C2)S(=O)(=O)C3=CC=C4C=CC=CC4=C3
CCCCCCNC=[N+1](CCC1=CC=CC2=CC=CC(=C12)CC)CCC3=CC=CN=C3
CNC(=O)C1=C(NCC2CCNC2=O)C=CN(CCC3=CC=CC=C3Cl)C1=O
CC=C1CC(C)=C(C=C2CN(C)C(CCO)C2)O[NH1]CC=C1OC
C1OC=CC1=NC2CCC=CN(C3=CC=CC=N3)C=NC2
CC1=CC(Cl)=CC=C1OC2CCN(C3=CC=CC(NC(=O)N4CCC(O)(C5=CC(F)=CC(Cl)=C5)C4)=C3)CC2
CC1=CC(C)=NC(N2CCC(NC(=O)CNC(=O)C3=CC=CC(C(F)(F)F)=C3)CC2)=N1
CNCCC1N=C(C=C2C=CC(C3=CC(CC(=O)NC4=CC=C5C(=C4)OCO5)=N[NH1]C3)=C2C)N1
CC1C=NC=C(C)C=C(C2=NC=NC(NCC3CCOCC3)=C2)N=CN1CCCCC
COCC1CC(CC(C(=O)NC2=CC(C3=CC=NC=C3)=CC(C(F)(F)F)=C2C)CC4=CC=CC=C4)C1
CNC(=O)C(CC1=CC=CC=C1)NC(=O)CNC(=O)OC23C(CCCN2C(C)=O)(O)NC(C)(C(=O)NC(C)(C)C)C(C4=CC=CC=C4)C3=O
COC=C1C=CCCNC2=CC=C(CCOCCCCCCCCCCCC(=O)N)OC=C2C1
CCCCCCCCCCCC(C)(C)NC(=O)NC1=C(N)C=CC=C1Cl
COC1=CC=C(C2(O)OC(=O)C3=NC(C4=CC=C(Cl)C=C4Cl)=CN3CCC=C5C=C(CNCC6CSCCN6C)C5C2)C=C1
CCCN=C(CC)C(=O)NCC=NC(=O)NC=CC=C(OCCN1CCC2=C(Cl)C=CC=C21)CF
CCOC1=CC(CC(=O)O)=CC=C1C2=CC=C(F)C3=C2CN(C(=O)CCC4COCC5=CC=CC=C54)CC3
CC(C=1NCCN(C2=CC(C(C)(C)CC)(O)NC=C2Br)C=1NC(N)=O)=CC#N
CC=CC(NC=NC=C(N1CC2CCOCC2)C=C(N3C(=O)OCC3C(C)O)C1)=O
O=S(=O)(C1=CC=C(F)C=C1)C2=CC=C(OC3=CC(F)=CC(F)=C3)N=C2
COC1=CC=C(NC2=CC=CC(C3=NC=CC=C3C)=C2OCC=O)OC(OC)=C1Br
C1OC2=CC=C(OC=CC=C(Cl)C1NC(=O)C=C3CC(C=NNC4COC4)N3C=N)C=N2
CC(=O)NC1=CC=CC(=C1)C(=O)CC2=CC=C(C)C(NC3=NC=NC4=CC(NC)=C(OC)C=C34)=C2
COC=CC=NC=C1C(OC=CC2=CC(N3CCOCC3)=NN(CC4CN(CO)CC4)C2)=N1
CC(C)CCN1CCC(NC(=O)C2=CC=CC=3[NH1]C=NC2=3)CC1
CC1=CC(NC(C)CCCNC(=O)C2=CC=CC(C3=CC=CC=N3)=C2)=NO1
C1OC=CC=CC1NC(=O)N(C2=CC=CC(C)=C2)CC3CCN(CC4=CC=CC=C4)CC3=C
CC(C)(N)C(=O)NC(COCC1=CC(C(F)(F)F)=CC(C(F)(F)F)=C1)C2=NC3=CC=CC=C3N2C
CCCCCCCCCC(C)NC(=O)N1C2CC3CC(C2)CC1C3
CCN1CCN(CC2=CC=C(C3=CC=C(NCC4CC5(CCCNC5)C4=O)C=C3)C=C2C)C1
CC(=O)C=NN(C1=CC=C2C(=C1)CCC(N3CCNCC3)CC2)C=NN=C(C4=CN5N=C(OC)SC5=N4)S
CC(=O)OC1CC(C)=C(C#N)C(=O)N1CC2=CC=C3OC(O)=NC3=C2
CCN(CC)COC1=NC(C2=CC=C(F)C=C2F)=CC=C1C#N
C12S(=O)(=O)NCCC1(CCN(C=NC(N)=C[H])F)CCC2
NC1=CC=CS(=O)(=O)NC(CC2=CC=CC=C2Cl)C(C(F)(F)F)(OCC3=CC=CC(Cl)=N3)C(=O)NC4CCNCC4C=C1
CC(C)=NC1=CN=C2C=CC(C#CCNC(=O)C3=CN=CN(CC4=CC=C(F)C(F)=C4)C3=O)=CC2=C1NC
O=C(CCN1CCCC1)NC=CC#CC=NC=CC=C(NCCC(O)C(F)F)F
C1OC=CC=C1N(C)CCCN=C(O)C2=CC=CC(N3C=NC4=CC=CC=C43)=C2CC=C
C123NC4CN(CCC1(NC(O)=NC5=CC=C(Cl)C=C5Cl)C4CC2)CC3
CCCCCCCCCCOC=C(OC)C=C1OC(C=C2C=C(N3CCOCC3C)C4CC4=C2)=NC1=C
O=CC1=CC(OCCCC2=C[NH1]C=N2)=CC=C1OCCCCCOC3CNCC4=CC=CC=C43
CC1CN(CCC2=CC=CC=C2)CCC1C=NCC3(O)CC(C4CCN(C(=O)O)C4)C(=O)N3C
CC(C)C(=N)NC1=CC=C(C(=O)O)C=C1
C1C(NC(=O)C=CC=C2C1(C=CN2C3=CC(F)=CC=C3OC(F)(F)F)C)CN(C)C
CC=NC(C1=CC=CC=N1)=CC(NC=2C3=CC=CC(C#N)=C3)=NC=NC=2
CC1=CC=2N=C(CN3CCC(NC(C)C)CC3)[NH1]C=2C=C1C(=O)N4CC(C5=CC(Br)=CC=C5F)C4
CC=C1C=C2C=C(S3CCC(C(=O)O)N3C(=O)N4CCCCC4CC(O)C(CC5=CC=CC=C5)NC(=O)COC6CCOCC6C2)N1
N#CC(CC1=CC=C(OCC2CC2)C=C1F)NC(=O)CCCC3=CC=CC=C3
CCCNC(=O)NC(C)C(=O)NC(CCCCN)C(=O)NC(CC(C)C)C(=O)NC(CC(C)C)C(=O)NC(C)C
O=CC=1SC=CC=1C(=O)NCCCN2CCN(C3=CC=CC(Cl)=C3)CC2
COC=C1C(C(=O)NCC(C)(O)C)OCC=C1NC2=NC=CC3=NC=CN=C23
CCN1CCC2=CC(Cl)=C(OCCNC3=CC=CC=C3C)C2C1=O
CCOC=C1C2=NC=C(C#N)C(NC3=CC=CC=C3S(=O)(=O)C4=CC=CS4)=C2C=C1NC(=O)C5=CC=CS5
COC=C1C=CN=C(NC2=CC=C(N(C)C)C=C2C)C1NC(=O)C3=CC=CO3
CNC1=C(C2=NC=C(C=NC3=CC=CC(=C3)C(F)(CO)C4=CC=CC=C4)C=C2C1)OCCNCC
CNC=C1C(COC2CN(C3=NC4=C(C(=O)C5=CC=CC=C5)C=C3CN(CC(=O)OC(C)C)CCC4=O)CC2)=CC=N1
O=C(CC1=CC=C2C=C1)NC=NC(C3=CC=NC=C3)=NC=4SC=CC2=4
CC#CCN1C(C2=NC=CC=N2)=NC(C3=CC=C4C(=C3)CCCN4C(=O)C(C)C)C=NC1=O
CCOC1=C2C=C(C=C1OC)C3=NN=C(C=CC=CNC(O)=NC)N=C32
COC=C1C=C(CN(CCC2=CC=CC=N2)C(O)=NC3CCC(N4C(O)=NC5=CC=CC=C54)CC3)C(OC)=C1
CCNC1=NC=C(C2=CC=C(CN3CCOCC3)C(Cl)=C2C)N1
NC(CC(=O)N1CCNCC1CC2=CC=CC=C2CC)C3=CC=CC=C3
CCCC1C=NN(NCC2C=NC3=CC=CC=C32)C(=O)N1CC4=CC=C(C5=CC=CC=C5S(=O)(=O)NC(=O)OCC6OCCC6)C=C4
CC=CC=C1C(NC(=O)CNC(C(F)(F)F)=NC(C2=CC=CC(NS(C)(=O)=O)=C2)=CNC3=NC(NC4CCCC4)=CS3)C=C1Cl
C1NC=C1C2=CN=CC(NC3CCC(CN4CCN(C)CC4)C3)=N2
CCC=C(N(CC1=CC=CC(C(F)(F)CC)=C1)S(=O)(=O)C=CC=C(CN2CCOCC2C)CN3C)C(C#N)C=N3
CNC1N(C(=O)C(=NC2=CC=CC(C(F)(F)F)=C2N)CC3C(NC(=O)C4=CC=CC(Cl)=C4)(CN5CCOCC5)CC3)CC1
C1C=CC(C)=NC1NC2CCN(C(=O)C3=CC(F)=CC=C3N4N=CC)N4C2=N
O=C(C1=CC=CC(N2CCCCC2=O)=C1N)CCN3C=NN=C3C
C1C(=O)N2CCC1(C3=CC=CN=C3OC=CC=C(C4=CC=C(F)C(Cl)=C4)C=C)CC2
C=C1C=CC2=CNCCC(OCCCC=C(OC3)C=C(N4CCN(C)CC4)C5=CC=CC=C35)=NCC2CC1
O=C(NCCCCC(CCOC1=CC=CC=C1)CC)C2=C[NH1]C3=CC=CC=C23
O=CN1CC2=C(C3=CC=CC=C3)C=CC=C2N1C4=CC=CC([N+1](=O)[O-1])=C4
O=C(O)COC1CC2CCC(CNS(=O)(=O)C3=CC=CC(Br)=C3)CC2C1
NC(CC1=CC=C(F)C=C12)CCN(C3=CC=C(F)C=C3)CC2
CNCCC(C=C(NC1=CN(CCN2CCOCC2)C3=CC=CC=C13)NN4N=C(C5=CC=CO5)N)=C4
CC(N1C(=O)C(NC(=O)C(CC(C)C)NC(=O)NC2CCCC)CC2CC(O)COCC1C3)=CC=C(F)C=C3
CC(C)CN1CCC2C1C=C(N3C=CC=N3)C(C4=CC=C(I)C=C4)NC=C(Cl)C2=O
NCC(=O)NCC1=CC=CC=C1C=CC=NC(NN=CC2=CC(C(F)(F)F)=CN=C2)=[NH1]
CC=1N=C(N2C=NN(CCC=3C=NN(C)C=3)C2=O)SC=1O
NC1=NC=C(C2=NC=CC=C2Cl)C=C1CC3OCC4(CNC4)CC3
CC(C)N1C=C(C(C)(C)C)S=C1C=NC=C(C2=CC3=CC=C2)C(C4=CC=CC=C4)=NNC3
CN(CC=C1C=N[NH1]C1C2=N)C3=CC=CC=C3N2C=CC=C(C(=O)NCCCN4CCCC4)C=C
COC1=CC=CC(=C1O)CCN(C)C2C=CC(Cl)=CCN=C(NC3=C(Cl)C=CC=C3Cl)N=C2
COC1=CC=C(C2(O)OC(=O)C(C3=CC=C4C(=C3)OCO4)=C2CC5=CC=CC=C5)C=C1OC
CN1C=NC(NC2=CC=C(C3=CN=C[NH1]3)C(F)=C2C)=NN1
CN(C)C1=CC=C(CCC2=CC3=CC=CC=C3S(=O)(=O)N2NS(=O)(=O)C4=CC=CC=C4)C=C1
C1=CC=C2N=C(C=CC=C(OC3CCNCC3C4=CC=CC=C4C)CC)CC2=C1
CC1=NC(N)=NC2=C1CN(C(=O)C3=CC=C(N4CCOCC4)C=C3Cl)CC2C
COC=C1C2=C(N3CCN(CCCCCN4C(=O)C5=CC=CC=C5N4)CCC3)N=CN=C2S1
C1OC2=CC(N3CCOCC3)=CC=C2N=C[NH1]C=C1C(=NC4=CC=CC(F)=C4C(F)(F)F)CCN
N#CC1=CC=C(NC=2N=C(NC(=O)C3CC3)SC=2C4=CC=C(F)C=N4)C=C1NC5=NC=C(N(C)C)N=C5
CCN(C)C(=O)C1=CC=C(C(SC2=CC=C3C=CC=CC3=C2)NC(=O)NC4=CC=CN=C4C)C1
NC1=NC=CC(NCC2NCC(C3=CC=C(F)C=C3F)CC2)=N1
N=C(N)NCCCCNC(=O)CC1CC2=CC=CC=C2N1CCCCCCNC(=O)CNC(=O)C(C)CNC3=CC=C(C(=N)N)C=C3
CC=NOC(NC1=NC=C(NC2CCC=C2C3=CC(F)=CC(F)=C3Cl)N=C1OC=NC)(C)NCC
O=C(NC1C2CC3CC1CC(O)(C3)C2)C4=NSC5=C4CCCC5NC6CC(N7CCCOC7=O)C6
CC1=C(CC(=O)O)C=C2C=CC(F)=CC2=C1C=CC=CS(=O)(=O)CC(C)(C)CC=C
CC(C1=CCCNC1)C(=O)NCCC2=C(C3=CC=CC=N3)C4=CC=CC=C42
CCC1=NC(N)=NC(N)=C1C2=CC=C(CC=C3C=C(C(=O)O)C(N4CCCCC4C)=C3)C(F)=C2
COCCCC(C(=O)N1CC(O)C1)NCC2=CC3=CC=CC=C3N2C
COC1=NC=C2C=C(C=C3C=C(NC(=O)NC4=CC(C(C)(C)C)=CC=C4C)OC=C3)CC(Cl)=CN=C2[NH1]1
COC(C(=O)NO)CC(C1=CC=NC2=CC=CC=C12)N3CCCC3
CC(C)(C(=O)N1CCCC(OC2=CC=C(N=C(O)C=3C=NN(C(C)C)C=3)N=N2)C1)C(F)(F)F
COC=1C=C2C(Cl)=CCN=CN(C3=C(O)C=CC=C3[N+1](=O)[O-1])C(=O)N2N=1
NCC1NCCC1N=C(O)C2=C[NH1]C3=CC(C4CC4)=C(CN5CCCCC5)C=C23
CC1=NC=CN1C2CCC3N(CCCOC(C4=CC=CC=C4)CC(N5C=NC=CC5=O)CO3)C2
C1N(C)CCN(C)C=NC=CC21NC=NCC(C3=CC=C(C)C=C3)SC=N2
O=C(O)C=CC(C1C2=CC=CC=C2)=CC(C3=CC=CC=C3F)=C1
CNC1=CC=CC=C1C(C2=CC=CC(C3=CC=NC=C3)=C2)NC
O=C(NCC1=CC=NC=N1)C=CC=C(C2=CC=C(OCCCC3CCCCN3)C=C2)S
CN1N=C(C(C)(C)C)C=C1NC(=O)C2=CC(F)=CC(NC(=O)CC3=CC(F)=C(N4CCOCC4)C=C3F)=C2
CN(C)CCCOC1=CC=C(COCC2CCCNCC2(CC3CCCC3)C4=CC=CC=C4C)C1[N+1](=O)[O-1]
CC(C)N=CC=C(N)N=CN=C(CNN=C(C)NC(CC(F)F)=C)CC=C
FC1=CC=C(NC2=NC=CC(COC3=CC=CC(O)=C3)=N2)C(F)=C1
O=CCSCC#CC=CC=C(S(=O)(=O)N1CCC(CCC2=CC=C(F)C=C2Cl)CC1)C=N
CCNC1=NC=C(S(=O)(=O)C2=CC=CC=C2)C=CNC3=CC=CC=C13
CC(C)NC(C1O)C(C(F)F)=CC=C1CC(=O)NCC2=CC=C(C(F)(F)F)C=C2F
CNC(NC(CNCC1=CC=C2C(=C1)OCO2)C(=O)ONC3)=CC=CN=C3
C1C=CC=C1S(=O)(=O)NC=CN=CC(COC=CC=C(NC(=O)N2CC3=CC=CC=C3C2C)C)O
CC1=CC=C2C(CCC3=NC(N(C)C)=NC3)=CC=CC2=N1
CCN(CC)C1=CC=C(NC(=O)CCC(NC(=O)OCC2=CC=CC=C2)CC)C=C1
O=C(CC1=CC=CC=C1)NC=NN=CCCCC2=CC=C(NC(=O)C3=CC(C4CC4)=CC=C3Cl)C=C2S
CCOC(CC1=CC=CC(C2=CC=CC=C2)=C1)=NCCCCC
CCCC1=NC=C(N1C2C=CC=C(C3=CC=CC=C3NS(=O)(=O)C(C)(C)CC)C2C=O)NCC=C4C=C5C=C(Cl)C=CC5=N4
COC1=CC=CC=C1NC(=O)NC2=CC=C(C3=CC=C(F)C=C3)C=C2
C1NN=CC=C(CNC2=CC(NC3CCCCC3)=NC(O)=N2)CC=C1
CC1=C2C(OCCC3=CC=CC=C3)=CC(C)=NC2=C(C)C=CC4=NC=C(C(F)(F)F)C=C4C=C1
C1C2=CC3=C(C)C1(CNC=NC(Cl)=CN(C4=CC=CC(C(=O)O)=C4)C)OCC=C3O2
CC1=CC=C(NC(=O)C2=CC=CC(NC=C(C=3C=NN(C)C=3)N4C=CN=C4)=C2)N=C1
C=CCNC=CC(NC=CC(=O)N(C)C1=CN=C2C=CC(C)=CN12)C=CC=CC
CCCCCCNC(=O)CN1C(C2=CC=C(F)C=C2)=CC=C3N=NC(NC(=O)CCC4CCCC4)=C31
CCC(C)CNC(CC1CCCC2=CC=CC=C2)=NC(OCCS)=N1
NC(C(=O)N1CCSC1)C2CCC(NC(=O)NC3=CC=CC(Br)=C3)CC2
CC=C1C(OCC(C)(C)CC=O)ONC=C1CN=C(C2=CC=C(N3CCNCC3)C=C2)[NH1]CCCC
CCCCCC1CCC=C(CCC(=O)CCC(OC2=CC=CC=N2)CCO)C(=O)C(=O)C1
C1CCNC(C)=C1C(=O)NC(C)(C)C=CC=CC(Cl)=C
C1C(=O)NCC(C)N1C=CC=C2[NH1]C(C(=O)NC=C3C(C)=CC(NC4=C(NC5=CC=CC=C5Cl)C(=O)C4)=C3)CC2=O
CC=1[NH1]N=C(NC2=CC=CC(OCC3CCCO3)=C2)CC=1CC4=CC=NC=C4
COC=C1C(C=CC(=O)NC2CC(=O)N(C)C3=CC=C(C4=CC=CC=C4)C=C3CC2)=CC(OC)=C1OC
CCCCOCC(CC(C)C)NC(=O)C=C1C=C(C#CCCN)C=C1
CC1=CC(C(F)(F)F)=CC=C1OC=C(CNC2=CC=CC2O)C=O
O=C(O)CNCC1=CC=C(C2=NC3=CC=C(C(=O)NCCN4CCOCC4)C=C3S2C)C1
CCN(CC)C1OC(=O)C=C2C1(C=3C=NN(C)C=3CC(N)CCC)CC=C2C
CCOC=CC1=C(NC2C=CC=C(S(=O)(=O)NC(C(=O)NC)CC=CCO)C=C2)N=CN=C1C
CS(=O)(=O)C1=CC(F)=CC=C1C(F)(F)CSC(C2=CC=CC=C2)=NC=O
COC1=CC(NC(O)=NCCCCCC(O2)=NC=CN=C2)=CN=C1CC3=CN=CO3
C1C=C(F)C=CC1(N(CC2=CC=CN=C2)C=CC=CC(C(F)(F)F)=C)CC
O=C(NCCCN1CCCCC1)C2=CC=CC(CN3CCC(O)CC3)=C2
FC(F)(F)C=CC=C(NC=NC(NCC1CCCN1)=NC2=CN=CC=C2)N
C#CCN=C(O)C(C=1C=NCCC=N)ON(C=CC=C(C#N)C(C(F)(F)F)=C)C=1F
CC(C(=O)N1CCCC1)C2=CC=C3C=CC(N(C)C)=NC3=C2
O=C(C=CC1=CC=C(F)C(F)=C1)N2CCC(OC3CCN(C4=CN=C(C5=CC=NC=C5)C=N4)CC3)CC2
CC1=CC=C(C2=N[NH1]C3=CC=C(CC(=O)O)C=C23)C=C1NN=CC4=CC(C5=CC=CN=C5)=NN4C
CCCCOC=C(OC)C=CC=1C=C(C(=O)NCCCC2=CC=CC=C2[NH1])C=1
CC(C)(C)OC(=O)N1CCC(C2=NC=CN=C2C3CN(C4=CC=C5C=CC=CC5=N4)C3)CC1
COC=C1C=C(NCC2NC(=NS(=O)(=O)C3=CC=CC4=CC=CC=C34)CC2CCOC)C1
COC1=CC=2OC(C3=CC=NC(NC4=CC=C5N=CSC5=C4)=N3)=NC=2C=C1
O=CC=CC(C(F)(F)F)=CC(OCCF)=N
O=[N+1]([O-1])C1=CC=C(CCNCCCCCNCCC2=CC=C(F)C=C2CC)C=C1
CC1(C)CC(NC(=O)C=C(NCCCF)C=N)C2C1NCC(NC(C)COCC)C2
NC=C1C=CC(CN2C(=O)N(CC3=CC=C4C=CC=CC4=C3)C(CC5=CC=CC=C5)C(O)C(O)C2CC6=C)C=CC=C6C1
CC(C)N1C=NC(=O)C(C)=C1OCC2=C(Cl)C=CC=C2CC3=CC=C(CN4C=CN=C4)C=C3
N1C(=O)C=CC=C1C2=C3C=CC(=C2)CCN(C(=O)C4CCOCC4)C3C=N
NC1CCC(OCC2=CC(C(F)(F)F)=CC(C(F)(F)F)=C2)C(C3=CC=CC=C3)CC1
COC(=O)CC1NCCC(NC(=O)C=CC=C(NC=CN2N=C(C3=CC=CN=C3)C=C2)CC)C1
C1C2=CC(O)=CC(F)=C2CCC1NC(=O)C=CC=C3C(CNC4CN(CCO)CCC4=C)N=C3C=N
CNC=NC1=NC=C(OC2CCC(N3CCC(NC(=O)C4=CC=NC(OC(F)(F)F)=C4Cl)CC3C)C2)C=CC=C1
NC(=S)NN=C(CC1CCCCCC1)C2=CC=CC=C2
N=C(O)CC1(CCCCC1)N=C(N)N2N=C(C3=C(F)C=CC=C3F)C=C2NC=NC=CCl
CCCCN1C=NC=CN(C2=CC=C(C#N)N=C2)C=CC=N1
NC1=NC=NC2=C1C(C3=CC=C(OC4=CC=C(F)C=C4)C=C3)=CN2CC5CC5
N#CC1=CC(S(=O)(=O)NC2=NC=C(Cl)S2)=CC=C1OC3CCC4(CCN(CC(F)(F)F)CC4)C3
CC(=O)CCCC1CC2C3CCC4N(C)C(=O)CCC4(C)C3CCC2(C)C1CC5=CC=CC=C5
N#CC1=C(C2=CC=CC=C2)N=C3C=CC=CC3=C1C(=O)NNC=4C=COC=4O
CC(=O)N1C=C(C=NC(C=CN(CC2CCOCC2)C(C(F)(F)F)=N)=CSC)CCC1
O=C(CC1=NC(N2CCSCC2)=CC(=O)[NH1]1)NC3=CC=C(F)C(Cl)=C3
COC=C1C=C(CN2CCN(C(C)C=CC3=CC=CC=N3)CC2)C=C1
COC1=CC=C(CN2CCN(CCOC(C3=CC=C(F)C=C3)C4=CC=CC=C4C)C2C)N1
CCCCCCN1C=C(C(=O)NC2=CC=CS2)C=N1
O=C(O)CN=CS=1C(=NC(=O)C2=CC=C(C3=CC=C(Cl)C=C3)S2)SC=1N4CCC(O)C4
CC1=CC=CC(CNC(=S)NC2=C(C)C=C(N)N=C2)=C1
O=C(O)C=CN=C1C(NCCCCC2=NC(C(F)(F)F)=NO2)=C1
C1OC=CC(C)=CCC=C1C=2C(C3=CC=CC=C3)ONC=2NC(=O)C(C4=CC=CC=C4OC)CC
CCC(=O)NC1CC(NC(=O)N(C)C2=CN=C3C=CC(C4=CN=C5C=CC=CC5=C4)=NC3=C2)CC1
COC=CC=CC(NC(=O)NCCC(C1=CC=CC=C1N)(C)C(=O)CCCC(OC(C)C)C(N)=O)C
CCCC1CC2OCC1C(C3=CC4=CC(=C3O)CCN4CC)COC2
COC1=CC=C(C(=O)NC2=CC=C(NC3CCC3)C=C2)C=C1NC4=NC=CC(=N4)N(C)C5=CC=CC=C5CC(=O)NC
O=CNS(=O)(CCCC1=CC(COC2CCNC2)=CC=C1)C(C3=CC=CC=C3)(C4=CC5=CC=C4)C(O)C(O)C(O)C(O)C5C(O)O
COC(=N)NS(=O)(=O)C1=CC=C(NC(=O)CC(N)=NNC2=CC=C(CN)C=C2OC)CC=C1
O=CC=COC=CC=C(OCCCN1CCCC1C2=CC=C(OCC3=CC=C4C=CC=CC4=N3)C=C2)C=C
COC1=CC(C(=O)NC(C)C2=CC=CO2)=CC=C1NC3=NC=CC(NC4=CC(OC)=NC(C)=C4C)=N3
O=C(N1N=CC2=CC=CC=C2NC1C3=CC=C(F)C=C34)NC=C(C5CC5)C=N4
O=C(OCC1=CC=C(F)C=C12)C=CC3=C(OCC4=CC=CC=C4)N=CN=C3O2
CC(=O)C=CC1=CSC(C2=CN=CC(N3CCCN(C)CC3)=N2)C1=C
O=CN(CC1=CC=CC(C(F)(F)F)=C1)Cl
OC(=NC1=CC=C(C2CNCCO2)C=C1Cl)CC3=CC=CC=C3
CC1=CC(O)=CC(C)=C1CC(N)C(=O)NCCCCCCCCCCCCCCNCCCCN
O=C(NC1=CC=C(CO)C=C1)Cl
O=C(NCCCCN1CCN(C2=CC=CC=C2)CC1)C3=CC=CC(F)=C3
OC1=CC=CC2=C1C(C3=NC=CS3)=NN=C2
O=CCNN=CC(NC(=O)C1=CC=CC=C1)=NCNOC
NC(=O)C1=CN=CC(OCC2=CC=CC(C(=O)NC3=CC=CN=C3)=C2Cl)=C1
N#CC=CC(S(=O)(=O)C(F)(F)F)=CC=COC1=CC=C(CCN2CCCC2C)C=C1
CS(=O)(=O)NC(COCC1=CC=CC=C1)C(=O)N2CCCC2C(=O)NC(CC3=CC=C(F)C=C3)C(=O)N4CCC(CO)CC4
CC(OC1=CC=C(C(C)=O)CC1CSCCC(F)(F)C(F)(F)C(F)(F)C(F)(F)F)C(C)(C)NO
CC(C)(NC(=O)NC1=CC2=CC(=C1)C(NC(C)(C)C)=N2)CC=CC=CCl
O=C(NCCCC(C1=CC=C(F)C=C1Cl)CCOC2=CC=CC3=CC=CC=C23)CC
CCCCC1(CCCC)N=C(N)NC(=O)NC1
CNC(=O)N1CC=C(C2=CN=C3C=CC(NC4=CC=C5C(C=NN5CC6=CC=CC=C6)=N4)=CN23)CC1
O=[N+1]([O-1])C1=CC=C2C(=C1)N=CN2C3=CC=CC=C3
O=C(CCCCOCC1=CC=CC=C1)C2=NOC(CCC3=CC=C(OCCC4=CC=CC=C4)C(F)=C3)=N2
C1CC2C=CC(C(N)=O)=CN=CN=C(N3CC=NC(C=NC4=CC(Cl)=CC=C4O)S3[NH1])C2=C1
CC1=CC=C(N2N=CC=N2)C(C(=O)N3CCN(CC4=CC=C(C(F)(F)F)N=C4N)CC3)=N1
CCN(CC)CCCC=C1N=CC(C=C2C=C(NC(=O)NC3=CC(C(C)(C)C)=NN3C)CC=O)=C2N1
NC(=O)C=C1C=CC(NCC=C(N(CC2=CC=CC=C2)C(=O)C3=CC=C(O)C=C3Cl)C4=CC([N+1](=O)[O-1])=C[NH1]4)=C1
CC(NC1=CC(F)=CC(F)=C1)=NC(CN2C=NN=N2)=CO
O=C(NCC#CC1=CC=C2N=CC=C(N3CCNCC3)C2=C14)C=CN5SC=CC5=N4
N1=C(N)C=CC=CC1N2N=C(CCOC3=CC=C(OC=4C=CC(=O)[NH1]C=4C#N)C(F)=C3)C2=O
CC(C)C1=NC=C(C(NC2=CC=C(C(F)(F)F)C=C2)=N1)CCN(C=NC(C(C)(C)O)=C3SC=CC3=N)C
CC1=NN(C)C(C)=C1C2=CC(F)=CC(OC3=CC=CC(=C3)N(O)C=4C=CC5=CC=CC=C5C=4)=C2C
O=C(NCC1=CC=C(F)C(F)=C1)C=C2C=3N=CN(C4CC4)C=3C=CC2
N#CC=C1C=CC=C2N=C(NC3=CC=C(OC4CCN(C(C)=O)CC4CF)C3)N=C12
CN(C)C1=CC=C(NC2=CC(OCC3=CC4=CC=C(Cl)C=C4O3)=NC=N2)C1
COC1=CC=C(S(=O)(=O)NCC(O)CNCC2CC=CC=CNCCC(=O)NC3=CC=CC=C3Cl)PC2C=C1
CNC1=NC(NC2=CC=C(C(=O)NC(C)C)C=C2OC)=NC3=C1N=CN3C4OC(CO)C(O)C4O
CN(C)CC=C1N(C2=NC=CC3=CC=CC=C23)C4=CC=CC(C#N)=C14
O=C(OCC1=CC=C(Cl)C=C1)C2CCCN2C(=O)C3CCC3
CCCCCCCCNC(=O)OC1=CC=C(COC(=O)C(O)(C2=CC=CC=C2)C3=CC=CC=C3C#N)C=C1
O=C(CCN1CCCCC1)NC2=NC(NC3=CC=C4C=C3CC4)=NC5=CC=CC=C25
CN1C=C(C=C2[NH1]C(=O)C(C(C)C)=NN(CC3CCCC3)C2)C=C1
C1OC=C2C=CC(CCCOC=CC=CC1OC3=CC=C(C=NC=C4C(C(=O)O)=C(C(N)=O)S4)C=C3C)OC2
O=C1N=C(O)C(=CC2=CC=C(OCCCC3=CC=CO3)C=C2Cl)S1
O=C(C=CC1=CC=C2S1)C=3C=CSC=3NC2CN=C4SCCN4
CCNC(=O)NC=C1C=C(C2=NC=C(C(N3CCOCC3C)=N2)CCN(C(=O)C4=CC=CC=C4)C)C=C1
NC(CC(=O)N1CCN(C2=CC=C(F)C=C2)CC1)CC3=CC(F)=C(F)C=C3F
NC1=NC(OCC2=CC=CC=C2C3=CC=CC=C3)(C(=O)O)N1
CN(C1)CCCC(N=C(O)CC=C(NC(=O)C2=CC(C3=NC=CC=C3F)=CC=C2Cl)N=C(N(C)C)N=C)CC1
CC(C)CCN1C(=O)CC(CC(O)C(O)C(CCCCC=O)OC(C2=CC=CC(CO)=C2)CO)CCC(OCC3=CC=CC=C3)C1=O
C12C(=O)NCCN2C(=O)C=C3C=C(C=CC=C(C=CC=CC1(N4CCOC5=CC(C6CC6)=CC=C5C4=O)N=C)C=C)O3
O=C(NC1=CC(C(F)(F)F)=NN1C2=CC=CNCC3CCCO3)C=C2C4=CC(C5=CC=CN=C5)=CS4
CC(O)=NC1=CC(C2=CC(C(=O)NCC(O)CN3CCC4=CC=CC=C4C3)=CC=C2CCNCC=N)[NH1]1
C1C(C)(COC=CC=CC1NC=C2C=C(C3=CC=CC4=CC(NC(=O)C5CC5)=NN34)C=C2C)C6=CC=CC=C6
NC(CS)CCCCC1=CC=CC=C1
CC1C(CCC2=C3C=CC=C2C3O)N4C=CC(C)=C(C)C4=NC5CCC=C51
CCN(C=1SC2=CC=CC=C2C=1Cl)C=3CNC4C=C(C(=O)N(CN5CCN(C)CC5=O)CCCCC)C=CN=C4C=3
COC(=O)C1=C(CNC(=O)C=NC(O)=C(C2=CC=CC=C2)N)CN(C)C(=O)C1COC3=CC=C(F)C=C3
CC=C1C(NC2=NC(SC3=CC=C(C(N)CC(=O)O)C=C3)=NNC4=CC(C(C)(C)C)=CC=C4C=CSC2)=CC=C1C
[O-1][N+1]=C1C=C2C(S(=O)(=O)C=CC=CC=NC=C)CC=CC=CC2=C1
CC(C)C1=CC=C(NC(=O)C2=CC=C(C=3C=N[NH1]C=3)C(C(C)C)=C2)C=C1
CC1CN(C(=O)C2=CC=CC=C2Cl)CCN1C3=NC(C4=CC=CC=N4)=CC(=O)N3C
CCC(O)=C(C#N)C(=O)NC1=CC=C(C2=CC=CC(NC(=O)N3CCCC3CN)=C2)C=C1
O=C(NC(CC1=C[NH1]C2=CC=CC=C12)C(CC3=CC=C4C=CC=CC4=C3)NCC5=C[NH1]C6=CC7=CC=C56)S7
CC=C1C=C(NC(=O)C2=CC=C(OC3=CC=CC=C3)C=C2)C=C1NC4CCN(C)CC4
O=C(NC1CC12)C=CC=C(C3=CN=CC(N4CCC(C(F)(F)F)CC4)=N3)C2
O=CC1CC=C2N1C=CC(Cl)=CC(CCNC3CN(C(=O)C=C4C=CC(CNC(=O)CC5=CC=CC=C5)=C4C)C3=C)C2
O=C(NCC1CCN(CC2=CC=CC=C2)CC1)C3=CC=CC(C4=CC=CC(CF)=C4)=C3
NC=CC=C1C=CC=C(NC2=NC=CC(C3=CC=C(N4CCCC4)N=C3)=N2)C1C=C
COCC(C)(CN1CCC(C)(C2=CC=CC(F)=C2)CC)C1NS(=O)(=O)C3=CC=C(F)C(C)=C3
N#CC1=CC=CC(C2=CC3=CC(=C2)C4(CCCCC4)C(O)C3)=C1
COC1=CC=CC=C1N2CCN(CC3NC(=O)[NH1]CC4=C(C=CC(C)=C4OC)CC3)CC2C5=CC=CC=C5
C1N2CCN=C2C=CC1(C(=O)NCCN(C(O)(C3=CC=CC=C3)C(F)(F)F)C(CCCC(C)(F)F)C)CS
O=C(NS(=O)(=O)CC1SC)CC2=CC=C(NC(=O)N3CC4=CC=CC=C4C3)C=C21
OC=C1C=CC2(C=CC(N3CCOCC3)=NC(C=CS)=C2)OC1O
CCCCCCCCCC(C)(C)NC(=O)NC=C(CC)C=CC=C(CC)C=CC
CC=C1C=CN=C(C2)C=C(NC3C4NC(=C3C5=CC=C(CN6CCOCC6)C=C5)CCCC4C=O)C2=C1
CCC(CC)C(=O)NC1=CC=C(N(C2=CC=CC(Cl)=C2)CC3=CC=C(Cl)C=N3)C=C1
COC=CC=C(C(=O)NC=CC=C(C1NC=NC(N2CCN(C(C)=O)CC2)=NC3=C(C)C=CC=C13)CCl)C=CCl
COC1=CC=C(C=C1OC2)C3=CC=C(C)C=C3CN2CCN=CC=C4C=C(CC5=CC=C6C(=C5)OCCO6)C=CN4N
O=C(O)CC1=CC=C(C=CCC=2NC(C3=CC=C(F)C(O)=N3)=CC=2Br)C1
O=C(N1C(C(=O)NC(CC2=CC=CC=C2)C(=O)C(=O)NCCC3(CCCC3)CC)CCCC1)C4=CC=C(C(F)(F)F)C=C4
CN1C2CCN(C(=O)C3CCCN3C(=O)OCC4C5=CC(F)=CC=C5CN4CC)CC2C1
NNC(=O)C=C(N)N1N=C(C2=CC=CC=C2)C=C1
C1CN2CCN1CC=CC=C2C3=CC4=CC=CC=C4N3CC=CC=C(C(=N)N)C=C
COC1CCC2(CC1)CC3=CC=C(C4=CC=CC=C4C(=O)O)C=C3C25N=C(N)N(C)C5
C1C(C)C(NC(=O)CNC(C2=CC=CC=C2)=CC1(NC(=O)CC(CCC(=O)O)CNNC)OC)(N)OCC3=CC(F)=CC(F)=C3
[N-1]=[N+1]=NC1=CC=C(C2=NN=C(SCCCC3=C[NH1]C=N3)N2C)C1
N1CCCC(NC(=O)C2CCCN2C(=O)C(N)CC3=CC=C(O)C(NS(N)(=O)=O)=C3C=O)C1
CC1CN(C=NC=C(NC2CN(C3=CC=C(OCCCF)C=C3)CC2)N=CCCOCC)C1C4CCC4
CCC1=CC(OC2C(C#N)CCCN2C)=NC(C3=CC=C(Cl)C(Cl)=C3)=C1OC
CC=C(C1=CC=C(OCCN2CCCC2C)C=C1[NH1])C3=NC=C4C(=C3)CCNC4
CNC(=O)C=C(C1=CC=C(F)C=C1)OC=CC(N(CC2CCOC2)C=O)=C(C3=CC=C4C(=N3)C5=CC6=C(F)C=CC=C6N5CC4)C=C
N#CC1=CC=CC=C1C=CC2=CCN=C(NC3=CC=C(NC(=O)CC4CCN(CC5=CC=CC=C5)CC4)C=C3)N(C(=O)CN6CCOCC6)CO2
C1C=NC2=CC=CC1=C2CCN(C)CCO
CCCCC1=NN(C2=CC=CC(C(=O)O)=C23)C=C1CCC4=CC(=C)C(C5=NC=CC(CO)=N5)C=C43
CC1=CC=C(C2=CC3=CC(N)=CC(C)=C3O2)C=C1
CC(C)NC(=O)N(CCN1CCCN(C2=CC(CO)=C(N)N=C2)CC1)C3=CC=C([N+1](=O)[O-1])C=C3
C1C=C(N(CCC2S(C)(=O)=O)C3=CC=C(Cl)C=C3O2)CC(F)=C1NCC(O)C4=CC=C(O)C=C4
CN(C1)CCC2NC=CC=C(C3=CC=CC(NCCC4=CN=CN4C)=N3)N2C1
N#CC=C1C2=C[NH1]C(C1=C)C2=C(CCCC=NC(N3CCCC3)C=CS)CC(F)=C
CC(C)CNC1=C(NC(=O)C2CCN(C3CCOCC3)CC2)C(=O)C1=O
CN(C)C(=O)C1OC=CC=CC=2C(=O)C=C(N3CCOCC3)OC1=2
CC(C)(COC1=CC=C(CC2CCN(C3CCN(C4CCCC4)CC3)C2C)C1C)C=O
COC1=CC(C(=O)C=CC2=CC=CC=C2)=CC=C1CCS
O=C(CCCC1=CC(Cl)=C(O)C(Br)=C1)NCCC2=NC(C3=CC=CC=C3)=CS2
C1C(C)C(=O)NCCN(C=CC=C1C=CC(N2CCC(NC(=O)N(CC)CC3=CC=CC=C3C)C2)=NC(NCCCO)=N)CC
C1C=CN=C1CC2=CC(NC(=O)C3=CC=C(CC4=CC=CC=C4)C=C3)=CC(C(F)(F)F)=N2
CC(C)C(NS(=O)(=O)C1=CC=C(C2=CC=C(NCC(C)(O)COC3=CC=CC(O)=C3)O2)C=C1C)(O)O
CC(=O)OC=C1C=CC(CN(CC2=CC=C([N+1](=O)[O-1])C=C2)C(=O)NC3=CC=COCCNCC4=CC=CC([N+1](=O)[O-1])=C4CCl)=C3C1
C1C(C)(NC(=O)C=NC=CC=C1C=CN=CC(N2CCOCC2)=NC(C3=CC=NC=N3)=NN4)CC=CC=C4
COC1=C2C=CC(=C1)C2(CC(=O)NC(CCCN(C(=N)N)CCC)(C)C=CC=CC=C)CC
C1OC(=O)NCCC1CC2CC(C3=CC=CC=C3)(C4=NC=C5C(=C4)OCCO5)OC2=O
CCN=C(NC1CS(N)=O)OC(NCC2=CC=CC=C2)=CNN=C(C)C=C(C3=CC=C(N4CCN(C)CC4)N=C3F)N=C1
CN(C(=O)C1=CC=CC(F)=C1)C2=NC(C3=CC=CC=N3)=CS2
COC1=CC=CC=C1C2(NCC3N(CCC4=CC=CC(OC)=C4)C(C)C)CC3=N[NH1]C(=O)C2Cl
CC1=CC=C(S(=O)(=O)N2CCCC2C(=O)NC(C=O)CCC3=CC=CC=C3)N=C1
CS(=O)(=O)N(CC1=CC=CN=C12)C3=CC=C(C=NC=C(C(O)=NC4CCOCC4)C2OCCON)C=C3
N#CC=CC=CC1C=CC2=COC=C(C(=O)N3CC4(CCCNC4)C3)C2=C1C
CC1=CC=C(NC(=NC#N)NCCCC(CN2N=C(C)N=C2)CN)C1
FC(F)(F)C=CC=CC(N1CCN(C2=CC=C(C(F)(F)F)C=N2)CC1=C)Cl
COC1=CC=CC=C1CNCCN=C(O2)C=CC3=CN=C(C=4C=NN(C5CCNCC5)C=4)N=C3N2
CC1CCN(C(=O)C=CN=C(N2CCCN(C3=NC(C(F)(F)F)=NO3)C2)S)CC1
CN(C(=O)CC1=CC=C(Cl)C(Cl)=C1)C2CCCC(N)C2
C1S(=O)(=O)C=CC=C1NC=CC(Cl)=CC(NC2=CC=CC(O)=C2F)=N
O=C(NC1=CC=CC=C1Br)NC2CCN(CC3=CC=CC=C3)CC2
CC=1SC(NC(=O)C(CS)CC2=CC=CC=C2C)=NC=1CC3=CC=CC=C3
CC=NCCNC(=O)C=C(N=C(COC1=CC=C(N2C=CC=N2)C3=C1)CCCC3)NCCCS
O=C(NCC(=O)N(CCON)CC(O)C1=CC=C2C=CSC2=C1)NC3=CC=CS3
CC1=CC(NC2=CC(C(F)(F)F)=CC=N2)=CC=C1NC(=O)C=C3C=C(C=CC(C(=O)O)=C(OCCCC)OC)CN=C3
CCNC(=O)NC=C1C=C(C=CC=NC(N2C(=O)C=CC=C(N(C)C)CNC3CCC(CN4CCCC4)C3)=N2)CC=C1
O=C1C2CCC(C(O)C#CC3=CC=C(N=[N+1]=[N-1])C=C3)(C4=CC=C(O)C=C4)CC2(CC(F)F)CC1(S)OC(N)=O
O=C(NC=C1C(C(O)=NCC2CC2)=NN1C3=CC=CC=C3)C4=CC(C5=NC=CC=C5F)=CC=N4
COC1=CC=CC(NC(=O)NC2=CC=CC(C3=NC=CO3)=C2)=C1
N=C(O)C1CCCC2C1NC3=CC2(C4=C(C5=CC=C(F)C=C5)N=CN4CCCNCC)CC=C3C(F)(F)F
COC=CC1=C(C(=O)NCCC2(C3=CC=CC=C3)CC4CCC2C4CC)CC(C1)N(CC5CC5)C
COCCNC(=O)C1=CC=C2C(=C1)C3CCN2C=C4C(C5=CC=CC=C5)=NC(N6CCOCC6)=NC4=N3
NCCOC(NC1=C(NC2=CC=CC(C(=O)N3CCOCC3)=C2)NN=N[NH1]1)(C(F)(F)F)C(F)F
N#CC1CCCN1C(=O)CCC(NC2=CC=CC=C2)CC
CCNN=C(C)C1(CC(C2=CC=CC(C(F)(F)F)=C2)N(O)C1C=C3)CCCCC3
COCC=NC(NS(=O)(=O)C1=CC=CC=C1C2=CC=CC=C2)=CC=CN3CCCC4C3CCN(CC5CC5)C4
O=C(C1NC=CC2=CC=CN=C12)N3CCN(C(=O)C4=CC(CC5=NN=C(O)C6=C5NCCC6)=CC=C4F)CC3
COC1=CC=C(C(=O)OC2=CC=C(OC)C=C2)C=C1CC3=CN=C(N)N=C3
COC(=O)CCCOC1=CC=C(C2=CN=C(N)C=C2C(F)(F)F)C=C1
C1OC=CC=C1NC(=O)NCC=2N=C(C3=CC=CC=C3)N(CC45CC6CC(CC(C6)C4)C5)N=2
O=C(CC1=CC=C(F)C=C1)NC=C2C=C(N3C=CC(C4=CN=C(C5=CC=CC=N5)S4=C)C3)OC=C2
OCCCN(CCOC1=CC=CC=C1C(F)F)F
O=C(O)C=CC=CNC(=O)C1CC(F)(F)CN1C(=O)CN2CCN(C3=CC=CC(Cl)=C3Br)CC2C=C
CC1=NC(N)=NC(C2=CC=C3C=C(NC(=O)C4CC4)N=CC3=C2N1)C5=NC6=CC(Cl)=CC=C6N5
CN(C)C(=O)C=C1C=C2C=CC(NC(=O)NC=C3C=C(NC4=CC5=CC=C(C6=NN=CO6)C=C5C4)C=C3)=C2C1
NS(=O)(=O)C=CC(COC1=CC(Br)=C(O)C=C1C)=O
COC1=CC=CC=C1OCCNCCC2=CC=C(F)C=C2
CCCCCC1=CC(C(=O)C2=CC=C(F)C=C2)=CC=C1CCCCN(CC3=CC=C(N(S)NC4=CC(C)=CC=C4C#N)C=N3)P
CC1(C)CC(=O)N(CC23CC4CC(CC(C4)C2)C3)C(=O)C1C
CC(C)COC1=CC(Br)=C(CC2=NN=C(C3CCCC3)S2)C=C1COC(=O)CCCCN4C=CN=C4
COC1=CC(NC=NC=C2C=CN(C3=CC=CC(C(=O)NCC(C)C)=C3)C2=N)=CC(OC)=C1
N#CCC(N1C=C(C2=NC=NC=3[NH1]C=CC2=3)C=N1)CN4CCCN(C(=O)CCC(C)(F)CCC)C4C
C12C3=CN=CC=C3C2(CCNCCN1C4=CC=C(N5CCC(N6CCCC6)CC5)C=C4CC)CNCC
CN1N=C(C2=CC=CN=C2)C=C1NC(=O)NC3C4=C(C5=CC=CC=C5)C=CC=CC(C#N)=C4C3
O=C(OC1CC2COCC(C1)N2)C=CN(CC(F)(F)F)C=NC3=C(C4=CC=C(F)C=C4)N=C3
NC=NC(C1=CC=C(F)C=C1F)COC(C2=NC=CS2)CCCOC
O=S(=O)(NCCCNCC1=CC=C2C=CC=CC2=C1F)CC=CC(Cl)=C
CNC1CC(C2=CC3=CC(O)=C2)CCCC4C(CC5=CC=CC=C5CC4=O)C1C3
C1=CCC=C2C(C)=CC1(S(=O)(=O)N3CCCC3CN(C(=O)C(C4=CC=C(Cl)C(Cl)=C4)N5CCC(C)CC5)CC)C2
C1C=CC(C)=CC(NC=NC(C)(C2=CC=CC(C#N)=C2)N)=C1
CN1CCN2C=CC=CC3(C=CC4=C(N5CCC6=CC=CC(C(O)=NC7=NC8=CC=CC=C8S7)=C6C5)N=C[NH1]C4=C3C2)CC1
CCN(CC)CCC1=C2C=CC=C1OC=C(C#N)C3=CC=CC=C32
CC1=CC(OCC(=O)O)=CC=C1C=NC=C(C(C(=O)NCCC2=CC=CC=C2)C=CC=C)S
C12NCCNC=CC=C(NN=CC=CN=C1C=CC3=CC(OCCN4CCCC4)=CC=C3[NH1])SCC2
CCN1C=C(C=2C=COC=2)C(N)=C1S(=O)(=O)C3=CC=CC4=NSN=C34
CCN1CCN(C2=NC(C3=CC=NC(N)=N3)=CC=C2O)CC1
NS(=O)(=O)NCCCC1C(NC=NC2=C(N3CCC(C(F)F)CC3)N=CN=C2)S1
CNC(=O)C#CC1=CN=C(OC2=CC=C(NC(=O)N3CC4=CC=CC=C4C3)C=C2)S1
O=C(C=CC1=CC=CC=C1NS(=O)(=O)C2=CC=CC3=NSN=C23)N4CCCC4
COC1=CC=C(C2=CC=C(NC(=O)C3=C(F)C(N)=CN=C3OCC4=CC=CC(Br)=C4)C=C2)N=C1
N1C=NC=CC=CC=C(F)C1CC=NN(C2CCN(CC3=CN=C[NH1]3)CC2)C(F)(F)F
CCCNC(=O)[NH1]CN=C(CC1=NN(CC2=CC=CC(OC(F)(F)F)=C2)C1)[NH1]CN(CC)C=O
C1C=CC=C1C=C(C2=CC=C(OC)C=C2)CN(C)C(=O)C
NC(=O)C1=CC(C2=CN=C(N)N=C2)=CC=C1NCC3=CC=CC=C3
C=C(C)COC1=CC(C2=CN=CC(OCC3CC3C4=CC=CC(F)=N4)=C2)=CC=C1OCCOC=CC(=O)C=CC(C)=NC=CC=O
COC1=CC(C2=CC=CC(CF)=C2)=CC=C1OCC3CCN(C(=O)OC(C)(C)C)CC3
CC(C(=O)NCC1=CC=CC(Br)=C1N2N=C(N3CCCC(N)C3)N=C2C4=CC=CC)=C4
N=C(N)NCCCC(NC(=O)C1=CC2=CC=CC=C2[NH1]1)(O)NC3CCC4=CC=CC=C4C3
COC=CC=C(NCCN(CCNC(=O)[NH1]CC=C(C1=CC=C(Cl)C=C1)C2=CC=CO2)CC)C
CC(CCC1=CC=C(O)C=C12)NCCC(CNC)C2
COC1=NC=CC=2C(C3=CC=CC(C(F)(F)F)=C3)=N[NH1]C=2C=C[NH1]C1=O
CCC1C2NCCC=C2C3=C(F)C=CC=C31
CC=CC(N(C)C1=CC=CC=C1)=CN=C(NC2=CC=CC=3[NH1]C=CC2=3)N=NC=NC
O=C(NC1CC(CC2=CC=CC=C2)CC1)C3=CC4=CC=CC=C4[NH1]3
CC1=C(CCC2(O)CCC3=CC(O)=C(C(F)F)C=C32)C=CC=C1C(F)(F)F
CN1C=C(C2=CN=C3C=CC(NC4=CC(COCC(O)CO)=NC=N4)=NC3=N2)C=N1
CN(CC1CC2=CC=C(Cl)C=C2)C3CCCC(C1)C3CCN
O=C(NC1=CC=C(OC(F)(F)F)C=C1)C2=CC=C(C=NC(CC3=CC4=CC=CN=C4C=C3C)SC)C2
NC=C1C=CC(S(=O)(=O)N(CC2=CC=C(C(=O)O)C=C2C)CN3CC3)=C1
O=C1C2=NC=C([N+1](=O)[O-1])C=C2CC3=CC=CC(Cl)=C3N1CCCCCN4CCN(C5CCCCCC5)CC4
NNCCC=CC=CC(COC1=CC=CC=C1OCCC[N+1]=O)[O-1]
N#CCC(NC1C=C(C2=NC=CC=C2C(F)F)N=C1)CC(N)C(F)=CC(F)=CC(F)=CCl
N#CC1CCCN1C(=O)C(N2)CC=CC=C(C3=CN(C4=CC=C(F)C=N4)N=N3)C2
C1NCCN(CC2CNC=CC3(C=CC4=CC=CC=C43)C2=O)CC1
C=C(C(C)C1=NOC=C1CCO)C2=CN=C(NC3=CC=C(OCCN4CCN(C)CC4)C=C3)N=C2NCCN=CO
CC(C)C1CCC(C)(N2CCC3(NCC(NC(=O)C(CC4CCCCC4)NC5=NC6=CC=CC=C6S5)C3)C2)C1
COC1=CC=C(F)C=C1C=NC(N)=CN=C(COC2=CC=C3C(=C2)C(COCCOC=O)=CN3CN)C
CC(C)CN1C(=O)N(CCC2CC(C(COCC3=CC=CC=C3)C4=CC=CC=C4C)C2C)CC1=O
O=C(O)CCCNC(=O)NC1CC(C(NC2=CC=CC(=C2)NC(=O)C=3N=CN(C(F)F)N=3)COCCCC)C1CC(F)CF
CC=C1N=C(NC=C2C=C(C(N)=O)C[NH1]C3=CC(C(C)(C)C)=CC=C3C2)OS1
C1CN2C=CN=C2NCCCN=CC=CC=C1C(=O)N3C=CC=C(C4CCN(CC(=O)O)CC4C)C3C=C
COC1=CC=C(CC(=O)O)C=C1C2=CC=C(F)C=C2CN(C(=O)CC(C3)=CC(Cl)=CC=C3OC)CCC
CC=CC(=O)N(CC1=CC=CC(O)=C1F)C2=CC=CC=C2NCCC3CCNCC3
COC=C1C=C(C(=O)NC(C2)=C(CC(=O)NC3CCCCC3)CC4=CC=CC=C42)C=C1
COC=C1C=C(OC2=CC=C(CN3CCOCC3)C=N2)C4=CC=C(NC5=CN=C6C=CC=CC6=N5)N=C4N=C1OC
CC1=CC(NC(=O)NC2CCOCC2)=CC(NC3=NC=CC(NC4=CC(C5CC5)=N[NH1]4)=N3)=C1
O=C(C1=CN=C2C=CC(C3=CC(F)=C(O)C(Cl)=C3)=CC2=C1NC4=CC=C(OCCNCCO)N=C4C)C=O
CC(C)(C)OC(=O)NC(CCCC1N2)C(=O)NCCC(=O)OCCCCC21C(=O)NC(C)(C)CC
CCOC1=CC=C(C#CC2=CC=C(CC(C)NC(C)=O)C=C2)C=C1
CCCCCCCCC=CN(CCCCCCCSC=NC(C(=O)N1CCOCC1)=CN=CC=CC=C)O
CC1=C(CC(=O)O)C=CC=C1C2=NC3=CC(Cl)=CC=C3N2CCCN4CCOCC4
O=C(NC1=CC2=NC=C1)C=C(Cl)C3=CC=CC=C3N2CCCN4CCCCC4
NC1=NC=NC=C1C(C2=CC3=CC=CC=C3[NH1]2)=NNCCCC4=CC=CC=C4
O=C(NC1=CC=C(F)C(F)=C1C(=O)NC2=CC=CC3=CC=CC=C23)C4=CC=CC=C4
FC=C1C=CC(N2C[NH1]C(=N2)C3=CC=CC=C3NCCC1)=C
N1C=CN=C(C=CC=C(C2=CC=C(C3=CC=C(C(F)(F)F)C=C3)N=C2C)CF)N1
O=C(O)C=CC=CC=NOC(C1=CC=C(C(F)(F)F)C=C1C(F)=C)Cl
O=C1OCC2=CC(S(=O)(=O)N3CCOCC3)=CC=C21
CNC=NC(CN=C(N)CC=C(C(=O)N1CC(NC2CC2)C1N)CCCNC(C)(C)CNC(=O)NCCN(C)C)CC=O
O=C(NCC1CCCO1)C=CC=C(NC2=NC(C3=CC=C(F)C(F)=C3)=NS2)C=C
N#CCNC(=O)C1(CC(=O)N2CCOCC2)CCCC1S(=O)(=O)C3=CC=CC(C(=O)NCC4=NC=CC=C4F)=C3
NS(=O)(=O)C1=CC=C(C(=O)N2C(C3=CC=C(F)C=C3)=COC2C)C=C1
C1NCCN1C(=S2)[NH1]C3=CC(C4=CC=NC=C4)=CC=C3O2
CC(C)CC=CN=C1C(CNC(=O)CC2=CC=CC=C2)C3=CC=CC=C31
O=C1[NH1]C2=CC(Br)=CC=C2C1=NNCC3=CC=CC=C3Cl
CCS(=O)(=O)NC1CCC(C2=NC(O)=C(C=C3C=C(CCOC)N=N3)C(C4=CC=CC=C4)=N2)CC1
CC(O)CN=C(O)C=1C=C(N=CC=NC(N2CCOCC2C)=N)N(C3=CC=CC(C(C)C)=C3)N=1
CC=C1C(C=C(C2=CC(F)=CC(F)=C2)CCC)=CC=C1C(=O)N3CCCC3
CCOC(=O)C1=CN=C(NC=CC2=CC=C(OC)C=C2OCN)C1NC(CC)=CC(OC)=CBr
CC=1C(C(=O)NN2CCCCC2)=NN(C3=CC=C(Cl)C=C3Cl)C=1C4=CC=C(Cl)C=C4
C=C(C)C(N1CCN(CCCC2=CC=CC=C2F)CC1C3)=CC=C(C(=O)NCC4=CC=CN=C4)C=C3
CON=C(COCC1=CC(C(F)(F)F)=CC(C(F)(F)F)=C1)C(CCNCC2=CC=C(S(C)(=O)=O)C=C2)CC(N)C(=O)O
N#CCCC(C(=O)NCC(C1=CC=C(F)C=C1)C(F)(C#N)C)=NN(C2=CC=C(Cl)C=C2)CC3=CC=C(Cl)C=C3
CC1=CC=C(C[S+1](O)C2=NC3=CC=C(Cl)C=C3S2)C(N4N=CC=N4)=C1
CCNC1CN(C2=CC=CC(N3C=NC=C(F)C(NC4=CC=C(OCC5=CC=CC=C5)C=C4)=N3)=C2)CC1
FC(F)(F)C1=NC(NCC2CCNCC2)=NC=3C=C(C=CC4=CN=CC=N4)SC1=3
O=C(C=CN(CC1=NC=CN=C1C#N)C(F)F)N2CCC(N3C(=O)NC4=CC=CC=C43)CC2
FC=CC=C(NC1CN(CCC2=CNC3=CN=CC(F)=C23)CC1C)CF
NC1CC(C(=O)N2CCCC2C)CC1CN3CCC(NC(=O)C=NC4=CC=C(Cl)C=C4)CC3
O=C(C=C1C=C(C2CC2)C(OCC3=CC=CC=C3)=N1)NC4CC4
C1OC(=O)C=CC=CC1NC(=O)N2CCC3(NCCC(CCN(C(=O)CC4C)C4C)C3)CC2=C
CC(C)NC1=NC=C(NN=CC(=O)NC2=CC=C(C#N)C=C2)N=C(NCC(C)C)N=C1
CC1=NN(C2=CC=CC=C2)C(CCCCCC(F)(F)C)=C1CN
NC(=O)C1=CC=C2[NH1]C=C(C3CC4CCC3N4)C2=C1
COC1=CC=CC=C1C2=CC=C3N=C2C(C4=CC=CC=5[NH1]N=CC4=5)=C(N6CCC(OC)CC6)C3
CNN=CC1=C(C2=CC=CC(NS(C)(=O)=O)=C2)N=C3C=CC=CN13
CC1=CC=C(C#CC2=CC=C(C3CCCCC3C(=O)NCCOC)C2)C=C1
N#CC1=C(NC2=CC=C(CNC(=O)CC3=CC=NC=C3O)C=C2)C=NN1NC4C(O)CC4
O=C(C1=CC=CC(C(F)(F)F)=C1Cl)NCCC=C(N=CC=CC=2[NH1]N=CC=23)CC=CC=C3
CNC1=C(CNC2=C(C=3C=NN(C)C=3)C(=O)NC(C4=CC=CC(C(F)(F)F)=C4)(C(F)F)C2)C=N1
N#CC1=CC=CC(NC2CN(CCNC(=O)NCC3CN4C=CC3C4)CC2)=C1
CCCCCNCCCCNCC(=O)N(CC(=O)N(C)CC1=CC=C(Cl)C=C1C2)CC=CN=C2
O=CC(NS(=O)(=O)C1=CC=CC(Cl)=C1Cl)CNC2=CC=CC(F)=C2Cl
O=C(NS(=O)(=O)C1=CC=CC(C(F)(F)F)=C12)C=C(C(NCCCNCC3=CC=CN=C3)CC(F)(F)F)C4=CC=C(F)C=C24
CCC(=O)N1CCN(C2=CC=C(NC3=NC=C4C5=CC=NC(F)=C5N(C6CCCC6)C4=N3)N=C2)CC1
COC1=CC=C2C=C1NC3=CC(=O)N(C4=CC=CC(O)=C4)N=C23
CN(C)CC1=CC=C(F)C=C1C=C2C=C(NC(=O)C(CCC3=CC=CC=C3)NC(=O)C4=CC=CO4)N=C2
CC=NC(CNCCN1C=NC(C2=CC=NC=N2)=NC(F)=C1C#N)=NC3=CC=C(Cl)C=C3F
O=C(O)CCC1=C(C=C2C=C(NCC3=CC=C(CCNCC(O)C4=CC=CC(Cl)=C4)S3)N=C2)C=CN1C(O)CO
COC=C1C=C(C=CC2=CC=C(C3CN4CCC3C4O)C=C2NC)C1
CC(C)(C)OC(=O)N1CCC(COC(N)=O)O1
CC=C1C=CCC(OC2=NC(C3=CC=C(Cl)C(O)=C3)=CN2CCOCC4)CCC(O)C(O)C4ON1
C1C=CC(N2CCOCC23)=NC=CC=C(NC(=O)NC4=CC=CC(F)=C4F)C13
O=C(NCC1NC2=NC(C3=CC(F)=CC(F)=C3)=CS2CC1)C(F)(F)F
CNC1CN(CC=CC(C2=CC=CC3=C2)=NC(NC(C)(C)C)=CC(C(F)(F)F)=C3C)C1
NC=C1C=C(C2=CC=N[NH1]2)N=C1C(C3=CC=CC=C3)=CNCC(F)(F)F
CC(=O)NC(CC1=CC(F)=CC(F)=C1)C(C(=O)O)CC(=O)NC(C(C)C)C(=O)NCC(C)OCC2=CC=CC=C2
C1N[N+1](C)=CCCNC1C=C2C(NC3CCC(N)CC3)=NC(C=CN=C(NC4COC5=CC(N6C=CC=N6)=CC=C5C4)C=N)=N2
CC(C1=C2C=CC=C1)N3CCC(NC4=C(C=CC=CC2(NC(=O)CNCC5CCCOC5=C)N)C(N6CCC(O)CC6)N=C4)CC3
C1COCC=CC(CCCC)=C1C2NC=C(NC3=CN=C4C=CC=CC4=C3)O2
O=C(CNC1=NC=NC2=C1CC(C=C3C=CC([N+1](=O)[O-1])=C=C3)=NC)C2NO
O=C(C1=CC=C(I)C=C1Cl)NC2CC3=C(N=CN=C3NC4=NC=CC=N4)C2
COC1=CC=C(N2CCN(C(O)C(=O)NC3=CC=CC=C3CC)C2)C=C1
CC1(C)C(=O)NC=C2C=C(NC=NC(Cl)=CC(NCC3=CC=CC=C3)=N)C=CC=C21
CC=CC(=O)N(NC1=NC(C=2C=N[NH1]C=2)=CCN=CN(CC3OC(CO)C(O)C3O)C(=O)C=N1)P
O=C(C1CCS(=O)(=O)C2C1)NCCN(C3=CC(C(F)(F)F)=CC=C3C(F)F)C2C4=CC=CC(Cl)=C4
C1OC(=O)C=C(C)NC(=O)N1C(=O)NC(CCCCN2CCN(C3=CC=CC(Cl)=C3)CC2C)(C4=CC=CC=C4)CC
O=C(CCCCN1CCC(N2C(=O)[NH1]C3=CC=CC=C32)CC1C=C4)C=C(C5=CC=C(OC6=CC=CC=C6)C(F)=C5CO)C4=O
COCC1=CC(C2=CC=C(C)N=C2)=CC(F)=C1OCCCC3CCOC4=NC=CC=C43
CC=C(C1=C2C=C(S(=O)(=O)CCCCCCCCCCOCC)OC=C2)CCCCC1
OC1=CC(C2=NOC(C3=CC=C(OC4CCOCC4)C(N5CC5)=C3)=N2)=CC(OC6=CC=CC=C6)=C1Cl
COC1=CC(CO)=C2C=C(C3=CC=C(C(C)=O)C=C3)C=CC2=C1
CC(C)N=C[NH1]N=C(C1=CC=C2[NH1]C=C(C3=CC=CN=C3)C2=C1)O
CN(C)S(=O)(=O)C1=CC=C(NC2=NCC(C=3C=NN(CCF)C=3)S2)C=C1
CC1C2=NC=C(CCN3C=CC=CCCC=CC=NC=NC3)CC=CC=CC2=C1C
CCC(C)C(CC(=O)NCCNN=C(O)C1=CC=CC(C2CC2)=N1)NCC=3N=C[NH1]C(=N)C=3
C1OC=NC=CC1(C=CC=CN=CC(C(=O)NC2CCCCO2)=C(C3=CC=C(NCC(N)CC)C=C3)C=N)N
CC(C)OC1=CC=CC=C1C2=NCCN2
O=C(C1=CC=C(SC2=CC=C(Cl)C=C2Cl)C1=O)NO
O=C(C=CC1=CC=C(S(=O)(=O)C2=CC=C(C3=CC=CN=C3)C=C2)C=C1)NO
O=C(NCCC1CN(CC2=CC=C(C(F)(F)F)C=C2)C3=CC=CC=C3CC1)NC4=CC=C(CO)C=C4
COC=CC=C(N1C(=O)C=C(C2=CC=CC=C23)OC=CN=C(NC4=CC=C(N5CCN(C)CC5)C=C4N6)C3N=CN6CN=C1N)C7CCCC7
CC1=CC(OC)=CC=C1OC=C2C=CC(S(=O)(=O)NC3=CC=C(F)C=N3)=C4C=CC=CC4=C2
N#CC1=NC(N2)=CNC(C3=CC=CC(CNC4CC4)=C3)=CN(CC5CCOCC5)C2=N1
CC1=NC=NC(C)=C1C(=O)N2CC3N(CCC(C4=CC=CC=C4)CN(C(=O)C5=C(F)C=CC=C5F)CC)CC3C2
CCOC(=O)CCCC(NC(=O)NCC=1NC(C2=CC=C(Cl)C=C2)=NC=1C)C(C)C
CCC(C)C1=CC=CN=CC2=C(N=C1)C(=O)N(CC3=CC=CC(C(=O)O)=C3)C(=O)N2C
C1N2C1(CCOCC=CC=C(C3CCCC3)C(OCC4CC4)=N)NC5=CC=CC=C5C2=O
CN1CCC(NC(=O)NC2=CC=C(F)C(Cl)=C2)CC1C=3[NH1]C(C#N)=CC=3Cl
CC1=CC=CC(C)=C1C=C2C=CC(COC3=CC=C4OC(O)=CC(=O)C4=C3)=C2
O=S(=O)(C1=CC=CC=C12)NC=CC3=C(C4=NN=C(NC5CCN(C6=CN=C7C=CC=CC7=N6)CC5)O4)C=CC=C32
COC1=CC=C(S(=O)(=O)N2CC(C(=O)NCC3=CC=C(F)C(C(N)=O)=C3)CC2)C=C1
CC1(C)N=C(N)N=C(N)N1C=C2C=CC(OCCC3CC(F)(F)C3)=C2
C1OC=C2C=CC1(OCC=NN=CC=CC(C#CC3CCC(COC(=O)C(C)(C)C)N3C4CCCCC4)=CC=C)C2
O=C(NCCCN1CCCCC1N)CC2(CNCC3=CC=C(C4=CC=CC=C4)C=N3)C(C5=CC=CC=C5)C2
N#CCC1(N2C=C(C(=N)O)C(=NC3=CC=CN=C3)[NH1]2)CCN(C(=O)OCC4=CC=CC=C4)CC1
NCC(NC(=O)C1CCCC1C(=O)N2CCC(C(=O)OC3CCCC3)CC2)C4=CC=CC=C4
O=CN(CC1=CC=CC=C1)CC2CCN(CCCCC3=CC=CC=C3)CC2
O=C(NC1=CC=CC=C1)N2CCC(C3=CN=C(C(O)(C(F)(F)F)C(F)(F)F)C=C3)(S(=O)(=O)C4=CC=C(F)C=C4)C2
O=CNC=C1C(CF)=C[NH1]C1=CC=C
CC(C)NC1(C2=CC=C(Cl)C=C2)C=C(F)C(O)=N1
CC#CC1NC(=O)C(NC(=O)C=N[NH1]C(C2=CC=CC3=CC=CC=C23)=CNC)C1=O
CC=CC1=C(F)NN=C(CNN=CC2=CC(N3CCOCC3)=CC=N2)N=C1
COC(=O)C(OC(=O)C1=CC=CC2=C13)CCCCC3CC(C(=O)NCCCN4CCN(CC5CCCCC5)CC4C)(O)N2C
CC(C)C1CC(=NNC2=NC(C3=CC=CC=C3)=CC=C2CCC)COC1
CS(=O)(=O)C1=CC=C(C2=CC=C(C(F)(F)F)C=C2C=CCNCCC)C1
CC1=NC=C(C=CC=NC(NC2=CC=C3C(=C2)C4=CN3CCN(C(=N)O)C4)=N)N1CCNS(C)(=O)=O
C1=NC=C(NC2=CC(C3CCN(CC4=CC=CC=C4)CC3)=CC=N2)C=C1OC(F)F
CN1C=C(C2=C(C3=COC4=CC=CC=C34)C(=O)NC2=O)C5=CC=CC=C51
CCN(CC)C1=CC=C(OC(=O)NCC)C=C1
C1C2=C(C)C[NH1]C(=O)C(CC3=CC=C4C=CC=NC4=C3)=C(CC)C2N1CC5=C(C(C)(C)C)C=CC=C5O
O=C(C1CCS(=O)(=O)CC1)N2CCN(C3=CC=CC(Cl)=N3)CC2C(F)(F)F
C1NC=C(COC2=CC=CC(NC3=CC=C4C(=C3)C(CCC)COC4)=C2C=CC)OC1=O
CCC(=O)N1CCC(NC2=NC(O)=CC(C3=CC=CS3)=N2)CC1
C1C(C=CC=C(CC(C)(C(=O)NO)S(C)(=O)=O)C1=C)(C)COC2CNC(=O)C2=O
CCNC(COC1=CC=C(C2=CC=CC=C2C3=CSC=N3)C=C1)=NC=CC=CC(C(=O)NCCCCC(=O)NO)=C
O=C(NC1=CC=C(F)C=C1)CC(=O)NC(CC2=CC=CS2)C(=O)CCCCCCC3=CC=CN=C3
COC1=CC=C(CCNCC(O)COC2=CC=CC(C(F)(F)F)=C2)C=C1OC
CC(O)=NC(C(O1)=NC2C=NN=C(C=3C=NN(CC(C)(C)O)C=3)S2C4C)C4CCOCC1
CCN1C=CN=C1C2=CC=CC=C2NC(=O)C(C)C
NC(=O)COC=CC(Cl)=CC=1[NH1]C(=O)ON=CC=1Br
CS(=O)(=O)NC(C1CCNCCC(C2=CC(C3=CC=NC(F)=C3)=C(F)C=C2F)C1C4=C)C=CC=C4
C#CC1=CC=C(NC2(C)C3=CC=NC(NC4=CC=C(Cl)C=C4OC(C)CNC(=O)C5CCOCC5)=C3C2)C=C1
N#CC1CCN(C2=C(NC3=NC=C(Cl)C(C4=CN=C5C=CC=CN45)=N3)C=NN2CC)CC1
COC1=CC=C(OC)C(CCN2C34CC(C)CC2CC(O)(C3)C4)=C1
CC1=NNC(N2C3CCCNC2)=NC(C4=CC=CC=N4)=NC3=C1C=CC=CCCNC5CC(O)CCC5=N
C1C=NOC1(NS(=O)(=O)C2=CC=CC=C2C3=CC=C(C4=CC=CC(CN5CCNCC5)=C4)C=C3C=C)C
CC(C)N1C=C(C(=O)C2CCN(C3=CC=C(OC(F)(F)F)C=C3)CC2)C4=C(C)C=CC=C41
O=C(NC1=CC=C(OC(F)(F)Cl)C=C1)C2=CN=C(N3CCC(O)C3)C(C4=CN=CN=C4)=C2
FC(F)(F)C1=CC=CC=C1CCNC2CC2CC=CI
N=C(N)NCCCC(NC(=O)CNC(=O)C(CC1=NC2=CC=CC=C2S1)NS(=O)(=O)CC3=CC=C4C=C3Cl)C=C4
CCOC1=CC=C2C(=C1)C(NC(=O)C(CC3=C[NH1]C4=CC=CC=C34)N5CCN(C)CC5)=NC(CC6=C(Cl)C=CC=C6Cl)=C2
CC(NC1=CC=CC=C1)C2=CC=CC=C2OCCCOC3=CC=C(C(=O)O)C=C3
C1C(C)COC=CC(C2=CC=CC=3OC(=O)N(C)C2=3)C1(C(=O)NC45CC6CC(CC(C6)C4)C5=C)CO
CC1=NN(C)C(CN2CCN(C)CC2Cl)=C1CNC(=O)N3CCC(O)C3
O=C(NC1=CN=CC(N2C=NC3=CC(C4=CC=NC(NC5CCCCC5)=C4)=NC=C3[NH1]2)=N1)NCC6=CC=CC=C6
C1CCCCC1=C(C2=CC=C(C=CC(=O)O)C=C2)CC3CCCCC3CC
CC(C)(CC1=NC(C=CC2=C(F)C[NH1]N=C2)=NC=C1Br)C(O)=NCC(F)C(C)(C)O
CCOC1=CC=C2C(=C1O)CCNC(N(C)C)CC2
CC1=CC(C2=CC(O)=CC=C2Cl)=CC=NN=C(N3C4=CC=CC(OCCN5CCCC5)=C4C3N)C1
CCCCC(C=NC=C(C#CC1=CC=C(C)C=C1)CN=CF)(O)OC(C2=CC(C(F)(F)F)=CC(C(F)(F)F)=C2)N3CC3
CC(C)NC1CN(C(=O)C2=CC(C(F)(F)F)=CC(C(F)(F)F)=C2)C(C3=CC=C(F)C=C3)CC1
COC(=O)CC(OC(C1=CC=CC=C1)C2=CC=C(Cl)C=C2)C(=O)CC(C)C
C123C(C(=O)NCC=CC=C2C=CC=CC1(NC(=O)C(C4)CN=CS4=C)C)CCCCCCCCC=C5C=C(O)N=C3CCCCC5
C1C=C2C=CN=C(NC=CC(N3CCOCC3)=N)SC2=C1
FC1=CC=C(OC2CCOC2)C(C(F)(F)F)=C1
O=C(NC1=CC(C2=CC=NC=C2)=CN=C1NC3=CC=CC=C3C4)CC(C5=CC=CC=N5)=C(F)C=C4Cl
COC(=O)C(CCC1=CC2=CC=NC=C2O1)C(O)C(O)C(O3)C(CC4=CC=CC=C4)NC(=O)C3CCC5=CC=C(F)C=C5
N=C(N)CNCCCCNC(=O)CCC(CN(CCC1CCOCC1)CCCCC)NC2=CC=CC=C2
COC1=CC=CC2=C1C(C3)C(O)CCCC(C)(N4CCC(C(=O)NC5=CC=CC(C)=N5)CC4)CC32C
CC#CCOC1=CC=C(S(=O)(=O)N2CCN(C)CC2)C=C1
CC(NC(=O)C=CC=CC(NC1=NC=CC(C=2C=NN(C3CCC3)C=2)=N1)=CF)C4=CC=C(C(F)(F)F)C=C4
O=S(=O)C1=CC2=CC=C1OC=C(NC3CC3)C(N4CCC5(CCCO5)C4=C)(Cl)C=C2
COC1=CC=CC2=C1CCCC23CCCN3CCC4=CC=CC=C4
NC1=CN=C(C=CC=C(C2=CC=CC=C2OC(O)C3CCC3)C=CF)C=N1
COC=CC1=C(OCCC2N(C3=CC=C(C(F)(F)F)C=C3)CCCC2C)NCNC4=CC=CC(Cl)=C4C1
CCC1=C2C=C3N=C(NCCN(CC4=CC=CC=C4)C(=O)CCCN5CCCC5)C2SC3=C1
C1NCCN(C(=O)CNC2=C1C3=CNC(=O)N(CC(=O)NCCC(C)C)C(=O)N3C2=O)C
CCCC1=NC(C2)=CC(C)=NC3=CC=C(OC)N=C3N12
O=C(NCC=CC1=NC=C[NH1]1)C2=CC(Br)=CC=C2O
C1CNC(=O)C1(NC(=O)C=CC=C(NC(=O)C2=CC(NC3CC(C(=O)N4CCCC4)CCC3)=CC=C2)Cl)CC(F)(F)F
CC1=CC=C(NC(=O)NCCC2(C3=CC=CS3)CC(O)C(O)C2CC)C1
CC=C(C)C(C)=C(S(=O)(=O)N1CCC(C=C(Cl)CC=CC=CS)CC1C)CC=CCN
COC=CC=C(NC=NC1(NC2=CC=C(Cl)C(Cl)=C2N)C[NH1]C(C3=C(F)C=C(OC)C=C3F)=NC1)CF
O=CC1=CC=CC=C1C(F)CCNCCN2CCN(C3=CC=C(F)C=N3)CC2
COC(=O)CNS(=O)(=O)C1=CC=CC=C1C=CC=CC=C(CN(C(=O)NCC2=CC=CC=N2)CC3=CC=C(F)C=C3CF)CF
NC1=CC=CC=C1NC(=O)C2=CC=C(NC(=O)N3CC4=CC=CC=C4C3)C=C2
O=C(C=C1C=C(C(=O)C2=CC=C(Cl)S2)CN1)NC=NC3=CC=C(S3)C=NNC4=NC=CC=C4F
C1=CC(O)=NCCN(C)C=CC=C(OCCCN1CCCN(CC2=CC=C(F)C(F)=C2Br)SC(C)C)C=NN=N[NH1]N
COC1=C(NC2COC(NS(=O)(=O)C3=CC=CC4=CC=CC=C34)C2C=C)C=C1CCCNC
CNC(=O)C=CC=C(C=CN(C1)C(=O)CC(C2=CC=C(C3=CC=CC=C3S(C)(=O)=O)C=C2C)O1)S
COC=CC1=CC(CCC=2SC=CC=2CN(C)CCCCCCCCCC(=O)NCCN3C=CN=C3O1)=C
CC(=O)NC(CC(=O)O)C(=O)NC(CC(=O)O)CC(=O)NC(CCCN=C(N)N)C(=O)CC1=CC=CC=C1
CCN1C(=O)C=2[NH1]C(CC3CCCC3)=NC=2N(CC#N)C1=N
CC1=CC=C(NN=C(C2CCN(C(=O)OC(C)(C)C)CC2)C=CNC3=CC=CC=N3)C(C)=C1
C1C=NN=C(NCC2CC=CC=C(C(=O)NCCC(C3=CC=C(F)C=C3)C(F)(F)C(F)(F)F)C2CC)OO1
CC(C)NC1=C(C2=NC(C3=CC=CC(OCC(F)(F)F)=C3)=CS2)C=CN=C1N(C)C4CCOCC4
OC(C1=CC2=CC(F)=C(F)C=C2O1)N3CCNCC3
C1C=CC=C2N=C(NC3=CC=C(C(=O)N4CCN(C5CCOCC5)CC4)C=N3)C(=N)C2=N1
CCNC(=O)C1=NOC(C2=CC=C(CN3CCOCC3)C=C2)=C1CN4CCN(C)CC4
NC(CC(=O)N1CCN(C2=CC=NC=3[NH1]C=NC2=3)CC1)CC4=CC(F)=CC=C4F
CN1C=C2C(=N1)CCN(C(=O)CNC3=C(NC(=O)NC4=CC=C(S(=O)(=O)C(F)(F)F)C=C4N)CC5=CC=CO5)N=C3CC2
ClC=CC=CCCC1OC(C2=CC=CC=C2)NC1C3=CC=CN=C3C=C
N=C(O)C(CC1C2C1)NC(=O)C=CC=C(NCC3CCC=C(O)C3=O)C2OC(F)F
N#CC1=CC(F)=CC=C1OC=C2C=C(S(=O)(=O)NC3=CC(C(O)CCN4CCCCC4)=CC=C3C)C2
CC1=C(C(=O)O)C=CC=C1C2=CC=C(C3=CC=C(N4CCNCC4)C=C3)C=C2
O=C(NCC(O)C1=CC=CC=N1)C2=CC=C(N3CCC(C(=O)NC4COCC4)CC3)N=C2O
ClC1=CN=C(NC2=CC=C(C3CNCCO3)C=C2)C=C1NC4CC4
CCOCCOC1=CC=C(N2CC(OCCCN3CCC(C4=CC=CC(C(=O)OC)=C4)CC3)C2)C=C1
C1C2=NC1(C=NC3=CC4=C(C)C=CC=C4N3CC(O)C5=CC=C(C6=C(Cl)C(C(=O)O)=C(C)O6)S5CC)N2
CN(CC(=O)N1CC2C(NC(=O)C3CCCC3)CC1)C(=O)CCCN2C(=O)N4CCN(C(=N)N)CC4CC
O=C(NC1=CC=C(F)C=C1)OCCC2=NN(CC3(C4=CC=C(Cl)C=C4)CCC5CCCCC53)C2
CN(C(=O)CNS(=O)(=O)C1=CC=C(C2=CC=CC=C2)C=C1)C(CC3CCCCC3)C(=O)NC4CCCN(C(=N)N)C4
CC1=NC2=C(F)C=CC=C2C(=O)N1C3=CC=C(S(=O)(=O)N4CCN(C)CC4)C=C3F
C1NC(=O)NC2CC1(NC(=O)C(CC3=C[NH1]C4=CC=CC=C34)NC(=O)C=CC=C(NC5=CC(C6=CC=CC=N6)=NO5)C)CC2
N#CC1=C2C(C=NC(O3)=C(F)C=CC=C23)=CN4N=C(C5=CC=CO5)N=C14
COC=C1C=CN=COC=2C(C)=N[NH1]C=2C=C1O
C12NC=C2C=CN=CN=NN1C3CCN(C4=NN=C(C=CC(C5)=CC(C)=NC(C)=C5)C=C4C)CO3
O=C1C=CC(NC2=NC=C(S2)CCCCCC)=NO1
CN(C)C(=O)C1=CC2=CN=C(NC3=CC=C(OC4CCCCCC4)C(Cl)=CN=C3C)NC=C2NC(C)=C1
C1NCC=C1C=2C(N)=N[NH1]C=2NCCC(N)CC
C1NCCCC(NN=C(C=CN=CC1(NC2CCC(F)(F)CC2=N3)C)CN=CN4CCC(O)CC4C)=C3
C=CCN=C(O)C(CCCCCC1NC=C(C(=N)N)C(C2=CC=CC=C2Cl)=N1)C(C)C
COC1=CC=CC=C1NC2=NC(NCCC(C)C)=NC=C2CN
CC(C)CC=NC=C1C=C(Cl)C(CCNCCN)=N1
COC1=CC=C(N2CCN(CCNC3=NC(C)=CC=C3C4=NC=CC=N4)CC2C)C1
COC(=O)NCC(C)(C)NC(=O)C1=CC=C(C2CC2)C(N3CCN(CCO)CC3)=N1
COC=C1C=C(NC(C2=CC=CC(OC)=C2)=NC(=O)N(C)C3=CC(C(F)(F)F)=CC=C3)C=C1
O=C(O)C=CC=COC=CC=CC=C1N=C(N2CCOCC2)C=NC(C(C(=O)O)CC3CCCC3)=CN1
CCC(CC)OC=C1COC(N2C=NC(C3=CC=CC=C3)=C(C4=CC=CC=C4)S2)=N1
CC(C)(C)OC(=O)NC1CC(OC(=O)N2CCC3=CC=CC=C3C2)CC1
N#CC1=CC=C(C2=C(C3CCOCC3)[NH1]N=C2C)C1
C1OC=CC=C1S(=O)(=O)N(CC2=CC=C(OC3CCN(C(=O)C4CCCN4)CC3)C=C2C5C)COCC5C=C
O=C(NCC1=CC=C2[NH1]N=CC2=C1)C3=CC(F)=CC(F)=C3
CC(C#CC=CC=C(CC(C)(C)C(=O)OC)C)CNC(N)=O
CC(CN1CCC(C=2N=NN3C=NC=4[NH1]C=CC=4C=23)CC1)NC(=O)C5NCC6CCC5C6
COC=CC(C(=O)CCC(=O)C=C)C=CC1=CC=C(C2=NC(C(O)=NCCC3CCCC3)=C(F)C=C2)C(F)=C1
COC1=CC=C(F)C=C1CC(N)C(C(=O)NC2=CC=C(Cl)C=N2)CCC3=CC=C(F)C=C3
C1C=CC2=CN=C(C)NCC(C3)C=CC=C(NC(=O)CCC(S(=O)(=O)C4=CC(OC)=C(OC)C(OC)=C4)COCCC)C3C2=C1
CNC(=O)C1=CC=CC(OC2=CC=C(NC(=O)N3CC4=CC=CC=C4C3)C=C2)=C1
ClCCCN(C=NC=C(CN=C(O)C=C1C=CC=CN1C(F)(F)F)CN=C[NH1])N
CN(C)CCNC(=O)C=NC(C1=NC=CC=N1)=CC2=CN=C(N)N=C2
CCNC=C1C=C(CN=C[NH1]C=CC2=CN=CN=C2N(C3CCOCC3)C)N=N1
O=C(NCN(C1=CC=CC=N1)CC)C=C2C=C(CC3NCC4=CC=CC=C4C3)C=C2
CC1=CC=CC(C)=C1C[NH1]C(C(C)(C)C2=CC=C(O)C=C2CCC)N=CC3=CC=CC=C3C=O
O=C(NCCC1=C[NH1]C2=CC=C(Br)C=C12)C3=CC=C(CC4=CC=NC=C4)C=C3
COCC1=CC=CN=C(C(=O)NC(CC2=CC=CC=C2)C(O)CNCC3=CC=CC(Cl)=N3)SC=C1
O=C(O)CCNC(=O)C=NC1=CC=C(C(=O)NC2=C(Br)C=CC=C2C(=O)NC3=CC=C(O)C)C3C=C1O
COCC1=CC=C(Cl)C2=C1CCC(=O)N2CC3=CC=C(OC(F)(F)F)C=C3
COCCC(OC1=CC=C(CC2=CC=CC(C3=NN=N[NH1]3)=C2)C=C1)C(=O)NC4C(C5=CC=C(C#N)C=C5)CC4
C1C(=O)NC2(C)C=CC=C(OCCCN1C3=NC(N4CCN(C)CC4)=NC=C3Cl)C=C2
CN(C)C(=O)C=CC1=CN=C(NC=CC(OC2=CC=CC=C2C(N)=O)=C(CF)C(N)=N3)C=CSC13
C=CC=1SC2=CC(O)=CC=C2C=1CC3=CC=CC=C3
CC1=CC=CC(C)=C1NC(=O)C=2OC3=CC(Br)=CN=C3C=2C(=O)NC4CCN(C(C)=O)CC4
CC1=CC(S(=O)(=O)NC2CCCC(C(=O)O)C2)=C(Cl)C=C1O
C1OC=CC=C1C(C)NC=NC=CC(N2C(=O)OCC2C(C)O)=N
CC(NC=C1C(NC(=O)NC2=CC=CC(Br)=N2)=CC=C1)F
CCCC(CCCCCCCCCC1=C2C=CC=C1C=O)NC2(C(=O)NC(CCCCC(=O)O)C=NC3=CC=CC=C3S)CSCOC(=O)C(C)(C)CN
NC=C1C=C(N2C=C(C3=CC=CC=C3OC(CCN4CCCC4F)CCC)C2N5CC(O)C5)C=C1F
O=C(C=CC1=CC(C2=CC=CC=C2)=C[NH1]1)NC3=CC=CC4=CN=CC=C34
O=C(CC=1C=C(C(C)(C)C)SC=1NC)CCC2=CC=CC=C2NCC(O)CNC3=C(NS(N)(=O)=O)C=NC=NC=C3C
CC(CS)C(=O)N(CC(=O)O)C1=CC=CC(OC2=CC=CC=C2)=C1
COC=C1C2CC3=CC(C(F)(F)F)=CC=4[NH1]C=C(C2=4)CNC3C(=N)S1
CC1=C(C)C(=O)C(C(NC(=O)CCOC(=O)N2CCCC(C3=CC=CC=C3)CC2)C4=CC=CC)=C4C=C1
CC1N(C=NC2=CC=CC=C2C(=O)CCC(O)C=C1)C(C)(C)C
CC=C1C=CC(CC(=O)N2CC3CC3C2C(O)C=CC=CC(N4)=NC=NNC)C4=C1F
O=C(O)CC=1C(NC2CCN(CC=CC=C3C=C4CC=CC=C4C3)CC2)=N[NH1]C=1C5=CC=CC=C5
O=C(O)C=C1C=CC(CC2=CC=CC(N3C=CC(OCC4=CC=CC=C4)=CC3=O)=C2)=N1
C1C(C)(C)C=CC=C1NCC(NC(=O)C2=CC(CN3C=NC(Cl)=C3)=CC=C2C(F)F)F
C=CCNN=C(C1=CC=CC(N2N=CC(C3=CC=CC=N3)=C2)=C14)C=CC=C(C=CC(C5)(C)CCCC(=O)N5CCCO)C=C4
C=CCC1(NN=C(C2CCN(C3CNCCC3=O)CC2)C4=CC=CC=C4)CCCCC1
N=C(N)NCC1CCC(C2=CC=CC=C2)(C3CC4CCC3CC(C5=CC=CC=C5)N4CCC6=CC=C)C=C6C1
O=C(NCC1=CC=CC=N1)C2=CC=C3C=C(OC4=CC=C(Cl)C=C4CCNCC)C=CC3=N2
O=C(O)CCCCC(=O)N1CCC(N2CC(O)C(CC3=CC=CC=C3)OCC4=CC=CC=C42)C5=CC=CC=C5C1C
CS(=O)(=O)C=C1C=C(OCCCCOCCOCCOC2=NC3=CC=CC=C3O2)C=C1
CCC1N(C(=O)CCCOCCOC2=CC=C(C(O)CN3CCC(C(O)(C4=CC=CC=C4)C5=CC=CC=C5)CC3)C=C2CCC)O1
CN1CC=CC2=NC=C(C3=CC(C4=CC=C(Cl)C=C4)=CN3C1(COCCOC)N)CCCNC5CC(F)(F)C5C2=O
NCC1NC(CC2=CC(F)=CC(F)=C2)CN=C3C(N4CCOCC4)=CC=CN3C(=O)C1=O
CCNCC1=CC=C(C2=CN=C(N)C(C=CC=C(C(O)(C3=CC=CC(F)=C3)CCCC[N+1](C)CC)CCC=C)=C2)NC1=O
CC(C)C(CO)NCC1=NC(C2=CC=C(S(=O)(=O)NC3=CC=C(CCNCC(O)C4=CC=CN=C4)C=C3)C=C2)=CS1
CCCS(=O)(=O)NC1CCC2=CC=C(OCCCN3CCN(C4=CC=CC=5SN=CC4=5)CC3)C=C2C1
COC=CC=C(C=CC=C(NC(=O)COC=CC(C(=O)N(C)C1)=CC=C(C)C=C1)C)C=C
COC=CC=C(NN=C1C=C(NCCN(C(=O)OC(C)(C)C)CC)NN=C1)CNC(=O)C2=CC=CC=C2NC=NN=[N+1][O-1]
CCCCN=C(C)N1N=C(N)N=C1CCC2=CC=C(NCCC3=CC=C(C4CCN(C(C)=O)CC4)C=C3C)C2
CNC1CN(C(=O)C2=CC3=CC(NC4=NC=CC(C5=CC=C(N6CCN(C)CC6)C=C5)=N4)=CC=C3[NH1]2)CC1
O=C(NCC1CN(C2=CC=C(N3CCCCC3=O)C=C2)C(=O)O1)C4=CC=C5C=C[NH1]C5=C4
CCC(=O)NC1=CC=C2C(=C1)OCC(O3)C(C)C4CC=C(C)CC4C2O3
CC(C)C1=CC=CC(C(C)C)=C1NC(=O)NC2=NC=CC3=CC=CC=C23
CC1(C)CC=C2C(C3=CC=C(S(=O)(=O)NC4CC(CN(C)C)C(O)CC4C(=O)NO)C=C3)=CC=CN=C2O1
O=CC1=C2[NH1]C3=NC=CC3=C1N(CCCCCN4CCC(N5C(=O)[NH1]C6=CC=CC=C65)CC4)CN2CC7=CC=C(Cl)C(F)=C7
C1C=NOC1(NS(=O)(=O)C2=CC=C3C=C(Cl)C=CC3=C2C=C)Br
CC12CC=3C=NN(C4=CC=C(F)C=C4)C=3C=C1CCC2C(O)CC5=CC=C(F)C=C5
CNC(=O)C1OC(N2C=NC3=C(NCC4=CC=C(Cl)C=C4)N=CN=C32)C(O)C1O
O=C(NC1=NC=C(CCN2CCOCC2)C=C1C3=CC=CC=C3)C4=CC=CC=C4
C1C=NC=CC=C1CN(C(=O)CC2=CC=CS2)C(=O)C3=CC(C(=O)O)=CC=C3CC=C
CS(=O)(=O)C(C1=CC=C(OCC2=CC=CC=C2)C=C1)C(F)(F)F
CC1C2CC3=CC=C(O)C=C3C1(C)CCN2CC=CC4=CC=CC=C4
C1=CN=C(N2CCNCC2)C(C3=NC4=NC=CC=C4N3C5=NC=CO5)=N1
O=C(NC1=CC=C(OC(F)(F)F)C=C1)C2=CC=C(CC=3SC=CC=3C#N)C=N2
COC1=CC2=C(NC3=CC=C(F)C(Cl)=C3F)N=CN=C2C=C1OCCCN4CCOCC4
O=C(CCN1CCN(CCC2CC2)CC1)N3CCC(C4CCOC4)CC3
CC[NH1]C(CN1CCN(C2=CC=C3C=CC=CC3=N2)CC1)=C(C#N)CC(=O)C4=CC=CC=C4
CC(C)OC1=CC=2C(C3=CN=C(C4=CC=C(F)C(O)=C4)C=N3)=N[NH1]C=2C=C1F
CS(=O)(=O)NC(=O)NC1CCN(C2=NC3=CC=CC=C3N2CC4=CC=C(C(F)(F)F)C=C4)CC1
CCN1CCN(C(=O)OCC2=CC(Cl)=CC(Cl)=C2)CC1
CC(=O)NCCCOC1=CC=CC2=CC=CC=C12
N=C(N)C1=CC=C(OCCCNCC2=CC=C3N=C(N)N=C(N)C3=C2)C=C1
CN1CC2=CC=C3C=C2C(C(=O)NC(CC4=CC=C(F)C=C4)C(=O)NC5C(C6=CC=C(OC)C=C6)CC5C7CC73)(O)N1
CCC(CC)CCNC(=O)COCC1C(C)N(C(=O)CCN(CC(C)C)CCC2=CC=C(F)C=C2)CC1
NNC(CCCCN1CCN(C2=CC=C3C=CC=CC3=N2)CC1)=NC4=C(Br)C(Cl)=CN4
O=C(CCC1CCCCC1)NCC=C2C=C(C=CN3C=NC(NC4=CC=C5C=CC=CC5=N4)=C3C)C2
CC(C)C1CNC(C(=O)N2CCC(O)CC2)C(C3=CC=C(Cl)C(Cl)=C3)C14C(=O)NC5=CC(I)=CC=C54
O=C(C=CC=C(S(=O)(=O)NCCC(O)C1=C(F)C=CC=C1C(F)F)CC)N
C#CC(CC1=CC=CC=C1)C(=O)NC2CCCC3C2CC(C(=O)O)C3C4CC4
C1OC2=CC=C(C=N2)OCCC=C1NC(=S)N=CC=C3C=C[NH1]C3=NN
COC=CC1=CC(CC2=CN=C(N)N=C2N)=CN=C1N(C)C(=O)C(CO)=CC
CC1=CC=C(C(=O)NCC(=O)O)C2=C1C=NC(COCCC(C(=O)O)CCO)C=C[NH1]C=N2
FC=CC=C(C=1[NH1]C(C2=CC=NC=C2)=NC=1Cl)C(F)=C
COC1=CC=CC(=C1OCCC[N+1](C)C2C)CCC(CCOCC3=CC(OC)=CC(OC)=C3O)C2CCCO
O=C(NC=1N=C(CCCN2CCC(SC3=CC=C(C(F)(F)F)N=C3)C2)SC=1C4=C)C=CC=C4Cl
CC=1ON=C(C2=CC=CC=C2)C=1CCOC=CC3=CC(CN(CC(=O)O)C4=CC=CC5=CN=CC=C45)=CC=N3
CC(C)CN(CC(O)C(CC1=CC=CC=C1)NC(=O)C2=CC=C3C=CC=CC3=C2S=O)C=O
COC1=CC=C2OC=C(CCNC(C)=O)C2=C1
CC#CC1NC(N2CCC(C3=CC=CC=C3)CC2=O)=C4C(C=NC(C)=CN)C=CN=C41
C1N2C3CC(C4=CC=CC=C4)=C(CC5=CC=CS5)C3CC2CCC1=O
O=CN1N=C(C2=CC=CC=C2)C3=CC=CC=C3C1CCN(CCOC4=CC=C(N5C=NN=N5)C=C4)C
C1C=CC(C)=CCCC1(N=C(O)C=CC=C2C=NC(SCCN3CCOCC3)=NC2=C)CCN(C)C#N
NS(=O)(=O)C1=CC(NC(=O)NC2=CC=CS2)=CC=C1F
CCC1=C(CCCC(=O)O)C=CC2=C1C=NOC(C3CCC=CC=C(CN4CCN(C)CC4F)C(F)=C3)=N2
NCC(C1=CC=CC=C1)C2=CC=NC=C2
C1OC=CC=C1C(CSC2=CC=C(Cl)C=C2)NCC(C)C3=CC=C(S(=O)(=O)NC4=NC=NS4)C=C3C#N
CC(C)CCCC(C(=O)NC(C(C)(C)C)C(O)C(=O)NCCOCC)COCCC(=O)O
COC1=CC=C(N2C=NC(=O)N(C)C(CCOC3=CC=C(F)C=C3Cl)C2=O)C=C1Cl
CC(C1=CC=CC=C1)N(CC(C)=CC(=O)O)C2=CC=CN=C2OC3=CC=CC(F)=C3
CN1C(NCCC(C=CC=C(NC2CCC(NC(=O)CCNC(=O)OCC3=CC=CC(F)=C3C2)=O)F)CC1C4C)CCCC4
CN(C)CC1SC2=CC(F)=CC=C2CC3=CC=CC=C31
NC(CCN1CCN(C2=CC=CC=C2OC(F)F)CC1)CC3=CC=CC=C3F
O=CCC(C1=CC=CC(N2CCCC2)=N1)=C3C=C([N+1](=O)[O-1])OC3
O=C(CNC(=O)C1=CC=C(C(F)(F)F)C=N1)N2CCN(C3=CC=CC(C(F)(F)F)=N3)CC2
NCC(C1CCCNC1C)(O)N2CCC3(CCN(C4=CC=C(C5=CC=CO5)C=C4)C3)CC2
C1CNC(=O)C=NOC1(C=CC(C)=CCC(=O)N(CCCCOC)C=O)N
N#CC=C(C1=CC=CC=C1)N=C(OC=C2C=C(C(=O)NCCN3CCCC3)C=C2)[NH1]C=O
C=CCCC(NC(=O)CN1CC(NC(=O)C(CC(C)C)N([OH0])C2CCCC2)CC1C)CC(=O)C=NC(CC=C3C=C(OC(C)(C)CCC)C3)=NO
COC1=CC=C(NCC2=CC=C(OC3=CC=C(N4CCCC4)C=C3)C=C2)C(OC)=C1
CNC(=O)OC1=CC=CC(C2=CC=CN=C2)=C1
CN(C1)C=CC=C(C=C2C=C(NC(S)=NC3=CC=C(Cl)C=N3)C(Br)=CN=C2[NH1])C1
CC1=NC2=CN=C3[NH1]C=CC3=C2N1CCCNC
CC(C)C(=O)OC1=CC=C2N=C(S(C)(=O)=O)SC2=C1
C1OC=CC(C(F)(F)F)=CC1N(CCCN2CCNC2=O)C3=CC(C4=CC=C(C)C=N4)=C[NH1]3
CC1=NC2=CC=CC=C2N1C3CC4CCC(C3)N4CC5C(C6=CC=CC=C6)CCN(C(=NC#N)N7CCSCC7=O)CC5
C1C2OC=CC=C(S(=O)(=O)N2CC(=O)NN=CC(C)=NC3=CC=CC=C3)C=C1
COC1=CC=CC(CNC2CC=C(C(=O)NS(=O)(=O)C3=CC=C(OC4=CC=CC=C4)C=C3C5)CC=CC=C25)=C1
CC(C)(C)OC(=O)NC(N)=NC=C1C=C(SC2=CN=CC3=CC(OCC4CC4)=CN=C23)C=C1
N1C=CC=C1S(=O)(=O)NC=CC2C=C[NH1]C2OC=C
CC(=NNS(=O)(=O)CC1=CC=C2S1C)CC3=CC(NC(=O)CC(F)(F)F)=CC=C3S24(C)NCCO4
N1C(C(=O)O)C(O)C2CC12C3=CC=CC(F)=C3
C1OC=CC=C1N2CC(CCN(CC3=CC=CC=C3C(C)(C)C)CCC4=CC)=C(OC)C=C4C2C=N
CS(=O)(=O)C1=CC(F)=CC(CN(C2=CC=C(F)C=C2)S(=O)(=O)C3=CN=C4C=CC=CC4=C3NC5CC)CN=C5C1
CNCCN(C1=CC=C(C(=O)O)C=C1)S(=O)(=O)C2=CC=CC(N)=C2
CC(C)C=1[NH1]C(C2=CC=CS2)=NC=1CC(O)CCC(=O)NCCC3=CC=CC=C3
O=C(NCC1=CC(Cl)=CC(NC=C2C=CC(OCCCN3CCCC3)=C2)=C1)C4=CC(Cl)=CC(Cl)=C4
O=C(C1=CC=C(F)C(Cl)=C1)N2CCC(C=3N=NN4C=NC=5[NH1]C=CC=5C=34)CC2
C1=CC=CC(=C1)CCCNCCC=CC=CC2(C3=CC=CC=C3O[NH1]2)CO
CC=C1C(C)=C(N2C(=O)C(C3=CC(F)=CC(F)=C3)C2=O)C(C(=O)NO)C(C)C=C1C
C1=CC=C2C(=C1)N(CCN3C=CN=C3)CCC2
COCCNC1=C(C2=CC=CC(NC3=NC=CC(OCC(N)CC4=CC=C(C)C=C4)=C3)=C2)C5=CN=CC=C51
O=C(O)CC1=CC2=CC(=C1)C(=O)C3=C(O)C=CC(O)=C3C2=O
FC=C(Br)C=CC(NC1=NC=NC=CC(OC2=CC=NC=C2)=CC=C1)CCl
CN1C(=O)CCC1C=CC=C2C=CC(NC(=NCC=C3C=C(OCCC(=O)O)CC=C3)C(C)C)C=C2
O=C(NC1CC1)C2=CC=C(NC3C(C4=CC=CC=C4)C5=CC=CC=C5O3)C=C2
CC1=CC=C(C(=O)NCC(C2=CC=CC=C2Cl)N3CCN(C(=O)C(O4)CO4)CC3)C=C1
N#CC1=CC(N2CCC(N)C2)=CC=C1C=CC=C3C(C=NN3CCN4CCOCC4)=C5N=C[NH1]C5=C
COC=C1C(NC2=NC=C(NCCN(C(=O)CC3=NC=CS3)CC)C=C2N4C=CC(OC)=CCOC)=C4CC(OC)=C1Br
CC=C1C(OC2C3=CC(C4=CC=C(N5CCOCC5)C=C4)=NC=C3CN2C(=O)C6=CC=C(Cl)N=C6C)C(C(F)(F)F)=CCCC=NN1
O=C(NCC1=CC=C(F)C=C1)C2C(=O)N(O)C(=O)C3=CC=CC=C32
N1C(=O)C=CC=CC=NC=NC21NCCC(NC3=CC=CC(C#N)=C3C)C2=C
C1N2C3(NCCCNC(C=CC=CC1NC4=CC=C(CCC5CCCCC5)C=N4)C3=N)C6=CC=CC=C62
CCCC[NH1]C(=O)C(CC1=CN=C2C=CC=CC2=C1)=CC=CC(C)N
NC1=NC(CCNC1)F
CCOC(=O)C1CC12CCC(C(=O)N3CCN(C4=CC=C(C(F)(F)F)C=C4)CC3)C(=O)N2C5=CC=CC(Cl)=C5
C=1C(C)OCC=1C2=NC(C3=C(C=CC4=CC=CC5=CC=CC=C45)N=CN3C6)=CC=CC(CO)=C6N2CCC
CC(=NNCCCN)C1=CC=CC=C1CC2=NC=C3C=C2CCCC3
COC(=O)C=CC=CS(=O)(=O)NCC=CC=CC=CCNC1=NC2=CC(NC(=NCCC3CCN(C(=O)NC4CCCC4)CC3)NC=C2)O1
CC(CC1=CC=CC2=CC=CC=C12)NS(=O)(=O)C3=CC=C(N4CCN(C5=CC=CC=N5)CC4)C6=CC=CC=C36
NC1=NC=C(C2=CC=CN=C2)C=CN(CC3C=C(NCCNC4CNCC4)OCC3)N=C1
O=CC1=CC(NC2CCCC3C2)=NC(NCC=CN=CC3C4=CN=CN4C)=N1
O=CC1=NC(NC2CCCCC2)=C3C=CC=CN13
COCCNC(=O)NC1=CC=2[NH1]N=C(C(C)(C)C)C=2C=N1
CC(C)(C)C1=CC=C(CN2CCN(C3=CC=CC(NC(=O)NC4=CC=C(OC(F)(F)F)C=C4)=C3C)C2N)C1
COC=NC=C(C1=NC2=C(N1C(C)C)C(C3=CC=C(Cl)C=C3)N(C4=CC=C(F)C(Cl)=C4)C2)OC(OC)=N
N1C(C2OC=CN=CC1(C3=CC=C4C(=C3)C(C5=CC=CC=C5)CC4=N)C)C6=CC(F)=CC=C6CC2
CC(C1)OC=CC=C(C2C=NC(NC(C)=O)=N2)C1NC(=O)C3=NC(C4CC4)=CS3
NCCC(=O)NC(CC1=CC=C(O)C=C1)C(=O)NCCCCCCNC2=CC(=NC3=CC=CC=C23)C4CCCNC4
CCCCCCCCCCCCCCCCOC=C1C=C(COCC2(O)CCCCC2)C=C1
CS(=O)(=O)C1=CC=C(C2=CN=CC3=CC(N4CCCNC4=O)=NN23)C=C1
O=C(C=CC=C(Cl)C(OCC(F)C(F)F)N1C)CC2C1C=3[NH1]N=C(N4CCC(F)(F)C4)C=3C2
N#CC1=C2C=C(C=CC3=CC=CC=C3C4=CC=C(OCCCN5CCOCC5)C=C4C=N2)C=C1
O=C(NC1=CC=C(NC2=CC=NC(C3=CC(C4CC4)=CS3)=C2)C(CC5=CC=NC=C5)=C1C)N6CCN(C7=CC=CN=C7)CC6
CC(=O)C=CC(CN(C=O)C=NCC=CS)=CC=CN1C(=O)C2=CC=CC=C2C1=O
CC1CCCN1CCCOC2=CC=C(C3=CN=C(N)C(Br)=C3)C=C2
CC1=CC([N+1](=O)[O-1])=CC=C1NC(=N)N2C=CC=C(Br)C(S(=O)(=O)N3CCOCC3)=C2
FC(F)(F)CNC1=CC(N2C=NC=CC(NCCCC3NCCC(F)(F)C3)=NC=C[NH1]2)=NC=C1Br
NC(=O)C=C(N)N(C)N(C1=CC=C(Cl)C=C1Cl)C=NC(C2CC2)=CCC3=C(F)C=CC=C3Cl
NCCC1=CC=CN=C1OCC=NC2=C(N3)N=CC=CC=C3N2CCCCC
CC(C)NC(=O)N(C(=O)NC1CCC(C=2C=NN(C)N=2)CC1)C(C)C3=CC=C(OC4=CC=C(F)C=C4)C=C3
CCOCC1=CC=C(NC(=O)C(=O)C(CCC2CCCCS2)NC(=O)C3=CC=CC(C)=C3)C=C1
CNCC1CCCN1C=CC2=CC=C(CCN3CC(=O)C(C(=O)NC4CCCCC4)CC3)S2
CC=C(C)N(CC1=CC=C(NC(C)C2=CC=CC=N2)C=C1)C3=CC=C(C(=O)NC(C)C4=CC=CC(C(C)C)=C4)C=C3
ClC=CC=C(C1CC2NCCC2C3=CC=CC=C31)CCl
N#CC1CCCN1C(=O)C2CCCN2C(=O)C3CC3C4=CC=CC=C4
C1C(C)C(CO)NCC=NC1CNCC(F)CCNC(=O)C(C(=O)O)(C2=CC=C(Cl)C=C2F)CCNC
CC1CC2=CC=CC=C2C(=O)C3=CC=CC=C3C(N)CC1(C)CC
CCNC(=O)COC(N1C=NC2=C(N3CCCC(C(=O)NC4=CC=CC=C4)C3)N=C(Cl)N=C2C5=C(Cl)C=CC=C51)(C)CO
CCC1CN(C=NCC(=O)N2C=C3C=CC(OC)=CN3C2)S1(=O)=O
CSC1=NC2=CC=C(CC3(O)C4=CC=CC=C4C(=O)N3C5=CC=CC(F)=C5)C=C2N1CC6=CC=CC=C6
N#CC=CC=C1C(OC2=CC(S(=O)(=O)C3=CC=C(Cl)C=C3N4C=C)N=C4CC)=C2SC=CC1=NC5CCNCC5
O=COC1C=CC2(CCN(C(O)=NCC=NNC3CCN(C4=CC=C(Cl)C(Cl)=C4)CC3C)CC2=C)C=C1
O=[N+1]([O-1])C=CC=CCNC1=NN=C2C=CC(C3=CC=CC(Cl)=C3)=NN12
O=C(NC1CCCC1)C2=CC=CC=C2NC3C=N[NH1]C(C4=CC=C(N5CCC(NC6CCCC6)CC5)C=C4)S3
O=C(O)CCC=CN=C(C(=O)NCC1C=CC2=CC(O)=CC=C2C1)C=CC=CC(F)(F)F
N=C(N)C1=CC=C(OC2=CC(OCC3=CC=CC=C3)=CC(CNC(=O)CCC4=CC=CC5=CC=CC=C45)=C2C)C1
O=C(CCC1CCN(CC2=CC=CC(Cl)=C2)CC1)NCC34CC5CC(CC(C5)C3)C4
O=C(NCCCO)C1=CN=C2N=CN=C(NC3=CC=C(C(F)(F)F)C=C3)C2=C1
C1C(C(=O)NC2=CC=CC3=NC=CC=C23)CCN1C=NC=C(C#CC(O)CO)C=N
C1CCN(C=CC(C(F)(F)F)=CC(N=C2C=CN(CCS(=O)(=O)C)C=N2)C)CO1
CCCCCNC(=O)C1CCC2=CC=C(O)C3=C2C1CCN3CC4=CC=CC=C4
NCCCOC1=CC=C2OC=CC2=C1
C1CON=C(C2=C3C=CC=C2)NCCN1CCCNC(=O)C=CC=C3NC(=O)C4=CC5=CC=CC=C5N4CC=C
CCC1CC(CO2)CC1=CCCCCC2CC(O)OC(=O)C3(C)C(O)CC3(C)C
FC1=CC=C(N2N=CC=N2)C=C1C3=NC=C4N=CC=CC4=C3NC5CCOCC5
CC#CC=C1C=C(C2=CC=C(C(O)(CCC3=CC=CC(C)=C3)CCC4CCCCC4)C=C2)C=C1
CC(C)NC1CN(C=CC2=C(N3CCC(C=CN(CC4=C5C=C(F)C=C4)C=CC=C(OCCCN6CCCCC6)C=C5Cl)CC3N)N2C)C1
O=CCC1=CC(C2=CC=CC(C(F)(F)F)=C2)=CC=C1NC3=CC=C(C4=CC=CC=C4C=5N=N[NH1]N=5)C=C3
CS(=O)(=O)C1=CC=CC=C1C2=CC3=C(NC4=NC=C(C5=CC=NC(N)=C5)C=C(F)C=C43)CC(F)=C2
CC(=O)N1CC2C(C(=O)N(CCCNCCC(CNC(C)C=3[NH1]C4=CC(F)=CC=C4C=3CF)(F)F)CC2)CC1
CC=CC=C1C(=O)NC(=CC2=CC=C(OCCCN3CCCCC3)C=C2)C=NC=CC=NN1
N#CC(C1=CC=CC(Br)=C1)C(N)C(=O)N2CCCC2C#N
N=C(O)NCCCC1=CC(C=CC2=CCC(=NC3=CC=CN=C3)[NH1]C12)(F)F
CNC=NC=C(C=C1C=C(CN2C(C(=O)NC(CC3=CC=CC=C3)C(=O)NCCC(=O)NCCC4(CC4)CC(F)(F)F)C2)C=C1N)C
N#CC1=CC=C(N2CCN(C3=CC=CC4=CC=CC=C34)CC2)C(F)=C1
CNC1CC(N2C=CC=C(NCCC(CCOC3=CC=C(C(O)=NC4=NC5=CC=CC=C5S4)C=C3CF)(F)F)C2)CC1
FC1=CC=C(C2(C3=CC=CC(C4=CC=CC=C4)=N3)C5CCCC2C5(F)C)CC(F)=C1
CCCCCN1C=C(C(=O)NC23CC4CC(CC(C4)C2)C3)C(=O)N5N=C(C6=CC=CC=C6)N=C15
O=C(CCC1=NC(C2=CC=CC(F)=C2)=NO1)N3CC(F)CC3
CC1=CN(C2=CC=CC(NC3=CC=CC(NCCN(C)C(C)CC)=C3)=N2)C=N[NH1]1
CC=1N=C[NH1]C=1C=CC(N2CCC(C(F)(F)F)O2)NC3CCOCC34CC4
CN(CC1=CC=CC=C1)CC2=C(CCC2=O)N(C=CC=C(C#CC(C)(C)C)CC)C=O
C1N(C)CCC(N)C(=O)NCCCC1CCN2CCC(C3=NOC4=CC(F)=CC=C34)CC2C
C1N(C)C2=CC=CC=C2CCNCCN1C(=O)C(CC3=CC=C(Cl)C=C3)NC(=O)C(C4CCC4)C5=CC=CC=C5
CN1C(SCCCN2CCC3(CC3C4=CC=C(C(F)(F)F)C=C4)C2)=NN=C1C5=CC=C(C(F)(F)F)N=C5
CC(C)CC(CN(C)C)N=C(C1=CC=CC=C1)N(C)C2=CC=CC=C2
CCCC=C1C=C(CNCC2=C3C=C(OCCCOC=CC=CC2(CN4CCN(C)C4=C)Cl)C=C3)C=C(C)C=C1
CCNC(=S)NC1=CC(C2=COC=CC(N)=NC(N)=C2C(N)=O)=CC=C1Cl
C1OC=CC=C(C2=CC=NC=C2)C1C(=O)NCCCN3CCC(CC3)NC(C4)NCCN(C)C4=C
CN1N=NN=C1C(=O)C=CN(CC2=C(F)C=CC=C2F)C3=CC=CC(C(C)=NN(C)C)=C3
CN(C)C1=NC(N2C=C(C(N)=O)C(COC)=N2)=NC=C1CNC3CCC(C=4N=NN5C=NC=6[NH1]C=CC=6C=45)CC3
CCC=1N=C(C2=CN3C(=N2)C=CC=C(NCCCOC4COCCC(O)C45)N=C3OCO5)ON=1
CC1=CC=C2C=C([NH1]C2=C1)CNC=O
CCCNC(=O)CCN(C1=CC=C(NC(=O)NC2CCC(C(F)(F)F)CC2N(C)CC)N1C)C
COC=CC=C(CNC(C12CC(C(=O)O)CC1=N3)C=CC(OCC4=CC=C5C=CC=CC5=N4)=CC(Cl)=C3C2=O)C
CC(=CNC(=O)NC1=CC=C(NS(C)(=O)=O)C=C1C2)CC=CC=C2
C1NCCN1C(=O)C2=CC=C(N3C=CC(N4CCC(N5CCCC5C)C4)=NC6=C(C(F)(F)F)C=CN=C36)C2CC
O=C(C1=CC=CC=C1)N(C2=NC=C(Br)S2C3)CCCCC3
COC(=O)CCSCCN1CCN(C(=O)CN2C=C(N=C(O)C=3C=NN4C=CC=NC=34)C(C5=CC(Cl)=CC=C5OC(F)F)=N2)CC1
COC(=O)C1=CC=CC=C1C=C2C=C(CCNC(=O)C(O)C(O)CC3(O)C4CC5=CC=C(O)C=C5C3CCN4CC6CC6)C=C2
CC(C)COCC(CC1CCCC=CC(=O)NCCC2=CN(S(=O)(=O)NCCF)C=C21)CO
CC(C)CC(N1)CN(C(=O)C2=CC=C(N3C=CC=N3)C=C2)CCN1CC4=CC=CC=C4
COC1=CC=C(C(C)C)C=C1C=NCC(=O)NC2=CN=C(C#N)N=C2NCC3CC3
CC1=NC(NC2C(NC3C=NC4=CC=CN=C43)C2)=CC(N5C=NC6=CC=CC=C65)=N1
COC1=CC(C(F)(F)F)=CC=C1C=NC=C(N2CCOCC2)C=C(C#N)N=CNCC3CNCCO3
COC(=O)C1=CC2=CC(=C1)C(CNCCC(C(N)=O)C3=CC(OC4=CC=CC=C4)=CC=C3Cl)N2C
CC(C1CC12)NC=C(Cl)N=C(NC3=CC=CN=C3C(=O)C=CC4=N[NH1]N=C4C)C2=O
NC1=NC(O)=CC(C#CC2=CC=C(NCC3CC3)C=C2)=N1
C#CCCCS(=O)(=O)NC(=O)C=C1C2=CC=CC=C2NS1
CC1CCCN1CCCCN=C(N=2)NN3N=CN=C3C=2
C=CCCNCCCC1=C[NH1]C=N1
NC(=NC(=O)C1=CC=CC(CC2(O)CCCC2)=C1N)C3=CC=CC=C3C(F)(F)F
CCOC(NC1=CC=C2C(C=CN2CC3=CC4=CC=CC=C4O3)=N1)C(O)C(O)CO
CCCN(CC=C1C=C(C2=CC=CC=C2COC3=CC=C(S(C)(=O)=O)C=C3)C=C1)C4C(C(=O)O)C4
CC1(N=C(O2)C=C3C=CC=CC=4[NH1]C(=O)N(C3=4)C2=N1)COCC
CC1=C(C(=O)NCCCN(C)C)SC2=NC=NC(NC3=CC=CC(Cl)=C3)=C12
CC(C)(C)CC1CC(NC(=O)C(CC2=C[NH1]C=N2)NC(=O)CNC(=O)C(CC3=CC=C(F)C=C3)NC(=O)CC4)CCCC4NC(=O)C(=O)N1
C1OC2=C(CC(F)(F)F)C=CC=C2C=CC=CC1(C=CN=C3C(CO)=C(CC(N)=O)S3=NN)CC=C4C=N[NH1]N4
N=C(O)N1CCCC2=CC(C3=CN=CC(CN4CCC(F)(F)C4)=C3)=NN=C21
NC(=O)C=CN(NC(=O)NC1=CC=CC=C1Cl)C2=CC=CC=C2
N#CC(CC1=CC=C(C2=CC=C(Cl)C=C2)C=C1)NC(=O)COCCNC(=O)C3CCCCC3
CN1C=NNC=C(C)N=C(NC2CCC(N)CC2)C=N1
O=C(CC(CC1NCCC1)C2=CC=CN=C2)NC=CC3(N4CCN(C5=CC=CC(C(F)(F)F)=C5)CC4=N)C=C(C6=CC=NN6C)C3Cl
NC1=NC(O)=CC(=N1)CC(C(=O)O)CC2=CC=CC=C2
COC1=CC=CC=C1C2CCN(CCCOC=C3C=C(CN4N=CC(C5CC5)=N4)C=C3)C2
CC(C)CN(CC(O)C(CC1=CC=CC=C1)NC(=O)NC=CC2=CC=N[NH1]N=CC=C2)Cl
CCC1=CC=CC(CC)=C1C=CC(C2)=CN=C(NC3=CC=C(N4CCC(N(C)C)C4)C=C3)N=NC2=C
O=CCCC#CC(O)=NC=CN=CC=CC1=CC=CC=C1
COC=C1C(C=CN=C(N2C3COC4C2C)SC=NC(C(=O)O)=CC=C4N3)C=CC=C1Cl
O=C(O)COC1=CC=C(I)C=C1C2=CC=COC(C=CCN3CCC3)=NC2=C
N#CCCC1(N=CC2=CC=C3C=C2CCCC3)CCC1N4C=C(C(=N)O)C(NC5=CC=C(F)C=C5)=N4
C1NC(=O)C=C1NCCCCCNS(=O)(=O)CCC=CC=CC=C
CCCCOC1=CC=C(CSC2=NC(C3=CC=CC=C3)=CN2CC4=CC=CC=C4)C=C1
CCCC(=O)C=CN(CC1=CC=CC=C1)C2=CC=CC=C2
CCN1C(CC(O)C2NCCC(CN)CC2)=NC3=C(C4=CC=C(F)C=C4)C=CC=C31
CCCCOC1=NC(CO)=CC(NC2=CC=C(F)C(Cl)=C2)=N1
COC=CC=C(S(=O)(=O)NC=C1C=CC(C2=CC(F)=CC(F)=C2C=NOCNC3CCC(N)CC3)=CCC(Cl)=C1O)C=C
COC=CC=C(C=CN=C(CNC(=O)OCC(C)(C1)CCOC(C)(C)C1C)CF)NC(=O)NS(C)(=O)=O
C1C(NCC2CC(NC=CC1(NC(=O)C3=CC=C4C(=C3)CCN4N)C)C2C)=C=NC=N
CCCCNCS(=O)(=O)CSC1(CCNCC1)C(C2)=NCC(OCCC3=CC=CC=C3C)C(=O)NC2C4=CC=C(Cl)C=C4
CC=C1C=CN2N=C(NCCN(CC(=O)C3(O)CCOC3)CCC=O)C12
C1OC=CC=C1CN2C(CCC3=CC=CC=C3)=NN=C2C(NC(=O)C4=CC=CC=C4Cl)C5=C(N)N=CN=C5NC6CCCCC6C
NC1=NC=NC2=C1N=CN2CC(=O)N(CO)C3=CC=CC(Br)=C3
NC=C1C=C2CC(CCN3CCN(C4=CC=CC=C4OC)CC3)=CN(CC5CC5)C12
C1=CSC(CN2N=CC3=CC=C(NCC4=CC=CN=C4)N=C32)=C1
COCCOC=C(C(C)=O)C(F)=C(F)C(C(=O)N1CCC(N2C=C(N(C)C)N=C2C3=CC=CC(Cl)=C3Cl)CC1)=CC(O)CN4CCOCC4
C12C=CC=CC2CNCCC1(NCCCCCCCCCN=NN=NNCCC)C
COC(=O)C1=C(C=CC2=C(OC)C=C(OC)C=C2)C=CC3=C(C(=O)O)C=C1NC3
CN(C=NC1=CN=C(C2=CC=CC=C2F)C=C1NC(C3)=N)CC3
OCC1(N(CC2=NC=CS2)CC3CC3)C(O)C(O)C(O)CCCC1(O)C4=CC=CC(F)=C4
CC1=C2C=CC(=C1C)CCN(C(=O)C3=CC=C(O)C=C3)C2C=NC(C)=NC=C(C4=CC=CN4C(F)F)F
C#CCN(CC1=CC=C2N=C(C)N=C(O)C2=C1)C3=CC=C(C(=O)NC(CCC(=O)NC(CCC(=O)O)C(=O)O)C(=O)O)C=C3
C=CCNC1CC(C2)C3=CC(OCC4=CC=CC=C4)=CC=C3C1C2
COC(=O)CC1CCC(C1)CNC(=O)C=NC=NC2=CC(OCC(C3)OC(C)C3C)=CC=C2
CC(C)C1C=C(C2=CC(C(C)NC(=O)C(C)(C)C=C)C(C(F)(F)F)=C2NN1CCO)C3COCCO3
CC(COC1=CC=C2C=CC(C)=CC2=C1)NC(=O)CN3CC4CCC3C4
COC1=CC(NCC2=CC=C(C3=CC4=CC(=C3O)CO4)C=C2)=CC=C1Cl
CS(=O)(=O)C1=CC=C(CN2CCC(COC(=O)N(C3)CN=CC4=CC(C5=CC=CC=C5)=CN34)CC2)C=C1
CCCC1=CC(C(C)=O)=CC=C1OCCN2CC3C(N=C(NC4CCN(C)CC4)NC5=CC=CC=C53)C2
CC1=CC(C2=CC=CC=C2)=CC(C)=[N+1]1CC(=O)N=C(N)NCCOC3=CC=C(CN)C=C3
CC#CC(CC1CC1)N=C2[NH1]C(=NC3=CC=CC=C3C=CC4(O)CC5CC)C4N5[NH1]C2=O
CCN(CC1=CC=CC(OC)=C1)C(=O)C2=CC=C3C(N)=NC(N)=NC3=C2
COC1=CC=C(C2(C3=CC=CC(NC(C)C4=CC=CN=C4)=C3)N=C(N)N=C2N)C1
O=C(NCC(F)(F)F)NC1=CC=CC(C2=CN=C3C=C(C=C4N=C(O)C(CO)C=C4C)C=CN23)=C1
C1C=CC=C(N(C)C)CC(=O)NC2C3CC4CC2CC(C(N)=O)(C4)C3=C1
CC1=CC(C)=C2N=C(C(=O)NCC3NCCN(C(=O)C4=CC=CC=C4)CCC3)[NH1]C2=C1
CCOC(=O)NC1=CC=C(CCN2C(C3=CC=CC=C3)=C(C4=CC=C(F)C(Cl)=C4)C=C2C(=O)NCCCCCCC(=O)NOCC(F)(F)F)C=C1
CNC(=O)C(CN1CCOCC1)C2=CC=CC=C2NCC3=CN(C4=CC=C(F)C=C4)C5=CC=CC=C35
CC1=CC=CC=C1CCCNCC=C(F)C2=NC=CC(C3CCOC3)=C2C=O
C1OC=CC(OCC2=CC=CC3=CC=CC=C23)=C(OC)C1(COCC(F)(F)F)Br
CC1CN(C(=O)C2=CC=C(C3CN(CC=4CC(N5CCN(C)C5=N)[NH1]C=4)CC3)C=C2CCO)C1
CNC1=C(C2=NC(N)=CN=C2C#CC3=CC=CC(NC4CCC(C(=O)O)CC4)=C3)C=N1
CCOC(=O)C=CN=C1C=CC(OCC2=CC=C(Br)C=C2)=CN1
CCC(C)(C=1)C=N[NH1]C=1CNC2=CC=C(C=C3C=CC(C(=O)O)=CC4=CC=CN=C34)C(Cl)=C2
C1COC(=O)C(CC)N=C(O)C(C=CC=CC1(NC2C(C)C(C3=CC=CC=C3)C(C#N)CC2=C)N)C4=CC=CC(C(=O)O)=C4
O=C(O)C=1C=C(C2=CC(Cl)=C3C(=C2)CCC4N3CCCC4NC5=CC=CCC(=O)O)C5N=1
ClC1=CC=CC#CCOC=CN=CC(C2=CC=C(N3CCOCC3)C=C2CN(C4CCOCC45)CC5)=CN=C1
N=C(O)C(NC(=O)C1=CC=C(C2CC2)C(OCC3CC3)=N1)C
C1C=CC(NC2=CC(C)=C(Cl)C(C)=C2ON)C1C3=CC=C(CN4CCN(C)CC4)C=C3C
CC(C)NC(=O)CN1C=C(CCC=NN=C(OC2=CC=C(F)C(F)=C2)CS)C=N1
O=C1C2=CC=C(Cl)C=C2C=CN3C=CC=C13
CC1=CC=C(C(=O)NCC(NCC2CC3=CC=CC=C3C(O)C2)C(C)CCC)C1NC4=NC=CC=C4
NC(=O)C1=CC=CC=C1SC2=CC=CC(CCC3=CC=CN=C3)=C2
C1C(C)NC(=O)CCC(F)(F)CC1C(=O)N2CCC(C3=CC=C(NC(S)=NCC4CCCCC4)C=C3)CC2C
COC=C1C=C(OC2=CC=C(S(=O)(=O)CCC)C=C2C)NC(=O)N3CCSCC3=C1
CC(C)CN(CCC(C)C(C1=CC=C(F)C=C1)C2=CC=CC(F)=C2)S(=O)(=O)C3=CC=C(N)N=C3
COC=CC(OC)=NCC1NC=C(N=C(O)C=2C=NN3C=CC=NC=23)N=N1
C1NC=C1C2=CC(NC3=NC=C(Cl)C(NC4CCCN(C)CC4)=N3)=CC=N2
O1CC2=CC=CC=C2NCCN1CC=C(CC3CC3)NN=CC=CSC4=CC=CC=C4
O=C(C1=CC=C(Cl)C(C(F)(F)F)=C1N2)CCN(S(=O)(=O)C3=CC=C(F)C=C3)CC2
CC1=NC=CC=C1C2(CCCN(CCN(C(=O)COC)CC)C2C3)CC3
O=C(NC=C1[NH1]C=C(C2=CC=CC(C3CC3)=N2)C1=O)CC=CC=CN4C=CC=N4
CC(=O)NC1=NC=2SC3=C(NCCCN4CCCC4)N=CN=C3C=2C=C1C
O=C(NCCCNCC1=CC=C(C2=CC=CC=N2)C(F)=C1C)CN=C
CC=C(C1=CC=NN1C)C=C(N(C(C)C)C2=CC(C3=CC=C4C=CC=CC4=N3)=CC(Cl)=C2)C=C
CC(C)CCN1C=CN=C1NC2=CC(NC(=O)C3CC(F)(F)C3)=CC=C2F
C1C=NC=CN=CC=C2C1(C#CCNC(=O)C=CN(C3=CC=CC=C3)C(CCN)C=C)CN2
COC=C1C=C(C2=NC=C(N3CCN(C)CC3)N=C2CCC=C(C)C=C4N=N[NH1]C4)CC=C1OC
CCCC1N(C2=NC=NC(N)=C2C(C3=CC=CC=C3)=C1C4=CC=C(S(C)(=O)=O)C=C4)Cl
CC1=CC=CC=C1C2=CC=CC=C2NCCN(CCCC(=O)NC3CCCCC3C(=O)NCCCC)CCC(N)=O
CC=C1C(C)=CS2C(C(=O)NCCC3=CC=CC=N3)=C(C)C2=C1
CC1(C)CN2C=CC(C3=CC=C(C(F)(F)F)C=C3N)C=C2CCN(N=NC4=CC=CC=C4Cl)C1
CCC1=CC(C2=C(OC)CC=3[NH1]N=CC=3C=C2CC)=CC=C1C
C1OCN=C1C2=NC3=CC(C)=CC=C3O2
CC=C=CC=N[NH1]C=CC(NC(CC1=CC=CC=C1)OC(F)(F)C(F)(F)CF)(F)F
C=1CN=C(C2=CNC(=N2)C=CC=C(N3C4C(C=C5C=CC=CC5=N4)CC3)N=N)N=1
CC(C)(C)C1=NC2(NCCN(C3=CC(C4=NC=C(Cl)S4)=NC(N)=N3)C2=C)C=C5N(C(=O)C(C)(C)CCO)C5=N1
O=C1NCCN1CCN2CCN(C3=CC(F)=CC=C3F)CC2
CCOC1=CC=C2N=NC3=C(C=CN=C(NCCN(CC4=CC(C)=NS4)C)C3N2)C1
CC1=NC(CC2=CC=CS2)=CC(NC3=CC=CC=4C=C[NH1]C3=4)=C1OC
N1C=NN=C1C2=CC=C(OC3=CC=CC=C3S(N)(=O)=O)C=C2O
NC1=CC(C(=O)NC(CC2=CC=CC=C2)C(O)CNCC3=CC=CC(NC4CCCCC4)=C3)=CC(C(F)(F)F)=N1
O=C(NC1=CC=CC=C1OC2=CC=CC3=C2CC=4C=N[NH1]C=43)CN=C
C1C=CC(O)=CC1C=C2C=CC3=C(OCC(=O)O)C=C(O)C=C32
CC(C)(O)C=NC(C1=CC2=CC=CC=C2N1CC3=CC=C(C4CC4)N)=C3CS
CC(C)(O)C1=CC=C(C2=CN=C3N=C(NC4CC(N5CCCCC5)CC4)SC3=N2)C=N1
CC(OCC1CN(CC2=CC=C3C=CC=NC3=C2C)C1C4=C)(Cl)C=CC(C(=O)O)=C4
CCC1C(=O)N2CCC(NC=C3CC=CC=C(C(F)(F)F)C1(OCCC4=CC=CC=C4F)NCNC(C)=O)=C3CC2
C=CCN(C)C1C(C2)C=CC=C(N3CCC3)NN=CC(C=C4C=C5C=CC=CC5S4)=CN2CCCCC1
COC1=CC=C(CC=CC(=O)NCCN(C2=CC=CC=C2)C3=CC=NO3)C=C1Cl
CC(C)(C)OC1=CC=CC=C1N(C2)CCCN(C(=O)C=3C=C(C)N(C4=NC(C(F)F)=NO4)C=3)CC2
CCOC1=CC(C(C)(C)C)=CC=C1N2C=CN=C2C(=O)C3=CC=CC=C3
N#CC=C1N=C(NCC(C2=NN=CN23)CC=CC([N+1](=O)[O-1])=C3O)C=CC1=CNC4CCOCC4
COC1=CC(OC)=CCN(CC2CC23)C=CC=C4N=CC(C=5C=NN(C6CCN(C)CC6)C=5)=NC=C4C3=C1
N=C(NS(N)(=O)=O)OC1=CC=CC=C1
O=C(COC1=CC(C(F)(F)F)=CC(C(F)(F)F)=C1)NCC(COC(N)=O)NC(=O)NCCC2=CC=CC=C2Cl
O=CC=C(N1CCOCC1)OC2=CC(OCC3=CC=CC(F)=C3)=CC=C2
CN1CCC(C2=NC3=C(C(N)=O)C=CC=C3[NH1]2)CC1
C1COC=CN=C1CC(C2)(C)NCCC(NC(=O)C3=CC(C(F)(F)F)=CC=N3)C2C=N
C1NCCN1C=NC(NCC2CC2)=C3N=CN(C)C3=N
O=CC1=NC=CC=C(OCCCCSC(O)C2=CC=C(OC(F)(F)F)C(OC3CCC3)=C2C=C1)[NH1]
NCCNC(=O)C1=NN(C2=CC=C3C(=C2)OCO3)C=C1NC(=O)C4=CC=C(CNC5CN(CC)CCC5C)N=C4C=O
CC(C)C(=O)NC1C(C2=CN=C(NC3=CC=CN3C)N=C2)CCC1
CN(C)C=NC=NCC1=CC(Cl)=CC=C1CNC(=O)CCCCC(C)(C)N
OC=NN=C(CC1=CC=C(OCC(=O)O)C=C1)C=CC=O
COC=CC1=CCNC(CC2CN(C(=O)C3=CC=C(C#N)C=C3)CCC2C4C)CCCC4=NC=N1
CSCCCNC(=O)C=C1C=CCNS(=O)(=O)C=CC=C(C(C)(C)C)C(C(F)(F)F)=CC1
CCOC1=CC=C(C=2C=CSC=2C(=O)NCCN3C=CC4=C3N(C)N(C)C4=O)C=C1
CC(C)(C)C1=CC=C(NC(=O)NCC2CNCC(=O)N2S(=O)(=O)C3=CC=C(C4=CC=CC=C4)C=C3)C=C1
COC(O)=NC1=CC=CC(=C1)N=C(O)CCCCC(N2CCC(C3=C(F)C=CC(Cl)=C3F)=CC2)=O
CCOC(=O)C=CC1=CC=CC2=C(NC(=O)NC3=CC=CC(S(=O)(=O)NC)=C3)N=CN=C12
COC=CC(NC(=O)N1CCCC(C(=O)NC2=CC(C)=CC(Cl)=C2)(S(=O)(=O)C3=CC=C(F)C=C3)CC1C=CC)(OC)COC
C1OC2=CC=CC=C2C(=O)C1(C(=O)C=C3C=CC=C(C(N)C(=O)NCC4=CC=C(C)C=C4C)C3N)CC(C)(C)C
O=C(NCC1CNC1)N2CCN(C3=CC=C(C4=CC=CS4)C=C3)CC2
OCC=C1C=C(C=NC(N2CCOCC2)=CC=3[NH1]C=C(C4=CC=N[NH1]4)C=3)C=C1
CCCCC=NC1=C(NC2=CC=C3C=CC=CC3=C2)N=CN=C1NC4CCCC4
O=C(O)CCC1=CC=C2OC(C3=CC=C(C4=CC=C(Cl)C5=CC=CC=C45)C=C3N)C2=C1
C1=CC2=C(NC3=CC=C(Cl)C(Cl)=C3)N=CN=C2C=C1OC4CC4
O=C(CC1=CC=CC=C1S(=O)(=O)C2=CC=CC=C2)NO
CCOC(=O)N1CCN(C(=O)C(CCC(=O)O)NC(=O)C=CC(C2=CC=CC=C2)=CC(C3=CC=CC=C3)=N)C1
COC=CC=C(COC1=CC=CN=C1C2=CC=C(CN3CCC(C4=N[NH1]C(C5=CC=CN=C5)=N4)CC3)C=C2C=C)CCl
O=C1C=CCC=C2C=C(S(=O)(=O)N3CCCC3COC4=CC=CN=C4)C=C2N1
CC1=CN=C(N2CCOCC2)C=C1N3C4CC(C)(C5=CC=CC=C5)C(O)C(O)C3CC(C)(C)C4
COC1=CC(C(F)(F)F)=CN=C1C(=O)NC2=CC(C)=C(C)C(NC=CC=CC2(N3CCN(C)C3=C)F)C
CCCCCCC1=CC=C(OS(N)(=O)=O)C=C1N=CNC2=CC=CC=C2N3C=CN=C3
C#CC1=NC=CN=C1NC(C=CC2=CC3=CN=CC=C3O2)=CC4=CC=C5C(=C4)CCN5
CCCCCOCCC(N1C=C(C(N)=O)C(NC2=CC=C(Cl)C=C2)=N1)C=O
CN(CC(CCCNC(C1=CC=CC=C1Cl)=NC2=CC(Cl)=CC=C2NC=O)(F)CF)F
CC1=CC(C)=CC(CSC=C(C2=CC=C(S(C)(=O)=O)C=C2)N1C3=CC=CC(CN)=C3C)OC
NC1=NC=C2C(=N1)CCN(CC3CCC(C)N3C4C5CC5(F)C4)CC2
OC1=CC2=C3C(=C1)C4CCN(CC5CC5)C(C2)C4(C)CC=C3CC(C6=CC=CC([N+1](=O)[O-1])=C6)CNC
C=CC(C1CC1)=NC(NC2=CC(NC(=O)NC3=CC=C(N4CCC(N(C)C)CC4)C=C3)=CC=C2)F
C12C(C(=O)NC3=CC=C1SC=CN=CC3(NC(C)C4N=N)C)C=C42
CN1C2CN(CC=C3C=C(NC4=CC(C5=CC=C(C(F)(F)F)C=C5)=NC=N4)C=C3C)C1CC2
COC1=CC=CC(OC)=C1C2CCCC(=O)N2CC3=CC=CC(N4C=CC=C4)=C3
C123OC=CC2(NC(=O)NCCCN1C4=NC(C5=CC=CC=C5)=CN=C4O)C(OC)=C3OC
O=C(NC1CCN(C2CC2)CC1)C3=CC=C(COC4=CC=C(OCC5=CC=CC(Cl)=C5)C=C4)C=C3
OCC(NCCC(NC(C1=CC=CC=C1)C=CN=C2[NH1]C(=NC3CC3)OC24)=O)C=CC=C4
N#CC=CC(Cl)=CCOCCCCCCCCN1CCCCC1=C
C1CCCCCN(C)C=NC=CC1NC2CC=C(N(C)C3=CC=C(F)C=C3F)N=CN=C2
CC(=O)N1CCC(C(=O)N(CCCN2CCN(C3=CC=C(F)C=C3Cl)CC2C)C4=CC=C(C)C(F)=C4)CC1
O=CN1CC(=O)N(C2=CC=CC(Cl)=C2)C(=O)C1C=3[NH1]N=CC=3CC
ClC1=CC(C2CNCCO2)=C3SC=CC3=C1
O=C(CNS(=O)(=O)C=CC1=CC=C(N2CCCCC2)N=C1NC3=CC=C)C=C3NC4=CC=CC=C4
C1OC=CC=C1C2=NN=C(SCCCNCCC(O)C3=CC=C(O)C(O)=C3)OO2
C1OC2=CC=CC1(C=CC(NC3CCCN(C)CC3)=NC(C)=N)C2
CC(NC=NC=CC(N1CCN(C(C2=CC=CC=C2)C3=CC=CC=C3)CC1)=N)=O
CNC1CC2=CC=C(NC(=O)NC3=CC=C(C(F)(F)F)C=C3)C=C2CC1
C12C=CC=CC2NN=C(C(N)=O)CC=C1NC(=O)C3=CC(CN4CCCC4)=CC=C3Cl
C1CCNC(=O)C=CC=C1C(CC(C)C(=O)O)C=NC=CC(C=2C(C)=NOC=2C)=CC=C
[N-1]=[N+1]=NC1C=CC=CC(C=C(C2=CC=CC=C2)NCCN3CCC(O)C3C)=C1
CC=CN=CC(NCCN(C(=O)C1C2CC3CC1CC(C(=O)O)(C3)C2C)CF)F
N#CCC1=C(C=2CCC1)N(NN=CC=C(Br)C(Br)=C)C=NC=2CSC3=CC=C(CS(N)(=O)=O)C=C3
CC(N1CCC(N2C=NC(C(F)(F)F)=CC=3[NH1]N=CC2=3)C14CC)OC4C5=CC=CC=C5
C1CNN=C1C2=CC=C3N=C(C4=CC=C(C(F)(F)F)C=C4)OC3=C2C(=O)NCCN5CCOCC5C=N
C1CC(CC)C(NC(=O)C=CC=C(F)C1C2=CC=NC=3[NH1]C(CN4CCN(C)CC4)=CC2=3)C=C(O)OC(C)=O
N1CCCCC(CNC(=O)CCC#N)C(=O)C=CC=CC1CC2CN(CC3=CC=C(OCC4CC4(F)F)C=C3)CC2=C
C=CCC1N2C3CCC2CC3C1C=CC4=CC=C(F)C=C4F
O1C=CC=CC1C2CCN(CC3=CC=CC=C3Cl)CC2C4=CC=CC=C4C
O=C1C=C(C2=CC=NC(NCC3=CC=CC=C3)=N2)C=CN1C4CCCC4
CNC(=O)C=CC=CN=CC1=CC[NH1]C2=CC=CC=C2C(=O)C1
CC(C)C=CC(CO)(COC(=O)NCC1=NC=CS1)C(C)=C
CN1N=CN=C1C2=CC(S(=O)(=O)NC3=CC=CC=C3O)=CC=C2OC4=CC=C(C5=CC=CC=C5C(N)=O)C=C4
O=C(O)C=C1C(F)=C2C(C=CC=C(COCCC=3C=CN(CCCC4=CC=CC(F)=C4)C=3C=5S)C=CC=5)=C2C1
CC(C1)SCN(C(=O)C(O)C(CC2=CC=CC=C2)NC(=O)OCCOCC3=CC=CC=C3)N1C(=O)C(C)(C)C
C1C2=CC(C)=CC1(C(=O)N(C)CCC3=NNC=CC3(NC(=O)CC(N)CC=CC=CC=C)NC)C2
O=C(NCCCN1CCCCC1)N2C=CC3=CN=CN(CC4=CC=C(F)C(F)=C4)C3=N2
C1C(C)OC2=CC=CC=C2CNCCC1NC(=O)N3CCC(N4CC5=CC=CC=C5NC4=O)CC3CC
C1NC(=O)CCNC2CC(N3CCC(CC1S(=O)(=O)N4CCC(S(=O)(=O)C5=CC=CC=C5)CC4CC)CC3)CC2
O=C(NO)C(CCN1CCC(NC(=O)C2=CC=NC=C2)CC1CC)OC=CC3=CC=C(C4=CC=CC(F)=C4)C=C3
CC(C1)C=C(C(=O)NCC2=CC=C(F)C=C2C)NN1C3=CC=CC=C3C(F)(F)F
N#CN=C(NCC1=CC=C(C2=CC=CC=C2)C=C1C(F)C)OCC
CC(C)C1=CC=C(C=NC(OC2=CC=CC(CNC(=O)C3=CC=CC(C#N)=C3)=C2)=NO)C=C1
NCCCC(C1=CC=C(Cl)C=C1)C2=CC=C(C=CC(=O)O)C=C2
CCCC=1C=NN(C2CNC2)C=1C(CC3=CC=C(O)C=C3Cl)NCC4=CC=C(C5=CC=CC=C5C(=O)O)C=C4
CC(CC1=C(C(=O)O)C=NS1)N(C(=O)C2=CC=C(Br)C=C2)CC(C3=CC=CC=C3)C4=CC=CC=C4
[C-1]#[N+1]C=C(F)C=CC(COC(CCN(C(C)C=C(F)C=NC[NH1]C(C(F)(F)F)=CC1C=NC=C)C1=CCCN)(C)C#N)[NH1]
OC1CCN(C(=O)CC2CCC(NS(=O)(=O)C3=CC=C(Cl)C=C3Br)C2C)C1
CC(O)C#CC1=CC(OCCCCN2CCN(C3=CC=CC=C3Br)CC2)=CC=C1Cl
O=S(=O)(NC1=CC=CC2=CC=CN=C12)C=CC=C(N3CCCC3=O)C
CCC1NC(=O)C2=C3C1(C=CN(CCCO)C=NC=NC(N)=C3)CC(C#CC4=CC=CC(OC(F)(F)F)=C4)=N2
O=C1C(=CC2=CC=CC(C3=CC=CN=C3)=C2)[NH1]C(=O)CSC1
C12C=CC(C)=CC1(NC3=CC=CC=C3N4C=CC=C4ONC)C2
CC(C=NCCC#N)NCCC=O
N#CCC1(N2C=C(C(=N)O)C(=NC3=CC=CC=C3)[NH1]2)CCOC=NC=C1NC=NC4=CNCCC4
CC1=CC=CC=C1C2=CC=C(NCCC=CC3=C4C=CC=C3N(CC(=O)C(C)(C)C)C(=O)C(=O)N4)N=C2
CNC1CCN(C(=O)NC2=CC=CC3=CC=CC=C23)C1
N#CCCCNC(=O)N(CC1=CC=C2C=CC=CC2=C1)CCCCCCNC(CSC3=CC=CC=C3)C(N)=O
N#CCC(N1C=C(C2=NC=NC=3[NH1]C=CC2=3)C=N1)CNC4CCN(C(=O)C5=CC=NC(C6=CC=C(F)C=C6)=C5F)C4C
C1NCCN1C(=O)C2=CC=CC(=C23)[NH1]C=C(C(N4)=O)C=CC(C5=CC(Cl)=CC(Cl)=C5OCN)=C43
O=C(N1CCCC(CNC2=CC(Cl)=C(Cl)C=C2OC)C1=O)CC3=CC=NC=C3C
CCS(=O)(=O)NC1=CC=C2C(=C1)N=C(C3=CC=NC=C3)N2CCCCC
CN(C)CC(C(=O)NC1=CC(C2=CC=CC=C2)=C3C=N[NH1]C3=C1C4=C)C=CC=C4
C1C(C)C=C(C2=CC=CC=C2)N1CC(=O)NC3=CC=CC(C(=O)O)=C3C
CCCC(OC1=CC=C(N2C=C3C=CC(F)=CC3=N2)C=C1)C=CC(=O)O
CC(NC(=O)C=CC(CSC1=CC=CC(OC(F)(F)F)=C1Cl)C=CF)=CN=CC=C
C#CCN(CC1=CC=C(COC2=CC=C(OCCN3CCOCC3)C=C2C)C1C)COC4=CC(CN5CCC(O)C5)=CC=N4
CN1C=C(C2=C3NC=C(C=C4CON=C4)N=C(N5CCOCC5)C3=N2)C=N1
O=CCCC(CCNS(=O)(=O)CC=CC=CC=C)NS(=O)(=O)C1=CC=C(Cl)C=C1NO
FC=CC=CNC1=CC(N2CCN(S(C)(=O)=O)CC2)=NC=3[NH1]C=NC=3C=CC=NC=C1
CC=CC(C)=CC(CNC(=O)C1=NN(C2=CC=C(F)C=C2)C(=O)C3=CC(Cl)=CC=C3C1)=O
COC1=CC=C(COC2=CC=C(CN3C=CN=C3)C=C2N4CCNCC4C)C1
FC(F)OCCCOC1=CC=C(CN2CCN(C(C3=NC=CC=N3)C4=CC=CC=C4)CC2)C=C1
C1=2CN=NN(C=CC=C(CNC=CC=C1C(O)=NCCCC3(O4)C=NC(CCCN4)=CO3)C=C)N=2
O=C(NCC#CC1=CC=C2N=CC=C(C3CNCCO3)C2=C1)C4=CN=CC=N4
CCCCCCNC1C(C(C)=O)CC2C1CN(C(=O)C=C3C(CN4CCOCC4)=CC(I)=CC=C3O)C2
N1C=2C=CNN=CC1(C3=CC=CC(OCC4=CC=CC=C4F)=C3C)N=2
FC(F)(F)C1=CC(Cl)=C2[NH1]N=CC2=C1
COC1=NC=C(NC2=NC=C(N3CCOCC3N)CC=COC2)OC=N1
C1=CC2=C(C=C1OCCCN3CCCCC3)CCN(C4CCCCCCC4)CCC2C(N)=O
CCCCC1C(CCC2=CC=C(C(=O)O)CC2N)=C(O)C3=CC=CC=C31
CC1=N[NH1]C2=CC=C(NC3=CN(CC4=CC=CC=C4)N=C3C=O)OC=C12
COC(=O)C1=CC=CC2=C1C(=O)N(C)C3=CC(C(C)NC4(C(=O)OCCC)CC(O)C4O)=CC=C3O2
O=C(NCCC1CCNCC1)C2C3CC(O)CN3C(=O)N2C4=CC(F)=CC=C4F
C1C=C2CN=C1C(C3=CC=CC(C4=CN=CN=C4)=C3)N=C(N)C=CC=CC=C2
CC=C1C=CC(NC2=NC(N3CCOCC3)=NC=C2CN(C4=CC=C5C(=C4)OCCC5)OCCCO)=N1
CC(NC(=O)C(=O)C(CC1CCCCC1)NC(=O)C2=CC=CC=C2OC(S)=NC)CC3=CC=CC=C3
CCC=1N=CN(C2=CC=C(OC(F)F)C(Cl)=C2)C=1C3=CC=C(N4CCOCC4)N=C3
C1C=CC(N(C)C)=NCNC2CCCN(C(=O)CCN(C(=O)OCCO)CC3=CC=CC=C3S)C2=N1
CC(C)C1=C(C2=CC(CO)=C3C(=C2)C(O)(C(F)(F)F)C4=CC=CC=C43)SN1
COC=NC=C(C1=NC=C(N1CC2CC2)C(C(C3)(O)CN(C)CC3)=NNCC(O)C(F)F)F
CC(C)N1C=C(C2=CC=C3C(=C2)N(C=C4C=CC(C5=NN=C(CCOC)C5)=C4)CCO3)C=N1
C1N2C(=O)C3=CC=C(N4C=NC=CC=CC1(OC=CC=NC2(NC5=CC=C(N6CCOCC6)C(Br)=C5C)C=C)[NH1]4)C=C3
CCCCOC1=NC(C2=CC=CC=C2)=C(C)N1CCF
O=C(C1=CC=C(OCCCN2C=CN=C2)C=C1)N3CCN(C(=O)C=4C=CSC=4)CC3
NNC(=O)C1=CC=CN=C1C2=CC=C(CNC3=NC(C4=CC=C(CN)C=C4)=NC=C3CCO)C=C2
CN(C)C=C1C=CC(CN2CC(N3CCN(C(=O)C4CNC5CC4CC6=CC(C(C)=O)=CC=C65)C(C)C3)CCCCCC2)=C1
CC(CCC1=CC=C(O)C=C1)NC(=O)C=2C=C(C3=CC=CC=C3)SC=2NC(=O)C4=CC(I)=C(O)C(Cl)=C4
O=C(CC(O)C(=O)NO)C1=CC=C(O)C(C(=O)O)=C1
COC1=CC(C(C)C)=C2C(=C1)S(=O)(=O)N(C3OC=CC(=O)N(C)C=NC3)C2=O
COC1=CC=NC(NC2CN3N=C(C4=CC=CC=C4)C=C3C2C5=CC=CC(F)=C5F)CN=N1
CN(C(=O)CCCN(S(=O)(=O)C1=CC=C(C(F)(F)F)C=C1)CCC2C)CCCC2
C12NCCN2C=CC=CCSN=C1C3=CC(C4=CC=NN4C)=C[NH1]3
COC=C1C=C(NCC=C(NC(=O)C2=CC=C(F)C(F)=C2Cl)C=O)C(O)=CC(OC)=C1OC
COCCNC1CC(C=CC=C(N2C=NC=C3C(C=CC=C(N4CCCC4C(=O)NC5=CC(C(N)=O)=CC=C5NC)NC)C=N3)C2C)C1
C1C=CC(C(=O)O2)=C(NCCCC(NC(O)=NC3=CN=C(Cl)C=N3)C2N)C1N
CNC1=NC=CC(C2=CC=CN=C2OC3=CC=C(NC4=NC5=CC=CC=C5[NH1]4)C(F)=C3)=N1
ClC1=CC=CC(CN2CCCN(CCOC3=CC=C(Cl)C=C3)C2)=C1
CC1CC(C(=O)O)NC12CCOCCC2NC(=O)C3=CC=CC=C3
CC(C)(O)C#CC1=C2C=C(C=C1F)C3CC(C3)C2
N#CC=CC=C(CN=C(O1)C(CCCNC(=N)N)N(C(C)C2CCCCC2)C1COCCCl)C
CCNC(=S)C=C(NC(=O)C1=CC=CC(C2NCCNCC2)=C1)N(CC3=CC=C(F)C=C3)C=O
CN(C)CCCCCOC(=O)NC=C1C=CC(COCC=C2C=CC=C3C(Br)=C[NH1]C23)=C1
CC(C)(C)OC(=O)C(CC(C)C)NC(=O)C(CCC(=O)O)NC(=O)C1=CC2=CC=CC=C2N1
CNN=C(N)C1=CCOC=CC=C(C(=O)N(CCCC(=O)O)C(=O)O)C=C1
CS(=O)(=O)C1=CC=C(C2=C(C(=O)O)C(C3=CC=C(F)C=N3)=C2CC4=CC=C(F)C=C4)C1
FC1=CC=C(C=C2C=C3N=C(NC4=CC=CC=C4C5CC5)N=CN3N2)C=C1
NC=NC=C(C1=CC=C(C2=CC=CC(N3CCOCC3)=N2)C=C1)C=CC(=O)NCC4C(C5=NC=C(CN)C=C5)CC4
CC=1N=C(NC(=O)C2CCCC2N(C3CCCC3)CCCS)C=1C
CCN(C(=O)CCN(C(=O)CCN(C)C)CCC)CC(C(N)=O)=C(NC1=NC=CC(=N1)C2=C3C4=CC(C)=CC=C4N2CC=O)OC=CC=C3
O=C(O)CN1N=NC(C(=O)NCCC=2S(=O)(=O)C=CC=C(OCOCC)NSC=2)=N1
O=C(NC=NN=C(C1=CC(C2=CC=CC=N2)=CN1CC3)CC3)C(F)(F)F
C1C=CC2=NC=NC1(NC3=CC=CC(Cl)=C3NC(=O)CSC(C)C=C)N2C4CCCC4
C=C(C)C1CC2C(C)=CC1C3=CC(C4=CC=CC=C4)=CC=C3C(C)N2
C1CCC2C=CC(O)=CC1(OCCCC3CC3NCC4=CC=CC(CO)=C4C)CCC2=O
N1C(=O)CCCCN(CC=CC2=C(C=NOC(C(CCCCC(F)F)F)ON2)C=C3C)COCC3CC1
C=1CC(C2=CC=C(O)C=C2)=NN(C3=CC=C(O)C=C3Cl)C=1C4=CC=C(Br)C=C4
COC1=CC=C(C2CC2COC3=NC(C)=NC=C3C=4C=CN(C)C(=O)C=4)N=C1
CC#CCNC1=C2C=CC=C1OC(C3=CC=CC=C3)C2=O
CSCCCOCCOCCC(NC1=NC2=CC(NC3C4=CC=CN=C4C=N3)=NC=C12)CCO
CC(C)NC1=C(C(=O)C2=CN=CC(N=C(N)CC3=CC=CC(Br)=C3)=N2)C=CN=C1C4=CN=CN=C4
O=C(NC1CCN(C2CCCOC2C)C1=3)CC=NNC(NC(=O)C4C=CC5=CC(Cl)=CC(Cl)=C54)=NC=NC=3
NC1=NC(C2CC2)=NC3=C1N=NN3CCCC(O)CCC
O=C(NC1=CC=C(Cl)C=N1)C=C2C(Cl)=CC(NC3=CC(CO)=NC=N3)=C2
C1C=C(C2CC2)N=C3C=CC(NC(=O)C4=NC=C(C=5C=NN(C)C=5)C=C4F)=CN13
COC1=CC=C(NN=CC(=CC(C)CCCCOC=O)NOS=O)OC=C1O
C1OC(=O)C=CC=C(C(=O)NC2=CC=C3[NH1]N=C(C4=CC=C(F)C=C4)C3=C2)N1CCC5=CC=CC=C5C
O=C1[NH1]N=CC=C(NCC2CCCCO2)N=C3C=CC=CC3=CN1C4=CC(Cl)=CC=C4Cl
C1SCC2OC(C=NC=C1NC(N=O)S)NC3=CC=C(Cl)C=C3C2C(=O)O
CCOC(=O)CC1N(C)C(C)(C2=CC=C(C3=CC=C(C)N=C3)C=C2C)C1C4=CC=C(F)C(Cl)=C4
C1CC(CC)C(=O)N1C2=CC=C(C3=CC=CC(C(F)(F)F)=C3)C=N2
CC1CN(C(=O)C=C2CC=C(C(F)(F)F)C=C2)CCN1C(=O)CC3=CC=C(OC(F)(F)F)C(F)=C3
CNC(=O)N1CCN(CCOC2=CC=C(OCC(=O)NCC3CC3)C=C2)CC1
CNCCOC=C1C=C(NC(=O)C2=CC(C(F)(F)F)=NN2C3=CC=C4ON=C(N)C4)C3C=C1
CC=1[NH1]N=CC=1C(=O)[NH1]C2=CC=C(C3=C2)CCCN(C(=O)OC(C)(C)C)CC3
CC(C)CO[NH1]C(=S)SCC(=O)C1=CC=CC=C1
CC(C)NC=C(C1=CN=CC(OCC(N)CC2=C[NH1]C3=CC=CC=C23)=C1)C4=CN=CC(C)=N4
CC1CCCCCC=NN=C1SCC=CC=CC(OCCN)=N
O=CCC1C=CC(NC(=O)CCCC2=CC(Cl)=CC(Cl)=C2OC)C=C1N
NCC1(C(=O)N2CCN(C3=CC=CC=C3Cl)CC2CC)CC1N4C=CC(N=C(O5)NCC(F)C5)=C4
CC1=CC(OC(F)F)=CN=C1C(C2=CC3=C(C(=O)NCCC(=O)O)C=C2)=NC=CC=CN3
CCCCC1=NC(Cl)=C(C(=O)O)N1CC2=CC=C(NC(=O)C3=CC=CC4=C3CSC=N4)C=C2
CC=C1C=C(NN=C(C=CC2=CN=CC(NCCF)=C2C=C3)CNN=CN=C3)C1
COC1=CC=CC(=C1)C2C(C3=CC=C(C(F)(F)F)C=C3C)COC2
CN1CCC(NC2=CC(S(=O)(=O)NC3=CC=C(F)C=C3F)=CC=N2)CC1
CC(C)C1=CC=CC(C(C)C)=C1NC(=O)CN=C(CC(CC2=CC=CC=3[NH1]C=CC2=3)C4=O)C=CC=C4
C=CCNCC1CC2=CC=CC(OC(F)(F)F)=C2CC1
O=C(NCC1=CN(C2=CC=CC=C2)C3=CC(Cl)=CC=C3C1=O)C=CC=C(C4C5C4)C(=C)OCO5
N#CC1CCCN1C(=O)CCCC2(N)CC(O)C2C
CCCCNC(=O)C(=O)C=NN(C)C(C1CCCNC1)=CC=C2CCN(C3CCOCC3)CC2C
COC=CC(C1=C(Cl)C(CC2=CC=CC(C(=N)N)=C2)=NO1)C=CNC(=O)C3=CC=C(N4C=CC=N4)C=C3
O=CN(CCN1CCN(CC1)C)C=CC2=CN=NC(CC3=CC=CC=C3F)=C2
CCCCOC1CCCN(S(=O)(=O)C2=CC=C(S(C)(=O)=O)C=C2)C(C(=O)NO)C1
CC(C)CC(NC(=NS(=O)(=O)C1=CC=C(F)C=C1)NS(=O)(=O)C2=CC=C(C(=O)O)C=C2C(F)F)F
C1C=CC(C)=CC1CC(=O)CNC2=CC=C3C=C(C(=O)CCCC4CCCC4)C=CC3=N2
COC=CC=C(CCN(CCN1CC2CC2C1C)C=O)Cl
C1CCSC(=N1)CNC(=O)C=2SC(N)=NC=2N3CCCC3
CCC(C)C(N)CN(C(=O)C1CC1C2=CC=C(F)C=C2)CCCCC3=CC=C(F)C=C3
CC1=CC=C(NC(=O)C2=CC=C3C(=C2)OCCC3N4CCCNC4)C=C1
CC1=CC=CC2=CC(C3=CC=C(NS(C)(=O)=O)C=C3)=NN2CCCOCCC=C1
COC1=NC=NC(N2CCC(OC3=CC=C(C(F)(F)F)C=N3)CC2)=C1C4=CN=CC=N4
O=C(O)C=CC=C(SC1=NC(Cl)=CC(C(=O)O)=C1[N+1]=O)[O-1]
CC(OC=CC(CNC1=CC(N2CCN(C(C)OC(C)C)CC2)=CC3=C1OC)C3=O)(F)CF
CN1CCN(CC2=CC=C(N3C=NC(N4CCCC4=O)=C3)C=C2)CC1
N#CC1CCCCC12NC=C(C(=N)O)C(NC3=CC=CC(S(=O)(=O)N4CCC5=CC=NC(Cl)=C5O4)=C3)=N2
CC(=O)NCCC=1N=C(C2=CC(C(=O)NC(CCCNC(=N)N)CC3=CC=C4[NH1]N=CC4)=C3CC=C2)[NH1]C=1C
CC=1ON=C(CC2=CC=C(Cl)C=C2Cl)C=1C(=O)NCCN(C3=CC(C)=NC4=C3C(N)=N[NH1]4)CC
C12NCC=3CN=C(NNC(=O)C=CC=CC1C4=CC=C(N5CCC(NS(C)(=O)=O)C5N)C4Cl)SC=3C2
CC1NCC2CC1C3=CC4CCC5=CC(O)=CC=C5C4CCC23C
CC(NC1CCC(NC(=O)C2=CC(SC3=CC=CC=C3)=CN=C2)CC1CC4=CC=C(F)C)(Cl)C4
CC1=NOC(C)=C1S(=O)(=O)N2CCC(F)(F)CC(C(=O)NC3=CC=C(COCC4=CC=CC=N4)C=C3)C2C
N1CCC1N=C(O)CC2C=C(C=CC3=CCC(=NC4CCOCC4)[NH1]C23)C5=CC(Cl)=N[NH1]5
C1NC2=C(C=CC(C(N)=O)=NC1(NC3=CC=C(N4C(C)=NC5=CN=CC=C54)C=C3C)CC)N2
C1NC(=N)NC(C1=O)C=CC(F)=CCC2=C(C=C3C(=O)NC4=CC=CN=C43)C=CC2
O=C(NC(CC1=CC=CC=C1)C(=O)NC(CS)CC2=CC=CC=C2S)C(=O)NC3=C(Cl)C=NC=C3Cl
COC1=CC=C(C(=O)N2CCCC(CCN3CCN(C4=CC=C(Cl)C=C4)CC3C)C2)C=C1
CCCCCNCCOC1=CC=C(C(=O)N2CCC(NC3CCCCC3)CC2)C=C1
C1OC=CC=C(N2N=CC=N2)C1C(=O)NC3CN(CC4=CC=C(CO)C=C4)CCC3=C
CC1=C(C)N(CCCC2CCCCCN2C3=CC=CC=C3OC)C4=CC=C(F)C=C14
CCC=C1N=C(C(=O)N2C=CC(Cl)=NC(CCCC(C3=CC=C4C=C3)NC(=N)N5CCCNCC5)=C2)N(C6=CC=CC=C6OC(F)=C1)N4
O=C1NC(=O)C(CC2=CC=C(OCC3CCCCC3)C=C2)N1
COC=CC(NC(C1CC1)C#N)CCl
O=C(C1=CC(C2=CC=CC=C2F)=CC=C1NC3)CCN(C4=CC=CC(C(F)(F)F)=N4)CC3
CNC1CN(C=CC=C2C(NCN=CC(NCC3=CN(CC4=CC=CC=C4)C=C3N(C)C)(O)COC2)OC1)O
N=C(N)NCSCC(N)C(N)C(N)=O
COC1=CC2=C(C=C1OC)C(=O)C(OC3=CC=C(NC(=O)C4=CC5=CC=CC=C5O4)C=C3)C2
CCOC1=CC=C(NCCN(C(C(=O)O)C2=CC=CC=C2)CC)C=C1Cl
COC1=CC=C(C2=CN(CCN3CCC(C(O)=NCC(C)C)CC3)C=C2C(=O)CC)CC=C1
COC=CC=CC1=NN(C2CCC(N3CCN(C)CC3)CC2)C4=NC=NC(N)=C14
FC=CC=C(C=CC=CC=1N=CC(C(F)(F)F)=CC[NH1]C=C(CC2OCC(O)CC(O)C2ON)C=1C3=C)CCCC3
COC1=CC=C(CC(=O)O)C=C1C2=CC=C(F)C=C2CN(C(=O)CCC(C)C3=CC=CC=C3)CC
NCC1CCCCCCS2C=NC=CC(=O)C(C(=O)NCCCC(=O)O)NC(=O)C(CCC(=O)NC3=CC=CC=C3)N2C1
C1C=CC=C1C(=O)NNC(=S)NC(=O)C2=CC([N+1](=O)[O-1])=CC=C2NC=CC=CC=C
CNC(=O)C1=NN(C)C=C1C(C)(C)CCOC2=C3C=CC(=C2C)C(C4=CC=CC=C4)OC5=CC=CC=C5S3
N1C(C(=O)N2CCCC2C1CN3C=NC#C3)C4CCCCC4
C12C=CC=COC1(N(CCNC(N)=S)C=CC=C(Cl)C=CC3=CC=CN=C3)C2=O
O=C(NC1CCC(CC1)CCNCCCCNC(=O)C2=CSC3=CC4=CC=C23)N=C4OCCO
COC1=CC=CC=C1N[S+1]2(C)CCC(CN3CCN(C4=CN=C5C=CC=CC5=N4)CC3)C2
CC(C)=CC1NC(NCC2C[S+1](O)CCC2)=NC1=O
N=C(SC1=CC=CC=C1)C=C(C2=CC=CN=C2)CCCCC
NS(=O)(=O)OCC1OC(N2C=NC=C(C#CC3=CC=CC(F)=C3)N=CN=C2)C(O)C1O
C1C(C)C1(NC(=O)C=CC2=CC(C3=CC=C(F)C=C3)=NN2C(N)=O)C(=O)NC(C)(C)CCC
CNCCC1C2=CC=CC(C(C)(C)C)=C2CCOC(=O)C(CC3=CC=C4C=CC=CC4=C3)OCC1
N#CC(CC1=CC=CC(C2=CC=C(C(=O)O)C=C2)=C1)NC(=O)C3NC4CCC3CC4
BrC1=CN=C(NC2=NN=C(C=C3N(CC4CCOCC4)C=NC=C3Cl)S2)N=C1N5CCCN5C(=O)CC(C)(F)C
CN1CCN(C2=CC=C(F)C(F)=C2)CC13CCN(C(=O)C4=CC=CC(C5=NC(=O)O[NH1]5)=C4)CC3
CC(C(=O)C1=CC=CC=C12)CCNC2
COC1=CC(OC(C)C=C2)C(=C1)N=CC3=C(N)N=CN=C32
C1NCCN1C2=NC3=C(C(N)=O)C=C(O)C=C3O2
C=1CC2=CC(NC3=CC=C(C(=O)NC4CCOCC4)C=C3)=NCC(C)=NN2C=1
O=C(NC1=CC=CC=C1)N2CCC(C3=CC=C(Cl)C=C3)CC2
N#CCNC(=O)C(NC(=O)CCCCC1=CC2=C(NS(=O)(=O)C3CCCCC3)C=CC=C12)C4=CC=CC=C4
COC=CC=C(NC1=NC=C(S(=O)(=O)C2=CC=C(C)C=C2)SC=N1)C
N=C(N)C1=CC=CC(C=NS(=O)(=O)C2=CC(NC(=O)C3=CC=C(NC(=O)CN)C=C3)=CC=C2F)=C1
CCCCNC(=O)C(C)CC1=CC(C)=CC(C)=C1
CCCC(=O)CC1=NN(C2=CC=C(NC(=O)C=CN(CC(=O)N3CCN(C)CC)C(C4CCCC4)C=CC=C3)C=C2)C=N1
O=CC1=CC=CC2=C1C3=NC4=CC(Cl)=CC=C4N3CCN2Br
NC1(C(=O)O)C(OCC2=CC=CC(Cl)=C2Cl)CC3C1C3(F)C(=O)C4=C(F)C=CC=C4F
CC(C)(C)OC(=O)N1CCN(CC=C2C=CC(NC3=CN=CC(C(F)(F)F)=N3)=NC2=CC=CC)C1
CC(NC=NC(N)=C(N)N=CC(C1=CC=CO1)=N2)=CC=CC=C2
FC1=CC=CC(NC2=NC=CC(C3=CC=NC=N3)=N2)=C1F
COC1=CC=C(N2CC3=CC=C(NC4=CC=CC=C4C(=O)NC)C=C3C2)OCC=NC=C1OC(F)F
COC1=C(NC2=CC=C(Cl)C(Cl)=C2)N=CC=C3N=C(N)N=CC3=C1NCC(C)(C)C(C(F)(F)F)=CC(C(F)(F)F)=C
CCCN1C=C(C2=C1C3=CC=CC=C3C2)OCN(CC4=CC=CC=C4)CCCC5=CC=C([N+1](=O)[O-1])C=C5
CC(=O)C1=CC=CC(NC(=O)NCCCN2CCN(C3=CC=CC=C3OC)CC2)=C1
CCN(CC)C1=NC2=CC=CC=C2N1CN(C)C(=O)C=CC(C3=NC=C(C)S3)=CC(NC4CCC(O)CC4)=N
O=CC(=O)N(CC1=CC=CC=C1[N+1](=O)[O-1])C2=CC=C(OCC=C3C=CC=C4C=CC=CC4=C3O)C=C2N
CCOC(F)(F)C1N2C=CC(S(=O)(=O)C3=CC=C(SC)C=C3)=CC=C2N4C=C(F)C=C(OC)C=C41
CCC(C)CN(CC(O)C(CC1=CC=CC=C1)NC(=O)C2CN(CC3=CC=CC=C3)C=O)O2
NC=NC(C(=O)NC1C(F)CC1=N)C=CN=NC=CC=C(F)C(NC2CC(F)(F)CCC2)=C
COC1=CC=CC2=C1CCOC3=CC(NS(=O)(=O)C4=CC=CS4)=CC=C32
CC1=CC=C(CNC(=O)C2=CC(C(C)CC)=CC=C2O)C=C1
CC1=NC2=CC=CC=C2N1CC=CC=C(C(=O)N3CCCC3CNC(=O)OCC)CF
O=C(C1=NN=C(C2=CCN(C(=O)C=3C=CSC=3)CC2)OS1)C=C4NC=CC=C4Cl
CCC1=CC=C2C(C(=O)C3CCN(C)C3)=CC=CC2=C1
C1OCC(C)N2CC3CC(NCC1NC(=O)CNC4=NC=NC=C(CC5=CC=CN5C6CN=N[NH1]6)N=C4)CC3CC2
CS(=O)(=O)C1=CC=CC(NC2=NC=CC(C3=CC=C(C4=NOC(N)=N4)C(CO)=C3)=N2)=C1
CN(C(=O)CNC(=O)C1=CC=CC=C1Cl)C2=CC=C(NC3=CC=CC(OC(C)C)=C3)N=C2
CC(C1=CC=CC=C1)SCCNC2CCN(C3=CC=CC=C3C#N)CC2
NS(=O)(=O)C1=CC=C(F)C=C1NS(=O)(=O)C2=CC=CC=C2
CC(=O)C=CC=C(NC1=CC(N2CCN(C=3C=CSC=3)CC2=O)=CC=C1O)C
CN(C(=O)C(C=1C(C)=N[NH1]C=1O)CC2=CC=CC3=CC=CC=C23)CC=C(F)C=C
CC(OC1CC(C2=CC3=CC=CC=C3S2)CN1C(=O)OC=C)C=C(C4=CC(C(F)F)=CC(F)=C4F)N
CCCC1=C(OCCCN2CCN(C3CCC3)CC2C)CC=4C(N)=NOC1=4
CN=C1NCC(C=C2C(OC)=C(OCC(=O)O)CC=O)=C2C(C3=CC=C(Cl)C=C3)C1
OC(=NC1=C(F)C(F)=C(F)C(F)=C1F)CC2=CC=C(OC(F)F)C=N2
COC1=CC=C(S(=O)(=O)C2=CC(NCCN(C(=O)C3CCCN3)CC=C)C=C(C(=N)N)C=C2[NH1])C=C1
COC(=O)COC1=CC=C(NC=C(NC(=O)C(C)NC(=O)C(CC(=O)OC(C)(C)C)C(CC2CCCCC2)C(O)CCC)CCO)C=C1
N=C(N)C1=CC=C(CC(NS(=O)(=O)C2=CC(Cl)=CC(Cl)=C2)C(=O)CC(=O)OCF)C1
CC1=CC(C)=CCC=CN=C(C2=CC=CC=C2)C(C(=O)NC3(CCCC4=CC=CC=C4)CCCCC3)C(=O)OC1
NS(=O)(=O)CCNC(=O)C(C(=O)C1CC1)C2(C(=O)NO)CC(CCC(=O)NC(CS(=O)OC)C(O)C)OC2=O
CN1CCN(CC2=CC=C3C(=C2)C(=C(N4CCC5C(CCN5C)C4)C6=CC=CC=C6N3)C7=CC=C)C(F)=C7CC1
CC1=CC(NC2=NC=NC3=C2N=CN3CC(C)O)=CC(N)=N1
CC1=CC(S(=O)(=O)NC2=CC=C(F)C=C2)=NN1C3=CC=C(N4CCNCC4)C=C3
C1OC=CC2=C(C=CS2C)CC(C3=CC=C(F)C=C3F)=NC1NCC4(O)C(O)C4=N
CC=C1C=C2C=C(NC3=NC=C(N)C(COC4=CC=C(Cl)C=C4)=N3)OC2=C1
CC1=CC=C(F)C=C1C2=CC3=CN=C(NC4=CC=C(N5CCNCC5)C=N4)N=C3N=C2NCC(F)(F)F
C1NC=NC=CC(C2CCOCC2)=NC(C=CN=CC=CN=C)=C1
O=C(C1=CC(CC2=NN=C(O)C3=C2NCCC3)=CC=C1F)NCCNC(=O)C4=CC=C5C=CC=CC5=C4CC
CC(CC1CNCCO1)OC(=O)N2CCCC(OC3=CC=C(C(F)(F)F)C=C3)C2
CC(C)CC(CC(=O)NO)C(=O)NC(CCC1=CC=C(Br)C=C1C)(O)C(=O)NCSCC2CCC(N)CC2
O=C(O)C1=CC=CC(=C1)N=C(NCCC2=CC=CC(C(O)=NC3=NC4=CC=CC=C4S3)=C2C)CC5CCCC5
C=1C=CC=1NC(OC2=CC=CC(=C2)NC(=O)COC(C)(C)C)=NC=CC=CC=C
CCCCNC(=O)C1=CC(F)=CN=C1NCCCNC(=O)C2=CC=C(C=N2)CN(C3=CC=CC=C3)C
CC1=CC=C(F)CC2=CC=C(C3CCCC4(C(O)C(O)CC4)C3)N=C2C=N1
CNC1CCN(C2=CC=C(C(=O)N(C3CC3)CCC4CN(C5=NC=CC=C5OC)CCC4N)C2C)C1
COC1=CC=CC=C1NC2(C3=NC(C=C4C(C(=O)OCC5CCOO5)=C[NH1]C4)=NN3)CCN(C(=O)C6CCCN6)CCC2
C=C1C(CN2CCN(CCOC(C3=CC=CC=C3)C4=CC=CC=C4)CC2)=CC=C1C5CCOCC5
CC(C1)C=CC(C2=CC=C(C(N)=O)C(F)=C2C)C=C1O
O=C(NCC1CC1)C2=CC=C(NC(=O)N3CC4=CC=CC=C4C3)C=C2
N1C=NC1(CC2=CC(F)=C(F)C(F)=C2)C3=CC=CC(=C3)CS(=O)(=O)OCO
COC1=CC(C(O)=NC=2C=CCC(=O)N(C)C=2)=CC=C1NC(C3=NC=CC=CC(C4CCC(=O)O4)=C3OCC5)=CC=CC=C5C
NC(=O)CNC1=NC(SCCCNC2CN(C3=CC=CC=C3OC(F)(F)F)CC2=C)C=C1C4=CC=CC=C4
O=C(CN1C(=O)C(C2=CC=CC=C2F)=NC3=CC=C4C=C31)CCCCCCC4
C1OC=CC=CC=C2C=C(F)C(C3CC34NCCC(C(=O)O)C4=C)N=C12
N#CCC=NN1C(N2CC=3CC2)=NC=NC(NCCCC4NCCN(C)C4)=NC1=3
CC1=CN=C(C2=CC=CC3=CC=CC=C23)C=C1NC(=O)C4=CC=C(N5CCN(C)CC5)C=N4
CS(=O)(=O)C1=CC=C(NC=C(C(=O)NC2CNCCO2)C3=CC(Cl)=CC=C3)C=C1
C1C=CC=CC1NC(=O)NC2=CC=C(C=NC3=CC=CC(Cl)=C3)C=C2C
O=C(NCC(O)CN1CCN(C2=CC=C(O)C=C2)CC1)C3=CC=C(O)C=C3
O=CN(C1COC2=CC=CC=C2O1)C3=CC=CC=C3
CC(C)CN(C=NC1(C=CC(C(=O)N2CC(C3=CC(F)=CC=C3F)CC2)=CC=C1NCCNCCN(C)C)CC=C)F
C1=CC=C(N2C=CC(OC3=CC=CC(C(F)(F)F)=N3)=CC2=O)C=C1
O=CC1=C(C(F)(F)F)C=CC=CC=C1OC(C2=CC=CC=C2)C=O
CN1C=CC(N=C(NC2CCC(O)CC2)N3N=CC(C#N)=C3)N=C1NC4CCCCC4
CC(C)(C)SCCCCOC1=CC=C2N=C(N)SC2=C1
C1C=C2C1(NC3=NC(NCCCC(C(=O)NCCCCCCCC(=O)N)OCC)=NC=CC=CC(F)=C3)CC(C)=C2C
COC=C1C=NC(C=CC2=CC(OC)=C(OC)C=C2C(=O)OC)C(OC)=C1C(Br)=CO
CC(NC1=CC=CC(Cl)=C1)C2=CC=C(OCCC(C3=CC(F)=CC(F)=C3)OCC4=CC=CC=C4)C=C2
CN(C)C(=O)N1C=C(C(=O)OCCCN(C2CCC2)C3)C=CC(NCCC4=NN=C(C)N4)=C(Cl)N=C13
COC1=CC=C(F)C=C1C(C)CCC2NCCN(C(=O)C3=CC=C(C(F)(F)F)C=C3)CC2C4=CC=C(Cl)C(F)=C4
CCN(C1=NC(C(C)C)=NO1)CCCN(S(=O)(=O)C=C2C=CC(C(C)(O)C3=CC=CC=N3)OC2C)C
COC(=O)C1=CC=C(OCCN2CCC(N3C=CC=N3)C2)C=C1C(=O)N
CSC1=CC=C(Cl)C=C1NC2=NC3=C(C=C4C=CN=CC(C)=C(CC5=NC=CC=N5)C=C4CCl)CNC3=N2
O=C(C1=N[NH1]C2=CC(NC(O)=NC3CCN(C4CC4)CC3)=CC=C12)NC5CCN(C(=O)OC(F)(F)F)CC5
OC1=NC=C(NC(O)=NC2=CC=C(Cl)C(C(F)(F)F)=C2)C=C1CCN(C3=NC=CC(C(F)(F)F)=N3)CC
COC=CC1=CC(CN2CCN(C)CC2)=CC=C1OCCCOC3=CC=C4C(=C3)C5=CC=CC=C5N4C
C1C=CC1NC=NC=C(NCCNC(=O)C2=CC=CC=C2F)C3=CC=CC=C3
CCC(=O)C1=CC=CC(=C1)S(=O)(=O)N(C2=CC3=CC=C2)C=CC=C(OCOCC)OC=C3
O=C(NC(C1=CC=CC=C1)C2CCCCC2C3C)CCCC34NCCC(O)(C5CCCCC5)C4
CCOC=CC=C(C1=N[NH1]C2=CC=C(Cl)C=C12)C
CC(C)NC(=O)C1CCCC2CC=NC=NC(NC3=CC=C(F)C=CC=CC=C3)=C2C1
CCC1=C(N)N=CN=C1NC2CC(C3=NC(C4=CC=CC=C4F)=NO3)CC2
O=C(NC1=CC(C(O)=NC2COC2)=NN1C3=CC=CC(F)=C3)NC=4C=CSC=4
NC1CCCC1N=CC=C2C=CN=C(NC3=CC=C(CCO)C=C3)SC=C2NCC4CCOCC4
O=C(NCCCCCNC=NC(C#CC1=CC=C(F)C(Cl)=C1)=NS)C2=CC=CC=C2
O=C(C1=NN=C(NC2=CC=CC(Br)=C2)S1)N=C3C=CN(CCO)C=CC=CC3
NCCC(NC(C1=CC=C(Cl)C=C1)C2=CC=NC=C2)CCN(CC3CCC(O)(CCC(=O)O)CC3C4=C)C=CC=C4
CC(NC(=O)CC1(CCCC1)NS(=O)(=O)C2=CC=C(C(=O)O)C=C2)C(=O)N3CCCC3
CC(C)COC(COC=CC1=C(CC2=NC(C(N)=O)=CC=C2N1CCCOC)CC=O)O
CC=1N=NSC=1C2=NNC(=O)C2=CC3=CN(C)C4=CC=CC(F)=C34
CC(NC(=O)C1=CC=C(CNC(=O)C2=CC=CC(Cl)=C2)C=C1)C3=CC=CC=N3
CC(C)NCCN(C(=O)CNC1=C(CC2=CC=CC=C2Cl)N=C1N)C(=O)C(C3=CC=CC(C(=N)N)=C3)N4CC4
C1C=CC=CC1CCCCN2C=CN=C2C
CNCC1=CC=C(Cl)C(F)=C1
CCN(CC)C(=O)C1C=C(C2=CC=C(Cl)C=C2)N3C=CC=C(NC(=O)C4C5C=CC(O)C(C5)C4)C(Cl)=C3C(=O)C1
C1CN2CC(C(C)(C)C)=C(C3=CC(C4=CC=C(F)C(F)=C4)=CC=C3CCC2)NC1=O
CCNC1CCN(C2=CC=C(NC(=O)NC3=CC=C(OC(F)(F)F)C=C3)C=C2)CC1
C1=CN=C(N2CCN(S(=O)(=O)C3=CC=C(F)C=C3)CC2)C(C=NCCOCC)=C1Cl
CC(C)(CC(=O)O)C1=CC=C(OCC2=CC=CC(F)=C2)C=C1
COC1=CC=C(CN2C(=O)C3=C(C)C=C(NCC#CN4CCCC4)C=C3C2=O)C=C1OC
COC1=CC(C2=CC=C(CN(C)CS)C=C2)=CC(OC)=C1OC
COC=CC#CCNCC(O)CN1N=C(C2=CC=C(OC)C(OC3CCCC3)=C2)C=C1C
CC1=CC(OC2=CC=C3C(=C2)C4(C)CN(C(C)C)CC3N4)OCC(C5CC5)=N1
CC(=O)NC(C)C1C=CC=C(C#CC2=CC=C(Cl)C=C2S(=O)(=O)NCCOC)C1
CC1=CC=C(C=C2N=C(NC3=CC=CC(N4CCOCC4)=C3)S2C)C1
CC(=O)N1CCC(C2)(C=CC=NC=CC(C#N)=C2)CCCN(C(=O)CC(N)CC3=CC(F)=C(F)C=C3F)C1
O=C(NO)C1=CC=CC(=C1)CCNCC(OC2=CC=CC=C2)C3=CC(Cl)=CC=C3Cl
CC(C1=C2C=CC=C1)N(C)C(=O)N2CC3CCN(CC4=CC=CC=C4)CC3
CCCC1=NN(CC2C(C3=C(F)C=CC=C3OC)CCOCC2)C(=O)[NH1]1
CCC1=CC=C(OC2=CC=C(N(CC(C3=CC=CS3)C(=O)NC=O)OS(C)=O)OC=C2)C=C1
CNC1=NC(NC2=CC=C(C(=O)N3CCOCC3)C=C2OC)=NC=C1C(F)(F)F
O=C(NC1=CC=C(Cl)C=N1)C2=NC3=CC=CC=C3S2
CCCC(=O)CC1CCC(CCC1C2=CC=C(C3=CC=CC(S(C)(=O)=O)=C3)C=C2)N
C1CNC(=O)C2=NC=CC(C)=C(F)C1(NC3=CC=CC(S(=O)(=O)C4CC4)=C3C)C=N2
CC1=CC=CC=C1C(C2=CC=CC=C2)N3CCN(C(=O)N4CCNCC4O)CC3
CC(C)C(NC(=O)NN(CCCNC1=CC=CC=N1)CCCCC(CC2=CC=C(F)C=C2N)C(=O)OC)C3=CC=CC=C3
C12C=CC(NC=CC(C3=CC=C(F)C=C3)=C1CCC(=O)N(C)C4=CC(C(F)(F)F)=CC=C4Cl)C=C2F
COC1=CC=C(CN(C2)C=NC(CCC3=CC(C)=C(Cl)C(C)=C3)=CN=C2N)C=C1OC
C12N(C)CC(CNC(=O)CC=C1NC(=O)C3=CC(C4=CC=C(C)C=C4)=C(F)C=N3)C(CC5=CC=CC=C5)C2=O
C=CC(C)OC(C)(CC1=CC=CC=C1)C2=CC=C(C=C2O)C(C)(C)C=CC(C)(O)CC=CC(=O)O
COC(=O)NC1CC(NC=NC(I)=CNC(C2CC(OCCF)CC2)=C)CC1
C1OCC=NC=CC(NN=CC=C(NC2CN(C(O)=NC3=CC(F)=CC(OCCO)=C3)CC2CC)C=C(F)C=CCF)=C1
C1C(=O)C=CN=CN=C1N2CCC(C=3CC=C(N=C(O)C=4C=NN5C=CC=NC=45)N(C6=CC=C(OC)C=C6F)N=3)C2C
C1CCCC(NC(=O)CCC2=C(C3=CC=CC4=CC=CC=C34)C(=O)N(C)N2)CCCCC1
COC1=CC=C(OC2=CN=CC=C2C3C=CN(C)N=C3CC=C)N=C1C=COCCCN4CCCC4
NS(=O)(=O)CCNC(=O)C(C1=NC2=CC=C(OCC3=CC(F)=CC=C3OCC(=O)O)C=C2S1)S(=O)(=O)CC4=CC=C(Cl)C=C4
CC(C)CNCCN(C)C1=CC=C(C2=CC=C(C(=O)O)C=C2)C=C1
COC1=CC=CC(OC)=C1CCC2CCCC(=O)N2CC
O=C(C1=CC=CO1)NCC2CN(CC=CC(N3CCC(OC4=CC=CC=C4C(F)(F)F)CC3CC)CCl)[NH1]2
C=CCC(C)(C)COCNC=C(C(=O)COC1=CC=C(O)C(C2=NC=CC=C2F)=C1CC)C(=O)CC=C(C)C(F)CN
CNC(=O)CNC1CCC(OC2=CC=C(NC=NC(CN(C)C)=C)C=C2)C1
C1C(C)(C(=O)OCC[N+1]1(C2C=CC=COC3=NC=CC3=C2CCC)CC)CC4=CC=C(O)C=C4
OC=C1C=CC(NCC2=CC(C3=CC=C(O)C=C3)=C(Cl)C=C2C)OC1
CC1(C)COC=CC=C(C2=CCC(C=CC=C1C=CC(C3)=NC=C(OC)S3C=C)C2=O)C=C
N1C=NC(C2=CC(NC(=O)C3=NC=C(F)C=C3Cl)=CO2)[NH1]1
[C-1]#[N+1]C(=C1CCCCCC1)CCNCCC(OC2=CC=C(Cl)C(OC)=C2)Br
CC1CNC(=O)CC=CC=C1OC=NC=C(C(C2)CCC2)S
C1NC=C(C2=CC(C3=CC(Cl)=CC(Cl)=C3)=NC(CN4)=N2)C=C(F)C=C41
N=C(O)CNCC(O)C(CC1=CC=CC=C1)NC(=O)C(CC2=CC=CC=C2)NC(=O)C3(CC4=CC=CC=C4C3)NC(=O)CC5CN5S
CCCC(NC(=O)C=C1C(SC2=CC=C(S(=O)(=O)O)C=C2S1=C)C=COC3CCO)CO3
O=C(NC1CN2CCC1CC2)C(O)(C3=CC=CN=C3)C4=CC=C(Cl)C=C4
CCC(C)C(NC(=O)CCCC=C1C(C)=C2CC=C(O)C=C(CCC(C(=O)N3CCC(C(=O)O)CC3N)O2)C1)=O
O=C(O)C=C1C=C(OC2=CC=C(C3=CC=C(CCNCC(O)C4=CC(O)=CC(Cl)=C4)C=N3)C=C2)C=C1
C1C=CC=CC(N2CCN(C3=CC=C(S(=O)(=O)C4(CN(C)C)COCCC4)C=C3)CC2)=C1
CCCCCC1C=NN=C(C2=CC(NCC(=O)O)=CC=C2Cl)S1
O=C(NCC1CCOCC1)C2=CN(CCCCOC(F)F)C3=CC(Cl)=CC=C3C2=O
CCOC1=CC=C(NCC(NC(=O)NS(=O)(=O)C2=CC(OC)=C(OC)C=C2C)(C)C)C(C)=C1
CC1=NN(C2C=CC=C(NCCC(N3CCOC(C)(C)C3)CC)N=C2)C(C)=C1C
NC=C1C(=O)C(C=2C3=C[NH1]N=2)=CC=CC(NC(=O)C(F)(F)CC4=CC=C(N5N=CC=N5)C=C4)=CC=C31
O=C1NC2=CC=CC=C2C1=CNC3=CC=NC(C=CC4=CC=CC=C4)=C3
CC1CCN(CCC2CNC(=O)C3=CC=CC=C3CNC2)OCC1
O=C(NC=NC=C(C(C(F)(F)F)=CCl)CC1)CCN(C(C2=CC=CC=C2)C3=CC=C(C(F)(F)F)C)C3CC1
NCC1=CC=C(CO)C=C1COCC2=CN=C(N3CCC(F)C3)N=C2CCl
O=C(OCC1=CC=C(Cl)C(Cl)=C1)N2CCN(C3=NC=CC=C3C(F)(F)F)CC2
COC1=CC=C(C2=CC=CC(=C2)C3(COC(N)=N3)C=C4C(OCCN)=N[NH1]N4)C(OC)CO1
N#CC1=CC=C(NC2=CC=C(OC3=CC=CN=C3)C=C2)N=C1
O=C(CC1CCOCC1)N2CCC(OC3=CC=C(S(=O)(=O)C(F)(F)F)C=C3)CC2
CCCCC=NN(C1=C(Cl)C=CC=C1C(F)F)F
O=CN(O)CC(NC1=NC=C(C2=CC=CC=3[NH1]N=CC2=3)OC=CC=CS1)C4=CC=CC=C4
CNC(=O)CC(OC(C)=O)C(OC(C)=O)C(OCC(=O)O)CC1=CC=CC=C1
CC1=CN(C2=CC=CC(C)=C23)C=NC=NC(OC4CCN(C5CCC5)CC4)=C13
C=CCCCC1=NC2=CC=CC=C2N1CC3=CC=CC=C3
CNC(=O)N(C)C(C1=CC=C(OC)C=C1)CCC=CC=C(C2=CC(F)=CC(F)=C2C(F)F)F
O=C(NCCC12SC3CCCC(C1)N3C2)S(=O)(=O)O
COC(=O)NC1=NC=CC(C(O2)C=CC(C(C3)OC4=CC=CC=C4C(=O)N3C5=CC=CC=C5F)C=C2C)C=N1
CC1=CC=CC(Cl)=C1NC(=O)C2=CC=C(N3CCC(C4CCCCC4)CC3)S2
O=CC=C(CO1)C=CC=C(Cl)C=C1[NH1]
CC=C1C(NC2=CC(N3C=CC(N4CC5CC4CO5)=CC(Cl)=C3C#N)=CC=N2)=CC=C1CNC6=N[NH1]CC6
C1C2=CC=C3C=C2C4=C(NC=NC=C(Cl)C1(NC5CCCN(C)C5=C)C)NC6=CC=CC=C6N4N3
O=C(NCC1=CC=NC=C1)N2CCCCC2C=3N=NN(C4=CC=C(F)C=C4)N=3
O=C(O)C=C1N=CCC=CC=CC(C=NC2=CC(C3=CC=CC(F)=C3)=C[NH1]2)C1
CC(C)C=CC1=CC=C2C=C(OCCC(O)CCCCC(=O)NC(C)C(=O)O)C2=C1
C1OC=CC=CC1C=CC=2SC=CC=2C(=O)OC3=CC=CS3=C
C#CC[S+1](C)C1CCCC(N(C)C2=NC=C(F)C=C2F)S(=O)(=O)C1
CC(O)C(NC1CCC(NC(C2)CCOCC2)C1)C3=CC=C(NC(C4=CC=C5C=CC=CC5=C4)=NC6=CC=C(C#N)C=C6)C=C3
CCCCNC1=NC(C2=CC=CC=C2)=NC3=C1N=NN3CC4=CC=CC=C4
COC=CC=C(NC(=O)C(O1)CNC2CC(C=NOC3=CC=CC=C3C2=O)C1)C=C
CC=CC1=CCN=C(NC=C(OCC2CCN(C3CCC3)CC2)N=N)C=NN(C)C1
CSCCC(C1=CC=CC=C1)N2CCC(OC3=CC=CC=C3CC(=O)O)C2CC4=CC=CC=C4
COCC(OC1)(C=CNC2=CN=CC(C(F)(F)F)=C2)C=CC1=O
COC1=CC(NC=C2C(C)=CN(C3CCCC3)C2=O)=CC=C1OCC4NCCCCC4
CC(C)N1N=C(C2=CC=CC=N2)C=C1NC(=O)C=NC=C(C3=CC(F)=CC=4[NH1]N=CC3=4)SC=C
C1C=CC=C(NC2=CC=CC(C3NCC(F)(F)CC3)=N2)C1NC4=NC=NC5=CN=C(NC6CCOC6)N=C45
O=C(O)C1=CC=CC(CC(=O)NC2CC(C3=CC=C(F)C=C3C(F)(F)F)=NO2)=C1
CCNC(=O)C=NN(C1=CC=C(OC)C=C1)C2=CCCCC2=CN=CN=CC(F)F
O=S(=O)(NCC=C1C2=C3C=CC(=CC3=N1)CC(C4=CC=CC=C4)=NN2)C5CCC5C(F)(F)F
CC1=CC2=C(NC3=CC=C(Cl)C(Cl)=C3)N=CN=C2C=C1OCC4CNCCO4
CC1=CC(N2CCCCC2)=CC3=CC=C(N=C(C)C)C(C#N)=C3N1CN=C(C)C(C(=O)O)=NC=NN(C)C
CNCCN(C(=O)NCCNN1C(=O)C(OCC2=CC=C(OC)C=C2)=C(C3=CC=CC=C3)N=C1C=NC=CC=CC=C)N
BrC1=CC=C(NC2=NC(NCC3CCOCC3)=CC4=CC=CN=C24)C(Cl)=C1
CC=CC(C)=CC(SC1=CC=CC=C1NC(=O)C=2SC3=CC=CC=C3C=2)Cl
O=C(NC1CCC(CCN2CCC(C3=CC=CC4=C3OCO4)CC2)CC1)C5=CC=CN=C5
CCC1=CN=C(N)N=C1C(=O)NC2=CC=C(Br)C(OCCC3=CC=CO3)=N2
NC1=NC(C2=CC=C3C=C[NH1]C3=C2)=NN1C4=CC5=C(Cl)C=CC=C5S4
CC(=O)N(CC(=O)O)C1=CC=CC2=C1CCC2
OCCN(CCO)C1=CC=CC(CN2CCN(C3=CN=CN=C3)CC2)=C1
CN(C)C(=O)C1=CC=C2N=C(NC3=CC=C(NC4CCC(N)CCC4=O)C=N3)N=C2N1C
C1C=CNC(C(N)=O)=C1NC2=CC=C(F)C=C2S(=O)(=O)C3=CC(C(=O)O)=CC=C3OCCO
O=C(O)CNC(=O)C(C1=CC=CC=C1)=NC2=CC=CC(C(F)(F)F)=C2
O=C(NC1CC(C2=CC=C(Cl)C=C2)CC3=CC=CC=C3Cl)C1C4=CC=C5C(=C4)OCCO5
NS(=O)(=O)NC=NC=CC1=C(OCCOC2=CC(OCC(O)CNCCSCC3=CC=CC(Cl)=C3C)C(C4=CC=CC=C4)=C2OC=C1)S
C1C=CC=CC1C=C(C)N(CC2=CC=C(C3=CC=C(C#N)N=C3)C=C2)C4CCN(CCC(N)C)OC4C=C
NC=NC=NC=C(CNC(=O)NC(C1C2CCC(CC2)CC1)C(N)C)C=CC=N
COC1=CC=CC(=C1)C(C)CN2CCC(NC(=O)N(C3=CC=CN=C34)C=CC=CC(OC(C)C)=C4C)C2
CC(C)C(NC(=O)NC(C)C1=CC=C(Br)C=C1)C(=O)NC(CC2=C[NH1]C3=CC=CC=C23)C(=O)NCCC(=O)O
CCN(CC)C(=O)CCN(CC1CCCS2C=CC=C(C=C3C=C(C=4SC=NC=4OC5)CC=C(OC)C=C35)C=C2C1C)O
CCN1C(C2=NON=C2N)=NC3=C(N)N=CN=C31
O=C(CC1=CC=CS1)NC2=CC=C3N=CN=C(NC4=CC=CC(Cl)=C4)C3=C2
FC=CC(F)=CCSC1=CC=C(C2=CC=NC=C2)S1=C
O=C(NCC1=CC(I)=CC(N2CC3=CC(F)=CC(F)=C3C2)=C1OC)CC(O)C(O)CO
CNC(=O)C=C(N1C=CC=C1NC2=CC=CN=C2C)NN3CCOC3=O
CC(C)CC1CCC(CNC(=O)NC2=CC=CC=C2C(=O)OO)C1CC(=O)NO
CCNC(=O)C(C)(C)C(=O)N(C1)C=CC(OC2CCN(C3=CC=CC([N+1](=O)[O-1])=C3)CC2OC4=C)C(C)=CC=C41
COC1=CC=C(N2C=NC3=C(SC4=NC=CC(NCCO)=C43)C2)OC=C1
CC1=CC=C2C=C(NC(C3)=NO)C=CC2=C1C=CC3=CC=CC(C4(C)CC4)=CC=C
NS(=O)(=O)CC1OC(NC=NC=C(NC2=CC=C(S(N)(=O)=O)C=C2)N=C3N=C[NH1]C3=N4)=C(F)C=CC=C41
FC(F)(F)C1=CC=CC(N2CCN(CCC3=CC=C(Br)C(Br)=C3)CC2=N)C4=CC=CC=C14
OC=NC1=CC=C(NCCCCCCCC)N=C1C=NC(COO)=CN=CC=C[NH1]
CC1CCC23C4=CC=C(O)C=C4CCC2C1CCC3O
ClC1=CC=CC(NC2=NC=CC(N3C=CN=C3C4=CC=CN=C4)=N2)=N1
N#CC1=CC(C2=CC=NC(NC3=CC=C(CN4CCOCC4)N=C3)=N2)=CN=C1N5CCC(F)C5
COC1=C(C)C=CC=C1OC(=O)C=CC2=C(NC3=CC=C(OCC4=CC=CC=N4)C=C3)N=CN=C2C
CNC(=O)CNC1=CC=C(S(=O)(=O)NCC2=CN=C(OC=CC=C(NCC(F)(F)CC)CO)C[NH1]C=C2)CC1
O=C(O)C1=CC(C(F)(F)F)=CC=C1N2CCN(CC3=CC=C(C4=NOC(=O)[NH1]4)C=C3)CC2
O=C(NCC1=CC=C(CN2CC(O)C(O)C2C)C=C1)C(C3=CC=CC=C3)C4=CC=CC=C4
COC1=CC=C(CC(=O)O)C=C1C2=CC=C(F)C3=C2CN(C(=O)CCC4=CC=CC=C4)CC3
COC(=O)C1=CC=CC=C1C(CN=C(O)C=2N=C(C)[NH1]C=2C34CC3)=NN4C
CC1=CC=CC=C1NC2NCCC2
COCCN(C)CCC1=CC=C(CN(CC2=CC=CC=C2Cl)S(=O)(=O)C3=CC=C(Cl)C=C3)C=C1
CN(C)C1CCC(NC(=O)N2CCC(N3CCC(OC4=CC=C(F)C(Br)=C4)C3)CC2)CC1
CC=N[NH1]C=C(C1)C=C(CNC(=O)C2=CC=C(NC(=O)NC(CCC(=O)O)C=O)OC)C2C=C1
CS(=O)(=O)NC1=CC=C(C=CN=C(NC(=O)NCCN(S(=O)(=O)C2=CC=CC([N+1](=O)[O-1])=C2C)CCCl)C)C=C1
O=C(NCC(CCC1=CC=CC=C1)CN2CCC(NC3CCCCC3)CC2)C(CCC4=CC=C(F)C=C4)C5=CC=CC=C5
O=C(NC=CC=C(Cl)COCC(F)(F)F)C1=CC=C([S+1](O)C2=CC=CC=C2)C=C1
CS1COCC(O)C(CC2CC2)NC(=O)C1N3C=CC=C4C(S(=O)(=O)CCC5CCCCC5)=CN=C34
O=C(NC1=CC=C(F)C=C1)C2=CC=C(NC(=O)CCCCC3CCCCC3)C=C2
C1C2=CC(C)=CC1(C=C(O)N=CC=CC(C#CCC(C)C)OCOCCC3CCCC3(OC)NC=C)C2
O=CC1=C(C2=CC=C[NH1]2)C3=CC=CC=C3N1CC4=CC=CC=C4
CC(=O)NCCNC(C1=CC(F)=CC=C1F)=CCC(C(N)=O)=C(C)N(C(=O)NC2=CC=CC=C2Cl)C
CCCC1=CC2=CC=C(CC(=O)CC=3N=NN(C4=CC=CC=C4Cl)C=3C5=CC=CC=C5)C=C2O1
N=C(O)CC(=O)NC(CC1=CC=C(F)C=C1F)C(=O)NO
CC1=C(CC(=O)O)C2=CC=CN=C2N1CCCCCNC(=O)C(O)CO
CC=1C=NN(C)C=1C=2C=CNC(C3=CC=C(OC(F)(F)F)C=C3)=CN=CN=2
COC1=CC=C2C(=C1)OCC2C(C3=CC=CC=C34)CCNC4
C1=CC=C(NC2=CC(N3CCN(CC4=CC=CC=C4)CC3)=CC=N2)N=C1
CC1=NOC(C2=CC=C(C3=NC4=CC(N5CCC(N6CCCCC6)CC5)=NC=C4C=N3)C=C2)=N1
CC(=O)NC(C)C1=CC=C(OCCCN(C2=CC(C(F)(F)F)=NC=N2)CC)C=C1
CC(C(=O)NO)N1C=CN=CC=CC(F)=CC(C2=CC=C3C(=C2)CCNC3=C)C=C1
CCC(NC(=O)C=C1C(N(C)C)=CN(CC2CCC(C3NCC(C)C(O)C3)CC2)N=N1)=CC=CC=C
CC(=O)OCC=CC1=C(OCC(=O)O)C(C2=CC=C3C(=C2)OCO3)O1
CCC(N1CC2=CC(C)=CC(N)=N2)[NH1]C1C3=CC=C(C=4C=NN(C5CCCCC5)C=4)C=C3
N1C=CC=CC1CC(C(=O)O)NCCC(OC(CC2=CC=CC=C2)C(=O)NOS)(O)C=O
O=C(C1=CC(CC2=CC=C(O)C=C2)N=C3C=C(I)C(Cl)=CC3=C1N4)C=C(Cl)C=N4
O=C(C1=CC(C(F)(F)F)=CC(C(F)(F)F)=C12)NC=3COC4=CC=C(NC5CCCCC5)N=C4C=3C2C(F)(F)F
N1C=NC(COC2=CC=C3[NH1]N=C(C4=CC=CC=C4)C3=C2F)(CNC5CC5)N1
O=CCC1(O)CC(CCC(=O)NC=CC2=CC(Br)=CC=C2N3C=CC=C)C13
O=C(O)C1CN(C2C=CC=C(C=CC3=NC=CC(C4=CC=C(F)C=C4)=CC=NN3CCF)C2)C1
COC1=CC=C(C2=C(N)N=CN=C2NC3=CC=C(OCC(C)C)C=C3)C=C1
CC1(C)CC(CN2CCCC2)=CC(NC3=NC=C(Cl)C4=C3CCC(C)C4)=NC1
COC1=CC=C2[NH1]C(SCC3=CC=CC=N3)=NC2=C1
CC1=CC(COC=CC=C(CN2CCN(C(O)=NC(C)C)C2C)CCl)=CC=C1C#CC3=CC=C(N)N=C3
O=C(NCC1CCN(CCC2CCCCC2)CC1)C3=CC4=CC=CN=C4S3
O=C(O)CCC=C(C1=CC=CN=C1)C2=CC=CC(CNC3COC(CC4=CC=CC=C4Br)CC3)=C2
O=C(NC1=NC(C2=CC=CC(N3CCCC3)=N2)=CS1)C4=CC=CC=C4OC5=CC=C(F)C=C5
O=C(NC1=CC=CC=C12)NC=CC=C(C3=NC(N4CCOCC45)=CC=NN(CC6CCN(C7CCCC7)CC6)C5=N3)C2
C=C(C)CCC1CC(C)CCC(C)(C)C1C2CC3CC(=C=CCC)CCC3(C)C2CCCC
C#CC=NNC=C(CC1=CC=C2N=CC=NC2=C1O)C=CC=C
O=C1[NH1]C(NCCCN2CCN(C3=CC=C4C=CC=CC4=N3)CC2)=NC=C1C5=CC=NC=CN=C(NC6CCN(C)CC6)N=C5
CC1=CC=C2C(=C1)C3(SCC(=O)N3C=C)N2CCOC(C)C
N1C=CN=C(C2=CC=C(C3CCC3)C(OC4=CC(F)=CC(F)=C4C)=N2)N1
COC1=CC=C(N2CCN(S(=O)(=O)N3CCCC3)CC2)C=C1NC=NC4(O)C=CC5=CC(Cl)=CC=C5N4CC6=CC=CC=C6
COC1=CC=CC(OC)=C1OCCN2CCN(NC(=S)[NH1]C)C2C3=CC=CC=C3
CNC1=NC(NC2=CC=C(C=3N=N[NH1]N=3)C=C2C(C)C=N)C=C1Cl
CC(C)C=CC(O)=C=CC1CCCC(N(C)C)CC(C)O1
CC(C)(CO)CNC1=NC=NC2=C1N=C3N2COC(C(=O)NCC(C)(C)C)OCC3
CC1=C(N(CC2=CC=C(C(F)(F)F)C=C2)S(=O)(=O)CC3=CC=CC(C#N)=C3)SC4=CC=CC=C14
O=C(NC1=CC(C2=CN=CC=C2Cl)=NN1C3=CC=CC(Cl)=C3)C4=CC=CC=C4Cl
CN1C=C(C2=CC=NC=C2)C3C=CC=C(OCCNCCC4=CC=CC=C4C=C3)N1
N(C=CC=C(F)C(C1=CC=CC=C1F)=NNC2=CC(F)=C)C=C2F
CN1CCN(CC(=O)NC2CCC(C3=CC(F)=CC(C(F)(F)F)=C3F)CC2)CC1
O=C(C1NC=C(N2CCN(C3=CC=CC=N3)CC2)C=N1)N4CCN(C5=CC=CC(C(F)(F)F)=C5)CC4
CC(C)NC1=CN=CC=C1C(=O)NC2=CC=C(NC3=NC(C4=NC(C(C)C)=NO4)=CS3)C=C2
CCNC(=O)N1C=CC=C2C(C=CN=C[NH1]C=C(C3=CC=CC(NS(=O)(=O)C4=CC=CS4)=C3)C=C2)=C1
COCN=C(C1=CC=CC(F)=C1C(F)(F)F)CS2CCCC2
CCCCOCCCCCC=C1CC(C2OC(=O)C(C)(C)C)C(=O)CC12C
CC1=C(N)C=CC=C1NC(=O)CCC(C)C2=CC=C(NC(=O)CCC3=CC=CC4=CC=CC=C34)S2(=O)=O
O=CNC(=O)C(C#CCC1=CC=C(Cl)C=C1)=CC2=COC3=CC=CC=C23
C1CS(=O)(=O)C=CC=C1CC(=O)NC=NC(C2=CC=CN=C2)=C(F)CC(=O)CC(C)(C)C=C
CC(C)(C)CCNCC(C)N1CCN(C(=O)NC2=CC=C(CCCC3=CC=CC=C3)C=C2)CC1
N#CCC(C=CC(Br)=CCOC=C(C1=CC=CO1)SC=O)CC(F)(F)F
CNN=C(C1=CC=CC(OC(F)F)=C1)C2=C(N)N=CN=C2
COCCOC=C1C=CC(NC(O)=NCC2=NNC=C(NCC3=CC=C(Cl)C(Cl)=C3)C(N)=NC2C)=C1
CN1C=C(C2=CC=NC=3[NH1]C(C4=CC=CC=C4)=CC2=3)C(O)=NC(C)C=5[NH1]C6=CC=C(F)C=C6C=51
N=C(NC1=CC=C(F)C=C1)C2=CC=NC=C2C3=CC=CC(F)=C3
COCCCC(CS(=O)(=O)C(C)(C)C)NC(=O)C(C)NC(=O)C(C)(C(=O)OC)C(C)(C)O
CC(C1=CC=C(OC2=CC=CN=C2)C=C1)NC(=O)CC3=CC=CC=C3CCC(=O)O
NC1=CC=CC=C1C(=O)NCCN(C(=O)C=C2C(CC3=NN=C(O)C=C3CCCCC)=CC=C2)F
CN1N=CC=C1C=CC(C(=O)N2CCC(NC3=CC(NN=CC4=CC(C(F)(F)F)=CC=C4Cl)C=C3C2)=CC)(C(F)(F)F)C
OC1=NCCC=2[NH1]C(C3=CC=C4CCN(C5=CC=CC=C5OC)CC4=C3)=CC=21
N1C2=CC=CC(C=NOC1OC3=CC=CC=C3C4CCOO4)=N2
C1C=C1NC=NC(N)=C2N=C(C(=O)NC3C4=C(F)C=CC=C4CC3)[NH1]C2=N
C1NCCN1S(=O)(=O)CC2CC(N(C)C3=NC=NC=4[NH1]C=CC3=4)CC2CCCCC(C)(C)C
COC(C#CC=CC1=C(C)C=C(C)N=C1N(C2CCC(O)C(O)C2)OC=O)OCC(O)C(C)(C)C
CC(C)OC(=O)C1=CN(C(=O)C=C1C2=CC=CC=C2C(F)F)F
C1C(C)C(=O)NCCC1NC2=CC(C(=N)O)=NC(NC3=CC=CC(Br)=C3)=N2
O=C1NCC2CCC1N2CC3=CC=CC(N4C=CC=N4)=C3
COC1=CC=CC=C1NC=NC(C(N)=O)=C(C2=CC=C(OC)C=C2)C(NC3CC3)=N
CC(C)C(COC1=CC=C2C(=C1)C(C)(C)C[NH1]C3=CC(N4CCOCC4)=CC=C3C2)=O
O=C(CC1=C2C=CC=C13)NC=NC(C4=CC=NC=C4)=NC=NC2(N5CCC(S)C5=C)CCO3
O=C(NCC1=CC=CC=C1)N2CCCCC2C3=NC(C4=CC=CC=N4)=CS3
NCCCCC=1[NH1]N=C(O)C=1C2=NC3=CC=CC=C3[NH1]2
O=C(CO)N1CCN(C2=NC=C(C3=CC=NC(CC(F)(F)F)=C3)S2)CC1
O=C(C1=CC=CS1)NCCC=2CN=C(C3=CC=C(NC(=O)CC4CCC(O)(C5=CC=C(F)C=C5)CC4)C=C3)N=2
O=C(NC1=CC=C(F)C=C1)C2=CC=C(OC3CCN(C4=CC=C(OCC5CC5)C=C4)CC3)N=N2
COC1=CC=C(C(C2=CC=C(Cl)C=C2)C(O)=NC(C=3C(C)=NN(C)C=3O)C(C)(C)OS(=O)(=O)C4=CC=C(OC)C=C4C)C1
NCCCCCN1CCN(C(=O)C=CC2=CC3=CC=C2N(C4=CC=C5C=CC=CC5=N4)C3C)C1
COC=C1C=C(C=C2CC(COC3=CC=C(OC)C=C3Br)CO2)C=C1
CCC(NC(=O)CCC(S(C)(=O)=O)C(C(=O)NCCOCCOCC1)CC=C2CCCCC2N1)CC(C)C
COC=C1C=C(C=2C=C(CC(C)(C)C(=O)O)N(C)CC=CC3=CC(Cl)=CC=C3N=2)C=C1
CC1=NC=C2N=C(NC3=CC=CC(Cl)=C3)C=CC2=C1NC4CCCC4
NC=NN=CNC=CC(=O)NC(O)=C(CCC(C(=O)NO)C1CC1C2)CC2C(F)F
C12C(C)CN2C=CC=C1NC=NC3=CC4=CC=NC=C4N(C5CCN(C)CC5)C3=N
CN1C=C(N2C=CC=C(F)C(OCC3CC(O)CO3)=N2)CC=C1C(F)(F)F
O=C(NC1=CC=CC=C12)C=CC=C(N3CCN(CC4=CC=C(Cl)C(Cl)=C4)CC3)N=N2
O=C(NCCC1=CC=CC=C1)N2CCNC(=O)C(CCC3=CC=C(Cl)C=C3)NC(=O)CC4=CC=C(Cl)C=C4CC2
CN1C(=O)C=2[NH1]C(C3=CC=C(OCC(=O)NC4=CC=C(Cl)C=C4)C=C3)=NC=2N(C)C1=O
O=C(NCCNCC1(O)COC2=CC=C(OCC3CCCCC3)C=C21)C4=CC=CC=C4C5=CC=CC=C5
N1C2=NC(C3=CC=CC=C3)=CC(=N2)C=CC1(C(=O)NC=CN(C4CC45)C=CC(CNC(F)F)=CC=C5N)NCCCC(N)=O
CCC(CCN(C(=O)CC(CC)=NC1CC1)C2CC2(C)CCCN3CC)N(C4=CC=CC=N4)CC3
O=CNC(=C1C2=CC=CC=C2OC=CC1)C3NCCC(O)(C4=CC=C(Cl)N=N4)CC3
COC=NN1C=C(C2=CC=C(OC)C=C2O3)C=NC(C4=CC=C(CCNCC)C=C4)=CC=C13
CC(C)CCNCCNC1=C(C2=CC=CC=C2)C[NH1]C3=C(C#N)C=CC=C3C1=O
C=CC(=CC=C1C=C(OCCCCOC2=CC=C(CN3CCCCC3)C=C2)C=C1C)C=O
COC=CC1(NCCC(CNC2=CC(OC)=C(OC)C=C2F)C1=C)C=COCC3CCOCC3
CCOC1=CC=C(Cl)C=C1C=C2C=NC(NC=CC3=C(N(C)C)C=CC=C3C=O)OC2
NC1=NC(NCCO)=NC=C1C(O)C2=CC(F)=CC(Cl)=C2
COC=CC=C(NS(=O)(=O)C1=CC=CC(Cl)=C1C)COCCN2CCC(O)CC2
COC1=CC=C(C=C2C=C(C(=O)N(C)C3CCCN(C(C4=CC=C(F)C=C4)C5=CC=C(F)C=C5C)C3)S2)C=C1
N=C(N)NCCCC(NC(=O)C1NCCC(=C2N(C3=CC=CC=C3)CCN2)C1=O)C(=O)C4=NC=CS4
CCCS(=O)(=O)NCC(C)(C)C1(O)C=C(C#N)C(C(F)(F)F)=CN1C2=CC=C(C)C=C2
O=C(C=CN(CC(=O)OC)C=O)ONCC(O)CNC1CC2=CC=CC=C2N1CC3=CC=CC=C3
NC=NC(O)=C1C(CC(O)C2=CC=CN=C2)=NC=NC1=N
O=CC=CC1(N2CCC(O)C(C2)O1)C=CC3=CN=CC=N3
C1OC=CC=CC2=C1CC(C3=CC=C(Cl)C=C3)=NNC(=O)C=CC2=O
CC=C1C(NC2=CC=C(NC=NC=C(NC3=CC=CC(C(C)(C)O)=C3)C(=O)N(C)C)OC=N2)=CC=C1F
CC1=CC=CC(CC)=C1COC2=CC=C(C3=CC=C(C(=O)NC4CCCN(C(=N)O)C4)C=C3)N=C2
NCC1=CC(C2=CC=CC=C2)=CC=C1O
CC1=NN(C)C(C)=C1C(=O)CC2=NN(CCC3C=C(C4=CC=C(Cl)C=C4)O[NH1]3)C2
NC=CN=C(C1=CC=C(C=C2C=C(OCCNC)CC=C2)C=C1)F
C1CNCCN1C(=O)C=CC=C(C=NNCC)F
O=C(NCCCCNC1=CC(N=C(O)CC2CCNC2C3O)=N1)CC=C3CC=CNCC4=CC=CC=C4
NCC1=CC=C(N)C=C1C2=NC(C3=CC=CO3)=NN2C=CN=CN
CC(=O)NC1CN(C(=O)CCC(=O)N(CCC2=C(Cl)C=CC=C2OCCO)C(=O)C3CCCCC3)CC1
CCN1C=C(C=CC2=C(NC=C3C(C=C(OC)C=CC(OCCO)=C)=CN=C3)NC=N2)N1
COC(=O)N=C[NH1][NH1]C=C1C(NC(O)=NC2CCCC2N=CC=NC(C)=NC(O)=N)NC=C1
C=C1C=C(N=C2C=CN=C(C3=CC=CC(C(F)(F)F)=C3)N2C)N4CCCC4=C1
N#CC=C(N=C1[NH1]C(=O)NC1=O)CNC2=CC=CC=C2Cl
COC(=O)C=CC1=CC=CC(OCC2OC3=NC=CC=C3OC2)=CNC1=C
C1NC2=C(C=CC(NS(=O)(=O)C=CC=C(C)C(F)F)=CC3=C2CCCC3C)[NH1]C=NC1=O
CC(C)CC(CN1CCC(N(C)CC2=CC(F)=CC(F)=C2)CC1N)C(=O)C3CC3C(=O)O
O=C(NC1=CC=CC(C2=CC(Cl)=CC(Cl)=C2)=N1)CCCC(NC3=CC=CN=C3C4CC4C)C
CC=C1C=C(NC2CC(C(=O)O)C2)CC=C1C3=CC=C(O)C=C3
CCN1C=CC(N2C=NC(C#CC(O)C(O)CO)=C3C=CC=CN23)=N1
CC(=O)NC=CC=C(C1=NC(N2CCOCC2C)=C(C#N)[NH1]C1=CC=C(C)C=O)OCC=C
FC(F)(F)C1=CC=C(N2CCCNCC2COC3=CC=C(C4=CC=CN=C4)C=C3)C=N1
COCCOC(=O)C(=CNC=NC(C1)=CC=C2C=C[NH1]C2=N1)C(C)(C)O
CN(C)C(=O)C1=CC2=CN=C(C=C3C=C(OCC4CCN(C5CCC5)CC4)C=C3)N=C2N1C6CCCC6
COC=CC=CCC(=O)NC1=NC(C2=CC=NC=C2)=C(NCC3=C(F)C=CC(F)=C3Cl)[NH1]1
CC1=CC(C(=O)NCC2=CC(C3)=NC(N)=NC=C3C2)=CC(C#CC4=CC=CC=N4)=N1
COC1=CC(C2=CC=CC(C(F)(F)F)=C2)=C(N)C3=CC=CC=C31
CCC1=CN=C(C2=CC(NCC(O)CNCCC3=CC=CC=C3)C=NC=C2N)C1NC4=C(O)C=CC(C(N)=O)=C4
CN(C)C(=O)C=C(COC1=CC=C(Cl)C(OC(F)(F)F)=C1)N2C=CN=C2NC
CC(N=C(O)NC1=CC=2[NH1]N=C(C3=CC=C(NCC4CC4)N=C3)C=2C=N1)C5=CC=CC=C5
O=C(C1=CC=C(C(F)(F)F)C=C1)NCCNC(COC)=CC2=CC(Cl)=CC=C2
O=C1C(=C2C=C3NC4=CC=C(NCCC5CCCCN5C4)N=C3C=C2NC6=C)C(O)=CC=C61
NC1=NC=NC2=C1N=CN2C3OC(C4CCN(CCC5=CC=C(CF)C=C5)CC4)C(O)C3O
CC=C1C=CC=C(C(C)NC2=NC(Cl)=CN=C2C#N)CC=C1
O=CC1C2C=CC(C2)C1C3=CC=C4[NH1]C(C5=CC=C(O)C(O)=C5)=CC4=C3
CC=C1C(NC2=CC(C(F)(F)F)=CC=N2)=NCC=CC=C(C3CCC(C(O)CN4CCOCC4Cl)N(C)C3C(F)=C)N=CC1
COC=C(C(C)(C1)C)C=CC(OCCN(CCCNN=CC(NC2CCN(C(C)=O)CC2)=CC)C)=CC=N1
CNC(=O)C(NC(=O)C1=CC=C(COC2=CC=C(Cl)C(C3=NC4=CC=CC=C4O3)=C2)S1CCCC)CC
O=C(CS)N(C1=CC=C(Cl)C=C1)C2=CC=C(Cl)C=C2F
CNC1=CC=NC=C1C2=CC=CN=C2
COCC(=O)NC1=CC=C(CCN2N=CC3=CC(C4=CC=CS4)=NN=C3C2C5CC5C)C1
CC1=CC=C(CCC(=CC(=O)O)CCCCCC(O)CCC2=CC=CC=N2)C=C1
COC1=C2C=C(C=C1OC3)C=NOC(CCN4CCC(NC5CC(C6=C(F)C=CC(Cl)=C6F)=CC=C5)CC4CC3)C2
CC1=CC=C2C(=N1)N(CC(=O)NC(CC(=O)N3CCC(O)C3)CC4=CC=CC(C(=O)OC)=C4C)CC2
CC=C1C=C(CN2CC3=CC(N4CCOCC4)=CC(C(O)=NCCCOC5=CC=CC=C5)=NN3C26CCOC(C)C6)C1
CC(C)C1C=C(Cl)N=C(C#N)N1CC2=CC=C(S(=O)(=O)C3=CC=CC=C3)C=C2
CCOC(=O)C=C1C(=O)C2=CC=CC=C2N=C1NCCOC3=CC=C(F)C=C3
COC(=O)N(NC(=O)CC=1C=NC=C(N2C=CC=C(C)C2=N)NC=1C3CC3C4)CC=CC=C4
CC=C1C(C2=CC=C3[NH1]N=C(C4=CC(N5CCOCC5)=NC=N4)C3=C2)=NN(C)C1=O
C1=CC=C(N2CCN(CCC3C4=CC=CC=C4CC3O)CC2)C=C1
O=C(CCC[N+1](C)([O-1])Cl)NCCCCNC(=O)NS(=O)(=O)C=C1C=C(NS(=O)(=O)C2=CC=C(F)C=C23)C=CC=CC=C13
NC=C(F)C=C(CCCNCC1C(CC2=CC=CC=C2CC3=CC=CC=C3)C1)C=CF
CC1CN(CC2=CC=C(NC(O)=NSC=C(C3=CC=CC=C3S(C)(=O)=O)N=C)CC=C2)CC1(C)C
O=C(NC=C1C=C2C=C(C3=CC=CC(Cl)=C3)C=NC2=CC=C1)OCCOC4=CC=CC=C4
CC1=CC(C)=CC(NC(=O)NC2C(C3=CC=C4C=CC=CC4=C3)CCN(CCC5=CC=CC=C5)C2)=C1
CC1=C(O)C=CC=C1OCC2=C(F)C=CC=C2C(C)NC(=O)C3=CC(Cl)=CC=N3
C1C=C(C2=CC=CC(OC(F)(F)F)=C2)C(=O)N1C3=CC=C(OC(C)(C)OC)C3Cl
COC(=O)NC(CC1=C[NH1]C2=CC=CC=C12)C=NC(C3=CC=CC=C3)=C(C)NCCC4=CC=CS4
CNC1=NC=C2C(C3=CC=CC=C3)=NN(CCCCC4CCCCC4)C2=N1
CN(C)C(=O)C=CC=C(OC=CC=C(NC=NC1=CC(C2CC2)=N[NH1]1)CC#N)C
CCOCCC(OC1=CC=C(OC2=CC=C(C)C=C2)C=C1)C(=O)NC(=O)C(N)C
CN(CCCN1CCN(C2=CC=CC=C2)CC1)C3=CC4=CC(O)=CC=C4OC3
CCCOC1=CC=C(CS2C(CCCC3=CC=CC=C3)=NN=C2C(O)CC4=CC=CC(C(F)(F)F)=C4)C=C1
CNC(C)C(O)=NC=CC(C1=NC(C)=NC(C)=C1C(F)F)F
N#CC=C1C=CC(C=CC2=CC2(CN(C=NC3=C4C(N5CCOCC5)=NC(F)=C3CCC=N)N4CCCC)C)C1
COC(=O)C(C1=CC=CC=C1)C2CCCCN2CC3=CC=C(OC(F)F)C=C3
COC=C1C=C(NC2=NC=C(S3C=NC4=CC([N+1](=O)[O-1])=CC=C43)C2=O)C=C1
O=CN1C2=NC=CC=C(OCC3CCCN3CC=CC4=CC(C5=CN=C6C=CC=CC6=N5)=NC=N4)C=C2NC1
N=C(O)N1C2CC=CNC(C=C(N3CCOCC3)S(N)(=O)=O)N=C(N)N=C1C4=CC(F)=CC=C42
COC1=CC=CC=C1COC2CCN(CC3=CC=C(OC(C)C(F)(F)F)C=C3)C2C
N#CC(N1C(=O)C2CCCC2C(=O)NC3CCN(C(=O)OC(C)(C)C)CC3C)C1
CNC(=O)C(NC(=O)C(CC1=C[NH1]C2=CC=CC=C12)NC(=O)OCCC)CC(F)(F)CN
CNC(=O)C1OC(N2C=NC3=C(N)N=C(C#CC4=CC=C(F)C=C4)N=C32)C(O)C1O
FC(F)(F)C1=CC=CC=C1OC2CCN(C3=NC4=CN=NC=C4N=C3NC5=CC=CC(F)=N5)CC2
CN1N=CC=C1COC=CC(Cl)=C(C#CC2=CC=C(CC(=O)O)C=C2)C=C
NC=NC(NC1=CC=CC=C1)=CC=CNCCC(O)C(C(=O)C2CC2)CC3=NC=C(F)C=C3F
NCC1C=2C=CN(C3=CC=C(Cl)C(Cl)=C3Cl)C=2CC4=CC=CC=C14
O=C(O)CC1CCC2C=CC(C3=CSC(CN=C(O)CC4=CC=CS4)=C3C)C=C21
O=CC(O)=C1CCCC(C)(C1)CC2=C(O)C=CC=C2
CC(C)C(CN1CCSC(NC2CC2)=N1)(N)SC(=O)C3=CC(Cl)=CO3
O=C(C1=CC(Cl)=CC(Cl)=C1)NCC2CCC=3OC(N4CCOCC4)=NC=3C2
CCCN(CC=CCOC=C1C=C(N(C)C(=O)N(C)CC(C)(C)CC)C1C(=O)NC2CCC)C2CC3=CC=CC=C3
CCCCCCN1CC(NC(=O)C2=CC=C(C3=CC=C(Cl)C=C3)C=C2)C(CN4CCC(O)C4)C1
CC1=CC=C(C(=O)NCCCO)C=C1OC=CC(Cl)=NC2=CC=C(NC(=O)CCCN3CCCC3)C=C2
C#CCN1C(=O)C2=C(N=CN2CC3=CC=C(OC)C=C3N)CCC1=O
CNC1CC(OC2=CC=CC=C2C(=O)NC=C(C3=CC=CC=C3)C4=CC=CC=C4)C5=CC=CC=C51
C1C=CC(C)=CC1C=NC2=C(Br)C=C(Br)C=C2N3C=NN=C3
CNC1=C(NC(=O)CC2=CC=CC=C2)N=CN=C(C3=CC=NC4=C3)C=C(C(=O)N(C)C)C=C14
C1C=NC1C2=CC=CC(NC3=CC(CC4=CC=CC=N4)=CC=C3C=N2)=CS
CNS(=O)(=O)NC(=O)C1=CC(S(N)(=O)=O)=CC=C1OC2=CC=C(F)C=C2CC3CCCCC3
CNCC(C(C)(C)C)OC(C1=CC=CC=C1)C2=CC=CC=C2
NC(CC(=O)NCCCN1N=C(C2=CC=C(OCC3=CC=CC=C3)C=C2C)CC1=O)CCCOCC
C1C=NC(N2CCN(CC(C)(C)O)CC2)=NC=CC=C1NC(=O)COC3=CC=C(Cl)C(C)=C3CC=C
C1C=CC=CC1N2N=CC(NCC3=CC(C#N)=CC=C3)=N2
NCS(=O)(=O)C=CC=C(C1=CC2=CC(=C1)SC=C(N3)NCC4=CC=NC=C4)N2C3CN=O
COC(C)C(F)CNC(=O)C1=CN(CC2=CC=CC(Cl)=C2)C(=O)C3=CC=C(F)C=C13
C(#CC1=CC=CC=N1)C=CC2=NC=CC3=CC=C(N)C=C23
O=C(O)C=C1C=C(NC(=O)C=C2C=CC=C(CN3CCC(N4C(=O)[NH1]C5=CC=CC=C54)CC3CF)C2)C=C1
CN(C)CCN1C=C(Br)C2=CC=CC=C2N(CC3=CC=C4[NH1]C(C)=CC4=C3)C1=O
COC=C1C=CN=C(NC(CCNC(=O)C2=CC=CC([N+1](=O)[O-1])=C2)C(CN3CCCC3)C4=CC=C(Cl)C=C4SC)N1
C1C=CC=C1C=C(C(=O)NC2=CC=C(OC(F)(F)F)C3=C2)C=CC=C(CN(C)C(=O)C4CC4)C=C3C=C
O=C1C(C2=CC=C(F)C=C2)=CN(C3=CC=CC=C3)C4=CC(CN(C)C)=CC=C14
CC(C)C1=CC=CC(C(C)C)=C1NC(=O)CC2=CCCNC2=O
O=C(O)CN1C=C(NC2=CC=CC(Cl)=N2)C3=CC=CC=C13
CC=CC=C(NN=C(CCCNS(=O)(=O)C=COC=N)NC=CN=C(O)C=1C=NN2C=CC=NC=12)F
COCCC[NH1]C(=O)C(NC(=O)OCC1=CC=CC=C1)=C(I)CC
O=C1OC2=CC=CC=C2N1CCCN3CCN(C4=CC=C(Cl)C=C4)CC3
O=S(=O)(NC1=NC=CS1)C2=CC=C3C(C4=CC=C(CNCC5CC5)C(F)=C4)=NC=NC3=C2
CC(C)COC=C1C=C(CC(NC(=O)C2(C)C=C3C(F)=C[NH1]C3)=CCCC(O)CCN(C(=O)OCCCN4CCCC4)C2)C=C1
N#CC1=CC=NC(N2CCN(CC3=CC=C4C(=C3)OCO4)CC2)=C1
CCNC(=O)C(C)OC1=CC(F)=CC=C1NC=NC=NC2=CC(N=S3(=O)CCCC3)=CC(=O)N2
COC1=CC=CC=C1NCCN(CCC(=O)C=CN2N=CC=C2)CC
CCC=NC1=C(C)C=C(C(=O)NC2=CN=CC(C(=O)C3=CN(C(C)C)C4=NC=NC=C34)=C2)NCC=N1
CC(C)C1=CC=CC(C(C)C)=C1NC(=O)C2=CC=C(Cl)C=C2F
O1C=CC=CC1N2C=C(C(O)=NC3=CC=CC(C(F)(F)F)=C3)C=C2C=CC4=NC=CN4C
CN1C2CCC1C(C3=NC4=C(C5=CC=CC=C5)C=CC=C4O3)C(O)C(O)C2O
CC(C)C=CC(C1=CC=C(Cl)C=C1)=CNC(C2CCNCC2)=C(C#N)C#N
OC1=CC=CC(C2=NNC3=CC=CC=C23)=C1
CC(C)CN(CC1=CC=C(C(F)(F)F)C=C1S)C=O
O=C(NC1=CC=CC(Cl)=C1)NC=CC=CC2=CN=CC(NC(=O)N3C=CC(CCCCN(C)C4=CC=CC=C4)=C3)=C2C=N
CN(C(=O)OC1=CC=C(Br)C=C1)CC2CN(C3CCN(C4=CN=CC(F)=C4)CC3C5=CC=CC=C5)CC2
O=C(C1CCS(=O)(=O)CC1)N2CCN(C3=CN=C(C(F)(F)F)C=N3)CC2C4=CC=NC=C4
O=C(NC1=CC=C(Cl)C(OC(F)(F)F)=C1)NC=CC2=CC(Br)=C(O)C(OCCCCCNC3CCOCC3)=C2
NCC1CC2=CC=C(OC(C3=CC=CC=C3)C(=O)O)C=C2CC1(O)C4=CC=CC=C4
CN1CC=NC(NC2=CC=CC(C3=NC(C)OS3)=C2C)C=CC(C4=CC=C(Cl)C=C4)C1
C1C=C(C=NC(=O)NC2=CC3=CC=CC=C3C=N2)N1C(CN4C=CN=C4O)CC5=CC(CO)=CC=C5C
CC(C)CN(CC(O)C(C1NCCNC1=O)NS(=O)(=O)C2=CC=CC=C2S)C=O
C1C=CC(NC(=O)CC(=O)O)=CC1C2=CC=C(N3CCN(C)CC3)S2=C
COC1=CC=C(NC(=O)C2=CC(Cl)=CC=C2OC)C=C1OCCCNC(=O)C3=CC=CC=C3
N#CCC1CC12NC=C(Cl)C(=O)[NH1]C3=CC=CC=C32
CCCCNC(=O)C(C)C1=CN(C2=CC=C(OC)C=C2)C3=CC=CC=C13
CCCN=C(O1)CC=C2C=C(C3=CC=C(F)C=C3)N=CC(OC(C)C)=CN2CN1
C=CCNCCN(CCC(C(=O)N1CC=C(C2=CC=CC=C2)N1)CS=O)C=O
CCCCCS1C=C(N)N=C(N)N=C1
CCNN=C(C1=C2C=C(CN(C3)C=NC(N4CC(C(=O)O)CCC4C)OCC5CC5)N3C)N1C=C(NCOC(C)C6=CC(C)=CC=N6)C=C2
CCCCCC=CCC=CCC=CCC=CCCCC
O=C(NO)C=C1N=C(NC(C2=CC=CC=C2)CC3CC3)N=C1
CN1C=NC(NC2=CC=C(C(=O)N3CCOCC3)N=C2N)C=C1C(N)=O
COC=CC(NC(=O)CCCC(O)CC1=CC=CC=C1C)(C)C
O=C(O)CC1CC2(C=CC=C(CN(CC3=CC=CC=C3)C4=CC=CC(O)=C4)C=C2)CCC1
N#CC=C1C=CC(C=C2C=CC(N3CCCNCC3)=NN=CC=CC2=CN)=N1
CCCCOC1=NN=C(C2=CC=C(NC3=CC=CC4=C3CNC4=O)C=C2)N1C
C1NC2=CC=C(C=NOC(CCN3CC=C(C=COC(C4CCO4)=N)ON3)=N)C=CC2=N1
CC1CCCCC1NC(=O)C(CCC(=O)O)NC(=O)C2=CC(NS(=O)(=O)C3=CC=C(Cl)C=C3)=CC=C2Cl
C1C(C)(C)OC2CCC1C(=O)OCCC3(C)C=NC=CC(C4=CC=CC=C4C(N)=O)C=CC=C3NCC2C
NC1=NC=CC=C1C2=NC=CC=C(C3=CC(C(=O)NC4CC4)=CC=C3Cl)C2NCC5=CC=CC=C5
O=CNS(=O)(=O)C=CC=C1C=CC(Cl)=CC1=C
COC1=CC=CC=C1NCCN(CC2CC3=CC(Br)=CC=C3O2)CC
O=[N+1]([O-1])C=C(F)C(Cl)=CC(NCCNCCC1=CC=CC(Cl)=C1)=N
COC1=CC2=C(C=C1OC)C(=O)C(CNC(=O)C3=CC=C(C4=CC5=CC=CC=C5O4)C=C3)C2
CC(C)C(NC(=O)C1=CN(CC(=O)O)C=C1)C(NC(=O)CC2=CC=C(Cl)C=C2)C(=O)NC(CC3=CC=CC=C3)C(N)=O
COC1=NC=CC=C1NN=C(C)C(C(=O)NCC2=CC=C(C(C)(C)C)C=C2)=CC
C1C(CNC(=O)C2=CC=C(NC(=O)N3CC4=CC=NC=C4C3)C=C2)CCOCC1
CCN(C(C)=O)C1=CC2=C(OC)N=C(NC(=O)CCCC(CNS(=O)(=O)C3=CC=C4C=CC=CC4=C3)CC)SC2=C1
O=C(C=C1C=C(CO)C=C2C=C(O)C=CC2=C1N3C)CN=C3
O=C(O)CC(O)CC(O)CCN1C(C2=CC=CC=C2)CCC(C(O3)C=CC4=CC=CC=C4O3)C1=O
N=C(N)C1=C2C=C(OC(N=C(O3)C4=CC=C(F)C=C4Cl)CCC3)C=CC=C2O1
O=C(CC1=CC=C(CCO)C=C1)NCC(CN2CCOC(C3=CC=CC=C3)C2)C4=CC=CC=C4
CNCC1=CC=C(C=C(CCC2=CC=CC=C23)N=CN=C(N)C3)O1
NN1C=NC(C2=CC=CC(NC(=O)C3=CC=C(C(F)(F)F)C=N3)=C2C)C=N1
O=C(NC1CCC(C2=C[NH1]C3=CC(F)=CC=C23)CC1)C4=CC(F)=C(F)C=C4F
CC=C(C1C2=CC=CS2)SC(C(=O)NC(CC3=C[NH1]C4=CC=CC=C34)C(=O)N5CCC)C5=C(F)C1=O
CCC(NC1(C)CCN(C(=O)C2CC3=CC=CC=C3C2)CC1)C4=CC=CC=C4
N#CC1=CC=CC(OCC2=NN=C3C=CC(C4=CC=CC=C4)=NN23)C1=C
CCC(C)C(S)C(=O)NC(C(=O)NC(C1=CC=CC=C1)C(C)C)OCC2CC2
COC=C1C=C(C2=NC=C3N=C(N4CCC(OC5=CC=CC=C5)C4)SC3=C2)C=C1
CCCOC1=C(NC2=CC=CC=C2)C=CC(NC3=CC=CC=C3Cl)=CC=C1
O=C(NCC1=CC=CC=C1O)C2=CC=C(CCCCC3=NN=C(NC(=O)CC4=CC=CC(C(F)(F)F)=C4)S3)N=N2
CCCC(=O)C=C1N=C(NC2CCC(F)(F)C2)N=C1NC=3C=C4C=CC(C)=CN4C=3
O=C(NC(=O)C1=CC=CC=C1Cl)NC2=CC=NC=C2C3=CC(C4CC4)=NN3C5=CC=CC=C5
COC=C(CNCCN(C1=CC(Cl)=CC=C1OC=C2CCN(CCNC(CC3COC3)C4=CC(C)=NC(N)=N4)C2C)C)C=CC(C(=O)O)=CN
CC=CC(C)=CCC(=O)N1CCCC12C(NC=3CN(CC=NOC=3CCN)C2CF)(F)F
O=C1CCC2=CC(C3=CC=CC(OC(F)(F)F)=C3)=CC=C2N1
COC1=C2C=CC(=C1)OC(CC2NC(=O)CN3CCN(C4=CC=CC(O)=C4)CC3)C=O
C1OC2=CC=CC1C=CC=C(CN(C)C=NC(C(=O)NCCNC3CN(C4=CC=CC5=CC=CC=C45)CCC3)=CF)COC2=C
CS(=O)(=O)C(C(=O)NCCS(N)(=O)=O)C1=NC2=CC(C3=CC=C(F)C=C3)=CC=C2S1
N#CCCC(C(=O)NCC1=CC=C(Cl)C=C1Cl)NC(=O)C(C2=CC(Cl)=CC=C2Cl)=CN=CNCCCO
C1N2C=C(C3=CC=C(F)C=C3F)SC(NC=CC=C1C(=O)N4CCCC4C(=O)OCC=C)=C2C5CCC(C(=O)O)CC5
NC=C1C(F)=NC(NC2=C(Cl)C=NC=3[NH1]N=NC2=3)=NC(N4CCOCC4)=C1
COC1=CC=CC=C1NCCN(CCNC2=CN(C3)C=CC=CC3=N2)NCC
O=C(NO)C1(NS(=O)(=O)C2=CC=C(NCC(O)C(F)(F)F)C=C2)CCOC1
C12NC(=O)C=C2N=C1NCCCC(N)=O
COC1=CC=CC(F)=C1CN2C(=O)C3=CC=CC=C3C2=O
CC1=CC(C2=CC=CC=C2)=CC(C)=[N+1]1CC(=O)NC=C3C=CS(=O)(=O)NC4=NN=C(S(N)(=O)=O)S4C=C3
CC(=O)N1CCC2C=C(C=NOC(CCCNCC(O)C3=CC=CC(Cl)=C3)=N)C=CC=C21
COC(C#CC(O)(C1=NC=CS1)CNCCC2=C)C=C(F)C=C2
CCCC1=CC(N2CCN(C(=O)OCCF)CC2)=CC=C1OC3=CC=C(Cl)C=C3
CC(NC(=O)CCC1=CC=C(S(=O)(=O)C2=CC=C(CO)C=C2)C=C1)C3=CC=CC=C3C(F)(F)F
C1OC=CC=C1N2N=C(C(C)(C)C)C=C2NC(=O)NC3=CC=C(N4CCC(N5CCCCC5)CC4)C6=CC=CC=C36
CC1=NN(CC2=CC=CC=C2F)C=CC(N3CC(CC4=C(F)C=CC=C4Cl)C3=N)C1=O
O=C(NC1CCCC(NC2=CC(O)=CC=C2OC)C1)NC3=CC=C(C4=CC=CC(O)=C4)C=C3
O=C(O)CCCOC1=CC(C#CC2=CC=CC=C2)=CC=C1F
NC1COCCC1NC2=CC(=NC(=O)N3CCCC4=CC(CO)=CC=C43)[NH1]C=C2C(N)=O
O=CC=C(CN1CCCCC1)OC2=CC=C(C3=CC=C(CN4CCCCC4)N=C3)C=C2
COC1=CC=CC2=C1CCC2CCNC3CCCC3
O=C(CNOC)CC=C1C=C(NCCS(=O)(=O)C2CC2)C=C1
O=C(CCC=1CCN(CC2=CC=CC=C2)CC=1)NC3=CC=CC=C3
CCCCCCCCCCCC1CC=C2CC(COCC3C(O)CCCC31)CO2
CC=C1C(C)=CC(C=CN=C(C(=O)N2CC=C(C=3C=NN(C)C=3)C2CO4)CCCOC4)=C1
O=C(CCCCCCC(O)=NC1=CC=C(O)C=C1N)O
CCC(C)NC(CC#CCN(C)C)(C1=CC2=NN=C(C3=CC=C4[NH1]N=C(N)C4=C3)C2=C1F)C(F)F
CCC1=NC=NC(N2CCC(O)CC2)=C1C#CC3=CC=C(N)C(F)=C3
CC(C1=CC=C(F)C=C1)N2N=CC(C3=CC=CC=C3)=C2NC(=O)CC4CCN4
CCN(C(=O)NC1=CC=C(F)C=C1)CC2N(C(=O)CCN(C(CC)CC3C)C=CC=C(C(N)=O)C(=O)O3)CC2
CCC1=NC(N)=NC(N)=C1C2=CC=CC(=C2N)CC(C)NC(=O)C3=CC=C(O)C=C3C
CC1=CC(CCC(=O)O)=CC(C)=C1CC2=NC3=CC(C)=CC=C3O2
C1CCCS(=O)(=O)NCCCC1C2=NC(C3=CC=CC=C3Cl)=NN2CCOCC
CN(C)C=CC=C(C(=O)C1=CN=C(N)N=C1N2CCC(CC3=CC=CC=C3)CC2C)CCl
FC=CC=C(CNCCCC(CN=C[NH1]C1=NC=C(F)C=C1)CF)C
O=C(O)CC1CC23C(C=CC=C(C(=O)NC=NN=C2CC4=CC=CC=C4O)C3C)C1
CN(CC1CCCCC12)CCCN(C3=NC(C4=CC=CC=N4)=CC5=C3CCN(C(=O)CCC6=CC=C(N)C=N6)CC5C)CC2
C1C=CC=C1C(=C2CCNCC2)C3=CC=CC=C3C=C
CCCCCCCCCCCCCNC(=O)OCCCN(C(=O)C1=CC=C(CCCCCCCCCCCCCN)C=N1)C
COC1=CC=CC(NC2=NN=C(C3=CN(C)N=C3C4=CC=CN=C4)S2)=C1
CC(C)C1=CC=NC=C1SC2=CC(OCC3(C(=O)O)CCO3)=CC=C2Br
O=C(NCCCN1CCC(CC2=CC=C(F)C=C2)CC1)NC3=CC=CC(C(=O)O)=C3
O=S(=O)(C1=CC=CC(F)=C1)C2=CC=C3[NH1]C=CC3=C2
O=COC1C=CC(N2C=C(CCN3CCC(N4CCOCC4)CC3)N=N2)=CC=C1
CCCNC(=O)C=1[NH1]C(C2C)=NC=1C(C(=O)NCCC(O)C)=NN2C3=CC=CC(Br)=C3
O=CC(=O)N(C1=CC=C(C2CCNCC2)C=C1)CCNCCNC3CCCCC3
NCC1=CC=C(S(=O)(=O)NC2=CC=C3C=C(Cl)C=CC3=C2)C=C1
CCCN1C=C(C2=CC=C(F)C(C3=CC=C(OCCCN4CCCCC4)C=C3)=N2)C=N1
C1NCCN1CC2=CC=C(C3=CC=CN=C3S(=O)(=O)C4=CC=C(OC)C=C4F)C(F)=C2CC
COC(CNCC1C(C(C2=CC=CC=C2)C3=CC=CC=C3)NC1C4)CCCCC4
CCC1=CC=C(Cl)C=C1C2CC2NC(=O)COC3=CC=C(C4=CC=CC(C(F)(F)F)=C4)C=C3
CC(OC1CN(C2=CN=C(N3C=CC=N3)N=C2)CCC1C4=CC=C(Cl)C)=N4
O=S(=O)(N1CCC(CN2C=CN=N2)CC1)C3CCC(NS(=O)(=O)C4=CC=C5C=C(Cl)C=CC5=C4)CC3
COCCOC1=CC(C(=O)NCC2=CC=NC=C2)=CC=C1COC3=CC=C(C(=O)O)C=C3
CC=C1C(CC=NC(CC2=CC=CC=C2)=NO)=CC=C1N(C)C(=O)CSC(C3=CC=CN=C3)N
CCOCCN1C=C2C=CC(NC3=NC=CC(NC4=CC=C(N5CCN(C)C(C)C5)C=C4OC=N3)=N2)=C1
O=C(NC(CC1=CC=C(Cl)C=C1)C(=O)NC(CO)CC2=CC=CC=C2S(=O)(=O)CC3=CC=CC=C3)C(F)(F)F
O=C(NC1=NC2=CC=CC=C2[NH1]1)N3CCN(CC4=CC=CC(OC5CNCCC56CC6)=C4)CC3
CC(=O)NCCC1=CC=CC=C1C(CCCCCO[N+1]2=CC=CC=C2)C#N
COC=C1C=C2N=C(C)C=CN2C1CCCC3CN(CCCCC4CCCCN4)CCC3
C1=CC=C(NC2CN(C3=CC=CC(S(N)(=O)=O)=C3)CC2)N=C1
C1=CC=C(CNC2CC(NC(=O)CC3=C(Cl)C=CC=C3)CC2)C=C1
CCCCCCCNC(=O)C1=NN=CC(C2=CC(Cl)=CC(Cl)=C2OC=N)CC=C1C
C1OC2=CC=CC(=O)NC=CC=CC1(C(C3CCCCC3)N(C)C(=O)C(F)(F)CCC=C)C=C2
CN1C=NCC1C2=CN(CC3OCC(O)C3O4)C(CCCC4C5CC5)=C2N(C=C6C=CC=C6Cl)CC
C#CCN(C)CC(=C)C1=CC=CC(C2CCNCC2)=C1
COC(=O)CC1=CC(COC=CC=CC[NH1]C=CCC)=CC(F)=C1O
N=C(O)C1CCC2C(C1)C(N=C(O)C3=CC(Br)=CC=C3N4CCC(C5C4)CNC5=CC)(Cl)C2F
COC=CC=C(CC(O1)C=CCC(N=[N+1]=[N-1])=CC2=C(C)C=CC=C21)C
COC1=CC(C2=CC=C(F)C=C2)=CC=C1N3C(=O)C=CC4=CC(S(=O)(=O)NC5=NC=CC=N5)=CC=C43
CS(=O)(=O)N1CC(C2=CC=C(NCC(C3=CC=C(C4=CC=CC=C4)C=C3)CC)C(F)=C2)CC1
NNC(=O)C1=CC=CC=C1NC2=CC=NC=C2
C1C=NOC=CC=C1NC(=O)CNC(=O)C(CC2CCNCC2)OC3=CC=CC=C3
C1NCCC1NC(C)C2=CC(Br)=C(O)C=C2OCC
C1OC2=CC=C(CS(=O)(=O)NCCC1C(=O)N3CCC(N4CCCC5(CCC5)C4)CC3CC)C=C2
COC=C1C=CC(NC(=O)NC2=CC=C(OC3=CC=NC=C3C=CC(=O)NC)CC=N2)=C1OC
CCCC1=NN(C)C(C)=C1NS(=O)(=O)C2=CC([N+1](=O)[O-1])=CC=C2C
NC=NOC=CC=C1NN=CC1=C(N2CCOC(C)C2)C=CC=CN=C
CC(C)C(=O)C1C(=O)C(=O)N(CC2=NC3=CC(Cl)=CC=C3O2)C1C4=CC=C5C=C(Cl)C=CC5=C4
COC(=O)NCCN(C(=O)C(CC(=O)O)NC(=O)C1=CC(CCO)=CC(C2=CC=C(Br)C=C2)=N1)S
CCC(=O)N1C=CC(C2=CC=CN=C2)=NC(NC3=CC=CC=C3)=C1
O=S(=O)(NC1CCCCN1C2=CC=C(F)C=C2C)CF
C=CS(=O)(=O)N1C=CC=C(OCC2=CC=C(F)C=C2)C(N3CCOCC3)=N1
CNC1=C(C=2C=CC3=NC(N=C(O)C4=CC=NC(F)=C4)=CN3N=2)C(C5=CC=C(F)C=C5)=N1
NC1=CC=CC(C=CN(C2CCN(C3CCOCC3)C2=O)C4=CC=CC=C4)=C1
CN(C(=O)C1=CC=CC(F)=C1)CC2CCOC3=C(CC4CC4)C=C5C=C3CCN(C2)C5
O=C(O)CC1=CC2=CN1C=C3C(C4=CC=C(F)C=C4)=NNC3C=C2Cl
CC1=CN2C=C(Cl)N=C2C(C3=CC=C(F)C=C3Cl)=N1
NCC1CCN(C2=CC=NC=C2N3C=CC=C4C=NC=CC=C(OC4C)CN(C)C3=O)CC1
C1CNC(C2=NN(C)C=C2S(C)(=O)=O)(N3CCOCC3)C1C(O)C(F)(F)F
CN(C1=CC=C(NC(=O)C=C2C(C)=CS2)C=C1S)C=O
O=C(C1=CN=C2C=CC(C3=CC(Cl)=C(O)C(Cl)=C3)=CC2=C1NC4CCC(N5CCCC5)CC4N)C6=CC=CC=C6
COC1=CC=C(CC(=O)O)C=C1C2=CC=C(F)C3=C2CN(C(=O)COC4=CC=CC=C4)CC3
CC(=O)NC1C(N)C=C(C(=O)O)OC1C(=O)NC2CC(C)CCC2
CC1SC(NC2=NC(NC3CCC(O)CC3)=C4C=CC=CC4=N2)C=CC1=[N+1]([O-1])C5=CC=CC(C(F)(F)F)=C5
CCCCC=CC=CC=C1C=N[NH1]C=CC=C(NC(=O)NC(C)C)C1[NH1]
CN(C)C1CN=C(S)NC=CC=C1CNCC(O)C=C2C=C(O)C[NH1]C(=O)C3=CC=CC=C3C2
CC(C)(C(=O)NC1=NC=CS1)C(C2=CC=CC=C2)C3=CC=CC=C3
CC(=O)N1CC2=CC=CC(O)=C2C(CCNC(=O)C3CC3)C1
O=CC=CC1=CC=CC=C1N(CC2=CC=CC([N+1](=O)[O-1])=C2)C(=O)C=CC=CC=CC=C
O=C(C1=CC=C(N2C=NC=C2)C=C1)NC3=CC=CC=C3CCC4CCCCC4
N=C(O)CCC=C(Br)C=CN=C(CCCCC(=O)NC1CCCCC1)C(C(N)=O)=CO
CCN1C=C(C2=CC=CC(N3C=CC(C(C4)NCC(O)CC4)=CC3=O)=C2CN)N1
CCCCCNC(=O)NCCCCCC1=NSN=C1C=CCCCCCCC(=O)O
CC#CCOC1=CC=C(S(=O)(=O)CC(NC(C)C)SCCN(C2=NC=CC(C(=N)N)=C2Cl)CCCCCC3CC3)C=C1
C=C(NC=C1C(C(=O)O)=NC=CC(C2=CC=C(C#N)N=C2)=NC=C1)C(O)C(F)(F)F
C1=CCN(C2=NC(NC34CC3)=N[NH1]2)CCC5=CC=CN5CC4C1
CCCN(C(=O)C1=CC=CC=C1)C2=CC=CN=C2NC3C(C4=CC=CC=C4)C(C5=CC=C(Cl)C=C5)=NOC3C6=CC=CC=C6
CCC(CCCNS(N)(=O)=O)CF
CCCCN1CC=C(C(C)(C)C)N=CC=CC(C(N)=O)=CN1CCC2=CC=C(S(=O)(=O)O)C=C2
CCC(NC1=CC=C(C=CC(=O)NO)C=C1C2)=CC=C(C(=O)NCC3=CC=CN=C3)C=C2
CCCCC1CNCC2C=C(CCC(C)(C)CC=O)OC=C21
COCC1=CC(C(F)(F)F)=CC(Cl)=C1N2CCN(C(=O)CCC34CC3CN4C5=CC=C(C#N)C=N5)CC2
N#CC=NC(N1CCCCC1)=NC(CC2CN(C(=O)C3=CC=C(F)C(F)=C3)CCN2CC4CC4=CC)=N
COC(=O)C1=CC=C(N=NC2=CC([N+1](=O)[O-1])=CC=C2)CN=C1NC(=O)C3CCCN3C
C1=CC=C1C2=CN=CC=CC(OCC3=CC=CC(Cl)=C3)=NN2
CC=C1C=CC(NC(=NC#N)NC2CCCC(CC3=CC=C(F)C=C3)C(N)=O)C2=C1
CC1=NN=CN1C=2SC(C#CCNC3(C4)CCCCCC4CC5=CC=CC=C53)=CC=2C6=CC=CC=C6
FC1=CC=C(N2C=C(C3=CC=CC(C(F)(F)F)=C3)CC2N)C1
C1C=CC(NC(=O)C(C)(C)NCC=N)C(NC2=NC3=CC=CC=C3S2)=C1
COC1=CC=CC=C1CCCNCCNC2=NC(C3=CC=CN=C3)=NN=C2C(N)=O
C1NC=C1S(=O)(=O)N(C)C=CC2=CC(Cl)=CC(C3=CC=CC=N3)=C2F
CC(C)C(=O)NCC(=O)N(C)C1=CC=C(Br)C(NC2=NC(C3=CC=CC=C3)=C[NH1]2)=C1
CC1=CC(NC=2C=C(C3CC3)[NH1]N=2)=NCN4CCC(OC5=CC=CC=C5C(F)(F)F)CC4=N1
COC1=CC(C=CC2=NC3=C4C=C(OC4=N2)OCC3N)=CC5=C1C=CC=C5F
COC(=O)NC1=CC=C(C2NCCN(C3=NC4=CC=CC=C4N3C5CCN(CC6=CC=C(F)C=C6F)CC5)CC2)C=C1
CC(=O)N1CCC(C2=CC3=C(C4=CN=CC(C5=CC6=CC=CC=C6O5)=N4)C=CN=C3[NH1]2)CC1
O=C(NCCCCN1CCCC1)C=CC2=CC3=C(CN4CCC(COC5=CC=CC(F)=C5)CC4)N=CN=C3S2
NC1=CN=C(C=C2C=CC(OCCCN3CCOCC3)=C2)C=C1Cl
NC1CC1C=CC=CC(=O)C2=CC=CC=C2
CCCCCNC(=O)CCCCOC1=CC=C(C=CC(C2=CC=CC3=C2)=CNC(C=4C=C(C)N(C)N=4)=N3)N=C1
CNC(=O)C1=C(NC(=O)C2=NC(C3CC3)=CN=C2NC4=CN=CN=C4)C=NN1CCOC
N#CC1=CC(C2=CC=NC(CC3=CC=NC(N)=C3Cl)=N2)C=C1OC4CCOCC4
CC(C1=CC=C(F)C=C1)NC(=O)N(CC2=CC(Cl)=CC(Cl)=C2OCCN3C)CCCC3C
COC=NC=C(C=C1C=C2N=CC=CC(C=C3C(C(N)=O)=C(CCNCCO)C)=C3C2O1)C=N
O=CN1CCC(C2CN(C(=O)C3=CC(C(F)(F)F)=CC(C(F)(F)F)=C3CCCO)C4C2)C(O)C(CO4)C1OC5=CC=CC=C5
O=C(O)CCC=C1C=C(COC=2C=CC(=O)N(CC3=C(Cl)C=CC=C3Cl)C=2)C=C1
CS(=O)(=O)CC1CNC=C2C=C(C=N[NH1]C=C3C=C(N4CCN(CC5=CC=CC=C5)CC4)N=C3)C=C2CC1
CCC1=CC(NCC2=CC=C(F)C(F)=C2)=NC(O)=C1C
O=C(NCCCC=CC(Cl)=CCOC1=CC(O)=CC=C1)CC(F)(F)F
COC1=CC=C=CC(C(=O)N2CCCC(NCCC(C3=CC=CC=C3)C=C4C(Cl)=C[NH1]C4=O)C2)=C1
CCCCCCCCC=CCCCCCCCC
CC(C)C1=C(N(C)C2=CC=NC(NC(=O)CC=O)=C2)SC3=CC=CC=C3N1CC4CC5CCC(C4)N5
COC=CC=CCCC1C(CC2=CC=CC=C2)(C(=O)N3CCCCC3)C(=O)N1C4=CC=C(C)C=C4NC=N
CC=CC(F)=C(NC(=O)NCC(=O)OC)C=CC=CNC(=O)N1CCCC1C(=O)NCC=CC=C(Cl)C=C
CC1=NN=C(CN2CCN(CCC(C3=CC(F)=CC=C3)C4=CC=NC(N5CCCCC5=O)=C4)C2)O1
CC1=NN(C2CC2)C=C1C(=O)CNC3=CC=CC(N4CCCCC4)=N3
O=C(NC1=CC=C(Cl)C=C1C=NCCC)CNC2=CC=CC=3[NH1]N=CC2=3
CN(C)C1=CC=C(CN2CCC(CN=C(O3)C=CN=CC=CC=C3)CC2)C=N1
CNC(=O)NC=C1C=C(C=NC(N2CC3CCC(C2)N3)=CC=C4C=NC(N)=NC4)CC=C1
ClC=C(Cl)C=C(C(C1=CC=C(Cl)C=C1)N2CC3NCC2CC3)C=C
CS(=O)(=O)NC1CCC(C2CN(C3=CC=C(N=C(O)C=4C=NN(C(F)F)C=4)C=N3)CCO2)CC1
O=C=C1C=CC=CN1C(=S)NCC(=O)NC2=CC=C(OCCN3CCCCC3)C=C2
COC1=CC=C(OC)C=C1CCCC2NC=CN=CN=C(NC3=CC=C(C4CCN(C)CC4)C=C3)N=C2
O=C1C(C(O2)=NCC3CC=C(C4=CC=CC=C4)N3C2)=C(C5=CC=CC=C5)N1C6CC6
COC=C1C=C[NH1]C(CC(C2CC(CN)CCC2)N(CC3CCCCC3)C(=O)N4CCN)CC4=NC=C1
C1C2=NOC(C)=C2C=CC(Cl)=CC31N[NH1]C(C4=CC=CN=C4)=N3
O=C(NCC12CC3CC(CC(C3)C1)C2)C(CCC4CC4)C5=CC=CS5
COC1=CC=CC(=C12)C(C)CCN(C)C2
CNC(=O)C(NC(=O)C(CC1=CC=CC=C1)NS(=O)(=O)C2=CC=CS2C3C)CCCC3CCCC4CN(C)CCC4
O=CC1C=NNC(O)=CC(O)=NC(C2=CC=CC(CNC3CC3)=C2)=C1
CNC(=O)C(O)=C(C)CC1C(C)C(=CC2CC(C3)CC(O)CC4C3C25CCC(O)C(C)(C)C5)CCC41CCCOF
CCC(=O)NC1=CC=C(C2CCN(CC3CN(CC4=CC=C(C(F)(F)F)C=N4)CC3)C2)N=C1
CC(=O)NCC1=CC=CC=C1C2=CC=C(Br)C=C2NCO
CNC1=NC2=CC=C(C3CC3)N(CCC4CC(O)C(O)CC(C)C4C2)N1
CCN(C(=O)CO)C=C1C=C(NC(=O)CC2CCC(N(CCO)CC)C2)C=C1
CC=C1[NH1]C2=NC=NC(N3CC(N)(C4=CC=CC=C4)C(O)C3)C=C12
NC1=CN=C2C=CC(C3=CC=C(NC(=O)C(F)(F)C4=CC=C(N5CCOCC5)N=C4)N=C3C)C2=N1
N1S(=O)C=CC=C1N2CC(OCCCCCCCNC3=CC(=NC4=CC=CC=C34)CCCC)C2C=C
CS(=O)(=O)N(CC1CCC1)C2=CC(CSC3=NC=C(C4CC4)S3C=CCl)C=C2Cl
CC(C1)CC(NC(=O)CN2CCC(C(=O)O)CC2C)(C3=CC=C(Cl)C=C3Cl)COC4=CC=CC=C41
CN1C=C(CNC2CCC(CCNC3=CC=C(C(=O)O)C=C3)CC2)C4=CC=CC=C41
O=C1C2=CC=C(Cl)C=C2C3=CC(OCC4CCOC4)=CC=C3N1CCCC
COC1=CC=CC=C1OC2CCN(CCC3=CC=C(C4=CC=NC=C4)C=C3)CC2
CN=C1N=C(CC(NC(=O)C2=CC(C3=CC=NC=C3)=CN2CC)COC=CC4=CC=CC=C4)[NH1]C5=CC=CC=C51
CN1N=C2C3=C(C=CC=C31)CCC2
NC(C(=O)NCC(C1=CC=CC=C1F)CCC=O)OCC2=CC=CC=C2
C1CC2C[N+1]=CC=CC1(C3=CC(C(N)=O)=C(NC4=CC=CC=N4)C=C3OC)CNC2=O
CC(O)CC1=CC(OC2CCN(C)C2C)=CC=C1NC3=NC=C4C(=N3)N(C)C5=CC=CC=C5C(=O)N4C
CN1CCCC1C2=CC=C(COC(=O)N(C3=CC=C4C=N3)CC4)C=C2
CC=C1C=C(C2=CC(C(=O)N3CCC(O)C3)=CN=C2OC)C1O
COC=CC=C(C1=NOC(C2=CC=CC=N2)=N1)C
O=C(NC=C1N=C(CN2CCC(C3=CC=CC=C3)CC2)S1)C(F)(F)F
CNC(C)C(O)=NC1=CC=CC(C2=CC=CC=C2F)=C1
O=C(SCC1=NC2=CC=C(OC(F)(F)F)C=C2S1C3)CC=CN=C3C4CC4
CC(=O)NC(C)C1=CC=C(OCC2CN(C3=NC=CC(OCCC)=N3)C2)C=C1
C1CC(C)CN1CCCCCSC=NC(C2=CC=C(Cl)C=C2Cl)=NC(N3CCN(C)CC3)=CC
COC1=CC(Cl)=C(C(=O)NC2CCN(CCC3=CC=CC=C3)CC2)C=C1OC
CC(=O)NCC(C1)(C)NC(C(C)(C)C)=CC(F)=CC=COC1C(C)C
COC=CC=CC=C(SCC1=CC=C(Cl)C=C1)F
CC1CC(C2=CC=C(C(=O)NO)S2)CC1N3C=C(C(C)=O)C=N3
CN1C(NC(=O)C2CCN(C3=NC=CC=C3OC)CC2)=CC4=C(Cl)C=CC=C41
COC1=CC=CC(NC(=O)NCCCCCC(O)=NC2=CC=CC=C2)=C1
O=C(OC1CCCC(F)(F)CC1)C=C2C=C(O3)C[NH1]C=C(C4=CC=C(COCC5=CC=C(Cl)C=C5Cl)C=C4)C32
CC=1C=NN=C(C2=CC=CC3=CC=C(NS(=O)(=O)C(C)C)C=C3O2)N=1
C=CC=CCN1N=NN=C1C(C2=CC=CS2)NCCOC3=CC=CC=C3CCC4CCC4
CN(C)CCC1=CC=CC=C1CC2=CC3=CC=CC=C3O2
ClC=CC=CSC1=CC(C(=O)O)=CC=C1OC=C
CN1C(=O)C(SC2=CC=CC3=CC=CC=C23)=C(I)C4=CN=CC=C41
O=CC1(S(=O)(=O)CCOC)OC=C(C2=CC=C(C3=CC=CC=C3)O2)C=C1NC4=CC=CC=C4
CCN1C=CN=C1S(=O)(=O)N2CCC(C3=CC(C4CCCNC4)=C(C5=CC=CC=C5)N=C3)CC2
CN(C)CCC1=C2C=C(CCC(NC3=CC=CC(C(F)(F)F)=C3)C4=NC(C)=NC=5[NH1]C=NC4=5)C2C=C1
CCCS(=O)(=O)C1=CC=C(CN2C(=O)C3=CC(OCC4=CC=CC=C4)=CC=C3S2C)N=C1
CC1C2N(C=NN=C(C3C=CC=NC=CCC=C3)C2C)N=NN1C4CCOCC4
CCC(C1)CC(=O)OCCC(C)CC2CCOC(C3=CC=C(C4=NC=CO4)C=C3)CCCC12C
CC1=NC2=CC=C1C2(CC#CCC3=CN)CCCN3
N1C(=O)C=CC=C2C=C(NCC=C(Cl)C=CC1(NS(=O)(=O)CC3=CC=CC=C3C)Cl)CN=C2
CNC(CCC1=CC=C(OC(F)(F)F)C=C1)=NC2=CC=C(OCC(=O)O)C=C2CC
COCC(O)=NC(C)C1=CC=C(OCC2CN(C3=CC4=C(C=C3Cl)C(C(C)(C)C)N4C2)OC)C1
NC(=O)C=C1C=C(C2=CC=CC(C3=CC=C(C(F)(F)F)C=C3)=C2C)CC=N1
C1OC=CC=C1OCCNCCN(C=C(C2)C=C[NH1]C3=CC=CC3=C2)CC
O=C(C1=CC=C(F)C=C1Cl)NCCNS(=O)(=O)C2=CC(CC=C)OC=C2Cl
C#CC1=CN=CN=C(C2=CC=C(NC(=O)C(=O)C(C(=O)CC(C)C)(C3CCCCC3)C)C2)C=C1
N#CC=C1C(C=CCN2CCOCC2)=CC(NC3=C(F)C=CC4=C3OCO4)=C1C5=CC=C(F)C=C5
CC(C(O)C1=CC=CC=C1)N(C)C=CC2=CC(S(=O)(=O)CC(F)(F)F)=CC=C2
O=C(O)CCCCCCNCCNC1=NC(NC(=O)C2=CC=C(Cl)C=C2Cl)=CC=C1Cl
O=S(=O)(NC=CC1=CC=C2N=CC=CC2=C1OC3=CC)CC4=C3NCCCOC5=CC=CC=C54
CNC(=O)C=C(N1CCCC(N)C1)N(CC2=CC=C(Cl)C=C2)C=O
O=C1NC2=CC=CC=C2C1=CC=CC3=CC=CN=C3
C1OC2=CC(C3NC1(C=CC=C(OC)C(C(F)(F)F)=C)NO3)=CC(OC)=C2OCC(O)CNC(=O)CO
NC=NC(CCC=CC(Br)=C1CN=CNC(=O)CNC2=CC=CC(Cl)=C2)OC1=NC3=NC=CC=C3
C1CC(C2CC2)NC=C(Cl)N=C1N3CCC4=C(C=CC=C4C(F)(F)F)C3C
O=C(NCCC1=CC=CN=C1)NC2=CC=C(S(=O)(=O)N3CCCC34COC5=CC=CN=C5C4)C=C2
N#CC1=CN=CC=CC(C2=CC=C3C(=C2)CCNC3=C)C=N1
C1OC2=CC(OC)=CC1(N(CC#CC3=CC=CC(C#N)=N3)C=CC=C4N=CC(CC(F)(F)F)N(C)C4=C)C2
O=S(=O)(NCCCNCCC=1[NH1]C2=CC=C(O)C=C2C=1)C(F)(F)F
NC(C1C(=O)NC(CNC(=O)C2=CC=CC=C2C)CCC(O)CCCC3=CC)=CC=C3CCCC1
O=C1OC2CC1CC3=CC(F)=CC(F)=C32
CC(C)C1=CC=C(CSC2=CC=CC(S(C)(=O)=O)=C2)C(C(=O)NC3=CC=C(CN4CCCCC4)N=N3)=C1O
O=C(NCCC1CCNCCC1C2=CC=CN=C2)NO
CNC(=O)C1=CC=C(NC(=O)NCCC(C2)(O)NCC(F)C(F)C2C(=O)NOC)C1C(F)(F)F
CS(=O)(=O)C1=CC=C(C#CC2=CC(Cl)=CC=C2OCC(=O)O)C=C1
C12OC=CC3=C(C=NNN=CC=C3CCN1CC4CCC5(CC5)CC4C)C2OC
COC=C1C=C(C2=CC(OC)=CC(OC)=C2OCC=O)N1C=COCC3=CC=CC=C3
CN(C)C(CNC(=O)C1=CC2=CC=CC=C2S1)CCC34CC5CC(CC(C5)C3)C4
NC1=NC(NCC2NC3C(CNCCN4CCCC4)CC3C2=N)C5=NC(C6=CC=CO6)=NN15
O=C(CCN1CCC(C2=CC=CC(F)=C2Cl)CC1)N3CCC(CC4=CC=CC=C4)CC3
O=C(O)CCCCCCC1CC(O)C(O)C1CCC(O)CSC2=CC=CC([N+1](=O)[O-1])=C2
CN1N=C(C2=CC=CC=C2)SC1=NC3=CC=CC4=CC=CC=C34
CCC(CC1)CC=C(C=2C(=O)O)C(C3=CC=C(OC)C(OC)=C3)OC1=2
COC1=CC2=C[NH1]N=C2C=C1C=C(C)C3=CC=CC=C3COC=C(C=O)N=N
CNC(C)CC(O)CCC1=CC=C(C#CC2CC2)C=C1
CC(C#CC1=CC=C(C2=CC=CC(C#N)=C2)C=C1)C3CCN(C(=O)CN(C)CCOCC)C3
O=C1NC(=O)C2=C1C(C3=CC=CC=C3)=CC4=C2[NH1]C5=CC([N+1](=O)[O-1])=CC=C54
C1OC=CC2=C(C=CC=C(OCCCSCN=C(NC(=O)NC3=C(F)C=CC=C3)Cl)C2O)CC=N1
CCC=C1C=CC(CC)(CCCOC2=CC=C(O)C=C2C)C1
CC=C(CC1=CC=CC=C1)N=NC2=CC(NC3=CC(F)=CC(OC(F)(F)F)=C3Cl)=CC=C2
CC=1ON=C(C2=CC=C(Cl)C(Cl)=C2)C=1COC=C3C=C(N(C)C(=O)NC4=CC=C(Cl)C=N4)C=N3
O=C(C1CCS(=O)(=O)CC1)NC2CN(C3=CC=NC(N4CCCC4)=N3)CC2C5=CC=CC(F)=C5
CC=C1C=CC(NC(=S)N2CC(CCN3CCN(C4=NC=CC5OC=CC45)CC3)CN(C)C2)=C1
CCCCNC(=O)CON=C(C)C=C1C=C(OCCCCC2=CC=CC=C2)C=C1
NC(=O)C(CC1=CC=CC=C1)NC(=O)C(C2=CC=CC(F)=C2)NS(=O)(=O)CCC3C(O)CCN3
OCCNC(=O)C1=NC=CC(NC2=CC=C(C3=CC=CC=N3)C=C2)=N1
OC1COC(C2=CC=C(Cl)C(F)=C2)C1NC=C[NH1]C(=O)C=CC3=CC=C(F)C=C3
CC(C)C=1ON=C(C2=CC=CC=C2)C=1C(=O)NC3=CC=CC=C3Br
N=C(NCCCCC1=CC=CC=C1)NCCCCC2=C[NH1]C=N2
C=CCCCC(C)(C)OC12C3C4C(C5C1OC(C5)C4C6=CC=CC=C6C)CC32
NC1=NC=CC=C1C(=O)N2C=C(C3=CC=CC=C3Cl)C4=CC=CC=C42
N#CC1=C(N)N=CN=C1N2CCCC2CNS(=O)(=O)C3=CC=CC=C3
CC(C)(C)OC(=O)N1CCC(OC2=CC=CC3=C2C=CN3C=CC=C(S(C)(=O)=O)C=C)CC1
N1CCCN1CCNC2=CC(S(=O)(=O)C3=CC=CC(I)=C3)=CC=C2Cl
NC=NC1=C(C=NN1CCC2N(C3=NC=CC=C3F)CCO2)C=N
NC=N[NH1]C=CC=1CN=C(NCC=CN(CC2=CC=CC=[N+1]2)[O-1])N3C=CN=C3N=1
O=C(NCC(F)(F)F)NC1=CC=CC(C2=CN=C3C=C(C4=CC=NC(N5CCCC5=O)=C4)C=CN23)=C1
COC1=NC=CC=C1C2C(C(=O)C(C)C)C(=O)C(=O)N2C3=CC=C(C4=CSC(C)=C4)C=C3
CC=1C(C(=O)NC2CCCC2)=NN(C3=CC=C(Cl)C=C3Cl)C=1C4=CC=C(Br)C=C4
CN(C)CC=NCSCC1C(=O)N(CCOC(=O)C=C(C2=CC(F)=CC(F)=C2)CCCC)CC=NC1
CNC(=O)CCCOC1=CC=C(CNC(=S)CCC2=CCC(C(=O)OCCCF)CC2C)C1
CC(C)N(C)C(=O)C1CCC(C2(O)CN(C(C3=CC=CC=C3)C4=CC=CC=C4)CC2C)OCC1
CN(C)CCN(C)C=CC=C(NC=C(C1=NC2=CC=CC=C2S1)C=N)CCl
C1C=CC=C(NC(=O)C=CC(COC2=CC=C(C(N)=O)C=C2C)C=N)C1
COCC=1N=C(N2CCC(CCCCN=C(O)N3C(C)COC(C)C3)CC2)SC=1C
CC1=CN=CC=C1C2=CC(N3CCC(N4CCN(C)CC4)CC3)=NC=C2Cl
C1OC2=CC=CC=C2CCCCN1C3=CC=C(CNC(C=4O)=NC5=CC=C(Cl)N=C5C=4C)N=C3CN
CC(C)C=NC12CC1C(=CN(C)C)CC(=O)N2CCCC3=CC(N(C)C4CCC4)=NC=N3
N#CC1=CC=C(OC=CC2=C(OCCCCCNC3CCCCC3)C=C2)C=C1
N#CCOC=CC(C(F)(F)F)=NC=NC=CC=CC=C
O=C(NCCCCN1CCN(C2=CC=CC(I)=C2Cl)CC1)C3=CC=C4C=CC=CC4=C3
CCC(CC)NC=NC1=CC(C)=NC(NC2=CC(C3CC3)=CC=N2)=N1
O=C1CCCC1NC2=CC=C(OCCC3CCCCN3)C(C(F)(F)F)=C2
COC(=O)C(CC(C)C)NC(=O)C1=CC=C2[NH1]C3=CC(=CC(=C3C2=C1)CNC4C(C)=O)CCC4CCC=CC=O
CCCNC1=C(C2=CC(Cl)=CC(C(F)(F)F)=C2)CC3=C(C4=CC=CC(N(C)C)=C4)N=CC=C31
CC1(C=CC=C(CC(O)CN2CCC(NC(=O)OC(C)(C)C)CC2C)C1N)C(=O)C3=CC=CC=C3
NC1=NC(C2=CC=CC=N2)=NC3=C1N=NN3CC4CCOCC4
COCCC1=NC=C(C=CC(C(=O)NCC(NC(=O)N2C3CC(NC4CCC(C)(C)CC4)C2C3)=C)C=CCC)N1
CC(=O)OCC(C1C(O)=NCCCCC(O2)=NC3=CC(Cl)=CC(F)=C3OC2)CCC1C4=CC=CC=C4
COC=CC=C(N1N=NN=C1C(F)F)F
CC1=CC=CC=C1C2=CC(=NN2C)CCOC=CC(Cl)=CC(C=3C=N[NH1]C=3)=C
COC1=C(F)C=CC=C1C2=CC=NC=3[NH1]C(C4CCNCC4)=CC2=3
COCC(=O)NCC1N(CCCOC2=CC(O3)=CC=C2CCC(C4=CC=C(S(C)(=O)=O)C=C4)CCC(=O)N(C5=CC=CC=C5)C3)OCC1
CC(C)OC1=CC=C(C2=CN=C3[NH1]C=C(C4=CC=C(N)N=C4)C3=C2)C=C1Cl
CCC1C(C=C(CCC2CC2)NC3=CN=CN=C3C=O)OCCC1
NC(CC(=O)N1CCN(C2=CN=C3C=CC=NC3=C2)CC1)C4=CC=CC=C4F
C1N2CCCC2CCC(N3C=C(C(N)=O)CN4C=CC=C(NC=CC([N+1](=O)[O-1])=CC)C4=N3)C51C=CC=C(F)C5C
CC(C)CC(C)NC(=O)C=C1N=CC(N2CC(N)C2)=C3C=NC=CC3=C1NCCCCCN4CCOCC4
CCN(CC(N)=O)C1=C(C)N=CN1CCF
CC(C)(CC(=O)C1=CC=CC=C1C)C(NC=2C=CN(CCOC)C=2)C3=CC=CC(C#N)=C3
CC(O)C=CC=1[NH1]N=CC=1C2=NC(C3=CC=CO3)=NN2C(N)=N
COC1=CC=C(CCNC2=CC=C3N=C(NC4CCCCC4)N=CC3=C2C)C1O
CC1=CC=CN=C1CNC2CC3(CCC(C)(C)CC3C4=CC=CC=C4)CCC2
N=C(COC#CC=C1C=C(N)N=CN1C(=O)C=CC=CC=C)CCN
BrC1=C(Br)C(Br)=C2[NH1]C(NC3CN4CCC3CC4=N)C2=C1Br
O=C(O)CC(CC1=C[NH1]C2=CC=CC=C12)NC(=O)C(C3=CC=CC=C3)C4=CC=CC([N+1](=O)[O-1])=C4
O=C(O)CCN1C=NC(C2=CC=CC=C2)=CC(=O)N(C3=CC=CC=C3)C=N1
COC1=CC=C(N2CC(C)NC(C)C2)C=C1NS(=O)(=O)C3=CC=C(C4=C[NH1]N=N4)S3
C1OC=CC=C1N2C=NC=C(C(N)C3=CC=C(Cl)C(Cl)=C3)C=N2
CCCCC(C1=CC=CC2=C1)N3C(=O)C=NC(O)=C(C4=CC(OC)=CC=N4)C3N=C2C
CC1=CC(C)=C(N2CCN(C(O)=NC(C)(C)C)CC2)N=C1C
CC=1[NH1]N=C(N)C=1C=NC=C(C2=CN=C(N)C(NS(C)(=O)=O)=C2)C=N
CN(C1)CC=CC=C(C2=NC=CC(C3=NC4=CC=CC=C4[NH1]3)=N2)C1
CN1CC(C2=CC=CN=C2OC3=CC=C(NC4=NC5=CC=CC=C5[NH1]4)C=C3)=CC6=CC=CC=C61
CNC=NC(=O)N(CC=1C=CSC=1)N=CNCC2=CC=CC=C2
C1NC=C1C2=CC(NC3=CC=CC(F)=C3N)C(N4CCOCC4C)=N2
CN(C)C1=CC=C(C2=CC(=O)NC3=CC=CC=C32)C=C1
CNC1C=C(C2=CCN(C3CCC(N)CC3)CC2)[NH1]C4=NC=CN14
CCC=1OC=CC=1CCC2CC[S+1](C)CCN2CC3=CC=CC=C3
N#CCC1(N2C=C(C3=NC4=NC=5[NH1]C=CC3=5)C=N2)CN(CCCN4CC6=CC7=CC=CC=C7CC6C)PC1
CC(C)NCC(CC1=CC=CC=C1)OCC(O)C(CC2=CC=CC=C2)NC(=O)C3(CCCC3)N(C)CC
CC(C)NC(=O)C1CCCC(C(=O)N2CCN(C3=CC=CC(C(F)(F)F)=C3)CC2)CC1
O=C(C1=CC=C(Br)C(F)=C1)NC2CC(C(=O)NCCN(C(=O)OCC3CCCC3)CCC)C2
CNC(=O)CCC1=CC2=CC=CC(OC)=C2N1
CN(C)CCN(C)C(=O)CN1C(CCC2=CC=CC=C2)=NN=C1N
COC1=CC=C2[NH1]N=C(C3=CN=CC(CN4CC(C(=O)O)C4)=N3)C2=C1
NC=CC=C(OC1=CC(NCCC(F)(F)F)=CC(C2=CC=CC(O)=C2F)=C1)F
CC1=CC=CC=C1C2=CN=CC(CCC3CC3)=N2
CC(C)CC(NC(=O)C(S)C1=CSC2=CC=CC=C12)C=O
C1C(C)NC(=O)C2CCC1(C=CC=C(C3=CC=C4C(=C3)OCCN4C(=O)NC5=CC=CC)C5NN)CC2
C123OCCOC(C=CC2(CCCN1CC4=CC=CC(C5=CC=C(C(=O)O)C=C5)=N4)C(Cl)C=C3)F
COCC=1C(OC2=CC=C(F)C(NS(C)(=O)=O)=C2C)N=CN(C)C(=O)C=1C
CN1C=NC2=C(C3=CC=CC(COC4=CC=C(N5CCN(C)CC5)C=C4Cl)=C3)C=NN=C21
C1OC2=CC=CC=C2NC=NC=CC1OC3=CC=CC(NC4=CC(C5=CCOCC5)=NC=N4)=C3N
COC=CC=C(C=1N=C(COC2=CC=C(OC(F)F)C(F)=C2S)C=1C3=CC=NC(C)=N3)C=C
C=CC(C)SC(=O)NCC(NC(=O)CNC1=CC=CC2=CC=C(N3CCN(C4CCN(C)CC4)CC3)C=N2)O1
CCCCCCNC(=O)OC1=CC=CC(=C1)COCCC2CCC3=CC=CC=C3CCN2C(C)=O
COC1=CC=C(SNC(C2=CC=CC=C2)=C(Cl)C3=CC=CN=C3N(C)C)OC=C1
O=C(CC1=CC=C(F)C(Cl)=C1)NN=CC2=CC=C(NC3CCOCC3)N=C2
O=C(CC1=CC=CN=C1)NCCOC2=CC=C(S(=O)(=O)C3=CC=C(OCCCCCC4SCCC4)C=C3C)C2
C=1NC=CC=1CN=C(O)CNC(C2=CC=CC=C2F)=C(CN)C(F)=C(OCC3=CC=C(C(F)(F)F)C=C3)C(=O)N
COC(=O)C=CC=1C=C(CN(CCCCCC2C(=O)NCCO2)C3=CC=C(C4=CC=CC=C4)C=C3O)C=1C5=CC=C([N+1](=O)[O-1])C=C5
COC1=CC(N=S(=O)C(C)C)=CC(C2=CC=C(C(=O)O)O2)=C(F)C(OC(F)F)=C1F
O=C(NC=1C=C[NH1]C(=O)C=1)C2=CC(F)=CC(F)=C2F
CC(=CC(=O)C1=CC=CC=C1)CC2CCN(S(=O)(=O)C3=CC=C(C#N)C=C3)CC2
C12C=CC(NCCN1CC(O)CNC(=O)C=3N=C(C4=CC=CC(F)=C4F)SC=3N(C)CCC)=CC=C2Cl
OC(=NC=C1C[NH1]N=C(OCC(O)C)ON=C1C2=C)C=CN=C2NCC=CC=CC[NH1][NH1]C(=N)SN
COC1=CC(C=2C=NN(C)C=23)=CC=C1NC=NC=CC=C[NH1]C3=NCC(F)(F)F
CCN(C1C)CCCN(C2=CC(C=C3C#CC3)=NO2)C1
CCCCN1CCC(CC1)OC(C)C2=CC=CC=C2
O=C(CCCN1C=CC=C(S(=O)(=O)NCCC2=CC(C(F)(F)F)=CC=C2)C1)NO
CNCCC1=CC(=O)OC2=CC(OCC3=CC=CC(Br)=C3)=CC=C12
CC1=CN=C(NC2=CC(C3CC3)=N[NH1]2)C=C1C(C)(C)CNS(=O)(=O)C4=CC=CC=C4
N1CCSC(C2=CC=CC=C2)(C3=CC=CC=C3)O1
CCCNC(C1)=C(NS(=O)(=O)C2=CC=C(NC(=O)C3=CC=CC(CCCCC)=C3Br)C=C2)CCCCC1
CC1=NN(C2CCNC2)N=C1CC=3N=CN=CC(COC4=CC=CC(F)=N4)=CNN=3
CNC(=S)N1CCC(NC2[NH1]C(=NC3CCCCC3)N=NC=C2C(=O)NC4=CC=C(F)C=C4)CC1
CNC(=O)NC=C1C=CC(CNC(=O)C=NC2=CC=C(CN3CCC(C)(O)CC3)C=C2OC=CC)=C1
FC1=CC=C(CCNCCCOC(C2=CC=CC=C23)CCN(C)CC3)C=C1F
N1C=NC2=CNC1CCCCOC(C3CC3)NCC=CC=C2OCCOC4=CC=CC(Cl)=C4F
CC1=CC2(NC=CC(S(C)(=O)=O)=C2C=O)N=C3SC=C(CN4CCOCC4)C3=C1Cl
CN(C)C(=O)C1=COC(CNC(=O)N(C)C2=CC=C(C3=CC=CC(F)=C3)C=C2)=C1
N1C=N[NH1]C=CC=CC(C2=CN=CC(NS(=O)(=O)C3=CC=CC=C3)=C2)=C1
COC1=CC(C2=CC=CC(F)=C2)=C(F)C=C1N3C(=O)C=CC4=CC(S(=O)(=O)NC=5C=CON=5)=CC=C43
COC1=CC=C(CN(CCN2CCCCC2)C(=O)NC(CC(C)C)C(=O)N3CCOCC3C)C1
N#CC(N1C(=O)C(CC(=O)N2CCOCC2)C3CCOCC3CC)C(C(=O)O)CC1
CC1=CC(C)=CC(CC(=O)NC2C3C(C4=CC=C([N+1](=O)[O-1])C=C4)C(O)CC2C3CN5CCCC5)=C1
CCN(CC)CCN1C=NC(C)=NCC1(C)C
CCCCS1C=CC=C(C(=O)NCCOC2=CC=CN=C2C)C1
CC(NC1=CC(C2=CC(Cl)=CC(Cl)=C2)=NC=N1)C3CC3CC(=O)O
COC1=CC=C(OC2)C=C1C3(CC(=O)OC3=C)N2CC=CC4=CC(C)=C5[NH1]N=NC5=C4
COC1=CC=C(N2CCN(C3CCN(CC4=CC=CC=C4)CC3)CC2)C(C)=C1
CC1=CN=CN1CCCNC(=S)NC2=CC=CC(Cl)=C2
O=C(NCC=CN(CC(=O)NCCC1=CC(C2=CC=CN=C2)=CC=C1CC)C(F)F)F
CC1=CC(Cl)=CC2=C1CC=3C2=NN(C4=CC=C(Cl)C(Cl)=C4)C=3CCCCNC
N=O
CC(C)C(CNC1=CC(C#N)=CC(C2CC2)=N1)N3CC(O)C3O
O=C(O)CCNC(=O)C=CC=CC1=CC(C(F)(F)F)=CC=C1CNC=CC=CC(C2=CC=C(Cl)N=C2)=C
CCCCOC1=CC=C(S(=O)(=O)N2CCN(C)CC2)C=C1C3=NC(NC4CC4)=C5N=CN(C)C5=N3
O=CC=1C=C(OCC2=CC(F)=CC=C2NCCF)C=1
CNC(CC(=O)NC1CC1C2=CC=C(C#N)C=N2)=NC3=CC(N4CCCC4)=NC=C3
C1NC2=NC(NC=CN=C3C1(C=CN3CC=C)C)=NC(N4CC5CC4C5)=N2
COCCC(=O)C1CNC=CC2=C[NH1]C3=NC(CC4=CC=CC(OC)=C4)=C(CN(C)CC5=CC=CC=C5)C3=C2C(O)C1O
CC=CN(C1=CC=C(C(N)=O)C(N(C)CCCCO2)=C1C)CC(C)=CC=NN2
COCC1=CC=CC=C1CN=C(O)C2=CC=C(C3=NN=C(C4CCCCC4)S3)N2
COC(=O)C=C1C(CCCN2C=C(C(=N)O)C(C(F)(F)F)=N2)=CN1C(C)C
C1N(CCCC(N2C=NC(C3=CC=NC=C3)=NC=C=N2)C1C4)CCCC=C(C5=CC=C(Cl)C(F)=C5)CC4
CN(C)C(=O)CCNC=C1C(C(C)(C)C)=NC(C2=CC=C(S(=O)(=O)NC)CC=C2)=N1
N1C(C2=CC=NC(N=C(O)C3CCCC4N3C(=O)C5=CC=CC=C54)S2)CCC1
COC1=CC=CC=C1C=C(C(N)=O)SC2=CC(N3CC(C)NC(C)C3)=CC=C2NC
CCOC(=O)C=C1C=CN2C=CC=C(OCCCCN3CCC(O)(C4=CC=C(O)C=C4)CC3C)C21
CC(C)N(C=O)C1CCCC(C1)C(NC(=O)CN2CCC(OC3CCC4=CC=CC=C4C3)CC2C5=C)C=CC=C5OC(C)(C)C
CCCCCC1CCC2=CC=C(O)C(O)=C2CC(=O)C(C)CCCC1=O
CN(C)C1=CC=CC(=O)C(CNS(=O)(=O)C2=CC=CC=C2CC=O)OC=C3C=CNC=CC(C4O)=CC=C3C=C4OC=C1
CC1=NN(C2CCCCC2)C=3SC(C(=O)NCCC4NC5=CC=CC=C5C4)=CC1=3
O=C(NCCCCN1CCC(NC(=O)C=CC2=CC=CC=C2)CC1)C3=CC=CC=C3
C1C(C)CN1CC=C2C=CC(=CCCO)N=C2C
CC(=O)C=CN=C(C=C1C=CC(NC2CC3=C(S(=O)(=O)C(C)C3)CC2=C)C=C1)[NH1]
CC(=O)N(C1=CC=C(F)C(C(F)(F)F)=C1N)C2=NC=NC=C2OCC3=CC=CC=C3C
C12OC=CC=NC2NCCN1C=CC=CC=C(OCCOC)C#N
O=C(C1C2C1CCN2CC3CCCC3)NO
CC1=CC(N2CCN(C)CC2)=NC=3SC(C4=CC=C(F)C=C4Cl)=C(Cl)C1=3
CC(COC1=CC(F)=C(C#CC2=C(C)N=C(N)N=C2N)C1=O)=CC(F)=CN=C
C1=CC=C1CCC2CCCCN2C3=NC(NC45CCNC4)=NC=CC(C6=NC(=O)O[NH1]6)=NC5=C3C=C
COC1=CC2=C(C=C1OC)C(C(=O)C=CC3=CC4=C(C5=N[NH1]C6=NC=CC=C56)C=CC=C4[NH1]3)CO2
O=CC=C(C1=CC=C(Cl)C(Cl)=C1)OC2=CC(OCC3=CC=C4C=CC(Cl)=CC4=N3)=CC=C2
C#CS(=O)(=O)C=CC=C(Cl)C=C
O=C1C2=C(C(=O)N3CCN(C4=CC=CC=N4)CC3)C=CC=C2C=NN1CCOCC
C1C(C)(C)C=NNC=C1C=NOCC(CNC2CNC3CC2CCC3)OC
CC1(C)OC(S)=NC2=CC=C(C3=CCN(C)CC3)C=C21
N1C=NC(N)=CC=C1C=C(O)C=C(O2)C(C=CC=C(C(O3)CCC(F)C(F)C3)N=N2)C=C
O=C1C=CN(CCC2CSC(O)=NC3=CC=C(N=[N+1]=[N-1])C=C3C2)C(=O)[NH1]1
CC1=CC(NC(=O)C2=CC=C(C#N)C=N2)=CC=C1Cl
CCCC=C(C(=O)OC)C(C(=O)O)=NNC1C=CC=C(C2=CC=CC3=CC=CC=C23)C=C1
CC1=C2C=C(C3=NC2(CCCN(CC(O)C4=NC5=CC=CC=C5N4CC)CF)N[NH1]C3=CCC=N[NH1])C1
CNC1CCC23C4=C5C=CC(O)=C4OC2C=6[NH1]C7=CC=CC=C7C=6CC3(O)C1C5C
COC(=O)CC(C1=CC=C(Cl)C=C1)C2CCCCN2
CC1=CC(C)=CC(=C1)C(NC(C)CN2CCCC2)=NCC3=CC=C(C)N=C3C
C1C(=O)NC2CC(C(=O)NCCC1(N(C)S(=O)(=O)C=CC=C(C3=CC=C(C(F)(F)F)C=C3)C=C)C)CCC2
CC1CN(CCC2=CC=C(F)C(F)=C2)CCN1C(=O)C3=CC4=CC(Cl)=CC=C4N3C
O=CC=CC1=CCC=COC(=O)C=CC2=CC=CC=C2OC1
CC(C1)C=C2C(OC=CC3=C(C(=O)O)C=CC(F)=C3C)C=C2CC4=C([NH1]C5=CC=CC=C45)C1=C(Cl)[NH1]CCl
CC1=C(C(N)=O)C(C2=CC=C(OCCS)C=C2)NC(C)=C(C#N)C1=O
O=CC1=CC(N2CCN(CCCOC3=CC=CC([N+1](=O)[O-1])=C3)CC2)=N[NH1]N1
CC=NN=C(CC1CC(C=CC2=CC=C(C3=CC=C(C(F)(F)F)C=C3)N=C2CCO)CC(O)CO1)OO
C1NCCN1CC(=O)NC2=CC=C(C(=O)N3CCC(N4C(=O)OCC5=CC=CC=C54)CC3)C=C2CC
CN(C)CCC1C(C2=CC=C(F)C=C2)OCC(=O)N1CC3=CC=C(F)C=C3
C=CC(O)=NC1=CC=CC=C1CC2CNC=C(C(N)=O)C(C3=CC=C(OCCCC(F)(F)F)C=C3)=NN2
NC(N)=NC(=O)C1=CC=CC(=C12)C(O)C=CN=C(C3=CC(F)=C(Cl)C=C3Cl)C4=CC=CN=C42
CC(C)C(NC(C=C1C=C(COC(=O)C2=CC=CC=C2)C=C1)C(O)CF)(F)F
C=C(CN=[N+1]=[N-1])CNN=C(O)C(=O)NC1=C(C(C)C)C=CC=C1C(C)C
CN(C)C1CCCN(C=CC(N)=C2C=C(NC3=CC=CC(NC(=O)NC4=CC=C(OC(F)(F)F)C=C4)=C3)N=NC2=O)C1
CCC1=C(C)[NH1]C=C1C(=NN(CC(=O)O)C2=CC=CC=C2CC3)CC=C(OCCO)N=C3
CNCC1CN=C(C(=O)NC=2C=C([NH1][NH1]C=C3C=C(N(C)C)C=C3)SC=2)C=NC1=O
CC1=CC=CC=C1CC2=CN=C(C(=O)NC3=CC=C(OC(F)(F)F)C=C3)[NH1]2
N#CC1=CC(F)=CC=C1C=NC(N2CCC(C(=O)O)CC2)=NC=NC(N)=CN=CS
COC1=CC=CC(=C1)CNC2CCN3C2C4=CC=CC=C4C3=O
O=C1[NH1]C(C2CCN(C3=CC=CC=N3)CC2)=C(CCC4=C(Cl)C=CC=C4Cl)C(=O)[NH1]1
COC1=CC2=C(N3CCC(OC4=CC=C(C(C)NC(C)=O)C=C4)C3)C=CN=C2C=C1OCCN5CCOCC5
O=C(N1C2CCC1C(=O)C2)CCC3=NC4=CC=CC=C4N3CC5=CC=C(Cl)C(Cl)=C5
CC1=CC=C(N(CC2=CC=CC=C2C3)CCCCC3)C(C)=C1
COC=C1C=C(CC(C(=O)O)NC(=O)C(C2=CC=C3C(=C2)OCO3)CN=CN=C(OC)NCC4=CC=C)C=C4C=C1
NCC1=CC=CC=C1N2N=CC(C=C3C(O)=NC(N)=N3)=C2C4=CC=CC=C4
CS(=O)(=O)NC(=O)C1=CC(Cl)=C(OC2CCCC3C2C4C(C3)C4(F)COC)C1F
CCCCCCCCNCC1C=2[NH1]C3=CC=C(Cl)C=C3C=2CCN1CC(C)=O
N#CC=C1C(C#N)=CC(C2=CCCN2C(F)(F)F)C3=CC=CC=C3N1
C1OCC(F)CN1C(=O)CN2C=CC3=CN=C(N4C=C5C(C=CN5C(=N)ON)O4)C=CC3=N2
NC(=O)C=CC=C(NC12CC3CC(CC1C3)C2C)CF
COCC(=O)NCC12C(CF)CC(=CC3=CC=C(OC4=CC=CC=C4C(F)F)C=C3)C1(OCC5CN(C)CC5CCl)C2
ClC1=CC=C(N2CCN(C3=CC=C(Cl)C(Cl)=C3)CC2CNC4C)C4C=C1
CC(C)N1CCN(C(=O)C(O)(C2=CC=CC=C2)C3CCC(F)(F)C3)CC1
CNC(=O)C(=O)CNCCCC1N2C=CC(NC(=O)CCN3CCCC(C)C3=N)C=C2C(=O)NC(=O)NC1=O
CC(C1)C2CCC(N3CC4C(CC3)CCN(CCCC5=CC=C(CN6CCCCC6)C=C5)C4C1)CO2
COCC1=NC(NC(C)C)=NC=C1C(=O)N2CCCC(C)C2
C1CC=C1CNC(=O)C=C2CC(=O)C=NC=C(SC3=CC=CC=C3Cl)OC=C2
CCCCCC=C1C=C(S(=O)(=O)NCCC2=CC(C(=O)N3CCCC(C)(C)OC4=CC=CC=C43)=CC=C2O)CC=C1
OC1C(NC2=CC(C3=CC=CC=C3)=NO2)CC4CC5C1C45O
O=C(O)C=CC1=CC([N+1](=O)[O-1])=CCSC(C2=CC=CC(OC(=O)NC3CCCCC3)=C2)=C(F)C1
C1N(C)C=CC=CC21C=NC3=CC4=C(C)C=CC(O)=C4N(C5CC5)C3=N2
CC(C1=CN=CN=C1)N2CCN(C(=O)C3(N)CCN(C4=CC=C5C(Cl)=C[NH1]C(=O)C5=C4Cl)CC3C)C2
CCCCN=C(C)NC(NC(C)C)=NCC=C(NC(=O)NC1=CC(Cl)=CC=C1F)C=C
NS(=O)(=O)C1=CC=C(C2=NOC(CCNC3CCCC3)=N2)C=C1
C12OCC=CC=C(C)C(=O)C=C2C=CC=C1NC3CN(C(=O)CCCC4=CC=CC=C4C)CC3C=C
CC(C)C=CC=CCCNCC(O)C1=CC=C(O)C=2[NH1]C(=O)SC1=2
CC1=NN=C(NC2=CC(OCC3=CC(C(F)(F)F)=CC=N3)=CC=N2)O1
C12=CC=C(CC=C1C=CC=C3C=C(OCCN4CCCC4)C=CC3=N)C2
CC1=NOC(C)=C1C2=CC=CC(NC(=O)NCC3CCCN(CC4=CC=CC=C4)C3=O)=C2
C1=C(CCCCC2=NC=CC=N2)CN1
C1CCN(CC2=NC(C3CCCC3)=CS2)CCN1C=NC=C(CN4CCOCC4)C=C(Br)C=CO
NC1=CC=CC=C1NC(=O)C=C2C=CC3=CC=C(CSCCN4CCC5=CC=CC=C5C4)C=C(Cl)C=C3OC=C2
CNC(=O)C1=CC=C(C=CC(=O)NCC(=O)N(C)C=C(C)N(COC2=CC=CC=C2C(F)(F)F)C3=CC=C(OC(F)(F)F)C=C3C)C1OC=O
CCNC(=O)CCCC1CCCN(CCCOC2=CC=C3C(=C2)CSC3=O)C1
N=C(N)C=C1C=CC2=C(CCC=NC(O)=CC(N)=NC=O)C=C(N3N=CC4CCCC4C3)[NH1]C2=C1
CCCNC(=O)C1=CC=C(NCC2CCCNC2)C=C1
COC1=CC=C(C#CCNC(=O)C2=CC=C(C(F)(F)F)C=C2)C=C1NC(=O)C3=CC=CC=C3
C1OC=CC=C1NC2=C(Cl)C=C(Cl)C=C2Cl
CCCC(NC(=O)CNC1CCC(C2=CC=CC=[N+1]2[O-1])CC1)CC(=O)NC(CC(=O)O)C(=O)CF
CC1ON=C(C2CCCC2)C3=CC(F)=CC=C3C4=NCCN41
C1OC2=CC=C2NCCN1C(=O)C=CC(F)=CC(NCC3CC3)=C
COC(=O)C1=CC=C2C(=C1)NC(=O)C2=C(NC3=CC(N4CCC(N5CCCC5)CC4)=CC=N3)C6=CC=CC=C6
CC1=NN=C(N=C(O)C2=CC=C3C=CC=NC3=C2O)CC=C1CCN
COC1=CC2=C(S(=O)(=O)N2CC=CN(CCCN(S(=O)(=O)CC(C)(C)C)CCC)C=O)CC=C1C
COC(=O)C=C(C)NC(C)=C(C(=O)NCCCN1CCN(C2=CC=CC=C2OC)CC1)CC3=CC=C(CC)C(OC)=C3
COC1=C(C)C=C(C(=O)O)C=C1CC2=CN=C(OC)N=C2N
COC1=CC=CC(OC)=C1OCCNC2CCCCC2CNC=C(CCC3CCCCC3)C4=NN=C(C)C4
C1C=C(OCC2=CC=CC(Cl)=C2)N=CC=NC3=CC=CC=C13
CC1=CC(=N)[NH1]C(C)=C1CN=C(O)CC=NN(CC2=CC=CC=C2N3CC=NC3NC)CN
O=C1NC(=O)C(C2=CN=C3C=CC=CN23)=C1C=CC4=CC(C5CC5)=N[NH1]4
NC1=CC=C(CCN2CCN(C3=CC=C4N=NC=CC4=N3)CC2)C=C1
CC1=CC=C2C(C3=CC=C(C(=O)NC4=C(C)C=CC=C4Cl)S3=C)C=CC2=C1NC(=O)CC5=CC(C)=CC(F)=C5
CCC(=O)NCCCC=C1C=C(OC2CCN(C3=NC(CCC(=O)O)=CS3)CC2)C=C1
CC=C1C=C(N2N=C(C(C)(C)C)C=C2NC(=O)NC3=CC=C(OC4=CC=NC(N5CCN(CC(C)C)CC5)=C4)C=CC=CC=C3)CC=C1
CN1C(=O)N(C2=CC=CC(C(F)(F)F)=C2)C3=C(C(=O)CC3)C1C4=CC=C(C#N)C=C4S(C)(=O)=O
NS(=O)(=O)C1=CC=CC=C1C=CC=CNC(=O)C(O)C(=O)NCCCC
N1C2=NC=NC3=C2C1(C=CC=C4[NH1]C(C5=CC=CC=C5)=NC4=C)CN3C6C7CC8(C6)C7C8
C#CCOC1=CC=C2C(=C1)C(C3=CC=C(C(C)C)C=C3)=NC(=O)N2CC4=CC=C(C(C)C)C=C4
O=S(=O)N=C(NC1=CC=C(Br)C=C1)OC2=CC=CC=C2
O=C(NC(C1C2=CC=CC=C2)CC1C(=O)N)OC3=CC=C(Cl)C=C3
C1C=CC2=CC(NC=3[NH1]C(=NCC4CCCC4N)N=NC=3C5=CC=C(C(C)=O)C=C5)=CC=C2O1
COC1=NC2=C(C)C=C(N=NC3=CC=C(O)N=C3C4=CC=C(Cl)C=C4)C=C2NC1=NC
CSC=C1C=C(NC(C)=CC(C)=NNC(C2=CN=CC=N2)=CC(C3CCNCC3)=CC)N1
C1=CC=C(CCOC2=CC=CC(=C23)C(C)CCN(C)C3)C=C1
O=CC=CC=CC=CNCC1=C(NC2CC2)NN(S(=O)(=O)NC3=CC=CC=C3)C1C
COC(=O)C1=C(CCN2CCSCC2)C3=CC=C(NC(=O)N4CC5=CC=NC=C5C4)C=C3C1C6=CC=CC=C6
CC(C)NC1=C(C=2[NH1]C=C(C=2C(=O)NC)C3=NC=CC=C3C)CN(C=CC4=CC=C(Br)C=C4CN5N=N[NH1]C5)CC1=O
N#CC=CC1=C(O)C2=C(C=C(O)C(C(=O)O)=C2N)CC3=CC=CC=C3C1=O
CCOC=CC=C(C1C(N)=NC(C2=CC=CC=N2)C=CC=C1)C(F)=C
NS(=O)(=O)C1=CC=CC(C(=O)NCCC(=O)NN=CC=C2C=C(Br)C=CC2=C)=C1
CC(=CC1=CC=CC=C12)C=NC3=CC=CN=C3C4=CC=C5C(=C42)CCO5
CCNC(C1=NON=C1N)=NC2=CC(OCCCCOC3=CC=CC=C3)=CC=C2
CN(C)C(=O)CNC=NC=CC1=C(C2=CC=CC(Cl)=C2)C(N3CCCC=4[NH1]C5=CC=C(F)C=C5C=4C3)=N1
CCC(CCC1=CC=CC2=C1)CC=CC(C3=CC=CC(OC)=C3)=C(OC)C(C4=CC=C(OC)C=C4)=C2
C12C(O)CCC2NCC1(NC(=O)CNC3=NC=NC4=C(C(N)=O)C=CC=C34)CC
CN(C)CCOC1=CC=C(C2=CC=C3N=CC=C(C3=C2)C(C4=CC=C(F)C(F)=C4)=NNC(=O)N)CCOC=C1
CCC1=CC=NC=C1C(=O)C2(NCCN(C(=O)CCCCCCCC(=O)NOC)C2=O)C=CC=CCl
COC1=CC2=NC=CC(=NC3=CC=CC=C3NC=C2C=C1O)C
C#CCN(CC=CC=C1N=C(CC)N(CC2=CC=CC=C2)C(=O)C1)C(O)C3(CC=C(OCC)NN3CC4CC4)C5=CC=C(Cl)C(Cl)=C5
C=C(CC1C2OC(C(=O)O)C(O)(C(=O)O)C(C(=O)O)(O2)C(O)C1)OC(OC(=O)C3CC3)C4(C)CC=CC5=C(F)C(F)=CC=C54
O=C(NC1CCN(CCC2CCOCC2)CC1)C3=C[NH1]C4=CC=C(O)C=C34
COC1=CC=C(CC(C2=CC3=CC(F)=C2)CCCCCC(=O)NCCN)C3N4CCN(C)CC4C=C1Br
CC=C1C(C)=CC(C=C2NC=C(NC(=O)CC3=CC=C(CN)C=C3C)N2)=C1
NC(=O)C=C1C(F)=CC[NH1]C(C2=CC=CC(OC(F)F)=C2)=NC1
COC1=CC=CC2=C1COC3CCN(C4CCC4)CC32
O=C(CC12CCCO1)NCCC(NCCNC(=O)C(C3=CC=C(F)C=C3)NC(=O)C4=CN=CC5=CC=CC=C45)C2
COC(CC1=CC=CC(OCC(=O)O)=C1)SC2=CC=C3C(=C2)CNC(O)=N3
N#CCC1CN(C(=O)C2CCN(C3=NC=C(OCC4=CC=CC=C4)N=N3)CC2)C1
CCC(CCCCNCCCCC1=CC=CC=C1Cl)C2=CC=CC=C2
CC(CO)NC1=NC(SCC2=CC=CC(F)=C2F)=NC=3N=C(N(C)C)[NH1]C1=3
COC=C1C=C(C2NCCN3CCOCC32)C=CC=C1S(=O)(=O)NC=C4C=CC(C(=O)N5CCC(CN)CC5)=C4
C1NCCC1NC=CC=C(NC2=NC=CC=C(C3=CC(C(C)(C)CO)=N[NH1]3)C2S)C(F)(F)F
CC1=NC2=CC=CC(C3=C[NH1]C4=NC=C(C5=CC=NC=C5)C=C34)=C2N1CC(C)(C)O
C1OC2=CC=CC=C2OCCC1N3CCN(CCCNC(O)C4=CC=C(C(F)(F)F)C=C4)CC3CCC
O=CCC1=C(C#CCC)C(OC2C3=CC=CC=C3OC2C)(OC4=CC(F)=CC(F)=C4F)N1
CC1=CC=C2[NH1]C=C(CC3CN(C(=O)C4=CC=CC=C4N5N=CC=N5)CC3)C2=C1
O=C(CCNC1CC1C(=O)NON2)CCCC2C=CC=C3C[NH1]C4=CC=C(O)C=C34
O=C(NCCNCCNC1=CNC2=C1)C=C(I)C(Br)=C2
CN(C1)C=CC2=CC=C(C(=O)NCCN(CC3CN(C4=CC=C(Cl)C=C4)C5=CC=CC=C53)CC=C)N=C21
O=C(O)CC(NC(=O)C(CC1CCCCC1)NCC2=C(Br)C=CC=C2)C3=CC=CC=C3
CCCCCC[N+1](C)CCCCCCCCNC(=O)C1=CC=CC=C1C2=CC=C(C3=CC=CC(O)=C3)C=C2
COC1=CC=CC(=C1)CC2CN(C)CCSCC(C)(C(=O)NOCC3CCC(CC3)OCCO)C2=O
CN(CC1=CC=CN=C1)C(=O)NC2=CC=C(C3=CC=CC(C#N)=C3)C=C2
O=CC(=O)N(CC1=CC=C(Br)C=C1)C2=CC=C(S(=O)(=O)NCC3=CC=CC=C3)C=C2
COC=C1C=C(C(O)CCN(C2C=CC=C3C(C=CN(C(=O)OC(C)(C)C)C4=NC=NC(N)=C34)C=C2N)C=O)CC(C)CC=C1
N#CC1=CC=NC(N2CCC(NC3=CC=CC(C(F)(F)F)=C3)CC2C4CCCC4)=NN(C5=CC=C(Cl)C=C5)C=N1
O=C(NC1=CC(C2=CC=CC3=CN=CC=C23)=NN1C4=CC=CCCl)C4
C=CCC(C)(CN1CCN(C=C2C=CC(C3=N[NH1]C4=CC=C(C5=CC=CN=C5)C=C34)=C2)CC1)N(C)C
OC1=CC(CC2=CC=CC=C2F)=NN=C1O
CCC(=O)C(C(=O)C1=CC=CC=C1)NC(C)C2=CC=CC(OC)=N2
O=CC1=CC=CC=C1C2(C3=CC=CC=C3C=C2O)CC
CCC1=NC=NC(NC2CC(OCC3=CC=CC(C)=C3)CCC2)=C1C#CC4=CC=C(N)N=C4
N#CC1=CC=C(N2C=C(NCC(N)CC3=CC=CC=C3)C=N2)C=C1
O=C(N1N=NC2=CC(O)=C3C=C21)NN3CCCN4CCCC4
COC1=CC=C(N2C(=O)C(NC(=O)C(C3=CC=CC=C3)C4=CC=CC=C4)CCCCCC2)C=C1OC
CC1=CC=C(C(=O)C=2SC=CC=2S(=O)(=O)C3=CC=C[NH1]3)C=C1C=CC(C4N5CC(O)C(C)C5)=C6N=C[NH1]C6=CC7=CC=CN7C4
CN1C(=O)NC(=O)C1C2CCCN(CC3=CN=CC(C(C)C)=C3Cl)C2C
CNC(=O)CC=C(NC(=O)N(C)CC1=CC(OC)=C(OC)C=C1)N(CC=CC(F)=CC=CC=C)Cl
CCC(C)C(O)C1=CN=CC21C=CC=CC=3C(=O)C=C(N=C(C)CO)C2=3
CC(C)CC(C(=O)NCC#N)C1=C2C=CC=C1N=C(NC3=CC=CC=C3)N2C4=CC=CC=C4
NCC1=CC=C(CNC2=NC3=CC=CC=C3N=C2C4=CC=C(C(N)=O)C=C4)C=C1
C1=NC=C(C(O)(CNC=CC2=CC(N=[N+1]=[N-1])=CC=C2N)C=C3C=C(C(=N)N)C=NC3)C1Cl
COC=CC1=CC=NC=C(O)N=C(CN2CCN(C3=CC=C(Cl)C=C3)C2)N=C1
COC=C1C=CC=NC2=NC3=CC=CC=C3C=C2OC(CN)CO1
N=C(N)NCCCC(NC(=O)CN1CCN(S(=O)(=O)C2=CC3=CC=C(Cl)C=C3S2)C=O)C1C(=O)C4=NC=CS4
CNC(=O)C1=CC=C(C2=CC=C(CC(C#N)NC(=O)C3NC4CCC3C4)S2)C=C1
COC1=CC=C(S(=O)(=O)N(CC2=CC=C3C(=C2)OCO3)C(CCCNC(=O)OCC4=CC=CC=C4C)(O)NOC)C1
C1#CC2=CC3=CC(NC3=NC=CC=CC2(CNC4COC4=C)N)C1
CC(=O)OC=C1C=CC(CN2C(=O)N(CC3=CC=C(C(N)=O)C=C3C)CC4=CC=CS4C(CC5=CC=CC=C5)C2=O)=C1
CNC(CN1CCOCC1)C(=O)N2CCCCNC3=NC4=CC=CC=C4N3CC56CC7CC(CC(C7)C5)C6CC2
C1OC=CC(NCCCN1CCCOC(=O)C2=CC(Cl)=CC=C2CCC)(O)C=CC=CF
C1NC1(CNCCC(C2=CC=CC=C2)(C3=CC=C(F)C(Cl)=C3)CC)NC(=O)C(C)C
CN(C)CCCNCCC1C(=CC=C2C=3[NH1]C4=C(C=3CCC5C4)C(=O)N(C6CCCC6)C2)C5C1
COC1=C(N)N=CN=C1N2C=CC=C(C3=CC=CC=C3S(=O)(=O)N(C)CC)C2
C1OC=CC=C(OC)C(SC=NC2=C(NCCCO)C=NC(N(C3)C)=N2)=CC=C13
O=CC1C(NC(=O)CCOC=C(F)C(F)=C(C#CC2=CC=CC(C(=O)O)=C2)C)CSC1
N#CCC1NN=C(C2=CC=C(OCC3=CC=C(F)C=C3)C=C2)OCC1C4=CC=CC=C4
COC1=CC=CC=C1NCCN(CCCCN2N=C(N3C=CC4=CC=CC=C43)C=CC2=O)C
COC1=CC(C2=CC3=NC=CC=C3C(OCC4CN=C(O)O4)=N2)=CC(O)=C1F
COC=C1C=C(OC2=CC=C(NC3=NC=CC(C(F)(F)F)=N3)C=C2F)C=CN=CC=C1OCCCNCCN4CCN(C)CC4
CCC(C)COC1=CC=C(OCC2=NC(C3=CC=C(OC)C=C3)=NO2)C=C1
COC(=O)C=C(C)NC(=O)N(C(=O)NC1CCC(C2=CC=C(CCN3CCCC3)C=C2)C1)CC4=CC=CC(C(F)(F)F)=C4
CC(NC1=NC=C(F)C(N2C(=O)OCC2C(C)O)=N1)C3=NC=C(C(=O)NC4CCC(C(F)(F)F)CC4)C=C3F
COC1=CC=CCCCN(C)C(=O)C2=CC(OC)=C(OC)C(OC)=C2C1
CC1=CC=C(COC(=O)NC2CC(CC3=CC=CC=C3)CCC2)C=C1C
CC1=CC=C2C(OCC3NC4=CC(N5N=NC(C6=CC=CC=N6)=N5)=NC=C4C3)=CC=CC2=N1
COC1=CC=C2OC(C(NCC3=CC=C(N(C)C)C=C3)CC4CC4)=NC2=C1
O=C(NCC1=C[NH1]C2=CC=CC=C12)CCCCC3CCN(C(=O)NC4=CC=CC=C4)CC3
CCCCC1=NN(CCCC)C(=O)N1CC=C2C=C(C3=CC=CC=C3S(=O)(=O)NC(=O)CC4=CC=CC=C4)C=C2
N#CN=CCC1(C2=CC=C(C=CC3NCC(C4CCCCC4)CC3)C=N2)CCCCC1
O=C(NC1=CC=CC=N1)C2=CC3=CC=C(NC4=CC=CC=C4)N=C3OC2=O
CCC=C(C(=O)NCC1=CC=C(F)C(F)=C1)C=CC=CN2CCN(C3=CC=C(OCCCN(C)CC)C3F)C2
CC(O)CNC(=O)C1=CC=C(NC=C2C=NC3=CN=C(NCCOC)C=C23)C=N1
O=C(OC=1C=CSC=1)NCC2C(CC(C3=CC=C(OCC4=CC=CC=C4Cl)C=C3)C(=O)NC5C6=CC=CC=C6CC5OC)C2
O=C(O)CCSC(CC1CCC(C(=O)O)CC1C)C2=CC=CC=C2
CCNC(=O)N1CCN(C(C)C2C=NC3=CC(F)=C(F)C=C3N2C4=CC=CC=C4C5)CC=C(Cl)C(Cl)=C5CC1
CCC1C=C2C(OCCCS(=O)(=O)N)C=CC=C2NC(=O)NC1CC3=CC=CC(C(=O)N(C)C)=C3
CNC(=O)C=CC(C)CCCCC(C1)C(O)C2=CCCCC(C3)C(=O)CCC3(C)CCC12C
CCC1=NC(N)=NC(N)=C1C2=CC=C(Cl)C=C2
CC(=N)NCC1=C2NC(=N1)C3=CC=CN=C32
CCC(NC(=O)C(CC(C)C)NC(=O)OCC1=CC=CC=C1)C(=O)C(=O)C(=O)NCC(NC(=O)C2=CC=C3C=CC=CC3=N2)CC
COC1=CC(C(F)(F)F)=CC(CCCN(C2=NC=CC=C2C(F)(F)F)C)=C1OC
CCCOC=CC(C)=CN=C1[NH1]N=C(C)C1=N
CN(C(=O)CCCOC1=CC=C(OC2=CC=C(OC(F)(F)F)C=C2)C=C1C3)CCCC3
O=C(O)CC=1SC(C2=CC=C(F)C(C(F)(F)F)=C2)=NC=1C3=CC=C(N4CCOCC4)N=C3
CCSC1=CC=C(CC=C2C(=O)NC3=CC=CC=C3O2)N=C1
OC=CC1SC(C2=C3C=CC(C(=O)NC4CCCCCC4)=C3)=NC12
O=C(O)C1=CC(Cl)=CC=C1NS(=O)(=O)C2=CC=C(C(S)CC3=CC=CC=C3Cl)C=C2
CC#CC(O)CCC1CCCC2=CC(NC3=NC4=CC=CC=C4C3)=CC=C2C1(C)C
C1C(C2)NC(=O)C1(NC(=O)C(CC(C)C)SC(=O)NCCCNCCOC)NC3=CC=CC=C32
O=S(=O)(NC1=NC=NS1)N2CC=CC=C2OC3=CC=C(Cl)C=C3C=NOC(O)=N
O=C(CN1CCC(NC2=CC=C(C3=CC=C(C(F)(F)F)C=C3)C=C2)CC1)NCN4CCCCC4
CC(C)CCCNC(=O)OC1=CC=CC2=CC=CC=C12
CCN(CC)CCCC1OC=CC=C(CC(CC)C=N)C1
CC1NC2CC(NNC=CC=CC2(C3=C(CC4=CC=CC=C4)C5=NN(C)C(=O)C(NC)=C35)C)C1
CCOC(=O)C1=CC=C(NCCN(C(=O)NS(=O)(=O)C2=CC=C(C)C=C2)CC)N=C1
N#CCC(N1C=C(C2=NC=NC=3[NH1]C=CC2=3)C=N1)C4=NC5=CC=CC(C6=CN=CN=C6)=C5S4
O=C1N(CCCl)CCN1C=C2C=CC(C3=NC(C4=CC=CC=C4)=NN3CC5CNC5)=C2
FC(F)(F)C1=CC=CC=C1CC2CCCN2C3=CC=C[NH1]3
CC(C)OC1=CC(NS(=O)(=O)C2=CC=CC3=CC=CN=C23)=CN=C1N
COC=C1C=C(C(=O)C=NN(C2COC2)C=CC3=CC=C(OCC4CC4(F)F)C=C3Cl)C=N1
CCC1=CC=C(CC2=CC=NC(NCC3=CC=CC=C3)=N2)C=C1
C1C=NC1C2=CC=CN=C2OC=C3C=C(C(=O)N4CCCCC5=CC=CC=C54)C=C3CS
CNC(=O)C=C(C1=CC2=C(F)C=C1)OC=CC(N(C)S(C)(=O)=O)=C(C3=CC=CC(=C34)C5=CC6=CC=CC=C6N5CC7=CC=CC=C7)C4C=C2
CC(C)(C)CS(=O)(=O)CCCOC1=CC2(C=CC=C(C(=O)NCCNC(=O)C3=CC=CC=C3OC)C2=C)C=C1O
CC=1SC(C2=CC=CC(F)=C2)=NC=1CCOC=CC3=C(C=CC=CC4SC(C)=NC34)OC=C
C1C=CC(C)=C(C2=NC=CC3=C(S(N)(=O)=O)C=CC=C3N2CC=C1)C
CCCCCCNC=NC(C1)=CN=C(NCCC2=CC=C(C(=O)NC3=CC=CC=C3N)C=C2)N=C1NCC(C)(C)CCC
CCN(CC1)C=CC=C(C=C2C=C3C(C(=O)N(C)C)=C(C#N)C=CC=C3NC(=O)C2=O)N1
CC=NN(C1CCCCC1=2)CSC(C(=O)NC3CCN(C4CCC4)CC3)=CC=2
NC(=O)C1=CC=C(OCC2=NN=CC=CC(C=C3C=CC=CN3O)=NNN2C)C=N1
CN(C)CCC(O)CNC(=O)C1=CC=C(NC2=NC=CC(C(F)(F)F)=N2)C=C1
N1=C(N)C=CC=CC1CN2CCC(NS(=O)(=O)C3=CC=CC(Cl)=C3C)C2Br
CCCCN1CCCC1CCNC(C2=CC=C(F)C=C2)C3=CC=C4C(=C3)CNC4=O
O=C1NCCC[NH1]C(C2=CC=NC(C3=CC=C4C=CC=CC4=N3)=C2)=CC1
CNCCC=1CN=C(COC2=CC=CC=C2O)N=1
C1CCN(CC2=CC=CC(=C2)C(=O)C=CC=CC3NCCCS3CN=N[NH1]N)CO1
CC=C1CN=C(C(=O)NC2=CC=C(F)C(C3(CF)CC(C(F)(F)F)OC(=N)N3)=C2)[NH1]C1C4=CC=CC=C4
C=1CN=C(NC(=O)NCC2CCN(S(C)(=O)=O)CC2C=O)C=1C3=CC=C(C#N)C=C3
C=C(C1)CNC(O2)=CC(=NC(=O)NC3=CC=C([N+1](=O)[O-1])C=C3N)N=C21
O=C(NCC1CCC(CCN2CCOCC2C)C1)C3=CSC(C4=CC=CC=C4)=N3
CC=CC(C)(C)NC1=CC2=C(C=C1Br)N2C(=O)C3=C(F)C=CC=CC=CC=C3
C1C(=NOCCO)CC=CC=NN=C1CC=C(F)C2=CN=C3C=C(C=C3C2=C)N(C)C=C
NC1=NC=C(C2=CC(C3CCN(CC4=CC=CC=N4)CC3)=NC(C5=CC=CN=C5)=N2)S1
CC=C1C(OCC2CN(C3=NC(C4=CC=NC=N4)=CC(=O)N3CC)COCC2)=CC=C1Cl
O=C(CC1=CC(F)=CC(F)=C1)NC=NC(N2CCCCOC2)=CCC3=NN=NN3C=N
O=C(CCC1=C[NH1]C2=CC=CC=C12)NC3CCN(CC4=CC=CC=C4)CC3
CC1=CC(N)=NC(C2=CC=CC=C2NC3=CN=CC(CCC(N)CC)=C3)=N1
CCCNC(=CNCCC1CCCCC1C)C=O
CNCCN(CC1=CC=C(CNC(C)C(O)C=C2N=CSN2)C=C1)F
CC=NOC(=O)C=CC=CS(=O)(=O)N(CCC1=CC=CC=C1)C(=O)CC(O)CNCC=CC=CC(CN)=N
CC(N1C=NC(NCCC2CCCO2)=C(F)CN=N1)=CC=C(F)C(F)=C
C1C(O)C(C=C2C=C(OCCCC1(CCN(C(=O)CCC3(N)C(F)C(F)(F)CC3C)COCC)C)C2C4)=CC=C(C)C=C4
O=CNCC=CC=C(NC(=O)C=CC1=CC(N2CCCC3=CC=CC=C32)=CC=C1)Cl
C1C(=O)NCCN(C=CC(NC(O)=NC(C)C2=CC=C(F)C=C2F)=NC1C(O)=NC3=CC(C#N)=CC=C3F)F
O=C(NC1=CN=CC=N1)NCC2C(COCOS)C2C3=CC=CC=C3
CCCN1CCN(CCOC(C2=CC=C(F)C=C2)C3=CC=C(F)C=C3)CC1
CC(C1=CC(NS(C)(=O)=O)=CC=C1N)C2CN(CCCOC3=CC=C(C4=NOC(CC5CCCC5)=N4)C(F)=C3)CC2
O=C(CCNC(C1=CC=CC=N1)=CC=NN(CCCCN2CCOCC2=O)C)C3=CC4=CC=CC=C4S3
COC=C1C=C(NC(=O)CC(C(=O)NC2=CC=NN2)CCC3=CC=CC=C3)C(OC)=C1Cl
ClC1=CC=C(NCC2N(C=CC3=CC=CC=C3O)C(F)(F)CC2C)C1
COC1=CC=C(CNC2CC2C3=CC=CC=C3)C=C1OC4CCCC4
CCCCNCC(COC(C1=CC=C(N2CCC(C3CCN(C)CC3)O2)C=C1)N4C=NC(C(F)(F)F)=N4)N
C1=CC2=C(N=CN3N=NC(C4CCC(CNCC5CC5)CC4)=C23)[NH1]1
NC1CCN(C2=NC=NC3=CC(C(N)=O)=CN=C23)CC1NCC4=CC(F)=CC=C4F
C1C=CC=C1C(=O)NC=C2C(CN(CCS)CC)C=NC=N2
COC=CC=C=CSC=1[NH1]C(CC2CCC2)=CC=1C#N
CCCC1C=NN=C(SCC2CC=3C=CSC=3C=N2)N1C4=CC=C(C(C5)(C)CC6CN(CCC(F)(F)F)CC6C5C)C4
NC(=O)C=C1C=C(C2=NC=CN=C2OC3=CC=C(C4=NN=C(O)C5=C4CCCC5)C=C3)C(C(F)(F)F)=N1
CC(=O)N=C(N)N1C2C3CC(CCC3CN2C(C)C=CC=C(C(F)(F)F)C=C)C1
CCC(O)(C=CC1=C(C(=O)N(C2CCCC2NS(=O)(=O)C3=CC=C(Cl)C)C3C1)CF)CC(F)(F)F
O=C(CCCCCN1CCN(CC2=CC=CC=C2)CC1)C=C3C=C4C=NN(CCNC(=S)C5=CC=CC=C5)C3=N4
CC1=NC(N)=NC(N2)=C1CC(=O)N2CC3=CC=C(OC(F)F)C=C3
CCCCNC(=O)C=CC1=C(OCCCNC2CN(C(=O)CC3=CC=C(OC)C(OC)=C3C)CCC2)C=C1
CC(C)OC=CC=C1[NH1]N=C(C2=CC=C3C(=C2)CCN3C(=O)C=4C=CSC=4)C=C1Cl
C1N(C)C=CC=C(C2=C[NH1]C3=NC=NC(NC4=CC=CC(Br)=C4)=C23)C=C1
O=CNC=O
CC(C1)OC2=CC(OCC(=O)O)=CC=C2C(C3=CC=CC=C3)=C1C=CCCCCCCCNC4=CC=CC=N4
CC(=C(C1=CC=C(Cl)C=C1)C2=CC=C(CNC3CCN(C)CC3=O)C(F)=C2)C4=CC=C(OC(F)(F)F)C(F)=C4
COC=C1C=C(C2=CC=C3N=CN=C(NC4=CC=C(F)C=C4F)C3=C2)C=C1OC
FC1=CC=C(OCC2CCN(CCC3C4=C(C=CC5=C4C=CC=[N+1]5[O-1])CC3)CC2)C=C1
COC1=CC=C(Cl)C=C1S(C)NC(=O)NC2=CC=CC(CO)=C2
CNCCN=C[NH1]C1=C(N)N=CN=C1
O=C1C2=CC=C(NC(=O)C3=CC=CO3)C(NC4CCOCC4)=C2S1
O=C(NC1=CC=CC=2[NH1]N=CC1=2)NCCC(O)(C3=CC=CC=C3)C4=CC=CC=C4NC5=CC=CC=C5
COC1=CC=C(C(=O)C(CC(C)C)NC(=O)C(CCC2=CC=CC=C2)NC(=O)C3=CC=CC(C)=C3)C=C1
C1OC=CC(C2=NC(C3=CC=CC=C3CCCOC)=C[NH1]2)=C1O
CC(NC1=NC=CC(N2C=NC3=CC=NC=C32)=N1)C4=CC=CC=C4
N=C1NC(C2=CC=C(OC3=CC=CC=C3)C=C2)(C(N)=O)CCN1CCC4=CC(C(F)(F)F)=CC(C(F)(F)F)=C4
COCCNC1=C(C(=O)C2=CC=CC(Cl)=C23)C=CC=C(CNC(=O)C=4OC5=CC=C(O)C=C5C=4)C=C31
CC(C)N1N=C(C2=CC=C(OC(F)(F)F)C=C2)C3=C(N)N=CN=C31
COC1=CC=C(CC(=O)O)C=C1C2=CC=NC3=C(F)C=CC=C23
COC1CC2C(CC1)CC3=CC=C(OCCCC4=C[NH1]C=N4)C=C3C2NC(=O)CN=C(C5=C(Cl)C=CC=C5Cl)OCC(C)C
CC(C)(CCNC1CCNC1)OCOC=CC(Cl)=CC[NH1]C(=O)CC
CCCOC1=CC=C(C2=CC=C3C=CN=C(NC4CCOCC4)C3=C2)C=C1
N#CC=CC(NC1CC=C(C2=CC=CC(OC(F)(F)F)=C2)O1)OC3CCOCO3
O=CC1C(O)C(C2=CC=C(NC3CCCCC3)C=C2)C4=CC=CC(C5=CC=CC(Cl)=C5F)=C4O1
COC1=CC(OC)=C(OC)C=C1C=C(C(F)(F)F)C=C2NC(=O)C=CC3=CC(S(=O)(=O)NC=4C=CON=4)=CC=C32
CC1=CC=CC=C1NC2=NC3=CC=CC=C3N=C2CC=C
CN=C(N)C1=CC=CC(NC2=CC(NC3=CC=CC=C3)=CC=C2Cl)=C1
CC1=NC(S(C)(=O)=O)=CC=C1NC2=NC=NC(OC3CCN(C(=O)OC(C)(C)C)CC3)=C2F
CNC1=C(NC(=O)CC2=NC(C3CC3)=C(OC4CC4)C=C2C)C5C=CC5C(C6=CC=C(F)C=C6)C1=O
CC1=NC=CC1(C(=NC2=CC=CC(Cl)=C2)NC=CN=C)CNC(C)C
CCCC(C1)SC(N2CCCNCC2)=NC1=O
CC(C)CC1N(CCC2=C(C3CC3)OON2)CCN1C(=O)C4=CC=CC(C5=CC(O)=CC=C5F)=N4
OCC1C(O)C(O)C(O)CN1CC2CNCCN(C3=CC=CC=C3F)C2
CS(=O)(=O)CC(NC(=O)C(NC(=O)NC(CCCN1CCC(C2=CC=CC(Cl)=C2Cl)CC1)C3CC3CF)(F)F)C
CCCCCCNC1COC=CC=CC=CC=C1C2=CC=CC=C2C
CN(C)C1=CC=C(C=NN=CC(N)=NC=CC=CN)C=C1
O=C(NC1=CC(C(F)(F)F)=CC=C1OCCCC2COC=3N=NNC=3)C4=CC=CC=C42
COC1=CC(C2N=C(NC(C)=O)C3=CC=CC(Cl)=C32)=CC(Br)=C1O
CC(NC1=NC=NC(N)=C1C#CC2=CC=C(F)C=N2)C3=NC4=CC=CC(Cl)=C4C(=O)N3C5=CC(F)=CC(F)=C5
C1C=CN=C1NC=CC=C(N2C=CC(NC3=CC=CC(C#N)=C3N)C=N2)CF
CCCNC(=NNC(=O)C1CCCC1C)C=O
NCCC(N)C(=O)NCCNCC(=O)N1C(C(=O)NC(C2=CC=CC=C2)C3CCC3)C(C4=CC=CC=C4)C5=CC=CC=C51
CCC(=O)NC1=CC(NC(=O)N2CCC(F)(F)CC2C(=O)NCC3=CC=C(F)C=C3)=C(Cl)C=C1F
O=C(NCC(O)CCl)N1CCC=C(C2=CC=C(N=C(O)N3CC4=CC=CC=C4C3)N=C2)C1
COC1=CC=CC=C1C2=CC=CC(NC3=CC=CC(OCC(C4)CCCC4C3)=O)=N2
CCC=C(C1=C2C=CN=C1S)C=NC(C3=CC(OC)=CC=N3)=NC(NC4CCC(C)(O)C4)=C2
CCCCNC1C=CC=C(C2=CC=C3C=C2CCN3C(=O)C4=CC=C(C5=CC(O)=CC=C5Cl)O4)C1
COC1=CC=CC(OCC=C2C=CC=CC2C3=CC=CC=C3)=C1
O=C(O)CC=C1C=COC2(C=CC=C(OC3CCOC3)C(CO)=C2N)C=C1
CC(C)CN(CC1=CC(Cl)=C2C(=C1)OCCCO2)C(=O)CCN(CC3=NC=CC4=CC=CC=C34)CC
CN(C)CCCOC1=CC=C(C2=CC3=C(N)N=CN=C3[NH1]C2=O)C=C1
COC1=CC=C(F)C=C1C2=CC=NC=3[NH1]C(CCN4C5CNC4(C)CCC5=C)C2=3
C1C=CC=C(F)C1NC2=C(NC3=CC=C4C=C3CCC4CC)OC=N2
O=C(O)CC(NC(=O)NCC1C(CF)(CF)CC1C(=O)CCSC)C2=CC=CC=C2
CCC(CC)C(=O)NC1=CC=C(N2CCN(C3CCN(C4=CC=C(C(C)(C)C)N=C4)CC3)C(C)C2)N=C1
N#CC1=CC(F)=CC=C1C2=CC=NC=C(NC(N3)CCCS3)C(F)=C2
N1CC2CCC1(CNC=NC3=C(Br)C(Br)=C(Br)C(Br)=C3[NH1])CC2
CCNC(=O)CC(O)C(NC1=CC=C(C=2C=NN(C(C)C)C=2)C=C1OCCF)C
OCC(CCC1=CC=C(Cl)CCl)=C1N2CCCCC2
FC1=NC(CC2CCCC3=CC=CC=C32)=NC(NC4CC4)=N1
COCCNC(=O)C=CN=C(NC=C(NC(=O)NCC1=CC=CC=C1Cl)CC=CN=CC=N)C=CCC
O=C(NCC1CC1NC23CCCC2C3)C4=CC=CS4
ClC1=CC=C(C2=C[NH1]C(NC3CCNCC3)=N2)C=C1
CCC(NC(=O)OCC(=O)NC12CC3CC(CC(C3)C1)C2)C(=O)C(CC4=CC=C(OC)C=C4OCN)CC=CC(=O)O
C1C(=O)NCC(C(=O)NC2=CC=C(C)C=C2)C1OC3=CC=CC(NC(=O)CNC4=CC=C(NC(C)=O)C=C4)=C3C
C1C(=O)C=CN1C=C(OC)C=CC(=O)[NH1]C=C(C2=CC=C(F)C(C)=C2)C(N3CCOCC3)=C
COC=C1C=C(N(CC(=O)O)C2=CC=C(Cl)C=C2)C(N3CCN(CC(=O)N(C)C)CC3C)=C1
CN1C=C(C=C(C2=CN=CC=C2NC3CC3)NC4CC4)C=N1
CCC#CCOC=CC=C(S(=O)(=O)C1C(C(=O)NO)CCCN1S(=O)(=O)C)C
CC1CC2C(NC(=O)OCC(=O)N(C(=O)C(COCC3=CC=CC=C3)CCC)C)(C2)C1
COCC12N(C=CC3=CC(C)=NNC(N4CCC(NS(C)(=O)=O)CC4)=NC1(NCCOC)C3)OC2
O=C1[NH1]C(C2CCC(C3=CC=CC=C3)CC2)=C(OC4CCCCC4)C=C1C5CC5
CC1=CC=CC(C=2OC=NC=2C(O)=NCC=NN(CCC3N(C)CCOCC3)C)=C1
COCCOC(=O)C1=CC(NC(=O)NC2=CC=C(CNCC3=C(F)C=CC=C3Cl)C=C2CN)=CC=N1
CNN=CC1=CC(C2=CN=C[NH1]N=C(C3=CC=CC(NC4C(O)CN(C5CC5)CC4=C3)C)C2)=CC=C1
CC=C1N=CC(C2=CN=C(N3)N=C2N4CCC(O)C4C3)=C1
C1CC(C)COC=CC=C1C=CC(C=CC2=CC=C([N+1](=O)[O-1])C=C2)=NC(OC)=N
CS(=O)(=O)NC1CC(OC=C2C=C3C(C=CN3CC4=CC=C5N=CC(F)=CC5=C4)=C2)CC1
N#CC=CC(NC=CC(F)=CCCN1CC2CC1CO2)=CC=CNC3CCNCC3
NC(=O)C=C1N=CC(CSC=CN=C(N=C(O)N2CC3=CC=CC(F)=C3)O2)S1
COC1=CC=CC=C1NC2=NC=CC(=N2)CCN(CC3=CC=C(C(=O)O)C=C3)CC
N=C(NC=CC1=CCOC(=O)C12C=CC3=CC=CC=C3OC2)CC4=CC=CS4
CC(C1)C(NC2=NC=C(C(=O)NO)C=N2)CCCN1C3=CC=C(C4CC4)C=C3
ClC=CN=C(NC1=CC=CC(C2=CC=CC=C2)=N1)C=CNCC3=CC=CC(Cl)=C3
O=C(C1CCCCC12)NCCN(C=NN=C(N3CCC(N4CCCCC4)CC3)C5=CC=CC(OCCCN(C)C)=C5O)C2
CC(=O)NCC(=O)NCCC(N1C=C(C2=CC=C(F)C=C2)C3=C(Cl)C=NN13)CC
NC(=O)C1=CSC=C1N2C(=O)C3=CC=CC=C3C2=O
CN1CCC(O)(C2=CC=C(Cl)C(Cl)=C2OCC3=CC=CC=C3)N(C)C1=O
O=C1N(CC=C2OC(N3CCC4(CC4)C3)C)CCN2C5=CC(Cl)=CC=C5N1CC(O)C(F)(F)F
C1S(=O)(=O)NC=CC=CC1C(O)CNC(C2=NOC(CC3=CC=C(C(F)(F)F)C=C34)=N2)CCCC4=C
O=C(O)CC1COC2=CC3=C(C=C21)OC=C4C(OC5CCOCC5)=CC(C6=CC=CC=C6)=C4CC3
CNC(CC1=CC=CC=C1)C(=O)NCCC(O)CNC2CC(N(C3CC4CCC3)CC5=CC=CC(OC(F)(F)F)=C5)C4C2
C1C(C2CC2)NC=C(Cl)N=C1N3CC(N)C(O)C(F)C3C=O
CC1=CC=C2N=CN=C(NC3=CC4=C(SC5=NC=CC(N(C)C)=C54)CC3)C2=C1
NC=NC1=C(Cl)NC(C2CC3CCC(=O)N3C2=N)C(NCCCO)=N1
N#CC(=CC1=CC=CC=C1)C(=O)NCCCC2(CC3CNCCO3)C(=O)C(C4=CC=C(OC)C=C4)NC5CCCCCC5CC2
COC1=CC(N)=C(Cl)C=C1C(=O)CCCCN2CC=C(C3=C[NH1]C4=CC=C(F)C=C34)CC2
CC=CCCC1=NC2=CC(C)=CC(O)=C2C(CCCCCCC(=O)N)OC=N1
CCC1=NC(C2CCN(C(=O)C3=CC=C(NCCO)C=C3OC)C2)=NO1
CCOC1=NC(C(F)(F)F)=CC=C1CNC(=O)C(NC(=O)C(C2=CC=C(Cl)C=C2)C(F)F)F
O=[N+1]([O-1])C1=CC2=CC(=C1)CC(CCN3CCC(O)C3)O2
COC1=CC(NS(=O)(=O)C2=CC=CC(Cl)=C2)=CC=C1NC(=O)C=CC=C(NCCC(N)CC)C
O=C(O)C1=CC=CC(=C1)N=C(C=C2C=C(OC3CCNCC3COC4=CC=CC(Cl)=C4OC)C2F)NCCCCCCC
COCCC1C(C2=CC=CC(C3=CC=CC=C3)=N2)N4N=C(C5=CC=CC=C5F)C=C4C(O)=N1
CC(C)NC(=O)N1C=CC=C(CNC2=NC(N3CC4=CC=CC=C4N=C3O)=NC5=C(N)N=CN=C52)C1
CNC(=O)C=C(C1=CC=C(F)N=C1)OC=CC(N(C)S(C)(=O)=O)=C(C2=CN=CC(=C2)C3=CC4=CC=CC=C4N3C5CCCC5C)C
C1OC=NC=CC=C1C=CC(C(N)=O)=NC(CCCN)=C
C1C(NC2=NC(N)=NC(N)=C2C=N)C3=CC=CC(Cl)=C3C1=O
C=C(C=NN=CC(NCC1CCNCC1)=CC(OCCCOC2=CC=CC=C2OC)=NN)CCOC3=CC=CC=C3
CCOC1=CC2=NC=C(C#N)C(C3=CC=CC(Cl)=C3)=C2C=C1NC(=O)C4=CC=C(N5CCC5)N=C4
COCCCN(C)C=C1N=C(C)C=C(NCN=CC(C2=CC=CN=C2OC)=CNN)N1C
CSC1=CC=CC=C1C2=CC=CN=C2OC3=CC=C(NC4=CC=CC=N4)C(Cl)=C3
O=C(C1=CC=CC=C1Cl)N2CCC(CCCCC3=CC=CC=C3Cl)CC2
O1C2CCC(NC=NC=CC1(N3CCC(OC4=CC=C(C(F)(F)F)C=C4)CC3=N)C)C2
C1C=CC=C(C2NCCC(C3=CC=CC4=C3CCO4)C2C)C1C=C5C=C6N=C(NC7=CC=C(O)C=C7)SC6=C5
CN1C=C(C=2C=CN(CC(=O)N3CCN(C4=CC=CC(C)=N4)CC3)C(C5=CC=C(Cl)C(F)=C5)=NC=2)C(Cl)=C1
C1=CC=C(C2CN(CCCCC3=CC=CC=C3)CCO2)C=C1
N#CC1=NC(C2=CC=CC=C2)=CN3C(C=CC=CC(NC4CCC(F)(F)CC4C5)=C3)=CN=C15
CC1(O)CCC(N2C=NC3=C(NC4CCC(NC5=CC=CC=6[NH1]N=CC5=6)C4)N=CN=C32)C1
C=1COC(CC2=CC=CC(C(=N)N)=C2)=NC=1C=CC3=C(Cl)C(COC4=CC=C5C(=C4)CC(NC)CO5)=C3
NC1=NC=C(C2=CC=CC3=CC=CC=C23)N=C1C(O)CC(CO)C
C1CNCC=CC=C1C2=CC(C(N)=O)=NN2C=CC=C(C3=CC=CC=C3S(=O)(=O)NC=4ON=C(C)C=4CC)CC=C
O=CC1=CC(OC(C2=CC=C3[NH1]C=CC3=C2)C4CCNC4)=CN1C5CCOCC5
C1C=CC(COC(CCN2C(=O)C3=C(C)[NH1]C(C=O)C3C=C2C)CC4=CC=C(NCCCC=O)C=C4CC=C1)O
COC1=CC=C(C2=NC(CN3CCN(CC4=CC5=CC=CC=C5O4)CC3)=CS2)C=C1OC
O=C1CC2=CC=CC=C2N1CCCCN3CCN(C4=CC=C(Cl)C=C4)CC3
CC=1C=C(CN2CCC(CC2)CN(C3=CC=C(C(=O)O)C=C3)C=O)ON=1
C1OC=NC(NCC=C(C2=CN(C)N=C2C)O)C(N3CC(F)(F)C3)=C1
O=CC1=CC(F)=CC=C1O
CCCCCNC(=O)NC1=C(C)C=CC=C1OCCCN2C=NC(C3=CC=CC=C3)=C2
CC(CS)CCCSC(C(=O)O)=CN1N=CC(C#N)=C1NC2=CC=CC=C2C=O
CC1CC=2C=NN(C3=CC=C(F)C=C3)C=2C=C1CCCOC=CC=C(C4=CC=CC=C4C(F)F)F
COC=CC=C1C=CN(CCN)C=NC(C2CCOCC2)=NC=C1C=C
CCN(C1=NC(N)=C(C(N)=O)N=C1C(F)F)CCN2CCOCC2
O=COC(O)(CC1=CC=C(OC2=CC=CC=C2C(F)F)C=C1)CC=C(F)C3=CC=CC=C3
CN1N=C(C=2C=N[NH1]C=2)C=C1CCCC=CC(CCC(=O)O)=CC=3[NH1]N=CC=3
NC1=CC=C(C=NC(N2CCOCC2)=CC3=NN(C4=CC=CC(N5CCNCC5)=C4)C3=N)C=C1
C1OC=C2C(NC=NC=CC1C3=CC=CC(NC4=NC=C(F)C(C(F)(F)F)=C4F)=C3N)=CC(OC)=C2C
CCCCC1=NN(C2=CC=CC=C2C(F)(F)F)C(=O)N1CC3=CC=C(C4=CC=CC=C4C(=O)O)C=C3
O=C(NC1=CC=CC(Cl)=C1)C2=NC(C3=CC=C(Cl)C(Cl)=C3)=CS2
CNC1=C(C2=CC=C(NC3=CC=CC(C(F)(F)F)=C3)N=C2C)C4=CC(CO)=CC=C4[NH1]1
CNC1CN(C=C2C=C(NC3=CC(NCC(O)C4=CC=C(Cl)C=C4Cl)=NC=N3)C=N2)CC1
NC=C1N=CC2=C3C(C#CCNC(=O)C4=CN=CC(C=CC5=CC=CC=C5)=C4C=C)C2=C13
COC1CNCCC1CN2C=C(C(=O)C3=CC=CC4=CC=CC=C34)C5=CC=CN=C52
CC(C)(O)CCNCC1=C(C2=CC=C(C=C2C(C3=CC=C(C(F)(F)F)C=C3)OCC4=CC=C(C(F)(F)F)C)C4C)OCC1
CC(C)CC(O)OCC(=O)NC(CC1=CC=CC=C1)C(O)CNCCN(C(C)C2=CC=CC=C2C(F)F)F
CC(C)C=NN=CC1=C(CCC2=CC=C(Cl)C=C21)S
CC(C)C1=CC=CS(=O)(=O)NCC2N(C=CC=C(COCCC(CNCC(O)C3=CC=CC=C3F)CO)C=C2CC)C=C1
CC1=NN(C)C(C)=C1N[S+1](=O)(O)C2=CC=C(C3=CC=CC(CN4CCN(C)C4)=C3)OCC=C2
O=C(NCCC1=CC=C(C(F)(F)F)N=C1C2)CC2C3=CC=CC(N4CCCC5=CC=CC=C54)=N3
O=C(O)CC1=CC=CC2=C1CC3C4CCC(C3)CC(C4)C2OCC5=CC=CC6=CC=CC=C56
NC=NOC=CC=C(N1N=C(C(F)(F)F)C=C1C(=O)NC=CC=C(C2=CC=CC=C2CN3CCCC3)C=C)F
O=CNS(=O)(=O)C=CC=C1C=C(Cl)C=CC1=C
CC1=C(F)C(N)=CC(C(=O)NC2CC(CN3CCC(F)(F)C3)CC2)=C1OC
CC1=C(CC(=O)O)C=C2C=CC(C)=CC2=C1C3=CC=C(S(=O)(=O)CC4=CC=CC=C4Cl)C=C3
O=C(CCSC1=CC=CC=C1)NC2CN(CC3=CC=CC([N+1](=O)[O-1])=C3)CC2
CCCCOC1=CC(C(C)=O)=CC2=C1CSC=CC(O)=CC3(CCC(=O)N3CC=C)OC2=O
N=C(C(=O)NC=CC=CC(CC1=C2C=CC=C1)=CN(C2=O)C)CC3=CC=CC=C3
COC1=CC=C(Cl)C=C1CNCCN2CC(NC3CC3)CCC2CC
CC(C#N)NC(=O)C1CC(S(=O)(=O)C2=CC=CC=C2Cl)CN1CC3=CC=CC=C3
O=C(OCCN1CCOCC12F)C3CCN(C=CC4=CC(F)=CC=C4F)C3C2
N#CC=CC=C[NH1]N=CC1=CC=CC(NC2=NC=CC(C(F)(F)F)=N2)=C1C
COC1=CC(OCCCN2CCCC2)=CC=C1NC(=O)C=CC3=CC(S(=O)(=O)N4CCOCC4)=CC=C3O
O=CC1=C2C=C3C=C1C(CC3)C(NCC(F)C4=CC=CC=C4)(C5=CC=CC(C(F)F)=C5)CC=C(Cl)C=C2CN(C=CC6=N[NH1]C=C6C)CC
C1NCCC=2N(CC3=CC4=CC=5[NH1]C=C(SC6=CC=CC(C(=O)O)=C6)NC=5C=C4C(=O)C3=2)C1
C1C(C)OC2=CC3=CC(CC(=O)NCCC(NC=CC=C(NCC(C4=CC(F)=CC(F)=C4)F)C=N3)=CC2)=N1
CC(C(=O)NO)N(C1C=C2C=CC=C=C2OC1)S(=O)(=O)C=C3C(OC(C)C)=CN(CCC)C=C3
CC=1ON=C(C2=CC=NC=C2)C=1COC3=CC=C(C(=O)NC4CCOCC4)C=N3
CC(C)CC1=CN=CC(C=CC=C(N2CCCNCC2)C(C(F)(F)F)=C)=C(O)C(=O)NC1
NC=NC=NC(CCC=1C=NN(C)N=1)=C(C=CC=C(NC(=O)NC2=CC=CC=C2Cl)C)F
C1OC2=CC=C(C=C2OC)CN(CCCN3C(=O)C4C(CC4C#N)C3C5CC5C)C1
FC(F)(F)C=C1C=CC(SC=2C=CC3=NN=C(C4=CC=CN=C4)N3N=2)=C1
O=S(=O)(NC1=C[NH1]N=N1)C2=CC=C(C=C3C=C4CC(C(=O)NC5=NC=CS5)=C[NH1]C34)C(F)=C2
N#CC=COCC1=CC=C(OC2CCCC(F)(F)C2)C(F)=C1N
CCC1CNC(=O)C(C#N)=C1C2=CC(F)=CC(F)=C2F
CC(C)NC(=O)NC(C1CCCC1)C2NC(C3CC3)=NC4=CC=CC=C42
CC1=CC=C(C(=O)NC2=CC=CC(C(F)(F)F)=C2)C=C1NCCC=NC(N3CCC(S(=O)(=O)C4=CC=C(N)N=C4C)(F)F)C3
N#CC(N1C(=O)C(O)C(C2=CC=CC3=C2)CCCC4C(C(=O)O)CC(O)CC34C)C1
CC1=NOC(C)=C1CCC2CCC3C4CNC5=CC(=O)CCC5(C)C4CCC23C
CN1C2CCC1C(C(=O)OCCCC3=CC=CC(=C3)CCOC)C(C4=CC=CC(Cl)=C4)C2
C1=CC=C1NC(=O)N2CCC(CF)(CF)OC3=CC=CC=C32
NC1=NC=NC2=C1C(C3=CC=CC4=CC=CC=C34)=NN2CCCCCC
O=C1NC(=O)C(C2=CC=C(F)C(F)=C2)=C1NC3=CC=C(Cl)C(OC(F)F)=C3
CC(NC(=O)NC=CC1=CC=C(C(=O)O)C=C1Br)CC(C)(C)C
CC(CCCC1=CC=CC=C1)NC(=O)C2CC3CC(C2)CCC3
NC1=CC=CC(C2=NOC(C3CCCCC3O)=C2)=C1
FC(=O)C=CC=CC1C=CN=C2C=CC(Br)=CN12
CC1=CC=CC(N=C(O)C2=CC=CC(CC3=NN=C(O)C4=C3CCCC4)=C2C1)CN5CCCCC5
CC12CCC(O)CC1=CCC3C2CCC4(C)C(O)CCC34
CCC=CC1=CC=CC2=[N+1]N=C(NC3C=CC=C(CCC)C3S)C2=C1
N=C(C1=CC=C(C(=O)NC2CN(S(=O)(=O)C3=CC=C4C=N[NH1]C4=C3CC)N2CF)C1)C5=CC=C(F)C=C5
NC1=C(C=CC2=CC(O)=CC(OCC(N)=O)=C2)C=NC3=NC=CC=C13
COC1=CC=C2C=CC=C(OC3CCN(C4=CC=C(C(F)(F)F)C=N4)CC3)C2=C1
O=C(NC1CN(C2=CC=C3C=CC(OC(F)F)=NC3=N2)CC1)C4=CN=C5C(=C4)CCCN5
CC(C)C1=CC=C(C=CC2=CC=CC=C2C3=CC=C(OCCN4CCCCC4)C(F)=C3C)C1
CC(=O)NC(C)CC1=CC=C(C#CC2=CC=NC(N3C4CCC3COC4)=C2)C=C1
CNC1CC=NC(C2=CC=CS2)=CC=CC=N1
O=CC(NCCC(NC1CCC(NS(=O)(=O)C2=CC=CC3=CC=CN=C23)CC1)CC)C4=NC5=CC=NC=C5O4
C1C(C)C2=CC=C(NC(=S)NCCCC1(CC3NCCC(O)(C4=CC=CC(F)=C4)CC3CC)C)C2
O=CC1N=C(N2C=NC(C3CC3)=C2)C=CC=CC4=NC(C5=CC=CC=C5F)=CC=C4C1=CC67CC8CCCC(C6)N8C7
NC=NC(N)=CC(C=CC1=CC=CC=C1)=CN(C2CC2)C=N
CC=CC1=C(CC(=O)O)C=C2C=CC(C)=CC2=C1N3CCC4(CCC(N)C4O)CC3
COCCNC(=O)C=CN=C(NC1=CC=CC(C(=O)N2CCNCC2)=C1)C[NH1]C=O
CC(CS)C(=O)N1C(C(=O)N2CCN(CC(F)(F)F)CC2)CCCC1C3=CC=C(Cl)C=C3
O=C1CCC2=CC(CC3=CC=CC=C3)=CC=C2N1CCCN4CCN(C5=CC=CC(Cl)=C5)CC4
C1CN(CC)C2=CC=C1C=C(C=CC=C(OC)C2)C3=CC=C(F)C=C3C=C
CC1=C(C2=CC=NC(NC3CCCCC3)=C2N)CC4=CC=CC1=C4N5CCN(CC6CC6)C(C)C5
C12OCC#CC=NC2C#CC=CC1(C=CC=C(N3CCN(C(=O)CO)CC3)C(F)=C)NC[NH1]C=NC
N#CC(N1C=CC(C2=NC=NC=3[NH1]C=CC2=3)=N1)C4=CC=C(OC(F)F)C=C4
COC1=CC=CC(CN2C(CCC3=CC=CC=C3)=NN=C2C(CC4=C[NH1]C5=CC=CC=C45)NC(=O)CCC(C)NC=C6)C=N[NH1]C6C=C1
O=C(O)CCCN1C=NC=C(C(NC(O)=NC(F)C2CCCCO2)CC3CC3CCl)CC=C[NH1]1
CC1=CC=CC(C)=C1C=C2C(C)=C3N=C(NC4=CC=C(OCCN5CCN(C)CC5)C=C4)N=NC3=C2
CN1C2=C(C3=CC(O)=CC=C31)CCCC2CCNCC(O)CNCCCN(S(=O)(=O)C4=CC=C(F)C=C4)CC
COC=C1C2=C3C=CC=CC3=NC2=CCCN1
N#CC1=CC(S(=O)(=O)NC2=NC=NS2)=CC=C1Cl
COC1=CC=CC(CNC(=O)C=NOC(CCC2=CC=CC=C2C)=C)=C1
COC=C1C=CC(COCCC2C=CC=C(COC3=CC=C(CC(=O)O)C=C3C)C2O)=C1
CC1=CC=CC(C)=C1CNC(=O)C=2N=C(C3=CC=CC=C3)OC=2C(=O)N(C)C
CN(C(=O)C(N(C)C(C)=O)C(=O)CC1=CC=CC=C1C2=CC)CC=C2C(F)(F)F
C=C1C(=O)NCOC2=CC=CC=C2C=C1C3=CC=CC=C3S(=O)(=O)NC
CCCN(CC=C1C=CC(NC2=CC(C)=C(C=3C=N[NH1]C=3)C=N2)=N1)C(CC(C)C4)=CC=CC=C4
N1C(=O)C=CC=C1NC(=O)NC2CC(C3=CC=C(CN)C=C3)CCC2C=N
CC(C)N1N=C(C2=CC=C(OCCCC3CC3)C=C2)C=C1CCOC4=CC=C(Cl)C=C4Cl
O=C(NC1CCN(C2=CC=NC=C2)CC1)C3=CC(C(F)(F)F)=CC=C3Cl
C1OC=CC=C1C2C3C2C=NC(N4CCC(O)C4)=NC=CN3CC=C
CC1NC(NC=CN(C)C=C(CN(C)C)C=N)C2=C(Br)C=CC(Cl)=C21
O=CC(CC1=CC=CC=C1)NC(=O)CN(CC2=CC=C3C=C[NH1]C3=C2)CC(F)(F)F
CCCCNC(=O)C(CC(C)C)NC(=O)C(CCC(C)(C)N)C(C)=O
CCC(C)CNCCOC1=CC=CC=C1CN2CCCC2
O=CCC(CC1=CC=CC(F)=C1)NC(=S)NCC=2N=NN(C3=CC=C(C(F)(F)F)C=N3)C=2C4CC4
CC(=O)NC(CS(=O)(=O)C1=CC=CC2=CC=CN=C12)C(CC3=C[NH1]C4=NC=CC=C34)NC(=O)C(C5=CC=C(OC)C=C5)NCCNC6CCC6CC
COC1=CC(C=NNC(=O)C2=CC=C(O)C=C2)=CC=C1C3=CC=C(OC)C=C3
CCC(CC(=O)O)CC=CC1=NC=CC2=CC=CC=C12
CCCN1C(C2=CC=CC=C2)=CC(C(=O)OCC(C(=O)C3=CC=CC=C3)C(C)(C)C)=N1
C1OC=CC(C=CC=NC1(N2C=CC3=CC(=O)[NH1]C=CC32)CC)(OC)COC
CC(C)N1CCC(COCC2=CC=C(C(F)(F)F)C=C2)CC1
CC1=CC=CC=C1C2=CC(F)=CC(C(=O)N(C)CCCCCC3=NN=N[NH1]3)=C2
COC1=CC=C(OCC2CCOCCN(C3=CC=CC4=CC=CC=C34)C2C)C1
CC(NC(=O)NC1=CC=CC=C1C2=CC=CC=C2)C(=O)NC(CC3=CC=C(Cl)C=C34)C=CC=C(S(=O)(=O)OC5=CC=CC(O)=C5)C=C4
CC(CNC(=O)C1=CC=C(F)C=C1)CNC(=O)C(CCNC2COCCC2)NC(=O)CCCCCCCCCCN
O=C(O)C=1C2=CCCC=C2N(CC3=CC=C(Cl)C(Cl)=C3)C=1N4N=CC=N4
NC=NC(=O)N(CC1=CC=C(F)C=C1)C=NC=CNCC2COC=C3C(N=C(O)CC4OCC4)=CC=C32
C1OC(=O)CN1CC=CC=C(OCCCCOC=CC2=CC(O)=CC=C2[N+1]=O)[O-1]
O=C(NCCC1=CC=CC=N1)N=C(C2=CC=CC=C2)C3=CC=CC=C3NC4CCCC4
CC1=C(Cl)C=CC=C1OC=C(C2=CC=C(O)C(O)=C2)N=C3C=CC=CN3
N#CC=C1C=CC23CCNCCCN(CC4OC4)C(COCC5=CC=CC(N)=C5)C2(COC)C3C=C1
N=C(N)C1=CC=CC(C2=NOC(C(=O)C(O)CNC(=O)CN(CC3=CC=CC=C3)C(=O)C4CC4)=N2)=C1
NC1(C2=CC=C(C3=CC=CC=4C=CN(CC5=CC=CC=C5)C3=4)C2C)CC1
OC(=NC=CC=C(OC1=CC(Cl)=CC(C(F)(F)F)=C1)N=C)NC2=CC=NC=C2OC(F)(F)F
CCCCC(NC(=O)CC1=C(Cl)C=CC=C1Br)(O)N2CCCC2C#N
C1OCCN=C(O)C2=CN=C(C=CC=C1S(=O)(=O)N3C=CC=C(C4CCN(C5CC5)CC4C)C3C=C)C2N
C1CC(CC)NC(=O)CC(CC2=CC=CC=C2)CCN1C(=O)C(CC3=CC=C(Cl)C=C3)NC(=O)C(C)(C)OC(N)=O
CC(C)CSC1=NC(C2=CC=NC=C2)=C3NC(C4=CC=C(C(O)CC(=O)O)C=C4)=CN=C13
NC(N)=NC(=O)C1=CC=C2SC=CC2=C1
COC1=CC=CC(C2NC(=O)N(C3=CC=CC(C(F)(F)F)=C3)C(CCN4CCN(C5CCC(F)CC5)CC4)=CC=C(Cl)C=CC2)=CC1
CC(C)CCNC=NC=C(C1=CC=CN=C1)C(COC2=CC=C(C=3C=CSC=3)C=C2)=N
C1CNC(=O)C=CC=C1NC=NC=C(NCC2CCCO2)C(N3CCC4(CCC(N)CC4)CC3)=N
CC=1SC=NC=1C(=O)NC2=CC=C(NC(=O)C3=CC=C(N(C)C)C=C3)C=C2
O=C1C2CC=CCC2C3(C=CC=CC(OCC4COC5=CC=CC=C5O4)=C3)N1
CNC1CC2=CC=C(OC3=C(Cl)C=C(CNS(=O)(=O)C4=CC=CC(Cl)=C4)C=C3)C=C2C1
C12NC34CN(CC=CN=C2NC=NC=CC(=O)C1(OC=CC=C(OCC5CCC(F)(F)C5)C=COCO)S)CC3CC4
C1C2CCC(O)CC2=CCC3C1CCC(C4)(C)C3CCC4(O)CC5=CC=CC(OC)=C5
CC(NC=C1C(C#N)=NC=N1)CCCC(C)(C2=CC=CC(F)=C2)CC
CC(C)C(NC(=O)CCN(C1=CC=CC=N1)CCC)(O)NC(C#N)CF
CNC1CCNC2=C(NC3=CC(N4CC(C5=CC=C(Cl)C=C5)CC4=N)[NH1]C=N3)C(F)=CN=C2CC1
CC1=CC=C(CC(CCCNC2CN(C)CCC2=N)NC(=O)C=CC(C3CCCCC3)=NC(N4CCOC4=O)=N)C=C1
O=C(NO)C1CN1C(=S)C2=CC=CC(Cl)=C2
CC(C)(C)NC(=O)C1NC(C2=CC=C(Cl)C=C2)=C(CC3=CC=C(Cl)C=C3Cl)C(=O)C1C=CC4=CC(Cl)=CC=C4
CCCC1C=C(CCC=2C(C3=CC(OC)=C(OC)C(OC)=C3)=N[NH1]C=2)N(C)C1=O
O=C(CSC(S(=O)(=O)C1=CC=CC(Cl)=C1)C2NCCC(O)C2)NCC=3SC=C(Cl)C=3Cl
O=C(NCC1(O)CC1)C2=NC(C3=CN=C(Cl)C=N3)=CC(=O)N2CC4=CC=CC(F)=C4
CC(C)C(=O)N(CCC1CCC(NC(=O)C2CC3=CC=CC=C3C2)CC1)C4=CC=CC=C4
CC1=C2C(C(CC3=CC=NC=C3)CN(CCCNC(=O)C4=CC=CN=C4Cl)C2CC5CC5)=CC=C1O
CON=C(C)C1=CC=CC=C1OCCCNC=CC2=NC3=CC=CC=C3C=C2
CCC1NC(CC=C(C)C(C)=CC(=O)O)C2=C(OC)C=CC=C21
C1C=2[NH1]C3=CC=CN=C3C=2C=CC=NC1NC4=CC=CC(SCC5=CC=CN=C5)=C4N
CCCCC(CN1C=NC=N1)=CC=C2N(CC3=CC=CC(C(=O)NC4CCN(C)CC4)=C3C)CO2
O=C(NCCCN1CCN(C2=CC=C(Cl)C=C2Cl)CC1)C3=CC=CC=C3NCC4=CC=C(F)C=C4
CCC1C(C=CC2=CC=C3C=CC=CC3=C24)=NN=C(C)N41
C1=CN=CN=C(NCC=CN2CCC3=CN(C4=CC=C(F)C=N4)N=C3C2CC)CC=C1
CC(C)NC(=O)N1CC(C2=CC=C3C=CC=CC3=C2)CCN(CC4=CC=C5C=CC=CC5=N4)C1=O
COC1=CC=C(C=C1OC)CCCCCN=C(O)C=C2C=CC=CC(OC)=C(C3C4(CCCC4)CN3)CN=C2O
COC1=CC2=CC(=C1CNC3CC)CCN(CC(C)C4=CC=CO4)CC3C2
CC(C)CCS(=O)(=O)CC(O)C(CSC1=CC=CC=C1)NC(=O)C(C)NC(=O)CNC(=O)C2=CC=C3C=CC=CC3=C2
O=C(OC1C[N+1](CC2CCCCC2)CCC13CC4C)CC3CCC4
CC(C)N1CCNCC2=CC=C(NC=3SC(C(=O)N(C)C)=NC=3C)C(Cl)=C2CC1
O=C(O)CCNC1=NC=C(C2=CC=CC=3N=CSC2=3)C(N4CCC(C5CC5)=N4)=C1C(COCC6=CC=C(F)C=C6)F
COC=CC(OCC1CCCN(C=CC=C(C)CC)C1=C)C=CC(=O)N2CCNCC2
C#CCCC(C#N)NC(=O)C(CC(C)C)NC(=O)C1CC(CC(C)C)N1C(=O)C(N)=O
O=C1[NH1]C=C(NC(F)(O)C2=CC=CC=C2Cl)CON1C3=CC=CC=C3
C=C(C1=CC=C(CC2CCNCC2)C=C13)CCNCC3
CN(C1)CCCN(C=CC=C(C=NC(C2=CC=CC(C3=COC=N3)=C2)=CO)CF)C1
CCS(=O)(=O)NC1=CC=C(C#N)C=C1C(=O)NC(C2=CC=C3C(=C2)CCO3)CC(=O)NC
CNC1CC(C2=CC=C(N3C=C(C#N)C=NC=CC(C4=CC=CC(CN5CCC(N)C5)=C4)=CC=C3)C=C2)CCC1
CC1=CC(C2=CC=C(F)C=C2)=C(O)C=C1OCCC3CC(O)CN3
NC(=O)CC(NC(=O)C12CC3CC(CC(C3)C1)C2C)(O)NCCN4CC5=CC=CC=C5N4CCC6=CC=CC=C6
CC=C1C(NC2=NC=CC(C(F)(F)F)=N2)=CC(C3=CC=C(CN4CCCC4)C=C3)=C1
C1=CC=C2[NH1]C(NC3=CC=C(OC4CCNCC4)C=C3)=NC2=C1
CC(=O)OC=1N=C(C2=CC=CC=C2)[NH1]C=1C=CC(C3CCN(CC4CCOCC4)CC3)=CC=C
CCCCN1CC=CC(C(F)(F)F)=CC(NCCN2CCOCC2O)=C1CCOCC
O=C(C1=CC=NC=C1)N2CC=C(CCN(CC3CCC3)CF)N2
NC(C1C2=CC(O)=CC=C2F)CCN(CCC=CC=CCl)CC1
O=C1NC2=CC=CC=C2C1CO
C1OC2=CC(C(C)C)=CC(=C2)S(=O)(=O)N1COC=CC3=CC=CC=4[NH1]C5=C(C3=4)CCCC5NCCCCC
CC(C)(C)OC(=O)N1CCC(C2=CC=CC(CNC(=O)C3=CC4=CC=NC(F)=C4[NH1]3)=C2C)C1
CC(CC1=C[NH1]C2=CC=CC=C12)(NC(=O)OC3C4CC5CC(C4)CC3C5)C(=O)NC(CC(=O)O)CC(C)C
N=C(N)C1=CC=CC(C2NCCN(S(=O)(=O)C3=CC=C4C=CC(N)=NC4=C3)CC2)=C1
O=C(O)C1NC2=NC=C(CC3=CC(F)=CC(F)=C3Br)C=C2N1C4=CC=NC(N5CCOCC5)=C4
CN(C)CCC1CN(C(=O)C2=CC=NC=C2NC(=O)C3=NC(C4=CC=C(F)C=C4F)=NN3C)CCOC1
COCC1CCC(C2CNCC2C(C3=CC=C(Cl)C=C3)N4C=CN=C4C)CC1
NS(=O)(=O)C=CC=CC(N=CC1=CC=CC=C1OC(F)(F)C(F)F)F
O=C[NH1]C=NC=1C=C(C2=CC=C(C(F)(F)F)C=C2)[NH1]C=1
NS(=O)(=O)C1=CC=C(C2=CC=CC(NC(=O)CC3=CC=CC=C3)=C2)C=C1
FC=CC=CC=1N=C(N2CCN(CC3=CC=CC=C3)CC2)SC=1C4=CC=C(CCCC)N=C4C=C
CC1=CC=C(N2CCN(C)CC2)CC(=O)N1C3=CC=CC=C3
CCC(=O)N1N=C(C2=CC=C(OC)C=C2)S3C1CCCN3
CNS(=O)(=O)CCCCNC1=NC(N)=NC(N)=C1C2=CC=C(CC3=CC=CC=C3)C=C2
CN(C)CCCNC1=CC(N2CCN(C)CC2)=NC=C1C(=O)C3=CC=C(NC(=O)C=CC4=CC=CC5=CC=CC=C45)C3
NCCCCN1CCC2=C(Cl)C=CC=C2C1
O=C1CC2=CC=CN=C2C(=O)N1OCCCCCCN3CCC(COC4=CC=CC=C4)CC3
O=C(NC=1SC2=CC=CC=C2C=1Cl)CSC(C3=CC=NC=C3)N
CC(C)C(CO)NCC1=NN=C2C=C3C(C=NN3CC4=CC=CC(F)=C4F)=CN12
COCCCONCCOC1=CC=C(CCNCC2=CC=C(S(=O)(=O)C3(C(=O)NO)CCOCC3)C=C2)C=C1
O=CC(NC1CCC(C2=CC=C(F)C=C2)C1)=CC3=CC(O)=CC=C3
O=C1[NH1]C2=CC(C3=CC=CC=C3)=CC=C2O1
COC1=CC=C(Cl)C=C1C=C[NH1]C=NC=NC(NCCCCCCO)=C
CCN1N=C(C)C=C1CNC=C2C(=O)NC3=CC=CC(C=4C=CN(C(=O)N5CCCC5C(=O)O)N=4)C=C32
CNC(=O)C(CC1=C[NH1]C2=CC=CC=C12)NC(=O)C(CC(=O)N3CCOCC3)CC4=CC=C(C5=NN=N[NH1]5)C=C4
CCNC(=O)NC1CCC(CNC(=O)N(C)C(C2=CC=CC(Cl)=C2)C=CC=CC=C)C1
O=C(NC1=CC=C(OC(F)(F)F)C=C12)NC=CC=C(C3=NC(C4=CC=CC=C4Cl)=CO3)C2
COCC1CC2C(CC1)N=C(N)C3=CC4=C(C(O)=CC=C4CO)C=C32
O=C1NC2=C(F)C=C(C3=CCNCC3)C=C2C1C4=CSC=CC=CC=N4
CS(=O)(=O)C1=CC=C(C=2SC(C3=CC=C(C(=O)NC4CC4)C=C3)=NC=2)C=C1
FC=CC=C(NC1=NC=NC=2[NH1]C=C(C3=CC=CC=C3O)C1=2)CCl
CC1=NC(NC(C2CC2)C34CC3)=CN=C(C)NC(C5CCCCC5)=C41
O=C(NCC1=CC=CC(NC(=O)N2CCC(CC3=CC=CC=C3)CC2)=C1)C4=CC=CN=C4
N1=C(N)C=CC=CCCC1(NC(=O)CNS(=O)(=O)C=CC=CC=C2C=CC=CC2=C)C(=O)N3CCCCC3=C
C1NCCC(CNC(=O)C2=CC3=CC(Cl)=CC=C3[NH1]2)C4=CC=CN=C41
CC=C1C=C(NC(=O)N2CCN(C3CCC(N4CCCCC4)CC3)CC2C)CN=C1
CCOC1=CC=C(C2=CC(C(N)=O)=NN2C3=CC=C(O)C(OC)=C3)C=C1Cl
C1NCCC1OC2=CC(C(=O)N3CCC(C4=CC=C(C#N)C=C4)CC3)=C(C)C5=C2CCO5
C=C(CO)C1=CC=C(C(=O)NC2=CC(N3CCN(C)CC3)=CC(C(F)(F)F)=C2)C=C1
CC1=CC=CC(C)=C1C2=C(O)C=NC(C(F)(F)F)=C2C3=CC=C(NC4=CC=CC=N4)S3
CCCCCC1=CC=CC(=O)N(CCCNC2CC(CCC3CCCCC3)CCC2)CC45CC6CC(CC(C6)C4)C5C=C1
CC(C1=CC(C(F)(F)F)=CC(C(F)(F)F)=C1)NC(=O)C=CC2=CC=C(CN3CCN(C4CC4)CC3)C=C2
CC(C)C(CN1C=C(C(=O)N2CCOCC2)N=N1)NC=NC(C(C)(C)C)=NC(C=C3C=CC(=O)[NH1]C3=N)Cl
C1C=C2C=CC1(NCCN(CCCCNC3=CC=C(C(N)=O)C=N3)C(C4=CC=CC=C4)C)C2C
CC(CC1=CC=CC=C1)(C2CN(S(C)(=O)=O)CC2)C3=CC=C4[NH1]C5=NC=CC5C=C4[NH1]3
N1=C(O)NCC=C1C2=CN=C(Cl)N=C2OCC3CC3C4=CC(NC(=O)C5=CC=C(N)C=N5)=CC=C4F
CN(CC1=CC=CC=C1C(NC(=O)C2=CC=C(NS(C)(=O)=O)C=C2)C3=CC)CC(Cl)=C3
O=C(O)C=C1C=C(CC=2CCCC(C3=CC=CC(OC(F)(F)F)=C3)(C4=CC=CC=C4)[NH1]C=O)C=2C=C1
N#CC(CC(N)=O)NC(=O)C1CCCN1S(=O)(=O)C2=CC=CC3=CC=CN=C23
CC1=CC=C(NN=C(NC(=O)C2=CC=C(Cl)C=C2Cl)C=CC3=CC=C(OCCN(C)C)C=C3)N=C1
CCC(C1)C=NC2=C1C(NC3=CC=C([N+1](=O)[O-1])C=C3N)C=CN=CN2
CC(C)(C)C1CCCNCCC(CC2OC3)=CC(Cl)=CC(COC4=CC=C5C(=C4)N(C)CCC5C)C3=C2CC1
CC1(C(O)C2=CC=CC=C2)CN=NN=C1C3=CC=CC=C3N4CCOCC4
CC(C)C(=O)N(CC1=C(F)C=CC(Br)=C1)C2CCNC2
OCCN(C1=NC=C(C2=CC=C(OC(F)(F)F)C=C2)C(N3C=NC4=CC=NC=C43)=N1)CBr
C1CCC=C1C(=O)NCCCC(NC(=O)C2=CC(Cl)=CC=C2Cl)N
CCN(CC1=CC(C)=CC(C)=N1)CCCC(NC(C)C2=CC(C(F)(F)F)=CCC(F)(F)F)=C2C(CC3=C[NH1]C4=CC=CC=C34)CC
CC1=CC=C(F)CN2C=CN=C2C=CC(O)=C(O)C3=CC=CC=C3NCC4=CC(O)C(NS(C)(=O)=O)=C4C1
O=CNC1=CC=C(C(=O)N2CCCCC2)C=C1NCC3=CC=CC=C3
C1=CC=C(C2=NN=C(NC3CCCCC3)C4=CC=CC=C24)C1
CC1NC(C2=CN=C(C(F)(F)F)N=C2)=NC=C1C(C)(C)C
O=C(C1=CN=C(C2=CC=CC=N2)O1)NC3=CC=CC(=C3C4CC45)C(=CC6=NC=CC=C6)CNC=NC=CC=N5
NC1=CC(N2CC3CC2CN3C(=O)CCCCN4CCCCC4)=NC=N1
COC1=CC=C(CN2CCN(CC3=CC=NC=C3)CC2)C=C1OC
CN(CC1=CC=C(CN(C)C)C=C1)C=CC=C(C(=O)NC(C)C2=CC=C(C(=N)N)C=C2)F
COC1=CC=C(C=C1NC=NC2=C(F)C(CC3=CN=CC(N4CCC4)=C3N)N2CC)CN5CCCC5OCCO
O=C(CN1CCCC12)NN=C(C3=CC=C(N4CCOCC4=O)C=C3)C5=C(Cl)C=CC=C52
ClC=CC(Cl)=CC(C=NOCCCOC1=CC=C(C2CC2)C=C1)=N
C=C1C=C(CC2N3CCCC3C=CN(C4=CC5=CC=CC(Cl)=C5C(NC6CCCNC6)C=C4)C=N2)N=C1
O=C(C1=CC=C2C=C(NC3=NC=CC(C(F)(F)F)=N3)C=CC2=N1)NCCN4C=NC=C4
CS(=O)(=O)N1C2CC(C(=O)NCCN(C(=O)C3=CC(N4C=NC(C5=CN=CN=C5)=C4)=CC=C3O)CC2)CC1
CC1=C(CCC2=CC=C(OCC(=O)NC3CCCC3)N=C2)OC=NC=C1CC(C)(C)C
CCN1C=NC2=C(C3=CN=CC(OCC(N)CC4=C[NH1]C5=CC=CC=C45)=C3)C=CN=C21
NC1=CC=C(S(=O)(=O)NC2=NC=NS2)C=C1C3=CC=CC=C3C=4C=NN(C5CCCC5)C=4
CC(C)C1=C(C(=O)NC(CC(=O)O)C2=CC=CC=C2N)N=CC3=CC=CC=C3N1
COC=NC=C(C1NCC(N2CCN(C(=O)C3=CC(F)=CC(F)=C3CNC)CCC2)CC4=CC=C(F)C=C4F)C1N=C
CN(C)CC1=CC=C(CSC2=CN=C(NC(=O)C3CC(F)(F)C3)S2C)C1
C1CC(CNCCC(C2CC23C=CC4=CC=C(F)C=C4C3)=O)CCCC1
O=C(NS(=O)(=O)N1CCC1)C2=CC(C3CC3)=C(OCCC45NCCC4C5)C=C2F
CCCCOC=C(NC1CC(OCC2=NC=CS2)C1)C3=CC(C(=O)N4CCCC4CO)=CN=C3
CC(C)NC1=NC(C2=CC=CC=C2)=C(C=3C=COC=3)C1=O
O=CCCC=CC=CNC(=O)NCCC(O)(C1=CC=C(Cl)C(Cl)=C1)C
CC(C)C(C)C(=O)C1=CN(C(=O)C2=CC=C(Cl)C=C2)C3=CC=C(C4=CN=CS4)C=C13
CN(C1=CC=CC=C1)C(CC2=CC=CC=C2N)C3CCCN(S(=O)(=O)C4=CC=C(OC)C=C4C)C3
CCOC1=CC=C2C(=C1)C(C3=CC=C(Cl)C(Cl)=C3)=CN2CC(=O)NC4=CC=CC(Cl)=C4
CC1=CC(C)=CC(S(=O)(=O)NCC2CC(C(=O)NCCC(C3)C2C3C(=O)OCC)CCC)C=C1
NC(=O)C1=CC=CC2=C1C(=O)N(C3CCN(CCNN=C4C(OC)=C(CO)C=CC4=O)CC3)C2
C=1S(=O)(=O)CC=CC=CC=1NC=CN=C(NC2CN(C3C=CC=C(N=C(O)CC=4N=C(C5=CC=CC=C5)OC=4CC)C3)CC2C)CF
BrC1=CN(C2=CC=C3C(=C2)CCC(=O)N3OC)CC1=S
CCNC(=O)CC1C2=C([NH1]C3=CC=CC=C23)C(C4=CC=C(OC)C=C4)N1CC5=CC=CC=C5
COC1=CC(NC2=C3NC(=O)C=C([NH1]3)C=CC=C2)=CC=C1C(=O)NCCC4=CC=NC=C4
CC(N1C=NC2=C(C(N)=O)C(NC=CC=C(OC=CC=CC(OC3CCC(=O)N3)=C)C=C2)C)C1C4=CC=CC=C4
C1CC1(CNC=CC=C(CN(C)C)C(C)=C)NC(=O)C2CCCCC2C3CCCC(N(C)C)C3
CN(CC=NCCN(C1=CN=CN=C1)CC)CC=CC2=C(C3=CC=CC=C3COC4=CC=C(NC(=O)CCN5CCCC5)C)C4C=C2
CNCC1=CC=CC=C1NC=NC2=CC=C(C3=CN=CC(OCCCCCC(=O)O)=C3)N=C2
C1C=C(CC2=CC=CS2)N=NC(N3CCC(C4=NC5=CC=CC=C5N4C)CC3)=C1C
CC=NOC(NS(=O)(=O)C1=CC=CC=C1C2=CC=C(CC(C)C)C=C2OC(C)(C)C(=O)N)OCC
COC1CCC2=C([NH1]C3=CC=C4C=C23)C5OC6=C(O)C=CC=C6C5C47CCN(CC8CC8)C(O)C1C7
O=C(NC1=CC=C(N2CCN(C3CCCCC3)CC2)C=C1)NCC4=NC5=CC=CC=C5N4C6CC6
CCCC=NC1=CC=C(OCCC2=CC3=CC=NC=C3N2)C=C1C(=O)NCC4=CC=C(C5=CC=CC=C5C=6N=N[NH1]N=6)C=C4
CN(CCCNC1=C(C(=O)[NH1]C2=NC=CC=C2N1)C3=NC4=CC=CC=C4C5=N3)CCC5
N#CC1=CC(NC2CCC(N3CCN4CCCC(F)CC43)C2)=NC=N1
NCC1=CC=C(C2=CC=CC(N3CCC(O)C3)=NN=CC=CC=C2)C=C1
COC1=C(O)C=C(Cl)C=C1C2C3C2C=N[NH1]C=C4C(C5=CC=NC=C5)=CC=C34
CC(C)CC(NC(=O)CC(CC1=CC=C(O)C=C1)NC(=O)C(N)CCC2=CC=CC)=C2B3OC4C5CC(C5(C)C)CC4(C)O3
O=C(O)C(CC1=C[NH1]C2=CC=CC=C12)NC(=O)C(CC3=C[NH1]C4=CC=CC=C34)NC(=O)CCCN=C(N)N
C1CN=C1NC(=O)N2CC(F)(F)C2SC
COC=C(C(=O)NCCN1CCN(C2=CC=CC(Cl)=C2)CC1)C=C(Br)C3=CC=CC=C3
COC1=CC=CC=C1C(=O)C=C2N(C(=O)C3=CC=CC4=CC=CC=C34)N=C(C#CC=C[NH1]C)N=C2C
CN(C)C=CC=C(C1=NC=NC2=CC(N3CCOCC3)=CC=C12)C=O
CC(C)CCN1C(=O)C(C=NS(=O)(=O)C2=CC=CC=C2NC=C)C3=CC=C(OCC4CC4)C=C31
C1C=CC=CC=2C(=O)[NH1]C(N3CCN(CC4=CC=CS4)CC3=N)C1=2
CC1=CN=C(C=CC(NCC2=CC=C3[NH1]C(C)=CC3=C2N)C=CF)C=N1
O=C(NC(CCN1CCC(NC2=CC=C(C(F)(F)F)C=C2)CC1)C3CCCCC3C4)CC=C(F)C=C4
COC1=CC=C(OC)CC2=CC=C3[NH1]N=C(C4=CC=CC(N5CCN(C(C)=O)CC5)=C4)C3=C2C1
CC(C)C1CC=C(C2=NC(C3=CC=C(Cl)C(C)=C3)=CN2CC(=O)NC4CC(CN5CCCN(C)C5)C4)C1
NS(=O)(=O)C=CC=C(C1=CC2=CC=C1C=CC=CC3=CC=CC=C23)C
CCCCOC1=CC=C(NC(=O)CC=2CN=CC=2N(C)C3CCN(CC4=CC=CC=C4)CC3C)C1
CC(C)(CCC(=O)NC1CC1)N2C=CC=C(C3=CC=C(OCCCN(C4)CCCCC4)C=C3)C2=O
CN(C)C(=O)N1N=CC2=CC(C3=N[NH1]C4=CN=C(C5=CC=CN=C5)C=C34)=CC=C21
CC(C1=CC(NC(=O)C2=NC=C(C#N)C=N2)=CC=C1)F
CC(=O)N1CCC=C(C)C=C(C)N(CC2=CC=C(C(=O)NCC(C)(C)C)C=C2)N=C1
CN1C23CC=C(C=C(S(=O)(=O)C4=CC=CC(Cl)=C4Br)C2N3CC5=CCF)CC=C5OCC1
C1C=CC(C=CC=C(NC2=CC(C=3C=NN(CC(C)(C)O)C=3)=NO2)CF)=NO1
NC(CCN1CCN(C2=CC=CC(Cl)=C2F)CC1)C3=NC4=CC(Cl)=CC=C4O3
CC=CC=NCC1=CN=C(N2CCN(C(=O)OC3CCOC3)CC2)NN=CC=CC(C(F)(F)F)=C1
CN(C)CCN=C(O)C1=CC=CCC#CC2CCCN2S(=O)(=O)C3=CC=C4[NH1]N=CC4=C3N1
CCSC(=S)SCC(=O)C1=CC=C(CCO)C=C1
CCCC1=CCC(=O)C(C2=NC=C([NH1]2)C3(CCCC3C)CC)CN1C
O=C1CC(NC2=NN=C(CC3=CC=C(Cl)C=C3)N2)CCN1
O=C(OCCNCCN1CCCC1)NC2=C(Cl)C=CC=C2Cl
CCCCNC(=O)C1=CC2=C(NCC(O)C3=CC=CC(Cl)=C3)N=CN=C2C=N1
CC(C)(C)C1=CC=C(C(=O)NCCCCCNC2=C3C(=NC4=CC=CC=C24)CCCC3C)C1
CC=1C(C(=O)N2CCC(F)(C#N)CC2CC=NN)(C3=CC=C(F)C=C3Cl)C=1C4=CC=CC=C4
COC=CC(CC(=O)N1CC(C)(N(C)C)CC1OC=O)=CNS(=O)(=O)C2=CC=CC=C2
CC1=CC=C(S(=O)(=O)N2CCCC(NC(=O)OCC3=CC=CC(C(C)C)=C3C)C2)C=C1C
C1=CC(OCC2=NC=C(C3=CC=CC=C3F)S2=C)C=C1CN4CCCC4
CCCCN=C(C=CC=C(OC)C(OCC(O)=C)O)SCC=CC1=CC=CN=C1
CC1=CC=CC=C1N2CCN(C3CC(F)(F)C3)CC2
CCC=1N=CN(CC2=CN=C3C=CC(F)=CC3=C2)C=1C=4C=COC=4
CCCN(C)CC1C2=CC=CC(O)=C2CCC1C
NC(=O)C=C1C=C(CCC2(C3=CCCC3)CC(OC4=CC(Br)=CC=C4F)CC2)C=C1
COC1=CC=CC=C1CNC(=O)CC2=CC(S(N)(=O)=O)=CC=C2NOS(C)(=O)=O
NCC1=CC=C(Cl)C=C1CN=C(O2)CCCN2C(=O)C(O)C=CCCCCCC3=CC=CC=C3
CC1=NC=CC=C1C=NN=C2C=NC(NC3=CC=CC(C(F)(F)F)=C3)=CC=C2
O=C(NO1)C=CN=C(NC2=CC=CC=C2OC)C1
O=C1OCCN1CC2NCCC(C3OCC4=C(Cl)C=CC(Cl)=C4S3C)C2
COC=1[NH1]N=CC=1C(=O)NC(C)CCCCC2=CC=C(C3=CC=CC(CNCC4CC4)=C3)C=C2
O=C(O)C1CN(CCN2N=C3C=CC(Br)=CN3C2C4=CC=C(F)C(Cl)=C4)CC1
C1OC=CC=C1CNC2=NC(N3CCCC3CO)=NC=C2C(C)N(C4=CC=CC=C4Cl)C
COCC1=CC=CC=C1C(CCN(C2CCCCC2C)CC3)=CC=CC(N(C)C)=C3
O=S(=O)(N1CCCC(CCNCC(O)C2=CC=CN=C2Br)C1CCl)C3=CN=C4C=CC=CC4=C3
O=C(NCCN(CC=CC=C(OC1C2CC3CC1C4C(O)(C3)C2C4F)F)CC)NC(CC5=CC=CC=C5)CNCC6=CC=CC=C6
COC1=CC=CC=C1OCC=NC2=C(N=C(O)NC3=CC(C#N)=CC(C(F)(F)F)=C3CC)CC=C2C(C)=N
CS(=O)(=O)C1=CC=CC(C2=C[NH1]C3=NC=NC(NC4=CC=C(F)C=C4)=C23)=C1
O=C(NC=1C=CN(CCC2=CC3=CC(=C2)OCCO3)C=1C4)CC4C5=CC=CC=C5
N#CC1=NC=CC=C1OCC2=CC=CC=C2NCC(O)CO
O=C(C1=NC=CO1)N(CC2=CC=CC=C2Cl)C3CCNC3
O=C(CCCC1CCC(=O)C(F)(F)CN1C)NC2=CC(C3=CC=CC=N3)=NN2C4=CC=C(F)C=C4
CN(CCC1=NC2=CC=CC=C2[NH1]1)CC3=CC=CC=C3C(F)(F)F
C1C=C2C=CC3=CC1(NC(=O)NCCN(CC4CCN(CC5CCCCC5)C4)OCC)CC3=C2
CN(CC(=O)O1)C=C(C2=CC=CC(Br)=C2)OC3=CC=CC=C31
COC=C1C=C(C2=NC(SCCCN3N=C(C4=CC=CS4)OC3C)=NC=C2Cl)C=C1
CCC(NC1=CC=C2C(=C1)CCNC2)C3=CC(OC)=CC=C3NC(=O)C4=CC=CO4
C1=CC(=O)NCCC2=NC(C3=CC=CC=N3)=NN2C1
N#CC=CC(F)=CC(C1=CC=CC(C(F)(F)F)=C1)=C
CC(C)(C)C1=CC=C(NC(=O)NC2=CC=C(C3=NC=NN3CCNCCC)C=C2C)C1
ClC1=CC=C(CCNCCC2=CC=CC=C2Cl)C=C1Cl
COC1=CC=C2C=NC=C(OC=CC=C(NC(=O)N3CC4CC3CN4)C(Cl)=C)C2=C1
O=C(OCC1=CC(F)=CC(F)=C1)NC2=CC=C(OC3=CC=CC(C(F)(F)F)=C3)C=C2
C=C1CCCC(C2CC3CCC(O)(C4CCCCC4)CC32)C1
NS(=O)(=O)C=CC1=C(C=C(C2=CC=C(F)C=C2)C(F)=C1)C=CCl
C1C2OC=CC=C1NC(S)=NCC3=CC=CC=C3C2CN=C
COCCOC=CC=C(C1=CCN(C(S=2)=NC(C)=CC=2Br)CC1C)C
CCCCC1=NN(C2=CC=C(OC)C=C2)C(=O)N1CC3=CC=C(C4=CC=CC=C4C(=O)O)C=C3
CC(N)CNC1=CC=C2[NH1]N=CC2=C1C3=CC=CC(Br)=C3
O=C(ONC1CCNC1)C(O)CO
C1=CC=C(N2C=CC(OCCCCNC3CCN4CCCC4C3)=C2)N=C1
CC1C(O)C(S)=NC2=CC=C(C3=CC(F)=CC(C#N)=C3)C=C21
O=C(NC1=CC=C(N2CCOCC2)C=C1)C(C3=CC=NC=C3)C4CCCCC4
CC#CCNC(N1CCC(C(=O)N2CCOCC2)C1)=NC3=CC=NN3C(C)C
O=C(NCCS)C(CC1=CC=CC=C1)N(CC2=CC=CC=C2)C(=O)C(CC3=CC=C4C=C[NH1]C4=C3)NC5=C[NH1]N=N5
COC1=CC=CN2N=C(NCC3=CC=C(C(=O)O)C=C3)C=C2C4=CC(Cl)=CC(Cl)=C4OC=C1
COC=C1C=C[NH1]C=C(N2CCC(OC3=NC=CN=C3C4=CN=CC=N4)CC2)C=C1
COC1=CC=CC=C1N2CCN(CCCC(=O)C=NC3=CC(Br)=CS3OC)CC2
COC=CN1C(=O)C2=CC=C(NC3=CC=C(C(C)(C)O)C=C3)N=C2N1N
N1C2=CC=CC(=C2)OCCC=C1C(=O)N(CC3CCCCN3C(=O)C=CC4=CC=C(O)C=C4)C5=CC=CC=C5OC
CCCC1=CN=C(C2=CC(S(=O)(=O)N3CCN(CC)CC3)=C(O)C=C2)N(C4=CC=C(C)C=C4)C1
FC=C1C=CC2(OC3CCN(C4=CC=C(N5C=CN=N5)N=N4)CC3=C)C=NC2=C1
CC1=CC2=NC(O)=CC(CC3=CC=C(F)C=C3Cl)=C2CN1CC4CCCCC4
O=C(CN1C=C(C(=O)O)C(OC2=CC=C(C=3C=N[NH1]C=3)C=C2)=C1N)C4=CC=C(OC5CC5)C=C4
COC=NC1=C(C=2C=CN(CC(=O)N3CCC(N4CC5=CC=CC=C5NC4=O)CC3)C=NC=2C=CN6CCCCC6C)C=C1O
C1NCCN(C2=CC(NC(=O)CC34CC5CC(CC(C5)C3)C4)=CC(Cl)=C2)CC1
CC(C)S(=O)(=O)CC(O)CC(CC1CCCCC1)NC(=O)C(CC2=CC=CC=C2)NC(=O)OCCCOCOCCCOCCC(F)CF
COC1=CC=C2C(=C1)CCN=C2C(=O)OCC
NS(=O)(=O)C=CC1=C(NN=C(CC2=CC=C(C3=CC=CC=C3)C=C2)C=C1)O
CNC(C)C(O)=NC1=CC=C(C2=CC(C3=CC=CC(C(=N)N)=C3)=NN2C4=CC=CC=C4)C=C1
C1NCC2=C1C=C3N=C(N)C(C4=CC=C(OCCN5CCN(C)CC5)C=C4)=CC3=C2CC
NC1=NC=NC2=C1C(C3=CC=C(F)C=C3)=CN2C4=CC=C(N5CCCCC5)C=C4
C#CCCN1C2=CC=C1CN(C=CC=C(C=NC(C)=NNCC)C(F)=C)C2
COC1=CC=C(CC(NC(=O)N2CCNC3(C2=O)CN(C)CC3)C=O)OC=C1
CC1=NN=C(C2=CC=C(NC(=O)C=C[NH1]C=NC=C(C=3C=NN(CC4CC4)C=3)C=C)C=C2)O1
CC=C1C(COC=C2C=C(CNCC(O)C3=CC=CC(C#N)=C3)C=C2)=CC=C1CC4=CN=CO4
CCC(C1N)CN(C2=CC=3[NH1]C(C(=O)N4CCC(CC5=CC=CC=C5)C4)=NC=3C=N2)C1
CCCOC1=CC=C2C(=C1)C(CC3CCC(NC(=O)OC4=CC=CC(C)=C4)CC3C)(O)N2C5=CC=CC=C5
CC(C)CC(NC(=O)OC(C)(C)C)C(=O)N1CCCC1C(=O)NC(CC(=O)O)CC(C2=CC=CC(Cl)=C2)C(C)C
O=C(O)CCCCC1=CC=C2C(=C1)CCCN2C(=O)C(CC3=CC=CC=C3)C4=NC5=CC=CC=C5[NH1]4
COCCOC1=NC(N2)=CN=C(C#CC3=CC(C(=O)NCC(O)(C(F)(F)F)CC)=CC=C3CC=C)C2=N1
CC(C1)CN(C=C(C23CC2)C=NC(C4CC45)=N3)C5S1
CC(C)(C1=CC=CC=C1)NC(=O)C(C(=O)O)C(C2=CC=CC(Cl)=C2N)CCON3C(=O)C(C(N)=O)CCC3C=O
COC1=CC=C(OCC2=CC=CC(N)=C2)C=C1OCC3CCCC(O)C3
C1NC(=O)C=CC=C1C=NC(N2CCOCC2)=C3C=NN(C4CCN(C(=O)C(C)C)CC4)C3=N
O=S(=O)(NN=C(C1=CC=NC=C1)C2=CC(C=CC3=CC=C4C=CC=CC4=N3)=CC=C2)C
O=C(NCC1=CC=CC(C(F)(F)F)=C1)N2CCC(OC3=CC=CC(N4C=CN=C4)=N3)CC2
C1=CN=C(NC2C(OCCN(C3=CC=CC=N3)CC)CCO2)C=C1C4=CC(Cl)=CC=C4O
NC(=O)C(CC1=CC=CC=C1)NC(=O)C(CC2=C[NH1]C3=CC=CC=C23)NC(=O)C4CCCN4C(=O)C(N)CC5=CC=C(O)C=C5
CCC(C)(C)NC(=O)C1(CCC(C)(C)C2=CC=CC=C21)NC(=O)C(NC(=O)C(N)CC3=CC=CC=C3)C4=CC=CC=C4
O=C(NCC1=CC=CN=C1)OC=CC=C2C=C3N=CC(OC4=CN=CC(C(F)F)=N4)=CN3C2C=C
NC1=NC(O)=CC(=N1)CC(C2=CC(N3CCCCC3)=NC=C2Cl)NCC4=CC=CC=C4
CC(=O)N1CCC(C(=O)NC2=CC=C(C3=COC=CC(C4=CC=C(N5CCC(F)C5)C=C4)=NC(N)=CC3)OC=C2)CC1
CCCCC(=O)OCCCCCCCCCCCCCOC(=O)CCC(=O)NO
COC=CC=C(C(NC1=NC=C(Cl)C(NC2=CC(Cl)=NC(Cl)=C2)=N1)CF)F
CC=1C=CSC=1C2=CC=C(CN3CCC(C4CCN(C(=O)OC(C)(C)C)CC4)CC3)C=N2
CN1C(=O)C=C(C)NC(C)=C(C(=O)NCCN2CCC(N(C)C)CC2)C1C3=CC=C(C4=NC=CC=N4)C=C3
CC#CNC=CC1=C(SC2=NC=CC(N(C)C)=C21)C#N
COC(=O)OCC(C1)C(C2=CC=C(C3=CC=CN=C3)C=C2)NC(=N)N(C4CCN(C)CC4)C1=O
COC1=CC=C(C=C2C=C(NC=C3C=CC(CNC(=O)C4=CC=CC([N+1](=O)[O-1])=C4)=C3)C=C2)C=C1
C1C(C2)OC=CC=C1C=CC=C2C3=CC=CC=C3S(=O)(=O)NCC(O)C4(CC4)C(=O)NO
O=C(C1=CC=C(CCO)C=C1)N2CCN(CCC3N(C4=CC=C(F)C=C4C5=CC=CC=C53)CC)CC2
CCC=C1NC(C=2CCNC=N)C=C(NC(=O)CC3=CC=CC(Cl)=C3C)NC=21
O=C1NCN(C2=CC=CC=C2)C13CCN(C4CCC(C5=CC=CC=C5)CC4)CC3
CNCC1NC2=CC=CC=C2N(C3=CC=CC(NC)=C3)C1=O
C1C=NN(CC(=O)N2CCCCC2)C=C1C=3[NH1]N=C(C4=CC=CC=C4Cl)C=3C5=CC=NC=C5
O=C(NC1=CC=C(C2=CC=NC=C2)C3=C1C(=O)NC3=O)C(F)=C(N4CCCCC4)C=C
CC1=CC=NC=C1C2=CC=CC=C2NC=C(COC3=CC=C4C=CC=CC4=N3)N=CC=N
COC=C1C=NC(NC(C)=C2N=CN=C(NC3=CC=C(Cl)C=C3F)C2=O)=N1
O=C(CC1=NC(C2=CC=C(F)C=N2)=CC=N1)NC3=CC=CC=C3N4N=CC=N4
CCOC(=O)C1=CC=C(NC2=NC(NC3CCCCC3)=CC(C(F)(F)F)=N2)C=C1
CC(C)N1CC(C(=O)N2CCN(CC3=CC=CC=C3)CC2)C(C4=CC=CN=C4)C1
O=CNC1C2=CC=C(OC=NC(C3=CC=CC=C3CN4CCC(CC5=CC=CC=C5)CC4=CC)=N2)C=C1O
CC1=CC=C(C2=CN=C3[NH1]C=CC3=N2)N=C1NC(C)C=NC(CNCCO)=C(N)N=CN=C
C12C=NN2C=CC=C1C(C)(N)C(=O)NCC(C3=CC=C(Cl)C(Cl)=C3C)=CCC=C
CCS(=O)(=O)C1CCC(C=2N=NN3C=NC=4[NH1]C=CC=4C=23)CC1
COC1=CC=C(CC(=O)N2CCN(C3CCCC3)CC2)C=C1F
CC=C1C=C(S(=O)(=O)NNC2=CN=CC=C2C)CC=C1
CC(C)CC1=NCC=C2NC(=O)C(C(=O)NCC3=CC=C(Br)C=C3)=CN=CC2C1
CCC1=CC=CCCNC(N2CCN(C(=O)C3=CC=CC(C)=C3F)CC2)=NC=C(C(=O)N(C)C)C=CC4CC4C=C1
CC(C)CC(NC(=O)N1CCOCC1)C(=O)NC(C=O)CC(=O)NC(CC(C)C)C(O)C[S+1](O)C(C)C
N1C=C2C=NC(NCC(N)C1CC3=CC=C(CO)C(F)=C3CC)=NC=N2
CN1C(=O)C2=C(N=C(N3CCCC(N)C3)N2CC4=CC=CC=C4C)C1=O
N12C(C=CC=C1CN=CC3=CC=CC=C3NCCC4=CC=CC=5[NH1]C=CC4=5)CC2
CC1=CC(O)=CC(C#CC=CN(CCCN(C2=NC=C(C(F)(F)F)C=N2)C=O)N(C)C)=C1
C1C2=NN(CC(O)=NC3=CC=CS3)C=C1CN=C2N=CC=C4C=C[NH1]C4=CON
CC1=CC=C(C2(NC=CC=C(OCCN3CCC(O)C3C)CCl)SCCO2)C1
NCC(CCNCC1=C(F)C=CC(Cl)=C1NC2=C)C=C(C=3C=NN(CC4=CC=CC=C4)C=3)C=C2
O=C(NO)C1=CC=C(CNC2=CC=CC=C2C(=O)N=C(N)NCC3=CC=CC=C3)C=C1
CC(C)C=1ON=C(C2OC3=CC=CC(Cl)=C3F)C=1COC4=CC=C(CNC5CC2C(C)C5)C=C4
O=C(NC1=CC=C(OC(F)(F)Cl)C=C1)NC2=CC=CC(=C2)CCCCCOC=C3C(CO)CC(O)CO3
CN1CCN(C(=O)C(CC2=CC=CC=C2)C3=CC=CC=C3)C4=CC=CC=C41
CC1=C(NC2=CC=C(C3CCN(C)CC3)C=C2N)C4C=CC(C(=O)O)=CN14
COC1=CC=C(C(C2=CC=C(F)C=C2)CCCN(C(C)CCN(C(=O)C3=CC=C(C#N)C=C3Cl)C)C4=CC=C(Cl)C=C4)C=C1
CNCCCCC1=C2C=CN=C1N(CC3=CC=CC=C3Cl)S2(=O)=O
CCCCC=1N=CC2=C(OC(C)=O)C(OCC3=CC=CC(Cl)=C3)=CN2C=1C
CCC=C1[NH1]C=C(N2CCN(CC3=CC=C(OC)C(OC)=C3C)C)N=C(NCCOCCCCCN)N=C12
O=C(C1CCOC1)N2CCC(CCN3CCC(C4=CC=CC5=C4OCO5)CC3)CC2
CCCN1C(=O)C=2[NH1]C(C=3C=CN(C4=CC=C(OCC(=O)NCCN)C=C4C)NC=3)C=NC=2NCN(CCC)C1=O
O=C(NCC1=CC=CC=C1)C=CC=CCN(CCC2=C(F)C=CC3=C2OCO3)CC
CNC(=O)C1OC(N2C=NC3=C(NCC4CCCCC4)N=CN=C32)C(O)C1O
C1C=CC=CC1C2=NN(CC3=CC=CC(C#N)=C3)C=C2C4=CC=CC=C4C(N)=O
O=C(CCC1=CC=C(Cl)C(C(F)(F)F)=C1)NC=C2C=C(C3=NC=CC=C3N4CCCC4)C=C2Cl
O=C(N=CSS1C=CC=C2N1)CCN(C(=O)C=CC3=CC(C4=CC=CC(Cl)=C4)=N[NH1]3)C2
C1COCC1(C2=CC=C(C)N=C(NC3=C(F)C=CC=C3Cl)N=C2)C4=CC=CN=C4
C12OC=NC=CC=CN(C)C1(C3CCCN(C(=O)C4=CC=CC(F)=C4Cl)O3)CC=N[NH1]C2
C1NC=CS(=O)(=O)NCCOC=CC=CC(C(C(F)(F)F)NCCNCC=O)=CC=N1
O=CC1=CC(C2=CC=CC3=CC=CC=C23)=CC=C1NCC=C4C=C(CC5C6=CN=CN65)CC4
CC(C)N1CC(COC2=CC=CC(=C23)C(NCC(O)C4=CC=CC(Cl)=C4)C(C)(C)O3)C1=O
O=C1[NH1]C2=C(O)C=CC(C(O)=NC3CCCC3NCC4NCCC(F)(F)C4)=C2S1
C[N+1]1(C)CC2C(CC1C(O)(C2)C(C)CC3)=CC=CC=C3
COC=NC1=CC=C(C=C2CC(C(=O)NC3CC4=CC=NC=C4C3)CC=CSC2)OO1
COC(=O)C1=CC=CC(=C1)S(=O)(=O)N(CC(=O)NC2=CC=C(C3=CC4=CN=CN=C4[NH1]3)C=C2)C=O
CCC(O)=NCC=C1N=CC(C(O)=NC2=CC=CC(CNC3CC(O)(C=4C=COC=4)CC3)=C2)=C1
C1OC2=CC=CC=C2N3CCN(CCCOC1(C4CN(CCSC5CCCCC5C)C4O)C)C3
C1NN=C2C3=C(C4=CN=CC(NC5CCOCC5)=N4)C=CC3=CN=C21
O=C(O)C(CC1=C[NH1]C2=CC=CC=C12)NC(=O)C(CC3=CC=C4C=CC=CC4=C3)NS(=O)(=O)C5=CC=CO5
C1COC2=NC=CC=C(C=CC=CC1(C3=CC4=CC=CC=C4N(C)C3=O)C)CC(C#N)=CNC(OC)=C2C
CC(CC1=CC=C(C2=CC=C(F)C=C2)C=C1)N3CCC(CC4=CC=CC=C4)CC3
CCOC1=CC(C2=CC=C(C(=O)NCCN3CCCC3)C(C)=C2)=CC(CC(C)C)=C1O
O=C1CC2(CCCC2)CC(=O)N1CCCCN3CCN(C4=CC=CC=C4Cl)CC3
C=CC1N(C(=O)C2=CC3=CC=CC=C3)C=CC=C(C4=CC=C(CN5CCCC5N6CCCC6)O4)C=C2C1
CC(N=C1[NH1]C(=N)N(C2CC2)C1C=NC3)=CC=CC(Cl)=C3C=O
O=C(NCC1=CC(Br)=CC(OCC(F)(F)F)=C1C)OC2=CC=CC(Cl)=C2CC3=NC4=CC=CC=C4[NH1]3
C1CCCC(O2)(O1)CCC3=CC=CC(O)=C3C2=O
CC1C=CC=C2CCC(C)(CCCCC3=NC(O)=CC(N)=N3)OCC2N=N1
O=C(NC1=CC(C2=CC=NC=C2)=C[NH1]C1=O)C(CC3=CC=CC=C3)N4CCOCC4
CN(C=O)CC1CCCN1CCOC2=CC=C(CCCOCC3=CC=CO3)C=C2
O=CC(CC(F)(F)F)C(C=C1C=CC(S(=O)(=O)NC2=CC=CC=N2)C=C1)NC3=C(F)C=CC=C3F
O=C1C=CC=CN=CC=CC(S(=O)(=O)C2=CC=C(O)C([N+1](=O)[O-1])=C2C)N1CC(O)C(F)C(F)(F)F
BrC=C(Br)C(Br)=C1[NH1]C(N2CCNCC2)=NC1=CBr
CC(C)C1CCC(SC=C(O)OC(CCC2=CC=CC=C2)(C3=CC=CC=C3)CC=O)C(C)C1
CC=NC(NC(C)C1=CC=CC(C(F)(F)F)=C1)=NC=CC2(NCCCC(C(O)=NCCC)C2=C)C=C
CN(C1CCC(N2C=C(C(=N)O)C(NC3=CC=C(C4CCNCC4)C=C3)=N2)CC1C)C5=NC6=CC(Cl)=CC=C6O5
C1NC=CC1(C2=CC=C(N3C=CC(OCC4=CC=C(F)C=C4)=CC3=O)N=C2OCC)O
CS(=O)C(C(=O)C1=CC=CC(F)=C1)C2=CC(NC(=O)C3NC(=O)CC3C)=CC=C2Cl
O=C(C=CN(C(=O)O)CCC)NC1CC2=CC=C(OCC3=CC=C(F)C=C3)C=C2C1
C1C=CC(C2OC=CC=C2C(=O)NC3COC(CO)CC3CNCCCCCC)C=C1Cl
CC1=CC=C(C(=O)N2CCC2)C=C1NC(=O)C3=CC=C(C4=CC=C(CN)C=C4)C=C3
C=CC(=O)NCCCNC1=NC(NC2CC3CC2)=CN=CN(COC(C)(F)CF)C3=N1
COCCOC=NN=C(C1=CC=C(F)C(C#CC2=CC=C(CCC(=O)O)C=C2)=C1C)[NH1]C=O
O=S(=O)(C1=CC=CC(Cl)=C1)N2C=C(C3=CC=CC=C32)CCCC
CC=C1C(C#N)=CC=2N=C(C3=CC=C(C(=O)NCC#CC4CCN(C5=CC=C(C(F)(F)F)C=C5)CC4)C=C3)OC1=2
CC=CC1=C(Cl)C=CC2=C1N=C(C3=CC=C(S(N)(=O)=O)C=C3)N(C)C2C4CC4
CC1=CC=CC(C2NC=NC(N)=CN=C(CC3=CC=C(F)C=C3)C=N2)=C1
N#CCC(N1C=C(C2=NC=NC=3[NH1]C=CC2=3)C=N1)CNCCCN(C(=O)C4=CC=C(C(F)(F)F)C(F)=C4)CC
O=C(NC1=CC=C(Cl)C(C(F)(F)F)=C1)NC2=CC3=CC=CC=C3OC4=NC(O)=CC=C24
CCC1=CC=CC(C)=C1C=CCNC(=O)C2(N)CC3=CC(C4=CC=CC=C4)=CC=C3C2CO
O=CC(=O)N(C1=CC=CC=C1[N+1](=O)[O-1])C(=CC2=CC=CC=C2)N
NCC1CC1(C(=O)C2CC3=CC=CC=C3C24N)CC5=CC(O)=CC=C5C4
C=1OC(=O)CC=1NC=C(C(N2)=O)C=NC[NH1]C3=CC=CC=C3C2
C=1OC=CC=CC=1CNCCC(NCC2CC(C)(CNC(C)=O)CC2)=O
C=C(C1)C=CC=C(N2CC(C)(O)CC2C)C1
N1C2=NC=NC3=NC1(C=CC=C(OC4CCCCC4)C(Br)=C)C(CNCCC(=O)CO)C(O)=C23
CC=CCN1CCCC(C1)OCCN(C)CCC2=CC=CC=C2
NC1(C(=O)O)C(COCC2=CC=C(C(F)(F)F)C=C2)CCCCC3=CC(O)=CC=C31
CC(=O)N1CCC(OC2=CC=C(C3=NC=C(C(N4CCOCC4)=N3)C2NC5CC5=N)C=C)CC1
O=C(NC=C1C=C(CC2=NC3=CC=C(F)C=C3S2)C=C1)C4=CC=CC=C4CCC(=O)N5CCOCC5
N#CC1=CN=C(NC(=O)NC2CCN(C3=CC=C4C=CC=CC4=N3)CC2C1)O
COC1=CC=C(N2CCC(OC=CC=C(C3=CN=C(CC4=CC=CC=C4)OC(F)=C3C)CC)C2C)C1
COC=C1C=C(CNC2=CC(N3CCC(O)CC3)=NC(C#N)=N2)C=C1
CS(=O)(=O)NC(CC1=CC=CC=C1)C(=O)C(=O)NC23CC4CC(CC(C4)C2)C3
O=CCOC=CC=CC(=O)C1CCN(S(=O)(=O)C2CCCC2)CC1C=C
O=CN1CCC=2[NH1]C(C3=CC=NC(C4=CC=CC=C4F)=C3)=CC=2N1CC5=CC=CC(=C5)NCCS(=O)(=O)CO
O=C(C=CC1=CC(NC2=NC=CC(C=CC3=CC=CC=C3)=N2)=CSC1)ONC4=CC=CC=C4
C1NN=C(C2=CC=CC(OCC3=CC=CC=C3)=C2)C=CC1C(=O)NC(CC(=O)O)C(=O)OC
C1CCNC=C1C2=CN=CC(N3CCN(C(=O)OC)CC3)=CN=CC=CC=CC=C2
CCC(COC)NC1=CC=C(C(F)(F)F)C=C1N=C(C)NN=C(C2=CC=C(NO)C=C2C=COC(F)F)CN=C
C=CC(O)=NCC1CCN(CC=C2C=C3C(C=CN3S(=O)(=O)C4=CC=CC=C4)=CC=CC=C2)CC1
COCCNC1=NC(C(C)=NO)=NC=C1C(=O)NC2CCCCC2
C1#CC=C2OC1(C3=CC=C(O3)CCN(CCCOCC4=CC=C5C(=C4)CCC5C)O)N2
CC1(C)CN(C=C2C=C(C(N)=O)C=NC(NC3=CC=CC=C3O)=C2)CC1(C)C
C1C=NC=C(C#CC2=C(C)N=CN=C2N3CCOCC3C)C1NS(=O)(=O)C=C4C=C(N5CCCC5)C(F)=C4
CCC(C)C(NC(=O)CCC(C)(C)C)C(=O)NC(CC1=CC(F)=CC(F)=C1)C(O)CN2CCS(=O)(=O)C2CC(=O)NCCN
CN1CC(C2=CC=C(Cl)C(Cl)=C2)CCC3(O)C4CC5=CC=C(O)C=C5C3(CCN4CC6CC6)C1=O
CC1=CC=CC(NC(=O)NC2=CC=C(OC3=CC=C(F)C=C3F)N=N2)=C1
CCCC(=O)OC=C(C1=CC=CC=C1)SC2=CC=CC=C2N3C=CC=C3
CN(C)C1=CC(C2=CC=C(CNC3CCC3)C=C2)=NC=N1
CC(=O)C1=CC=C(C2=CC=C(C(O)CN3CCC(C(O)(C4=CC=CC=C4)CC5CCCC5)CC3)C=C2)C=C1
COC1=CC=C(C=CC=C(CNC(N(C)C)=NC2=CC(F)=CC(=C2)C(C)CN3C=NC4=CC=CC=C4O3)CC)C1
CC1=CC=CC=C(C(=O)C2=CN=C(NCCN(C3=NC=C(OCC(=O)O)C=C3)Cl)PN=C2C4=CC=NC(C)=C4)S1
O=C(O)CCNC1=CC=CC=C1C=NC(C23CCOCC2)=C4N=CN(COCCCN5CC6CC5CO6)C4=N3
COC1=CC=C(Cl)C2=C1CC(O)CC=3C[NH1]N(C(N)=O)C=32
CC1=CC=CC=C1S(=O)(=O)NC(=O)C2=CC(N3C=NC(C4=CC=CC=N4)=C3)=C(Cl)C=C2F
CC(C)CN(CC(O)C(CC1=CC=CC=C1)NC(=O)OCC2=CN=CS2C)C=O
O=C(NCCC1C=CC=CC=C1)C2=CC=C(C3=NC(C4=CC=C5C=CC=CC5=N4)=CN=C3)O2
N#CC1C2(NC=C(C3=C(C(N)=O)C(=O)[NH1]N3)C2C)COC1
C1OC=CC=C1C#CC(S(=O)(=O)C2=CC=C(F)C=C2)NS(=O)(=O)C3=CC=C(C)C=C3C=C
COC=C1C=C(N2N=C(C(C)C)C=C2NC(=O)C3=CC=CCS(=O)(=O)N4CCOCC4)C3N=CN=C1OCC=NC=C(C5)C=CC=NN5N
C=CCNC(=O)C=NS(=O)(=O)NC(C(=O)NCCC(C)(O)CN1CCC(C2=CC=C(F)C(F)=C2C)(C)C1CO)CC=O
NCC1=CC=C(Cl)C=C1CN2C(=O)NC3=CC=CC=C32
NC(=O)C1=CC=C2C=C(NC3=CC=C(N4CCNCC4)C=N3)C=CC2=N1
O=C(NCC1=CC=CC2=C1CC(O)C2)N3CCN(C4=CC=CC=C4)CC3
CN(C)CCCNCCC1N=C(N=C(O)C2=CC=CC(C3=CC(C(N)=O)=C(OC)C(OC4CCC4)=C3)=C2S)CC1
CN1C(CC2=CC=C(C3=CC=CC=C3)C=C24)=NC(C5=CC=C(Cl)C=C5C)=CN=C41
COC=CC=C(CC(=O)NNC(=O)C1=CC=CC=C1NC=C)C2=CC=CC=C2
O=C(NC1=CC2=CC=C1)NC=CC(C3=NNC(Cl)=C3CC4CCC(C)O4)C=N2
COC1=CC=C(C=NC2=C3C(=O)N(C)C=C2N(C4CCCNCC4)C(C5=CC=CC=C5)C3)C=N1
CC(C)(C12)C=CC=CC=3C1(NC(=O)CCC4=NC(O)=CC(=N4)NCCC)N[NH1]C2=3
COC1CCN(C=NC(C2=CC3=C(OC(F)(F)F)C=C2)=CN=C[NH1]C=C3CCCC4CCN(C)CC4C)CC1
CCN=CC(C)=CC1C=CN=C(NCC(C)(C)C)C(C2=CC=CC(C#N)=C2)=N1
C1C(C)OC=CC1(C(=O)N2CCN(C(=O)C3=CC(C(F)(F)F)=CC=N3)C(C4=CC=C(F)C=C4)C2C(F)(F)F)F
C=C(C=CC(C1=CC=C(F)C=C1F)=CC=N[NH1])C(=O)N2CCCC2
CC(C)CNC(=O)C=CN=CC=NC(C1=CC2=C(S1)CCN=C2O)=CNC3C(C)OC3
COCCC(O)=NC=1C=CN2C(C=C3C=C4C(C=NN4C5CCN(C)CC5)=C3)=CN=C2C=1
CC(C)C(CO)NCC1=NC(C#CC2CCC(=O)N2)=CC=C1F
NCCC(NC(=O)C=C1C=CC=C(OC2=CC=C(OC(F)(F)F)C(Cl)=C2)C=C1OCF)F
CCNC(=O)C1=NOC(C2=CC(C(C)C)=C(O)C=C2O)=C1NC(=O)C3CCC(N4CCOCC4)CC3
COC=C1C(C2=CC=NC(NC3=CC=CC(C(F)(F)F)=C3)=N2)=CC(OC)=C1OCC
CC1=C(NC(=O)C2=CC(Cl)=CC=C2C=O)C(CC3CCCCC3)NN=N1
N1C=CC=C(NC2=NC=CC(C(N)=O)=N2)C1
C1CCCCC(N2CCC(C3=CC=CC=C3)CC2)C(=O)NCCN1C(SC4=CN=C(C(C)(C)C)C=N4)C5=NC6=CC=CC=C6[NH1]5
CCN(CC(F)F)C=CC1=CC2=C(NC(=O)C3=CC=C(C4NCCN(C)C4)C=C3C)CC2=NC1=C
O=C(NC=C1C=C2C=C(OCCCOC3CCCC3N)C2C=N1)NCCC4=CN=C(N=C=S)NCC5=CC=CS5C4
CCN(CC)CC=1SC2=CC=CC=C2C=1C3=CC=C(C4=CN=C(N)N=C4)C=C3
OC(=NCC1=CC=CC(C(F)(F)F)=C1Cl)CCOC2=NC=CC=C2
CC(O)(O)C(CC1=CC=CC=C1)C(=O)NC23CCCCC2CC(C(=O)N4CCN(C5=CC=CC=C5OC(F)F)CC4)(C6=CC=CC=C6)C3
N#CC1C#CC2=CC(C=CN=CCNC(=O)CCCN3CCCC3=O)=CC=C2NC1=O
CC(CC1=CC=CC=C1)OC2=CC3=C(C=C2F)CC4NC3=NC(O)=C4CC5CC5
CS(=O)(=O)NC(=O)CCCCCCCCCCCCCCCCNCCCCCCNCCCCCCN
CC1CN(C(=O)CCC2CCCCC2)CCC13CCN(CCC4=CC=CC(NC(=O)NC5=CC=CC(Cl)=C5Cl)=C4)CC3
CCNC(=O)NC1=CC=C(C2=CC=NN=C2)C=C1
O=C(NCCCO)C=C1C=C(CN2CCN(CCCNC3=C(Br)C4=CC=CC=C4C3=O)CC2C5=CC=C(Cl)C(Cl)=C5)C=C1
COC1=CC=C(Cl)C=C1S(=O)(=O)NCCC2SC=C3C=C(NS(=O)(=O)C4=CC=CC5=CC=CN=C45)C=C3C2
CC#CCNCC(NCCC1=CC=C(F)C=C1)=NC2=CC=CC(Br)=C2
CCC(NC1=CC=CC(NC(=O)C2CCN(C)CC2)=C1)C3=CC=C(Cl)C=C3
C#CCCC1=C[NH1]N=C1C2=CC=C(C#N)C=C2N=C
CC1CCCN1CCCOC=C2C=C(C=CC3=CC=C(OC)C=C3OC)C=C2
C12C(C)NCCCC1(CNC3CCC(CC3C(=O)NC4=CC=C(F)C=C4)F)C5=CC=CC=C52
C1C=CC=C1NC(=O)C2=NC(C3CC3)=CN=C2NC=CN=CN=C
CCC=CC(NC1=CC(Cl)=CC=C1C2CCNCC2)=NNC
O=C(C1CCCN1C2=NC(Cl)=CC(Cl)=C2)NC34CC5CC(CC(C5)C3)C4
O=C(O)CC1=NN(CC2=NC3=C(Cl)C=CC=C3S2)C(=O)C4=CC=CC=C14
C1C=C(C)C(N)CC1C(=O)N2CCN(S(=O)(=O)C3=CC=CC(C(C)=O)=C3C)C2C
O=C(NC1CC1)C2=CC=C(N3CCC(C4=CC=C5C=CC=CC5=N4)CC3N)N2
CN(C)C1=CC=C(CCN2CCC(N3C(=O)CCC4=CC=CC=C43)CC2)C=C1
CC1=CC(CN2CCN(C(=O)CC3=CC=C(N4C=NN=N4)C=N3)CC2)=CC(Cl)=C1C5=CC=C(S(C)(=O)=O)C=C5
CN(C)CCNC(=O)CSC1=CC=CC=C1N2C=NC(NC=C3C=CC2(NC(=O)NC=CC(C(F)(F)F)=CC=N)C3)=N
O=CC1=C[NH1]N=C1C2=CC=C(C3=CC=CC=C3N4CCNCCC4)C=C2NCC(F)(F)F
C12CCC3=CC(F)=CC(O)=C3CC2C=CC=C1CNCC(N4C(=O)N5CCC(N(C)C)C5C)C4C=C
CNCC(=NC(=O)C1=CC=CC(C(F)(F)F)=C1[NH1])C=C2C(F)=C(CN(C)CC3=CC=NC=C3Cl)C=C2
CCC(NC(=O)C1=C(N)C(CC(C)C2)=NC=C(C3=CC=CC=C3)C=C2C1)=O
NC1=CC(=NC2=C3C4=C(Br)C=C12)C=CC=CC4(OCCOC=CC=C(CNC(=O)C5=CC(N6CCCC6)=CC=C5OC)CF)C3
COC1=CC=CC=C1C2CCN(CC3=CC=C4C(=C3)OCO4)C2=O
CN(C)C(=O)C=C1C=C[NH1]C2C(=NC=CC=C(F)C(C(O)C(F)(F)F)=N)N(C3CCOCC3)C2=N1
C1C=CC=C(C=NC(N)=C2N=NN(CCCOC)C2=NC=N)N1C
CC1(C)C(=O)N(CC2CCCCC2)CCCN(CC=3C=CN(C4=CC=C(S(N)(=O)=O)C=C4)N=3)C1
O=CNN(C1=CC=CC=C1)C=NC2=CC=C(CN(C3CCC3)S(=O)(=O)CC4CC4)C=C2
CC=C1C=CC(NN=CC=C2C(NC3=CC(C)=CN3C4=NC5=CC(C#N)=CC=C5O4)=CC=C2N)N1
NS(=O)(=O)C1=CC=CC=C1C=CC=C(NCCC=2C(C3=CC=C(F)C=C3)=NOC=2C=CC)CF
O=S(=O)(N=C1N=C[NH1]S12)C=CC(F)=C(OCC3=CC=NC(Cl)=NC(NCCN4C=CC=C4)=C3)C(Cl)=C2
C12=CS(=O)(=O)NC=CC=CC2C=NC=C1NC3CCC(O)CC3(C)CCOC=N
NC1=NC(N2CCN(C3=NC(C4=CC=CC=C4F)=CN=N3)CC2)=NC5=NC(C6=CC=CO6)=NN15
CC1=CC=CC=C1N2C(C(C)N)=NC3=CC=C(C=C(C)C4=CC=C(OC)C=C4)C=C32
CCCCCC(OC=C1C=C(OCC2=NC3=CC=CC=C3O2)C=C1C)=C4C=CC(CNC(=O)OC(C)(C)C=C)C=C4O
O=C1C(N(CC2=CC=CC=C2)CC3=CC=CC=C3C)CN1C4=CC=C(CCOC(C5=CC=C(F)C=C5)C6=CC=C(O)C=C6)C=C4
CC(C)C1=CC=CC(C(C)C)=C1NC(=O)N2CCCCCC2NC=NC(NC3=CC=CC(C(F)(F)F)=C34)=NC=C[N+1](C)=C4
CN(C)CCNCC1=CC=C2[NH1]C(C3=CC=C4[NH1]C=C(C5=CC=CC=C5)C4=C3)=NC2=C1
O=C(NC1=CC=C(C(F)(F)F)C2=C1)NCCC(NCCCCCCOC(F)F)CC2
COC1=CN=CC=C1N=CN2N=C(CC3=CC=C(NC(=O)N4CC5=CC=CC=C5C4)C=C3)[NH1]C2=O
CCCC(C)C(OC1=CC=CC=C1)CC(O)CCCC2=CC=CC=C2
CC(C)CCNC1CCC(COC=NC2=CC=CC3=C2C=C4C=C(F)C=CC4=N3)C1
ClC1=CC(CC2=CN=C3[NH1]C=CC3=C2)=CC=C1OC4CCNCC4
CCCCOC1=CC=C(C=C1C=CC2=CC3=CO2)C=CC=CC(C(N)=O)=NC=C(C4=CC(Cl)=CC=C4F)C=CC=N3
CC=CSCNC(CC(N)C(CC1=CC=CC=C1)NC(=O)OC(C)COC2=CC=CC=C2)CCC3=CC=CC=N3
CC1=CC2=CC=C(C3=CN=C(CNC(=O)C4=CC=C(Cl)C(Cl)=C4)N3C)CC2=C1
O=C(NC1=CC=C(Cl)C(CC2NC3=NC=CC=C3C2)=C1)NC4=CC5=CC(=C4)CC(C6=CC=CC(F)=C6)CC5
CCCN(C(=O)C1CCN(C2=NC(C)=CC(C)=CN3CN=C(NC4=CC=CC(OC(C)(C)C)=C4C5)C(N)N=CN=C53)C2C)C1CC
CC1=CC=CC=C1C2=NC3=CC=C(Br)C=C3N2C(=O)C(C)(C)C
O=S(=O)(NC(=S)NC=CC=CC(O)CNCCC1=CC=C(OC(F)(F)F)C=C1C=C)F
CN1C=C(C=C2C=C3N=CN=CC3=C2)C(C4=CC=CC=C4Cl)=N1
CN(CC(=O)NC1=CC=C(CC2CCN(C(=O)OCC3=CC=CC=C3)CC2NC)C1C4=CC)CC=C4C5CC5
N=C(O)C1CCCC2(C1)C(OC(=O)NCC3C(NC(=O)C4=CC=NC=N4)CC3)C(C5=CC=CC=C5)CC2
CCOC=CC=C(C(CN1C=NN=N1)NCC(C2=NC=CC=C2C(F)F)CC)C
C12OC=CC=C2OC=CC=CC1(NC(=O)C(F)F)C
C1C=CC=CC1CN=C(COC2=CC=C(Cl)C([N+1](=O)[O-1])=C2N)NC3=CC=CC(Cl)=C3F
CC=C1C=C(N2N=C(C(C)(C)C)C=C2NC(=O)NC=C3C=C(OCCC4=CC=CC=N4)C5=CC=CC=C35)C=C1
CN(CCC1=CC=CC(Cl)=C1)CCNCCCCCC2=C[NH1]C=N2
COC1=CC(C=C2N=C[NH1]C=CN=C(N3CC=C(C)OC3)C2=N)C(OC)=C1
C=C(C)CC(N1)C=C2C=C(C3=C(CCCOC4=CC=CC=C4)N=CN32)C=N1
CNC(=O)NCC1C=C(N=C2C=C(N3C=CC(OCC4=CC=CC=C4)=CC3=O)NN2N1)CC(C)C
CC1=CC=NC2=C1C(NC(C3=CC=C(Cl)C=N3)C(C)C)ONN2CC=4C=CC5=NC=CN5C=4
C1C(O)C(O)C2=CN=C(N3N=CC1(C(=O)NC=CC=C(CC(=O)NS(C)(=O)=O)C(Cl)=C)C3)N=C2
CC1=CC=CC(C)=C1NC(=O)C2=CC=C(S(=O)(=O)N(C)CC(=O)N3CCCC(C)C3COCC)C2
O=C(NCC#CCCN1CCN(C2=CC=NC=C2)CC1)C3CCCC4=CC=CN=C43
CC=C1C=CC(C(=O)NN=CC2=CC=C(O)C=C2)=C=C1CNC(=O)NC(C)C(=O)NC(C)C
CC(=NOCC(S)CCC)NC=NC1=CC=CC=C1S[N+1]NC(C)C
NC(COC1=CC=C(Cl)C=C1)C(=O)N2CCC=3N=CSC=3C2
NC(=O)C=CC=CC1=C(NC2=CC=C(N3CCOCC3)C=C2)N=CN=C1
O=C(NC1CCCCC1NCC2C=C3C=C[NH1]C(=O)C3C)C2F
O=C(O)CCC1CC(C=C2C=C(N3C=NC4=CC(C5=NOC(C6=CC=CC=C6)=N5)=CC=C43)C=C2)CC1
O=C1OC2(CCN(CCC3=C[NH1]C4=CC=C(O)C=C34)CC2)CN1C5=CC=CC=C5
CN(CC1=CC=CC(F)=N1)CCCN(C2CC(N=CC=CC=N)C3=CC=CC=C3C2C4=CC=CC=N4)CC
O=C(O)C1=CC(C2=CC=C(Cl)C=C2)=NC3=C(Cl)C(Cl)=CC=C31
COC1=CC=CC=C1N2CCN(CCCCCNC(=O)C(CNC(=O)CCC3CCOC3)C)C2
CCOC=C1N=C(C2=CC=C(NC(=O)N3CCN(C4CCCC4)CC3)C(F)=C2)N(C5=CC=C(C)C=C5)C1
CCN(CC1=CC=CC=C1)C(=O)C2CCN(C3=CC=C(CC=4COC(CC5CC5)=CN(C)SC=4N)N3C)C2
O=C(NC=C1C(C=C2C=CC=NN21)C)CC3=CC=CC=C3NCC4=CC=CC=C4
CCCC1=CC=C(C2=NN=C(C3=CN=CC(C(F)(F)F)=C3)S2)C=C1OC=O
C1NC(=O)CC2C=CC=C(OC3CC(C(C)C)CC(C)C3)C=C21
CCOC(=O)C1CCCN(C(=O)C(CNC(=O)CC2=CC=CC3=C2CC)C[N+1](C)(C)C3CC4=CC(Cl)=CC(Cl)=C4)CC1
CCOC(=O)CCC1CCCCC1CC=C2C3CCCC(O)C(C)(C2)C3C
CCN(CC)C(=O)CC(C(=O)O)=C(O)CC1CC1C2=CC=CC=C2
CC1=NC(S(C)(=O)=O)=CC=C1OC2=NC=NC(OC3CCN(C(=O)CNC4=CC=CC(Cl)=N4)CC3)=C2F
N#CNC1CCC(CCN2CCC(C3=CC4=CC(Cl)=CC=C4O3)CC2)CC1
CN1C(=O)C(C2=CC=C(NC(C)=O)C=C2)(C3=CC=C(C4=CC=C(Cl)C=C4)C=N3)C1=O
N#CCC(N1C=C(C(=N)O)C(NC2=CC=C(F)C=C2)=N1)CCN(C(=O)OC(F)F)F
C1CCCN1C(=O)C=C2C3=CC=CC=C3C=CN2C4=CC=CC(C5NCC6C(NC6C)C5C)=C4C
O=C(NC=C1C=C(Cl)C(C(=O)NCC2COCCC2)=C1)C3=CC=CC=C3[N+1](=O)[O-1]
CCCOC=CC(C=NNC(=O)CSC1=CC(C)=NC(N)=N1)=CC(OC)=COC
O=C(N1O)COC=C1C2=C(F)C=CC=C2C3=CC=CC=N3
CNC=C(NC(=O)C=1N=C(C)N(C2=CC=C(Cl)C=C2)C=1C)C(N)=O
O=C(CNC1=NC=NC2=CC=C(C(F)(F)F)C=C12)NC3CN(C4CCC(C5CCOC5)CC4)C3
CC(C)C=NC1=CC(N=C(O)C2=CC=C3C=C4N(C3=C2)CCCNC4=O)=CC=C1C=NNC(C)C
C1CCCC(O)COC=C2C(C)=CC1(COCC=CC=CC(C3(C(F)(F)F)CCC3)ON)C2
CCN(CC)CCC1=CN=CN1CCNC(=O)C=C2C3=CC=C(CC4=C(F)C=CC(F)=C4F)C=C3CCCC2
CC1=CC=CC(C(=O)NN2C(=O)C=C(NC(C)=O)C(F)=C2C1)C3=NC(C)(C)CCN3
CC(C)NC=C(C=C(C1=CC2=CC=CC=C2S1)N3C=NC=N3)CF
CC1NC2=C(C3=CC=C(SC)N=C3)C=NC=C2CC1C4CN(C(C(=O)O)CCCOC)C4
O=C(CNCC1O)C=NC2=CC=C(C=C2N1)NC(=O)CCCC(NC3=CC=CC=C3)C
CCCOCCCC(N1CC(NC(=O)CNC2=NC3=NN(C)C=C3C(C)(CCC4=CC=C(Br)C=C4)C2=O)CC1)CC
COC1=CC(CC2CN=C(N)N=C2N)=CC(OC)=C1OC
O=C(NO)C1=CC=C(CN2CCC(NS(=O)(=O)C3=CC=C(C4=CC=CC=C4)C=C3)CC2)O1
O=C(NC(CCC1=CC=CC=C1Cl)(O)N2CCN(C3=CC=CC(Cl)=C3Cl)CC2)N4CCC(C5=CC=CC(F)=C5)C4
CCOC=CC=C(CC(NC(=O)C=C1C=C(N2CCN(C)CC23)COCC4CC4)=N1)O3
CC(C)C(NC(=O)CCC1=CC=CC=C1)C(=O)N2CCCC2B(O)O
O=CC=C1C=CC=CN1C(CC2C3CC(CC3)C2C)CF
NC(CNC1=NC(NC2CCC(C=3C=C[NH1]N=3)CC2)=C4C(Cl)=C1Cl)=C4
C1C(O)C=CC=C1NC=NC(=O)N(CC2=CN=CC(Cl)=C2)C(=O)C3=CC=C(C)C=C3
O=C(NC=CC=CC(=O)NCCCCC1=CC=CC=C1[N+1](=O)[O-1])C=CC=C
CC1=CC=CC(C2=CNC(=O)C=C(C3=CC=CN=C3O)CN=C2)=C1
CC(C)(C)OC(=O)NCCN(C1=NC=C(C2=N[NH1]C(N)=N2)C=C1)C(N)C
CCN(CCCN(C1=CC=C(N2CCCCC2=O)C=C1)S(=O)(=O)C3=CC=C(OC)C=C3C)C4=CC=CC=C4
CCCCC1C2=CC=C(NC(=O)C(N)C=O)OC=C2CCC1NC(=O)C3=CC=C(C4=CC=CC=C4)S3
CC1=CC(C#N)=NC(C)=C1C(=O)NCCC(O)CN2CCC(C)CC2
CC1(C)NC(=O)N(CCCN(C(=O)NCCCC23CC(O)CC(C2)N(C)C3C)C)C1=O
C=1CC[NH1]C(=O)C(CC2=CC=CC(O)=C2OCC=1)N=CNCCN3CCN(C)C3
COC1=CC(N)=C(C)C=C1C(=O)CNCCC(C(=O)OCCCN=C(N)NN)CCC
O=C(NCC(F)(F)F)C1=CC=C(CCCC2C=NN=C(CN=C(O)CC3=CC=C(C4=CC=CC=C4)N=N3)S2)N=C1
CC(C)C1=CC=CC=C1C=CC=C(C(=O)NC(C)C)C(C2=CC=CC=C2)=C
C1N(C)C=CC=CCC=CC1=CNC(=O)CC=CC=O
CC1=CC=C(NNC(=O)CCC2=CC(Cl)=CC=C2OC)COC=N1
CC(C)(C)CCN1C(=O)C(CC(=O)N2CCC(N3CC4=CC=CC=C4NC3=O)CC2)SC1C5=CC=CC=C5OCCS
N=C(N)NCC1C(C2=CC=C(Br)C=C2)C=C(C3=CC=CC=C3)N=C1C(=O)O
O=C(CCCCCCC1=CC=CC=C1)CONCCCCC2=C[NH1]C=N2
CC(C)OC=CC=C(C1=NC(C2=CC=CC3=C2CCC3NS(=O)(=O)CCN(C)C=N)O1)CC#N
NC(CCC1=CC=C(F)C=C1)=NNC2=CC=CC=C2Cl
CCC1=NN2C=C(C3=NC4=CC(F)=CC=C4O3)N=C2S1
CCOC1=CC=CC=C1C=C2C(OC)=CC(N3N=CC4=CC(C#N)=CN=C43)=C2O
CC(C)(N)C(=O)NC(CC1=C[NH1]C2=CC=CC=C12)C3=NN=C(C4=CC=CC(Cl)=C4)C=C3
COC1=CC(N(C)C)=CC=C1N=C(NN=C2C=CC(Br)=CN2NCC3)N=CN=C3CC
CC1=NON=C1C=CC=CN2CC(F)CC2(O)C=CC=C(F)C=C
C1CN=C1C2=CN=CN2CC=CC=CC(C(F)(F)F)=C
O=C(C1CCS(=O)(=O)CC1)N2CCN(C3=CC=C(C(F)(F)F)C=C3)CC2C4=CC=C(F)C=C4F
FC(F)(F)C1=CC=CC(N2CCN(C3=CC=C4C(=C3)OCO4)CC2)=C1
CC1=CC=C(NC2C=CN3C(C)=C(CN(C)C)SC3=C2N4CCCC4)C=C1
COC1=CC=C(NC(=O)C=NN(C2=CC=C(F)C=C2F)C)C(C(N3)CCCNCC3)=C1
CCNC(=O)N1CC=C(C2=CN=C(N3CCC(C4CCN(CC5=CC=C(F)C=C5)CC4)CC3)N=N2)N1
NCCCC1=CC=CC=C1C(O)C2=CC=CC(Cl)=C2
N#CC(CC1=CC=C(C=2C=NN(C3CCNCC3)C=2)N=C1)N4CCC(O)C4
C#CCN(C)C(C)CC=CC1=CC(Cl)=CC=C1
CC[N+1](C)C1CC2CCC1CC(CN3CCC4(C5=CC=CC=C5OCO4)CC3)C2
CC(CS)C(=O)NC(COCC1=CC=CC=C1)C(=O)O
C1OC=CC=C1C(=O)NC(C)COC2=CC=C(C3=NC4=CC(OC)=CC=C4N3C#N)C2C=C
O=C(NC1CCN(C2CCCC(O)C2)C1C)C3=CC=NC=C3C4=CC=CC(F)=C4
CC1=CC(=N)[NH1]C(C)=C1CNC(=O)C=CC2=CC=C(O)C(CO)=C2
COCCN1C=C(C(=O)N2CCN(C3=CC=C(C)C=N3)CC2)C4=C(F)C=[N+1]([O-1])C=C41
C1C(C)(C)C=C2C1(C=NN(C=NC(CC3CCCO3)=CC4=CC=CC=C4S)C(C(F)(F)F)=N)CCOC(=O)C2
N#CC1CCCN1C(=O)CCC(CC2=CC=CC=C2)NCCC3=NC4=CC=CC=C4N3C
C1C(=N2)NCCCNCC3C(C(=O)NCCC1(NC(=O)N(C4CC(F)C4)C5=CC(F)=CC=C5F)CC3)CC2
O=C(NC1=CC=C(OCC2=CC=CC(F)=C2)C=C1)NC3CCN(C4CCCN4)CC3
COC1=CC=C(OCCC2CCN(C(C)=O)CC2)C(C)=C1
O=C(CNC=C(N=C(O)C=1C=NN2C=CC=NC=12)C(F)=CC(Cl)=COCC3CCNCC3N4CC)CC4
CCC(NC(=O)C(=O)NC1C(N)CC(OCCC2=CC=CC=C2)C(C)C1CC)COCC(=O)C(C)(C)C
CC=C1C(C2=N[NH1]C3=CC(NC(=O)NC(CCN(C)C)C4=CC=CC(Br)=C4)=NC=C23)=CC=N1
O=C(NC1=CC=C(F)C=C12)C=CC3=CC(C4CCCC4)=C[NH1]C3=C2
O=C(NCC1CC(F)CN1C2C3NCCC(O)(C2)NC4=CC)CC=C43
O=CNC1=C2C=C(Cl)C=C1C(C#CC3CC3)(C(F)(F)F)O2
C1COC(=O)NCCC1NS(=O)(=O)C2=CC=C(N3CCCC(N)C3)C=C2C#N
C1C=CC=CCC(NCC(C)C)C2=CC=C(C#N)N=C2NCCS(=O)(=O)OC(C)=C1
CN(C1CCC(CCN(CC2=CC=CC=C2)C3=CC=CC=C3OC)C1S)C=O
CC(C)C1=NC=C(N=C1S(=O)(=O)C2=CC=CC(C#N)=C2)C(N)CCN(C)CCCF
O=C(O)C1=CC=C(C2CN(CC3=CC4=CC=CC=C4N3C(=O)OCC5=CC=CC(Cl)=C5)CC2)C=C1
N=C1N=C(C=CC=C(OC2=NC=CC(N=C(O)C3=CC=CC(C(F)(F)F)=C3)=C2)C=C)[NH1]O1
C1OC=CC2=CC(NC(=O)N(CC#CC3=NN(CC4CCN(C)CC45)C=N3)CCC52CNC(=O)N6CC)OCC6=C1
CCCC(NS(=O)(=O)CC1=NOC(C)=C1C)C(=O)N2CCCCN(CC3=CC=CC=C3S(=O)(=O)O)C2
CC1CCC(C)N1CCC=CC2=CC(N)=NCC3=CC=C(N4CC(C(=O)OC)CC4)N=C3OC=N2
CCCCCOC1=CC(C(=O)N2CCN(C3=CC(Cl)=CC=N3)CC2)=CC=C1C#N
O=C(OCC1CCCCC1NS(=O)(=O)C2=CC=CC(C(F)(F)F)=C2N)CCCN(C)C3=CC=C(Cl)C=C3
CN(C)C=CC=CC(OC1=C2C=CC3=C(C(=O)NCC4CCCCC4)C=CC2=C13)O
C1CC2CC1(NC(=O)C=CC=CC3=C(OC4=NC5=NC=CC=C5O4)C=CN=C3)C2
CCCN1CCOC2C3=CC(Cl)=CC=C3CCC21
CC(OC1=CC=C(NN=CC=CS(=O)(=O)CC2CCN(CCO)CC2)C=N1)C3=CC=C(C(=O)NCCC(=O)O)C=C3
COC=CC=CCC1=CC(N)=C(COC2=CC=CC=C2)N1C
O=C(C1=CC2=CC=CC=C2[NH1]1)N3CCN(C4CCCCC4)CC3
CN1C(C#N)=CC=C1C2=CC=C3C(=C2)CCN3C(=O)CC4=CC=CC=C4
O=C1NC2=CC=C(Cl)C=C2C(O)=C1C(O)CCC(F)CN3CCN(C4=CC=C(Br)C=C4)CC3
C1=CC=C(C2=CC=CC=C2NC=NC=C(NCC3=CC=CN=C3)N=N)C=N1
O=C(OCC1=CC=CC=C1)NC2CC(NC3=NC=CC=4C=CSC3=4)CC2
CCCOC1=CC=C(N2CC(CNC(=O)C3=CC=C(OC4=CC=CC=C4)C=C3)C2)C=C1
N#CCC1(N2C=C(C3=NC=NC=4[NH1]C=CC3=4)C=N2)CN(C5CCN(S(=O)(=O)C=CC(CN6CCC6C7CC7=C)(F)C=C)CC5)C1
CC(CS)C(=O)NC(C)C(=O)NC1CN(CCCOC2=CC=C(C3=NOC(C4=CC=CC=C4)=N3)C(F)=C2)CC1
C1OCCCC1NC=C(NC2=CC3=CC(C(N)=O)=CN=C3C=N2)C(C)(C)C=N
COC1=CC2=C3C=C([NH1]C3=C1)CN=NNC=CC=C2
C1N(C2)C=CC=C(C=NN=C1SCCCN3CC4CC4(C5=CC=C(C(F)(F)F)C=C5)C3N)C2
COC(=O)C1=CC(C2=C(NC3CC3)N=C(NC4CCCNC4)N=C(C5CC5)N=C2NC6C)C6=CC=N1
C1C=CC=NC1CC=NN(C)C2=CC(N3CCCCC3)=CC=N2
CC(C)CN(C)C1=CC2=CC(O)=C(O)N=C2C=N1
CCC1=CC(C2=CC=CC=C2)=CC(O)=C1C(C3=CC=CC=C3)C4=CC=CC=C4
C1CCCCCCCCCCCCCNN=NC1C(CNC(=O)N(CCOC)C2=O)C=CC=C2N
COC1=CC=C(C=C1OCCCOC2=CC=CC=C2)Cl
CC(C)CNCC(O)C(C)C1=CC=CC=C1
COC(=O)N1C2=NC=CC(C3(O)C4=CC=CC=C4C(=O)N3C(C)COC=CC)=C2[NH1]1
C1OC=CC=C(OC)C1CNC2=NC(N)=NC(N)=C2C#N
COCC1NCN(C2CCN(C(=O)C=C3C=C(C4=CN=CC=N4)C=C(N5CCN(C)C5)C=N3)C2)CC1=O
FC1=CC=CC(C(F)(F)F)=C1CNC2=C(C3CCNCC3)C=NC=C2
O=C(NC1=CC=C(OC(F)(F)F)C=C1)SC2=CC=C(O)C=C2
O=C[NH1]C=NC=1C(CN2CCCC2)=C[NH1]C=1
CC(C)C(NC=C(NC1=CC=CC(NCCN)=C1O)C(C)(C2)C)=NC3=CC=CC=C3O2
O=C(NCCC1=C[NH1]C2=CC=CC=C12)NC3CCN(CC4=CC=CC=C4)CC3
CC(C)NC1=C(C=CC(=O)N2CCCC(NS(=O)(=O)C3=CC=CC(Cl)=C3)C2)C4=CC=CC=C41
CCOC(=O)C(CC)CCCN1CCC(C=2N=NN3C=NC=4[NH1]C=CC=4C=23)CC1
OCC1C(O)C(O)C(O)CN1O
CCCN(CCC)C(=O)C(C1C2CCC1)NC3CCN(C(=O)C4=CC=CC(CN5C=NC=CC5=O)=C4C)C32
NS(=O)(=O)OCC1OC(N2C=NC3=C(NC(=O)NCC4=CC=CC(F)=C4)N=CN=C32)C(O)C1O
CC(C)NOCCN(C(=O)N1CCC(N2CCOCC2)CC1C=3SC=CC=3Br)CC
COC=C1C=C(CC2=CC=C(OC)C=C2C3NC(=N)N(C4CCN(C)CC4)C3)OC=C1
N1C=CC=C1S(=O)(=O)NCCCC=2C=CSC=2C=C
CN1C(=O)N(C2=CC=C(C#CC3=CC=CN=C3)C=N2)CCC1(C)C
CCN1C=C(C2=CC=C(NCC3=CN(C4=CC=C(F)C=C4)C5=CC=CC(F)=C35)N=N2)C=N1
COCCC1C=C(C(=O)NC2=CC=CC(N(C)C)=C2)N(C(=O)NC3=CC=CC(C(F)(F)F)=C3)CC1
CCCCCN1C=C(C=2OC=NC=2C(C)C)CC(=O)N1C3=CC=C(C4=NOC(C)=N4)C=C3
O=C1N=C(OCC2COCCO2)C=CN1C3CC4=CC(CO)=CC=C4CC3
O=C(NC1C2CC3CC1CC(O4)(C3)C2)C=CN=C(NC5=CC=C(N6CCCCC6)C=C5)OCN=C4
C1S(=O)(=O)C=CC=CC1C=CC2=NC(NC3CCOCC3)=CN=CN=C2[NH1]
COC=C1C(NCN=C(NN=CC2=CC=NC=C2)N=C(Cl)NN=CC)C=CC=N1
N#CCC1(N2C=C(C(=N)O)C(=NC3=CC=CC=C3)[NH1]2)CCCOCC1
C1NCC(O)COC(COC(C)(C)C)C1(COC(=O)C2=CC(F)=C(C=O)C(F)=C2C)O
O=C(C1=CC=C(F)C=C1)N2CCN(C(=O)C3=CC(CC4=NN=C(O)C5=C4NCCC5)=CC=C3F)CC2
COC1=CC=CC=C1SC2=NN=CN2C3CN=C(C4=CC=C(F)C(Cl)=C4)C(=O)N3C=CC5=CC=CC=C5
O=[N+1]([O-1])C=C1C=C(Cl)C(OCC2CCCC(F)C2)CSC1
CC1=C(C(=O)N2CCC(C(=O)N3CCCC3)CC2)C(=O)N(C4=CC=C(Cl)C=C4)N1NC5CCNCC5
NC(CC(=O)NCCN(C(=O)C1=CC=C(F)C(C(F)(F)F)=C1)CC)C(=O)N2CCC(CC3=CC=CC=C3)C2
CC=C1N(CCOC=CC=C(C(F)(F)F)COC=CC=C(C=CC=C2OC(C)=NC2=CC)C=C)N=N1
COC1=CC=C(N2N=NC(NC3=CC=C(C(=O)NC4CC4)C=C3)=N2)C=C1OC
C1C=CC=C(N2N=CC=N2)C(C(=O)NCCN(C3=CC=C(C)C=C3C(N)CCF)F)C=C1
CC1=CC(C)=C(NC2=CC=C(Cl)C(CN3CCC(N)C3)=C2)COC=C1C(=O)N4CCN(C5=NC=CC(Br)=C5)CC4
CC=CC(F)=CC1N=C(C=CCNCCCC2=C(C=CN=C2CC3CC3C)N=N[NH1]N)C(=O)N(CCC4C=C(F)C=N4)C1=O
C1N2C=C3N=C2C=CC=C4C1(NC5=CC=C(C(=O)NCCC4(CCCOC(F)F)C=N)C=NC5=C)C3F
O=C(NC1=NC=C(S12)C=CC(C(F)F)=CC=C23)CC3C4=CC=CC=N4
ClC=CC=C(C=C[NH1]C(CCN1C=CN=C1N)C)C
CNC(=O)C1=NC=CN=C1NC=CC(C2=CSCCN3CC(O)C(O)C3C)=N2
O=C(NCC1=CN=C(Cl)N=C1)NC2CCN(C=C3C=C(NC(=O)C4CCN5CCCC5C4)N=N3)CC2
O=C(O)CC#CC=CC=COCC1=CC=CN=C1C=CC(Cl)=C(CN2CCCCC2CC)C=C
CCNOC(N(C)C)C(=O)C=CC=CC(=O)NC1CC(C2CCN(CC3=CC=C(F)C=C4[NH1]C=CC3=C4)CC2)CCC1C=C
CC=C1C(NC2=NC=CC(NC3CCOCC3)=N2)=NC(C4=CC=NC=C4Cl)=N1
O=C(NC1=CC=C(C2CCNC2)C=C1)NCCC3=CC=CC=C3
CC1(C)CC(NC(=O)CCN2C=C(C3=CC=C(Cl)C=C3)N=N2)CCO1
CC1=CC=CC=C1C[NH1]C(C2(CC3=CC=CC=C3)NC(=N)N2C4=C)C=CN=C4
O=C(NC1CC1)C2=CC(C3=CC=CC=N3)=CN=C2N4CCOC4
CNN=CC=C(C(O1)CNCC2CN(CC3=CC=C(OCC4=CC=CC=N4)C(Cl)=C3)CC2COCC5=CC=CC=C5C1)OC6=CC=CC=C6
CNC(=O)CC1=CC=CN=C(NC2=CC=C(OCCCN3CCCCC3)C=C2N)CCC(=O)C1
N=C(N)C=CC=C(O)C1(C=CC=C(NC(=O)C(C(=O)NCC=CC2=CC=CC=C2)Cl)PC(F)=C1Cl)P
NS(=O)(=O)C=CC=C(OS(N)(=O)=O)C=C
CNC1CCC=CC=C(C=NC(C=CC2=CC=C(C=CC3=CC=CC=C3)C=C2[NH1]C)=C(C=O)C=CC=CC)CCC1
N#CC1=NC(C2=CC=NC(NC3=CC=C(CN4CCOCC4)N=C3)=N2)=CC=C1N5CCCC(N)C(F)CC5
COC=C1C=C(C=NN(CC2=CC=C(F)C(F)=C2)CC3CCN(CC(C)(C)C)CC3)C1C=C
CSC1=NC(NCCC2=CC=C(F)C=C2)=NC(NC3CCCC3CNS(=O)(=O)C4=CC=C(CO)C=C4C1)NC(=O)NCC(C)C
C1C=CC=C1CC2(N3CCN(C)CC3)C=NC(NC4CCC(C(F)(F)F)CC4)=N2
COC=CC1=C(OC2=CC=C(NC(=O)C3=CC=C(CN4CCN(C)CC4)C(C(F)(F)F)=C3)C=C2C5)CN=CC=C5C=C1
CCN(CC)C(=O)C=CC=C(C(=CCCNCC)OC1=CN(OC)C=N1)NO
CNC(=O)C=C(NC(=O)NC1CCN(C2CCOCC2)CC1)C=CC(NC=3C=NN(CCCO)C=3)=CN(C4=CC=C(Cl)C=C4Cl)C=O
CC=C1C=C(NC(=O)N2CCCC2C)CC=C1N=C(O)C3=CC=CC=C3N
COC1=CC=CC=C1NCCN(CCCC2=CN(C(N)=O)C=N2)CC
C1CCC=CC=C1C(C(=O)NCCN2CCCC2C)C3=CC=CC(O)=C3
CCCCCCCCCC=C1CC(CO)(COC(=O)C(C)(C)C)OC1C
CC1=CC(C=2N=C(C3=CC=C(OC(F)(F)F)C=C3N4)C=2CCOC(C)C4=C)C=N1
NC(=O)C=C(N)N(C1=CC=CC(S(N)(=O)=O)=C1)C(CC2=CC(C(F)(F)F)=CC(C(F)(F)F)=C2)C
CCC(C)COC=CC=C(S(=O)(=O)NCC1=CC(COC2=CC=C(F)C(F)=C2)=CC=C1O)C
COC1=CC(C=CC2=CC(NCCCC(=O)NO)=NO[N+1]2C=3CC(C)=O)=C[NH1]C1=3
O=C(O)C1=CC=C(CNC2=NC3=C([N+1](=O)[O-1])C=CC=C3S2CCCF)C1
C1NCCN1C2=CC=CC3=NC=C(C4=CC=CC(C5NCCC(F)(F)C5)=C4)N23
CNC(=O)N1CCN(CCOC2=CC=C(C3=CC=CC(CNC(=O)C4=CN=CC=N4)=C3)C=C2C)C1
C12C=CN=C2C3=CC(NCCC1(N4CCC5=CC=CC=C5C4C)ON)C=N3
C1C=CC(C=N[NH1]C2=CC(NC(=O)NC3=CC=NC=C3)=NC=C2)=N1
CN(C)S(=O)(=O)CCCOC=CC=C(C#CC1=CC=C(OCC2CC2)C=C1C)C
O=C(CC1=NC(C(F)(F)F)=NO1)N2CCN(C3=NC=CC=C3C(F)(F)F)CC2C
CN1N=CC(NC(=O)C2=CC3=CC=CC=C3[NH1]C2=O)=C1CC4=CC=CC(N)=N4
CNC1CN(C=C2C=C(C(=O)NC3=CC(N4CCN(C5=CC=C(C#N)C=N5)CC4)=CC=N3)C=C2)CC1
CCOC(=O)C=C1C=CCNC(=O)C(CCCNC)=CNN=C(C2=CC=CC=C2C(=O)NC)ON=CC=C1
NC(C(=O)O)C(C1=CC=C2C(=C1)OCO2)CCCC3=CC=CC=C3
O=S(=O)(C1=CC=CC(Cl)=C1F)NC2=CC=C(OC3=CC=CC(CN4CCCC4)=C3)C=C2
C1C2=C(C3=NC(CCOC4=CC=C(C(C)NC(C)=O)C=C4Cl)=NO3)CC(F)=CC(F)=C1[NH1]C2=O
CC1=CC(C2=CC=CC=C2)=CC(C)=[N+1]1CC(=O)NC=C3C=CS(=O)(=O)NC4=NN=C(S(N)(=O)=O)S4C=C3
CNC(=O)C(NC(=O)NC1=CC=CC(C(F)(F)F)=C1Cl)CCCCC(C)C
CCCCC(=O)OC=C1C=CC(COC2=CC=C(C3=CC=C(CCC(=O)N4CCOCC4)C=C3)N=C2)=C1
COCC(C)NC1=NC(C2=C(Cl)C=C(C(C)=O)C=C2Cl)=NC=C1C(F)(F)F
CC1=NC(C#CC2=CC=C(N3CCCC3)N=C2)=CS1
CCC(C)CN1CCOC2=CC=CC=C2C=CCNC(=O)C(CN3CCN(C)CC3)NC(=O)C4(CCCC4)NC1=O
CC1=CC(O)=CC(C)=C1CCCCC2CCCC(=O)N2CC=CC3=CC=CC4=CC=CN=C34
CC1=CC=C(COCC(O2)CCN(CC(O)C3=CC=CC(F)=C3C)CC2C)C1
O=S(=O)(C1=CC=CC(Cl)=C1)C2=NC3=CC(OCC4=CC=C5C=CC=CC5=N4)=CC=C3S2
CNC1CCC(C2)C3=CC(O)=CC=C3OCC12
O=CNC(CC(O)=NC1CCCCC1)CNCCCC
NC(=O)C1=C2C=NC=C(C3=CC=CC(C(=O)N4CCCC4)=C3)N=C2NCCCCCO[NH1]1
CCCCCC(C)NC(=O)C1=CC=C(C(=O)NC2=CN=CC(C3=CN=C4C=CC=CC4=C3)=C2)C=C1
CC1=CC=CC2=C1OC(C)(C)CCCS=3CC(N4CCOCC4)=NC=32
NCCC(=O)NCC1=C(C2=CC=C(Cl)C=C2)[NH1]C3=CC(C(=O)N4CCCCC4)=CC=C31
CC=NOC(=O)C1=CC=C(C=C1C)C(NC2=CC=C3[NH1]C=NC3=C2)=N
CCNC(=O)C1=CC=C(NC(=O)CCCCCCCCOC(=O)N)OC=C1
CN(CCCC=C1C=C(OCCN2CCCC2C=C3C=CN=N3)C=C14)CCC(=O)N4
N#CCCC(C=1C=CSC=1)C2=CC=CN=C2OC3=CC=C(C(=O)O)C=C3
N#CCC=1C=COC=1C2=CC=C(C3=CC=C4C(=C3)OCCN4C=O)C=C2
CCN=CC(NC(C)C)=NC1=C(C2=CN=CC3=CC=CC=C23)C=CC=C1
CC(C)CC(NC(=O)C(NC(=O)C(F)(F)F)C(F)F)CCC(=O)NC(CCCN1CCSCC1)C(O)=NCC2=CC=C(O)C(O)=C2
CCCN(CC1CC1)C2=NC(C)=NC(C3=CC=C(Cl)C=C3)=C2C#N
C=C1CC(C(=O)NCC2=CC=C(Cl)C=C2)NC(C(=O)NC3=CC=C(OC(F)(F)F)C=C3)C1
O=C(NC1=CC=CC(=C1)CC(CC=2SC=CC=2CO)CCC3=C)C=CC=C3C4=CC=CC=C4Cl
O1C=NC2=CC(CC3=CC=CS3)=CC=C2OCC1=NCCCCCCCN
COC1=CC=C(Cl)C=C1C2=NC=CC3=CC(S(=O)(=O)NC4=NC=CS4)=CC=C23
O=C1CCC2=CC=C(S(=O)(=O)NC3CCC(O)(C4=CC=CC(Cl)=N4)CC3)C=C2N1
CCCCCCCCC=CCCCCCCCC(=O)C=CC(O)=CC1=CC=CC=C1OC=C
CCN=C(N)C1=NC(NC2CCC(C(=O)NC(C)C)C2)=NC=C1N
N=C(N)C1=CC=C(OC(=O)CC2CCN(C(=O)CCCC3=CC=CC=C3)CC2)C=C1
CN(C(=O)CNC1=CC=CC(C(F)(F)F)=C1)C2CCN(CC3CC4=CC(F)=CC=C4C3)CC2
C1OC=CCOC(=O)C=C1C2=CC=C(CN3C=CN=C3)C=C2C
N=1CSC(N2C=NC(C3=CC=CC=N3)=N2)C=1C4=CC=C(F)C=C4
COC=CC1=C(C=NN=C(N(CC2=CC=C(C(F)(F)F)C=C2)CC=CC3=CC=CCC(=O)O)C3NCC(=O)OC=CCCl)CC=N1
CC1=C2C=C(C=C1Br)N(C3=CC=C(F)C(Cl)=C3)C4CNC4C2=O
CCNC1C2N(C3=CC=CCN=C(C4=CC=C(OCC(=O)O)C=C4)NCCCC)C3N2CCCC1
O=C(NC1=CC=C(F)C(Cl)=C1)C=C(C2=CC(C3=CC=C(O)N=N3)=CC=C2Cl)CC
N#CC=C1C=C(S(=O)(=O)N2CCOCC2C=NC(NC3=CC=CC(C4=NC=C[NH1]4)=C3)=NC(C5=CC=CC=N5)=N)C=C1
C1C2CCC(=O)C=NN(C1(C=CC=CNC(=O)C(COC3=CC=C(O)C(O)=C3)C=CC=CC=C)C=C)C2=O
C1C=C(CC2=CC(F)=CC(F)=C2)C3(C=CC=CC(NS(=O)(=O)C4=CC=C(F)C=C4)=C3N)O1
O=C(O)C1=CC=CC(NCCC2=C3C=CC=C2CC(NC4=CC=C(C5=CN=CO5)C=C4)=N3)C1
CC=C(C(O)=NC=CN=CC(C1=CN(C2CC2)N=C1N3CC(N)CC3=CC)=NC)CCON=CC(NCCOC)C4=CC=CC=C4
O=[N+1]([O-1])C=C(O)C1=CC=CC(CN2CCCCC2)=C1O
CC1=CC=CC(=N1)CCCNCC(C=O)CC2=C[NH1]C3=CC=CC=C23
C1NCCN(CC1(CN2CC3C(C2)C3C4=CC(F)=CC=C4C)C5=CC(F)=CC(F)=C5F)S
CC(C)N1CCCN1C=CC(C2=CC=NC(N3CCC(F)(F)C3)=N2)=CC=CN4CCN(S(=O)(=O)C5CCC5)CC4
CC=C1C=C(C(=O)NCC2CC(C=NNC(=O)C3CCCCCC3)C2)C=C1F
CC(C)CC(CC(C(=O)OC)C(CCCC(=O)NCCNC)(C)NOC=O)C(C1=CC=C(Cl)C(F)=C1)NC(=O)OC2CCOCC2
CC1=CC(C)=CCC(=O)N2CCCC2C(COC3=CC=C(F)C=C3F)N(C)C=C1
COCCC(C(=O)NCC(C1=CC=CC=C1)C(C)(C)OC)(C)CCC
C#CCN(C1C=CC2=CN=C(C#N)N(C(F)F)C2=C13)C=CC=C(C(=O)NC4C5=CC=C(F)C=C5CC4C(=O)OCF)C3
O=C(NC1=CC=C(C2=NC(NCC3CCN(CC4=CC=CC=C4)C3=N)C=N2)C=C1)C5=CC=CC(O)=C5
COCCCN(C1=NC(C)=NC2=C1C=NN2C3=C(Cl)C=CC=C3)Cl
C1C(C)C=CC=C(C(CNC#N)C=O)C1
CCCNC(=O)C1=NSC(N2CCC(N3CCC(C4=CN=C5C=CC=CC5=N4)CC3)CC2)=N1
N#CC=C(N1)NCCN(CC=CC=CC(NC(=O)C2=CC=CC(CN3CCN(C)CC3)=C2C)C)C1
CC1=CC=C2C=C1C=CC(C=CC3=CC=CC=C3C(F)(F)F)N=C[NH1]2
N12C=NC3=C4C(=CC=C31)CC5CCC(C=C(F)C(F)(F)F)CC5CC4=N2
CS1C=NC(NC2=CC=C(C3CCNCC3)C=C2Cl)C(OC4CCCCC4)=N1
CCOC(=O)C1=C(C)N(C2=CC=CC(C(F)(F)F)=C2)C(=O)N(C)C1C3=CC=C(C#N)C=C3C(O)C(F)(F)F
CC(CC1=CC=C(O)C=C1)OC(=O)N(C)CC2=CC=C3C(=C2)COC3
C#CC1=CC=CC(NC2=NC(NC3=CC=C(F)C(S(C)(=O)=O)=C3)=NC=C2C(F)(F)F)[NH1]1
COC=C1C(C=CC=C2N=CC(C(=O)C3CC3)=C(C4=CC=CC(CN5CCCCC5)=C4)C2)=C1CC(C)=CO
COC(=O)N(C)C(C1C(C2=CC=C(C3=NN=C[NH1]3)C=C2)CCCC1C4)=CC=CC=C4
CCCS(=O)(=O)OC=CC1=CN=C(C2=CC(C(F)(F)F)=NN2C)N(C)CC1=CCl
N1=C(N)C=CC=C(CNC(=O)C(N)CCN2C=NC(C3=CC=C(C(=O)NC4CC4)C=C3N)O2)C1
CC1=CC(CN2CC(O)C3=CC=CC=C32)=C(C)C4=NN=C(C5=CC=C(N(C)C)C=C5)N41
CCOC(=O)CON=C(C1=CC=CC=C1)CCCOC=CC=C(C2NCCNCC2C3=CC=CC=C3C)C
N#CNC1C(N2CCC(CNC(=O)C=C3C(F)=C(C#N)C(C(F)(F)F)=C3N)CC2)CC1
CCCC1N2C(=N)NC2(C=CC=C(NCCCC1(C3N(C)S(=O)(=O)CC3C)C)CF)C=O
CCC(C1)CC(O)C(CC2CCCCC2)NC(=O)C(C3CCCCC3)NC(=O)C(CC4=C[NH1]C5=CC=CC=C45)NC(=O)CNC1=O
O=C(C1CCS(=O)(=O)CC1)N2CCN(C3=CN=C(C(F)(F)F)N=C3)CC2C4=CC=CC=C4
O=C(NC1=NC(NC2=CC=CC(C(F)(F)F)=C2)=CS1)C=C3C=C(C4=CC=CC=C4CNCC5NCCOCC5C)C3
CCC1CN(CCCOC=C2C=C(S(=O)(=O)NCC3=CC=CC=C3C)NC=C2)CCN1
CC(C)ON=C(C1=CC=C(Cl)C=C1Cl)CCOC=C2C=C(C=C(C=3C(C)=N[NH1]C=3C)NN)C2C=COC4CCOC4
CNC(=O)C(C)(C)C1=CC(F)=C(N2CCC(OC3=CC=CC=C3C(F)(F)F)CC2)N=N1
CC1=CC(N2CCNCC2)=CC=C1NC(=O)C3=NC(C4CC4)=CN=C3NC5=CN=CN=C5
N=C(N)NCCCC(OC=CC=C(NCCC(OC1=CC=C(C(F)(F)F)C=C1)F)N=N)(O)O
COC1=CC(C2=CC(F)=CC(Cl)=C2)=C(O)N=C1O
CCCC(C1CC1)N2N=NC=C2CCN(C(=O)CCCCCCC(=O)NO)CC
C1N=C[NH1]C=CC=C1C2=CN(C(CC3OCCO)C3CC4)NC=NC=C24
O=C(NC1=CC=CC=C1)NC2CCN(C3=NC(O)=C4COC(C5CC5)CC34)CC2
COC1=CC=CC=C1NCCN(C(=O)C=2C=NN(C)C=2NC(=O)CC3=CC=C(F)C(Cl)=C3C)C
COC=CC#CC#CCCOC
NC(=O)N1C=C(NC(=O)N2CCCC2CNS(=O)(=O)CCC3=CC=CC=C3)C4=CC=CC(Cl)=C41
O=C(NCCCN1CCOCC1)C2=CC=C(C3=CN=CC(NC4CC(C5CCCCC5)CC4)=C3)C=C2
O=C(NC1=CC(C2=CC=CO2)=NN1CC3=CC=C(Cl)C=C3C4)CC=CC([N+1](=O)[O-1])=C4
CC(C)(C)C1=CC=CC=C1NC=C(NC(=O)C2=CC=C(OC3=CC=CC=C3)C=C2)C4=CC=CN=C4
CN1C(=O)C(NC(=O)C(CC2=CC=CC(F)=C2)NC(=O)OC3CCC)C3=NC4=CC=CC=C41
CC(C)C(=O)N1C=2SC3=C(C=2C4=CC=C(C(N)=O)C=C4)CCC3C1C5=CC=CC(C(N)=O)=C5
CN(C)S(=O)(=O)C=C1C=C(C=CC2=CC(F)=CC3=C2CCN(C4=NC=CC=C4C(F)(F)F)CC3N)C1
CC(=O)NC1CN(C=C2C=C(CN(C3CCC3)S(=O)(=O)C(C)(C)CC)CC=C2C)C1
CCC1=NC2=C(C)C=C(C)N=C2N1CC3=CC=C(C4=CC=CC=C4C=5N=N[NH1]N=5)C=C3
O=CN=CNNC(=O)CC(CNS(=O)(=O)C1=CC=C(OC(F)(F)F)C=C1)NC(=O)C2NC=C(Cl)N=C2NO
COC1=CC(C(C)NC2=NC=CC(N3C=CN=C3C4=CC=CC=C4)=N2)=CC=C1NC(=O)C=CC(N(C)C)=NNC
CCCC1=NC(SC2=CC=CC=C2)=CN1CC3=CC=C(C4=CC=CC=C4S(=O)(=O)NC(=O)CCO)C=C3
CNC1CN(C2=CC(CC3=CC=C(Cl)C=C3F)=NN2C)C(=O)C1
C=CCN(C)CC(C(=O)NO)C1=CC=C(C(C)(C)C)C=C1
CN1N=CC(N=C(O)C=2N=C(C3=CC(F)=CC=C3F)SC=2)N=C1CC4CC(N)C(O)CO4
N#CCC(NC(=O)CC1C(CS(=O)(=O)C2CCC2)CNC(=O)C(CO)NC(=O)C1SCC(=O)OC(F)F)F
NCCCCC(NC(=O)OCC1=CC=CC=C1)C=O
CC(=O)NC(C1)C=CC=C(OCCCN(C=NC(N2CCCC(O)C2=N)C=CCl)C)C=C1
O=C(NC1=CC=CC(COC2=CC=CC(F)=C2)=C1)NC=C3C=CC4(CC=NN4CC=CC=C5C=CC=CC5=N)C3
O=C(NCCN1CCN(CCC2CC2)CC1C3)CC=CC(=C34)OCC(F)(F)CN4C=O
CC(NC(=O)C(C)(COC1=CC=C(OC)C=C1)NCCOC2=CC=CC=C2C(F)(F)F)C3=CC=CC=C3
CCCCCCCCCC(C)C=CCCCCCCCC(=O)C1=NC=C(C2=CC=CN=C2)O1
COC=C1C=C(NC(=O)C(CC(C)C)NC(=O)C(C2=CC=CC=C2)=NC3=CC=C)C=C3C=C1C4=NC5=CC=CC=C5[NH1]4
N#CC=CCC(O)=NCC(F)(F)C=N
O=C1CSC2=CC=CC=C2N1CCCC3CNCCN(C4=CC=CC=C4Cl)C3
CNS(=O)(=O)CC1=CC=CC=C1CNC(=O)CN(CC(=O)N2CCC(N3C(=O)OCC4=CC=CC=C43)CC2)C(C)C
CC(=O)C1=CN=C2C=CC(C3=CC(F)=C(O)C(Cl)=C3)=CC2=C1NC4=CC=C(N5CCN(C)CC5)N=C4
FC1=CC=CC(F)=C1C2=CC=CC3=C(NC(O)=NC4CCCC4)N=CN=C23
COC1=CC(F)=CC=C1C=CC=NC(NC2=CC(Cl)=C(OC3CCN(C)CC3)C=C2OCF)F
COC=CC(S(=O)(=O)N1C=CC=C(OC2=CC=NC(SC)=C2C)C1=CC)=CNCC3NCC(O)C3
C#CCNC(=O)C1=CC(C)=C(OCCCN2CCC(NC(=O)C3=CC=CC(F)=C3)CC2)C(F)=C1C
COC1=CC(C(=O)C=CC=C2N=CC(C3C4CCCCC4)=C(OC)C=C(OC)C=CC3=C2)=CC=C1C
CN(C)C1=CC(C(=O)O)=NC2=C([NH1]C3=NC=C(F)C=C3)C=CC=C12
CC(C)(C1=CC(Cl)=CC=C1Cl)NC2COC3=C(N)N=CN=C32
CCN(CN)C(C)=C(C#N)C(N)=O
CC(C)CC(NC(=O)COC1=CC(F)=CC(C(F)(F)F)=C1)CCN2CCCC(N3CCC3)CCCCCC2C
COC1=CC=CC(=C1)C(CCN(C)C2)C=CC(C)=CN2
COC=C1C=C(OCCN2CCC(CCOC3=CC=C(C4=CC=CC=C4C(F)(F)F)C=C3)CC2)C=C1OC
CC(C)(C)OC(=O)NC(CC1=CC=CC=C1)C(O)CNCC(O)C(CCC[S+1](O)C2=C3C=C(C=C2Cl)OCC3N4)CCC(CCO)CC4
CC(C1=C2C=CC=C1)C(C3=CC(=O)N(C)C=C3)C=C(C4=CC=CC(N5CCOCC5)=C4)C=CN=CO2
CCCCNC(=O)N(CCCN(CC1=CC=CC=C1C2=CC=CC=C2F)CC3=CC)CC=C3S(=O)=O
NC(CS)CC1CCC2=C(Br)C=CC=C2C1
CCC(C1CC1)NC(=O)C(C)C(N2)C(=O)CCC(C3CCCN3OS(=O)(=O)C4=CC=C(OC)C=C4)CC(OCCCC)CCCC2
NC(=O)C1=CC(OCC2=CC=CC(CN3CCC(O)C3=O)=C2)=CC(CN4CCOCC4)=C1
O=C(NS(=O)(=O)CCSC)C=1SC=CC=1C=NC(O)=C(C2=CC=C(Cl)C=C2)SC=O
O=CC1=C2[NH1]C3=NC=CC3=C1N(CC4CCC(C)N4CCC5CC6CCC5)C6CC2=O
NC(=O)C=CC=CCC1=C(CN2CCC(C=3N=NN4C=NC=5[NH1]C=CC=5C=34)CC2N)OCCC6NCCOC6C(=O)C1
CCOC(=O)C(NC1CCOCC1)CS2C(NOC(C)(C)C)=NC(C3=CC=C(Cl)C=C3)=C2C
C=1C2=C(CCCN(C3=CC(F)=CC=C3F)C2)CC(=O)[NH1]C=1CCCN4CCCCC4
CCC=1[NH1]C2(CCNC(C3CC3)CC2=N)C=1N=C(O)C4=CC=CC=C4
C1NC=C(C[NH1]C2=CC=CC=C2)[NH1]C3=CC=C(Br)C=C13
O=C(NCCN1CCC2(CC1)C(=O)NCN2C3=CC=C(Br)C=C3)C4=CC=C5C=CC=NC5=C4
N=C1NC(C2=CC=CC=C2F)=NC=3SC(CNC4CCCNC4)=NC1=3
CCN(C1=CC(F)=CC(OC2=CC(Cl)=CC(NC(=O)C=C(F)C=CC(C(F)(F)F)=C)=C2)=C1C)C3=CC=C(C(=O)O)C=C3
CS(=O)(=O)CC(NC(=O)C=CC1=CC(C(F)(F)F)=CC=C1NC2COC3=CC(Cl)=CC=C3C2C4=CC=CN5CCCCC5)C=C4C(F)(F)F
CCNC1CN(C=C2[NH1]C=C(N3OC)CC(N4CCCCC4)=CC(N=NCCO)=NC=C23)CC1
CC(=O)NC1CCCC(C2=CC=CC3=CC=CC=C23)N1C
CC(C)C(O)CCC=C1C=C(C=C2C=C(CO)N=C2)C=C1
CSC=1SC(C(=O)C)=NC=1C=CC(=CCC(O)CC2CCC(=O)O2)C(Br)=C
CC(C)C1=C2C=CC(=C1)CC(NC(=O)C3=CC=C4C=CC=CC4=C3)C2
C1OC=CC=C1CNC2=NC([N+1](=O)[O-1])=NC(Br)=C2C#N
CC(C)(C)C=CC=C(NC(=O)CSC1=CC=C(Cl)C=C1Cl)[N+1](=O)[O-1]
FCCOC1=CC=C(CCCNC=NC2=CC=C(OCCCN3CCCC3)C=C2C)C4=CC=CC=C4C1
COC(=O)C1=C(C)N=C(C)N(CCCCN2CCC(C3=CC=CC=C3C(F)(F)F)CC2C1)C4=CC=C(F)C(F)=C4
O=C(C1=CC=C(Cl)C(C(=O)N2CCOCC2)=C1)N3CCC(CCC4CCCCC4)CC3
CC1=CC(NC2=NC=CC(C3=CN=C(N)N=C3NC)=N2)=N[NH1]1
CCCCOC1=C(CC(C)C)C=CC=C1C(=O)CCN
N#CCC(C1=CC=C(CC=NN=C(O)C(N)=CCC)C1N)C(=O)C2NC3CCC2C3
O=C(NCC1CCCCC1)C=NN(C2=CC=C(Cl)C=C2Cl)C(C3=CC=C(Cl)C=C3)=CCN4C=NC=N4
CC(C)C(N)C1=CC(C(F)(F)F)=CC=C1NCC2N(C(=O)CC3N(C(=O)CN)CCCC3C4=CC=CS4)CC2
CS(=O)(=O)C1=CC=C(CN2CCC(N(C)C(=O)NC3CC(NC(O)=NC4=CC=CC(F)=C4)CC3CCN)C2C)C1
C1OC=CC=CC1(NC(=O)C(C(O)CCCN(C=CC2=C(C3=NC4=CC=CC=C4N3CC5=CC=CC=C5)C=C2)F)CC=N)C
CC1CN(C2=CC=CC(C3=N[NH1]C=C4C=C(NS(=O)(=O)C=CN(CCN5CCOCC5)C=N)C=C34)=C2)CC(C)O1
FC=C1C=C1C(C2=CC=C(F)C=C2)C3CNCCC3CCC
C1C(F)CCC(=O)NC2CC31CCC2C(C4=CC=C(F)C(NCC5=CC=CC=C5)=C4)C3CC
CC=CN=CC(N1CCNCC1)=NC2=CC=C(OC3CCN(C4CCC4)CC3)C=C2NC
CN(C)CCC1CC(NC=C(COC2=CC=C3C=CC=CC3=N2)N=NNCCCCCCN)C(=O)C1N
CC1=CC=CC2=C1N3C(CNCCN(C=CC(C)=C[NH1]N=C2C4=CC(CCOCC)=NC=N4)CC3C)COCC(C)C
CCCCCCCCNC(=O)OC=CC=CC1CSCC=NC(N)=C(NC)N1CC2=CC=CC([N+1](=O)[O-1])=C2C
CC1C=CC2=C(CC=C(NC(C3=CC=C(C(F)(F)F)C=C3)=CC=O)CCC2)S1
C#CC1OC2=CC=CC2(OC=CC=C3C=CN(C)C(=O)C[NH1]C4=CC=CC=C4C3)C1
O=CCC(C=CC=C(CC(NC1=NC2=CC(C(F)(F)F)=CC(F)=C2O1)C(F)F)F)OCN
COC(=O)C1=CC2=CC(OC(=O)NC3CCCCC3)=CN=C2[NH1]1
N#CCC(N1C=CC(C2=NC=NC=3[NH1]C=CC2=3)=C1)CNCC=CC=CCCOC(F)CC(CCOC=N)OC(F)(F)F
NS(=O)(=O)C=CC1=CC=CC(=C1)C2NCN=C(C3=CC=CC=C3)C=C(C4=CC=CC=C4C)C2=O
CC(NC(=O)C=CC=C1C=CN(C=2C=CC(=O)[NH1]C=2)C1=O)(C)CCS
C1OC=CC=CC21NCCN(C(=O)NC3=CC(C4=NC=CN4CO)=C[NH1]3)C2=C
COC1=CC(C2=CN=C(C)N2C)=CC=C1N3C=CC4=CC(CC5=NC=CN5C)=CC=C4C=N3
CN1C(C#N)=CC=C1C2=CC=C(C3=CC=CC(Cl)=C3)C=C2
CCOC(=O)C=C(C)N(C1=CC=CC(C(C)(C)C#N)=C1)C(=O)[NH1]
C1NCCC2C3=CC=CC(O)=C3OC2C=C(O)C1=O
CC(C1)CC1C(=O)NCC2=CC=C(O)C=C2
C1C2=CC(C3CCNCC3)=CC=C2NCCC1C(=O)N4CCN(C5=CC=C(OC(C)C)C=C5)CCC4C
CC(=O)NCCC(CCOC=C1C=C(C2=NC(C#N)=NC=C2C3=CC=CN=C3)C=C1C(F)F)F
CC1=CC(NC2CC2)=NC=C1CNC(=S)NCC3=CC=C([N+1](=O)[O-1])C=C3
O=S(=O)(NCC1=CC=C2N=CC(C(=O)O)=CC2=C1)C3=CC4=CC=CC=C4O3
CS(=O)(=O)NC1C(C(O)CNC2CC(CNC(=O)C3=CC=CC=C3OC4=CC=CC=C4)CC2)CC5=CC=CC=C51
CC=CC=C(C=C(N1C=CN=C1)C(=O)NC2=C(Cl)C=CC=C2Cl)CF
CC=C1C=C(OC2=CC=CC(NC3=CC=C(Cl)C(CNC(=O)N4CCCC4)=C3)=N2)C=N1
CCCCN(CC)C1=CC(C)=NC2=C1NC(=O)CN2C3=CC=C(OC(F)F)C(C)=C3F
C1CC=NC=C1C=CC(C(O)=NC(C)C2=CC(F)=CC=C2F)=CN=C(C(O)=NCC3=NC(C4CCCO4)=C[NH1]3)CF
COC=C1C(CN(CCCCC2=CC=C(F)C=C2)CC3=CC=C(N4CCCC4)C=C3)=CC=C1OC
CC(C)CNC(=O)CCC1=CC(OCCCN2CCC(C3=COC4=CC=CC=C34)CC2)=CC=C1C=O
CCC1=NC=C(C2C=C(C3NCC(O)C(O)C3)OC=CC=C2CC)N1
OC1=CC=C2C(=C1)CC3CCN(CC4=CC=CC=C4)CCC3(C2)OCC5=CC=C(O)C=C5
C1C=CC=CC1CN2C=NC=CC=C(C(=NCCCCCC=O)OC3=CC=CN=C3C)C2C
CN(C)C=1C=N[NH1]C=1CNC(=O)CC(C(N)=O)C2=C(Cl)C=CC(Cl)=C2F
COC1=CC=CC2=C1C3=CC=C(NC(=N)NC4=CC=CC=C4CO)N=C3[NH1]2
C=C1C(OC(F)F)C=CC=C1CC2CNCCCCCCCCNC3CCN(C4=CC=CC=C4CC)CC3CC2
CC(C)(C1)C=CC=C(NC(=O)NC2C=CC=C(S(=O)(=O)NCCC3=CC=C(C(F)(F)F)C=C3)C2C)C=C1
CN(C)CC1=CC=CC=C1N2C=CNN=C(C3=CC=CC=C3)C=CC2
OC(=NCC1=CC=CC2=CC=CC=C12)C3CCCC4C3CCN(C(=O)CCCOCCOC)C4
CCCCCNOC(=O)OCCCC1=C[NH1]C2=CC=CC=C12
O=C(C1=CC=C(Cl)C(NC(=O)C2CCCCC2)=C1C3)CC=C(F)C=C3NS(=O)(=O)C4=CC=CC5=NSN=C45
O=C(C1=CC=C(F)C=C1)N2CCCN(C3=NC(C(F)(F)F)=CC=4[NH1]C=CC3=4)CC2
CCC(NC1=CC(CCN2CCC(C(C)(C)O)CC2)=CN=C1OC3=C)(Cl)C=CC(F)=C3Cl
COC(C=C1C(C)=CC(C2=CC=C(C(C)C)C=C2N)O1)C(C)C
CC1=C(C2=CC=CN=C2)C3=CC=CC=C3N1C4=CC=C(S(C)(=O)=O)C=C4
CNC1CN(C)C(COC=C2C=C(NC(=O)C=C3NC4=CC=C(O)C=C4O3)C=C2)CC1
O=C1N(CC2=CC=CC3=CC=CC=C23)C4=CC=CC=C4N1C5=CC=C(C6CC6)C(Cl)=C5
CC(C)=C(NC1=CC=CC(Cl)=C1)C2=CC=NC=C2NCCCCNCC3CCN(C)CC3
COC(=O)CC1C(CC2=CC=C([N+1](=O)[O-1])C=C2C)C3CCC1C3C(=O)O
CN(C)CCC1=CC=C(NCSC2=CC=CC=C2OCC(=O)N)C=C1
O=C(O)C=CC(C1CC1)=CC2=CC=C(C=C2Br)OCC=CSC(C=C3C=C(C(=O)N4CCCC4C)OC=C3)=C
CC1=CC(CO)=CC=C1OC=CC2=C(CN3CCN(C4CCOC4)C3)N=CN=C2C(O)C5=CC=CN=C5
NC(=O)CCC1CN(C2=CC=C3[NH1]C(C4=NC5=CC(Br)=CC=C5[NH1]4)=NC3=N2)C1
C1OC2=CC=CC=C2CNCC(O)C=CC=C1OC3=C(C)C=C[N+1]([O-1])=C3CCCC
CC1=CC(NC2=NC=C(Cl)C(NCC3C=CC4(CC3)CC4C)C=N2)=C(OC5CCOCC5)N=C1C
CS(=O)(=O)C1=CC=C(N2N=C(C(F)(F)F)C(C#N)=C2SCC3=CC=CC=C3)N=C1O
CCCC1CC2=C(O)C=CC=C2CN1CC3=CC=CC=C3
CCCCCC(C(=O)C1C)SC(O)(C2=CC=CC(F)=C2)CN1C(=O)C3=CC=C(OC(C)C(=O)O)C=C3
C1C=CN=NC1NC=CC=C(C2=NN=N[NH1]2)C(F)F
CCCOCC(CCNCC1C(C2=CC=CC=C2)C(C3=CC=CC=C3)C1=O)[NH1]CC4=CC=C(OC)C=C4
O=S(=O)(NC1=NC=NS1)C2=CC(F)=C(OC3=CC=C(Cl)C=C3C4=CC=NN4C5CNC5)C=C2F
CCCSC1C(=O)C(CC2=CC=CC=C2)=CN3N=CC(CO)=C31
CC=C1C(C)=C(NC(=O)NC2=CC=C(C3=CN=CC(NC4=CC=CC(CN5CCNCC5)=C4)=C3)C=C2CC(C)C)C1C
C1CCNC(=O)N2CCCC2C=3N1C=NN=CC=CC=3
CONC(=O)C1=CC2=CC(=C1)N(C(=O)N3C=CC=C(C#CC(C)(C)COC(C)CC)C3C)C2
C1C=CC=CC1N2C=CC(=N2)C(Cl)=C3N=C[NH1]C3=CN
O=CC(O1)=CNN=C1C=CC=C(CC(O)=NCC2=CC=CC(Cl)=C2F)CC
O=C(O)C=C1C[NH1]C2=CC(OCCCO)=CC=C2CC=C1F
CC(C)(C)OC(=O)NCCC(OC1=NC=NC=2[NH1]C=C(C3=CC=CC(C(=O)O)=C3)C1=2)C
CC(=O)CNC(=O)C1=CC(Cl)=CC=C1C(C(=O)CC(C)CC)C
CCNC1C2=CC=CC=C2C(C3=CC=CC(Cl)=C3)C1=O
C1=CCNCCN1C(=O)CSC2=CC=C(C(F)(F)F)C(F)=C2F
CCCC(O)C(CNCCC1=CC=C(C)C=C1)C2OC=NC3=CC=C(OC)C=C3C(=O)N2C4=CC=CC=C4
CC=CC=1SC(CCC(=O)O)=CC=1C2=NC=NC(N)=C2
O=C(NC1CCC2CC1)C=CC3=CC=CN23
C1C=CC1(C2=NC=C3N=CSC3=C2C4=CC(C)=C(N)S4=CC=C)F
N#CC1=CC2=COC(C3=CC=C(CC4=CC=CC=N4)C=C3)=NC2=C1
COC=C1C=CC(C2=NC3=CC=C(N4CCOCC4)N=C3C(=O)N2C5=CC=CC=C5)=C1
C12COC=CN=CC2C=CC=C1CN3CC(O)CC3C4=NC=C(C(N)=O)S4C=C
CNC(=O)C=1[NH1]C(C2=CC=C(S(=O)(=O)N3CCN(C4=CC=C(F)C=C4C(F)(F)F)CC3)C=C2)=CC=1N(C)C=O
C=C(C(=O)OCCCCNC=CC(=O)N(C1=C(F)C=CC=C1Cl)C=C)CCC2CCCCC2
O=CC=C(N1CCOCC1)N=CN(CNC2=CC=C(Br)C=C2F)CN
CCCOCC1NC(=O)C(NCCN(C(C)=O)CCC2)=NC=CN=C21
COCC(NC(=O)C1CCCCN1C(=O)C2CC(O)(C)C2)C
COC(=O)C1CC(C(=O)NCC2=CC(Cl)=CC(Cl)=C2)C=3SC=NC=3N1C
CNCCN(C)CC1=CC=C(C=2[NH1]C(CN)=NC=2)C=C1
CC(O)=NC1=NC=C(F)C(N2CCC(C(=O)N3CCC(C4=CC=C(F)C(Cl)=C4)CC3)CCC2)=N1
COC=C1C(NC2=CN=C(C3=CC=C(N4C=NC=C4Cl)C=C3)C=C2)=CN=C1N5CCN(C)CC5
CC1=CC=CC(C)=C1OCCOC2=CC(C3=CC=C(C=4N=N[NH1]N=4)C=N3)=CC=C2C#N
CN(CC1=CC=C(C2NCC(C)(C)C2=O)C(Cl)=C1)C3CCN(C(=O)NC4=CC=C(C(=O)O)C=C4)CC3
C=C1C(=O)OC2C1C(C3=CC=C(O)C=C3)C(C(=O)C4=CC=CC=C4)C2C5=CC=CO5
O=C(NC=CC(F)=CC(C#CCC(O)CCC)=N)C1C=CC(OCCCCC2CCCCOC2)=C1
CC1=NN(C)C(C)=C1CNCCNC2=CC=C(C=C2F)OC(C(C)C)C(C(=O)O)C(C)O
CCC1=NN(C)C(C)=C1CN(C2=CC=C(NC(=O)NC3=CC=NC(N)=N3)C=C2CC4)CCCC(NCCC(C)C)OCC4
COC1=CC=C(CC2=CC=CC=C2CC3OC(O)C(O)C3)C=C1
COC1=NC(N(C)C)=NC=C1N2C=CC(N3CCN(C(=O)C4=CC=CN=C4OC)C3=N)C=C2C
CNC(=O)C1=CC2=CC=C1CC3=CC(Cl)=CC=C3NC4=C(C)C=CC(F)=C42
CCCCCOCCCCC1=C[NH1]C=N1
CC1=NN=C(N2N=C(C(F)(F)F)C=C2C3=CC=CC([N+1](=O)[O-1])=C3)S1
COC(=O)C1=C(F)C=CC=C1C2=CC=C(C3NCC(NC(O)=NC4=CC=CC(C)=N4)CC3)C(F)=C2
CCC(C=NN=C(OC1=CC=C2C=C(F)C=CC2=C1)N)NC(=O)CC3CC3
COCC1=NC(NC2=CC(C3NCCN(C)C3)=CN=C2C(N)=O)=CC(OCC4CCOCC4)=N1
O=S(=O)(NC1=NC=NS1)C=C2C(F)=C(OC=CC3=C(C=CCN4CCN(CCO)C(F)=C4)C=C3)C=C2F
CN1C=NC(NC2=CC(OC)=C(C(=O)NC3CC3)C=C2Cl)C4=CC=CN14
C1CC=NN1CC=CC=C(C=CC2=C(O)N(C)S(=O)(=O)CC2C=O)OC=C
CNC(=O)C=CC(CC1C=NC(N)N1C2=CC(CCC3C(O)CCCC3)=NC=C2)Cl
CC(C)(C)OC(=O)N1CCC2C(C1)CC(C(=O)O)=CC2NC3=CC=C(I)C=C3F
O=C(C1=CC=CC(O)=C1)C2=CC=C(C3=CC(O)=CC=C3OC4=CC=C(O)C(O)=C4)N2
CC(C(CC=CC1=CC=CC=C1C=NO)CCC2=CC=C(C(F)(F)F)C=C2N)CCC(C3=CC=CC=N3)CC
CNC(=O)CC(=O)C(CCC1=CC2=C(C=C1Cl)OCO2)NC(=O)C=CC=C3C4=CC=CC(OC)=C4C=N3
N#CC1=NC(N2CCC(C3=NC(C4=CC=C(Cl)C(Cl)=C4)=CS3)CCC2)=NC=N1
CNC(C1=CC=C(F)C(F)=C1)=CC=C2N=C(NCC3=CC(C(C)C)=NN3C4=CC=C(F)C=C4Cl)S2
CSCC(NC(=O)C1=CC=CC([N+1](=O)[O-1])=C1)C(=O)C(=O)NCC2=C(C3=CC=CC=C3)SC4=CC=CC=C24
CCOC(=O)CCC1CC(O)CCN1CCNC(=O)CNC(CC(C)C)C(O)CCC2=CC=CC=C2
O=C1OC(C2=CC=CC=C2)=CN1C=C3C=NC(NS(=O)(=O)C4=CC=CC=C4)=N3
CCNC(=O)NC=C1N=C(OC2=CC=CC(=C2)CN(CCN3CCCC3)CN)CC=N1
CC(C)CC1C(=O)NC(C2CC3=CC=CC=C3C2)C(=O)N1C(C(=O)NNC4OCCCC4)C5=CC=CC=C5
O=C(NCCCCN1CCCC12)CC(C3=CC=CC(OC(F)(F)F)=C3)(C4=CN=CC=N4)C(C5=CC=CC(F)=C5)=C2CO
C12C=NN(CC=NC=C1C=C3N=C(N(C)C)ON=C3O4)CC=CC=C24
CC(C1=C[NH1]C2=CC=CC=C12)C(NC3=CC=C(NC4=CC=C5C=CC=CC5=N4)C3C)(O)NO
CCNC=NC1=NC(NC=C2C=C(OCCCN3CCC(C)CC3)C(Cl)=C2)=C(C(N)=O)S1
O=C(NO)CC(NOCC)CC=CI
CC1=NC(N2CCCCC2)=CN3N=C4C(C)=NC=C4C3=N1
CC1=NC=C(C#CC2=C(C)N=CN=C2N3CCCCC3)C=C1NS(=O)(=O)C4=CC=CC=C4F
CNC=NC=NCNC=CC1=C(OC2=CC(C(=O)NC3=CC(C(F)(F)F)=CC=C3N4CCC(C)CC4=CC)OC=C2)OC=CC=C1N
CC(C)(C)OC(=O)NCC1CC(C(=O)N(CC=C2C=C(C=3C=NN(CCO)C=3)C=C2)C4CC4)CC1
COC1CCC2(CC1)CC3=CC=C(OC)C=C3C2NC(=N)NCCN4CCC4C
COC=CC(O)=CCCSC1=CC=C(N(C)C)C=C1C#N
CC1=CC=C2C=C1C3=CC(B(O)O)=CC=C3C(C4=CC=CS4)C2
CC1=CC=CCNC2=CC=CC(NC3=NC=CC=C3C(=O)O)=C2N1
COC=C1C=CC(C=CC=CC2=CC(OC)=CC=C2O)C=C1
NCCOCCOCC1C2CN(C=C3C=C(C=NOC1(CCOC=CC=C(OC(F)(F)F)C(Cl)=C)N)C=C3)CC2
O=C1NC(C2=CC=NC=C2)=NC13CCN(C4CCC(C5=CC=CC=C5)CC4)CC3
O=C(NCCN1CCOCC1)C=C(Br)C2=CC=C(NC(=O)N3CC4=CC=CC=C4C3)C=C2F
CN1N=C(C2=CC=C(F)C=C2)SC1=NCCCCC
O=C(NC1CCC(CCN2CCC(C3=COC4=CC=CC=C34)CC2)CC1)C5=CC(C(F)(F)F)=CC(C(F)(F)F)=C5
COC1=CC=CC(F)=C1C2CC(F)C(=O)N2CC3=CC=C(OC(F)(F)F)C(F)=C3
O=C(NCC1=NC2=CC=C(F)C=C2S1)C(O)C3=CN=CC=C3Cl
CCC1C=NC2=CC=C(N(C)CC3=CC=C(OC(F)(F)F)C=C3)C=C2N1CC4=CC=CC=C4
C=[N+1](C)N1N=C1NC(=O)C2=CC(CN3CCOCC3)=NC(C)=C2CCCC
COCCCCCOC1=CC2=C(N3CCN(C(=O)NC4=CC=C(C(F)(F)F)C=C4)CC3)N=CN=C2C=C1OC
CC(O)C1=CC(C2=CC=C(F)C(F)=C2)=CC=C1OCC3=CC=C(C(=O)NCC4=CC=NC=C4)C=C3
C1C=C(C2=CC=CS23)N=C(N)N=C(NCCCC(=O)O)N=C13
CC1CN(C2=CC=C(C#N)C=N2)CC1NC=C(C(N)=O)C=NNC=C3C=CC=C(NC(=O)CC4=CC=CC=C4Cl)C3F
O=C(C=CN(CC1CCOC2C1)C=CC=C(S(=O)(=O)C3=CC=CC=C3OC(F)F)C2N4C5C)CC4CC5
CC(C)C1CCC2(NCCC(N(C3=CC=CC=C3)C4=CC=CC=C4C)C2C)C1
O=COC1(C2CCN(CC3=CC=CC(F)=C3)CC2)CN1C4=CC=CC=N4
CN1C(=O)C(CN2CCCCC2)CC1C3=CC=C(C4=CCCCC4)C=C3
O=C1OCCC1C2C=C(F)C3=CC=CC=C23
CONC(=O)NC=C1C=C(C2=C3C=NC=NC(NC4=CC=C(NC5CN(CC6CCN(C)CC6)CC5)C=C4C3)S2)C=C1
COC=CC=C1C(NC=C(C(N2)=O)C=NC=C(C=CC(C)=NC(C#N)=C[NH1])C21)=C
CCC1=NC2=C(C)C=CC=C2N1C3C=CC=C(NC(=O)C4=CC=CC=C4CCC5=NN=N[NH1]5)C=C3
O=C1CC=C([NH1]C2=CC=CC(Cl)=C2)C(C3=CC=C(C(F)(F)F)C=C3)O1
CCNC(=NS(=O)(=O)C1=CC(F)=CC(F)=C12)NCC(C3=CC=CC=C3)C(C4=CC=C(Cl)C=C4)=N2
NC1=CC(C(F)(F)F)=NC=C1NC(=O)C=CC=CCNC=NC2=CC=CC(C3=CC=C(F)C=C3)=N2
CN(C)C(=O)C1=CC=C(NC2=CC=CC=C2C(=O)O)C=N1
CCCCC1C#CC2CCC=C3CC(O)CCC32CCCC=C1C=C(C)C=O
COC=CC=CC(NC(=O)C=NN(C1=CC=C(F)C=C1)C(C2=CC=CC=C2)C)=O
O=C(CCCCN1C=CN=C1)NC2=CC=C(C3=CN=CC(C4=CCNCC4)=C3)C=C2
CCOC(=O)CC=C(OCC(N)C=O)OC1=CC(C2=CC=C(C)C=C2)=CC=C1
CC1(C)CC(=O)C2=C(C1)NC3=CN=CC=C3S2(=O)=O
C1OC=CC=NC=C(C#N)C(N2CCCS2(=O)=O)C=C1NCC3CC(N)C(F)(F)CC3
CC1=CC(OC2C(C(=O)O)CC2)=CC3=C1C=CC=C(C4=NC(CC5CCC(=O)N5)=C[NH1]4)C3
O=S(=O)(C1=CC=CC2=CC=CC=C12)C3=N[NH1]C4=CC=C(NC5CCCC5)C=C34
CN(CCC(CN)C1=NC=C(C(=O)O)C=C(OCC2CC2)C=C1C3=C)C=CC=C3CC(=O)O
CC(O)C(=O)N(CC1CCC(NC(=O)C2=CC=C(C#N)C=C2)CC1)C3=CC=C(C=CC4=CC=C(OC(F)(F)F)C=C4O)C=C3
NC=NC(CC(NC1CCN(C(=O)C2=CC=C(F)C=C2Cl)CC1C3)=NC4=CC=CC=C4CN3)C=CC(C5CC5=6)=CCCC(O)=NC=6
CCN1CCN(C2=CC=C(C3=CC=4N=CN(C)C(=O)C=4C(NC5CC5)=N3)C=C2)CC1
CC(C)(CC(O)(CC1=CC2=CC=NC=C2N1)CC3=CC=CS3)NC(=O)C4CCCN4C(=O)C(F)(F)F
C=C(C)CN=C(O)N1C(=O)N(C2=CC(CCCN(C)C)=CC=C2C)C(C3=CC=CC=C3)N1N
O=C(NCC(O)CN1CCC(C2=C[NH1]C3=CC=CC=C23)CC1)C4=CC=C(F)C(F)=C4
[C-1]#[N+1]C=CC=CC(C=CC1=CC(C)=C(OC)C=C1O)C(C([H])S2C=CC(N)=NC(=O)NC)C2=O
CNC(=O)C1=C(Cl)C=CC=C1C2=CC=C3[NH1]C4=CC(=CC(=C4C3=N2)CC5C6CC6C)N5CCO
C1S(=O)(=O)C=CC=C1NC=NC(Br)=C(Br)C(C(F)(F)F)=N
O=C(CCCCC1CCSC2N(C3=CC=CC4=CC=CC=C34)C(=O)CCC21)NC5=CC=CC=C5
CC1COCCN1C2=NC(C3=CC=C(NC(=O)C=4C=NN(C)C=4NC5CCC(N)C(O)C5)C(F)=C3)=NC(N6CCOCC6)=N2
NC=NC1(C#C)C=NC2=C1N=NN2CC3=CC=CC=C3
COC1=CC2=C(NC3=CC=C(Cl)C(Cl)=C3)N=CN=C2C=C1OC4CN(CCO)CCO4
O=C1NC2=CC=CC=C2C1=NCCCCN3CCC(C4=C[NH1]C5=CC=C(F)C=C45)CC3
CC1=CC=C(F)CNC(=O)N2C=CC=C(OC=CC=NC=3C=C(C4=CC=C(CN5CCC(O)CC5)O4)C=3)C=C2C1
CCCC1=NC2=CC=C(NC(=O)C3=CC=CC=C3)N=C2N1CC4=CC=C(C5=CC=CC=C5C=6N=N[NH1]N=6)C=C4
CNC1C2=C(C=CC3N=C(N)OC3=O)SC2C=NN=C(NC=CC=C(S(=O)(=O)CCC(O)C=C)C=C)N=C1
COC1=CC=C(Cl)C=C1C2CCN(CCCCCCN(C)CC3C4=CN(CCCN)N3CC4C)C2
CCC(O)=NC1CCC2=C(C=CN=C2OCCN3C=CC=CCOC(=O)C3C=CNCCO)C1
OC(=NCCC1=C[NH1]C2=CC=C(I)C=C12)C3=CC=CC(Cl)=C3
CC(C(=O)C(CC1=CC=CC=C1)NC(=O)C2=CC=C(CC(N)=O)C=C2N)CC(O)C3=CC=CC(N)=C3
O=C(NC=C1[NH1]C=NC=C(C2=CC(F)=CC(F)=C2Cl)N1)C3CC3
O=CNCCCNC1=C(C=CC=C1CC)C=O
CC(=O)OCCC=C(C1=CC(C2=CC=C(OC)C(OC)=C2)=NN1)CC3=CC(C)=CO3
COC1COCCC1NCC2CC(C(=O)N3CCN(C4=CC(C(F)(F)F)=NC=N4)CC3)(C(C)C)C2
COC=C1COC(CCNC(=O)C2=CC=CC=C2)=C(C)CC=C1NC(=O)C=3SC=CC=3C
C12C=CC1(CNCC3(O)C(O)C(O)C)CC[NH1]C(=O)C(=O)C=C(C3)N2C(O)=NC4CCCC5C4C5
C1C(C)NC=C1CN2CCC3(CC2)CN(C4=CC=C(C(=O)O)C=C4)C(=O)O3
CC(C1)CCCN1C=C2C3=CC(=NC4C5CC6CC5N(C)C(=O)N6CC7CC7S4)N=CC3=NC=C2CC8CC8
O=C(C1=CC=C(C(F)(F)F)C=C12)NCCC(N3CCCC3)C2
CCC1=C(C(=O)NC2=CC=C(N3CCN(CCO)CC3)C=C2N)CCCN1
CNC(=O)C(F)(F)C=NC(C(=O)NCC1=CC=C(F)C=C1)=C(CC)NC
COC=C1C=C2OC(SCC3=CC=NC=C3)=NC2=C1
CC1=CC=C(CC(CCCC2=CC(C)=CC(=O)O2)=NOCC3=CC=C(OC)C=C3C)C1
C1NCCN(CC2NC=CC=C(N3C=CC(OCC4=CC=C(F)C=C4)=CC3=O)N2)CC1
COC1=CC=CC(NC2CCNC2)=C1
CNN=C(C1=CC=C(O)C=C1O)C=CC=CC(=CC2=CC=CC=C2S(=O)(=O)NCCN3C)CCC3C=CC=C(C4=CC=CC=C4)C=C
C=CC(=O)OC(CC(CC1=CC=CC=C1)NC(CCCNC(=O)C(CNN)CCC(C)C)C=C(C=2)C3N=N[NH1]N=2)=CC=CC=C3
CCNC1CC2C=C(C3=CC(CC(C#N)NC(=O)C4NC5CCC4C5)=CC=C3N2C)C1
C1NC(=O)C(C2=C(Cl)C=CC=C2Cl)=C3C=CN=C(NCC4CCOC(C)C4N)C31
CC(C)(C)CCC=1ON=C(C(=O)N2CCOCC2)C=1C(=O)NC
C1OC2=CC1(N(CC3CC3)C=CC=CC(C4C=NN(C)C4CO)N)CC(OC)=C2OC
N=C(O)CC=1CC=C(CNC(=O)C2=CC=C(C3CCCCC3)C=C2)OC=1
CNC(NCCCN1CCC(NS(=O)(=O)C2=CC3=CC=C(Cl)C=C3S2)CC1)=CC4=CC=CC=C4
FC(F)(F)C1=CC=CC=C1CNC2CCNCC2
CNC(=O)N(C1=CC=C(OCC(F)(F)F)C=C1)C=C(COC(C)(C)C(=O)CO)C(C2=CC(F)=CC(F)=C2)C
CCC1=NC=NC(C2=CC=C(C(=O)N3CCN(CCCC(=O)O)CC3)C(Cl)=C2)=C1C#CC4=CC=C(N)N=C4
N=C(C)NNS(=O)(=O)C=CC=C(NC1=CC=C(Cl)C=C1OC2=CC=CC=C2Cl)CF
C1CCCCCC(C)(C)C=CC(O)=CC1(C=C(C)C2=CC=C(O)C=C2C)O
C1C=CC(NC(S)=NCC2CCCC2)=CC(C)=C1O
C1OC=C2C=CC(OC)=NC1(NCCC3C(CN(C4CCN(C(C)CC5=CC=C(C)C=C5)CC4)CC)NC=C3C(N)=O)C2
NS(=O)(=O)NCCC1=CC=C(OCCN2CCN(CC3=CC=C(F)C=C3)CC2)C=C1
O=C1[NH1]C=C(C2=CC(Cl)=C(O)C(Cl)=C2)C=N1
O=C1C=C(C2=CC=CC=C2Cl)OC=CC(Br)=CN1
COC1=NC(N(C)C)=NC=C1C2=NC3=C(N2C(C)C)C(C4=CC=C(Cl)C=C4)N(C5=CC=CC(Cl)=C5F)C3=O
C1NCC2N1C=CC(CN3CCC4(CC3)C(=O)NC5=CC=CC=C54)C(C)=N2
O=S(=O)(NC1=CC=CC(C2=CN=NN2CC3CC3)=C14)C=CC=C(C(F)(F)C5=CC=C(OC(F)F)C=C5)C(F)=C4
O=C(NCCCCCN1CCN(C(C2=CC=CC=C2)C3=CC=CC(Cl)=C3)CC1)C4=CC5=CC=CC=C5O4
CNC=NCCNC=CC1=CCNC=C2C(=O)OC=CC(OCCCNC3COCCC3)=CC=C2C=C1
CCCCOC1=NC(N)=C2N=CN(C3OC(CO)C(O)C3O)C2=N1
N1CCCN1C2=C(Cl)C=NC=3[NH1]C(C4=CC=CC(O)=C4)=NC2=3
O=C[NH1]C1=C(F)C=CC(NCC2=CC=CC=C2)=C1C3=CC=CO3
CSC=C1C=CC(CC(O)CC2CC3=CC=C(NC4C(C)OC=CC4=O)C(F)=C3N2CC)(O)OC1
COCCOC1=CC(F)=CC(NC2=NC=CC(NC3=CC=CC(C=4C=NN(C)C=4)=C3)=N2)=N1
CN(C1=C2C=CC=C1)CCCN2S(=O)(=O)C3=CC(OC)=CC=C3OC(F)(F)F
CC(C1)CN(CC2=CC=CO2)CCN1C(=O)CC3=CC(Br)=C(O)C(OC)=C3
ClC1=CC=CC(NC=CN2N=C(C3=CC=CC=C3)C=C2)=C1Cl
N=C(N)NC1CCC(N=C(O2)C=CC(OCC3=CC=CC=C3)=C(C(N)=O)N=N2)C1
C12C=CC1(C3=NC4=CC(C)=C(C)N=C4N3CC=CC=CC=C)CN(C)C2=O
CC(=O)C=CC1=CC(F)=CC(F)=C1N=COCC2=CC=CC=C2C3=CC=CC=C3N4C=CC=C4
CNC(CC1=CC=CC=C1)C(=O)NC2CCC(N3CCC(OC4=CC=C(C(N)=O)C=C4)CC3)CC2
CC(N)CCNC1=NC(C2=CC=NC=C2)=CC=C1C(N)=O
CNCC=NC(=O)C1=CC(OCCCC(=O)O)=CC=C1N2C(=O)C[NH1]C3=C(Cl)C=C(Cl)C=C23
O=C(CCCC1=CC=CC(O)=C1)NC(=O)C2=C(CN3CCCS3(=O)=O)OC4=CC=CC=C42
CC(=O)NC(C)CC1=CC=C(OC2CCN(C3=CC(N4CCOCC4)=NC=N3)C2)C=C1
CCC1=C(OCC2=CC=C3C=CC=CC3=N2)C=NN1C4=CC=CC(N5CCC(O)C5)=N4
COCCCOC1=CC(CC(=O)O)=CC=C1C=CC(F)=CCC2=CC(F)=C3C=C2OCO3
CCCCN1CCN(NC(=O)CN2CCN(C3=CC=CC(Cl)=C3)CC2)CC1
O=C(CC1=CC=CC=C1Cl)NC(CC2=CC=CC=C2)C(=O)NCCCN3CCCC3CC4=CC=C(OCCCN5CCCCC5)C=C4
N#CC=C1N=CC(C=2C=N[NH1]C=2)=CC=CC(OC3CCN(C(=O)C4(O)CC4)O3)C1=C
C12CCN(C(=O)N3C4=CC=C(C=NC=NC=NC1(NCCN4C=NC=C(OCF)CCCC)S3)C=CC)C(C)O2
COC=CC1=CN=C(SC2=CC=CC=C2)OC1=C
[O-1][N+1]1=CC=CC(Cl)=C1C#CCNCCCSC2=CC=CC=C2
O=C(NCCN1CCC(C2CCN(C(=O)CC3=CC=CS3)CC2)CC1C4)CC=CN=C4
N=C(N)C=CC=C=CCNCCN(C(=O)OC1CCN(C2=CC=C(Cl)C(Cl)=C2)CC1C3)CC=CC=N3
CC1=CC=C(CN2CCC(COC3=CC=C(F)C=C3F)CC2)C=C1
O=C(O)C(C1CCCCC12)NCC(CN3CCC(O)(C4=CC=CC=C4)CC3C)(C=5C=C[NH1]C=5)CC2=O
NS(=O)(=O)C1=CC=CC=C1C(NC(=O)C=C(NC2CCCCC2)C(Cl)=CN=CCC3)=CC=CC=C3
CCC(C1)CC(=O)OC1C(OC2=CC=C(NC(=O)N3CC4=CC=CC=C4C3)C=C2C)C5CCCCCC5
CC=NNC(NCCN1CCC(NC(=O)C2=CC=CC(C)=C2)C1)=NC3=CC=CC=C3
NCCNC=NC=C(C(N1)=O)C(C#CC=CC=CC(CN=C)OC)N=C1
COC1=C(OC)C=CC=C1C(=O)C(C2=CC=C(C)C=C2)=COCC(C)C
NC1(C(=O)O)CC(C2=CC=C(Cl)C(Cl)=C2)CC3CC1C3
C12C(C)CCC=C2C=CC=C1NC3CC4=CC=CC(C5=CC=C(S(C)(=O)=O)C=C5)=C4C3=O
COC1=CC=C(NC2=NC(C3=CC=C(OC)C=C3)=CC=C2CN)OC=C1
O=C(C1=CC=C(OCC2=CC=CC=C2)N=C1)NCCCNC3=C4C(=NC5=CC=CC=C35)CCCC4
C1C(NC1(C(=O)NCC(F)(F)CNCCCC2)CCSC2)C(=O)NC(CNC(=O)CC3=CC=CC=C3OC(=O)OC4CCCC)C4
O=C1C(NC2CC(C3=CC=CC(Cl)=C3)CC2C)CN1C4=CC=CC(Cl)=C4
C1CCCCOC(=O)NCCN1C(=O)C(CCC(=O)O)NC(=O)C=CC(N2CC(OCCO)C2C3=CC=CC=C3)=N
CCCNC1=CC(NC(=O)NCCC(N2CC(CC#N)(N3C=C(C4=NC=NC=5[NH1]C=CC4=5)C=N3)C2)CC)=N1
O=C(NC1CCCC1NC(=O)C2=CC=C([N+1](=O)[O-1])C=C2)C3=CC=C4C(=C3)CCCC4
CCOC=CC=C(C=C(C(C)(C)C1CC1)N=CNCC(O)C2=CC=CC=C2)Cl
CCC(=O)NCCCCOC1=CC=CC2=CC=CC=C12
COC=C1C=NC=C(N2C(C3NC4CCC3C4)=NC=N2)C1C=COCC5=CC=C(C)C=C5
COC=C1C=C(C=C(C2=CC=C(CC3CCCCC3)C=C2)SSCC)C4=NN=CS4N=C1
C1C=CC=NN=C1NC(=O)C=2SC3=CC(Cl)=CC=C3C=2C4=CC=CC=C4Br
CSC=CC(C)=NC(N)=NC(OCCCCCCCON=CC1=CC=CN=C1)=N
CC(C1)CC(C(=O)N2CCCCC2)=C(C3=CC=CC(CNC4CCCC4C)=C3)[NH1]1
COC1=CC(NC2=CC(=O)C(OC3=CC=CC=C3)=CC2=O)=CC=C1NC(C)=O
N#CC1=CC=CC=C1COC=C(C(=O)N2CCCN(C3CCC3)CC2)C=NC4=CC(Cl)=CC=C4
CC(C)(CNC(=O)C1=CC=CC=C1OCC(F)(F)F)C2C(COC3=CC=C4C=CC=CC4=C3)=C(Cl)C=C2NC(=O)NC5=CC=CC=C5
CNC1CN(C2=CC=C(NC=3N=C4C(N5CCN(C6=CC=C(Cl)N=C6)CC5)=CC=CN4N=3)C=C2)CC1
CN(C(=O)C1CCCCCC12)CCCCC3C4N(C5)C(=O)C6=CC=CC=C6C5(C)C4CCC32C
CC1=CC(O)=CC=C1NC(=S)NC(=O)C2=CC=C(COCC3=CC=CC=C3)C=C2
CCCCCCN(CCCCC)C(=O)CCN1CC(C2=CC=C3C(=C2)OCO3)C(C(=O)O)C1C4=CC=C(OC)C=C4
CC(C)(C)CN(C(=O)C1CN(C2=CC=NC=C2)CC1CNCCC3CCCO3)CC(C#N)CF
CC(C)(C)OC(=O)NCC1CC(NNC=C2C=C(C=C3N=CC(N4C=CC(N5CCOCC5)=C4)C=N3)C=C2)C1
CC1=C(NC2=C(C#N)C=NC=C2C=CC3=CC=CC(N4CCC(C)(O)CC4)=N3)C=CC=5[NH1]C=CC1=5
COC1=CC=CC=C(CN2CCC(N3CCCC3)CC2)C(NS(=O)(=O)C4=CC(C)=NC(N5CCOCC5C)=C4Cl)=C1
COC=CN=CC(C=CC1=CC=CC(F)=C1OC(F)F)F
COC1=CC=CC(CNCCC1(C(=O)NCC2N(C(C3=CC=C(S(C)(=O)=O)C=C3)C(C)(C)C2C(F)F)F)CO)=C
CN(C)CC1CC2=CC=CC=C2C1OC3=CC=CC(C#N)=C3
N#CC(COCC1=CC=CC=C1)NC2=CC=C3N=CN=C(NC4=CC=CC(Cl)=C4)C3=C2
CCC(O)=NCCCC1=NC(C=CC=C(OCCC=2N=C(C3=CC=CC=C3)OC=2C)C)=NO1
CNCCCC(CCNC(=O)CCSC)(C1=CC=CC=C1)C2=CC=CC=C2
C1OC=CC=CC1C2CC2COC3C4=C(C=CC(F)=C4ON5CCC5)NC(=O)N3C
CC(CNCCC1(C)C2=CC(O)=CC=C2C(=O)N1)OC3=CC(C)=CC(C)=C3
CC(NC=NC(NCC1CC1)=C2N=CN(C(C)C)C2=N)C3=CSC(C(N)=O)=C3
CC1=CC2=C(NC3=NC=C(CC4=CC=C(C(N)=O)C=C4Cl)S3N)CN=C2[NH1]1
COC=CC=C1N=C(C(=O)NC2=NC=C(S(=O)(=O)C3=CC=CC(Cl)=C3)SC=C2CN=C4C=NC=C)N14
C=CC=CC(NC1(CCCN2C(=O)OCC2C3CCC)CC3=C[NH1]C1)=O
O=C(O)CCC1=CC=C(C2=CC=CN=C2)C=C1
CNC1=CC(CNC2CC=C(N(CC3=CC=CC=C3)C(=O)C4=CC=C(O)C=C4O)C2)=C1
COC1=CC(NC(=O)C2=CC(CN3C=NN=N3)=CC(NC4CC=CN=CC=CC=C4)=N2)=CC=N1
CC1=CC(C)=C(C2=CC3=CC=CC=C3N2C4=CC=CC(N(C)C)=N4)C=C1
NCC=1SC(C2=C(F)C=CC=C2F)=CC=1CCOC=CC=C(CCC(=O)O)C=N
CNC1=NC=CC(C2=CC=C(NC3=NCCS3)N=C2)=N1
O=C(C1=CC=C(Cl)C=C1Cl)NCCN(C2=NC=C(F)C=N2)C(=O)C
NS(=O)(=O)OC1=CC=C(OC2=CC=CC=C2)C=C1
COC=CC1=CC=2[NH1]C=C(CCC3=CC=C(NC(=O)C=CC4=CC=CC(OC)=C4)C=C3)C1=2
CC(C)(C)S(=O)(=O)C1=CC(Cl)=CC(NC2=NC=CC(C3=CC=CC(Cl)=C3Cl)=N2)=C1
COC=C1C=C(N2CCN(CCN3C(=O)C4=CC=CC=C4C3=O)CC2C)CC=C1
NC1=CC=CC=C1CC(O)CC2N(C=NN=C(CC3=CC=CC=C3)C=CCC2)C4=CC=CC(Cl)=C4
OC1=CC=C2C(=C1)CCN(CC3=CC=CN=C3)C(C)C2
COC1=CC=C(S(=O)(=O)C2=CC(C3=CC=C(NC(=O)CCCNCC(O)COCC4=CC=C(O)C=C4C)C3=CC=C2)CC)C1
O=C1C=C(C2=CC=CS2)OC3=CC=C(OCCCN4CCCC4)C=C3C1O
CC(C)OC=CC1=CC=NC(C2=CC=CC3=C2CCC3N4CCOCC4=COC)=NSN=C1
FC(F)CCNC1=NC2=CC=CC=C2N1CCCN(C3=CC=C4C=CC=CC4=N3)C
CC=C1C(O)=NSC1C2=CC(NC3CCC(F)(F)CC3=N)C(NCCN(C)C)=N2
C1OC=CC=C1C2=NN(CC(=O)NC3C#CCNCC3)C=NC=NC(C)=C2
C1=CC=C(N(CC2=CC=C3N=C(N)N=C(N)C3=C2C4)CC4)C=C1
NS(=O)(=O)CCNC(=O)C(C1=NC2=CC=C(C3=CC=C(CC#N)C=C3)C=C2S1)S(=O)(=O)CC4=CC=CC=C4
CC(CO)CNC=NC1=CC(C=C(N2CCNCC2)C=C3C=CC(CCNC4CN(C(O5)=NC=NC[NH1]C=CC=N5)CC4)=C3)=CC(F)=C1
COC=CC=C(C1NN=NC(CNC2=CC(CC=3C)=N[NH1]C=3N2)=C1C(=O)NC4CO[NH1])C=N4
O=[N+1]([O-1])C=CC=CC#CC1=CC=NC=C1OO
O=C1CC2=CC(CCCN(CCCCN3CCN(C4=CC=CC=C4)CC3)CC)=CC=C2N1
COC=C1C(NC2=NC=C(C3=CC=NC(N4CCN(C)CC4)=C3)N=C2)C=CC(OC)=C1
C1OC2=CC=CC1(N3C(C)=NN=C3SC=CC(OCC4=CC=CC=C4)=C(Cl)C=N)C2
C1C=CCC2C=NC3=CC(Cl)=CC=C3C1(NCCCCCNC4CN(C5=CC=CC(C(F)(F)F)=N5)CCC4=C)C(O)C2
CN1C=NCS(=O)(=O)NC2CC(C(=O)N3C4CC(CC3)C5N([OH0])CCC54C)C2=C1
CS(=O)(=O)C1=CC=C(N2CCN(C3=CC=C(C(N)C4CN(C)CCC4)C=C3)CC2)C=C1
CCC(CNC1=NC(NCC2=CC=CC=3SN=CC2=3)=NCS1)(C4=CC=CC=C4)C5=CC=CC=C5
COC1=CC=C(CC=C2N=C3C=CC(NC4CN(C(C)=O)CCC4)=CC3=NNC2CF)C1
COCCNC(=O)NC1CC(C2=CC=C(C3=CC=C(OC)C=C3)C=C2)(C4=CC=C(F)C=C4)CC1
C1=CC=C(N2CCN(CC3=CC=CC=C3)CC2)C=C1
CC=C(C=1C=C(COCC=CCCCCCCCOCC2=CC=C3C=CC=CC3=C2)OC=1OC(=O)C)C4=CC=C(CN(C)O)C(C)=C4
CC1=CC(O)=C(C(=O)NC2=CC=CC(Br)=C2)C(O)=C1O
COC1=CC=C(C2=C1F)CCNC=CC(NCCC3=CC=C(Cl)C=C3)=NNC24N=C(C#N)N=C4
N1CCC(C(=O)N2CCCC2C)C3CCC(O)C31OC(=O)C4=CC=C(OCC5CC5)C=C4C
OC(=NC=CC=C(CC=1N=NSN=1)C=C)NC2C3=CC=C(O)C=C3CCC2
C1C2(CC3=CC=CC=C3)OCCN(CC=CC=CC1(CN=C(O)CC4=CC=C(Cl)C=C4C)C)C2
C1C=CC=C1NC=C2C=C(C)N=C3N=NN(C)C3=CC2=O
CC1(NC(=O)C(CN2CCCCC2)NC(=O)NC1CC3=CC=C)C=C3
COC=CC=C(NC(NCC1=CC=CC(C(F)(F)F)=C1)=NC=CC2=NC(C)=NC=3[NH1]C=NC2=3)N=O
N#CC=CC=CC=CC=CC(NC1=CC=C(OC(F)F)C=C1C(F)F)F
CC(C)(C)CN1C(C2=CC=C(Cl)C=C2)=NC3=CC=CC=C31
C1NCCN1C=NC2=CC(Cl)=CC=C2N(NC(=O)C3=CC(Cl)=CC=C3Cl)C=CC=CC=C
CCCN(C1)CCC2=CC(C3=CC=CN=C3)=CC=C2C1
CC=NN(CCCN1CCN(C2=CC=CC=C2Cl)CC1)C(NC3=CC=C4C(=C3)CN(C)C(=O)N4)C
NS(=O)(=O)C1=CC=C(C=C1O)CC2=CSC(C3=CC=CC(CN4CCCCC4)=C3)=N2
COCCN1CC2N(C3=CC(C4=N[NH1]C5=CC(F)=C(OC(C)C)C=C45)=NC=C3CC6CC62)CC1O
CS(=O)(=O)C=CC=C(C1=CC=C(C2=CC=C(C(N)C3CC3)C=C2)N=C1C)CF
C1N(C)CC2NCCN=C1C=CC(C(=O)NCCC2(N3CCC(OC4=CC=C(Cl)C(Cl)=C4)CC3C)CCC)=CCO[NH1]C
CNC(=O)OCOC1=CC(Cl)=C(Br)C=C1C(=O)CN
CC(C)C1=CC=CC(C=CC2=CN=CC=C(C=C(N)N=C(N)N(CC3=CC=CN=C3)C)OC2=C)=C1
O=C(NC1CO)C2C=NNC=CC1(N3CCCC3C=CC(F)=CC(C(F)F)=C)NC2
CC=C1C=CC(CCC(NC2CN(C3=CN=C4C=CC=CC4=N3)CC2)C)=NC=N1
CC1=CC=C2N=C(N3CC=CC=C(SC4=NC5=CN=CC(F)=C5[NH1]4)C3C)CC=CC2=C1
C1OC=CC=C1C2=NC3=CC=CC=C3N2CCN4S(=O)(=O)C5=CC(C)=CC=C5C4CC=C
CCC(C1=CC=CC=C1)NC(O2)=NC=CC(Cl)=CC(C(CCC3)=NN=C(C)N3CCOC)C=C2
CCC1CC=CC2(CC=CC=C(NCC(C)NC(=O)OCC=O)C2=C3)C=CC=CC3=N1
CCOC1=CC=C(C2=CSC(N3CCOCC3)=N2)C=C1[N+1](=O)[O-1]
CCC(C)CN1CCCC1N2CCN(C3=CC=C(Cl)N=C3)CC2=O
COC1=C2C=C(F)C=C1C(C)(C)CC2(O)CC=CC=C(C)C(OCCON)=C
CCNC(=O)C(C)(CC1=CC=CC(Cl)=C1)NC2CCC(NS(=O)(=O)C3=CC=C4C=C(Cl)C=CC4=C3)C2=O
N=C(O)C1=CC(N2CCN(C3CCN(C4=CC(Br)=CC=N4)CC3)CC2)=CN=C1Cl
CNCCC(O)C#CC1=CC=C(C=C1OC2)OCN(C)C(=O)C3=NC=CC=C3[NH1]C2=O
CCOC(=O)NCC(=O)NC1CN(C(=O)C(CCC(=O)O)NC(=O)C2=CC(C(C)=O)=CC(C(C)C)=C2CC)CCC1
CCCC=C(C1=CC=CC=C1)C(C2=CC=C(Cl)C=C2)N(C(=O)C=CCN3CCCCC3)C=O
C1=NC(CCCCC2NCCS2=C)[NH1]1
CCN1C=C(C=CC=C(C2=C3C(=NN2C)CCC4=CN=C(NC5=CC=C(OC6=CC=CC=C6)C=C5)N=C43)C=C)C=N1
CN1CC=C(C2=CC3C4CCCC3CC24C(C)CCSCC=O)OC1
C1CCNC(=O)CN=NN1CC2=CC=CC(COC3=CC=C(N4C=NN=N4)C=C3)=C2C
COC1=C(F)C=C(C(=O)N2CCOCC2)C=C1CC(=O)N3CC4=CC(Cl)=CC=C4N(CC(F)(F)F)CC3
C=C1CC(NC(=O)C2NC(C3=CC=CC=N3)=NS2C)CCO1
NCCC(=O)NC(CC1=CC=CC(O)=C1Cl)C(=O)NNS(=O)(=O)C2=CC=C(Cl)C=C2
O=C(NCC1=CC=C(Cl)C2=C1)C=NC(N3CCCC3C)=NC4=NC=NC=C24
O=C(CC1=CC=C(OCC2CC2)C=C1)C(CC3=CC=C(F)C=C3)N4CC(O)C4
NC(=O)C1=CC=NN=C(N2CCC(N)CC23)C=NC(C4=CC=CC(O)=C4)=CN13
CCNC1=NC=C(C2=NN(C(C)C3CC(F)(F)C3)C2C)S1
C1=CC(=O)NC=CC=CC1NC(=O)N(C)CC2=CN=C(NC3=CC=C(N4CCN(C)CC4)C=C3OC)N=C2
CCN(CC)CCCOC1=CC=C(COC2CCOCC2)C=C1
CC(C(O)C1=CC=C(Br)C=C1)CCCC2C=CC(C3=CC=C(F)C=C3)=C(C(N)=O)S2
O=C1C2C3C=CC(C3)C2C(=O)N1CCC4CNCCN(C=NNC5=CC=NC5)C4
CCC(C)NC(=O)C1=CC(C2=NC=NC(N3CCCC(N)C3)=C2C)C(C4=CC=C(F)C=C4)=C1N
C1C=CC(C)=CCC=CCC1(CC2=CC=CC=C2)CC3=CC=C4C(=C3)OC5C4=CC=C(C)O5
C1C=C(NC2=CC=C(Cl)C=C2F)COC=CC=C(OC3CCN(C4CCC4)CC3)N=C1
CCCCCNC(=O)C(C(C)C)NC(=O)C1CCCN1C(=O)C(CC(=O)O)NC(=O)C(NC(=O)C(=O)C2=CC=CCC)=C2NC=O
COC1=CC=CC=C1C=CC2=NC=3[NH1]C4=CC=C(O)C=C4C=3C=C2C#N
O=C(NCCCN1CCN(C2=CC=CC3=CC=CC=C23)CC1)C4=CC5=CC=NC=C5S4
C12OC=CC=C(SCC(=O)NCCN1C3=CC=C(OC4CCN(C)C4)C(C)=N3)C2
C1OC(=O)C2=CC=CC=C2NC(=O)CNCCC1(NC3CC(C(F)(F)F)CCC3N(C4=CC=CC(COCCN(C)CC)=C4)C)C=O
COCCC1=C(CNC(=O)N2CCCC2CNN=C(C3=CC=C(CN4CCCC4)C=C3)C=CC5=C)C=C(OC)C=C15
C1OCC=CC2=C(CNCCCC1(NS(=O)(=O)C=CC3=CC=C(Cl)C=C3C)OC)CN=C2OC
NS(=O)(=O)C1=C(F)C=C(C(=O)C2=CC=CC=C2)C=C1O
CC(=O)C1=C(C)N(C2=CC=NC(C(F)(F)F)=C2)C(O)=NC1C3=CC4=CC=CC=C4N3C(C)(C)C
CS(=O)(=O)C1=CC=CC(S(=O)(=O)N2CCCC2COC3=CC=C(C(=N)N)C=C3)=C1
COC1=CC=C(N2CCN(CC(O)COC3=CC=CC(C4=CC=CC=C4)=C3)CC2)C=N1
CC1=CC(CNCC2=CC=CN=C2)=C(C)N1C3=CC=C(C(N)=O)CO3
CCC(O)=NCC(O)CN1CN(C(O)=NCC2=CC=C(OC3=CC=CC(Cl)=C3)C=C2)CC1
C1NCC(C)(C)OC=NC(NC2C3C2C3C(F)F)=NC1C=C4C=CC(F)=CN4C=N
CC1OC(=O)C1NC(=O)OCC2=CC=CC=C2OC
O=CC1=C2C(NC=C(OC3=CC=C(N4C=NC=N4)C=C3)N=N2)C=CC=C1O
NC1CCCC1N=C(O)C=2C=C(C3=CC=CC(OC(F)(F)F)=C3)N(C4=CC=C(F)C=C4)N=2
CCC1C(C#N)C(C)CN1C2C3CC4CC(C3)CC2C4
N1NC1(SC=CC=CC(NC(=O)C2=NOC3=CC=CC=C23)=C)C4=CC=C(F)C=C4
CC(=O)NCCOCC1=CC=C2C=C1OCCNC(C3CC3)C2
OC1=CC=C(C2=CC=C(CN3CCCCC3)C=C2)C=C1
CCC1COC=CC=C(CCCN=C2NN=CN2)CC=C1OC
COCCOCCCOCCC1=CC2=NC=C(C#N)C(NC3=CC=C(OCC4=CC=CC=C4)C(Cl)=C3)=C2N1C
NC1=CC=CC(CCN2CCCCC2CO)=N1
COC1=CC(F)=CC=C1OC2=CC(NC(=O)C(F)F)=CC=C2NC(=O)C=CC=C(SC)C(Cl)=C
CCN1CCN(C2=CC(C3=C4CN=C(N5CCC(O)C5)[NH1]C4C=C3COC6)=CC(OC)=CC=C62)CC1
CC1=CN=C(NC2=CC=C(C(=O)NCCCCCCCCC(=O)NO)C=C2)N=C1N3CCOCC3
C1OC=CC=C1OCCNC2=NC3=CC=CC=C3N(CC(=O)O)C2=O
O=C(CC1=CC=CC=C1)NC2C(NC3CC(CNC(=O)C=C4N(CC5=CC=CC=C5)C(=O)C=CC=CC(O)=C4C)C3)CC2
CC=C1C=C(NC(=O)CC2=CC=CC3=CC=CC=C23)C=C1CC(=O)N4CCCCC4
CC(O)(CS(=O)(=O)CC1=CC=CC2=CC=CC=C12)S(=O)(=O)C3=CC=C(F)C(F)=C3
CCC(O)C(S)=NC1=CC=CC(C2=CC=CC(C(=N)N)=C2)=N1
COC=C1C(NC=2N=C(NC3=CC=CC=C3S(=O)(=O)C(C)C)C=C(C)NN=CN=CN(C)C=2)C4=CC=C(CN(C)C)C=C4CC(Cl)=C1Cl
CC(C1)(C=CC=C(NC2=CC=C(N3CCN(C(=O)OC(C)(C)C)CC3)C=N2)C1C4)CCCC4
CCOC1=CC=CC2=C1C3=NC(NC4=CC=CC(CN(C5)CCN(C)CC5)=C4)=NC=NC=C3S2
C=CCN1CCCCC1OC2=CC=CC=C2
CN(CCCNC(=O)C1=CC=C(C2=CC(C(F)(F)F)=NN2C3=CC=C(S(C)(=O)=O)C=C3)C=C1CC4CC4)C(=O)O
CN(C1)C=CC=C(C(C2=CC=C(F)C=C2)NC(=N)N(C(N)=O)CC)C1
C1=CC=C(CC2NCCC(C#CC3=CC=C(C#N)C=C3)CC2C)C1
C=12NCCN(C=CC=CCOC=1C=C[NH1]C3=CC=C(NS(=O)(=O)CC)C=C3)C2
OC1=NC(N2CCN(C3CCCCCCC3)CC2)=NC=C1C4=NC5=CC=CC=C5O4
CCC(C1=CC=C(Br)C=C1)NC(=O)C(CC(C)C)NC(=O)C(C)NC(=O)C(C)N
N=C(O)C=C1N(CC(=O)NC(C(=O)NCCC2=CC=CN=C2)CC3CC3NC4)CC=CC=C14
NC(=O)C1=CC=C2[NH1]N=C(C3=CC=CC(CN4CCC(O)C4)=C3)C2=C1
ClC1=CC=C(COCCC2CCN(CC3=CC=CC=C3)CC2C)C1Cl
NC1=C2C(C3=CC=C(C=C4C=CC(NC=C5C=CC(C6CC6)=CC(C(N)=O)=C5)=N4)C3=CN=CC)=C2C=N1
OC1=NC2=CC=CC=C2N1C(C3=CC=CC=C3)C(C4=CC=CC=C4)N5CCN(CC6=CC=CC(F)=N6)CC5
CC1=CC=C(N2N=C(C3=CC=C(S(=O)(=O)N4CCOCC4)C=C3)N=C2N=C(O)C=5C=NN6C=CC=NC=56)C=C1
O=S1(=O)C2=CC=CC=C2CN1C=CC(C(F)(F)F)=C3OC4=C(C3=C)NCCO4
N=C(O)C1CCCCN1C=NC=C(C(=O)N2CCC3=CC=C(C(=O)O)C=C32)C4=CN=CC=C4
CN(C)CC1=CC=CC(NC(=O)CC2=CC=C(Cl)C=C2)=C1
CC=C1C=C(C=NN(CCN2CCCC2C)CC3=CCCC3)C=C1O
O=C(C1=CC=CC=C12)NCCN(C3=CC=CC(NC4=NC=CC(C(F)(F)F)=N4)=CC=CC=N3)C2
O=C(O)C=CC=CCCNC1=NC2=CC=CC=C2C=C1C(=O)NCC3=CC=CC=C3C=C
CC1=CN=C(NC2=CC=CC(=C2)C3=CN=C(NC)N=C3OCC)C14NCCC(C)(C)C4
O=C(O)CN1N=NC(CC2=CC=CC(NCC3CC3)=C2)=N1
CN1C(=O)CC2=CC=C(C3=CC=CC(NC4=CC(C5CC5)=N[NH1]4)=C3)C=C2C1=O
C1CCC=NC(C(=O)N2CC(O)CN2CC3=CC=CC=C3F)POS(=O)(=O)C(C)(C)CC1(N4CCCCC4C)CC5=CC6=C(OC)CN=C6N5CC=C
NS(=O)(=O)C1=CC=C(NC(CNC2CC2)C3=CC=CC=C3)C=C1
COCCOC1=CC=CC=C1C2C(C(=O)C(C)C)C(=O)C(=O)N2C3=CC=C(C4=CC=CC=N4)C=C3
CC1=CC=C(NC2CCCCCC2)N=C1C(=O)NCCC(OC3=CC=CC=C3OC(F)F)F
N#CC(C(F)(F)F)COCCNC(CC1=C[NH1]C2=CC=CC=C12)CCN(CCC3=CC=C(F)C=C3F)C
CN(CCCCCC1=NC(N)=NC(N)=C1N(CC2=CC=CC=C2)CC3=CC=C(C(=O)O)C=C3C4)CCCCC4
O=C(O)C(O)CC(O)CCNCCCC=CC=C(N1CCC(OC2=CC=C(C(F)(F)F)C=C2)CC1C)CF
COC1=CC=C(C=NC=2C(C(C)(C)C)=CSC=2C(=O)OCC3=CC=CC=C3)OCC=C1
O=C(NCCSCC(O)CCN1CCCC1C2=CC=CC=C2OCC(O)COC3=C)C=CC=C3
O=C(CCCCN1CCC2(C=CC3=CC=CC=C32)CC1)C4=CC=CC=C4
NC=NC1=CC=CC(C2=C[NH1]C=C2)=C1NC(=O)CCCCC3CCCCN3CC4=CC=CC=C4
C1C2=C(N3CCNCC3)C=CN=C2OCC=CC=C1S(=O)(=O)NC4=NN=C(S(N)(=O)=O)S4C=C
NC=NC1=CNC(C2=CC=CC(NC(=O)NCCC3CCCO3)=C2)=CC(C4CCN(C5=NC=CC(C(F)F)=N5)CC4)=N1
CCCC1CN2C3=CC(S(=O)(=O)C4=CC=NC=C4C)=CC=C3CCC2C1CCNF
CC1=CC(=O)N(NC2CN(CC3=CC=CC4=CC=CC=C34)CC2)C(=O)[NH1]C1=S
CN(C)CCOC1=CC(CC=2C=NN(CC)C=2)=CC=N1
CC(C)NC1=NC(C2=CC=NC(NC3=CC=CC(C(F)(F)F)=C3)=C2C)C=4N=CN(C)C(=O)C1=4
NC1=CC=C(C2=CC=C3C(=C2)CCO3)C=C1
CC(C)(C)NC(=O)C1=CC=C(C=CC(C2=CC=CC(CC(=O)O)=C2)=CC(N)=N)C=C1
CC1=C(NC2CC2)N=C(NC3=C(C)C4=C(F)C=CC=C4C3)ON1C=5C=NN(C6CCN(C)CC6)C=5
COCCNCCC(C1=CC=CC=C1)=NC=C2N=CN=C(NC3=CC=C(C4=NOC(C)=N4)C(F)=C3)C2=C
O=C1C(O)=C(C(O)=NCCCCOC2=CC=CC(C3CC3)=C2)CC=NN1CC4CC4
CC1=CC=C(C2=CC=C(S(=O)(=O)N3CCCC3CC(=O)NC4(C#N)CC4)S2)C=C1
CC(C)OC=CC=C1C=NC(C2OC(CO)C(O)C2)OC(C(N)=O)S1C=C
CC(C)CC(NC1CCC2CC1CN2C(=O)CNC(=O)C3=CN=C4C=NC=CC4=C3NC(=O)C5=CC=CO5)(F)CF
CCNC(=O)NC1=CC=C(C2=NC(N3CC4CC(CC3)O4)=C5C=NN(CC6OCC6)C5=N2)C=C1
CN1N=CC=C(F)C(C2=CC=NC(N3C=CC=C(NCC(C)OC)C3OC)=N2)=CC=C1
O=C(C(NC1=CC=C(Cl)C(Cl)=C1)C2=CC=CC=N2)NCC(C3=NC(C4=CC=CC=C4)=C[NH1]3)CC
N=C(N)C=C1C=CC=C(OCC2=CC=C3C=CC=CC3=N2)C(NC(=O)CC4CCCCC4)=C1
O=C(NCC(=O)N(CCO)C1CC1)NN=C(C2=CC=C(Cl)C=C2Cl)C3=CC=CN=C3C=O
C1NCCN1C2=CC=CN=C2NC=CN3N=CC(C4=CC=C(C=5N=C[NH1]N=5)N=C4)=C3C
CC(C)CCNC(=O)C=CC1=NC=2C=CN(C3CCN(CC4=CC(F)=CC=C4F)CC3)C(=O)C=2S1
FC=CC(C1=CC=C(Br)C(C(F)(F)F)=C1C)CCCCCCC(=O)NO
O=S(=O)(C1=CC=C(S(=O)(=O)N(CCCCN2CCN(CC3CCOCC3)CC2)CC4=CC=CC=C4CC)C1)C5CCCC5
CC(C)SCCC(=O)NC(CC1CCCCC1)C(O)C(O)CCC2=CC=CC(OC3=CC=CC=C3)=C2
CNS(=O)(=O)C1=CC=CC=C1N2C=CC(=N2)C=C(N3CCNCC3)C4=CC=CC=C4
NCCN1CCN(CCCOC2=CC=C(C3=CC=CC=C3S(N)(=O)=O)C=C2C)C1
CCS(=O)(=O)NC1=CC=C(C2=CN=CC(=C2)C(N3)=NC(N)=CN=C3)CC=C1
CC=C1C=C(NCCC(C2CC2C3=CC=CC(C(F)(F)F)=C3N)C=O)C=CC=C1OCCN4CCOCC4
NC(=O)C1=CC=CC(CCC2CC(CNC3=NC(NC4CN(C(=O)OC(C)(C)C)CC4)=CC=C3OCCCCO)C2)=C1
CC1=CC(C(=O)O)=C2N=C(C3=CC=C(C=C(O)C4=CC=CC=C4OC)C=C3)[NH1]C2=C1
O=C(O)C1=CC=C(OC2CC(O)CN2CC3=CC=CC(OC(F)(F)F)=C3)C=C1
O=C(O)CC1CCC(CNC(=O)NC2=CC=C3C=CC=CC3=C2)CC1
O=C(C(=O)NC1=CC=CC(Cl)=C1)C2=CC=C(N3CCCCC3)C=C2
C=C1C=C(OC=NC=CC(C2=CC=CN=C2OCCCCCC(N3C=CC(C4=CC=N[NH1]4)=N3)C=C5C=C[NH1]C5C)=C)C=C1
CC1=CC=C(F)C=C1C=C(C2=CC=C(O)N=N2)C(N)=C(NC3=CC=C(C(=O)O)C=C3)N=CC=O
C1=CC2(C)CCC1C(CC=C3CC(C)=C(OC)C(C4=CC=CC=C4)O3)C2
CCCN(S(=O)(=O)C1=CC=CC=C1NC(=O)CCC2CCCCCCC2)CCC3N=CC4=CC=CC=C4OC=CN3C
C1OCCCNS2C=CC1(NCN(C)CC(C3C=C(F)C(F)=C(C#CCCC4=CN=CN4N)C3)F)CC=N2
N#CC1=CC(S(=O)(=O)NC2=NC=NS2)=CC=C1OC3=CC=C(OC4C(F)CCNC4)C=C3
NC1=NC(N)=CC2=C1N=CN2CC(O)CO
O=S(=O)C=CC=CCNC=NC=CC(NC1=CC(C(=O)N2CCC(O)C2)=CC=C1)F
NS(=O)(=O)OC1=CC=C(NC(=O)CNCC(=O)O)C=C1
CC1C=C(C(=O)NCC2NC=CC(OCC3=CC=CC=C3)=C2C)[NH1]C4=CC=CC=C14
CN(C)C(=O)C=CC=C(C=CC=C1N=C(F)C=2C[NH1]C(=O)N(CCC3CCOCC3)C1=2)NC=S
COC1=C2C=C(COC3=CC=C(NC=CC(=O)NC1(C4=CC(OC)=CC(OC)=C4CC=C)C(=O)OC)C3)C=C2
COC=C1C2=NC=CC(OC=CC=C(NC(=O)C=C(C3)C=CC(C(F)(F)F)=CC(N(C)C)=C3)N=C)=C2C=C1OCCF
O=C(CNC(=O)C1=CC=CC(Cl)=C1)NNC2=CC=C(Cl)C=C2
CC(C)(C)C1=NC(NC(=O)CCCCC=CCC2C3CCC4CCN(S(=O)(=O)C5CCC(C)CC5)CC4CC2OC6=CC=CC=C6O3)=NO1
OC1=CC=CC(C2=CC3=CC(O)=CC=C3[NH1]2)=C1
C1NC=NC=CC(=NC1)N(C)C(=O)N(CC2=CC=C(OC)N=C2)CC(F)(F)F
NC(=O)C1=NC=CN=C1N2CCC(C3CCN(C4=CC=C(C=5C=N[NH1]C=5)C=C4)CC3)CC2
CC(C)(CCC=C(NC=1C=C(C2CC2)[NH1]N=1)C=C3C=C(C(=O)NCC)CC=C3OCF)CF
CCCN(SC1=CC(F)=CC=N1)C2CCNC2
COC1=CC(C=2C=N[NH1]C=2)=CC=C1NC(=O)CCC3=CC=C(F)C=C3
O=C(NC1=CC=C(C(F)(F)F)C=C1)N2CCN(C3CC4CCC(C3)N4S(=O)(=O)C5=CC=CC)N5CC2
N#CC=CC=CC1=NC(C2=CC=C(C(=O)O)O2)=NC=C1S
O=CC(=O)C1=CC(Cl)=CC=C1CCCC2=CC=CC=C2
O=C(NC1C=CC=CC=CC(OCCC2=CC=CC=C2C)CO)C3=CC=CC=C3OCC4=CC=CC=C4C1O
CCCCC(NC(=O)CCC1=NC=C(C(F)(F)F)C=C1C)(O)NCC
CNC(NC1=C(O)C=CN=CC(N2CCCN(C)C23)=N1)C=CC=C3C(F)(F)F
O=CC(=CCC(=O)O)C=CC1=CC(OCC2=CC=C3C=CC=CC3=N2)=CC=C1O
O=CN[NH1]C=CC1=CCOC=CC=C1NC(=O)C=CN(C2=CC=C3C=CC=CC3=C2)C=N
O=C(CC1=NC(C(F)(F)F)=NO1)NCCCC=NCC=CN=CC2=CC=N[NH1]2
N=C(NNCCCO)CC(=O)NCCC1=CC=CC=C1
C1CCC2C(NC3=CN=CC=C3C4=CN=CC(=C4)CC1NC(=O)C5=CC=C(CN6CCOCC6)C=C5O)CC2
CN1C=C(C(O)=NCC2=CC=C(C3CCCCC3)C=C2)C=N1
CC(=O)NC(C)C1=CC=C(OC2CCN(C3=CC=C(OCC4CC4(F)F)C=N3)C2)C=C1
CC(NC1=NC=CC(N2C(=O)OCC2C(C)O)=N1)C3=CC=CC=C3
CC=CC(=N)C1=CC=CC=C1NC(C(=O)NC(CC2=CC=CC=C2)C(=O)NCCCCCCCN3CCN(CCC4=CC=CC=C4)CCC3C=O)N
O=C(NCCN1CCC(C2=COC3=CC=CC=C23)CC1)C4=CC=CC=C4
O=C(NCCN1CCC(N2C(=O)[NH1]C3=CC=CC=C32)CC1C=O)NC4=CC=CC(C5=CC=CO5)=N4
CC(=O)NC(C)C1=CC=C(OC2CCN(C3=NC(N4CCOCC4)=NC=C3F)C2)C=C1
O=C1NC2=CC=CC3=C2C1(CCCN4CCN(C5=CC=CC=C5)CC4C)CC3
C1CCC=NN=C1C2=CC(NC3=CC=CC=C3)=NC=N2
O=C(O)C=CS1C=CC(=NC(=O)C=CC2=CC=C(OCC3CCCNC3)C=C2)O1
C1C=CC=C1NC2=CC(NC3=CC=C(OCC4=NC5=CC=CC=C5[NH1]4)C=C3)=NC=NC(CN6CCCC6)=C2
CC=C1SC2=NC=CC=C(C=C3C(C(=O)N(CCC)CCOC4=CC=C(C)C=C4C)C=C3COC)C21
O=C(NC(CC1=CSC2=CC=CC=C12)C(=O)N3CCC(N4CCCCC4)CC3NS)C=O
CNC(=O)CCC=CCC(CC(=O)NC=C1C(OC)=C(OC)C(C2=CC=C(C(C)=O)N=C2)=C1OCC)F
CC(C(=O)NCC1=CC=C(C(F)(F)F)N=C1OCCC2=CC=CC=C2F)=CC=CC=CCl
COC1=CC=C(S(=O)(=O)NC(CC#CC2=CC=C(C(C)C)N=C2)C=O)NOC=C1
CC=C1N(CCN2CCN(CCCN3CCOCC3)CC2)C4=NC=NC(N)=C14
CC1=CC(CNCCCC2NCCC(NC(=O)OC3=CC=CC=C3C)C2)=CC=C1OCCNC(=O)CCCC=O
CC1=NOC=C1C(=O)NC2=C(NC(=O)C3=CC=C(NC4CCCNC4)C=C3)C(N)=NCC2CCC(N)=O
CCOC(=O)C1CCN(C(=O)C2CCCCC2NC(=O)CC3CCC(C(=O)NO)C3)CC1
CCC1=NC(N)=NC(N)=C1C#CCC2=CC(C(C)(C)O)=CC=C2Cl
CC1(C)N(C(=O)OC2=CC=C(F)C=C2)CCCN1C(C)CCN(C(=O)C=C(C3)C=CC=CC=C3S)CC
CCC=CN(CCN(C(=O)C(N)CCC(C1=CC(F)=C(F)C=C1F)CCC2=CC=CC)C2O)CC=O
CC1=NC(NC=C2C(OCC3=CC=CC=C3)=C4C=CC=CC4=N2)=CC(C5=CC(C(=O)O)=CC=N5)=C1O
O=C(CC1=CC=C([N+1](=O)[O-1])C=C1)NC2=CC=CC=C2N(C3=NC=C[NH1]3)C=O
C1OC=CC=C1CCN(C2)CCC3=CC(OC)=C(OC)C=C3C2CC(=O)OC=C
COC1=CC=C(C=CC2=C(S(=O)(=O)NC(C(=O)O)C(C)(C)C(=O)NOS2)CCl)C1
C1NCCN(C(=O)C=C2C=C3C1(NC=NC=C(C(F)(F)F)C(CCCC(C)(C)CCCC=N)N)CC)C3[NH1]2
CC1=CC=2[NH1]C(=O)C=3C=NN(C4CCOC4)C=3C=2C=C1C(=O)N5CCN(CCC6CCCC6)CC5
CCC1=CC(C2CC2NC(=O)CC(N3)C(=O)NCC4CC43CC=CC)=N1
C12C=NC=CC=C2NC=CC=C(F)C1(N3CCOCC3=N)C=C
ClC1=CC=CC(COCCCCN2C=CC=N2)=C1
CCCCC1=NN(C2=CC=CC=C2C(F)(F)F)C(=O)N1CC=CC=COCCCNC(=O)CCS(C)(=O)=O
NC(CC(=O)N1CCC(NC(=O)CCCCC2=CC=CC=C2)C1)C3=CC(F)=CC(F)=C3F
N#CCC1(N2C=C(C(=N)O)C(=NC3=CC=NC(F)=C3)[NH1]2)CCN(CC4=CC=CO4)CC1
C1OC=CC=C1NN=CC2=CC=C(Cl)C(NC3=CC=CC=C3C(=O)O)=C2NC=C(C(=N)O)C=CC=CC=C
O=C(NCC1(O)CCCCCC1)C2=CC(OCCCN3CCCCC3)=CC=C2Cl
COC1=CC=C(CNC(=O)N(CC2=CC=CC=C2[N+1](=O)[O-1])C(=O)N(C)CCCCN(C)CC)C1
[C-1]#[N+1]C(=CC(C)(C)NC(=O)NCC)F
CC1=CC=CC=C1N2CCN(CCCN3N=C4C=CC(F)=CN4C3CC)C2
C1=CC=C2C(=C1)N=CN2CCCC3NCCCCCC3
CC1C(CSC)N1C(=O)C(CC(=O)O)NC(=O)CNS(=O)(=O)C=CC=C(OCCOC)C=CC=CC=C
O=C(NCC1=CC=C(C(=O)O)C=C1OC)C=NN(C2=CC=C(C(F)(F)F)C=C2)Cl
FC(F)(F)C1=CC=CC(NC2=CC=C(CN3C=CN=C3)C=C2)=C1
CC1NC=NC=CC=C(C=CN=CC(N(C)C(=O)C2=CC=C(CC(N)C(=O)O)C=C2)Cl)C=C1
OC(=NCC=NNC=CC(N1CCCC1C2=CC(F)=CC=C2Cl)=NCNC3)CC=CC(C(F)(F)F)=C3
C1C=C(CC(=O)O)C=CC=C(OCC2CCCCC2F)CN1CC(=O)O
CC(F)CC=1OC(CN2CCN(C3=NC=CC=N3)CC2)=C(O)C=1NC4CCC(C)(O)CC4
O=C(C1=CC=C(Cl)C(C(F)(F)F)=C1N2)CCN3C(C4=CN=C(S)N=C4)=CN=C3C2O
NC(=O)CC1=CC=C2CNC(=O)NCCC(C3=CC=CC=C3C)=CC=CC2(CC4=CC=C(OCC(F)(F)F)C=C4C)C1
O=S(=O)(C1=CC=CC=C1)N(CC2=CC=CC=C2)CCCCC3=CC=CN=C3
CCC1CCCCCCCCCC(C(CO)C(=O)N(CCCNCCNCC2OC)C=O)=C2OC1O
CC1=NC(C)=C(C2=CSC(NC3=CC=C(C4=CC=CC(C(F)(F)F)=C4)C=N3)=N2)S1
CCC=CC1=C2C(N(C)C)=NC(NC)=CN2C(=O)C1C
CNC(=O)C(NC(=O)C(N)CC1=CC=CC=C1N)C(CC(C(=O)OC(C)C)C(C)CCS)CCN=C(N)N
N=C(N)NCCCCCNC(CN=C(O)C1=CC=C2C=CC=CC2=C1C)CN3CCCC(O)C3C
COC1=CC=C(CSC2=NC(C)=CC(C)=C2C(=O)N(C)C)C=C1
CCC(C)(C)C1=CC2=CC=NC3=CC(Cl)=CC=C3N(C(=O)CCC(=O)OCCC)CCCC=C2S1
COCCNC1=NC(C2=CC=C(C(=O)O)S2=C)C=C1NC3=CN=CC=N3
CN(CC(CCN1CCC(C2=NOC3=CC(F)=CC=C23)CC1)C4=CC=CC=C4S=O)C=O
CC(C1)NC(CCC(O)CCC2=CC=CC=C2N)C=C1C3=CC=C(CC(C)C)C=C3
C1CCN2CCCC2C(C(C)C)N1C(=O)C=CC(C(N)=O)=CNC3=CC(Cl)=CC=C3Cl
CC1=NC(N2CCCCC2)=C3[NH1]C(C4CCNCC4)=CC3=N1
CC(N)C(=O)NC1CCC(OC2=CN=CC(C3=C4C=CC(=C3)CNC(=O)C=C4)=N2)CC1
CC#CC(=O)NCC1CC(CC(=O)NC(CCCC=2N)=CSC=2C=CC=NC=C)C1
NS(=O)(=O)C1=CC=C(OCC2CCCCC2)C=C1
N#CC1=CC=C(C2=CC=C(NC(=O)NC3=CC=C(CN4CCOCC4)C=C3)C=C2)C=C1
NCCN1CCN(C2CC(C3=CC=CC=C3)(C4=CC=CC=C4)CCO2)CC1
CC1=CC=CC2=C1C=C(CC=3CN=C(N)N(C(C)C)C=3C4)CC=CC=C4N2C
CC1=NC=CC2=C1S(=O)(=O)N3C=CC(NC4=CC(N5CCC(N6CCN(CCO)CC6=O)CC5)=C(OC)NN=C4C=N3)=N2
C1OC=CC=CC1(C=NC(N2CCOCC23)=CC=C4C=C5N(C4=C3)C(C)CNC5=O)N
CCCOCC(=O)NC1=CC=C(NC(=O)NC2=CC=C(Br)C=C2)C=C1
O=C(NC1CC1)CC=NNCC=NC=CC(NC23CCC(C2)C3=O)F
CC1=C2NC(C3=C(CO)C=C(C(=O)O)C=C3Cl)=CN=C2C(C4=CC=C(Cl)C=C4)=N1
CC1CCC(C2=CC=C(NC3=NC=CC(C4=CC=CC(C(=O)O)=C4)=N3)C=C2C)C1
CN(C)C1(C2=CC=CC=C2)C3CC(O)CCC3(CCCCNCC4C5=CC(O)=CC=C5C6=CC=C(O)C=C6C)CC=C14
CN(C)CCC1CC(C2=CC=CC=C2)C3CN1C(=O)C=CC=C(NC(=O)C=CC=C3CNCC(O)C4=CN=CN4CC)C
N#CC1=CC(C=CC2=CC=NC(NC3=CC=C(C4CCOCC4)C=C3)=N2)=CC=C1NCC5CNCC5=O
CC1=NN(C2=CC=C(CCNCC(O)C3=CC=CC=C3[O-1])C=C2)C(C4=CC=CC=C4Cl)C=CC(C(F)(F)F)=C1C(=O)O
C=CC1=CCOC(NC(N)=NC(N)CCO)=NC=NC1=C(OC(C2)C)C2C=O
N#CC(=C(N)SC1=CC=CC=C1N)C2=CC=C(S(=O)(=O)C3=CC=CC=C3)C=C2
CNC(=O)C1CCCN1C2=CC(=NC(=O)N3CCCC4=CC=C(CN)C=C43)C=C2N
C1N2CC3CC2C=C(C4=NC5(CCCCC5C#N)C6=CC=CN=C6[NH1]4)C=CC3C1
CC(CNC1=CC=CC=C1C(=O)N(C)CC2=C)C=CC(F)=C2
COC=CC=C1SCC(N2C(=O)NC3=CC=C(S(N)(=O)=O)C=C3)=NC12
CN(C1=NC=C(F)C=N1)SCCNC(=O)C=CC=CC(C2=CN=CC=N2)=CC=CO
COC=CC=C(CCOC1C=CC(COCCCCCNC(=O)C2=CC=CC=C2C)=CSC1=O)C
C1=NC1NC=NC=NC=CC=C(C#CCNC(=O)C=CC=CN2CC=CC(C(=O)O)=C2C)CS
CNC1=CC2(C=CCCOC(C3=CC=CC=C3)(C(F)(F)F)C2=N)C=N1
COC1=NC=C(NC(C)C2=NC=C(F)C=N2)N=C1C=NC3=C(C)C=CC(C)=N3
CN(C)CC=CC(=O)NC1=CC2=C(NC3=CC=C(F)C(Cl)=C3)N=CN=C2C=C1OCCCN4CCCCC4
O=CC=CC=C(C(=O)NCCC(NC1C(CC#N)(NC2=CC=C(Cl)C(C(F)(F)F)=C2)CC1)CCC)NC3=CC=CC(F)=C3NN
N#CC=C1C=C(C2=NC(C3=CC=C(F)C=C3)=C(C4=CC=NC(F)=C4)SC2=N1)C=C
O=C1C=CC=C(C=C2CN(CCCCCNC(=O)C(F)(F)F)CC2)C=C1[NH1]
C1S(=O)(=O)NC=C2C=CC(CC(=O)NCCC1(CC3CCC(C(=O)ON)(CC4=CC=CC(Cl)=C4)C(C5=CC=CC(Cl)=C53)CC)C2)O
CNC(=O)C1=C2C=CC(C)=C1CCC=NC(NC3=C4C=CC(=C3)N(CCCOC)CC(N)=O)C4=NC=C2Br
N1C=CC=C1C(=O)NC2=CC=C3[NH1]N=C(Cl)C3=C2C=C
NC(=O)C1=CC=C2C=C(OC3=C4C=CC(=C3)CCCN(C5CCC5)CCC4)N=CN=C12
NC(=O)C1=NN(C2=CC=C3C(=C2)OCO3)C4=C1CCC5=CC=C(NC(=O)C6=CC=CC=C6Cl)C=C54
NC1CN(C2=CC(C3=CC=CC=C3)=CC=C2N)C(CC4=CC=C(F)C(F)=C4)C1C=CC5=CC=CC=C5
O=C(CCC(=O)N1CCC(C2=NC=CC=C2F)CC1N)C3=CC=C(F)C=C3F
COC1=CN=C(CN2CC(NC(=O)CN=CC3=CC=C(F)C=C3OC2)=O)CC=C1
CC(C)CCC(CNC(=O)NC1=C(C)C=CC=C1)C(=O)C(C2=CC=C3C(=C2)OCO3)NC4C(C5C(O)C5)C(O)C(O)C4O
O=C(C1=CC=CO1)CN2CC3C=C2NCC3CCOS(=O)(=O)C4=CC=C([N+1](=O)[O-1])C=C4N
C1C=CC(C)=CC(C[NH1]C=CC=CN(C)C(=O)CNC(=O)CCC=CC=C(F)C=C)=C1
O=C(C1CCS(=O)(=O)CC12)NCCN(C3=CN=C(C(F)(F)F)C=N3)C2C4=CC=NC=C4
CCCCN1N=C(C2C)C=C(N2CC3=CC(Cl)=C(F)C(F)=C3)C1=O
CC1=CC=C(C(=O)NC2CCC(NC3=CC=CC(C(F)(F)F)=C3)CC2C)C1NC4=NC=NC5=CN=C(N6CCN(C)CC6)N=C45
O=C(C1=CC=C(F)C=C1F)N2CCN(C3=CC=CC=C3Br)CC2
CC1=CC=C(N2C=NC3=C(C(C)(C)CN3)C2=O)C=C1CN4CCCC4=O
COC1=CC=CC(OC)=C1CCCC(=O)NCC2=CC=C3N=C(C4=CC=C(CCCN(C)C)C=C4)C=NC3=C2
C=CCN(C(=O)C1=CC=C2C=CC=CC2=C1C3)CCCNC3
COC=CC=C(COC=CC=C(CCC(OC1OC(CO)C(O)C(O)C1O)C(O)C=O)F)SC2=CC=CC=C2
C=C(NC(=O)CN1CCC1C=CC=C(CN2CCN(CC3=CC=C(O)C(N)=C3)CC2)C=C4)CCOC4
COC1CC23C(CC1C(C)(CCCOCC)CC4=CC=CC=C4)NCC5CC6=CC=C(O)C7=C6C2(CCN5CC8CC8)C3O7
COC1=CC=CC=C1NC(=O)C(CC2=CC3=CC=CC=C3S2)NC(=O)C4=CC=CC=C4
CN(C)C(=O)C=CC=CC(CN1C(=O)N(CC=C2C=CC(N)C(N)=N2)C(C3CCCCC3)CN(CCC4=CC=C(F)C=C4)C1)=O
C1OC=CC=C1S(=O)(=O)N(C2CCC(N)CC2)C=CC=C(Cl)C=C3C=CC=CN3
CC(=NOC(C)C)C(C1=CC(C)=CC=N1)CCC2=CC=CC(C(C)(C)C)=C2
C1C=CN=CC21C=CN(C3=CC=CC(C4=CC=C(S(C)(=O)=O)C(N=C[NH1]CC#N)=N4)=C3)N=C2C
CN(C)C=CC=C1C=NC(OCCCCN2CCN(C)CC2=N)C3=CC=CC=C13
COC1=CC2=CC=C(CC(C3=CC=C(CBr)C=C3)=NN4C=CN=C4O)C=CC2=C1
O=C(C=CC1=CC=CC2=CC=CC=C12)NCCC3C=CC=C(OC=C4C=CC(COC=C5C=C(NC(=O)CCS(C)=O)OC=C5)=C4)C3
O=C(NCCC1=CC=C(CN2CCCCC2)C=C1)C3=NN=C(NC4=CC=CC=C4)S3
C=CCCC(=O)NCCN(C(=O)NS(=O)(=O)C1=CC=CC=C1Cl)C
CC(C)CSCC(O)C(O)C(CC1=CC=CC=C1)NC(=O)C(CC2=C[NH1]C3=CC=CC=C23)NC(=O)C(CC(C)C)NC(N)=O
CN1CCN=C1C2=CC=CC(C(=O)N3CCN(C4=CC=C(OCCCCCC(F)(F)F)C=N4)CC3)=C2
COC1=CC=CC2=C1CCCC2N(C)CC(=O)NCC(F)(F)CN(C3C=CCC(C)C3C4=CC=CC=N4)C=O
NCCCN(C1=CC=C(Cl)C(Cl)=C1)C2=NC3=CC=CC=C3N2C4=CC=CC=C4
CN1CCC(OC=C2C3=C[NH1]C(C4=CC=CC(N5CCN(CC6=C(F)C=CC=C6F)CC5=O)=C4)=CC3=C2C)C1
COC1=CC(C2=CN=C(C)N2C)=CC=C1NC(=O)CC=NNC=CC(OC)=CC(C#CCN3CCCC3)=CC=C
CC(C)C(=O)NC1CC(NC=NC=C(O)C(C2=CC=C(OCCCF)C=C2)=NNC=O)CC1
OC(=NCCC1=CC=CC(Cl)=C1)C2=CC=C(SC3=CC4=CC(NNN=CC)=C34)C=C2
CN(C)C(CCNC1CCC(NC(=O)C2=CC=C(F)C=C2)C1)CC3=CC=CC=C3
CC=C1C=C(NOC(=O)CNC(=O)C(CC2=C[NH1]C3=CC=CC=C23)NS(=O)(=O)C4=CC)CS4C=C1
O=C1N2C=CC(NC(=O)NCC(O)CNC3CC4=CC=CC=C4C3)=CC(C5=CC=NC=C5F)=C2O1
C1C=CC=C1N2N=C(CC3CN(S(=O)C4=CC(Cl)=CC(Cl)=C4)CCC3)C=C2N=C(O)C=5C=NNC=CC=NC=5
COC1=CC=CC=C1OCCCC(NC(=O)C=CC2=CC=C(Cl)C=C2Cl)C(C)O
O=C(O)CC1=CC=C(NC=CC(C=CC(=O)O)=CC(C2=CC=C(OCC3=CC=CC=N3)C(Cl)=C2)=N)N=C1
[C-1]#[N+1]C=CC=C(C1C=C(NC(=O)C2=CC(OC)=C(OC)C(OC)=C2N)CCC3=C(C)C=C4C=C3C1=O)C(C)(C)C=C4C=C
N#CC1CC(F)CN1C(=O)CC=2C(COC3=CC=CC(C(=O)O)=C3)=NOC=2C4=CC=CC=C4
C1C(=O)NC=CC(N(C)C)=NC1N2CCCC(NC(=O)C3=CC(F)=CC(F)=C3Cl)C2=N
CCN=C1[NH1][NH1]C2=CC(NC(O)C=CC3=CC(C)=CC=C3OCCNC4COC=C4)=NC=C12
C1C(=O)NCCC2=CC=CC=C2C3=CC=CC=4[NH1]C=C(C3=4)CC1NCCCC(CC5C)=N5
C1OC2=CC=C(F)C3=C2C=CC=NC[NH1]C1C4=CC(C5=CC=CC=C5)=NN4C=NC=C3
CCCCOC1=CC=C(C(=O)N(C)CCCN(CCCC2=CC=C(F)C=C2)CC3=CC=CC(C)=C3)C=C1
CN(CC1=CC=C2N=CSC2=C1)C3=CC=C4C(=C3)CCNCC4
ClC1=CC=CCN=CN(C=C2C=C(OC3CCN4CCC3CC4)C=C2)C1
CN1CCN(CC(=O)N2C=CC=C(NC3=CC=CC(O)=C3OCN)N2)CC1
CC(=O)NC1=CC=CC(=C12)NC(=O)CC=C3N=C(NC4=CC=C(OCCN5CCOCC5)C=C4)N=C3N2C
C1NCCN1C=CC#CNC=NC2=CC(C=3C=NN(CCCO)C=3)=N[NH1]2
N1C=NC(C2=CC=CS2)=CN=NN1CCC3CCCCCC3C
CCC(CC)NC(=O)CC=C(C1=CC=CC=C1)N(CC2=CSC=N2)CN3C(=NC(=O)C=C4C=CC=C(S(=O)(=O)O)C=C4)S3
CCCN1CN(C2=CC=CC=C2)CC3N1C(=O)C=CC4=C(COC(C)(C)C)N=CC=C4[NH1]C=C3C(=O)NC5=CC6=C[NH1]N=C6C=N5
C=C1N=C(OCCCCC2CNCCCN2)C(C3=CC=CC=4SC=CC3=4)=C1
CC(=O)CC1C=2CC=C(C=2C(=O)N3CCN(CC4=CC=C(N5CCN(C)CC5)C=C4)CC3)O1
CC#CC=C1N=CC(C=CC=C1C2=CC=CC=C2C=NC(=O)N(C)C[NH1])C
CC1=CC2=CC(N3CCN(C(C)(C)C)CC3)=NC=NC2=C1NC=NC4=CC(CO)=CC=C4
N=C(N)NCCC(=O)N1CCCC1C(=O)NCCNC(=O)CCCNC(=O)CC2CCCCC2
CCCOC1=NC(N)=C2N=CN(C3OC(CO)C(O)C3O)C2=N1
CCCC1=C(CC2=CC=C(C3=CC=CC=C3C4=NC(=O)O[NH1]4)C=C2C)C(=O)N1
O1C(C=CC=C1OCCC2=CC=CC(CC3NCC(CC4=CC=C(Cl)C=C4Cl)CC3)=C2C=C)(F)CF
COC1=CC=C(C2=CC(C(F)(F)F)=NN2C3=CC=C(S(C)(=O)=O)C=C3)C=C1Cl
O=C(NC1=CC=C(OCC2=CC=C(Cl)C=C2Cl)C=C1)C3=NN=CO3
CCOC(=O)C1=CC(C=2C=CSC=2)=CC(NC3CC(CNC(=O)C=4C=NOC=4)CCC3)=N1
O=C(NC1=CC(Br)=CC(Cl)=C1NCCC(F)(F)F)N=C2C=CC=CN2N
CC=C1C2(C=NN=C(C3=CC=C(NC=4C(C5=CC=CC=N5)=NNC=4CC)COC=C3Cl)N2)C=CC=C1C(=O)O
COC=C1C=C(NC2N=CN=C2NC(C)COC=CC)NC=C1OC
CNC(=O)C1=CC(OC2=CC=CC(=C2)N=C(N=C(O)NC3=CC(Cl)=NC=C3F)N)C=CC(N)=C1C
O=C(NC1=CN=CC(C2=CC=C(F)C(Cl)=C2)=N1)C3=CC=CC=C3Cl
NC1=NC(C2=CC=CN=C2)=NC3=C1N=NN3CC4=CC=CC=C4OCCCO
O=C(NC1=CC=C(OC2=CC=CC=N2)N=C1)C3=CC=C(C4=CC(Cl)=C(O)C(Cl)=C4)C=C3
FC1=CC=C(CNC2=CN=CN2C)C=C1CCC=C(N3C=NC(C4=CC=CN=C4)=C3)C
CC(C)CCC1C(CNC(=O)CC(CCCCNC(=O)OC(C)C)CNC(=O)C(C2=CC=CC(O)=C2)C(C)CC)(O)N1
CCC=NC=CCN1N=CC(C(=O)NCC2=CC=CC=C2OCC(F)F)=N1
COC1=CC(F)=C(OC)C=C1OCCN2CCN(C3=CC=C4C(=C3)OCO4)CC2
CCNC(=S)NCCC(C1=CC=CC=C1)OCC(O)CNCC(O)C(CC2=CC=CC=C2)NC(=O)OC3CCOC3
CC=C1C(O)=CC(OC2=CC=C(S(=O)(=O)NC3=CC=C(F)C=N3)C=C2CC)CN(C)C=C1
CN1CC(NC(=O)C(CC(C)C)NCCC2=CC=CC(CC3=CC(F)=CC=C3OC)=C2C1)=O
CS1CC(NC(=O)C(CC2=CC=CC=C2)NC(=O)C(CC(=O)NNC3COCC3)C(O)COC4=CC=C)C=C41
CN(C)C1=CC=CC2C=CC3=C(F)C=CC=C3C2NC(=O)NC4=CC=C(C(=O)O)C=C4C=C1
CC=C1C(C)=CC(C=2N=C(C3=CC=C(OCCN4CCCC4)C=C3O)C=2C5=CC=C6C=CC=CC6)=C5C1
NCCCCNC(=O)C1=CC(CN2CCOCC2)=CC=C1NC3=C(Cl)C=CC(Cl)=C3Cl
C1C=C2C1(NC=CC(NCC3CCOCC3)=NC(N4CCC(N(C)C)C4)=N)N[NH1]2
CC=1C=C(C)NC2=CC=C(C(=O)NCC(NC(=O)C(N)CC3=CC=CC=C3)CC)C=C2N=1
CCC(C)NC(=O)CCC1C=NC2=CC(C3=CC=CC(F)=C3)=CC=C2C=NC(C(C)C)=NC=CN1C
C1NCCN1C=NC(C2=CC=C(Cl)C=C2)=C3C=NC(N)=N[NH1]3
C1OC=CC=CC1OCC(C(=O)NCNC(=O)C2=CC=C(F)C=C2F)C(C3=NC=C(F)C(C#N)=C3)Cl
N#CC1CCCN1C(=O)C(N)CC2=CC=CC=C2
C1C=C(CC=CC2=CN=C(C3=CC=CS3)N=C2F)C=CC(C#N)=C1Cl
CCN(CC)C1CCCN(CCCN2C=CC(OC3=CC=C(F)C=C3)=NC2=O)CC1
CC1=CC=C2C(=C1)C3CCN4CCCCC4C(C3)N(CC5CCC5)CCC2CC(N)=O
N#CC=CC(C1=CC=CN=CC(CCCCC(=O)O)=C(C2=CC=C(CN3CCC3)C=C2)OC)=N1
CC(C)C=1CC=C(CN2C=NC3(C=CC4=CC=CN=C4N3C=C)C(N)=C(OC5CCN(C)C5)C=N2)N=1
CN(CC1=CC=CC2=CC=CC=C12)C(=O)C=CC(N=[N+1]=[N-1])=CC=CC3=C[NH1]C4=CC=CC=C43
C1C(C)(C)CCNC(CCCCCC2=CC=CC=C2)C(C)CN1CC=CC3=CC=C4C=CC=CC4=C3C
NC(=O)C=CC(C1=CC=C(Br)C=C1)=NC=CC=C(Cl)C=N
COC=CC=CC(CCC1=CC=CS1N)C(CCSCC=C2C=C(OCCNC3CCCC3)CC=C2)C(=O)OC=C
COC=CC1=C(C(C2=CC=CC(S(N)(=O)=O)=C2)NCC=3SC=C(C4=CC=CC=C4)C=3CCN5CCOCC5)C1=O
O=C1[NH1]C2=CC=C(C3=CC=C(C4=CC=CC=N4)C=C3)C=C2O1
C1=CN=CC21C=C(NC3=CC(C(O)=NC4CCOCC4O)=CC=N3)C=N2
C#CC1=CC=CC(OC2=CN=CC=C2CC3CCC(N)CC3)=C1
O=C(O)CC=CC(OC1=CC2=C(NC=C(CCCNCC(O)C3=CC=CN=C3)C4=CC=CN=C4)C=C1)=CC=CC=C2
OC1=CC=C2C=CC=C(C3=CC=C(Br)C=C3O)C2=C1
C1OC(=O)NCC2C1(C(NS(=O)(=O)C3=CC=C(C4=CC=C(OC)C=C4)C=C3CC)(C)C2C)C
CC=CC1=CC(CN)=CN=C1C=CC2=CC=C(F)C=C2
COC=CC=CC(CC=C1N=C2N=C(N)N=C(N)C2=CC1=N)=C
C1C=CC(=C1C2=CC=C3C(=C2)C=CN3CCCOC)OCC4=CC=C(F)C=C4
CNC1CC(CC2=CC=CC=C2)C(C)CN1CCCNC(=O)NC3=CC=CC(C4=CC=CC=C4)=C3
O=C(NCC1=CC=C(S(=O)(=O)C2=CC=CC(C(F)(F)F)=C2)C=N1)OC3CCOC4=CC(C5CC5)=CC=C43
CC(C)(C)C#CC1=CC=C2N=C(COC3=CC=C(CN4CC(C(=O)O)C4)C=C3[NH1])C2=C1
CCC1=CC(C2=C3C=CC=C2)=CC(CCOS)C=NC3=C1
CCC=C(C1=C(C)N=CN=C1NC(C)C(O2)=NC(CC(C)(C)O)C(O)C2ON3)C(N4CCOCC4)C=CC=N3
N#CC=CC=CCSC(NNC(O)C(O)C(=O)NCC#N)C(F)(F)F
C1C=NC(C2C(F)CCN(C(=O)C3=CC=C4N=C[NH1]C4=C3Cl)C2C)=CO1
COCCOC1=CC=C(NC(=O)C2=CC(N3CCC(C)(C)OC3)=CC=C2Cl)C=C1
O=C1C(C2=CC=C(C3=CC=CC=C3)C=C2)=CSC(CN4CCCCC4)=C1NC=C(C5=CC=CC=C5)C6=NC=CN6
COC(=O)C=1SC(NC(=O)CC2CCCC2)=NC=1N
NC1=NCC(C2CC3=CC(Br)=C(O)C(Br)=C3O2)O1
C1NC=CC(C=2CC=C3N(C=NC(C=4C=NN(C)C=4)=C5NC=CC=C35)N=2)=N1
CCCCCCN(CCCCCC)C(=O)CC1=C(C2=CC=CC=C2)[NH1]C3=CC=C(Cl)C=C13
C=C(C)CNC=CC=C(C(F)(F)F)C(F)=C
CN1C=C(C2=CC=C3C=NC(N=C(O)C4=NC=C(C#N)C=N4)=CN32)C=N1
C1=CC(CC2=CC=CN=C2)=CC3=CC=CC=C13
CCC=C1[NH1]C=NC=NC(NC2CN(CC(=O)NC3=CC=C(Br)C=C3)CC2)=C1
CC(C)OCC(C1=CC=C(OCC2CCCCC2)C=C1)=C(C3=CC=CC(O)=C3)S(=O)=O
O=C(NC1=CC(C2=CC=CC=N2)=NN1C3=CC=CC=C3OC)CC4C(O)CN4
CNC(=O)CNC1=C(C=C2N=CC3=CC(N4CCN(CC(O)CCN(C(=O)C5=CC(C)=CC=C5C6C)C6)CC4=C)C3=C2)N=N1
COC(=O)CC1=CN=C2C=CC(C3=CC4=C([NH1]3)CCN=C4O)=CC2=N1
C1C=NN=C1CNC(=O)C(C2=CC=C(Br)C=C2)=C(C3CCCCC3)C(CCCN4CCCCC4)N
O=C(NC1=CC=C(OC(F)(F)F)C=C1)NC2CN(C3=NC=NC=4[NH1]C=CC3=4)CC2
C1OC=CC=C1CC2=CN(CC3=CC=CC=C3)C=C2C(CN(C)C)C(CC(N)=O)NC(=O)NC=CC=CC(C(=O)O)=C
C1C=C(C(=O)N(C)CC2=CC=CC=C2Cl)C3=CC=C(O)C=C13
CCOC1=CC=C(C#CC2=CC=C(CC(C)NC(C)=O)C=C2)C=C1NC(=O)C(C)(C)C
CCNC1=CC=C2C=C1C=CC(NC(=O)N3CCCC3C4=CC=CC=C4)=N2
C1C=C(NCC(NC2(C)C)C2)NN=NC(CC3=CC=C4C=CC=CC4=C3)=N1
O=CNC1=CC2=CC=C1N2CCN3CCC(O)C3C
C#CC(C)=NN=C1C=CC(NCC(O)C2=CC=CC(Cl)=C2)=NC=N1
CC(CN)C=NC(N)=C1C=C(CN(C)C(C)C)N=C(N2CCCC2ON)C(C=O)N=C1
C1CC(C(=O)N2CC(O)CC2)=NN(C)N1C3=CC=C(C(C)=O)C=C3
C1NC(NC2=C(Cl)C=CC(CNC(=O)C(C)(C)F)=C2Cl)=NC=CC(C(=O)N3CCN(C)CC3)=C(OCC4CC4)C=C1
C1NC=C(C2=CC3=C(C=N2)C=NN3C4=CC=CC(N5CCCC(O)C5)=N4)N1
O=CC1=C(C2=CC=C(OC3=CC=CC=C3)C=C2)OC=CN1C4CCCO4
COC1=CC=C(C=C1OC)C=NC(C=C(F)C=CC=2[NH1]N=C(C)C=2)=NC=CN3C=CC(CCO)=N3
NC(C(O1)=NC=CC(C2=N[NH1]C3=CC(C4=CC=CC=C4)=CC=C23)C=C1)F
CNCCC=C1C=C2SC=NC(NC3COCCC3)=C(C4CC4)C2=N1
CN1CC=2C=COC=2CN(C(=O)CCC#N)C1C(C3=CC=C(F)C=C3F)CC4CC4
NC(=NO)C=CC1=CC[NH1]C(C=C2C=CC(CN3CC4CCOCC4C3)=C2)=NC1
C1N(C)C=CC=CC=C1C(=CCCCO)C=CC=C(O)C=CC2=CC=CN=C2
O=C(O)C=CC=COC=C(C(=O)O)NC(C(O)=NC(CC1=CC=C(Cl)C(F)=C1)CC2CCCCC2)C
CCOC=CC(C)=CN(C(C1)=C(C)N=C(N)N=C1CNC#N)C=CC(F)(F)F
C1C(=O)NC=CC=C1C(C2)=NC=NC(N)=C2C#N
CCC=CC1=C(C)C(CC(=O)NC2=CC=C3N=CSC3=C2)=CC=C1OCC4=CC=C(CC(C)C)C=C4
C12C(=N)NCCC2C[NH1]N=CN=CN=C1NC=3C=NN(C)C=3C
CCOC1=NC=C(C#CC2=CC=C(C(C)N(C)C(C)C)C=C2)C=C1NS(=O)(=O)C3=CC=C(C)N=C3
CC1=CC(C#N)=CN=C1C(=O)NC2=CC=C(F)C(C3(C(F)F)N=C(N)OC4CC43)=C2
O=C(O)C=CC=C(NCC(C1CN(CC2=CC=C3C(=C2)CCC3=O)C4CC4CCC1OC(O)CF)(F)F)C
O=C(OCC=C1C=CC(OC=C2C=C(NC(=O)C(=O)C(C3=CC=CC=C3)C4CCCC4)C=C2)=C1)N5CCN(C6=CC=CC=C6)CC5
CS(=O)(=O)NC1CC(NC2=NC=CC(N3CC4CC3CN4C(=O)NCC5=CC=CC(Cl)=C5)=N2)CC1
CC(C(=O)NO)NC1=NC(C2=CC=CC=N2)=NN1CC3CCCO3
CC1=CC(C#N)=CN=C1C(=O)NC2=CC=C(C#N)C(C(F)(F)F)=C2
N#CC1=CC=C(C2=CC=NC=C2)C=C1N3CCC45CC36CC(CC(C6)C4)C5
CNC1C2=CC=C(O)C=C2OCCCCN(CCCCCCCC3CNCCC(C)(CSC4=CC=CC=[N+1]4[O-1])C3)CO1
NCCCCC(NC(=O)C1=CC=C(Br)C=C1)C(=O)C=NC=CC2=CC=C(F)C(C(F)(F)F)=C2S
CCCC(C)NC(=O)OCC1CC(COC2=NC(CC)=NC=C2C3=CN(C)N=C3C4=CC=C(Cl)CF)=C4CC1
COC=C1C(CCOC=CC=C(NC(=O)NC2C3CCC(C3)N2C(=O)N(C4)CC4)C=CC=C)C=C1OC
O=C(O)C1CC1C=C2C=C(OCCCN3C(=O)OC4=CC=CC=C43)C(OC)=C2
CC1=CC(F)=CC2=C1CC3CCC(N4C(=O)CCC4C(=O)NC5=CC(C(F)(F)F)=CCC(F)(F)F)=C5C3C2
CCC(C)N1C=C(C(O)=NCCOC2=NC3=CC=CC=C3N2CC)CN=C1C
O=S(=O)(C1=CC=CS1)N(CCN2CCCC(O)C2C)C=3N=C4C=CC=CN4N=3
CC1=CC=C(CCN(C)C)C=C1NCN=C(N2C=CC3=CC(C#N)=CN=C32)NC(CC4NCCC(F)(F)C4)C
C1OC=CC=C(F)C1(NC2=NC=CC(C3=CN=C(N4CCC(F)C4)C(C#N)=C3)=N2)Cl
CCN(CCO)CCOC1=CC=C(C2=CC=CC=N2)OC=C1
CCOC=CC(OC)=CNN=C(OC1C2CC2)N=C(NCCCOC)N=C1
CC(C)CC=C1C=C(OC=C2C=CC(CNCC=C3C=C(CCNC4C(O)C(O)C(O)C4)S3=C2)C)C1
ClC=CC=C(C=NC(NC1=CC=C(N2CCN(C3COC3)CC2)C=C1N)C=CCl)CCl
CC=C1C2=CC=C(S(=O)(=O)N3C=CNC(=O)C3CC(=O)NCCCC4C5=CC(Cl)=CC=C5CC4O)C=C(C)C=CC1=[N+1]2[O-1]
C1N(CC2=CC=CC=C2)C(=O)CCCN1C3CCCC3C(C(=O)N4CCN(C5=CC=CC(C#N)=C5)CC4CC6=CC=C(Cl)C=C6)CN
CC1=CC=CC(C)=C1CNC(C2=CC=C3C(O)=C2)=CC=C(C(=O)N(C)CC3)NC4=CC=CC=C4
N=C(N)C1=CC=CCNC(=O)C2CCCN2C(=O)C(CCCN3C=CN=N3)NC(=O)C=CC4=CC=CC(I)=C4C=C1
O=C(O)C(C1CCCCC1)NC2C(CN3CCC(C#CC4=CC=CC(C5CCC5)=N4)CC3)C(C6=CC=CO6)=C[NH1]2
NC(=O)C=NC(NCC1CCOCC1)=CNN=CN=C2NC=CC(OS(=O)(=O)NC3=CC=CC(OCC4CCCC4)=C3)=C2C
CCNC(=O)NC1=CC=CC2=C1OC=C3C(C(F)(F)F)=NC(C4=CC=C(OC5CCNCC5)C=C4)=NN23
O=C(NCCC(CNC1=NC(Cl)=NC2=C1N=CN2COC(CO)C(O)C)OCCC)OC3=CC=NC=C3
CC1(C)OC(=O)N(CC2=CC=C(CCN3C4=CC=CC=C4C5=CC=CC=C53)C=C2)C1C6=CC=CC=C6Br
CN1CC2=CC3(C=CCN(CCCN(C(=O)OCC4C)C4C)C3=C)C=C2NC1=O
CN1CCCN=C(NC(=O)C2=CC=CC(CNC(=O)C=C(C3=CC=C(Cl)C=C3)C=C)=C2S)CC1
CC1=CC(CN(CCC(F)(F)F)S(=O)(=O)C2=CC=C(C)C=N2)=CC=N1
CCOC=NC1=C(NC2=NC=C(C=CC(N3CCC(N4CCC(C)(C)CC4)CC3)=NC(N)=N)CN=C21)C=N
C1OC=CC=C1CNC(C)=NC=C(C(N)=O)C(C2=CC=C(OC3=CC=CC=C3)C=C2)=N
N#CC=CC=C(C(=O)NCCN(C=NC=C(C1=CC=C(C(F)(F)F)C=C1)N=N)CN)C
BrC1=CN=C(NC2=CC=C(N3CCOCC3)C=C2)N=C1NCC4=CC=CC=C4
CC1(C)C=C(C(=O)NCC2=CC=CC(Cl)=C2Cl)C3=CC=CC=C3N1
CCN(CC1)CCN(C(=O)CNC(=O)CNC(=O)C2=CC(C(F)(F)F)=CCC(F)(F)F)C2CC1
CC(N)(CC1=CC=CC(Br)=C1)C(=O)NC2=CC=C(C3=CC=CC=C3)C=N2
COC1=CC=C(NC(=O)C2=CC=C3C=CC(C=C(C)N=CC(C4CC4)=CN)=CC3=N2)C=N1
CC(OCC1CCOC(N)=N1)C2=CC(C3CCCCC3)=CC=C2F
O=C(O)C=C(C1CCCCC1)C=C2C=C(NC(=O)N3CCCC3C(=O)C4=CC=C(Cl)C=C4)S2
O=C(C1=CC=CC2=C1)C=C(O)N=C(C3=CC=C(OC(F)(F)F)C(CO)=C3F)C=CC=C2
CCC(C1=CC=C(C=2C=CSC=2)C=C1)NC(N)=O
CCC1=NC(CO)=C(C2C=CC=C(OCC3=CC=CN=C3NC)C2N)C1C
C1S(=O)(=O)NC=CC=CC1C2C=C(O3)C=C(N(C)C4CC4)N=CC=C3OC2=O
NCC1=C[NH1]C=CC=C2C(F)=CC(=C12)N
COC1=CC=C(CC=C2N=CC(C)=CC3=CC(=O)CC3=NN2C)N=C1OCC4CCOC4
NCCC1=CN(C2=CC=NC(NC3=CC=C(N4CCOCC4)C=C3)=N2)C=N1
C=CC(=O)NC1=CC=C(S(=O)(=O)NC2CN(C(=O)OCC3CCCCC3)CC2C)C1
C1OC=CC(OC)=CC1N(CCCN2CCN(C)CC2C3)CC=C4N=CC(C=5C=NN(C)C=5)=NC4=C3C
CCS(=O)(=O)C(C(=O)NCCS(N)(=O)=O)C1=NC2=CC=C(C=CC=CCNC(=O)C3=CC=CO3)SC=C2S1
CCN(C)C=C1C=C(C2=C(C3=CC4=CC=CC=C4N3C)C5CCCCN5C2)C=C1
O=C(NC(=O)CCC1=CC=CS1)CCC2=CC(N3C=CC=N3)=CC=C2OC4=CC=CC=C4
COC=CC1=C(OC=C(NS(=O)(=O)C=CC=C(NCCS(C)(=O)=O)C=CC=O)NC1=O)CC(F)(F)F
CN(C(=O)CSC1=NC2=CC(Cl)=CC=C2[NH1]1)CCC3=CC=CC=C3
FC1=CC=CC=C1OC=C(C2CCNCC2)C3=NC=CC=C3
O=C1NC2=CC=C(Cl)C=C2C(C3=CC=CC=C3)=C1NCC4CCC(O)C4
CC(C)(C#N)C1=CC=C(C2=CSC=N2)C=C1
CC1=CC(C(C)(CC2=CC=CC=C2)S(=O)(=O)NC3=CC=C(CC4=NN=C(O)C5=CC=CC=C45)C=C3)=NO1
O=S(=O)(C1=CC=CC2=CC=CC=C12)NC3=CC=CC=C3O
CC1=CC(N2CCN(C)CC23)=C[NH1]C4(CCCCC4=N)C3=N1
COC(=O)CCNC(=O)C=C(C)[NH1]C(C)=NC=N
CC1N(CCC(C2)NCCN(C(C)C)C2)C(=O)C=3C=NN(C4=CC=CC=C4)C=31
C1=CC=CC(=C12)N(CC3C4C5CCC(C4)C3C5CC)CC2C
CN(CCN1CCC(OC(C2=CC=CC=C2)C3=CC=CC=C3)CC1C=O)NC4=CC=C(OC5=CC=CC=C5)C=C4
C1NC1=NCC=2C=CN(C3=CC=C(F)C=C3)N=2
CN1C(=O)C(C)(C2=CC=C(NC3=CC=CC(CN)=C3)C=C2)C(O)C1NC(=O)C4C(N)COCC4
C1C=CC=C1NC(=O)C(C)N(C)C2CC2C=C
C1NC1=O
COC=C1N=CC(NN=C(C(N)=O)C=CN=C1NC2=CC=CC(=N2)CCN(C(=O)OC(C)(C)C)C)=C
CC(=O)NCC(C(=O)NC(CC1=CC=C(C2CC(=O)NS2(=O)=O)C=C1)NC(=O)C3CCCCC3)C(=O)C4=NC5=CC=CC=C5S4
CNC1CCCC=2[NH1]C3=CC=CC=C3C=2C1C4=CC=CS4
COC1=CC(F)=CC=C1N=NC2=C(C)N=C(CN(C)CC3=CC=CC=N3)N2CCC4=CC=CC(C(N)=O)=C4
NC1(C(=O)NCC2=CC=CC(F)=C2)CCN(C3CNCCC34CC4)C1
C1OC=CC=C(SC2CCN(CC3=CC=CC=C3)C2=O)C1C
CNC(=N)NCCCNC(=O)CNC(C1=CC=CC=C1)=C(C2=CC=CC=C2)N=C[NH1]C=CC(N(C)C)=N
N1=CC=C1CCCNCC2=CC=C(C3=CC=C(F)C=C3)C(C(F)(F)F)=C2C=CN
C1COC=CC=C(C2=CC=C(N=C2NC3=CC=CN=C3S=O)C=O)NC=C1
CC=CC1NCC2C3=C4C=CC(O)=C3OC2(C=CN=COCC5=CC=CC=C5)CC4N(C)C1=O
C=C1NC2=CC(NC34CC5CC(CC(C5)C3)C4)=NCC2=N1
CC=1N=CON=1
C1S(=O)(=O)C=CC2=CC(C=CC=CC1CC(CCC(=O)O)C3=CC=CC(C=CC(=O)NO)=C3C)=CO2
C1C(C)NC(=O)N1C2CCN(C3CCC(N)CC3)CC2C
N=C(N)C1=CC=CC(C(=O)NC(CC2=CC=CC=C2)C(O)CNCC3=CC=CC(CCCN4CCN(C)CC4)=C3)=C1
CN(C)C1CCC(COC2=CC=C(C3=NC(C4CC4)=NC(F)=C3C#N)C=C2)OC1
C1OC=CC(C(C#CC2=CC=C(C)C=C2)CNC#N)=C1C3=CC=C(Cl)C=C3
CCN(C)C(=O)C1=CC=C(NC(=O)C2=CC=3C(C)=NN(C4CCCCC4)C=3S2)C=C1
CC1ON=CC2=CC=3C=C[NH1]C=3C=C2C1
N#CN=C(NCC1=CC=CC(CN2CCOCC2)=C1C3)CC4CCC3N4C5=CC=CC=C5
CC1=C(C=CC2=CN=C(NC(C)=O)CC2=C)C3=CC=CC=C13
CS(=O)(=O)C1=CC=CC=C1C=C2C=C(C(=O)NCCCC3C(CO)C(=CC(O)CC(O)C(O)C)C(O)C3)C(CN=CC=NC(C)=C)N2
COC1=CC=C(C2=CC=C(O)C(F)=C2)C=CC=C1C3CCNC3
NS(=O)(=O)C1=CC=C(NC2=C(C3=CC=C(F)C=C3)CCC2OC)C1
O=C(NN)CC(S1C=CC=CNCCC(NCC(C(F)F)CCS(=O)(=O)C2=CC=C)C=C2C)=C1C3=CC=CC=C3
CC=1[NH1]C2=CC=CC=C2C=1CCNCCC3CCN(CCC4CN(CC5=CC=CC6=C5CCN6C)CC4)C3
C1C=CC2=C(C=CN(C3=NN=C4C=CC(C=5C=NN(C)C=5)=CN34)C6CC6C=N2)C=N1
NC1=NC2=CC=CC=C2N1C3CC4CCCC(C3)N4CCCCC5CCNC5
O=C(C1=CC=CC(C(F)(F)F)=C1Cl)N2CCC3CC2CN=N3
C1NCCN1C2=CC=CC(=C2)[NH1]C=C(C(N)=O)C=C(C3=CC=CC=C3)C=O
NS(=O)(=O)OC1COC2(NC=NC3=C(N4CC(O)C(CF)C4)N=CN=C32)COC1O
NC=NC=C(CN1N=C(C2=CC=CO2)N=C1C3=CC=CN=C3)CC(=O)NCCCCC
COC=CC=C(NC1=NC=C(CNCCC2=CC=CC=C2)C(=O)N1CC3=CC=CC=C3F)CBr
C1NC=C1C=C2OC3=CC(O)=CC=C3C2C(=O)NCCOC=C
C1NC=CC=C1C2=CC=C3N=CC=C(C3=N2)N(CCC=4SC(O)=NC=4COC)C=O
C1C2=CC1(N3N=C(C(N)=O)C=C3C4=CC(NC(=O)C5=CC=CC=C5Cl)=CC=C4CC)CS2
NC(=O)C(=O)C1=CC=C(C2=CN=C(NC3=CC=CC(NC4=CC(C5CC5)=N[NH1]4)=N3)O2)C=C1
C1C(C)OCC1(NC=C(C2=CC=C(S(C)(=O)=O)C=C2)C=CC=C)F
CC=1N=C2C(NC3CCCC3)=NC=CN2C=1CC4=CC=C(N5CCOCC5)N=C4
O=C(CC1=CC(Cl)=CC(Cl)=C12)NCCN3N=C(C4=C(Cl)C=CC=C4Cl)C=C3C2
NC1=NC(CO1)C2=CC(C3=CC=CN=C3F)=CC=C2OCC4OCC(COCC5CCCC5)O4
N#CC(C#N)=CC1=CN(CCNC(C=O)C2=CC(F)=CC=C2)C3=CC=CC=C3N1C
CCNC1=CC=C(N2CCOCC2)C=C1C(=O)N(CC3=NC4=CC=CC=C4[NH1]3)C(=O)NCC5=C(F)C=CC=C5F
CNC1CN(C2C=CC=C(COC3=CC=C(O)C=C3SC4=CC(O)=CC=C4)C=C2)CC1
CCCNCCC#CC=CC1=C(C=N[NH1]C=CC=C(C(=O)NC2CNC(C(F)(F)F)CC2)C=C1)C=C
C1C2=CC=C(Cl)C=C2NCCN1CCC=CC=CC(OC(C)COCC)=N
CN(C)C1CCCC1OC2=CC=CCC3=NC(C#N)=NC=C3C4=CCNCC4=C2
CC(C)NCCCC(CN(CC1CC1)C2=CC=CC(C3=CC=CN=C3Cl)=C2)PC(=O)NC=4C=C(C)ON=4
C1C=CN=C(N)C1C=CC=C(C(O)=NC2=CC(OC(C)C)=CC=C2)F
COC=C1C=C(CC(O)C2=CCC(O)CC2(C)C=CCCSCCCCC=O)NOC=C1
NCCCCC(NC(=O)C1=CC=CC=N1)C(=O)NC2=CC=C(C3=CC=CC(C(=O)N4CCCC4)=C3)N=C2
CN(CCO)C1CCC(C2=NC3=C(C(=O)N2C4=CC=CC=C4)ONO3)CC1
CN1CC(C(=O)NCC2=CC(Cl)=CC=C2OCC3)=CC=C(Cl)N=C31
CC1=CC=CC=C1NC(C2)=CC(C)=NC3=CC=CC=C3N(C4=CC=C(F)C(Cl)=C4)N=C2
CC(=O)NC=CC=CC(CC(=O)NCCC(C1=CC=C(C(F)(C(F)(F)F)C(F)(F)F)C=C1)C=CC=CSC2=CC=C(CCC[S+1](C)(=O)OCC)C[NH1]2)S
CC1=NN=CN1C#CCSC(NS(=O)(=O)C2=CC=C(N3CCN(C4=CC=CC=C4Cl)CC3)C=C2)=CC(F)(N)O
O=C(NO)C1=CN=C(NCCC2=CC=C(O)C(C(F)F)=C2)N=C1
CCC(=O)NC=CN(C1=CC=CC=C1)C=NC(NC2=CC=C(N3CCN(C)CC3)C=C2)=NC=C
C=C1C=C(CCNC2CCCCCC2)C=3C=NOC=3C=C1O
COC=C1C=C(NCC2=C(N=C(O)CCCCCCN(C)CC3=CC=CN=C3)C=NN2)CC=C1
NC1=CC=CC=C1NC(=O)C=C2C=C(CCCNC3C(O)C4=CC=C([N+1](=O)[O-1])C=C4O3)C=C2
O=C(O)CC=C1C=C(CCCN2C(=O)CCC2CCC(O)CC3=CC=C4C(C=NN4C5=CC=C(F)C=C5)=C3C)C1
C1NC=C(NS(=O)(=O)C=CC=C(CC2CCC(C)N2C)C)C1(CCN3CCC4(CC3)OCC4=C)C
CNC=NC1=CC=C(C=CC(C(=O)N2CCC(S)C2=C3)C=CN=CC3=C)O1
C1C2=CC1(C(C)(O)C#CC3=CC=CC(=C3)CN(CCC=CC4=CC(C(=N)N)=CC=C4)O)NO2
COC1=CC=C(NC2C=C(C(=O)C3CC(=O)CC3)N=N2)C=C1NC4=NC=C5C(=N4)C=6C(=NN(C)C=6C7=CC=CC=C7Br)CC5
CNC=C1C(NC2=CN=CC=C3C(C#CC(C4=CC=C(S(=O)(=O)N(C)C)C=C4)NC=C5N=CN=C(N)C5=C3)=N2)=CC=C1C
NC1CCN(CC2=CC=C(C3=CN=CC(C4=CC5=CC=CC=C5O4)=C3)C=C2)CC1
C1=C(C)COC=CC=C1C(C)(C2=CC=C(OCCC3(CC(=O)O)CC3)C=C2)N
C=C(C=1N=CSC=1SCC2=CC=C3C(=C2)OC(F)(F)O3)C(=O)O
COC=CC=C(C(=O)NC1=CC=CC(C2=CN=C(C)N2)=C1C)C
CC(=O)OC(=O)C=1[NH1]C2=CC=C3C=C2C=1CC(C)(C)C3
NS(=O)(=O)C1=CC=C(CCNC(=O)C2=CC=C(C3CCCCC3)C=C2)C=C1
CC1=CC=C1NC(=NC(=O)CCCN(C)C)C=CC2=CC=CC(C(=O)O)=C2C
CS(=O)(=O)NC1=CC(C(O)CNC2CCN(C3=CC=C(C(F)(F)F)C=N3)CC2)=CC=C1C(=O)N4CCOCC4
N1C=CC=C(S(=O)(=O)N(CC2=CC=C(N)C=C2)C3=CC=C(C(=O)O)C=C3)C=C1
CCCCNC(=O)C1=CC=C(OC2=CC=NC(NC3CCCCCC3)=C2)C(NS(=O)(=O)C4=CC=C(Cl)C=C4)=C1
CCC(O)(C)CC1=CC=C(C#CC=CC=C(C=C(C)C(C(=O)NC2=CC=CC(C)=C2)=C[NH1]C)OC=C)C=C1
CCOC=CC=C(CNC=C1C(CC2=CC(C(N)=O)=NO2)=CC(N(C)C)=N1)C
CNC=C1C(F)=CC(NC2=CN=C(OC3=CC=CC(=C3)CCCCO)C=N2)=N1
N#CC(N=C(O)CCNC(O)=NC1=CCCCOC2=CC=C(Cl)C(Cl)=C2)=CC=C1F
N1CCC2NN=C(C(F)F)C1(C3=CC=CC(NC4CC(C=NOC(O)C(O)CC=O)CC4)=C3C)CC2
CC1=CC(CN(CC2CCCCC2)C(C(=O)O3)NC4=CC=CC(Cl)=C4O3)=CC=C1CNC(=O)COC5=CC=CC=C5
CCNC(C(=O)NC(C)(C1)C)=NC=C(C(=O)N(C2)C3CCN(C(C)=O)C2)C=C1NC=C4N=C(N)C(=O)N=C43
O=C(C1OC=CC=CC=2[NH1]C=C(S(=O)(=O)C3=CC=CC=C3)C1=2)C=O
N=C(N)NS(=O)(=O)C1=CC=C(NC2CC(NS(=O)(=O)C3=CC=CC4=CC=CN=C34)CC2)C=C1
CNC1=NC(NC2=CC(OC)=C(C(=O)N3CCC(O)CC3)C=C2Cl)=NC=C1Cl
N=C(O)C1CCCN1C(=O)C2=CC=C(NC(=O)C3CC3C4=CC=CC=C4)C=C2
C1OC=CC(OC)=CC1N(CC2CC2)C3=CC=C4N=CC(C=5C=NN(C)C=5)=NC4=C3C
CC=C1C(C2=N[NH1]C3=CC(NC(O)=NC(C)C4=CC=C(F)C=N4)=NC=C23)=CC=N1
N#CCNC(=O)CNC1=NC(NC2=CC=CC=C2)=NC3=C1CCCC3
COC=C1C=C(C2=CC=C(N=C(O3)C=CC=CC4=NC(C(C)(C)C=C)N4C3)C=N2)C(C(F)(F)F)=C1
O=C1C=C(C2=CC=C(C(F)(F)F)C=C2)C=CN1C3=CC=CC=C3
C1C(C)C2=CC=CC=C2NCCN1C(=O)C(CC3=CC=C(F)C=C3Cl)NC(=O)CCNCC
CC(CCC1COC(N)=N1)C2=CC=C(OCC3=CC=C(Cl)C=C3Cl)C=C2
O=CC1OC2=CC=C(CCNCC(O)COC3=CC=CC(O)=C3)C=C2N1
CC1(C)CCC(C)(C2)C=CC(C(=O)NC=CC(S(N)(=O)=O)=CC)C=C21
O=C(NC1CCC(OC2=CC=C(C(F)(F)F)C=N2)CC1C3)CN=CC=C3OC(F)(F)F
C1C=2N=COC=2C3=NN=CN3CCN1C(=O)CCN(C(=O)CC(C)NC4CCOC(O)C4C)CC
O=C(O)CCNCC=CC=C(C1=NC2=CC(NC3CCCCC3)=CC=C2S1)C(F)=C
COC=C(OC1(C)C2=CC=CC=C2)C=C3NC(=O)C(C)=CN13
N1CCCCCN1C=CC(C(F)(F)F)=NC(C2CC2)=N
N#CC=CC=C(OCC1=CN(C(=O)C2=CC=C(C#N)C=C2Cl)C=NC=C1Cl)C
COC1=C2C(C)=CC=C1NC(=O)CNCCN2C3=CC=C(C)C(C(F)(F)F)=C3O
COC1=CC2=NC=NC(N3CCN(C4=CC=C(F)C=C4)C3)=C2C=C1OC
C1=CC=C2C(NC3CN(CCCC4=CC=C5C(=C4)OCO5)CC3)=NC=NC2=C1
CN1C(=CC(=O)N2CCCC(OC3=CC=C(Cl)C=C3CC)C2CN)CC1Cl
CC1=CC=C(C(N)=O)C=C1C2=CC3CCC(C2)N3C(C4=CC=CC=C4Cl)C5=CC=CC=C5Cl
N=C(N)NC1=CC=C(C(=O)OC=CC=C(CCN(C(=O)C2CCN(C3CCOCC3)CC2)CC)C(F)=CC)C1
C1C2=NN(C3CC3)C=C2C(NCCC(C4=NC5=CC=CC=C5N4C)C#N)CC1C(F)(F)F
COC(=O)C(NC(=O)C=C1N=N[NH1])N1
[H]C([H])([H])C([H])([H])C=CC(OCCN(C)C=C)C(OC)=CC=CO
C1N(C)CCCNC=CC=CC(NC(=O)C(C)(C)C)=CC1=C2C=CC=C(C3=CC=CC=C3C)C2N
COC1=CC=CCC(CC(=O)NOC=O)N(CC2=CC=CC(C(=N)N)=C2)C(=O)C3=CC=CC=C3OC(C)C=C1
COC1=CC=C(CNC2CC(=O)N(C)C(CC3=CC=CC=C3)C=CC2=O)C=C1
O=C(O)CCC1NCCCC2=CC=CC2(C=CC=C1NC=CC(O)=NC=CC(C3CC3)=CC=C)CC(C(F)(F)F)=C
CC1CCN(CC2=CC=C(C3=C(F)C=CC=C3F)C=C2NC(=O)C4=CC=CC(Cl)=C4C)C1
CC=CC1(C(=O)NC(CC2=CC=CC([N+1](=O)[O-1])=C2C)(C)C)CC=C(C(=O)NO)S1
CC(C)(C)CC(=O)C1=CC=CC(OS(=O)(=O)C2=CC=CC=C2)=C1
C12OCCCCC(NCC3=CC=CC(C=CC4=CC=CC(F)=C4)=N3)C1C2
CCC(C)C(=O)NCCC(NC(=O)OC(C(C)C)C(C)CC)C
CN(CCCNC1=CC(Cl)=CC(Cl)=C1Cl)CC2=CC(Cl)=CC=C2[NH1]
COC(=O)N(NC(=O)C=C(SC1=NN=C(CC2=CC=C(Br)C(Br)=C2)N1)ON3)CCOCC3
COCC(=O)NC(OC(=O)NC=1C=COC=1)C2CC(F)(F)C(C)(C)OC2
CC1=CC=C(C(=O)NC2CC2)C=C1C=CC3=CC(CC(=O)N(C)C)=NN3C
COC=CC=C(N1C(=O)CSC1C2=CC=C(C)C=C2C)C
CC(C1=CC=CS1)OC2=NC=CC3=C2NC(=O)C(C4=CC=C(Br)O4)CC(NC5C6(COC6)CC5)C3
CC=CC(N=S1(=O)CCC1)=CC=NC=NC(NC2=CC=C(F)C=C2OC(C)C(O)CCF)F
CC(C)(C)NC(=O)N1CCCC1CN2N=NC=C2C(=O)NCC3=CC=C(Cl)C=C3CO
O=C(OCC1=CC(Cl)=CC(Cl)=C1)NC2CC3CCC2C=4N=NN(CCCN5CCC6=CC=CC(F)=C65)C=4C3
CCCCC=1C=NN(C2=CC=C(N)C=N2)C=1C3=CC4=C(C=C3OC)CCC4
COC=C1C=CC(C=C2N=C3C=CC=C(C4=CC(NC(=O)C5=CC=C(C(C)C)C=C5)=CC=C4)N3C2)=C1
CN(C)C(CS(=O)(=O)C1=CC=C(NC(=O)C=CC2=CC=CC=C2)C=C1C)(O)NCCC3CCN(C)CC3
O=C(O)C1CNCC2=CC=C(C3=NC4=CC(CCCCC(=O)NO)=CC=C4N3C5CC5)C=C2C1
C1C=CC2=CC=C(C(C3=NN=C(N)N=C3)CC(F)F)C4CCCCC4C2=C1
C1OC=CC=C1C(C=CC2=CC=C(C3=CC=NC=C3)C=C2N4)C=CN=C4C=C
C1OCCCOC=C2C1(C(=O)CC(=O)C=CC=C(S(N)(=O)=O)C=C)C(C3=CC=C(C4=CC=CC(F)=C4)C=C3)C(=O)N2C
NC(C(=O)O1)CCCC1C2CCC(C=O)N2C(=O)CC3CCCCC3
O=C(NC1=CC=C(OC(F)(F)F)C=C1)N2CCN(S(=O)(=O)C3=CC=C(F)C=C3)CC2
C1OC=CC=CC1CN2C(=O)N(C3=CC=C(OC)C(OC)=C3)C(C(=O)C4=CC=CC(OC)=C4)N(C5=CC=CC=C5)C2=O
C1CCCN(C(=O)CCCO)C=CC=C1C(CC)(CC2=CC=CS2)C(C)CC(=O)NCC=C
CCN(C1=NC(C)=CC(C)=N1)C2=CC=C(C3=CC(C)=CC(Cl)=CC=CC3=O)C=C2
C1=CC=C(CNC2CC(C3=CC=CC=C3)(C4=CC=CC=C4)CC2)C=C1
COC1=CC=C(CCNC(=O)C(F)F)C=C1C2N3CCCC2(C(C4=CC=CC=C4)C=CC=CC=N)C3C
N#CC1CCCN1C(=O)C(N)C2C=CC=C(C3=COC=CC(Cl)=CC(Cl)=C3C#N)C=C2
C1C=CC=C(NN=NC(C2=CC=C3C(=C2)C=CN3CC(=O)NCCN4CCOCC4)=N)C1
C1OC=CC=C1C=C2C3=CN=CC(C(=O)O)=C(C(N)=O)SC3=CC=CC2=N
ClC1=CC=CC(NC2=NC=C(NCC3CCNCC3)S2)=C1Cl
O=C1COC2=C(Cl)C=C(CCC=3N=CC=CC=CNC=3C4=CC=CC=C4C)C2C1NC5=CC=CC=C5
O=C(NCCCCN1CCC(CC2=CC=CC=C2)CC1C)COC3=CC=CC=C3
CC(C)N1C(=O)NC2CCN(S(=O)(=O)C=3C=CSC=3C)CC2C1
CCOC1=CC(=O)N(C)C=C1C=CC2(NCCN(C3=CC=C(N4CCN(S(C)(=O)=O)CC4)C=C3CC2)CC=C)OC=CC
COC1=CC(NCC=CC2=CN3C(=O)C=C(OC)C=C(OC)C3=C2F)=CC=C1OC
N#CC1CCCN1C(=O)C2CCCN2C(=O)CCCC3(COC4=CC=C(C5=CC=CC=C5F)S4=N)OC3
N=C(NCC1=CC=CC=C1)C2=CC=C3C(=C2)C4(NCOC4=O)C(O)C5(CCCCC5)N3
C1C=CC=C1S(=O)(=O)NC2=CC=C(C(C)CSC3=NC(N)=CN3CCCCN)N2C=C
O=C(CCCC1=NC2=CC=CC=C2N1CCC)F
COC=C1C=C(CC(NC(=O)OC23CC4CC(CC(C4)C2)C3)NC(=O)C=5C=NN6C=CC=NC=56)C=C1
COC1=CC=C(C2=CC=C(C(=O)O)C=C2)C=C1OCCCCC3CC(N)C4=CC=C(O)C=C4CCC3
CCNC=NC(Cl)=C(Cl)C(NCCN1CCC(O)CC1)=NC=C
O=C(NC1=CC(C(O)=NC2CCN(C)CC2)=NN1C3=CC=CC=C3)C4=CC(C5=NC=CC=C5F)=C(F)C=C4Cl
CC(CCOC1=CN=C2C=CC(N)=NC2=C1)N3C=CN=C3
CC1(C)CC(CCC2=CC=CC=C2C=O)OC=C(S(=O)(=O)C3CC3)C(C4=CC=CC=C4)C1
CC1=C(F)C(C(=O)NC2=CC(C)=C3C=NC(NC4CCOCC4)=NC3=C2)=C5C=C(C(F)(F)F)C=CN15
O=C(C1=CC=C(Cl)C=C1NS(=O)(=O)C2=CC=CC3=NSN=C23)N4C=CC=C(CN5CCCC5C)O4
COC=C1C=C(COC2=CC=C3C(=C2)NC(=O)C3=CC=NC)CC=C1
O=C(CCC1=CC=C(Cl)C(Cl)=C1)NCCCCNC2=C3C(=NC4=CC(Cl)=CC=C24)CCCC3
CCC(NC(=O)C(C)N1CCCCC1C)(O)NC(CCCO)CCCCCCN(C)CC2=CC=CC=C2
O=C(O)C=CC=C(NC1=NC(NC2=CC=CC(F)=C2)=NC(Cl)=C1F)CF
CCCCCNC(=O)C1=CC=C(NC(=O)NCC2=CC=C(C(F)(F)F)C=C2)C=C1N(C)C=O
CN(C(=O)C(C)OC1=CC(C(F)(F)F)=CC(C(F)(F)F)=C1CC2C)CCCC2C3CC3
COC=C1C(C=C2C=CC(=O)N(CCCCOC3=CC=CC=C3)C(=O)N2CC(=O)OC)C(OC)=C1OC
CCCCN(CCC1=CC=CC=C1Cl)C2=NC=CC=CC(C3=CN=C4C=CC=CC4=C3)=N2
O=C(NCN=C(C1=CC=CC=C1)C=C(C2=CC=C3C=C2)N)C=C3C4=CC=CC=C4
NCC1=CC=C(Cl)C=C1CN=C(O)CCCOC=NC2=C(C(C(F)(F)F)=NN=C2CC3CC3)N(O)CC=N
CC(NC(=O)C=1C=C[NH1]N=1)C=CC2=C(CNCC3=CC=C(NS(=O)(=O)C(F)(F)F)C=C3CC2)C=C
O=C(CCl)C1CN(CC2=CC=C(C=CN(CC3=CC=C(F)C=C3Cl)C=N)C=C2)CC1
COC=CC=C(CC(CC1=CC=NC=C1)C(O)=NC(C2=CC=NC=N2)(O)C3=CC=CC(OC(F)(F)F)=C3)C=COC
CN1C=C(NC(=O)CC2C3C4CC(CC(C4)C2)C3S(=O)(=O)C5=CC=CC=C5)C1=O
CS1C=CC=CC(NC(=O)C2=C(Cl)C=CC=C2Cl)=C1
CC(C)(C)C=C1C(CNC2CCC(CN=C(O)C3=CC=CC(Cl)=C3F)CC2)=NO1
N1C=NC=NC1(N2CCC(N3C(=O)[NH1]C4=CC=CC=C43)CC2=C)C(=O)NC5=CC=CCC6=CC=CC=C6CN7CCOCC7=C5
CC(=O)NC1=CC2=NC=C(OC3=CC=C(NC(=O)N4CC5=CC=CC=C5C4)C=C3)C=C2C=C1NC(=O)C6=CC(Cl)=CC=C6Cl
N#CC1=CC=C(NC=2N=C3C=CC(Cl)=CN3C=2NC4CCC(N)CC4)C=C1
CNC1=C(C=C2N=C3N=NN(CC4=NN(CC5=NC(C6CCCCC6)=CS5)CC4)C3C2)OC=N1
CC1=CN=C(COC2=CC=C(C3=CNC=NCC(N4CCCC(N)C4F)=NC3)C=C2)C(Cl)=C1
C1C=C(C2C3C2)N=CC=C(O)N=C(NC4=CC=C(S(=O)(=O)NCC5=CC=CO5)C=C4C#N)N=C13
NC(C(=O)N1CCCC1)C2CCC(F)(F)C(F)C2
CCCCC1=CC=C(N(C)C(=O)CC2=CC=C(NC3=NC(C4=CC=C(Cl)C=C4)=CS3)C=C2)C=C1
NC1CC1=C(O)OCC
N#CCC1=CC2=C(OCCC3=C[NH1]C=N3)N=CN=C2C=C1OCC(F)(F)C
CCNC(=O)C1OC(N2C=NC3=C(NCC4=CC=CC=C4)N=CN=C32)C(O)C1O
N1S(=O)(=O)C=CC=C1CNC(=O)NC=CC=C(Cl)C(C(F)(F)F)=C
CCCNC(=O)N1CC(C)(C)N=C1C=2[NH1]C(C3=CC(OC)=CC=N3)=NC=2
NCCOC=C(NC(=O)N1CC(F)CC1C(O)=NCC2=CC=CC(Cl)=C2F)C=O
CCS(=O)(=O)NC=NC=C(OC1=CC(C2=CC=C(C(F)(F)F)C=C2)=CC(NS(=O)(=O)C3=CC=CC=C3)=C1)F
NC(C(=O)C1=CC=C(Cl)S1)CC2CC(O)C2
CCN(C)CCCCCN=C(O)C=1N=C(C2=CC=C(OCC3=CC=CC(C#N)=C3)C=C2O)CN=1
CNCCNC(CC1CCCCC1)NC=NC2=C3C(=O)C(NCC4CCC(OC5=CC=C(Cl)C(Cl)=C5)CC4)=CC=C2O3
CC(C)C1C(N)CNCC1C(=O)N2CCCC2C#N
C1C2(C)N=C(N)N=C(N)N2C=CC=CC31CCCC(C4=CC=NN4C)CC3=C
COC1=CC=C2C(=C1OC)C=C3C=C(OC=C4C=C(OCCCCCN5C=NN=N5)C=C4)C=CC=C3NC(=O)N2
COC1(C2=CC=CC(C3=CC=C(C#N)N=C3)=C2)CNC(=N)N1C
O=C(C1=NN=C(NC2=CC=CC=C2)C3=C4C=CN13)C=C4N5CCNCC5
CC(NC(=O)C(O)C(CC1=CC=CC=C1)NC(=O)C2CC3=CC=CC=C3CN2C(C)CC)(O)C4=NC=C(F)C=N4
CC(C)(O)C1=CC=CC=C1C2CC3(O)CC(C(=O)N4CCCC4)CC3(C5=CC=C(Cl)C=C5)C2C(N)=O
CNC(=O)C1=CC(OCCC2NCCC(NC(C)C3=CC=CC(Cl)=C3C)C2)=CC=C1F
CNC(=O)C=C(NC(=O)C1=NC(C2CC2)=CN=C1NC3=CN=CN=C3CC)CSC=O
C12NCCCN=C2C(=O)NC=CC=CC1(CC3=NN=C(O)C4=C3NCCC4=C)SC
O=C1[NH1]C=C2N3C(C4=CC=CO4)=CN=C3C(=O)N=C12
N1NC(=O)C=CN=CC1CC2=C(COCC3CCN(CC4CC4)CC3)NC2C=C
COC1=CC=C(NC(=O)C=CC=C(C)C1(N2C=NC3=C(N4CCOCC4)N=C(N5CCC(F)C5)N=C23)C)CF
C#CC1=CC(C2=CC(F)=CC(F)=C2)=CC=C1NC(=O)C3=CC=C(OCC4=CC=NC=C4)C=C3
CCCN(C(CN1C2CN(C3=CC=C4C=CC=CC4=N3)CCC2)N=C(C5=CC=NC=C5)N=C1NCCC6)NC7CCCC6C7
CCCCSC1=NSN=C1OC2CN3CCC2CC3
O=C(NC1CC1)C2OC(NC=NC=C(N3CCN(C4=CC=CC=N4)CC3)C=5N=CN(C)C=5C=O)(O)C(O)C2O
CNC(=O)C12CC1C(N3C=NC4=C(NC5CCCC5)N=C(Cl)N=C43)C(O)C2O
COC1=CC=CC=C1OC(CC2=CC=C3N=CSC3=C2)C(C)SC=NCCOC(C4CCOC4)C
CC1(N)CCN(S(=O)(=O)C=CC=C(N2C=NC(CC3=NN=CN3CC)C=N2)C)CC1
CCCCCCOC1=NON=C1C2=CCCN(C)C2
CC1=CC=CC=C1CC2CN(CCN3N=C(C4=CN=CC(F)=C4)C5=CC(Cl)=CC(Cl)=C53)CC2
O=C(CCC1=CC=CC(F)=C1)NC2CC(CCCCN=C(O)N3CC4=CC=NC=C4C3=O)CC2
COC=CC(C=NN1CCC2(CCN(CC3=CC=CC=C3F)CC2)OC1)=O
O=C(C1=CC=C2C=N[NH1]C2=C1)N3CC4C(C5CCC(C4)N5CC)=NC3
CCCN(CCCCN1CCC(C#N)(C2=CC=CC=C2)CC1C)C3CCC(C(=O)NC(CCC(=O)O)C4=CC=CC=C4C)C3
CCCCOC1=CC=C(NC(=O)C2=CC=CC=N2)C=C1NC(=O)C3=CC=CC4=CC=CC=C34
CC(=O)C(NC(=O)C(O)C(CC(=O)O)CC(N)CC(C)CNCC(O)CN(S(=O)(=O)CC1=NN=NN1)CCCS2CCC)CC2C(C)C
CC1=CC(F)=CC=C1C2=CC(NC3=CC=C4C=CC=CC4=N3)=NC(N)=N2
CC=C(C1=CC=CC(C(F)(F)F)=C1C)C=O
C=1C(C)(C)OC=CC=1C2=CC=C3C(=C2)CCN(CCCSC4=NN=C(C5=CC=CO5)N4C)COC3=N[NH1]C
CCCC(=O)NC1=CC=CC(NC(=O)N(C2CCCN3CCC1(CCN(C(=O)OCC4=CC=C(OC)C=C4)CC)CC3N)CC=CC=CC)=C=C2C
CN1C(=N)NC(C)(C2=CC=CC(OCC3=CC=CC=C3)=C2)CS1(=O)=O
CCCCN1CCC2=C(F)C=CC(NC(=O)NC3=CC=CC(C#N)=C3)=C2C1=O
O1C=CC2=C(C3=NC(C4=CC=CC=C4F)=CC=C3O2)C1O
N1CCCCN1C=NC2=CC=CC=C2NC(C3=CC=C(C#N)C=C3)=NN
CC(C)C(C)CC(=O)OC(CSCC1=CC(F)=CC(C(F)(F)F)=C1)(C=CC=CCCOCC=O)O
O=C(CCN1CCN(C2=CC(C(F)(F)F)=NN2C3=CC=CC(F)=C3)CC1)N4CCN(C5=NC6=CC=CC=C6S5)CC4
O=C(NCCCCN1CCN(C2=CC=CC(Cl)=C2Cl)CC1)C3=CC=CC=C3C=CC(=O)C=C4C=C(OCOC)CC(F)=CC=CO4
CC1=NC(C(C)(NC(=O)CCC2=CC(C(F)(F)F)=CCC(F)(F)F)C2C3=NC=NS3)=N1
CC1=CC(CN(CC2CC=CC3=CC=NC=C23)CCNC4CCOCC4)=CC(C)=NN1C5C=NOCC5
C12C(=O)N3CCCC3CN2C=NC=NC1(NC4=CC=C(OCCNCCCOC(=O)OC)C4=C)F
C1COC(=O)NCC=NOC1C2=CC=C(C(=O)NC(C)C3CC3)C=C2N
CC1=CC(Br)=CC2=C1NCCN(S(=O)(=O)C3=CC=CC4=CC=CC=C34)C2
CC1=CC=C(Cl)C=C1N2CCN(C(=O)C3CN(C4CCOCC4)CC3C5=CC=C(Cl)C(Cl)=C5)CC2
CC=CC(C(=O)O)=CN=C(C1=CC=C(NC(=O)NC2=CC=C([N+1](=O)[O-1])C=C2)C=C1CC(F)(F)F)C
CNC(=O)NCCC1CCC(CS(=O)(=O)C2=CC=C(Cl)C(COC3=CC=C(C(N)=O)C=C3)=C2)CC1
NCC1CCN(CC(=O)N2CCN(C3=CN=C4C=CC=CC4=C3C)C25CNC5C)C1
CC1CN(C2=CC=C(F)C=C2C(F)(F)F)CCN1S(=O)(=O)C3=CC=C(C4=NC=C(C)S4)C=C3Cl
CNC1=C(CC2=CC=NC(NCC3NC4CC3CO4)=C(C#N)C=N2)C=CC1=O
NS(=O)(=O)C1=C(Br)C=CC=C1S(=O)(=O)C2=CC=C(OC3=CC=C(S(N)(=O)=O)C=C3)C=C2
CN1C(=O)C(NC(=O)NC2=CC=C(C(=O)NC3=CC=CC=C3N)C=C2C)C1C4=CC=CC=C4
CC1=CN=CC(CNC(=O)C2CC(S(=O)(=O)C3=CC=CC=C3)CN2C(=O)C4CCC4)=C1
COC1=CC(NC2=NC=CC(N3C=C(CCN)C4=CC=CC=C43)=N2)=CC(OC)=C1Br
CC1=CC=CC(C)=C1NCC(C2=CC=CC=C2)(C3=CC=CC=C34)CC4C(=O)N(C)C
CC1=CC=C(C2=NN(CN3C=CN=C3)C(C4=CC=C(OC)C=C4OC)=N2)C=C1Cl
CCOC1=CC=CC=C1C2=NC3=C(F)C=CC=C3N2CCCF
O=C(NC1=CC=C(C(F)(F)F)C=C1)N2CCN(C3=CC=CC(C=CCNC4CNCCC4)=C3)CC2
O=C(C1=CC=C(O)C=C1O)N(CC2=CC=CN=C23)C=CC=C(C4=CC=C(OCCN5CCOCC5)C=C4)C=C3
CCNC(C)COCC1=CC=CC=C1COC(C2=CC=C(Cl)C=C2)C3CCCCC3
COC1CCC2(CC1)CC3=CC=C(SC)C=C3C24NC(=N)N(C)C4=O
COC1=CC=C2N=C(NC3=CC=C(C(=O)NC4=CC=CC=C4N)C=N3)SC2=C1
COC=C1C(CCNC(=O)C(CC(C)C)NC(=O)C(NC(=O)C2=CN=CC=N2)CC3CCCCC3)=CC=C1O
CC(NC(=O)COC1=CC=C2[NH1]N=C(C3=CC=CC(S(C)(=O)=O)=C3)C2=C1)C4=CC=CC(C(=N)O)=C4
CN(C)CCNC1=C(C2=CC=NC=C2)C(C3=CC=C(OC4=CC=C(C#CC(O)C5=CC=CC(Cl)=C5)C=C4C)C3)=N1
O=CN(O)CC(CC1CCCC1)C(=O)N2CCCCN2C(=O)C3=CC=C4C=CC=CC4=C3
CC1(NC(=O)C=NNC2=CC1(N3CCCC3C=CC(F)=C(C(N)=O)N=N)CC=C2)Cl
COC1=CC=C(OC)C=C1CNC(=O)COC=C2C=C(CSC3=NC(C(=O)O)=CC=C3N)CC=C2
CC(C)(C)CCC(NC(=O)C(C(N)=O)=C(Cl)NC1CCC1)C(=O)C(=O)NC(CCCNC(=N)N)C(=O)C2=NC=CS2
CN(C1=NC2=CC=3[NH1]C=CC1=3)CCN(C4CCN(C5=CC=CC(C(F)(F)F)=C5)CC4)CO2
C1CS(=O)(=O)NC=CC=CC1C2=CC=C(C=CC(C)=NC=CC(Cl)=CCl)O2
CCOC=C1C=CC2=CC(C3=NN(C(C)C)C4=NC=NC(N)=C34)=CC(=O)C2=C1OC
CC1=CC(CNC2CC2)=CC=C1C3=CC=CC4=CC=CC=C43
N1C(=O)C=CN=CC1OCC2=CC=CC(C3=CC(Cl)=CC(Cl)=C3)=C2C
NS(=O)(=O)C1=CC(F)=CC(F)=C1NS(=O)(=O)C2=CC=CC=C(Cl)N(C)C(=C2)Cl
COCCCOC1=NC(C)=NC=C1C=NC(C2=CC=C(OC)C(OC)=C2OC)C=CC(F)(F)F
COC=C(CC1CO)C=CC=CC(N2CC(C3=CC=C(OCCN4CCCCC4)C=C3)C2)=C1C
CS(=O)(=O)C=C1C=C(NC2=NC(N)=NC(NC3=CC=C(F)C=C3F)=N2)C=C1
CC=C(C1=CC(F)=CC(F)=C1)C(COCC=C)N=CC2CCCCC2
COC1=CC(N2CCNCC2)=CC=C1NC3=NC=C4C=CN=C(C5=C(F)C=CC=C5F)C4=N3
CC=C1C=C(COC(=O)NC(=O)C(=NC=CC2=CC(OC)=CC(OC)=C2)NC(=S)C)C(C)=C1
COC1=CC=CC=C1NC2CN(CC(O)CNC(=O)CC=C(N=C(O)C=3C4=NN5C=CC=NC=35)C4)CC2
C#CCN(CC1=CC(C(=O)NCCCCN2CCCC2)=C(O)C=C1OC3CCC)CCC3
NS(=O)(=O)CCN1C(=O)C(C2=NC=C3C=C(C4=CC=C(OC(F)(F)F)C=C4)C=CC3=N2)C=5C=CSC1=5
NC1CCN(C2=NC(C(=O)NCC3=CC=C(F)C=C3)=C(O)C4=NC=CC=C24)CC1
N1CC=C2C=CC1(CNCCN(CC3=CC4=CC=CC(Br)=C4O3)C)C2
COC1=CC=CC(=C12)CCNCC3CC4=CC=C(S(=O)(=O)O)C=C4C3OCC2
NC(=O)C=CN=C(N1CCCCC1)CC2=C(NC3CCC(O)CC3)C=C2
COC1=CC=C(CC(=O)O)C=C1C2=CC=C(F)C=C2CN(C(=O)CCCCN3CCOC4=CC=CC=C43)CC
CCOC(N1C(NC(O)=NC(C2=NC3=CC=CC=C3O2)CC4CC4)=NC=C1C)(O)C(O)CO
CCCC(=O)OCCCCCCC=C1C(CO)=CC2=NC(O)=CC=C12
C1C=C(NC2CCOC(N)=N2)C3=CC=CC=C3N1CCCO
NC1=NC(C2=CC=C3O2)=CN=CN(CC4=CCN(CCN(C)C)NC4)C3=N1
CCCCCN(C)CCCNC1=NC=CC=C(C=NCCO[S+1]=[N-1])S1
CC=C1C(SC=C2N=C(NC3=CC=C(N4CCNCC4)C=C3)S2)=CC=C1NC(=O)C5=CC=C(N6CCC(N)C6)N=C5
COCC1CC(CCC1O2)CCC=C(C3=CC=CC=C3)C4=CC=C(N)C=C4C2
FC(F)(F)C=C1C=C(NC2=NC(C3=CC=CC=C3)=NC=C2CCNCCOCC4OC5=CC(Cl)=CC=C5C4)C=C1
C1OC(=O)C1(NC(=O)C=CN=C(OC2=CC=C3C(=C2)CCC(C4=CC=CC=C4)O3)S)C5=CC=CC=C5
CC1=CC=CC2=C1C=C(CNC(=O)NC(C3C4=CC=CC(OC)=C4C)CCCC3)N2CCN5CCOCC5
CC(C)NC(=O)CCC(N=C(O1)C=NC=CC=C(C2=CC=C(OC3CCN(C)C3)C=C2)N=CN1CC4=CC=CC)=C4CN
C1NC=C(C=C[NH1]C2=CC=C(NS(C)(=O)=O)C=C2)CC3=C(C=CN4N=C(C)N=C34)C(=O)N1C
COC1=CC(O)=NC(C2CC3=CC=C(C(=O)NC(C(=O)O)C(C)C)C=C3C2)=C1
N12C=NC=C2C=CC=C1CNC=CC3=CC(CS4CCCNC45)=CC(C(F)(F)F)=CC=C35
C1S(=O)(=O)C=CC=C1C=CC=C(OCC2=CC=CC(C(=O)NCCCCCCC(=O)NO)=C2)C=C
CC1=CC(C2=N[NH1]C=C3C(NC(=O)NCC=CC4=CC=CC=C4N=N)C=C23)C=N1
CC(C)CC(=O)OC(C1O)CCCC(C)C1CC(=O)C(CC(C)C)C=CC(=O)COCC(O)CO
CC(CO)N1C(=O)C=C(CN2CCN(C3=CC=CC4=CC=CN=C34)CC2C5)CC=CC=C51
CC(=NOCCO)C=1C=CC2=NN=C(S3C=CC4=CN=CC(NC5CSC(C)(O)OO5)=CC4=C3)N2N=1
N#CCCC(C1CC(=O)O)NC(=O)C(CCCC2=CC=CC=C2)=NC3=CN=C(N4CCCCC4)N=C31
O=C1COC2=CC=C(OCCCNC3CCN(C4=CC=CC5=CC=CC=C45)CC3)C=C2N1
O=CC(CC1=CC=CC(F)=C1F)C=CNC(CN2CCCC2)CC3CC3
CNC(=O)C(C)(C)NC(=O)C1=C(C2=CC=CC=C2)SC3=CC=CC=C13
C1OC=CC=C(C(=CC(=O)OCC2=CC=CC=C2)S(C)(=O)=O)C(SC)=C(OC)C=C1
CCC1=NC(NC(C)C2=CC=CC(C3=NC4=CC(F)=CC=C4O3)=C2)=C5C=C(C6=CN7N=C(OC)SC7=N6)OC5=N1
COC1=CC=CC=C1OCC2NC3=CC=C(C(=O)N4CC5(C)C6CC(C6)C5C4)C=C3C2(O)C7=CC=C(C#N)C=C7
COC=CC=1OC=CC=1C=CCC(N)C(C)C
NC(C1=CC=C(COC=NC(NC2CC2)=NC(N3CC4=CC(F)=CC(F)=C4C3)=N)NC5CC5)CCC1
COC1=CC2=CC(=C1)C(C(C)C3=CC=C(OC)C=C3)=NN2CCCC(NC(=O)OCCCC(N(C)C)CC)C
CN1C=NC2=CC(C3=CC=C(N4CCOCC4)C=C3)=NC(C5=CN=C(N)N=C5)=C21
NC=NC(C1=CC=CC=C1)=CC(NC2=NC3=CC(C(=O)O)=CC=C3[NH1]2)=N
CCNS(=O)(=O)C1=CC=CC=C1C2=CC=C(C3=CN=C(N)N=C3)C(F)=C2
N#CC1=CC=C(C2=CC=C(S(=O)(=O)NCCCC(C3=CC=CC=C3)C4=CC=CC=C4)C=C2)C=C1
CCCN(CC1=CC(F)=CC(F)=C1)CC2=C(N)N=CN=C2C#CCN=C(CNN=CC=CC3=C(Br)C=CN3)N(C)N
CC(NC(C)(C)C1=CC=CC=C1OCC)CC(=O)N2CCCC2C(=O)O
O=C(NC1=CC=C(NC=CC(=O)N2CCN(C(=O)OCC3CCCCC3)CC2)C=C1)C4=CC=C(O)N=C4
CCC1=NC2=CC=C(CC=CC(C)=N)C(N3CCC(O)(CNC(=O)C4=CC5=CC=CC=C5S4)CC3CC2)=N1
COC1=CC=C2OC1=CC=C2OC=3C=CSC=3C=CN=CC=N
COC=C1C(F)=CC(C2=CC=CC(NC(=O)C3=CC=NC=C3)=C2CF)=C1
CC1=C(N(CC2=CC=C(OC(F)(F)F)C=C2)S(=O)(=O)C3=CC=C(C4=CC=CC(C(F)(F)F)=C4)C=C3S)CC=CC=CC5=C1C(CN)(O)C5
C12NCCN2C=CC=C1N3C=CC(C=CC=CC(NCCC(C=CSC4)=CC(CCOCC4)=O)C=C3Cl)=CN(C)N
CCCNC=NC1=NC(C2=CC=CC(C(N)=O)=C2N)C(N3CC4CC3C4)=N1
O=C(C1CCS(=O)(=O)CC1)N2CCN(C3=CC=C(Cl)C=C3Cl)CC2C4=CC=CC5=C4OCCO5
COC1=CC=C(S(=O)(=O)N(CC2=CC=C(F)C(C(F)(F)F)=C2)C=3SC4=CC=CC=C4C=3)CC=C1
CC1=CC(C)=C(NC(=O)C2=CC(C3=NC=CC=C3F)=CC=C2)CC(C)=C1
CN(C)CCOC=C1C=C(NC=NC(=O)C(C(=O)O)=CC(=O)N(C)NCC2=CC=C(C3=CCCCC3)C=C2)C=C1
CCCSC1=NC(N2CCOCC2)=CC=C1C(=O)NC3CCCCC3
CCC(C)(C1)SC=C(C2=CC=C(O)C(O)=C2)C(O)=NC1C
N#CC(C1=CC=CC=C1Cl)NC2CN(C3=NC=C(N=C=S)C=C3)CC2
CC(C1)NC(=O)N(C2C=CC3=C(C4=CC=C(CN5CC6(COC6)C5)C=C4O3)C=C2)C1
O=C(CC=CC1=CC=CC=C1CN(O)C2)CC2OC(=O)C(F)(F)F
CNC(=O)N1CCC(NC(=O)C(N)CC2=CC=C(O)C=C2)C=NC3=CC=C(C4=CC=C(OC)N=C4)C=C31
O=C(NC(C1=CC=C(Cl)C=C1)C2=CC=CN=C2C)COCC3NCCC(NC4CCC(F)(F)CC4)C3
C1OC2=CC=CC=C2OCCC(CCN(C)C=C)NC(=O)N1CCCCC(CO)(CC)CCC(=O)N
CNC1=C(C=C2C=C(CN)ON=C2)C3=NC(C4=CC=CC(F)=C4)=CC=C13
FC(F)(F)C=CC(F)=CCC1NC=C(N2CCN(C3=CN=C4C=CC=CC4=N3)CC2N)N1C
O=C(C=C(NCCO)C1=CC=CC=C1NC2)CC=C(CCCN3CCOCC3F)C=C2
CC1C=CC2=C(C3=NC(C)=C(NC(=O)C4=CC=CC(S(=O)(=O)C5=CC=CC=C5)=C4)C=C3CCO2)N1
CC(C=C1C=C(CC2=CC(C)=NC(N)=N2)C=C1)NC(=O)C(NC(=O)C3=CN=CC=N3)C=CC4=CC=C5C=CN=CC5=N4
COC1=CC=C(C(=O)NC2=CC=C(C)C(C(C)COC3=CC=NC=C3)=C2)C=C1
CCCCC(NC1=CC=CC(C2=CC=CC=C2)=C1C3)=CC=C(Cl)C=C3C(=O)NC(CNCCC4=CC=CC=C4Cl)C(=O)NC(C)(C)C
COC1=CC(C(O)=NC(C)C2=CC=CC(Cl)=C2F)=CC=C1C=3C=N[NH1]C=3
O=C(NS(=O)(=O)N1CCC1)C(CC2=CC=CC=C2)C(CSC)NC(=O)OCC3=CC=CC=C3
C1OCCNCCN1CC=CC=CC=CC=CC2C=C(CCOC3=CC=C(C(F)(F)F)C=C3C=CC2CC(F)(F)F)CF
CCC1C(CNCCOCCCCC=O)C(C(=O)C2CC2)N1C
C1C=CC(N2N=CC(C(F)(F)F)=C2)=NN1C3=CC=C(Cl)C=C3OC
CCCCC=NC=C(C=C(C1CCCCC1)CC=2N=N[NH1])N=2
C1NC(=O)C=CC(C)C(C)CC1C=2C=CC=C(N3C=CC=C4C(C=NN4C5CC5)=C3)N=2
CC1=CN=C(NC=C2C=C(C(O)=NCC3=C(F)C=CC=C3)CC=C2)N=C1N4CCOCC4
O=C(NCC#CC1=CC=C2N=CC(CC3=CC=CC=C3)=CC2=C1)CCC=CNC=NC=CN(C4COC4)N=C
COC1=CC(S(=O)(=O)C2=CC=C(C(C)(C)O)C=C2)=CCC=C(CC3CC3)C1O
O=S(=O)(N=C1N=C[NH1]S1)C2=CC=C3C(=C2)OCCN3C=NC4=NC5=CC=CC=C5N4C6=CC=CC=C6
C1NCCC21C=C[NH1]C3=CC=C(NS(=O)(=O)C4=C(F)C=NC=C4)C=C23
NC1=NC(NC2=CC=C(Cl)C=C2)=CC(N3CCOCC3)=N1
CC1=CC=CC2=C(C3=NOC(C4=CC=CO4)=N3)C=CC2=N1
O=C(O)CCN1C(=O)C(CC2=CC=CC(Cl)=C2Cl)=C3C=CN(C13)CCC
FC=CC=C(SC1=CC=C(NC2=NC=CC(C(F)(F)F)=N2)C=C1C)C(F)(F)F
O=CN1[NH1]C=CC2=C(OC=CC3=CC(C(F)(F)F)=CC(C(F)(F)F)=N3)C=C12
C1CNNC=NC1NC(C)(C)C2=CN=C3C=CC(C=4C=NN(C)C=4)=CN23
C=1CC=C(C=NS)C=1C2=CC=CC=C2CN3CCN(C)CC3
CC=C1N=C(NC2=CN=CC(C(C)=NN=C3C=CC=C(F)C3=C)=C2)C(C(F)(F)F)=N1
CN1N=C2CC(S(=O)(=O)C3=CC=CC(C#N)=C3C)N(C=C4C=CC5NC=CC=C45)C2N1CC6CCC(C)(C)C(C)C6
CN1C2CC(C3=CC=C(Cl)C=N3)C(C4=CC=C(Cl)C=C4)C=C(C(=O)O)C2C1C
C1OCCOC=CC=C1NCCN(CCNN=C(C2=CC=CC(O)=C2)C3=CC=C(N)C=C3C4=CC=CC)C4CC
CC(=O)C1=CC=C(OCCCN2CCC(C3=COC4=CC=CC=C34)CC2)C=C1NCC56C7CCC(CC5)C7(C)C6
CC1=CC=C(F)C=C1C=CC2=CN=C(NCC3C=CN=C3N)CC2=C
NC(=O)C1=CC=NCNCC2=CC(F)=C(N3CCOCC3)S2=C1
C1CC(CC)OC(N2C=C(Cl)C(NC3=CC=C4C=CC=CC4=C3)=NC2=O)C=CC=CO1
O=C1CCC2=CC=C(OCCCN3CCC(C4=C[NH1]C5=CC=CC=C45)CC3C)C2N1
CCCCOC1=NC(N)=C2N=CN(C3OC(CO)C(O)C3O)C2=N1
CC1=C(Cl)C=CC=C1C2CC(=NN2CCCCCC3CCCCO3)CCC4=CC=C(O)C=C4O
CN1C(N)=NCC1CC2CCC(C(=O)NC3=CC=CC=C3I)C4=CC=CC=C42
C1CC2=CC(C=CN(CC(=O)NC3CCCCC3C4)C=NC(C5CC5)=N4)C2=C1
O=COC1=CC=C(OC2CCC3N(CCNC=NC=CC(F)=C(Br)C=N)C=C3CC2)C=C1C=CC4CC4
CC1(C)OC(C2=CC=CC=C2O)C1C(O)=NCCC3=CC=C(O)C=C3Cl
N#CC=C[NH1]C=NC(=O)NCCCC1=CC=C(Cl)C(Cl)=C1C
N12C(C=CC=C1C=3N=C4C=C(C5=CC=CC=C5)C=CN4C=3C=C)C2
O=CNCCCCOC1CC=CC2=C(C3=CC=CN=C3)C(NC(=O)NC4=CC=C(Cl)C=C4C)=C12
C1C=CC=C1C2=CC(C=C3C(N4CCOCC4)=C[NH1]C=N3)=N[NH1]2
O=C(NCC1CCCCN1)C=2N=C(C3=CC=CC=C3)N(CC4=CC=CC=C4)C=2C=5C=CSC=5
O=C(NC1CCCNC1)C=CC(N2C3COCC2)=CC4=NC=NC5(NC=CC=C(S(=O)(=O)C(F)(F)F)C5=C)C=C43
N=CN=CC1=C(N=C[NH1]C(=O)N(C2CCN(C3=NC=C(C4NCC(F)(F)CC4)S3C)C2)CS1)Cl
CC=NN=CC(C=CC1=CC=C(NC(=O)N2CC3=CC=NC=C3C2)C=C14)CC5CC=C(C)CC5C4OO
N1=C(N)C=CC=CCOC=CC=C2N=C(N)C1C=CC=C2C(O)=NC(CO)C=CC=CC(N(C)C)=C
COC1=CC=CC=C1NC2CN(CCCCCCCC(=O)N3CCCC3)CC2
C1NCCC(NC=NC=C2C(=O)N(C3=C(Cl)C=CC=C3Cl)C=NC4=CC(F)=CC=C24)CC1
C#CCN(CC1=CC=C2N=C(N)N=C(O)C2=C1)C=C3C=C(C(=O)NC(CCCN)C(=O)NC)CC=C3
O=C(O)CCON=C(C1=CC=C2C=C1)CCCN(CCCCCC3C4CC5CC3CC(O)(C5)C4)C2
NC(=O)C=NN(C1=CC=CC(C(=O)NC2CC2)=C1)C3=CCCC4=CC=C(NC(=O)C5=CC=CN=C5Cl)C=C43
C1C=2C=COC=2C(=O)N3CCCC1(NC(=O)CC4C5=CC(F)=CC=C5CN4CC)C3
C1OC=CC=CC1CNC(=O)NC2C=C(C3=CC=C(C(F)(F)F)C=C3)N4C=CN=C4C2=C
O=C(C=CC1=CC=C(C=C1NN2CCCCC2)NC)N3CCC(C4=CC=CC=C4)C3
O=C(NC=C1C=C(OCCCCN2CCCCC2=O)C=C1)NCC3=CC=C(F)C=C3
C=CC(S(=O)(=O)C1=CC=CC(C2=CC=CC=C2)=C13)=CCC=N[NH1]C(C4CCCCC4)=CC3
CC(C(=O)O)N1CCCC1CCC2OC=CC=NC=NC(NC3=CC=C(Cl)C=C3F)C=C2OC
NC=CN=C1C=CC=C(CC2CC2)C(OCC3=CC=CC=N3)=C1F
NC(=O)NNC(=O)C1(C2=CC=CC=C2)CC3CCC(C1)N3C(C4=CC=CC=C4Cl)C5=CC=CC=C5Cl
CCN(CC)C(=O)C1SC2=CC=C(OCC3=CC=C(C)C=C3)C=C2OC1=O
O=C(C(C=CC1=C(Cl)C=CC=C1)Cl)CC2=CC=CC(CO)=C2
CC=NC1=CC=C(CC2CNCCC2C)C=C1C=NC(N3C=CN=C3)=CN=CNC
C1NC=C(C2=CC(I)=CC=C2OCC3=CC=CC=C3)CC1
CCN1CCN(S(=O)(=O)C2=CC=CC=C2F)CC13CCN(C(=O)C4=CC=C(C(F)(F)F)C=C4)CC3
COC1=CC=CC=C1NC2CN(CCCCNS(=O)(=O)C=3C(C)=N[NH1]C=3)CCC2
COC1=CC(C=CS2C=C(C=3C=CN(C)N=3)C=NC(N)=N2)=CC=C1O
NC(=O)C1=CN=C2C=CC(C#CC(O)C3=COC(F)=C3F)=CC2=C1NC4=CC=C(N5CCCCC5=O)C=C4
N=C(O)C(O)C(O)C=CN(C1=CC=CC=C1C(=O)N2CCC(NC(=O)CCN3C=CC=N3)C2C(F)F)F
FC1=CC(C=2C=CN3C(C4=CC=CC=N4)=CN=C3C=2)=CC=C1Cl
ClC1=CC(Cl)=C2CNC=CN=CC(C=CN=CC2(NCC3CCCCN3C)N)C1
O=C(O)CN1C=C(S(=O)(=O)C2=CC=CC=C2Cl)C=N1
NC(=O)C1=CC=CC(OCCCCCN2CCC(C3=CC=CC(Cl)=C3Cl)CC2)=C1
CCCC1=CC=CC=C1OCCN2CCC(CNC(=O)C3NC(C4=CC=CC=C4)C(C)C3C)C2
COC1=CC=CC=C1C2CC=NC(C3CCCC3)C4=NC5=CC=CC=C5N24
O=C(NC1=CC=CC=2[NH1]N=C(C3=CC=C(Cl)C=C3)C1=2)CC4CC4
CN1C(=O)N(C2=CC=CC(C(F)(F)F)=N2)C3=C(C(=O)CC3)C1C4=CC=C(C#N)C=C4C(C)(C)O
CCNCC1=CC=CCCC(=O)NC(CC2=CC=CC=C2)C(O)CN(CC(C)C)S(=O)(=O)C3=CC=C(OC)C=C3C1
O=C1CCN1C=C2C(C3=N[NH1]C4=CC(F)=C(C5=CN=CC(N6CCOCC6)=C5)C=C34)=CC=N2
N#CC=CC=C1CNCCN(C=2C=C(C3=CC=CC=C3)ON=2)C1=C
COC1=CC2=COC(C3=CC=CC(NC(C)=O)=C3N)C2=C1
C1OC(=O)C=C(C)NC(=O)N1C(=O)NCCCNCCC(C)(C2=CC=CC(O)=C2)CC
O=C(O)CC=C(C1=CC=C(C(=O)N2CCCC2)C=C13)[NH1]C=NC4=CC=CC=C34
COC=C1C=C2C(OCC3=CC=CC(C4=CC=C(C#N)C=C4)=C3)=C=NC(C)=CC2=C1
CC(C)N(C1CCOCC1)C=C2C=C(S(=O)(=O)C3=CC=CC(C(F)(F)F)=C3)C=C2
CC1=NC=C(N=C(O)C2=CC=CC(C(F)(F)F)=C2)C=C1NC=CN=CC(=O)N3CCOC3S
N#CNC(=NCCNC(=O)COC1=CC(Cl)=CC(Cl)=C12)CCN(C3=CC=CC=N3)CC2
CC(C)(C(=O)N1CCCC1C2NC=CNC(=O)C3=CC=C(NC(=O)C4=CC5=CC=CC(Cl)=C5S4)C=C3)N=N2
C1CCCC2(CNC(N3CCC4=CC=CC=C43)C5=CC(C6=NOC(=O)[NH1]6)=NC(C7=CN=CC(Cl)=C7)=C52)C1
O=C(NCC1=CN(C2=CC=CC=C2)C3=CC(Cl)=CC=C3C1=O)CSC4=CC=C(O)C=C4
CC1NC=CC=C(C=CC(=O)NO)C(C)=C1
N=C(C1=CC=CC=C1)CCC(N2CC3CCC(C2)N3CC4=CC=CC=C4)NC(=O)CN5CCN(C)CC5
O=C(O)CCC(N1C(=O)C(=CC2=CC=CC(OC(F)(F)F)=C2)C3=CC=CC=C3OC1=O)(O)O
O=S(=O)(NC=CC1=C(NCC2CC2)N=CN=N1)C=C3C(Cl)=C4OC=CC4=C3
N#CC=C1C=C(C2=CC=C(CNC3=NC4=CC=CC=C4N3CC5=CC=C(F)C=C5)N=C2)C=C1
CC1=CN=C2C(N3CCC(CCCN4CCC(C5=CC=CC(Cl)=C5F)CC4)CC3)=CC=CC2=N1
CC#CC1=CC(=O)C2C(C3=CC=CC=4C=C[NH1]C3=4)=C(O)C(C=CC5=CC=CC(C(C)N)=C5)=NN12
CC(C)NC(=O)C=C1C=C(NC2CN(N=C(O)OCCCCCCC3OCCCC3)CC2)N=C1
OCC1=CC=C(CCN2CCC(C=3N=NN4C=NC=5[NH1]C=CC=5C=34)CC2)C=C1
CC(=O)C1=C(C)N(C2=CC=CC(C(F)(F)F)=C2)C(=O)N(C)C1C3=CC=C(C#N)C=C3C(O)=NCC(C)C
OCC1=CC=CC2=C1[NH1]C3=CC=CC=C23
CN(C1=CC=CC=C1)C(C)C2CC(C)N(C)CC2C(=O)NC3=CC=C(F)C=C3
O=C(O)C1=CC(NN=NCCOC2=CC=CC=C2C3=CC=CC=C3N)=CC=C1F
N=C(N)C=CC1=CSC=C1C(=O)NC2CC3CCC(C2)N3CCCCC
O=C(CC1=CC=C(Br)C=C1O2)CN=NN2
CC1=CC=CC(C2=CC=CC(=C2)C3(N=C(N)N(C)O3)CCCNCCCC)C=C1
O=C(OC1C2C1)NCC=3NC(CCCN=C(C4=CC=C(F)C(F)=C4F)C=3)C2C
O=C(NCCC1=CC2=CC=N1)C=C(O)N=C(NC3CCCCC3)C=C2
CNC(=O)C1=C(NC(=O)C2=NC(C3CC3)=CC=C2NC4=CN=CN=C4C=N)N1C
CNC1=NC(NC2=CN(C(C)(C)CS)C=C2Cl)=NC3=C1N=CN3C4OC(CO)C(O)C4O
ClC1=CN=CC(C2=CC=C(NC3CNC3)N=C2)=C1
CC=1N=C2C(NCC3=CC=C(Cl)C=C3)=NN(CC(=O)NCCC4=CC=C(Cl)C=C4)C2N=1
O=C(C(=O)OC1C2CCC(C1)CC2C3)CC=C(NCC4CCOCC4)N=C3
COCC1=CC=C2N=C(C3=CC=C(OCCCN4CCCCC4)C=C3)C(O)=CC2=C1
C=1C=C(C2=CC=C3C=CC=CC3=C2)N(CC4=CC(C)=NO4)C(C)N=1
O=C1OC2=CC=CC=C2N1CCCCCN3CCC(NC(=O)OC4=CC=CC(F)=C4)CC3
CN(C(=O)C1=CC(F)=CO1)C(=O)C2=C(O)C=CC=C2F
O=C(C=CC=CN=C[NH1]C1=C2C=CC=CC2=CC1=C)NC3=CC=C(Br)C=C3
COC=CC=C(S(=O)(=O)N(CC1=CC=CN=C1)CC(C2CCN(CC(=O)N(C)C)CC2)C(C)COC=CC)CCl
CC(O)C1=CC2=CC(NC3=NC(NCCCC3C(=O)O)=NC=CC4=CN=C(Cl)C(F)=C4OC)=CC2=C1
CC1=CC=CC(C)=C1NCC2(C(=O)NC3=CC(C(F)(F)F)=CC(C(F)(F)F)=C3CC4=CC=CC(F)=C4)CCC(F)(F)CC2=O
O=C(CCC1=NN(O)CC1C2)CC=NC=C2NC(=O)C3=NC(C4CC4)=CN=C3NC5=CN=CN=C5C6=NC=CN6C
COC1=CC=CC(NC=NC=CC(OC)=C(N2CCC(O)C2)C=CS)=C1
CC12CC=3C=NN(C4=CC=C(F)C=C4)C=3C=C1CCCC2C(O)C5=CC=C(F)C(F)=C5
COC=C1C=NC=C(CC2=CC(F)=CC(F)=C2)N1CCN=CN
COC1=CC(C=NNC(=O)C2=CC=C3C(=C2)C(C)=C(N)N3C)=CC=C1C(NCCCS(C)=O)=O
O=C(CCCCCCCCCSS)C1=NC(C2=CC=CC=N2)=CO1
CN1N=CC=C1S(=O)(=O)N2CCC3=C([NH1]C4=CC=C(Cl)C=C34)C2C5=CC=CN=C5
O=S(=O)(NC1=NC(NC2=CC=C3C=CC=CN23)=NC=CC4(NC=C(C5CC5)N=N4)C6=C1)C6
COCCNCNC1=CC=CC=C1C(O)=NCC(C2=CC=C(C)C(O)=C2)CC(C)CNCCC=CC=CC=C
CNCC(=O)N1C=CC=CC2=NC(N3CCOCC3)=C4N=CC=CC4=C2S1
CC(C)=C1CC2CC(C3)=[N+1](CCCC(C(Br)Br)(O)C3)OC2C=C1C=CC(=O)C=CC(C(=O)O)=C
C1C=C(N)C=C(CCCCCCCCCO)C=C1
O=S(=O)(C1=CC=C(Br)C=C1)NC2CC(COCCCCOCCN3CCC(C4=CC=CC=C4)CC3C)C2
CCCOCCNC(=O)C(N1C2CN(C)CC1)=NC=CN=C(OC3=CC=C(C4CCC(OC5CC5)CC4)C=C3)N=C2
O=CN1C=CC=C(C(=O)C2=CC=CC=C2C(=O)NC3=CC=CC(O)=C3)C=C1O
CC=C1C=C(NS(=O)(=O)C2CCCCC2C)C(C(C)(C)C)=C1
COC(=O)C(CC1=CC=CC(F)=C1)NC(=O)C=CC=C(OCC2OC3=CC=CC=C3OC2)OC=C
CN1N=CC=C1NC2=NC=C3C(=N2)CC(=NNC4=CC=C(F)C(Cl)=C4)CC3
CC(C)NC1=CC(C2=CC=C(C(F)(F)F)N=C2)=NC=C1CCCN(CCN(C)C)C
COC1=CC(CCN2CCCC23)=CC=C1NC(=O)CC=CC4=C3C=CC(F)=C4F
CC(CC=1C=CN(C2)N=1)CC(C)CN(CC(C3)(F)CNCCC(C4=CC5=CC(F)=CC=C5O4)CC3)C(S)C2
COC1=CC=C(CC(=O)O)C=C1C=NC2C(=O)N(CC3=CC(F)=CC(F)=C3)C4=CC=C(C)C=C42
CC=C1C(C#N)=C2CN=C(C3=CC=C(NC(=O)C=CN=CC4(CC=NS4=C)C)C3O)C12
O=C(CCC1=CC=C(F)C=C1)NCCCN=C(O)C2=CC(F)=CC=C2N
CCCOC1=CC=C(N=CN=CC(=C(O)C=CC2=CC=CC=C2)C[NH1]C=C)C=C1
CCOC(=O)C=C(C)NC(=O)N(C(=O)NCCC1CCN(CCC2=CC=CC=C2)CC1)C=CC3=CC(OC)=CC=C3
O=C(NCCCCN1CCN(C2=CC=CC3=CC=CC=C23)CC1C4=C)C=CC=C4O
NC1=CC=CC=C1NC(=O)C2=CC=C(NC(=O)N3CC4=CC=CC=C4C3)C=C2
N=C(N)NCCCCNC(=O)C(CC1=CC=CC=C1)NC(=O)C(CC2CCCC2N)C(=O)CCCC3=CC=C(O)C=C3
CC(C1)(C)CN2CCC1(NC3C(OC4=CC(C(C)C)=CC=C4)C(CC5=CC=CC=C5)C3C=CC=C(Br)C=C)CC2
O=C1C=2SC(C=CC3=CC=CC(F)=C3)=NC=2CC(NC4CCCCN4)C=NN1CCCO
ClC1=CC=CC(N2N=NN=C2CC3=CC=C(Br)C=C3Cl)=C1Cl
CCCCOC(=O)NC1CC=C(C2=CC=C(NC(=O)N3CC4=CC=NC=C4C3)C=N2)C1
C12OC=CC=CC2CNCCC1(N3CC(NC(=O)NC4=CC=CC(F)=C4F)C5=CC=CC=C53)C
CCSC1=CC=C(CC2CC(N3CCC(C4=NOC5=CC(F)=CC=C45)CC3CC)(C)O2)C=C1
N1C=CC=CC1OCCC(NC(=O)C2=CC(C(F)(F)F)=CC(C(F)(F)F)=C2CCO)CC=C
C(NCCC1NCN=C(NC2=CC=CC(OC(F)(F)F)=C2N3)C=CN=C3NN=CC)OS1C4CC4
CC1=C(Br)C=C(CC2C=NC3=CC=NC(F)=C23)C=C1Br
O=CCCCCCCNC1=C(CN2CCCCC2)C3=CC(O)=CC=C3C1=O
N#CC(CC1=CC=C(C2=CC=C3C(=C2)CCNC3=O)C=C1)NC(=O)C4NC5CCC4C5
O1C=CC=CC1(C2=CC=NC(N3CCNCC3)=C2C)F
OCC1=CC(CNCC2C(NC(=O)N(CC3=CC=CC(OC(F)(F)F)=C3)C4=CC=CC(Cl)=C4CC2)C=CC)=C1Cl
CCN1C(CCCS(C)(=O)=O)OC(CN2CCN(C3=CC=C(C(F)(F)F)C=C3)CC2C1)=O
O=S(=O)(C1=CC=C(N=C(O)C2C3CCC3N2C(=O)C4=CC(Cl)=C(OCCOC)C=C4NCCC(Cl)=C1)N5CCCO)CC5
NC1=NC=NC2=C1N=CN2CCC(C3=CC(Br)=C4[NH1]C(C5=CC=NC=C5)=NC4=C3)CO
O=C(O)CCNC(=O)C(NC(=O)N1CC2C3CC(CC2)C1C3)=O
CNCCC1N(C2=CC=C(NC(=O)CCN3CCOCC3)C=C2)C[NH1]C=C1C(C)C
O=C(C1NN=C(C2=CC=CS23)C(CO)CC31N)C4=CC=C(F)C=C4
CC(C)NC(=O)NC=CC1=CC2CCCCC2N3CCN(CCOCC4=CC(C(F)(F)F)=CC(C(F)(F)F)=C4)CC3C=C1
C12OC=CC=C2C=CC=C(N3CCCC3)C1(C(=O)NC4=NN=CS4=C)C=C
CC1=C(NS(C)(=O)=O)C=CC=C1N(CC2=CC=CC=C2)CC3=CC=CC=C3Cl
C#CC(=O)NC=C1C=CC(C=2[NH1]C(C3=CCOCC3)=NC=2C4=CC=NC(NC5CC5)=N4)=C1
CC(C1CCCC1)C2=CC(OCCC3=CC=CC=C3)=CC=N2
COC1=CC=CC=C1C=C(C2=CN=C(N)N=C2NC3=CC=CC(CCC)=C3N)CN=CC(=O)O
CNCCC(C1C(O)C2=CC=CC=C2O)CC3=CC=CC=C31
CNC(=O)C1=NC2=CN=CN=C(N3C=CC(C(=O)N4CC(NC5CCC(C(C)(C)C)CC5)C4=CO)C=C3)C2=C1
N#CC=C(C1=CC2=CC(=C1)CN(CC3CCCN3C)C2)N=N
C1C=CC=CCNCCC=C1NC(=O)C=CC(CN2CCN(C)CC2)=C(CN)C(F)=C
CC(C)CC(NC(=O)C(CC1=CC=CN=C1)NC(=O)C(CCCNCC=2N=C[NH1]N=2)(N)O)C(=O)O
CC1C=C(C(=O)NC2=CC3=C(C=CN3CC4=CC=CC=C4)C=C2C5)CC=C(N6CCNCC6)C=C5N1O
O=C(NCC1CCCCN1)CC(O)CN2CCN(C3=CC=CC(C4CC4)=N3)CC2
CN(C(=O)C1=CC=CC=C1)C2CCN(C(=O)CN3C=C(N=C(O)C=4C=NN5C=CC=NC=45)C(C6=CC(Cl)=CC=C6OC(F)F)=N3)CC2
CCCCNCC1=CC=CC=C1C=C2C=CC=C[N+1](CC3=CC=CC=C3Cl)=N2
C1CNC(NC2=NC=CC(C(N)=O)=C2N)C=C1C(=O)OC
O=C(CCCC1=NC2=CC=CC=C2[NH1]1)C=CC=C(NCCCC3=CC(F)=CC=C3F)N=CN=C
COC=C(O)C1=C[N+1]=CC=C1CCNCC2(C3=CC=CC=C3)C(C4CCCC(C)(C)C4)CC2
CC(C)SC(=O)NC(CC1=C[NH1]C2=CC=CC=C12)C(=O)NC3CCC4=CC=CC=C43
CCNC(=O)C1=CC=CN=C1C2=CC(NC=3C=C(C4CC4)[NH1]N=3)=NC=C2COC5=CC(C)=CC=C5C(F)(F)F
CN(C)CCN(C)CNC(=O)C=NOC(C1=CC(F)=CC(C(F)(F)F)=C1)Cl
CCCCC(=O)OC1=CC2=CC(=C1)S(=O)(=O)C3=CC=CC=C3N2C
CC(C(=O)O)C(=S1)NCCC=C(C2=CC=CC(N)=C2NC=C1)C=S
NS(=O)(=O)C1=NC2=CC=C(OCC3=CC=CC(C#CC4=CC=C(F)C=N4)=N3)C=C2S1
COC1=CC=C(NC2=NC(C=CC3=CC=CC=C3)=NC=C2C(=O)NCC4=CCCl)CC=C4C=C1OC
O=C(NC=NNCCC1CCN(C2CC2)C3C1C)CC=C3C4=CC=CC=C4
CNC(SCC1=NN(CCN(C)C)[NH1]C1)=NC(C2=CC=C(CN3CCC(O)C3)N=C2)=CC4=CC=C(F)C=C4
CCC(C(=O)O)CCC1CCC(C2=CC=C(C3=CC=CC=C3)C=N2)CN1C(=O)C(C4=CC=C(OC)C=C4)CC(C)C
C1CC(CC2COC(N)=N2)N1C(=O)CC(N)CC3=CC(F)=CC=C3F
O=S(=O)(C1=CC=CC=C1)N2CCC3=CC(C4=CC=CN=C4)=CC=C3C2
O=C(NCC1CN(CC=2C=CN(C3=CC=C(C(F)(F)F)C=C3)C=2)CC1)NC4=CC=NC=C4Cl
CC1=CC(C2=N[NH1]C3=CC(NC(=O)NC(C)C4=CC=C(F)C(Cl)=C4)=NC=C23)=CC=N1
COC(=O)C(C1=CC=CC=C1)N2C=C(N=CC=3N=CN(C)C(=O)C=3C(NC4CC4)=N)CCC2
CN(C)C1=CC=CC(C=CC=C(C(=O)NCC23CC4CC(CC(C4)C2)C3CCl)C)=C1
CCC=1N=C2C(Cl)=CC(Cl)=CN2C=1S(=O)(=O)C3=CC=CC=C3
O=C(CC1(O)CCC1)NC2=CC3=CC=4N=CN(C(C)=O)C(Cl)=CC=4C=C3N2C
CS(=O)(=O)C=CC1=CC=C(N2C=CC(NC3=CC=CC(C(N)=O)=C3N)C=N2)CC1=C
CC(C)(C)OC(=O)N1CCC(CC#N)(N2C=C(C(=N)O)C(NC3=CC=C(F)C=C3)=N2)CC1
CC1C(NS(=O)(=O)C=CC=CC2=CN=CC=C2NCC3=NC=C4C=CC(C)=NN34)C1=O
C1OC2=CC=CC(=C2)CCN1CCCN3CCON=C(N)N(C)CC3CCC
CN1C=C(C2CN)N=C(C3=CC=C(F)C(F)=C3)C=C2C(C)(C)C1=O
C1C(=O)NC(C)CC=CC=C1C#CC2=C(C(N)=O)C=CC=N2
O=C(NC1=CC=CC=C1)NC2=CC=CC(=C2)OCCNC=O
CC1=CC=C(NC(=O)CN=C(O)COC2=CC=CC3=CC=CC=C23)C=C1O
CCCC(=O)C1=CC(NC2=CC=CC(NC(=O)C=CCC(=O)O)=C2)=CC(C3=CC=C(C)C=C3Cl)=C1
CC=C1C=CC(OCCCNCCC2NCCC(CSC3=CC=CC=C3)CC2)=CC=C1OC
CS(=O)(=O)C=C1C=C(C=C2N=C(C3=CC=C(NCC(N(C)C)CN(S(C)(=O)=O)CCN)N3N)N2)C=C1
CCCNC1=C(C=CC2=CCOC(C3=CC=C(CN4CCCC4)C=C3)=NC2)OC=N1
O=C1OCC=C1C2=CC=C(O)C=C2CNCC3=CC=C(C4=CC=CC=C4)CC3
C1N2C3=C(NC=NC=CC1(C=CN=C(N)C2(CN4CCN(C)CC4=C)N)C)NN3C
COC=C1C=C(N2CCN(C(=O)NC3=CC=C(F)C=C3)CC24)N=CN=C4C=C1NCCN5CCCC5
CC=C1C=CN=C(NC=C(NCC2(C3=CC=CC=C3)CCN(C)CCCNC)C2=O)C=CC=C1
N=C(N)C1=C2C=C3C(CC2(NS(=O)(=O)C=C4C(C(=O)O)=CC=CC=CN=C4)C(=O)N5CCC(CCN)CC5=C)C=NC3=C1
CNC1=CC=C(NC2=NC=C(C3=CC=CC(S(C)(=O)=O)=C3)S2C)C1NC(=O)C4=CN=C(O)C5=CC=CC=C45
CC=1N=CN(C2=CC=CC(C3=CC=CC=C3)=C2)N=1
CN(C)CCNC(=O)C1=CC(C2=CC=C(Cl)C(Cl)=C2)=CN=C1SC3=CC=C(SC)N=C3
NC1=NC=C(C2=CC=C(C3=CC=CC=N3)C=C2)C(N)=N1
CC(C)CC(NC(=O)C1CCC1)C(=O)NCC#N
C=CCC1=C2C(=NN1C)CC3=CC=C(CC)C=C3NC2
O=C1N(CC2=CC=C3N=CC=NC3=C2C)CCN1C4=CC=C5[NH1]N=CC5=C4
N#CC1=CC2=C(O)C=CC=C2OC1CCNC(=O)CNC3(CCCC34C)CC4C
COC1=CC=CC(C(CNC(=NC2=CC=CC(C(F)(F)F)=C2)C3CCCC)C3NCC4=CC=CC=C4)=C1OC
CCC1=C(C2=CC=C(Cl)C=C2)CCC1CN3C=CN=C3
N1CC=CC(=O)C=CC(OC2CCC(S(=O)(=O)C3=CC=CC=C3N4C=CC=N4)C2=C)C=C1
NC(=O)C1=CC=C(CC2=C(C=C3C(F)=C[NH1]C3=C2O)C4=CC=CC=C4)C=C1
C1OC=CC=C(C)C1NC(=O)C2=CC3=C(C(C)C)C(NC4CCC(O)CC4)=CC=C3SC2=S=C
CC=1C=CN(C2=CC=C(CC(C#N)NC(=O)C3NC4CCC3C4)C(CC(=O)OCC)OC=C2)N=1
CCOC=CC1=C(NN=C(C)C(C2CCN(C3=NC4=CC(F)=CC=C4O3)CC2)=C)CC=NN1C
N#CCC1NCCC(N2C(CC(O)C3CC3)=NS2)C1
O=C(O)C12CCCN1C(=O)C=CC=CC2COC=CC=C(NC(=O)C3=CC(C#CCCO)=CC=C3)Cl
COC=CC1=C(NC(=O)C(=CC=C2C=CC(NC(=O)NC3=CC=C(C#N)C=C3)=C2N)C4=C(C)C=CC=C4CC5=CC=CC=C5)C=C1
CC(=O)N1C=NC(C)=CC=C(OCC2=CC=CC(C(=O)O)=C2)C=N1
O=C(CCC1=CC=CC=C1)N(O)CC2=CC=NC3=CC(Cl)=CC=C23
C=CCCC(CCCCN1CCN(C2=NC=C(C)C=C2C#N)CC1)OC(=O)NC(C)(C)C
CCOC1=CC=C(CC2CCN(CC3CC3)CC2)C=C1C4=NC5=CC=CC(C)=C5O4
O=C(NO)C1CNCCCN(C(C2=CC=CC=C2)C3=CC=CC=C3C)S(=O)(=O)C4=CC=C(OC(F)(F)F)C=C4CC1
O=C(CC1CCN(C2=CC=C3N=C(CCC4NCCN(C)C4)C=NC3=N2)C1)N5CCCC5
CC=CC=C1C=CC=C1N2C(=O)C(=O)C(C(=O)C(C)C)C2C3=CC=CC=C3OCCCCC
C=1CC=C2C=NC(C3=CC=C(N)N=CN=C(N)C=C3C)N2C=1
C1NC(=O)C(C)(C)C(NC(=O)C2C3CC4CC(C3)CC2C4N)=C(O)C5=C(F)C=CC=C51
CNC=NC=CC(C=C1C=C(NCC(O)=NCC2=CC=C[NH1]2)C(OC)=C1)=NC(NC3CCC(N(C)C)CC3)=NC=N
CCC=NC(C1C2CC2C(=O)CC1)=C(F)C3=CC(OCC(=O)O)=CC=C3NCCCC
CN1C2CN(CCC=C3C=C(NC=NC(C4=CC=C(Cl)C(Cl)=C4)=NC2N5CCN(CC(C)(C)C)C5=N)C=C3)CC1
O=C(NC1=CC=CC2=CN=CC=C12)N3CCC4C=CC(NC5=CC=C6C=CC=CC6=N5)=CC=C4C3
CC(=O)OC1=CC=C(C2=NOC(C(C)(C)C)=N2)C=C1OCC3CCCN3
OC(=NC1=CC=CC(CN2CCC(C(O)=NC3CCCCC3)CC2)=C1)C4=CC(Cl)=CC(Cl)=C4
OC(=NC1CCCC1N=CC=NC(NC2CCCCC2)=C)C3=NC4=CC=CC=C4S3
CCCCN(CC)C1=CC(C)=NC2=C1NC(=O)CN2C3=CC=C(C(C)C)C=C3F
NC(=O)C1=CC=CC=2[NH1]C(C3=C(F)C=CC=4[NH1]N=CC3=4)=NC1=2
CNC(=O)C=CC=C(OC=CC(C1=CC(OC(CC)OC)C=N1)(NN=C(CO)N=C)N)C=C
O=C(O)CNC(=O)C1=CC=C(CN(CC2=CC=C(Cl)C=C2)C(=O)C3=CC(Cl)=C(OC4=CC=CC=C4Cl)C=C3)C=N1
COC1=CC(CCC2CCN(C(=N)N)CC2)=CC(C3=CN(C)C4=CC=CC=C34)=N1
COC1=CC=CC=C1C2=CC=CC=C2OC3CCNCCC(CCCNC4=C5C(=NC6=CC=CC=C46)CCCC5)CC3
CCN1C=NCC2=CC(NC(O)=NCC3CCCO3)=CN=C4[NH1]C(C5=CC=CC=C5)=NC4=C2N1
CC(OC1=CC(C2=CC=C3[NH1]N=CC3=C2)=NC=C1C(F)(F)F)F
COC1=CC(CNC(=O)OCC2CCCC2)=CC=C1C3=CN=CO3
C1C=NC(C)=C(C#CC2=CC=CC(CN3CCCC3)=C2)N=N1
CCSC1=CC=C(N2C=C(C(N)=O)C3=NC=CC(S(=O)(=O)C4=CC=CC=C4)=C23)C=C1
NC(CC1=C[NH1]C2=CC=CC=C12)C(=O)NC=CC3=C(C=NC=CC=CC=N3)C
CC1=CC=CC=C1OCCNC(C)C
CC1=CC=C(C(=O)N2CCCN(C)C2)C=C1NC(=O)C3=CC=C(NC4CN(C=CC5=CC(C)=NS5)C4)N=C3
CC=C1C=CNCC2=CC=C(CCN3CCCC3)C=C2[NH1]1
COC1=CC=CC=C(C(=O)CC2CCCCC2C(=O)NON)C1[NH1]C=NNC(C)(C)C
O=[N+1]([O-1])C=CC=C(NC1=NC=C(C(F)(F)F)C(NCCN2CCC(O)CC2)=N1)CN=C[NH1]
O=S(=O)(C1=CC=CC=N1)N(CC2=CC=C(F)C(F)=C2)C=3SC4=NC=CC=C4C=3Br
CCNC=CC1=CC(NC2CCOCC2)=NC(NC(CO)C(C)C)=N1
CCCCOC1=CC=C(CC(N)=O)C=C1
CC(C)(C)CCN1C(=O)N(C2=CC=C(C#N)C(C(F)(F)F)=C2)CSC3=NC=CC=C3C1=O
O=C(NC1CCCC2C1CC(O)(CC2)OC)C3NC=C(C=CCO)C=C(N4CCCC4)C3=N
O=C1C=C(O)C=CC(OCC2=CC=C(Cl)C=C2F)=CCCN1C3C=CC=C(C4=CC=C5C=C4S(=O)(=O)N6C7CCC(C6)CC7C5)C=C3
CNC(=O)C1NC=C(C=C2N=C3C(NCC(N)C(O)C4=CC(F)=CC=N4)=CN=C3C=N[NH1]2)N1
CC(C)COC(=O)C(NC(=O)CC=C(C1=CC=CC=C1)NN=CN=CN(C)CCCOCC)COCCOCC
CCOC(=O)C1=C(C)N(C2=CC=CC(C(F)(F)F)=C2)C(=O)N(C)C1C3=CC=C(C#N)C=C3S(C)(=O)=O
CCNC1CC(CC2CC3=C(F)C=C(F)C=C3C2NC(=O)C4CC5=NC(C#N)=CC=C5)N4CCC1
NCCC1CCN(C2=CC=NC=C2NC(=O)C3=CC4=CC=CC=C4O3)C1
CC1=CC=C(CO)C=C1NC(=O)C2=CC=C(N(C)C3CCC(N)CC3)C=C2
C1=CC(OCCNCCCCC2=CC=CC=C2)=CC=C1C
CC=1[NH1]C2=CC=CC=C2C=1CN3CCNCC3
NC(C(=O)N1CCCC12)CCCC(NC(=O)C3=CC(Cl)=CC(Cl)=C3)C(CSC4=CC=CC5=CC=CC=C45)C2
COC1=CC2=C(C=C1OC3=CC=C(OC)N=C3)CCC=C(C4=CC=CC=C4CNC(C)=O)C2
COC1=NC=CC=C1C#CC2=C(N)N=CN=C2NC(C)C3=NC4=CC=CC(Cl)=C4O3
CCC(=O)NCCCN=CN(C1=CC=C2[NH1]N=CC2=C1)NN=NC3=CC=CC(C4=CC=CS4)=C3N
CN(C(=O)C1=C2C=CC=CN2C(=O)N1CCC3=CC=CC=C3)SC4=CC=CC=C4OCC5=CC=CC=C5
C12OC=CC3=C(C(=O)NCCC1(NCCN3CC4=CC=CC(=C4)C(C)=CC=CC=O)C)CC=C2
O=C(NC1=CC=C(Cl)C=C1)OCC2CCCN2C(S)=NC3=CC4=CC=CC=C4S3
CC=C1C=CN2N=C(CC3NCCN(COC4=CC=CC=C4)CCC3)C=C2N=C(O)C5=CC=C6[NH1]C=NC6=C5C=C1
COC1=NC=CC=C1N2N=C(C)C=C2C(=O)N3CC=CC(C4=CC=CC=C4S(N)(=O)=O)=C3CC
CC1=CC=C(NC(=O)NCCC2(O)CN(C3=CC=CC=C3F)SC2=O)C=C1NC=C(C4=CC=CC=C4CNN(C)C(=O)C(C)C)CC=NNC
CCCC1SC2=CC(C3CNCCO3)=C[NH1]C(C45CC4)=C1NC(=O)C5S2(=O)=O
O=C(NCC1=CC=CC=N1)C=CC(C(O2)CCC2)=CC3=NC4=CC=CC=C4N3C5CCCCCC5S
O=C(NO)C1CCNC1NC(=O)C=C2C=C(C=C3NC=NC4=CC(C5=CC=C(Br)C=C5)=NN34)C=C2
NC(=O)C(CC1=CC=CC=C1)NC(=O)C(CS)NC(=O)CCCCCC
O=C(C=C1N=CC2=CC=CN(O)C2=C1)C=3[NH1]C(C4CC4)=NC=3NC5=CN=CN=C5
N#CC1=CC=CC(N2CCC3(NC(=O)C(O)C3C4=CC=CC=C4)CC2)=C1
CCCN(C(=O)C1=CC=CC=C1C=2N=C(NS(=O)(=O)C3=CC=CC=N3)SC=2CCOC)CC4CCCN4
CC1=CC=C(NC(=O)C2=CC=CC(C(F)(F)F)=C2)C=C1NC=NC=NC=C(N)N=C(N3CCCN(CC(F)(F)F)C3)N=C
C1C(=O)NC(C2)C=CC=C(OCCCN1C3=CC=NC(OCC(C)O)=C3C)C2
O=C(O)C1=CC=C(CC2=CN=C[NH1]2)C=C1
CCC(=O)C1=NC2=CC=C(C3=CC=CC(NS(=O)(=O)C4=CC=CC=C4)=C3)C=C2N1CCC5CCN(C(C)=O)CC5
COC1=CC=C(F)C=C1C2=CC=CC(NC3=C(F)C=CC(C#N)=C3)=N2
CC(COC1=CC(F)=CC=C1C2=CC=C3C=NC(C(N)=O)=CN23)C4=CC=CC=C4C(=O)O
NC(CC1=CC=C(Cl)C=C1Cl)C2CCC(=O)N2C3CCCN3
FC1=CC(Cl)=CC(N(CC2=CC=CC=C2)C=3C=C[NH1]N=3)=C1
N=C(N)NC(=O)C1=CN=C2N=NN(CC3=CC=C4N=CC=CC4=C3)C2=N1
CC=C1C2=C(OC3=CC=CC(N=C(O)C=4N=C(C5=C(F)C=CC=C5F)SC=4N)=C3)C=CN=C2C=C1
CC=CN(C1=CC=C(C(=O)O)C=C1)C(=O)C2=CC=C(C3=CC(Cl)=CC=C3COC4CCCCC4)C=C2
C12CCOCCNCN1CC=C(NC=CC2(NN=CC3=CC(C#N)=CN=N3)ON=C)N=CC
N#CC=1C=CNC=1CCNC(=O)CC2=CC2C
C1=CCOC2=CC=CC=C2C1CCCOCC=CC(C3=CC=CC=C3)=CSC4=CC=CC=C4
O=CC(=CC=CC=COCCCN1CCC(N2C(=O)[NH1]C3=CC=CC=C32)CC1C=C4)CC=C(F)C=C4O
N1=C(N)C=CC=CC1NCCC2=CC=CC(C3=CC=CC(C(=O)N4CCOCC4)=C3)=C2N
COCC1=CC=C(NC(=O)NC2=CC=C(C3=N[NH1]C4=CC=CC=C34)C=C2)C=C1
CNC(=O)C=CC=C(NC(=O)NC1CC(CF)(CF)OC2=CC=CC=C21)CCl
CNC1CC(C2=CC=C(N3CCN(CCOCC=CC(C(F)(F)F)=CC(CCC)=N)CC3N)N2)CC1
CC(NC1=CC(CCC2=CC=CC=C2)=CC=N1)C3=CC=CC=C3C(F)(F)F
CC1=NN=C(NC2CCC(N)CC2)N1C=CC=COC3CCCC(C(N)=O)(C3)CC=C
O=C(O)C=C1C=C(NC=C(CN(CC2=CC(F)=CC=C2F)SCC3=C)C=C(C(F)(F)F)C=C3)C=N1
O=C1N(C2=CC=CC(N3C=CN=C3)=C2)C4=CC=NC(C5=CC=CC=C5F)=C4N1CC(F)(F)F
COC=CC=CCC(C1=CC=C(F)C=C1)C2(CCN(C(C3)CCN(C(=O)OC(C)C)CC3)CC2)OC(F)(F)F
CC(C)C=C(NC1CON=C1)N(C)CCC2N(O)CC3C=CC(C4=CC=C(N5CCN(C)CC5)C=C4N)C=C3C2
C12C=NC=CC(N3N=NC=C3CCN1C(=O)C4=CC=CC(C)=C4C#N)=C2NC(=O)C=5C=CN(C)N=5
C=C1C(C2CN3CCC2(C4=CC=C(F)C(Cl)=C4)CCC5=CC=CC=C53)=CC=N1
O=C(NC1CCC(CCN2CCC(C3=CC=CC4=C3OCO4)CC2)CC1)C5=CC=C(C6=CC=CC=C6)C=C5
O=C(NC1=CN=C[NH1]1)NCC2=CC=C(Br)C=C2
CCC(CC)(C)NS(=O)(=O)C1=CC=CC=C1C2=CC=C(C3=CN=C(N)C=N3)C(F)=C2
N#CC1=CC=CC=C1C2=CC=NC3=CC(NC4=CC=C(F)C(Cl)=C4)=CC=C23
O=C(NCC1=CC=CC=N1)C=CC(CCO2)=CC3=CC(=C2)OCC(C=C4C=C(CCC5C6=CC=CC=C6CC5)ON=C4)O3
O=CC1=C(C2CC2)S(=O)OC=C3N=C(OC=C4C=C(N5CCN(C6=CC=CN=C6)CC5)C=C4)N=C13
CNC1CN(C(=O)CNC(=O)N(CC2CCCCC2)C(=O)CN(CC3=CC=CC=C3)C(=O)C)CC1
O1C=CC=C(CNC(S)=NC2=CC=C(Br)C=C2Cl)C1
CNCC(O)C(C1=CC=CC=C1)NC2=CC=C(C(=O)O)C=N2
CN(C)C=C1C(OCC=C2C=CC(NC3=CC=CC(CN4CC(CO)C(O)C4)=N3)=C2)=CC=N1
CC(C)CC(NC(=O)N1CCCC2=CC=CC=C2N(CC3CC3)C1)=O
C1C2=CC=CC1(CC(=O)NC(C(O)=NC(CC3=CC=CC=C3)C(=O)NCC)NCCOCC)C2
CCC1=NOC=C1C2=NC(OCC3CN(C(=O)OC(C)(C)C)OCC3)=NC=C2C
CN(C)CCC(C1CCCC1NCC2=CC=CC=C2)C(=O)NCCC(C3=CC=CC(O)=C3)CC(O)C
O=C(C=CC=COC1=CC=C(NC(=O)N2CC3CC2COC3C)C1C=C)NC4CC5=CC=NC=C5C4
C1=CCCNC=NC(N)=NC1CC2=CC=C(CCCN3CCCCCC3)C=C2N
CN(CCCOC1=CC=C(CCS=2SC(C)=NC=2)C=C1)CCCC3NC=C(NC4=NC5=CC=CC=C5O4)N=N3
CCCC=NC(C(N)=O)=C(OC(C)C)NCC1=CC(F)=CC=C1F
COC1=CC=C(N(C2)C=CC=C(C3CCN(C=4C=NN(C5CCNCC5)C=4)C3N)C2C)C=C1
CC(=O)NC(C)C1=CC=C(OCCCN(C2=NC(N3CCN(CC4=CC=CC=C4)CC3)=CC=C2)Cl)OC=C1
COC1=CC(OCC2=CC=CC3=CC=CC=C23)=CC=C1NC(N)C(F)(F)F
CNN=COC1=C([N+1](=O)[O-1])C2=C(NC(=O)NCC3=CC=CC(C4OCC(C)(O)CC4O)=C3)C=CC2=N1
CN(C)C(=O)C=C(C)NC(Cl)=C(C(=O)C1=CC=C(Cl)C=C1)C=S
CC1C=2N(CC3=C(F)C=CC(F)=C3)CCC14C[NH1]C=C(C#N)C=24
CC(C)(O)CCCNC1=C(C=CC=C(C=C2C=CC(NC3=CC=CC(C4CCCNCC4)=C3)=C(F)C=C2NCC(=O)N5)CCNCC5)C=N1
COC1=CC=C(C2=NC=C(N3C=NC(C4=CC=C(Cl)C=C4)=C3C)C2OCCCCCCCCCC)NC(OC)=C1
CC(C)(C)C1=CC=C(CN2CCN(C(=O)CN3N=C4C=CC(Cl)=CC4=N3)C5(CCCCC5)C2)C=C1
NC=CC=C1CC(C(=O)NCC2CCN(C(=N)N)CC2)=NOC1
CC=1OC(C2=CC=CC=C2)=NC=1CC3OC=CC=CC(C=C3CCCC(=O)OC(C)(C)CC)=C
COC1=CC2=NC(C=C3C=CC(OCCCCC(C4)NC=N[NH1]C4)=C3)=CC(N)=C2C=C1OC
C1OC=CC(C=CC=C(N)C(C2=NC=C(Cl)C=C2Cl)C=O)=C1N
COC=NC=C(C=CC=CN=CN=CNC=C1C=CC(F)=C(F)C1=C)C=CNC2CC3CCC2C3
COCCOC1=CN=C(C2=CC=C(NC(=O)NC3=CC=C(OC(F)(F)F)C=C3)C=C2)N=C1N4CCOCC4
O=C(NC1CCC(F)(F)CC1)C2=CC=C(CN3N=CC4=CC=C(C(N)=O)C=C43)S2
CC1(C)C=C(C2=CC=CC=C2)N1CCCC3=CC=CC=C3[N+1](=O)[O-1]
O=C(CC1=NC(N2CCOCC2)=CC(=O)[NH1]1)NC3=CC=C4SC(Br)=CC4=C3
CNC(=O)C=C(COCC1=CC=CC=C1)CC(C2=CC=CC=C2)=N
CN1C2CC(CC1)C(=O)NCN2C3=NC(C4=CC=CC(F)=C4)=C5C(=N3)CCCO5
CN(C)CC1=CC(C2=CC=C3C=CC=CC3=C2)=NC4SC=C(C5=CC=CC=C5)N4C1
C=CCNC1CC2=CC=CC=C2N1C(C)C
CC(C)NC=NC(C1=CC=NC(NC2=CC=C(CN3CCOCC3)N=C2)=N1)=CN=CC4=CC=CC(C)=C4
OC(=NC1=CC(C(F)(F)F)=CC(C(F)(F)F)=C1C2=C)C=CC(CO)=C2
C1=CC2=C(NC3CCCCC3)N=CN=C2C=N1
CC1=CC=C(NC(=O)C2=CC=C(N3CCCNCC3)C=C2)C=C1NC(=O)C4=CC=C(F)C=C4
CC1=CC=C(NC(=O)C2=CC=CC(C3=CC=C(C)N3C)=C2)C(C4=CC=CC=C4)=C1
CC(C(=O)N1CCOCC1)N2CCC(NC=NC(CO)=C3C=C[NH1]C3=NC)OC2
COC(=O)C1=CC=CN1S(=O)(=O)C2=CC=CC=C2OC3=NC(N=C(N)N)OC(N)N=C3C(C)=O
COC(=O)C=C(N1CCC(OC2=CC=CC(C3=CSC(N)=N3)=C2)C1)CCCCC
CCSC(=N)NC1=CC=CC=C1NC(=O)C2=CC=C(C)C=C2
N1=C(O)C(C=CC=CC(NC=2[NH1]N=CC=2CN1C(=O)NC(C=CC3=CC=CC=C3)CC4CC4C)CC5)=CC=CC=C5
CCOCCC(OC=CC=C(OC1=CC=C(C2=C[NH1]N=N2)C=C1)C=C)C(=O)NC(=O)C(C)(C)CCC
C1COC(=O)CNCCN1C(=O)CN2C=C(N=C(O)C=3C=NN4C=CC=NC=34)C(C5=CC(Cl)=CC=C5OC(F)F)=N2
CN1N=C(C(C)(C)C)C=C1C(=O)OCCN2CCC(N3C(=O)OCC4=CC=CC=C43)CC2
NC=NC(C1=CC=CC(C(F)(F)F)=C1)=NC=2SC(C(F)(F)F)=CC=2
O=C(NCC1=CC=CC2=C1)NC3CC=NC=CC=CC=C3C2
CCOC1=CC=CC=C1CCNCC(=O)NC2=NC3=CC(C)=C(NC(=O)C4=CC=C(F)C=C4)C=C3S2(=O)=O
C1CC=NC=CC=C1C2C(CCC(=O)NC(C)(C)CN)CC2=C
ClC1=CC=C(NC=C(NCCN)N=CN=CC=CC=CC)OC=C1
C(N1CCCC1C2=CC(C3=CC=C(F)C=C3)=CN=C2COCC)C4=NC=CN4C5=CC=CC=C5
CC(O)CC1NC(=O)C(=C2C=CC=C(OCC3CCC(C)(C)N3)C(Cl)=C2)N1CC4=CC=C(Cl)C=C4
O=C(NCC1=CC=C(OCCN2CCCC2)C=C1C)NCC3=CC=C(Cl)C=C3CC4=CC=CC=C4
CC(C)(O)C=C1N=C(CNC(=O)C2=CC=CC(C(N)=O)=C2)C(C3=NC(C4=CC=C5C=CC=CC5=N4)=NO3)CS1
OC(=NCCC1=CC=CC=C1Cl)C2=CC=CN=C2CC=3C=NN4C=CC=NC=34
N1C2=NC(N)=CC3(CC=C(COC4=CC=C(F)C=C4)C=C3OC(F)F)C=C2[NH1]1
CC1=C(C2=CC=C(CNC(=O)NCC3NC(C)CC3)C=C2)OC=NN1C
C1N(C)C(=O)C=C2N=CC=CC(C=CC3=CC=CC(F)=C3)=CN1N2
C1C(C)OC=CC=C1C(=O)NCCC(N2CCN(C3=CC=C(C(F)(F)F)C=N3)CC2=O)CC=N
CC1=CC=C(NC(=O)C2=CC=C(N3CCOCC3)C=C2)C=C1N4C=NC5=C(N)N=CN=C54
CC(C)(COC1=CC=C(C2=CC=C(CC(C#N)NC(=O)C3NC4CCC3C4)C(F)=C2)C=C1)C(=O)O
COC1C2CC3(CC1C(C)(S)CC4=CC=CC=C4)C5CC6=CC=C(O)C7=C6C3(CCN5CC8CC8)C2O7
C1NC=NC(C2=CC=NN=C2)=C(NCCCC(N=CC(=O)N(C)CBr)=CC)C1C(F)(F)F
NCCCC1CC2=CC=C(O)C=C2OC1CC3=CC=CC(C4=CC=CC=C4)=C3
CC(C)C=NC=C(C(=O)NCCC1NCCN(C(C)=O)CC1C)NNC2=CC=CN=C2
O=C(CCC(NC1=CC=CC([N+1](=O)[O-1])=C1)C2=CC=NO2)NO
COC=C1C(Cl)=CC(N(C)C2=CC=NC(NC3=CC=CC(CCNCC)=N3)=N2)=C1
COC1=CC=CC(CN2C=C(C3=CC=C(C)C=C3)C4=CC=CC=C42)=C1
CN(C)CCCNC=NC1=CC=CC=C1N(CC2C3CCCC(C2)N3C4CCCCCCC4)C=O
O=C(O)CNC(=O)C(CCC1=CC=CC=C1)NCCCCC2=CC=CC=C2
CCOC(CCC1=CC=CC=C1)C2CCN(C3CCC(N4CCCCC4)CC3)CC2
CCCOC1=CC=C(Cl)C=C1C2=CC(C(F)(F)F)=NN2C3=CC=C(S(N)(=O)=O)C=C3
N=C(N)NCCCC(N)C(=O)N1CCCC(NS(=O)(=O)C2=CC=C3C=CC=CC3=C2)C1=O
CNC(=O)C=C(O)C=NC(C1=CC=C(OC(F)(F)F)C=C1)=C(C)C=CC=O
C1CC(CC)NC=C1C(=O)CNC=CC=C(O)N=NC=C(Cl)N=CC=C
C1C2=CC(C)=CC(S(=O)(=O)NCCN(C3=CC=C(N=C(O)C4=CC=CC=C4NC5=CC=CC(S(C)(=O)=O)=C5)C=C3)CC=C2)=C1
O=CC1CN(S(=O)(=O)NC2CCN(C3CCCC3)CC2)CC1
CS(=O)(=O)CCNC(=O)C=CC=CC(C=CC=C(COC1=CC=CC=C1C(F)F)F)P=C
CC(O)C1C(C(=O)O)N(S(=O)(=O)CCCN2CCC3(CCN(CC(=O)O)CC3C)C2C4)CC=CC=C41
O=C(NCCCCCC1=CC=CN=C1)C=C2C=C(CNC3CC(NC4=CC=C5C=CC=CC5=N4)CC3)C=C2
CC(C)CCCNC1=NC2=CC=CC=C2N1CC3=CC=C(C4=CC=CC=C4C(=O)O)C=C3
COC1=C2C=CC=C1CNC(C)C=CC[NH1]C(C=C3C2(NC(=O)C=CC=C(N4CCN(C)CC4)C(C5CC5)=N)CC=NC3)=N
CC1=C(NC2=CC=C(S(=O)(=O)NC3CC3)C=C2)C4=CC=C(C(F)(F)F)N=C4N1CC(=O)O
CC1(NC2=NC=C(C(F)(F)F)C=N2)CCCC1N=C(O)C3=C(Cl)C=CC=C3C
CC(C)C(NC(=O)C(F)(F)F)C(=O)NCC1C(NCC(C2=CC=CC=C2)NC3=CC=C(C(C)(C)C)C=C3)C(O)C1
O=S(=O)(NC=C(NC1=C2C=CC(Cl)=CN2CC1)C3=CC=CC=C3C4=C)C=CC=C4Cl
CNC1CC(NC(=O)C=CC=C(F)C(C2=CC=CC(C#N)=C2)=N)CC1
CC1=C(F)C=NC=C1C=C2C=C(OC3CCCC3)C(C(F)(F)F)=CC=C2OCC4=CC(C(C)(C)CF)=NN=C4C
C1CCCC2C1NC3CC4(C=C(NCC)NC=C43)C2CC
CN1CCC(F)(C#N)C1C2=CC=C(OCCCN)C=C2
N#CC1=CSC(NC(=O)NC2C3CC4CC(C3)CC2C4)=N1
O=CCC=CC1=CC=CC(=C1)S(=O)(=O)C2(NCCC2)O
C1OC=CC=C1S(=O)(=O)NC(C)CCCCCC2=CC=CC(C)=C2C=C
O=C(CC1=CC=CO1)NC2=CC=NC3=CC=CN=C23
CC1=CC=CC=C1CC2=C(C(=O)N3CCNCC3)C4=CC=CC=C4N2C(=O)CCC
C#CCOC1=CC=C(C(=O)NCC(OC2=CC=CC(CN(C)C)=C2)CC(C)C)OC=C1
O=S(=O)(NCC1=CC=CC(C2=CC=CN=CN(CC3=CC=CC=C3)C=C2)=C1)C4CCCCC4
C1OC=CC=C1C2CC2COC3=NC(C)=NC=C3C=4C=CN(C)C(=O)C=4C=C
O=CNC1=C2C=CC(OC3CCN(C4CCN(C5=CC=C(C(F)(F)F)C=N5)CC4)CC3=CC)=C2N1C6=CC=CC=C6Br
O=C1NC(=O)C(CC=2SC=CC=2C(=O)NO)=C1
CC(C)S(=O)(=O)CCN(C1=NC=CC=C1CCC(C2=C(O)C3=C(OC2=O)CCC4CCC3)N4C)C
COC1=CC=CC=C1C2CCN(CC3NC(C4=CC=C5CC=CS5N=C4)C(N)C3)CC2
CC=1C=C2N(C3=CC(OC)=C(N(CCN4C=CC=N4)S(=O)(=O)C5=CC=C(C(F)(F)F)C=C5Cl)N=C3C=1)N2
CC(C1)N(N=CC2=CC(Cl)=CC=C2OC)C(=O)N1
O=S(=O)(NCCCC(N1C=CC=CC(C2=CC=CC(C(F)(F)F)=C2)=N1)C)N3CCOCC3
CC(C)(C)C1=CC=C(S(=O)(=O)NCCN(C2=CC=CC=C2NC3=CC=C(C4=CN=C(N)N=C4)C(F)=C3)C)C=C1
C1S(=O)(=O)NC=CC=C1C=CC2(C3CCN(C4CCN(C5=CC=C(C(F)(F)F)C=N5)CC4)CC3)OCO2
O=[N+1]([O-1])C1=CC2=CC3=NC=C(C4=CC=CC=C4F)C=C3CC(O)C(C1)N(CC5CC5)CC2
CCC1=NN(CC2=CC=C(C3=NC4=C(Cl)C=C(Cl)C=C4[NH1]3)C=C2)C(CC)=C1CCC(NCCS(C)(=O)=O)CC
COC=CC=CS(=O)(=O)C=CC(Cl)=C(N1C(CC2=CC=C(OC(F)(F)F)C=C2)=NN(C)C1C=CC=C(C)C(OC)=C)Cl
C12C=NC(C=CC=C[NH1]C=C1C=NOC=C3C(F)=CC(NC(=O)NC4CNCCC4)=C3)=CO2
CCCCCCCCCCCCN1N=NN=C1C(C(=O)NC2CCC3=CC=CC=C32)NC(=O)C=CC4=CC=CC=C4
N=C(N)NCCCCCN1C(C(=O)C(Cl)CC2=CC=CC=C2F)CCN(CC3=CC=CN=C3)CC1
CC1COC(=O)N1CC2C=C3N=CC(C4=CC=CC(=C4)OS(=O)(=O)C=CC5=CC(CC(N)C(=O)O)=CC=C5)C=C3N2CCCN
C1#CCNCC(NC(=O)C(CCCCCC(=O)NO)C(C)(C)CC)(O)NC(CC(C)C)C(O)CC(=O)NC(CC2=CC=CC=C2)C(O)C1O
O=C(COC(NCS(=O)(=O)C1=CC=C(NC(C2=CC=CC=C2)C3=CC=CC=C3)C=C1)OC)N4CCCC4
O=C(CC1=CC=C(C(=O)C(F)(F)F)C=C1)N2CCCC23C=NC(C(F)(F)F)=C[NH1]3
COCCCC1CCCN1C2=NC(C3=CC=C(NC(=O)NC4=CC=C(Cl)C=C4)C=C3N)C=C2C(F)(F)F
N#CC1CC2CC2N1C(=O)C(N)CCCN3CCC(C(N)=O)CC3
N#CC1=C(NC=C(C2CC2)S3N)CC=C4C(N)=NC=C(F)C4=C13
ClC1=CC=CC=C1CNC2C3=C(I)C=CC=C3C(C4=CC=CC=C4)N2
CC1=CC=C(F)C2=C1C3=CC=NC=C(NCCNCC(F)(F)F)N=CN=CC3=CC(O)=C2O
CC=C(N(CC1=CC=C(C2=CC=CC=C2F)C=C1)S(=O)(=O)C3=CC=C(OC(F)(F)F)C=C3)SC4=CC=CC=N4
N#CC=CC=C(NC(=O)CC=CC=C1C=C(N2CCC(N3CCOCC3)CC2C)C1NN)C=C
CCSC1=C(Cl)C=CC2=C1N3C=NC(NC=CC=CC(C#N)=CN(C)C=CF)C=C3N4C=NC=C24
N#CC(C1=CC=CC=C12)CCCN(CC3=CC=CC(N(C)C)=C3)CC2
O=C1NC2=CC=CC=C2C1(CCCCNCC3=CC(C(F)F)=CC(Cl)=C3)CCCC
CNC1CN(C=C2C=C(C=CC=C3C=CC=NC(N)=NC(C=CC4=CC=CC(N5CCOCC5)=C4)=C3)[NH1])C=C2CC1
CCCN(CC1C2C1)C=NC3=C(C4=CC=CC=5[NH1]C=CC4=5)N=C(N6CCCC6C)N=C32
C=C(CNC=CC(F)=CC(C#N)=N)C(F)F
C1CN(CCC2=CC=CC=C2OCC3)CC14CCC5CC(O)CCC5(C)C4CCC3
NC(CC1=CC2=CC=CC=C2[NH1]1)N3CC4=CC=CC=C4C3
CN1C(=O)N(C2CCN(CCC3CCCCC3)CC2)C4=CC=CC=C41
N#CC1=CC=C(C2=CN=CC(C3=CC=CS3)=N2)C=C1
C1NC(=O)NC=CC=C1NC(=O)C=NC2=CC=CC=C2NC(=O)C3=CC=C(Cl)C=C3Cl
COCCCOC=CC(CC1NC2CCC(C1)N2)=C(C)NC3=CC=C(OC)C(OC)=C3
CCOC(=O)C1=C(N2C(=O)NC3=CC=CC=C3)SC=C1C(C=CC=C2OCCN4CCC(N(C)C)CC4C=C)=NNC
FC1=CC=C(N2CCN(CC3CCN(C4=CC=CC=C4)CC3)CC2)C=C1
O=C(NC1CCCCCC1)CCCN(S(=O)(=O)C2=CC=C(C#CCCO)CC=C2)Br
C1C=NN=C(C(=O)C(F)(O)CC=CCC(=O)C=C(S(=O)(=O)N(C)CCO)C(C)=C)O1
CC1=CC=C(C(=O)NC2=CC=C(F)C(C3(C(F)F)N=C(N)OC4CC43)=C2)C=C1F
N12C(=O)C2(NCCCN1C=CC(NC3COCC3CON)C(N4CCC4)=N)CCC(NC5=CC=CC=N5)CC
CC(C)(O)C(F)CN=C(O)C1=CN=C(N2C=NC3=CC(C#N)=CN=C32)C=C1NC4CCOCC4
N#CCC1C(C2=CC=C(Cl)C=C2)CCCC1NC3=CC(NC(=O)C4=CC(C(F)(F)F)=CC=N4)=NC=N3
COC=C1C=C(CC2=C(C)C=C3C=CC=CC3=C2)C=C1
CC1=CC(C)=NC(C(=O)NC2=CC=C(C3=CC=CC=C3S(N)(=O)=O)C=C2)=N1
COC1=CC=CC=C1CCCN(CCC2NC(=O)NC3=CC=CC=C32)CC
COC=CC1=NC=C(C#N)C1(NC2=CC=C(OCCOCCC)N=C2Cl)C=CN=C(O)C3=CC=CC(O)=C3
N#CCCCCCN1C=C(C(=N)O)C(NC2=CC=C(Cl)C=C2)=N1
CC1=CC(NC2=CC(C(F)(F)F)=CC=N2)=CC=C1NC(=O)C=CC(C)=N[NH1]C(C)=CC
O=C(O)CCC1CCC(OC2=CC=CC(C3=CC=CC=C3)=C2)CC1
CCOC=CC=C(NCCNC1=NC(N2CCN(C(C)=O)CC2)=NC=C1C(F)F)F
N#CCC=NN(CC1=CC=C(NC(=O)C2OCC3CCC2N3C4=CC=CC=C4C)C1)F
O=C[NH1]C1=CC=CC=C1OC(C=NC2=CC(O)=C(O)C(F)=C2Cl)=N
NC(=O)C1=C(O)CN=C(C2=CC=C(O)C=C2)OC1=O
O=C(NCC1=NN=C(C2=CC=C(Cl)C(Cl)=C2Cl)S1C3)CC=C4[NH1]N=C(C5=CC=NC(F)=C5)C4=C3
CC(=O)N1CCN(C2CCCC(NC=NC3=CC(F)=C(C#N)C(F)=C3OC)C(CCCC4CCCCC4)C2)CC1
O=C(NC1CNCC1C2(O)COC2C(O)(C3=CC=CC=C3)C(F)F)F
COC=CC=C(C(C)C(=O)NS(=O)(=O)C1=CC=C(C)C=C1)C=C
COC1=CC=CC=C1C2=CC=C(CC=C(N(CC3=CC=CN=C3)C(=O)CCC4=CC=CCC)N4ON)C2
COC1=CC(Cl)=CN=C1C2=CC(C=CC3=CC=C(N4CCN(C)C4)C=NN3)=CC(Cl)=C2N
BrC=CC=CCN1CCNCC1CCN2CCC(CC3=CC=CC=C3)CC2
O=C(NC1=CC=C(C(=O)N2CCCC3=C[NH1]C4=CC=CC2=C34)C=N1)CC5CCCO5
CC(C)C1=C(NC(=O)N2CCOCC2N)N=CC(C3=CC=C(OC4=CC=CC=C4)C=C3)=C1C5=CC=C(C)C=C5
CC1=C(Cl)C=CC=C1S(=O)(=O)NC(CCC2=CC=CC(C(F)(F)F)=C2)C(O3)CCCOCC3
O=C(NCCNC1=CC=CC=N1)C2=CC=C(NC(=O)N3CC4=CC=CC=C4C3)C=N2
CCCC1C(C2=CC=CC=C2)=C(C3=CC=CC(O)=C3)O1
O=C(N1CCN(C2=CC=C(OC(F)(F)F)C=C2)CC1C3)CC=CC(Cl)=C3Cl
O=C(NC1=CC=CC=2[NH1]N=CC1=2)NCC3CC=C(C4=CSC=N4)C3
CC(N1C=C(NC2=CC=CC(COC(=O)N3CCOCC3)=C2)C(=O)C1)C4=CC=CC=C4
CC1=CC(CC=NN=C2C(C3CC3)=NC(C4=CN=C(N)N=C4)=NC(C5=CC=C(Cl)C=N5)=N2)S1
O=C1NCCN1CCOC2=CC=CC(=C2)C(O)(C3=CC(Cl)=CC(Cl)=C3)C4CNC4
CC(C)(O)CNC1=CC(N2CC3CC2COCC3=N)C(NC4CC5=CC=CC=C5C4)=N1
O=CC1=CC=CC=C1C2=NN=C(C3=CC=C(C(F)(F)F)C=C3)C=C2C4CNCC(CO)CC4
C1C2=CC3=C(CNCC1(N(CCOC(C)(C)C)NC(=O)C4=CC=CC=C4C)N=CC)CC3=N2
O=C(NCCC1=C2C=NC=C1)C=CC=C3C2C=CN3C
O=C(O)C1=CC=CC(C(=O)C=CC2=CC=CC=C2)=C1
CCN(CC)CCNC=NC1=CC=C(C2=C(Cl)C=CC=C2Cl)C(N=C(S)NC3=CC=CC=C3)=N1
COC1=CC(NC2CCC(O)(CCCCC(=N)O)C(=O)N2CC3=CC=C(NC(C)=O)C=C3CC)(OC)C1OC
NCNC(=O)C1=NC(NCCC2=CC=C(O)C=C2)=NC3=CN=CC=C13
COC(=O)NC1CCC(CCN2CCN(C3=NC=CC=4SC=CC3=4)CC2)CC1
CCCCN(C)C(=O)CCCSC1=CC=CC(C)=C1
NCCC(O)C(CC1=CC=CC=C1)NC(=O)C(CC(N)=O)NC(=O)CCC2=CC=CC3=CC=CC=C23
COC=C1C(C2=CC=C(F)C=C2)=CC=CC(=C(CCO)CCN(CO)C)C(Cl)=C1F
COC=CC(SC1=NC(N)=C(C)N=C1C2=CC=C(C)C=C2F)C(OC)=CBr
CN(C)CC=C1C2=C(CCCCCOC3=CC=C(OCC4=CN(C)C(C(F)F)N4)C=C3N)CN=C2C=C1
O=C(C1CCNC1)N2CCN(C3=CC(NC4=CC=CC(Br)=C4)=NC(Cl)=C3)CC2
C=C1C2=CC(CCCNC3CCCCC3)=CN=CC=CC2=C1O
CCNS(=O)(=O)NC1=CC=CC(N2N=C(C3CCCCC34)C=CN=C(NC5=CC=CC(C(=O)OC)=C5)N=C42)=C1
CCCC=NC(C(C)O)=C(C(=O)O)NCC1=CC=C(C2=CC=CC=C2C(=O)O)C=C1
CCC1=NC=NC(C=CC=C(C(=O)N2CCN(C)CC2C)CF)=C1C#CC3=CC=C(N)N=C3
CC(=O)NCN=C(O)NC(=O)N(C1=CC=CC(C(F)(F)F)=C1)C=C(C(=O)O)C=O
C1NC(=O)CNCN1CCCCNC(=O)CC(CC2=CC=CC=C2)CNC3CN(CC4=CC=C(OC(C)C)C=C4C)C3CC
CC(C)(CC1=CC=C2C=CC=C3C2=C1)NC4C3(OS(=O)(=O)C5=CC=CC=C5NCCCCC)C4
CC1=CC(C)(C)NC2=CC=C3C(=C21)C(C4=CC(C)=CC(C)=C4)OC5=CC=C(Cl)C=C53
O=C(O)CCNC(=O)C=CC(C(CO1)NCC2CCCC1)=C(C3=CC=C(F)C=C3)C(OC2C)=O
C1OC=CC=CC1C2NC=C3C(OCCN4CCCC4)=CC(C(C)(C)C)=C32
C12C=CC=C(F)C2C=CC=C1C3=NC(C(=O)NCCN(C(=O)C(C)OC)C=C)C=C3C(F)(F)F
N1COC=CC=C(C=CC=NC1(C(=O)NCCN2CCCC2=C)C)C
O=C(NC(CO)C1=CC=CC=C1)C2=CC=C3C(C=CN3C)=C2CN(C(=O)C4=CC=C(Br)C=C4)CC
CNN=C(CC=C1C=C(OCCCC)O1)C=CCCC2=CC=CC=C2
O=C(NCC1=CC=C(F)C=C1)CC=CN(CC2=CC(F)=CC=C2F)C3=CC(F)=NN3
O=C(NCC1=CC=CN=C1)C=C2C=C(SCCCN3CCC4(CCN(CC5CC5)CC4)CC3)N=C2
CCC(O)=NC1CCC2(N=C[NH1]C=CC(NC(O)=NC(C)C3=CC=CC(OC(F)(F)F)=C3)=NC=CN2CC)CC1
COC(=O)CC(C(=O)NC1CCN(C2=NC=C3C=CC=NN23)CC1)=NN(C4=CC=C(C#N)C=C4)CC5=CC=C(Cl)C=C5
CNCC1CN(C=C2C=C(NC3=NC=CC(C=4C=NN5C=CC=CC=45)=N3)C=C2)CC1
C1C=NOC(NS(=O)(=O)C2=CC=CC=C2Br)=C1C
CC1=CC=CC=C1C2=CC=CC(COC3=CC=C(CCC(=O)O)C=C3)=C2
O=C(NCCC1=CC=CC=C1)C=CC2=CC=CS2
CC(O1)CCN(C(=O)NC2CC(C3=CC=C(C(F)(C(F)(F)F)C(F)(F)F)C=C3)(S(=O)(=O)C4=CC=C(F)C=C4)C2)CC1
CC(C)C1=CN=C(C2=CC=C(C=C3N=CC(C(=N)O)=CNC(C4CC4)=N3)C=C2)N=C1N5CCOCC5
CC1=CC=C(S(=O)(=O)C2=CC=CC(C(=O)O)=N2)C=C1
C1CC2=CC=C(C=CC=NC1(NC3=CC=C(NC(=O)NC4=CC(F)=CC=C4F)C=C3N)C)N2
CC(C)CCC(NC1=C(NC2=CC=C(OC3CCOCC3)C=C2N)NN=C1)Br
C1N(CC(=O)O)C=CC=C1C2=CC(C3=CC=CN=C3)=CC=C2OCCCOC=C
COCC1CC(CCC2=CC=C(F)C(OC3CCCC3)=C2)CCN1C(=O)C4=CC=C(C(F)(F)F)C=C4
CN1N=CC=C1C2=CC(C(=O)NC34CC5CC(CC(C5)C3)C4)=CCC(C6=CC=C(N7CCNCC7)N=C6)=NO2
O=C(C=CC1=CC=CN=C1)NC2=CC=C(C(=O)C=CN=CC=C(OC3=CC=CC(C(F)(F)F)=N3)C=CN)C=C2
NCCN(CCC=C1N(N)C(=O)C=C1N)C2=NC3=CC=CC=C3S2
C1CC(C)C1(NC(=O)CNC(=O)C(CC2=CC=CC=C2)NC(=O)C(NC(=O)C(N)CC3NCCOC3)CC)C4=CC=C(Cl)C=C4
OC(=NC(CC12CCNC1=N)C3=CC=C(C(F)(F)F)C=C32)CC=CN=C
CC(C1)NC=C(C(C)(C)NC(=O)C=CC(OC2=CC=C(F)C=N2)=CC=CF)C3=CC=CC=C31
O=C(O)C1=CN=C(NC2CCC(NC3=CC=CC=C3)CC2)C=C1NC4=CC=C(C(F)(F)F)C=C4
O=C(O)C1CC1C(=O)N2CCC3=C([NH1][NH1]C3=NC(=O)C4CCOCC4)C2
O=C(CCCCCCC1=CC=CC=C1)C2=NC=NC3=C2N=CN3CCOC4=C(F)C=CC=C4F
CN(C)CCCN(C1=CC(N2C=NC3=CC(Cl)=C(F)C=C32)=NCC(=O)N4CCC(C5=CC=C(C#N)C=C5)CC4=NC6=NC=NN6C1Cl)OCC
C1C=CC=C(S2C=NC(N3CCCC3)=CS2CC)C1
O=C(C=CC1=CC(F)=CC=C1F)NC2=CC=CC3=CC=C(O)C=C23
C=CCN1CC2CC=C1SC3=CC=C(N(C)C)C=C32
COCCNC(C(=O)O1)=CC(=CC2=CC=CC3=CC=C(OC)C=C23)N[NH1]C1=O
C1C=CC=CC2=CC=C(O)C(C=O)=C2CC=C1
COC=C1C=CC(CNN=CC2=C(NC3=CC=C4C(=C3)OCC4=O)N=CN=C2C5=C(F)C=CC=C5)=C1
C#CCN(C)C(CC)CNC(=O)C=1C(CC2=CC=CC(C(=N)N)=C2)=NOC=1C3=CC=CC=C3
O=C(NC1CC1)C2=CC=C(OCCCNC3=CC=CS3)C=C2OC4=CC=C(F)C=C4
NC(S)=NNC(=O)C1=CC=CC2=CC=CC=C12
CC1NN=CC(=C1C)CC(C2=CC=C(OC)C=C2)NC(=O)C(CC3=CC=C(OC)C=C3)NC(=O)C4=CC(Cl)=CC(Cl)=C4
C1N(C)CCCN(C=CC=CNC=NC=CC(NC2=CC(C3=NC=CC=C3Cl)=CC=C2)F)SCC1
O=C(NCC(F)(F)F)CCC1CCCCC1S(=O)(=O)C2=CC=C(OCCCO)C=C2
N#CC1CCCCC1NC=C(C(N)=O)C(NC2=CC=C(F)C=C2)=NC(N)=N
CN1N=CC(C=C(Cl)C(N)=O)=C1C=NC=C2C=C(OCC3COC4=CC=CC=C4O3)C=C2
CC1=CC(F)=C(NC=C(Cl)C=CC(C=2C=NN(C)C=2)=C)C(C)=C1
CC(F)C1=CC=CC(NC2=NC=C(Br)C(NCC3=CC=CC(F)=C3)=N2)=C1
CCCC1=C=NC2=C(C)C=C(CNC(=O)C3=CC=CC(NC(=O)C4NCCC(C)C4)=C3)N2C1
COC(=O)C=C(C)NC(=O)N(CC=CC=C1C(C(F)(F)F)=CC(C(C)C2)=N1)C=CC=C2
O=C(O)C1=CC(NC(=O)C(CC2C3C2)NCC(CNS(=O)(=O)CCC4=CC=C(Cl)C=C4)(CC5=CC=CC=C5)C3)=CC=C1Cl
COC1=CC=C(Cl)C(Cl)=C1C(=O)NCCCCNCCOC2CNC3=CC4=CC=CC=C4C=C3N2CC5=CC=CC=N5
N1=C(N)NCC=CC=C1C(=O)OCCC=CC=C(OCC2=CC=CC=C2)C=C(Cl)N=C
CCN(CC1=CC=C(N)C=C1)C(=O)CNCCC(C(=O)NC2=CC=C(Cl)C=C2)CCC3=CC=C(Cl)C=C3
NC(CCC(CN1C(=O)[NH1]C2=CC=CC=C2C1)=O)CC(=O)O
CC(=O)NC1CC(N2C(C(C)(C)C)=NNC(NCC(F)(F)C3=CC=C(F)C=C3)=NC21)C
CCNC1=CC=CC(NC(=O)CN2N=C(C3=CC=CC=C3)C(C4=CC=C(Cl)C=C4)=N2)=C1
COC1=CC=CC2=C1C=CC3=C(CNC(=O)C3(C)CC=CC(C)=CC(=O)OC)C2
COC=CC=CN1N=NN=C1C(C(=O)NCC2=CC=C(COC3=CC=CC=C3)C=C2CC)C4=CC(C)=CO4
O=C(NC1C=C([NH1]C=NC2=CC=C(C(F)(F)F)C=C2)C=C3NC=C4C=C13)CNC4
CC1=CC2(CNCCN(CC(N)C3=CC=CC=C3C(=O)NC=CC4=C(C5=CC=CC(C#N)=C5)C6=CC=CC)C64)CC2=CC(C)=C1
O=COC(C1=CC=CC=C1Cl)=NC2=CCCC3=CC(N4CCOCC4)=CC=C32
O=C(SS(=O)(=O)N1CCOCC1)C2=CC=C(OC3=CC(F)=CC(F)=C3)C=C2
CC1=CC=CC=C1CNC(=O)CN(CC2=CC(C(=O)NCCCC(C)CO)=CS2)C3=CC=CN=C3
CC1=C2C=CC=C1N=C(C)C=CNN=CN=C2NC3=CC=CN=C3C(C4=NOC(C)=N4)=C
CCCN(C1)CCC(C(=O)NCCN(C2=CC=C(N(C)C)C=C2Cl)CC)C1
COC=CC=CC1=C(C2[NH1]C(=O)C1C3C)C4=CC(C(C)C)=NC4C=C2O3
CC(C1)NC=C(S(=O)(=O)CS2CCN(CC3=CC=CC(C(F)(F)F)=N3)CCO2)N1
C1NC(=O)N(C)C=CC(OCCCC=C(N2C3CC3)N4N=CC(C#N)=C4N2)=C1
CCCCN(C=NC(=O)C=C(C(F)(F)F)C=CC=C)[NH1]
O=C(NCC1=CC=CC=C1)NC2=NC(C3=CC=NC(F)=C3)=CS2
O=C(O)C1C(CC2CCNCC2)C(=O)N1C3=CC=C(Cl)C=C3
COC1=CC2=C(NC3=CC=C(Br)C=C3F)N=CN=C2C=C1OCCCNC(=O)C4=CC=CC=C4Cl
O=C(C1=CC=C(COCC2CCCCC2)N1O)C3=CC=C(Cl)C=C3
NS(=O)(=O)C1=CC=C(NC2=NC3=CC(NC4CCCCC4Br)=NN23)C=N1
C1CCN1C(CNC2CN(CCNC3=CC4=CC=CC=C4C3=O)CC2)=O
O=C(NC=CC1=CC=NO1)C(=O)C2=CC=C(S(=O)(=O)CC3=CC=CC=C3O)C=C2O
C1NCCN(CCCN(C(=O)C2=CC3=CC=C([N+1](=O)[O-1])C=CC=C2[NH1]3)CC=C(F)C=C)C1
CCC=NN(C=CC=C(NCC(C1=CC=CC=C1)C2=CC=CC(Cl)=C2C)CF)NCC(=O)O
N=C(N)NS(=O)(=O)C=CC1=CC=CC=C1
COC(=O)CCCC(C=CC=C(C1=CC=C2[NH1]C=NC2=C1C)CF)=CC=C(CCC(=O)O)C=C
CC(=O)NC(CC1CCCCC1)C(=O)N2CCN(C3=CC=CC=C3NC(C4=CC=CC=C4)C5=CC=CC=C5)CC2
COC(=O)C1=CC=CC=C1CC2CN(CC=C3C=C(OCCNC=4CC5=CC=CC=C5C=4C)OC=C3)CCC2
FC(F)(F)C=C1C=CC(SCC2=CC=C(CCNC3=CC=C(OCCCN4CCCCC4)C=C3)C=C2)=C1
C1C(C)CCC1NC(=O)CC(C2=CC=C(C#N)C=C2)N(CC(F)(F)F)C(=O)NCC#N
CN(C)CCCNC1=CC=C(C2=NOC(C=C3C=C(C(=O)NC4CCOC(CC(=O)O)O4)C=C3)=N2)C=C1Cl
COC=C1C(OC)=CCN(C2CCOCC2)C=C3C=CN=CC(C=4C=NN(C5CC(C6CCOC6)C5)C=4)=NC=C3C1
CCCC=C(C1=CC2=CC=C1)C(C=CC3=CC=C(OC)C=C3F)=NOC2=O
O=S(=O)(NC1=NC=CS1)C2=CC=C3C(=C2)OCCN3C4=CC=C5C(F)=C4CCCOC6=CC=CC=C65
CC(CC1=CC=C(O)C=C1)C(=O)NC(CC2=CC=CC=C2)C3=CC=CC=C3
C1COC(=O)C=NC(N)=CN=CN1C2OC(CO)C(O)C2OC
N=C(NC1=CC=C(OC2=CC=CC=C2OC)C1)C3=CC=CC=C3
NC1=NC(C2=CC=CC(OCC3CCOCC3)=C2)COC=4N=CN(CC5CC5)C=41
CCOC1=CC=C2N=C(C(=O)NC3=CC=C(C(=O)O)C=C3)C(=O)C=CC2=C1
CC(=O)OC1COC(NC2=CC=C(OCC3=CC=C(F)C=C3)C=C2F)(C)OC(=O)C1CO
N1C=CC=C(C)C1(CNC2CC(NCC(O)CN3C4CC=CC(OCCOC5=CC=CC=C54)C=C3)CC2=C)F
O=CCCC#CC1=CC=C(S(=O)(=O)N2CCN(C(=O)OCC3=CC=CC=C3)CC2)C=C1
ClC=CC=C(NC=NC=CC(C1=CN=CC(N2CCOCC2)=C1)=N)C
CNC(=O)OC1CCC(NC=NC(N)=NC=2[NH1]C3=CC=CC=C3C=2)CC1
O=C(O)COC1=CC(Cl)=CC(C2=CC=CC(N3CCNC3(C(=O)NCC(O)C)N)C2)=C1
NCC1(O)C=CC(Br)=C2C3=NC(O)=C(O)N=C3C(=O)C1=C2
CC1=CC=C(N2C=CC(C)=C(S(=O)(=O)C3=CC=C(C)C(OC)=C3)C2)OC(C)=C1
CCOC(=O)C1=CN=C(NCC2=CC(OCC3CNC3)=CC=C2NC(=O)CC)N=C1N
C1C(=O)N(C2CCN1C3=NC(C4=CC=NC(NCC5CC5)=C4)=CC=CC(N6N=CC=N6)=NC=C3)C2CCOC
N=C(O)C1=CC=CC=C1NS(=O)(=O)C2=CC=C(N)C(C=CC3=CC=C(N(C)C)C=C3)=C2
NC=C1C=C(CNC2COC(C(C3=CC=CC=C3)C4=CC=C(Cl)C=C4C)C2O)C=C1
O=C(NC1=CC=CC=C1OC2=CC3=C(NC4=CC=C(Cl)C=C4)N=CN=C3)S2C5=CC=CC=C5NC6=CC=CC=C6
C1C=C(N2CCN=C2S)C=CC=C(NCC3=CC=C(S(C)(=O)=O)C=C3)C=C1[N+1](=O)[O-1]
CC1=CC=C2OC(=O)C(C3CCCCC3)=CC2=C1
O=C(NC(C(=O)O)C1=CC=CC=C1)C2=CC=C(NC(=O)C3=CC=CC4=CN=CC=C34)C(=O)N2CC5=CC=C(F)C=C5
O=C(NCC1=CC=CN=C1)C=C2C=C(C3=CC=C(N[S+1](O)C4=CC=C5C(=C4)OCCO5)C=N3)C=C2
CC=C1C=C(C(=O)NC(C)C)OOC(C)=C1
O=C(COC1=C(Cl)C(F)=C(F)C=C1F)SC=NCC2=CC=C(N3CCOCC3)C=C2
CC1=CC=C(N2N=C(CC3=C(C)C=C4N=CC=CC4=C3)C=C2N=C(O)C=CC=CCC5=CC=C(C(F)(F)F)C=C5C)N=C1
CN1C(=O)CCC=C2C(CCNCC(O)COC3=CC=CC=C3)=CC=C21
N=C(NCCCN1CCCC1)C2=CC=CC(Br)=N2
CN(C(=O)CC1=CC=CO1)C(=O)C(COCCC2CCCCC2)NC(=O)C3=CC4=CC=CC=C4N3C
C1OC=CC=C(C=NN=C(N2CCCC2C3=CC=CC(F)=C3)F)C=C1
OC(=NC1=CC=C(Cl)C(C(F)(F)F)=C1)C2=CN=C(NCC3CCOCC3)C=C2
CC=C1C(N(C)CCSC2)=NC=NC(N3CCN(CCCN4CCOCC4)CC3)=C12
CC1=NOC(C(=O)N=C(C)C)=C1CNC(=O)C=2[NH1]C(C)=C(C)C=2Cl
CC1=CC=NC(C2=CC=C(N3CCOCC3)C=C2)=C1
COC=C1C=C(C=NNC(=NC(OC)=CC(C2=CC=CS2)=CC=CC)SC)C=C1OCCCOC
NC1=CC=CC(C2=CN=CC(C3=CC=NC=C3)=C2)=N1
COCCC(C)(C1)NC=C(Br)C2=CC(N3C=NC4=CC(NC5=CC=C(C6=NC=C[NH1]6)C=C5)=NC=C43)=CC=C21
COC=CN=CC(CC=CN=C(NCC1=CC=C(C(F)(F)C(N2)CCC2)C=C1O)N=N)=C
CCC=C(CC(=O)N1CCC(CNC(C)C)C(O)CC12CC3=CC=CC=C3O2)C=C4C(=C)OCO4
CC1=CC(CC(C)Cl)=CC=C1C2=NCCN2C
CN1CC2CC1CN2C(=O)CCCCCOC3=CC=CC=C3
O=CC1CC(C2=CC=C(CCNCC(O)C3=CC=CC(Cl)=C3)C=C2)=NN1C4=CC=C(N(C)C)C=C4
COCCOC1=CC(C2=CC=C(C=3C(C)=N[NH1]C=3N)C2Cl)=CC=C1OC4CCN(C(=O)NCC5=CC=CC=C5)CC4
CCC(CC)OC(=O)C=CN(C(C(=O)NCC(F)F)F)C1=CC=CC=C1
O=C(O)CCCSCCNC(=O)C(C(CCC(=O)N)NCCCCCCC)NC(=O)NCCC(C1=CC=CC=C1)C2=CC=CC=C2
CCCN=CC(C)=NNC=CC(C1=CC(NCC(O)C2=CC=CN=C2)=NC=C1OC)C(F)F
CC(C)NC(=O)C1C(C2=CC=C(Cl)C=C2)C3CCCC1C3
CCCC#CC1=CC2=CC(=C1)C(C3=CC=C(C(C)C)C=C3)=C4N2CCC4
CC=NSC(C(=O)NC(CC1=CC=CC=C1)C(O)C2NCCC(F)(C3=CC=CC=C3Cl)CC2=O)C
COC(=O)N1C=CC=C(NC2=CC=C3N=C(C(N)=O)SC3=C2C)C1
CN1CCC2C=C(C3=CC(C(F)(F)F)=CN=C3NCCOC4=CC=CC=C4)N2C1
CNC(=O)NCC1=C(NC(=O)NC2CC(C(C)C)N(C3=CC=CC=C3)C2)C=CC=C1
C1COC=CC=C1CC2=CC=C3C=C2CC(NC(C(=O)O)C4=CC=CC=C4C)C=NO3
CC(CC1=CC=C(OC(F)(F)F)C=C1)C(N)C(=O)N2CCOCC2
CC(C1)C=CC=C(OCC2=CC=CC(C(=O)NC3=CC=CN=C3)=C2C#N)N1
CC1=CC=C(S(=O)(=O)N2CCC(C3CCN(C4=NC=C(C(F)(F)F)C=N4)CC3)C2)C=C1
O=C1C2=CC=CC=C2C(C#CC3=CC=CC(Cl)=C3)=NN1CCCNC4CC(C5=C[NH1]C6=CC=CC=C56)CC4
N#CC1=CC=C(NN=C2C(=O)NN=C2CC3=CC=CC=C3C4=CC=CC=C4)C=C1
O=CC=CC(C=1C=C[NH1]N=1)C=CN=CNCC2CCOCC2
C1=CC=C(CC2CCN(CCC3=C[NH1]C4=CC=C(N5C=NN=C5)C=C34)C2)C=C1
CCOC1=CC=CC=C1C2=CC=C(SC3=NC(C)=C(C=4)N3C(=O)CC5=CC(OC(=O)N(C)C)=CN5C=4)C=C2
N=CC(=O)NC=1CC=C(C=NOC(C2=CC(C(F)(F)F)=C(F)C=C2F)N=1)CCC
NC=NC=NC1=NC(C2=CC=C(N3CCOCC3)N=C2)=C(C4=CC=CC([N+1](=O)[O-1])=C4)C(C5CCCCC5)=C1
O=C(NC1CC(O)C1)C=C2C3=C(OC4=CC=C(C(F)(F)F)C=C4)N=CN=C2O3
NC=NC=C(S(=O)(=O)NCC=CC1=CC(C(F)(F)F)=CC(C(F)(F)F)=C1CN)CC=CC=CC2=CC=CC=C2
CC(=O)N1CC(C2CN(C=NC(N)=C(Cl)C(C3CCN(C4=NC(C(C)(C)F)=CS4)CC3)OCCOCC)C2C)C1
O=C(CNC(=O)C=CC=CC1(OC(=O)[NH1]N1C)O)C=C(I)C2=CC(Cl)=CC=C2Cl
CC=C1C=CC(C2=CC=CC=C2)=CN(COC3=CC=C(C=4C=C[NH1]C=4)C=C3)C=N1
O=C(NC(C(=O)O)C1=CC=CC=C1)C=CC=CCOCC2=CC=C3C=CC=CC3=C2Br
CC1=CC(CNC(=O)C2=NC(C(N)=O)=C(N)C=C2N3CCOCC3)=CC=N1
CC(C)C1=CC=CC(N2CCC(N3CC(NC(=O)CNC4=NC=NC5=CC=C(C(F)(F)F)C=C45)C3)CC2)=C1
N#CC1C(N2C=C(C(=N)O)C(=NC3=CC=CC=C3)[NH1]2)CN(C(=O)OCCC4CC4)CC1
CC(C)CC(NC1(C2=CC=CC(C(F)(F)F)=C2)CNC1=O)=CC(O)CC3(O)CCCCC3
COC1=CC=C(C=C1OC2)C=N[NH1]C(NCC3=CC(C)=CC4=CC=CC=C34)=C2C
O=C(C1=CC=C(Cl)C=C1)C2CCCN2C(=O)C3CCN3CC4=CSC5=CC=CC=C45
O=C(C=CC1=CC=CC(F)=C1)NC=CC=C(C=2CCC3C=NN=C(NC4=CC=C(O)C(C5=CC=CN=C5)=C4)N3)N=2
O=C(C1=CC(CC2=NN=C(O)C3=C2NCCC3)=CC=C1F)N4CCN(C5=CN=CN=C5)CC4
CN(C)S(=O)(=O)C=1C=CC2=NC=C(C3=CC=C(NC4CCC4)N=C3)N2C=1
CC=C(C1=COC(C)=N1)N=CC=NC2=CC(C3=CC=CC=C3C(F)(F)F)=CC=C2
C1C=CC=C(F)C1CNC(=O)COC2=CC=C(NC=NC=NC=CNC(NCCN3CCOCC3)=CCC=N)C=C2C
C1CNC=C1N=C(C#N)C=NC2=CC=C(C3=NN=N[NH1]3)C=C2O
CC(C)CCC1=CC(CN(CCCNC(=O)C2=CC=C(I)C=C2)C3CCCC3N1CC)CC
CCC1=C2C=CC3=C1C2(CNCCC(NCCCC=4SC=CC=4C3)=O)O
CN(C(=O)OC1=CC=C(F)C=C1)C2CCN(C3CCC(CCN4CCC(C(=O)OC)(C5=CC=CC=C5)CC4C)C3C)C2
CCCCCCCCCCCCCCCCCOCCCOCC1OC(COC=C2C=C(C=C3C=C4C=CC=CC4C=N3)C=C2C)C1
COC=CC=C(C1=CC=C2C(=N1)C(CCC(=O)O)CN2C(=O)CC3(C)CC3)C=CC4=NC=CC=N4
N#CC1=CN=C2C(Cl)=CC(C3=CC(O)=CC(C(N)=O)=C3)=NC2=N1
COC=C1C=C(NN=CC(=O)NC2=CC=CC(C3=CN=CC(CN4CCN(C)CC4)=C3)=C2)C=C1
C1C(C)(C)C=CC=C1N2C=NC(NC(CO)CC)=C(C3=CC(F)=CC(COCC(F)(F)F)=C3)C2=O
C=C1CNCCC2=C(CO)C=CC=3C1(OCC=CC=C(C4=CC(O)=NO4)C(Br)=C)CC(=O)OC2=3
CCNC1=C(C(=O)NC2CCCC3=CC=CC=C32)C(=O)C(NC4=NN(C(C)C)C=C4CC5CCCCC5)=C1
CC(C)C=1ON=C(COC=C2C=C(Br)C=C3C=CC=CC3=NC=C2)C=1C
NC1=CC=C(C(=O)NC23C4C5CCC(C4)C2C5C3)C=C1S(=O)(=O)C6=CC=C(F)C=C6F
CNC1=NC=CN1C2=CC=C(C#CC3=CC=C(CN4CCC(F)C4)C=C3)C=C2F
CNC(=O)C=CC=C(NC1=NC(N2CCCCC2)=NC3=C1CCN(C4=NC=CC=C4C(F)(F)F)CC3)C=C
COC=C1C=CCCN(C)CCC(=O)N2CCN(CC3=CC=C(C4=NC5=CC(OCCN6CCCC6)=CC=C5S4)S3)CC2=C1
O=C(O)C(NC(=O)C=CC#CC1=CN=C2N1C=C(Cl)C3=CC=CN=C23)C
O=S(=O)N=C(NCC1OC=C(Cl)C=C1Cl)CC=NC=C
CCCOCCNC(=O)C(NCCNCCO)=NC1=NC=C(C2=CC=C(OC)N=C2)C=C1
C=1CC=C(C(=O)NC2=CC=C(C3=CC=CC=C3S(N)(=O)=O)C=C2)N=1
CC1=CSC(N2C=NC3=C(C)N=C(OCCO)N=C23)=N1
CCNC(=O)C=C(C1=CN=CC(CC2=CC=CC(C3CCCNC3)=C2)=C1)N(C4=CC=C(F)C=C4)N=CNCC(C)(C)C
CCCC(=O)OCOC(C(=O)C=C1N(CC(N)=O)C2=C(F)C=CC=C12)CC(NC(=O)C3CCCCC3C)C(C)C
CCOCCNN=C1C(=O)C(NC2CCN(S(=O)(=O)C3=CC=CO3)C2=N)C1=O
CCCCCN(CCCCCC)C(=O)C(=O)C1=C(C2=CC=CC=C2)[NH1]C3=CC=CC=C13
NC1=CC=CC=C1N=C2CC=C(CC3CCN(CC4=CC=C(OCCC5CCCC5)C=C4)CC3)N(C6=CC=CC=C6)N2
CC1=CC(C(=O)NC(C)C2=CC=CC=C2)=C(O)C(OC3=CC=C(C#N)C(Cl)=C3)=N1
CCNC(=O)C=CC=CC1=CCCN1CCCC=CC=C(OCCF)C=C
COC1=CC(CC2CNCCO2)=CC=C1NC3=NC=C4C(=N3)C=5C(=NN(C)C=5C6=CC=CC=C6)CC4
CC1=CC=C(O)C=C1N2C(C3=NC=CC=C3Cl)=NC4=CC=C(NC(=O)NC5CC5)C=C24
CCN=CN1C=C(C2=CC=C(C(F)(F)F)C=C23)C=C1CCC3
CCCCC1CC(C2=CC=C(O)C=C2)CC3CCC1N3C
N#CC1=CC2=C(CCN3CCCC3C(C4=CC=CC(O)=C45)CN2CC(CO)C5C)C=C1
N#CC=CC=CC=CC=CC=C(CNC1CCCCC12)C=CN=C2[NH1]
NC1(C(=O)NCCC(N)=O)OC2=CC(C3=CC(F)=CC(Cl)=C3)=CC=C21
N#CCN1N=C(C=C2C=C(OCC3N4CCCC4CN3)C=C2)C5=CC=CC=C51
COC1=CC=C(NC(=O)OC=C2C=C(C)C(COC3=CC=C4C(=C3)OCC4CC(=O)O)=C2)C=C1
CC(C)OC1=CC=C(N=C2N=C(O)N(CCO)C(=O)N2CC3=CC=C(Cl)C=C3C=C1)F
O=C(NS(=O)(=O)C1=CC=C(OC2=CC=NC=C2)C=C1C3)CC=CC(C4=C(O)C=CC=C4)=C3
C1OC=CC=C[NH1]N=C1C(=O)NCCCCC2=CC=C(S(C)(=O)=O)C=C2C
CCCOC=CC=C(C1=CN=CC(C2=CC=N[NH1]2)=C1C)CNC(C)=O
O=C(NC1=CC=CC(NC(=S)N2CCCC2C3=CC=C(F)C=C3)=C1)CC4=CC=CN=C4
N=C(N)CC1CCC(OCCC(=O)C2=CC=NC=C2)CN1C(=O)C(C3=CC=C(Cl)C(Cl)=C3)CCC
COC=C1C(OC)=CC(N(CC#CC2=CC=CC(C)=N2)C3=CC=C4N=CC(CC(C)(C)CO)=CN3C4)=C1
C[N+1]1(C2)CC3CC1CC3(OC(=O)C4CCCCN4S(=O)(=O)C=CC=CO)C2
O=C(O)CCC1C(NC=NC(C=CC(F)=C2C=C(NC(=O)C3=NC=CC(COCCCOCCC)=C3)S2S)=CC4=CC)=CN=C4C1
CN(CC12CC3C(C1)C3C)C(=O)NOC=CC4=CC(C5=CC=NC=C5)=CC=C4N=C2
CC(OC1=CC=C(Cl)C=C1)C2=CC=C3C(NC4=CC=NC=C4)=CC=NC3=C2
O=C(NC1C(N2CCCCC2)CCCC1)C=CC=C(NC(=O)C3=CC=CC([N+1](=O)[O-1])=C3C)CF
CC(C1)CC(NC(=O)CC(C(=O)NCC(=O)NC#N)CCC2=CC=CC=C2C3=CC=CN4CCNCC4)C=C3C1
COC1=CC=C(C(C)=CC=2[NH1]C3=CC(O)=CC=C3C=2CC4=CC=CC=C4)C=C1
O=C(NC(CC1=CC=C2[NH1]N=CC2=C1)C(=O)NCC3=CC=C(Cl)C=C3CN4C=NN)C4NO
CC1=CC2=CC=CC=C2N1CCNC
O=C(NC1=CC=CC2=C1C3=CC=CC=C3SC2=O)C(S)CC4=CC=C(Cl)C=C4
O=C1NC2=CC=CC=C2C1=C3C=CC=C(CN4CCN(C5=CC=CN=C5)C4)OCC=CO3
O=C(O)C=C1C=CC(COCCCC(OC(O)=N)OCC2=CC=CC(Cl)=C2)=C1
O=CC(=CC1=CC=C(OCCC2CCCCC2)C(Cl)=C1C=C3C)SC4=CC=C(C(=O)O)C=C4CC=C3
CC(C)=NNC(=O)CC1CCN1C2=CC=C(C(F)(F)F)C=C2Cl
CC1=NN=CN1C2CCN(CCOC(C3=CC=C(F)C=C3)C4=CC=CC=C4Cl)CC2
C1CNC(=O)NC=CC=C1C=NN(C2=CC=CC(CN3CCNCC3)=C2)C(=O)CCCCCC
COC1=CC(NCC2=CC=C(C(F)(F)F)C=C2)=CC=C1N3C(=O)C=CC4=CC(S(=O)(=O)NC5=NC=CC=N5)=CC=C43
CC(C)C=1ON=C(C2=C(Cl)C=CC=C2Cl)C=1COC=CC=C(N(C)CC3=CC=C(C(F)(F)F)N=C3)C(F)=C
CC1=CC(NC2CN(CCOC3=CC=CC(C(N)=O)=C3)CC2)=NC4=C1CCCC4
C1C(C)(C)CCN1CC=CC(F)=CC(C(=O)O)=C
CC=1N=C(NC(=O)CCC(=O)N(C)C(C#N)C2=CC=CC=C2)SC=1C3=CC=C(C(F)(F)F)N=C3
CNCCN(C(=O)C1=CC2=CC(NC3=NC=CC(C4=CC=NC(N5CCN(C)CC5)=C4)=N3)=CC=C2)[NH1]1
NS(=O)(=O)C(F)(F)C1=CC=C(C=C(Cl)C(Cl)=CC(C(F)(F)F)=N)C=C1
CC(N=C(O)CC1CCCC1)CC2NC=C3C=C(C=C4N=CC(N(CCCCNCC)OCC(=O)C4)=C3)C2
C1OC=CN=CC(N2CC=NN=CC=CC(C(C)(C)C(N)=O)N2)C=C[N+1]1
COC(CCCC1=CC=CN=C1)CS(=O)(=O)C(C)(C)NC(=O)C(NC(=O)NC=C2C(OC)=C(N3CCCC3C)OC=C2C)(C)C
CC=C1C=CC=C2C(C(O)=NS(=O)(=O)C3=CC=CC=C3CC)=CC4=C2CCN4C(=O)C5CC5C=C1F
O=C(C1=CC=C(OCCCN2CCCC2COC3=CC=C(N4C=CN=N4)C=C3)C=C1)NC5=CC(C(=O)O)=CC=C5NC=NC6=CN=CC=N6
COCCC(NC(=O)C(CC(C)C)NC(=O)OCC1=CC=CC=C1)C(=O)C(=O)NCC2=CC=CC=N2
C1C2=NC=CC(N3CCC(N4CCN(C)CC4)CC3)=CC(NC5=CC=CC=C5C#N)=C2C1
COCCOC=NC=C(OC(C)C)C1(C=CN2C=C(C)C(Cl)=CC2=N1)Cl
NC1(C=CC=C(SC=CC=C(NC(=O)NC=CC=C(F)C(CN=O)F)C=N)C=C1)CCC
COC1=CC=CC(=O)CC(C(=O)C2=CC=CC=C2)CCC3CCC(=O)N3C(=O)NC(C)CC=C1
CC(O)C1=CC=CC(CNC2C(Br)=C3C(N)=NC(N)=NC3CCC2)=C1
C=1NC(=O)OC=CC=CC=1CNC(=O)N(C2=CC=CC(F)=C2)C(C)(C)C=C
CNC1CN(S(=O)(=O)C=C2C=CC(C=C3C=CC(COC4=CC=C([N+1](=O)[O-1])C=C4CS5CCC=O)N5C3)=C2)CC1
CC(C(=O)O)NC1=C2C=CC(=C1)N(S(=O)(=O)C3=CC(F)=CC(F)=C3Cl)NCC2
CC1=CC(C)=C(N2C(=O)N(C3CC4=C(SC5=CC=CC=C54)SC3)N(C)CC2)C=C1
NS(=O)(=O)C=CC=C(NC(=O)C1=CC=CC=C1OC([H])([O-1])C(=O)OC)C
CC=1N=C(C=C2N(C)N=C(C=CC(N3CCN(C(=O)OC(C)(C)C)CC3=NCN)=CC)[NH1]C2)C(Cl)C=1
CN(C)C1=CC(Br)=CC(=N1)CN(C2=CC(N3CCN(C)CC3)=NC(N)=N2)C
O=S(=O)(CC1=CC=CC([N+1](=O)[O-1])=C1N2C)CNCC2
CC=C1C=CC(NC2CN(C(=O)CNC(=O)C3=CC4=CC=CC=C4[NH1]3)CC2)=C1
CC=C1C=CC(C(=O)N(C)C)=CN1CC(O)C(CC2=CC=CC=C2)NC(=O)C3=CC=CC(O)=C3
CC(C)CCC(C)C(=O)N1CCC(NS(=O)(=O)C=CC2=CC=C(Cl)C(Cl)=C2)CC1
COCCN(C(C)=O)CC1CC2CCCCC2C1CO
C1OC=CC=CC=CC1OC(CC2=CC=CC=C2C3)=CC=CC=C3Cl
CC[NH1]C(C=CC(=O)NC1=CC(C=CC2(SC3=CC=C(C=C3C)OC(C)(C)C)C(O)=CS2)=CC)=C1
CC(C)C(NC(=O)C=CC=C1C=C(OCC2=CC=C(F)C=C2)C=CC1=O)C=O
C1NC(=O)C=C(C)N(C2)C=C3C=CC(C(F)(F)F)=CC(=O)N3C(CC=NCC#N)(F)C12
CC=1N=C(N)SC=1C=C2C=CC3=NC(C(F)(F)F)=CC=C3C(=O)N2C4=CC=CC=C4
COC1=CC=C(NC(CCC2CCCC2)=NC=C(C3=O)N=NN(C)N3CC)N=C1
CC1CCCN1C2CCNC3=CC=C(N4CCC5(CCN(CC(C)(C)C)CC5)C4=O)N=C3C2
C1OC=CC=C1C=NC(=O)NC2(CN)CC3=CC=C(C4=CC=C(C)C(F)=C4)C=C3CC2C=C
COC=C1C2=NC(N3CCCCC3)=NC(C4=CC=C(Cl)C=C4Cl)=C2C=C1OC
CNC1=NC=CC2=C(C3=CC=C(N4CCN(C)CC4)C=C3O)CC=CC12
C1S(=O)(=O)C=CC=C1CNC=NC=C(F)CNC2CCCN(C)CC2=N
NC(=O)N1C=CC=C(CNC(C2=NC=CC(C3=CN(C)C=N3)=C2)C4=CC=CC=C4F)C1
CC(C)(C)NC(=O)C=C1C=CC(NC=NC=C2C(C=C(CCNC3CCCCC3)N2C(=O)CC)=NN)=C1
CCCS(=O)(=O)NCCCCC1=CCC=C2N=C(C3=CC=CC=N3)OC12
CN(CC(C)C)CC1C2=CC=C(C=C2Br)OC3=CC=C(C(N)=O)C=C13
N#CC=CC(N=1)=CCN=C(NC2=CC=C(N3CCC(F)C3)C=C2)N(C4=CC=CC(O)=C4)N=1
CCN(C(=O)CO)C(C)C1C2CCC(CC1C3=CC=C(F)C=C3)N2
NC=NC(NCCN1N=C(C2=CC=CC=C2)C=C1C)OC=NC3=NC(C4=CC=CC=C4)=NN3
O=C1N(C=C2C=C(C3=CC=CC=C3NC4CCCC4)C=C2)CCOC(O)C(CN5CCCC5CO)C6CCCCC61
CC=C1C=CC(S(=O)(=O)NC2=NC3=CC(CCC4=CC=C(Cl)C=C4Cl)=CC=C3N2CCCN)=C1
COC1=CC=C(N2CCC(CCNC(=O)C=3N=C(C)N(CC4=CC=CC=C4Br)C=3C)CC2)N=C1
FC(F)(F)C=CC=CC(NC=NC=C(C(F)(F)F)C(NC1=CC=CC(Cl)=C1)=N)C=C
C1COC=COC1C=C2C=C(OCCCCOC3=CC=C(C4=CC=C(OC)C=C4)C=C3)C=C2N
CC=CC=C1NCCN(C(=O)C2=CC(=O)C3=CC=CC=C3S(=O)(=O)OO2)C1C=C
CCC1=CC(C2=CC=CC=C2)=CC(Cl)=C1OCCCOC3=CC=CC(C4SC(=O)NC4=O)=C3
C1=CC=C(N(CCC2=CN=C[NH1]2)C3=CC=C(OC(F)F)C=C3O)C=C1
CCN(C(=O)C1=CC=C(F)C=C1)C(C2)C=CC(C(=O)N3CC4CC3CO4)=C(Cl)C=C2Cl
CNCC(C)(CSC1=CC=C(C#N)C=C1)OCCF
N#CC1=CN=C(NC(=O)C2OC=CC=C(C3=NC4=CC(N)=C(Cl)C(Cl)=C4O3)C=C2C)N1
CCCOC=CC=C(C=CC=CC(C)=C(CC=CC(=O)NC)CF)C
O=[N+1]([O-1])C=CC=CCN1C=NN(C2=CC=CC=C2)C(NC3CCCNC3)=N1
C1C=CC=C1OC=C2C=C(C(C(F)(F)F)=N2)COC=N
NC=CC=CCOCCC1N(CCCN(CCC2=CC=CC3=CC=CC=C23)CCN4CCCC4CCC1)[O-1]
C1OC=CC=C1C=CN2C(CC(=O)O)=CN=C2C#N
O=C(O)C(CCCCCNS(=O)(=O)C1=CC=CC2=CC=CC=C12)C3=CC=CC=C3
CCOC1=CC2=C(N3CCN(C(=O)NCCCCC4=CC=CC=C4)CC3)N=CN=C2C=C1OCCNCCN5CCCCC5
C1OC=CC=C1CC2NCCN(C(=O)C(C)CC3=CC=C(C(F)(F)F)C=C3C)C2C=C
CC(C1)CC(C(=O)C(C)CC)(O)C(=O)N(C2=CC=C(C3=CC=CC=C3)C=C2)C1C4=CC=C(F)C=C4
CC(C(=O)OCC(=O)N1CCCC1C2OC=CC=C3C=COC4=CC=CC(Cl)=C34)=C2CC5CCCCC5
COC1=CC2=NC=CC(OCC3=NN=C4C=CC(C5=CC=C(C)C=C5)=NN34)=C2C=C1OC
CCCCCCCCCCCCCCCC1=CSC(NC2C=CC(C3=CC=CC=C3)=CC(OC)=C2)=N1
CC(C)(NC(=O)C=NC(C(=O)NC(CC1=CC=CC=C1)C(=O)NCC2=CC=NC=C2C)C=C)F
O=C(COC1=CC=C(Cl)C=C1)NC=CC=CCCCCSC(F)(F)CCC(C(F)(F)F)OC(=O)CC(F)=C
COC1=CC(C(=O)NCC2C(C(O)C3NCCC(NC(=O)C(N)CC4=CC=CC=C4C)C3CC5=CC=CC=C5)C2=CCOC)=C1OC
O=C1CC(C2=CC=CC=C2)C(O)(C3=CC=CC(O)=C3)C(=O)C4=CC=CC=C41
O=C(O)C1=CC=C(CN2CCN(C3=CC=CC=C3CNCCC4=CC(F)=CS4)CC2C)C1
COC1=CC=C(F)C=C1C2=CC(Cl)=CN=C2NC(N)=NC3=CC=CC=C3
C#CC1=CC=CC(NC(O)C2=CC=C(C3=NOC(C4=CC=CC=C4)=N3)C=C2)=C1
C1OC2=CC=CC=C2C(=O)C=CC=C1CSC3=NN=NN3C=CC4=CC=CC=C4
NC1CC1C2=CC=C(NC(=O)CCC3=CC(O)=CC=C3CC4=CC=C(O)C=C4)OC=C2
CC(C)COC=C1C=C(COCC2CC(O)C(O)C2CSC3=CC=C(Br)C=C3CN)OC=C1
O=C(O)C=CC=C1C(C2=CC=CC(=C2)C(O)C3=CC=CC=C3C4=CC=C(F)C=C4)CCCC1
O=C(NC1=CC=C(C2CNCCO2)C=C1C3)CC=C(C(F)(F)F)C=C3
C#CCOC1=C(N)N=CN=C1N2CCC(C3=NC(C=C4C=C(OC(F)F)C(OC)=C4)=CN3C)CCC2
CN(C)CCN(C)C(=O)C1=CC=C(NC2=CC=CC(NC(=O)C3CC3)=C2)C(F)=C1
CN1CCN(C2=CC=C(NC3=NC=C4C(=N3)C=5C(=NN(C)C=5CC6=CC=CC(C(F)(F)F)=C6C)C4)C=C2)CC1
C1OC=CC=C1CN(C(=O)N2CCCC2)CCOC
CN1N=C(C2=CC=C(F)C=C2)C(C=3C=CC4=NC(N=C(O)C5=CC=NC(F)=C5)=CN4N=3)=C1N6CCN(C(=O)OC(C)(C)C)CC6
C1OC=CC=CC1(S(=O)(=O)C2=C3C=CC(=C2)CN(CC=C(Cl)C(F)=CC(C(F)(F)F)=CCl)C3CNC)OC
CC(CCNC(=O)C1=C(F)C=NC=C1Cl)N2CC(F)(F)CC2CN(C(O)=NCC3CCC(C(=O)N(C4)CCCC4)C3)C=O
N#CC=CC1=CN=C(C=CC=C(NCCCOC(C)(F)F)CN)C(CN2CCOCC2)=C1C=C
O=C(C1=CN=CC=CC(C=NC2=CC(Cl)=C(Cl)C=C2O)C(Cl)C=C1NC3=CC=C(Cl)CCl)C3
COCCNC1=NC=CC=C1C(=O)N2C(C(=O)NC(CC(=O)O)C3CCCC4=CC=CC=C4O3)=C(OC2C)CCCC
CC=C1C=C(SC2=CN=C(N3CCNC3=O)S2C)C1N=C(O)C4=CC=C5[NH1]C=NC5=C4
CC1CCNC1CC=C2C=C3C(C4=CC=CC=C4Br)=CC=CC3=N2
COC1=CC=CC=C1CCC(=O)NS
CCCC(=O)NCCC(NN=C(C1=CC=C(NC(=O)NC2=CC=C(NC3CN(C(C)=O)C3)C=C2)C=C1)C4=CC=CC)=C4
O=C(C=C1C=CC(OCCC2CSC(=O)N2)=C1)N3CCCC4=CC=CC=C43
CN(C)C(=O)OC1(CCCCNC2CCC(NC(=O)C3=CC=C(F)C=C3)C2)CCCCCC1
O=CN=C(C=C(C1=CC=CC=C1SC(F)F)F)CCO
COC1=CC=CC2=C1CC=3C(C(=O)NC4=CC=C(Cl)C=N4)=N[NH1]C=32
O=S(=O)NC=C(NC1C(C2=CC=C(Cl)C=C2)C1C3)C(Cl)C=CC=C3
CC(OC=CC(F)=C(C=CC=1C(C2=CC=CC=C2)=N[NH1]C=1C=O)[NH1])N=C3C=CC=CN3
COC1=CC=C(C2=CC=CC(NC3=CC=CC(C(F)(F)F)=C3)=N2)C=C1NC(=O)C=CC=CC(S(=O)(=O)NCC(F)F)F
COC1=CC=CC=C1N2CCN(CC(Cl)(O)C3=CC=CC(Cl)=C3Cl)CC2
C1C=C(CCC2NCC(F)(F)CC2OC=N)N1C3=NC4=CC=CC=C4S3C(=O)NC(C)C
CC=C1C=CC(C2=NC(C3=CC=CC=C3Cl)=NC(N)=NC=C(Cl)C=C2)C=C1
O=C(NNC(CC1=C[NH1]C2=CC=CC=C12)C(=O)NCCCCOC3COCCO)CC3NO
CCNC1CCN(C=CC(N2CCN(C)CC2)=NC(N)=N)CC1
COCC1=CC=C(C2=NC(C(N)CC=O)N=CN2CC3=CC(Br)=CC=C3OCC)C=C1
COC=C1C=CCCC(O)CCC2CCC3=CC(COC(=O)C(C)(C)C3)=CN2CC=C4C=C(N[N+1]5=CN=CS5)C=C4C1
CN1N=CC(C(=O)N2CCC2)=C1C(=O)N3CCCN(CCC(C4=CC=C(F)C=C4)(C5=CC=C(F)C=C5)C6=CC=C)C=C6C3
O=C(NC1=CC=C(F)C=C1)C2=C(C3=CC=CC=C3)N=CC4=CC=NN24
CC1=CC=C(NC(=O)NCC2=CC=CC=C2)C=C1N3C(=O)CN3C4=CC=CC(OC(F)(F)F)=C4
COC=NC=C(C1=NC=C(N1C(C)C)C(C2=CC=C(Cl)C=C2)N(C=C3C(C)=CC(CC)=C3)C=O)C(OC)=N
CCNC(=O)C(C)CC(O)C(C1=CC=CC=C(C=CC2=CC=CN=C2)C=C1)CC(F)(F)F
COC1=NC=C(C2=CC=CC(NC(=O)C3=CN(C)N=C3C(F)F)=C2)C=N1
CC12C=CC(=O)NC1CCCC2CC3C(C)C(C4=CC=C(C5=CC=CC(C#N)=C5)C=C4)=NOC(=O)C=CC3
C1NC(=O)C2=C1N=C3N2CCCN3CCCCCCC=4C=C[NH1]N=4
N#CC1(C=CC(CC(O)=NNC2CC2)=C(F)C(C(F)(F)F)=C)CC1
COC=C1C2=C(C3=CC(C(=O)OC4=CC(OC)=C(OC)C=C4OC=C)(C3)COC=C2NC=O)C5=CC=CC=C5NC=C1
NC1=NC(NCCNC2C(C3=CC=CC=C3)CCCC(O)C2=NC4)=NC(C5=CC=CO5)=NN14
CC(C)C(NC(=O)CC1=CC=CC(O)=C1)C(=O)NC(CC(=O)O)C(=O)COCOC(C)(C)OC2=CC=CC=C2
CC(C)(O)C1=CC=CC2=C1CCC(SCC(C3C(=O)O)CC3)CC(=O)C2(C)C
C1C=C(C)C2=C(O)C=C(O)C=C2OC1(C3=CC=C(O)C=C3)CC(=O)[NH1]
CN1C=C(NC2=NC=C(C3=CC=CN=C3N4CCC(O)C4)S2)C5=C(N)N=CN=C51
N1C=NNC=C(C(=O)NCC2=CC=CC=C2)C(C)=CS1
CCC1CNCCN1C2=CC=CC(=C2)CNC(=O)COC=C(C3=CC=C(CN4CC(C(=O)O)C4)C=C35)C=C[NH1]C(=N)C5
CC1=CC=C(C(C(C)C2)=NC=CC=C(OC(F)(F)F)C(N(C)C)=C2)C=C1Cl
CC1=CC=CC(NS(=O)(=O)C2=CC=C(C(C)(O)C3=CC=CC=C3)C=C2)=C1NC4=C[NH1]N=N4
N=1CCSN=C(NC2CCCC3=CC=CC=C32)C=1C4=CC=CC=C4
C1NC=NC=C1C2=CC=CC(OCCCC(=O)O)=C2C
ClC1=CC(Cl)=CC(COCC2(C3=CC=CC=C3)CCNCC2)=C1
CCOC1=CC=CC=C1C2=CC=CC=C(C3=CC=C(C(=O)O)O3)C2
C[N+1](C1)CCC(OC(=O)C(O)(C2=CC=CC=C2)C3CC4CCC34)CC1O
C1CC=CC=C(N2N=C(C(C)C)C=C2C=CC(NC3=CC(Cl)=CC(C(F)(F)F)=C3N)C=N)OC=C1
N#CC1=CN=CC(OCCCCCC(=O)O)=CN=C1NC2=CC=C(F)C(F)=C2
C1CON=C(C2=CC=C(Br)C=C23)CCCN1C(C)CCN3C(=O)C=C(C4)C=CC=CC=C4NC
O=C(OCC#CC1SC=N[NH1]C(C2=CC=CC=C2Cl)=CC=C1)C3=CC=CC=C3
CC1=C(NC2=NC3=CC=CC=C3[NH1]2)N=C4C=C(O)C=C(Cl)C4=C1N5CCOCC5
NCCC(=NOCC(=O)NC1=CC=CC=C1C2)CC=C(OCC(=O)O)C=C2C=C3C=CC(CSC4=CC=CC=C4C)(O)C=C3
O=C(NCC12CC3CC(CC(C3)C1)C2)N4CCC(OC5=CC=C(Cl)C(Cl)=C5)CC4
CC1=C(N(CC2=CC=C(OC(F)(F)F)C=C2)S(=O)(=O)C3=CC=C(C(=O)O)C=C3)N=CC=CC=CN1O
CC(C)(C)C(=O)CC1NC(C(=O)NC2CC(O)CN2CCCC=NC)(CC3CCCC3)C1C4=CC=CC=C4
CC=C1C=CC(NC=C2C=NC3=CC(NC4=CC=CC(CN(C)C)=C4)=NN=C23)C=C1F
O=CC=1[NH1]N=C(C2=CC=CC(OC3=NC=CC=C3C4=CN=CN=C4)=C2)C=1C5=NC6=CC=CC=C6O5
CCN(CC)C(=O)C=CC=C(C=C1C(N=C(C)O)=C2COC(CN)=NC12)C=C
C1OC=CC=CC1C2=CC(C3=CC=C(Cl)C=C3)=NNC=NC=N2
N#CC(CC1=CC=C(N2CCCS(=O)(=O)C2)C=C1)C(F)F
C1C2=NC=CC1(NN=CC(C(=O)C3=NC4=CC=C(N5CCOCC5)C=C4N3CC6=CC=CN)=C6C)O2
OCC1=CC=C(CNC2=CC=CC=C2)C=C1O
N#CC1=CC=NC=C1C2=CC=CC(C3=CN=CC(NC4=CC=C(O)C=C4)=N3)=C2
O=C(C1=CC=CC=C1)NCCC2OC=C(C3=CC=C(NC(=O)N4CC5=CC=CC=C5C4)C=C3)CC2
CC1=C(OCCN2CCC(F)CC2)C3=C(C=CC=C3NC=4C=NN(CC(F)F)C=4)N1CCCCC5CC(C)CCC5
CCCC1C=NC(C)(C(=O)CCCC)NC(C)=CC2=CC(C)=CC(=O)OC2=N1
CC1=CC(=O)OC2=CC(OCC3=CC=CC(C(C)CCN(C)C)=C3)=CC=C12
CC=C1N=CC(C#N)=C(N2CCC(OC3=CC=CC4=C3CCOC4)CC2C)C1
NCC1CN(C2=CC=CC(C3=C[NH1]C4=CC=C(CC5=CC=CC=C5)C=C34)=N2)CC1
N=C(NNCC=CC1=CC=CC=C1)N2C3CC4CC(CC(F)(C4)C3)O2
C=C(CCOC1=CC=CC=C1)NC=C2C=C(CC3=CC=CC(C(=N)N)=C3)N=CC=N[NH1]C2
CNC1CCCCC1CC2=C[NH1]C3=CC=C(C#N)C=C23
CNC(=O)C=C(NC1=CC=C(Cl)C(Cl)=C1F)OC=O
CCC=C(C)NN=C(C=C1CN=CN(C)C(=O)C=2SC=CC=2C)C=CC1
C1OC=CC=CC1CN2CC(C(=O)NC(CCCCNC(=N)N)CCC(=O)OCCC3)=CC(CNS(C)(=O)=O)=CC=C32
COC1=CC=C(CCNC2=NC=CC(NC(=O)C3=CC=NC=C3)=C2C)C1OC
CNC1=C(CC(=O)NC2=CN=CC(C(=O)NC3=CC=CC(CCN(C4)CC4)=C3)=C2C)NC5=CC=C(Cl)C=C5N1
O=C(NC1=CC=C(F)C=N1)C(CC2=CC=CC=C2)NC=3C=C[NH1]C(=O)C=3
CC=NOC(NC=NC(C1=CC=C(NCCCF)C(F)=C1)=NC=2[NH1]C=NC=2)C=CC
CC(C)S1SCN=C(CCN2CCN(C3=CC=C4[NH1]C=NC4=C3)CC2)[NH1]C(=O)[NH1]CN1C5CCCCC5
O=C1NC2=C(Br)C=CC=C2C1=CC3=C[NH1]C4=NC=CC=C34
O=C(NCC1CCOCC1)C2=CN=C(NC3=CC=CN=C3OCCOC)C=C2C4CC4
CNCCC1C=C2C=C1NC3=NC(C4=CC=CC=C4)=NC=C3CSC=CC2
CCCN(CCC)C(=O)C=C1C2=CC=C(CN(C(=O)C3CCC3)S(=O)(=O)C4=CC=CC(OC)=C4C)C2NC(=N)C1
O=C(O)CCCCCCCCOC1=CC(C2=CC=CN=C2)=CC=C1C3=CC=CC=C3
O=C1C(O)=C(C2=NC=C(C3=CC=CC=C34)O2)C=NC(C(F)(F)F)=C14
N=CC1=CC2=C(NC3=CC=C(CCCNC4CCCCC4)C=C3)C=CN=C2[NH1]1
C#CCOC1=CC[NH1]C(=O)C=C1C(=O)CCC=NN(C(C)C)C
CC(C)C=NN=CC1=CC=CC=C1NC2=CC=CN=C2O
CC(=CC(=O)NC12CC3CC(CC(C3)C1)C2C)CC4=CC=C(C5=CC=CC(Cl)=C5)C=N4
CS(=O)(=O)C(NCCC(O)CNCCC=C1C=CC2[NH1]C=CC=C12)C3CCCCC3
CC=1N=C(NC2=CC=CC(CN3C=CC(OCC4=CC=C(Cl)C=N4)=CC3=O)=C2S)C=1NC5CCCCCC5
CC(C)(C)OC(=O)CNC(=O)C(CC(N)=O)NC(=O)C1C=CC=C1C2=CN(C3=CC=CC=C23)CCC4CCCC4N
CCCNC(=O)NC(CC1=CC=C(F)C=C1)C(=O)CN(C(C)CC2=CC=C(F)C=C2)C(=O)C(C)(C)CCCC(=O)NO
CN(C)C=CC=C1N=CC=CC2=CC3=CC=CC=C3C=C2O1
COC1=NC=C(NCC2C=C(C3=CC=C(OC(F)(F)F)C=C3)CC=CN=C2)C=C1NS(=O)(=O)C4=CC=CC(C(F)(F)F)=C4
N1S(=O)(=O)C=CC=C(CN=C2S=3C=CC4=C(C=CC=C4N2)N=3)C1
CC1=CC=C(F)C=C1C2=CC=CN3N=C(NC=C4C=C(S(=O)(=O)NCCN5CCOCC5C)C4)N=C23
N#CC1CCCCC1N2C=C(C(N)=O)C(NC3=CC=C(Cl)C=C3)=N2
N#CCCCNCCCN1C=CC2=C(C3=CC=CC(O)=C3)C=CC=C21
COC1=CC=C2C(=C1)C3COC2CNCCC4=CC=CC=C4CN3S(=O)(=O)C(C)CCC
C1NC(=O)C=C(N2CCOCC2)N=C3C=CC(C=4C=CN(C)N=4)=CC3=C1
COC1=CC=C(C2=CC=C(OC)C(C(F)(F)F)=C2)C=C1N3C=NC=NC=C(N4)N=C(NC5CC(C)(CNC(N)=O)N5)CN=C34
CCCCN1C(CN2CCC(O)CC2C(F)F)=NC3=CC(C4=CC=C(O)C=C4)=NN31
N1C(=O)C=CC=CC=C1NCC=CC=CC(NC(=O)C2=CC=C(F)C=C2Cl)=C
OCC1OC(N2C=C(NC3=CC=CC(CCC4CCCCC4)=C3)C5=C(F)C=CC=C5N=C2CO)C(O)C1O
CC1=CN=C(C2=CC(NS(=O)(=O)C3=CC=C(C=CC(=O)NO)C=C3)=CC=C2Br)[NH1]1
N#CC1=CC=C2C(=C1)CN(S(=O)(=O)C3=CC=C(C4=CC=CC=C4O)C=C3)C2
CN(C)CC(=O)NC1=CC=C2N=CN=C(N3C=CC=C(NC(=O)N4CCN(CC5=CC=CC(C(=N)N)=C5)C4=O)C(Cl)=C3)C2=N1
O=CC(O)=C(O)C=C(C1=CC=CC=C1)C(C2=CC=CC=C2)=CO
[H]C([H])([H])N(C(=O)C1=C(F)C2=CC=C1Cl)C=CC=C2C=CC(C(C)=O)C(N)=O
CC1CCN(C=NC(N)=C(CC(C)(C)ON)CC)CN1C2CCN(C(=O)C3=CC=C(OC)C=N3)CC2
N=C(N)C1=CC=CC(OC(CNS(=O)(=O)C2=CC=CC=C2)CCCCCC)=C1
N=C(N)C=CC1=C(OCC(=O)NNS(=O)(=O)C2=CC=C3C=CC=CC3=C2)C4=CC=CC(Cl)=C14
CN(C)C(=O)C1=NC=CN=C1NCCCN2CCN(CCC3=CC=CC(CN4C=NC5=CC=CC=C54)=C3)CC2
O=C(NCCCC1=CN(C2=CC=C(O)C=N2)C=C1)C(C3=CC=C(Cl)C(F)=C3)NC4=CC=CC=C4
CCOC1=CC=C(C#CC2=CC=C(CC(C)NC(C)=O)C=C2)C=C1
CCCC(=O)NCCC(=CC1=CC(C(F)(F)F)=CC=C1OCCNC)CCCCNC(=O)NC(C)(C)C
COC=CC=C(N1CCC(NC2=CC=C(C#N)C(Cl)=C2C)C1OC)CCl
COC1=CC=C(NC2=NC(N3CCOCC3C)=NC(C4=CC=CC(CN)=C4)=N2)C=C1OC
COC1=CC=C(C=C1OC)C=2[NH1]N=CC=2CCN(C3=CC=CC(C(F)(F)F)=C3)C
O=C(NCC12C(C3=CC=CC=C3)C1C)NCCC2N4CCC5(CCNCC5)C4
CC1=CC=C(C2=CC=C(C(=O)NC(CCN3CCC(C4=C[NH1]C5=CC=CC=C45)CC3)C(C)COC=C)S2C)N1
O=C(NCCN1CCCC1CCC)OC(C2=CC3=C(F)C=C2)=NC=CC(C4=CC=C(I)C(F)=C4)=NN3
C12C=CC=C2C=CN(C)C(=O)C1=NC3=CC4=C(N=C3C)CCNC4COCCC
O=C(NC=1C=CN(C2=CC=CC=C2)C=13)NCC(O)CSC4=CC=C(F)C=C43
CCC(=O)N(CC(=O)O1)C=CC=C(C2=CC=NC(NC3=CC=C(C)C=C3)=C2)O1
COC=C1C=CCNC(=O)N2CCC(C3=CC=NC=C3)(C4=CC=C(F)C=C4C)NCC2C=N1
CCCC1CC2=C(F)C=CC=C2N1C(=O)C(=O)C=CC(C3=CC=C(C#N)C=C3)=C4C=CC(OC)=CC4=N
O=C(NC(CCO)C1=CC=CC=C1)C2=CC=C(NCCOC3=C(O)C=CC4=C3C5CCC4C5CCl)N2
CNC1CC2=CC=CC=C2C(C#CC3=CC=C(F)C=C3)=N1
CCOC1=CC(CC(=O)O)=CC=C1C2=CC=C(F)C=C2NC(C)=NCCNC(=O)NCC3=C[NH1]C4=CC=CC=C34
C1=CN=C(N2CCCCC2)C=C1C3=NC=CN(CC4=CC=CC=C4)CC(F)=CC=CN3C
CCNC1=NC=C(Cl)C(N2CCN(C3=CC=C(CCN(C)C)C=C3F)CC2)=N1
COC1=CC=C(CC(=O)O)C=C1C2=CC=C(F)C3=C2CN(C(=O)OCC4=CC=CC=C4)CC3
CNC1CC=2N=C(NC(=O)C=C3C(CNC4CC(C(O)=NC5CCCCC5)CCC4)=CC=C3)[NH1]C=2C1
CC(C)N1C=C(C(=O)C2=CN=CC(NC(=O)CC3=CC=C4C(=C3)OCO4)=C2)C5=CN=CN=C51
O=C(NC1CCC1)C2=CC=CC=C2NC34CC5CC(CC(C5)C3)C4
O=C(O)C(C1CC1)N2CC=C(C3=CN=CC(C4=CC=CC(OCCCC(F)(F)F)=C4)=C3)CC2
CC1=CC=CC1NC2=CC(C(N)=O)=CC[NH1]N=CC2
CC1=C(Cl)C=C(Cl)C=C1CCCN(CC2CN(C(C(=O)N)CC3CC3)CC2C4=CC=CC(F)=C4)F
CC=NOC(CNC1CN(C=CC=C(N2C3=NC(=N)CC(C)(C)C(C)CC(=N)N3S2=O)C=O)O)CC1=O
CC1=CC=CC(C)=C1C=C2C(C)=C3N=C(NC4=CC=C(F)C(OCCNC5=CC=CC=C5)=C4N)NC3=C2
COC=C1C=C(NC(=O)NC(CCC2=CC=CC=C2C)(O)NC3CCN(C4CC4)CC3)C(C5=CC=C(C#N)C=C5)=C1
CC1CN(C2=NN=C(CC3=CC=C4N=CC=CC4=C3)N2C5CC5)C(=O)C1(C)C
COCCNC1CN(C=C2C=C[NH1]C(=O)C(NC3=CC=C(N4CCN(C)CC4)C=C3)=NC=C2)CC1
COC=C1C=C(NC(C=2N=CC3=CC(N4CCC(O)C4)=NN3C=2CC)C5=CC=CC=C5NNC)C1=C
NC1=CC=C(CC(NS(=O)(=O)C2=CC=C(C3=CC=CC(Cl)=C3)C=C2C)(O4)CC4N)C1
CC=NC=1SC(C)=C(C)C=1C(=O)N2CCCC3(NCCC(O)(C4=CC=C(Cl)C=C4)C3)CC2
C=C(C)CNC(=O)OC(C)(C(=O)NO)C(CC(C)C)C(S)CCC(=O)OC
CC=C(C(=O)C(N)=O)C=C(NC(=O)C1=CC=C(C#CC(O2)CCCC2)C=C1)C=NC
COC(=O)C(=O)CCCCOCCCCCCCCNC(=O)NC12CC3CC(CC(C3)C1)C2
C1NC(=O)C2=C(N3CCC(O)CC3)C=CC(C4=CC=C(CF)N=C4)=C21
CC1=NC=CC=C1C(=O)NCCC(C2=C3C=CC=C2)CCC(C4=CC=CC=C4)CC3
O=C(NC1=NN=C(C2=CC=CC=C2)S1)C=CC3=C[NH1]N=C(C=CC4=CC=NN4C(F)F)C=C3
CCNC1=NC(NC2=CC(NCCNC3=CC=CN3C4=CC=CC(C)=C4)=CC=C2OC)=N1
CCCN=C[NH1]C(NCC1C=NC2=CC=CC=C21)=NC(CC3=CC=CC=C3)=CC(=N)O
COC1=CC2=C(C=C1OC)CN(C3=C(F)C=CC=C3N=C(O)N4CC5=CC=CC=C5CC4)CC2
CCCCCC1=C(C(=O)CCC)SC2=CC=C(OCCCF)C=C2OC1=O
N#CCNC(=O)CC1=CC2=C3C(=C1)CCOC3=NC(C4=CC=CC(CO)=C4)=NN2C
O=C(N1CCN(C(C2=CC=CC=C2)C3=CC=CC=C3)CC1)NCC4=CC=C(N5C=CC=N5)C=C4
CCNN=NCCCN1CCN(C2=CC=C(OC3=CC=NC(NC4=CC=C5C(=C4)CCC5)=N3)C=N2)CC1=N
NC1CCCC(CNC2=NC(NCC3CCCCC3)=NC(O)=C2C(F)(F)F)CC1
COCCC1SC=CC(C2C(CC3N(C)S(=O)(=O)CC3CC4=CC=C(C)C=C4)C(O)CC(C)(C)C2COC1)=O
C1NC(=O)C(C2=C(Cl)C=CC=C2Cl)=CC=CN=C1NCCC(NCC(O)COC3=CC=C(O)C(CN)=C3C)N=C
COC1=CC2=CC(=C1)N=C(C3=CC=C4N=C(NC(=O)C5CC5)SC4=C3)N2C6CCCCC6
O=C1C2=CC=CC=C2S(=O)(=O)N1C3=CC=C4C(=C3)OCO4
O=C(NC1C2=CC=CC=C2CC1)OC3=CC=C(NC4CCN(CC5=CC=C(F)C=C5)CC4)N=N3
COC(=O)C=1N=CN(C2=CC=C(OC(F)F)C(Cl)=C2)N=1
CN(C)CCN(C)CCC(C1=C2C=C(F)C=C1)OCC3=CC(C=CC(=O)NO)=CC=C3C2
O=C(NCC1=CN(C2=CC=CC=C2)C3=CC(Cl)=CC=C3C1=O)CCS(=O)(=O)C4=CC=C[NH1]4
COC=C1C(C2=CC(CCN3C=CC(=O)CCC3)=CC=C2N)C=4C=C(CCC(C)(C)C)C=4CC(OC)=C5NC15
O=C(N1CC(F)(F)F)CC2=CC=CC=C2NC1S(=O)(=O)C3=CC=C(C=CCN4CCCC4)C=C3
CNC(=O)C(CC1=CC=C(OC)C=C1)NC(=O)C(O)(C2=CC=CC=C2)CC3CCCCC3
CC(O)CNS(=O)(=O)C1=CC=C(NC(=O)NC2=CC=CC(NC(=O)NC3CCCC3)=C2)C=C1
CN1CCN(C=CC(CCNCCOC=CC=C(C=2C=C(NC(=O)NC3=CC=C(Cl)C=C3)C(=O)[NH1]N=2)C=C)=CCF)CCC1
C1C=2[NH1]C3=CC=C(F)C=C3C=2CCOC=CC=C1CC(COC(C)=O)=NC=CC4=CC(OC)=C(OC)C=C4C(F)(F)F
FC=CC=C(CCOC=CN(C1C2C3NC4C2[N+1]3(O)C4CC1)C(=O)CC=C)F
O=CCNCC=CC=CN1C=NC2=CCC(=O)N(CCCCCCC2)[NH1]C1
O=C(NO)C=C1N=C(NC(CCCC2N)N=CC3=CC=CN23)N=C1C4=C(Cl)C=CC=C4Cl
N#CC=CC(F)=CCC(CC(N)CNCC(O)COC1=CC=C(NC2=CC=CC(Cl)=C2)C)=C1C[NH1]C
N1=C(N)C=CC=C(O)C1C2=CC=C(CN(C3CCOCC3)SC4CCOC(F)F)C4C=C2C
CC(C)(CNCC(O)COC1=CC=CC=C1)C=C(Br)C=CC=C(C)N
FC=CC=CCNCCC(NC1=CC=CC=C1C2=CC=CC=C2)C
CC(C1=CC=C(Cl)C(Cl)=C1)NCC(O)COC2=CC=C(NS(C)(=O)=O)C=C2
CCN1N=C(OCCO)SC2=C1CCCN2C(=O)C3=CC=CC=C3Cl
FC1=CC=C(NC=NC=NNC2=CC(C=3C=N[NH1]C=3)=CC2)C=C1
COC(=O)C1=CC=C(NC2=CC=C(Br)C=C2F)C(C(=O)CCC3NCCN(C4=CC=CC=C4C)CC3)=C1
OCC(O)COC1=CC=CC=C1CC2(CC3=CC=C(Cl)C=C3Br)CNCC2
C1=CC=C(CONC2=CC=C(C3CNCCO3)C=C2)C=C1
O=C(NC(C1=CC=C(Br)N=C1)CCC2CC2)C3=CC4=CC(Cl)=CC=C4[NH1]3
O=CN=C(O)C(C1=C2C=C(COC3=C4C=CC=C3C=CC=CC=CC2(C5=CC6=C(C=C5Cl)OCO6)CF)C4)O1
O=C(NO)CCOC1=CC=C(OCCC=C2N=CN=C2)C=C1
COC=CC=CS(=O)(=O)N(C)C1=C(C(=O)NN)C=CC=C1C(C)COC=C
O=C(O)C1=CC(C23CC2)=CN1CC=CC=CCNCCC3(CNS(=O)(=O)CC4CC4CC)C=C
NC(=O)C=CC(SCCO)=C(Cl)C(C(=O)NCCCCNC1=NC(C2CC2)=NO1)=CCl
CC1(C2=CC=CC(O)=C2)CN(C3=NC=C4C=CC(C5=CC=CC=N5)=CC4=N3)CC1
N=C1[NH1]C2=CC=CC=C2NC(=O)N(C3CCOC4=CC=CC(CN5CCCCC5)=C4)N=CN=C13
C1NC(=O)C=C2C=CC1(C=CC=C3C=C(NC(=O)CC4=CC=CC=C4)C=CC3=N)C2
O=C(O)CN(CC1=CC(Cl)=CC=C1C(F)C2C)CCOC(CCl)C2
CN1CCC2C1C=3N=C(C(=O)C4=CC=CC=C4)OC=3C5=C(O)C=CC=C52
OCC(O)C1=CN=C(NC2=CC=C(N3CCC(O)C3C4=CC=CC=C4F)C=C2)C(Cl)=C1
CCOC1=CC=C2C(=C1)C(NCC3=CC=C(C(=N)N)C=C3)C(C(=O)N4CCC4)C2=O
N#CC(C1=CC2=C(CNC(=O)CC(S(=O)(=O)C3=CC=CC=C3Cl)CCCC=C2O4)C=CN=C4C)ON=C1
COC1=CC=CC2=NC=C(C(N)=O)C(NC3=CC=CC(Cl)=C3)=C12
COCC1=CC=C(F)C=C1C2CC(F)C(=O)N2CC3=CC=C(OC(F)(F)F)C(Cl)=C3
C=C(C)C1=CC=C(C(N)CN2CCSC2)C=C1
CN(C)CCN1C(C2=CN=C(N)C(Cl)=C2)=NOC1C=NC=CC=CC(S(=O)(=O)NC3=CC=CC=C3)Cl
CC=C(C1CC1)N=CC=CC(NN=CCC(=O)[NH1]C2=CC=C3C(=C2)OC)O3
O=C(NC1CCCC(C12)C(=O)NC(CC3CCC3)CC4CC)CC42C5=CC=CO5
O=C(CC1=CC=CC2=CC=CC=C12)NC=C3C=C(CCCCC=NN=C(NC(=O)CC4=CC=CC(NCCN5CCOCC5)=C4)S)N=N3
COC1=CC=C(F)C=C1C(C)(C)CC(O)(CNC2CN(C)C(C)CC2C3=C)C=CC(F)=C3
COC(=O)C=CC(C)=CC(CC(C(=O)O)C(C1=CC=C(OC)C=C12)C(O)CCC(C2)=O)S
CCNC(=O)NC1CC2=CC=C(C=CC=CC(NC3=CC(CS(C)(=O)=O)=CC=C3)F)CC=C2CC1
CC(C)(C)C1=CN(CCOC2=CC=C(C#CC=CC=C(NCCC3=CC(C(F)(F)F)=CC(C(F)(F)F)=C3)N=N)C=C2)C1
C1S(=O)(=O)CC1C2=NOC(C3=CC(Cl)=CC(=N3)C(O)(C(F)(F)F)CCS)=N2
COC1=CC=C(OC)C=C1CC2=NC=C(N2C(C)C)C(C(=O)NN3CCCCC3)CN(C)CC=NNC
NC1(C=CC2=C(C3N=CC(Cl)=CN3C2C4=CC=C(Cl)C(Cl)=C4)C=C1)CCC
CC1=NN(CC2=CC=C(NC(=O)C3=CC=CC(C)=C3)C=C2)C(C)=C1CC(=O)O
CCC(C)C(N)CN(C(=O)C1CC1C2=CC=CC=C2)C3=CC=C(C4=CC=CC=C4O)C=C3
COC1=CC=CC=C1OC=2CCN(C3=NN=C(C4=CC=CC=C4Cl)N3C5CC5)CC=2
CC(F)C(=O)NCC1=CC=C(S(N)(=O)=O)C=C1
C=C1N=CN=C(C2CCN(CC3CN(C4=CC(F)=CC=N4)CC3C5=CC=CC=C5)CC2)C(C6=CC=CC(Cl)=C6)=C1
CC(C)C(=O)C1=C(NC2=CC=CC(CC3=CC=CC=C3)=C2S)C(=N)N1CC
CCCNC(=O)C=CC=C1C=CC(C2=CC(C(=O)NCCCCNC3CC4=CC=C(OC)C=C4C3)=CC=C2)OCC=CC=C1N
CC(C1=CC=CS(=O)(=O)CCC(C(=O)OCC2=CC=C(C(=O)O)C=C2C3)CC3C(=O)NOC=C14)CCCCCC4
NC1=CC=C(C2=C(O)C=CC=C2F)C=N1
CC(C)N1C=C2C=C(S(=O)(=O)C3=CC=C4C=CC=CC4=C3)C=CC(C(=O)O)=C2C5=C(Cl)C=CC=C51
CCN(CC1CCN(C=CC=C(CN(C2=CC=CC=C2Cl)C3=CC=CC=C3)C=C)CCN1)C4CCCC4
C123CC=NC=CC(C=NC1(C=CC4=CC=C(C5NCC(C)(O)C5C)C=CC=C4)C2)N(C)C3=O
CN(C)C(=O)C1CCC1C(=O)N2CCC(C)(CNC(=O)C3=CC=CC(I)=C3C)C2
O=C(NCCC#CC=C1C=CC(C(F)(F)F)C=N1)C2=CC=CC=C2NC=C3C=NC4=CC=C(NC5CCCNCC5)N=C34
CC(C)OC=C1C(C2=CC=CC=3C(CN4CCNCC4)=NOC2=3)=NC=N1
C1=CC=C1CNC=C(CC2=CC=CC=C2)C=NN=N
O1CC=CC=CC1(C2=NC(C3=CC=CC=C3)=NC4=C2CCCC4=C)O
O=C(OC1=CC=C(Br)C=N1)C(CC2=CC=CC=C2)N3CCOCC3
NC(CNC1=CC=C(N2C=CN=C2)C=C1)C3=NCCCCCC3
N#CC=C(N)N=C(SCC1=CSC(C2=CC=CC=C2)=N1)N=CC3=CC=CC(C(=O)O)=C3
CC1=CC=C2C=C(C3=CN=CC=N3)C=CC2=C1
COC=C1C(C=CS2C(=S)N(C=CCCCCC3=CC=CC=C3)C2)=CC(OC)=C1OC
CS(=O)(=O)CC1=CC=CC=CC(C(N)=O)=C(N)C(CC2=CC=CC(F)=C2OC)C=C1
O=C(NC1CC1)C2OC(NC=NC3=C(NCC4=CC=CC(I)=C4)N=C(Cl)N=C3)C(O)C2O
C1#CCOC=CC=C1CC(CCC2=C(C)C=CC=C2C)(O)NC(CC3=CC=CC=C3)C(O)=NCC(C(=O)O)N(C)CC=C
CC(C1)C=CC2=CC(NC(=O)CNC(C)CCl)=CN=C2N1CC3=CC=C(N(C)C)N=C3
CC(C)CC(COC(=O)C(C)(C)CNS)(O)C=O
O=C(O)C=CC=C(C=CC=1N=CN(CCC2CCNCC2)C=1C=CC3)CC=CN=C3
CC(=O)NC(C)C1=CC=C(OC2CN(C3=CC=C4C=CC=CC4=N3)C2)C=C1
O=C(Cl)C=C1C(=O)C=C(F)C(F)=C(F)C(F)=C1NCC2=CN(CC3CC3)C4=CC=CC=C24
C1CC(CC)C2=CC=C(C=CN=C1C(=O)CCCCCCCC(=O)NOS)C2
CCN=C(C)NC1=CC(C2CC2C3=NC4=CC=CC=C4N3C)=NC(C(F)(F)F)=C1N
CNC(=O)NCCSC(=O)NC1=CC=C(CCCCC2=NN=C(C3=CC=C(N4CCC(O)CC4)C=C3)S2)N=C1
CN1N=C(C2=CC=C(F)C=C2)C(C3CCCN(CCC4NS(=O)(=O)C5=CC(C6=CC=CC(OC)=C6)=CC=C54)CC3)=C1NCCCC
NCCC1=CN(C=C(F)C=CC(CS(=O)(=O)CCCC)=CF)C(N)=C1
C1C=NOC1CN2CCN(C=CC=C(C(=O)NCCC(C3=CC=CC=C3Cl)CC)CC)C2=N
O=C(O)C(CC1=C[NH1]C2=CC=CC=C12)NC(=O)C(CS)CC3=CC=CC=C3
O=C(NC1=CC=C(OC(F)(F)F)C=C1)C2=CN=C(Cl)C(C3=CC=CN=C3)=C2
CCOC(=O)C=1C=C2OC=1C=C(C=CC(=O)NCCN3CCN(C4=CC=CC=C4OC)CC3)C=C2C5=CC=CC=C5
C1CNCCN1C2C=CC3=CN=C(C4=CC=CC=C4OC)N=C23
CC1CN2C(=NN=C2C3=CN=CC=N3)C(=O)N1C(C)C4=CC=C(C5=CC=CC=C5)C=C4
O=C(N1CCCC(O)(C2=CC=CC=C2)C1)C3=CC=C(Cl)C(Cl)=C3
C1C2=CC=C(NC3=NC=CC(C#CC4=CC=CC=N4)=N3)C=C2N1CCNC5CC(COCC(C)(C)CC)OCC5
CC1CCC(COC2=CC=C(F)C=N2)CN1C(=O)C3=CC=CC=C3N4N=CC=N4
CC1=C(N(CCC2NCCCCCC2)CC3=CC=C4C(=C3)OCO4)S(=O)(=O)ON=CC=NC5=CC=CC=C15
CCCCC(C1N2C(C(C)(C)C)=NC(C3=CC=C(F)C=C3F)=C(C4=CC=C(F)C=C4)C1=C(Cl)C)(O)[NH1]2
CN(C)CCCN=C(O)C1=NC2=CC=C(C=CC=C(OC3CCOCC3)C(OC)=CN)C2[NH1]1
N#CC1=CC=C(N2CCC(N3CCC4=CC=C(F)C=C43)CC2C)C1
C1NCCN1C(=O)CNC=C2C(C(F)(F)F)=NC(NCC3=CC=CC(C)=C3)=N2
C=CCN(C)CC1=CC=C(N=C2N=C(O)C(CN3CCOC4C3CCC5=CC(OC)=NC=C54)=C2)C=C1
C1C(C)CC=C(N(CC2=CC=C(F)C(C(F)(F)F)=C2S)C=O)N=CC3=CC=CC=C13
CCCN(CC1CC12)C=CC(C(=O)NC=C3C=C(C(=O)NC4CCN(C)CC4)C=C3C)=N2
CC1=CC(C2=NC3=CC=NN3C=C2C4=CC=CC(F)=C4N)N1C5CNCCC5
N#CC1=CC(S(=O)(=O)NC2=NC=C(Cl)S2)=CC=C1OCCCOC3=CC=CC=C3C#N
COC1=CC(CNC(=O)N(C2CC(N)CC(C)C2)C3=CC=CN=C3OCCNC4CCCNC5=CC(OC)(F)CC=N5)CC4=CC=C1O
O=C(O)CCC1CCC(SC2=NC3=CC=CC=C3N2CCO)CC1
O=C(O)CC1=NN(CC2=NC3=CC(F)=CC(F)=C3[NH1]2)C4=CC=CC=C14
COC(=O)C1=CC=CC(NC(=O)C2=CC=CC=C2)=C1
FC1=CC=C(C2=NN=C3C=CC(N4CCCCC4)=CN23)C=C1
CN(C)C1C=CC2=NN=C(C3=CN=C4C(=C3)CCCN4C(=N)O)C2=C1
CCOC1=NC(C2=CC=CC=C2Cl)=NC=C1CN
COC1=CC=CC=C1N2CCN(CC(=O)NC3CC=C(C4=CC=CC=C4F)S3)CC2
CNC(=O)C1=C(C)NC(C)=NC12CC(F)(F)C(C)C2C=NC(=O)C3=CC=CC=C3
COCCCN=C(N)CCC1=CC=C(C2=NCCN2)C=C1
CN(C)C=C1C=CC(NC(=O)N(CC2=CC=CC(CN(C)C)=N2)CCCC3(C4=CC=CC(C#N)=C4)C)C3=C1
C12CN=C(C3=CNC(=N3)C=CC4=C1C(CCCC(F)(F)F)=NN4CC=C)NC=C2N5CCC(C)(C)CC5
COC=CC=CC(CNCC(NC(=O)CNC(=O)CC=C(C1=CC=CC=C1)C(C)C)C(=O)NCC(C)C(C)C)C(N)=O
COC1=CC2=C(N3CCC(NC(=O)NC4=CN=CC(Cl)=C4)CC3N)CN=C2C=C1OCCCN5CCN(C)CC5
CN=C1[NH1]C(NC2=CC(F)=C(CC(C)C)C=C2O)=C(C3CC3N)C1C
CC(N=CN=CCC1=CC(F)=CC(N2N=CC=N2)=C1CF)(F)F
C1#CCC=C(Cl)C=CC1(NC=NC(=O)N(CCCC2=CC=CC=C2)CN(C3=CC=CC=C3)C=O)Br
CC(C)(C)CCN=C(N)N=C(N)NC=NC1=CC=C(C(F)(F)F)C=C1N[N+1](=O)[O-1]
C=CCN1C=C(C2=CC=CC=C23)NN=C4N=C(N)N=C(N)C4=C3C1=O
COC1=CC2=C(C=C1OC)C=CN(C3=CC(C4=NCCN4)=CC=C3Cl)CN=CN2C5CCCC5
CC1=CC(N2CCOCC2)=CC=C1NC=NC=C(C3CC3)C(NC4=CC(Cl)=CC(CO)=C4)=N
CC=C1C(NC2=NC(NC3=CC=CC(C#N)=C3)=CN4C=C(C)C=NC4=N2)=CC=N1
CNC(SCCC1N2CCC(C3=CC=CC=C3)(C4=CC=CC=C4)CC2=CC15)=NC(=O)NC5=O
COC1=CC=C(C(C)(O)CN2CCNC2)C=C1
O=S(=O)C1=CC=C2C=C(Cl)C=CC2=C1C3=CC=C4[NH1]N=CC4=C3
CCCC1NC=C2C=C(NC3=NC=CC(C4=CN=C(N5CCN(C)CC5)N=C4)=N3)C=C2C(=O)O1
COC1=CC=CC=C1C(=O)CC=2C(NCC(=O)NN=C(C3=CC(F)=CC=C3F)CCN=2)C
C=C1C=C(C2=CC=CC=C2CC3=NN=C(C4=CC=CN=C4)S3)C=C1
CCCOC=C1C=NC(NC=2C=C(C)[NH1]N=2)=NC(NCC3=CC=CC=C3)=N1
N#CCC(CCCN1CCC(C=CCF)(C2=CC=CC=C2)C1=O)N3CCC(NC(F)(F)F)CC3
COC1=CC=CC2=C1CCCC2CN(C)CCCCCCCCOC3=CC=CO3
CC(C)NCC1=CC=C2C(=C1)C3=C4C(=C5C(=C3N2CCCO)CC6=CC=CC=C65)C(=O)NC4
O=C(O)CC=C1C=C(NC2=CC(CCC3CCCCC3)=CC=N2)C(C4=CC=CC(Cl)=C4)=C1
N=CN1C(CCSC1)C2=CC(NC(=O)C3=CC=C(Cl)C=N3)=CC=C2OC(F)F
C1C(C)NC(=O)N(CCCN1C2=CC=C(C3=CC=NC(NC)=C3)N=C2C)CF
NC1=NC=C(C2=CC=C(CO)C=C2)C=N1
COC=C1C=CC(S(=O)(=O)NC(CC2=CC=CC=C2)CC(=O)N)OC1
CCCS(=O)(=O)NCC1=CC=CC(=C1)C(CC2=CC=C(Cl)C(Cl)=C2)C=NC(N)=N
CC(C)N1C(=O)[NH1]C=NC=CCC2=NN1CCC=C2C(C)=NC=CC=C
COC=C1C(OC)=CC(N(CC2CC2)C=C3C=CN=CC(NCCCOC)=NC=C3)=C1
CNCCNCCCNC1=NC(N)=NC(NC2=CC=C(N3CCN(C)CC3)C=C2)=N1
CN1CCC(C2=CC=C(Cl)C=C2)C(COC(=O)CCC3=CC=CC=C3)C1
COC1=CC(C#N)=CC(NC(=O)C=2N=COC=2C3=CC=C([N+1](=O)[O-1])C=C3)=C1
CCN(CC)C(=O)NCC(OC1=CC=C(Cl)C=C1Cl)C(=O)NC2CC3(CCC(C34)CCCCC4)CC2
CC1(C)C2C(CC=C3CCCN3ON)=CC(C(F)(F)F)=CC2=C1OCCCCCCOCC(C(=C)O)CC(=O)NC
COC=C1C=C(C=CC(=O)C2=C([NH1]C3=CC=CC(OC)=C32)C4=CC=C(C(=O)NC=5N=N[NH1]N=5)C=C4C=O)OC=C1OC(C)(C)C
OCN=C(NCCC(C1C2=C(C3=CC(O4)=CN=CC=C2S4N)CC(C5=CC=CC=C5Cl)=CN13)CCS)C
[truncated: 1,338,048 more chars]
