# Supplementary material for: MTMol-GPT: De novo multi-target molecular generation with transformer-based generative adversarial imitation learning
Source: PLoS Comput Biol. 2024 Jun 26;20(6):e1012229. doi: 10.1371/journal.pcbi.1012229 (PMC11233020; doi:10.1371/journal.pcbi.1012229)
Supplement: S1 Data — All datasets for each figure and table are structured in the supporting_data.zip file. (ZIP) [file pcbi.1012229.s002.zip › data/figS1-S11/S_figureS2-S5/results/sf_results/finetune_gail_num30000_e0_prop.csv]

smiles	logps	qed	SA
BCCC(NC(=O)C1NC(c2ccc(F)cn2)=NC1CF)NC(CC(C)(C)F)Oc1ccccc1OC	2.3024999999999993	0.27784467978267213	4.84653584532095
BrC(=CC=NNC1=CC=CC1)Nc1cccc(N2CCN(C3CCCCC3)CC2)c1	5.208700000000005	0.326370450611037	3.227440843455563
BrC1=CC=CC(NC=Nc2csc(C=Cc3cccnc3)c2)C1	5.170200000000004	0.5686799140835279	4.200237640273283
BrC=C(Br)C(Br)=c1[nH]c(N2CCNCC2)nc1=CBr	2.0864999999999996	0.6290209687119545	4.203506127849626
BrC=C1C=CC(NCCCOC2CCCN(C3CCCC3)CCc3ccccc32)=C1	6.037400000000007	0.49120558094430095	3.8933387744040466
BrC=CC=CCCOC=CC=CCNC1=NC=CC2C(c3ccccn3)=NNC12	3.8305000000000016	0.33817255321324746	4.9004179647287724
BrC=CC=CCN1CCNCC1CCN1CCC(Cc2ccccc2)CC1	4.069800000000003	0.6252134163914853	3.2877951866035335
Brc1ccc(C2=c3[nH]ccc3=NC3(C=CCC(C4CCCN4)=C3)NC=N2)cc1	2.5194	0.6340340763018083	5.098549498391267
Brc1ccc(Nc2ncnc3ccc(-c4cncs4)cc23)cc1	5.259400000000002	0.5244331309473937	2.349918279761164
Brc1ccc(Nc2ncncccccc2-c2ccc(N3CCNCC3)nc2)cc1	4.578700000000003	0.5908485054384336	2.797013231574576
Brc1ccc2c(c1)CNC=C(CNc1ccccc1)N2	3.9177000000000017	0.7983462300572047	2.678493370358842
Brc1ccc2c(c1)CNCC2	2.0948	0.6938326085439759	2.2179556247587673
Brc1ccc2c(c1)N=C1CC(C=CC=CC3C=C4C#CC3[SH]41)NC2	4.367500000000004	0.4933314234539139	7.388337132417126
Brc1ccc2occ(N3CCNCC3)c2c1	2.6049000000000007	0.8706150015637062	2.452873188932621
Brc1cccc(C2CN(C3CCOCC3)CCN2)c1	2.5744	0.9044960688157317	2.935148717740578
Brc1cccc(C2CNCCO2)c1	2.1099999999999994	0.8138510742727576	2.7444881650577404
Brc1cccc2nc(NC3CCN(Cc4ccccc4)C3)oc12	4.276700000000003	0.7425240073964559	2.7009822104090304
Brc1cnc(Nc2ccc(C3CNCCO3)cc2)nc1NCC1CC1	3.4655000000000014	0.6852045096839287	3.026048722269868
Brc1cnc(Nc2ccc(N3CCOCC3)cc2)nc1NC1CCOCC1	3.4102000000000015	0.7475563675992505	2.4327051926072514
Brc1cnc(Nc2ccc(N3CCOCC3)cc2)nc1NCc1ccccc1	4.431400000000003	0.5915653772117718	2.1545059691297617
Brc1cncc(-c2nccs2)c1Nc1nc(-c2ccccn2)cs1	5.229700000000002	0.49368882806074255	2.7757550141742
Brc1cncc(CCCSc2ccccc2)c1Nc1nc2ccccc2[nH]1	6.188900000000004	0.2664143328597629	2.5576251926072526
C#CC#CCOc1cccc2c(C(C)C3CCC(=O)NC3)c(C#N)c(=O)n(C)c12	2.0552799999999993	0.8141815932620575	4.13254050497922
C#CC(=O)NC=C1C=CC(c2[nH]c(C3=CCOCC3)nc2-c2ccnc(NC3CC3)n2)=C1	2.831200000000001	0.6138180885043834	3.8459761344554897
C#CC(=O)Nc1ccc(CCN2CCN(Cc3cccc(Cl)c3)CC2)cc1	3.272000000000002	0.7799004479966617	2.1702028849149446
C#CC(C)=NN=c1ccc(NCC(O)c2cccc(Cl)c2)ncn1	2.1853	0.49587056056525586	3.7695261464025895
C#CC(Cc1ccccc1)C(=O)NC1CCCC2C1CC(C(=O)O)C2C1CC1	3.5103000000000018	0.7435421422489104	4.173712133660008
C#CC(O)=NC=CC(=O)C=CN=CNc1ccccc1C	2.6214200000000005	0.3641410599725791	3.8658584835351686
C#CC(O)CC1C2CC(c3ccc(-c4ccc(F)cc4)cc3)C3=C4CCC(=O)C=C4CCC31C(CC)C2	7.392600000000006	0.4400641296561174	5.873537471527676
C#CC(O)CCCC1CCC2=CC(=O)CCC2=C1Cc1ccc(O)c(C(N)=O)c1	3.193900000000001	0.6194044596404441	3.989304607543323
C#CC(Oc1cc(F)ccc1F)c1cccnc1	3.113100000000002	0.7749904218854866	3.033410804603581
C#CC1(N=CN)C=Nc2c1nnn2Cc1ccccc1	0.8577999999999998	0.5068329722954336	4.188522314586658
C#CC1(O)CC(=CC=NCC(F)(F)F)C2(O)CCCC23C1=CN=C3C=C(N)N=c1ccccn1CCl	2.9526000000000012	0.31601301554444516	6.0683403222213785
C#CC1(O)CCC2CCC3=CC(=O)CCC3=C2C2(c3ccc(OC)cc3OCCO)CCC1(CC=CC=C(CCC)c1nnnn1C)C2C(=O)O	5.292600000000005	0.19680732157991168	6.097163298799914
C#CC1=CC=C(C=C)CNC2=CC=CC(N=N1)C(C)(C)NC(=O)c1ccc(OCCCC(F)(F)F)nc1C2	5.361000000000005	0.40025221983352127	5.97129490553622
C#CC1=CC=C(n2c(C)nc(-c3ccc(C(=O)NC4CCC5CCC(O)(C(F)(F)F)CC4C5)c(F)c3)c2C)C1	6.102240000000006	0.36310675492544076	5.407986544954255
C#CC1=CC=C2Nc3ncc(c(-c4c(C)nn(C)c4Cc4cccc(N(C)C)c4)n3)C2C=C1	4.364720000000004	0.6183894325984012	4.854912989464507
C#CC1=CC=CC(=O)NC(C(=O)NC(CS(C)(=O)=O)C(C)CCO)CCc2ccc(F)cc2C(C)=C1	2.3237000000000005	0.481800716066631	4.887888143257484
C#CC1=CC=CC(Nc2nc(Nc3ccc(F)c(S(C)(=O)=O)c3)ncc2C(F)(F)F)N1	3.1961000000000013	0.4727546111509445	3.8833664125308065
C#CC1=CC=CCc2cc(-c3ccccc3)cc(N)c2OC1	3.986500000000002	0.6356361441584325	3.433251908875346
C#CC1=CC=CN=C2NC3N2CC=NNCC(=O)NCC(CCCCC(=O)NO)C32C(C=C1)C=CC1CCN(CC(=O)NC(C)C)CC12	1.2391000000000036	0.07459706972357616	7.738880864646706
C#CC1=CCN=C(C=Cc2cc3cc(c2)OC(C)(CCCNC(=N)N)C3)N(C2CCCC2)CN1	3.3775700000000013	0.21642353294939284	5.321778114147309
C#CC1=CN=CN=C(C2=CC=C(NC(=O)C(=O)C(C)(C(=O)CC(C)C)C3CCCCC3)C2)C=C1	4.643700000000004	0.32570204142626097	4.701555256459784
C#CC1=COC(c2cc(O)c(C(F)(F)F)c(F)c2)=CC1	3.828400000000001	0.6270766467135681	3.6909747697504125
C#CC1=NC=CC(N=C(C)n2ncnc2NCCc2ccc(O)cc2Cl)C=C1[NH]	2.6951	0.4496393961289132	4.5737137710522155
C#CC1C=CC=CC(C)=C2C=C(CC)OC2OC=CC(C)=CC(OC(=O)OC)O1	4.683200000000005	0.49699441076577155	5.707633963339131
C#CC1CC2(OC=CC=C3C=CN(C)C(=O)CNc4ccccc4C3)C=CC=C2O1	3.698000000000002	0.621018338110158	5.474247382075755
C#CC1CCC2=C(C#Cc3ccc(N4CC5CC4CO5)nn3)C=C(F)C2=CC(O)CCN1	2.0318	0.6622262721543262	6.33971127126336
C#CC1NC(=O)C(c2cc(OC)c(OC)c(OC)c2)=C(C#CC2CCCC2)c2ccccc21	4.620900000000004	0.7037406870325928	3.703388797168543
C#CC=C(C(N)=O)c1cc(C#CC(F)(F)F)ccc1NCc1ccc(-c2ccccc2-c2nn[nH]n2)cc1	4.561500000000002	0.24848353749973198	3.2043475053483608
C#CC=C(Cc1ccco1)c1ccc(O)cc1CCCN	3.1358000000000006	0.799684434256176	3.0937566973552464
C#CC=C(N)N(C(=O)NCC1CCN(C(C)N)CC1)c1cccc(C(F)(F)F)c1	2.671400000000001	0.65281512279278	3.6470540683899504
C#CC=C1C=C(NC2=CC=C(OCCN=C(N)C3=C(CC)C=CC3)CC2=CC=O)OCC(F)C(F)COC=CC(=O)N1	3.624500000000002	0.09505406206605123	6.191162255966623
C#CC=C1C=CC(C(O)CC2CCCC3C4=CC=C2C3=CC(COC(=O)C(C)CC)=C4)=C1	5.531600000000006	0.428260655428731	6.186235566744878
C#CC=CC(C)=C1CNC(C2Oc3ccc(C(F)(F)C=CC(=C)C)cc3C2NC(C)=O)C1	4.716700000000003	0.4993670394349097	5.0388278492696195
C#CC=CC1Cc2c(ccc(F)c2O[NH])C=C=C2CC(N)(C(=O)O)CNC21	1.4465999999999999	0.4250756656510901	5.597842257522893
C#CC=CC=C(C=C)CNC(=O)NC(C)c1ccc(Cl)c(O)c1	3.707600000000002	0.5497983027540876	3.6994560307063784
C#CC=CC=CC(=N)NC=NC=NC=CC=C(C=C)N1CCN(C(=O)C(C)C)CC1	2.739270000000001	0.26724808661246746	4.479238867903026
C#CC=CC=CC(C)Nc1ncnn2ccc(Br)c12	3.0378000000000007	0.6960820118353817	4.256636629828492
C#CC=CC=CCN1C(=O)C=CC2=CCC(=CC=CNC=NC2=CC)C1=O	2.948900000000001	0.47873507363594875	5.480887433398191
C#CC=CC=CCNc1ncnc2cc(OCCNO)ccc12	2.1449	0.2999874040481762	3.1524867304939255
C#CC=CN=NC(=CNC1=NC=CNC1Nc1ccc(CN2CCCCC2)cc1)C1CCC1	4.713600000000005	0.40159732918000235	4.404361086975685
C#CC=NNC=C(C=CC=C)Cc1ccc2nccnc2c1O	2.7126000000000015	0.3724621609481123	3.915164947799009
C#CCC(C(=O)c1cccc(OC)c1)c1cccnc1	3.080000000000001	0.6157647408864382	2.766052064691362
C#CCC1=C(C(=O)NC2C(OC[NH])CC2c2ccc(C#N)cc2)C2=C1CCNC2	1.7793799999999993	0.7271802185471022	4.6867220364832045
C#CCC1C=C(NC(=O)COC)C(=CC=CC(F)(F)F)CC(OC)CCN2C3CCC2CC(C3)c2ccccc2S(=O)(=O)N1	4.567400000000004	0.4451998299148018	6.476349813764215
C#CCC1C=NC(N2Cc3ccncc3C2)=CS1	2.4056000000000006	0.7597624166484853	4.419042444661636
C#CCC1N=CC=CC=CC(C#CC(O)c2c[nH]c3ccccc3c2=O)N1	2.0693	0.7203084919183879	5.235189612465921
C#CCC1NC(C)(C(=O)N2CCN(C3CC3)CC2=C)N(CCC2CC2)C1=O	1.1466999999999998	0.7128686781769024	4.458784497478967
C#CCCC(C#N)NC(=O)C(CC(C)C)NC(=O)C1CC(CC(C)C)N1C(=O)C(N)=O	0.43998000000000237	0.33934251883876165	4.289108137373471
C#CCCC1C=CC=c2ncnc(N)c2=CN=C(N)S1	-0.02300000000000002	0.7451893259893229	5.160581856258495
C#CCCCCCCNCCC(C)(C)c1ccc2ccccc2c1	5.680800000000006	0.4382587592500507	2.4036368173679445
C#CCCCN(C(=O)CNC(=O)C(=NC=CC1CCC(C(C)(C)C)CC1)c1cccc(C(F)(F)F)c1)C(=O)C(O)CNC	4.325800000000003	0.1870094167458919	4.2134668352414195
C#CCCCOC1(c2ccncc2)CCCCC=C(c2ccc(C(N)=O)cc2)C(CC)C2CCC2CO1	6.489900000000007	0.33204397886417913	4.870197375964054
C#CCCCS(=O)(=O)NC(=O)C=C1SNc2ccccc21	1.9605999999999997	0.37506094789014915	3.3462944678897966
C#CCCN(CC(F)=CC=Cn1nccn1)C(=O)C(N)Cc1ccc(O)cc1F	1.8687999999999996	0.49391261550105264	4.137014146286738
C#CCCOc1ccc(-c2cnn(C)c2)cn1	1.8841999999999999	0.5911676516930485	2.583765482939457
C#CCCc1c[nH]nc1-c1ccc(C#N)cc1N=C	2.846280000000001	0.6675127036937208	3.664602789678363
C#CCCc1sc2cc1C(c1ccccc1OC(F)(F)F)NC(=O)N2	4.437000000000001	0.7864278068034547	4.49915604440015
C#CCCn1c2ccc1CN(C=CC=C(C=NC(C)=NNCC)C(=C)F)C2	3.764000000000002	0.24994725546084606	5.35644729428387
C#CCN(C)C(C)CC=Cc1cccc(Cl)c1	3.6968000000000023	0.7175816066685267	3.195563760779555
C#CCN(C)C(C)c1ccc(OC2CCN(c3cccc4c3C(N(C)C)CC4=O)CC2)cc1	4.5495000000000045	0.5846019933355261	3.683734494861077
C#CCN(C)C(CC)CNC(=O)c1c(Cc2cccc(C(=N)N)c2)noc1-c1ccccc1	3.2898700000000005	0.25313907448162837	3.3646746374092897
C#CCN(C)C=C1C=COC(NCc2ccccc2C(N)=O)=C1	1.7093	0.7851277030386709	3.5664730274117034
C#CCN(C)CC(=C)c1ccc(-c2ccc(Br)cc2)s1	4.755800000000003	0.7060772872384258	2.8123927184683613
C#CCN(C)CC(=C)c1cccc(C2CCNCC2)c1	2.7318000000000007	0.8261206143013224	2.8982121516667405
C#CCN(C)CC1=C(c2ccccc2)C(C=C2C=CN=CC=C(N)OC=C2Cl)=NC1	3.8812000000000024	0.7378257932067891	4.542374778076153
C#CCN(C)CCCC(C)c1c[nH]c2ccccc12	3.616600000000002	0.7801271258393102	3.015213552905415
C#CCN(C)c1ccc(S(=O)(=O)c2ccoc2C)cc1	2.4902200000000008	0.8114585717055938	2.7542489422445833
C#CCN(C=C1C=CC(C(=O)NC(CCO)CCC(=O)NOC2C(=O)OCC2(C)C)=C1)Cc1ccc2nc(C)nc(O)c2c1	2.1059199999999993	0.15150442806095135	4.714131845252261
C#CCN(C=C1C=CCC(C(=O)NC(CCCN)C(=O)NC)=C1)Cc1ccc2nc(N)nc(O)c2c1	1.092700000000002	0.31019413230765513	4.0415407592097745
C#CCN(C=O)Cc1ccc2ncnc(Nc3cccc(Br)c3)c2c1C	4.035920000000003	0.49341492001896464	2.9824328158669875
C#CCN(CC1=C(C(=O)NC(COCc2ccc(Cl)cc2C=O)OCC)COC1)Cc1ccc2nc(C)nc(C)c2c1C	4.478560000000004	0.1632614123540934	4.2529031890973545
C#CCN(CC1=CC=C(C(=O)NC(CCC(=O)NCCCC(=O)O)C(C)O)CC=C1)Cc1ccc2nc(C)nc(O)c2c1C	2.8269400000000013	0.1520524421352374	4.413907931740745
C#CCN(CC=C1C=CN=C(O)C=C(C)N=C1)Cc1ccc(C(=O)NC(CC(=O)O)C(=O)NO)cc1	1.5851000000000006	0.1875903010317276	4.5324127897635575
C#CCN(CC=CC=C1CC(=O)N(Cc2ccccc2)C(CC)=N1)C(O)C1(c2ccc(Cl)c(Cl)c2)CC=C(OCC)NN1CC1CC1	6.621600000000009	0.17308189876852695	4.944807709842193
C#CCN(CC=CC=CN=CNC(=O)C(C)CC)c1ccccc1Br	4.149200000000003	0.2919929305929607	4.133503098304793
C#CCN(CCC(=O)CNC(=O)OC(Nc1ccc(-c2cnn(C)c2)cc1)C(C)C)c1nc2cc(Cl)cc(Cl)c2o1	5.754300000000005	0.15673245126844507	3.9173160473426716
C#CCN(CNC(=O)CNc1ccc(Cl)cc1)c1ccc(C2=CCN(C(=O)CN(C)C)CC2)cc1	3.1427000000000014	0.39295411356866927	2.9480637131389784
C#CCN(COc1cc(CN2CCC(O)C2)ccn1)CC1=CC=C(COc2ccc(OCCN3CCOCC3)cc2C)C1C	3.5206200000000027	0.24342418960831108	4.181924774426745
C#CCN(Cc1ccc2nc(C)nc(O)c2c1)c1ccc(C(=O)NC(CCC(=O)NC(CCC(=O)O)C(=O)O)C(=O)O)cc1	1.6810200000000002	0.13632471572851415	3.668380762188985
C#CCN(Cc1ccc2nc(C)nc(O)c2c1)c1ccc(C(=O)NC(CCC(=O)O)C(=O)O)cc1	2.3314199999999996	0.32293126909528375	3.1769739933438963
C#CCN(Cc1ccc2nc(O)nc(O)c2c1)c1ccc(C(=O)Nc2nn[nH]n2)cc1	1.4461999999999993	0.3419836608821785	2.9906437208884817
C#CCN(Cc1ccccc1)C(=O)C(=O)c1c(-c2ccccc2)[nH]c2cc(C#N)ccc12	4.551280000000003	0.28400846330105683	2.6234864915598166
C#CCN1C(=O)CCc2ncn(Cc3ccc(OC)cc3N)c2C1=O	1.0703999999999998	0.5115341278437459	2.9774145328799406
C#CCN1C(=O)CN(C(=O)OCc2ccccc2Cl)Cc2cnc(NCc3cccnc3)nc21	3.255700000000001	0.544788616655591	2.835135723506218
C#CCN1C(SCCc2c[nH]c3ccc(F)cc23)=Nc2c(Br)ccc(CO)c2C(=O)N1C	4.461000000000005	0.4926956346144852	3.5142971270113215
C#CCN1C=CC=C(C(=O)NC2c3ccc(F)cc3CC2C(=O)OCF)CC2=C3C(=CN=C(C#N)N3C(F)F)C=CC21	3.941180000000003	0.23822309508406198	5.305681237078904
C#CCN1C=NC=NCS2=C1c1ncn(-c3ccc(F)cc3)c(=O)c12	1.4539000000000002	0.606478901135555	4.465583153249847
C#CCN1CC=C2C(C(N)=O)=Nc3cc(NC(=O)Nc4cccc(F)c4F)ccc3C=CC21	3.4372000000000007	0.6263396825030191	3.8096870443571804
C#CCN1CC=CC=CCc2c(ccc3ncnc(Nc4cccc(I)c4)c23)C1	5.081700000000004	0.40918425839840333	3.586417585200765
C#CCN1CCCC(CCC)Oc2cc(O)c(C(=O)NCCCCN3CCCC3)cc2C1	3.7745000000000024	0.45109424203920906	3.5749177170105746
C#CCN1CCCCC2(C=Cc3ccccc3O2)CC1	3.340200000000002	0.7235984338823663	3.683896383123244
C#CCN=C(O)C1CC(C)C=C(N)NC(C(C)C)=N1	1.4287	0.40855413316007183	4.891427694403326
C#CCN=C(O)C1ON(C=CC=C(C#N)C(=C)C(F)(F)F)C(F)=C1C=NCCC=N	3.5656500000000024	0.08645697575443735	5.329361719042165
C#CCN=CNc1cncnc1N	0.13219999999999998	0.3887522880357664	3.589621870590946
C#CCNC(=NC=CC=COCc1ccccc1)c1cc2c(cn1)C(=O)N(C1CCCC1)CO2	4.029900000000003	0.21342392801468277	3.6549150924230167
C#CCNC(=O)CCCc1ccc(OCc2ccc(Br)cc2)cc1	4.100200000000003	0.694144797428452	1.9982515330870072
C#CCNC(=O)CSCNS(=O)(=O)Cc1ccccc1	0.5461000000000003	0.4174326867495949	2.6337674437430874
C#CCNC(=O)Nc1ccc(C)c(C(N)=O)c1	0.8486199999999999	0.6735936602385325	2.1550197590980815
C#CCNC(=O)c1c(NCc2ccc(-c3ccccc3-c3nn[nH]n3)cc2)cccc1OC	3.517400000000001	0.3637478307523573	2.527854987705812
C#CCNC(=O)c1cc(C)c(OCCCN2CCC(NC(=O)c3cccc(F)c3)CC2)c(F)c1C	3.607940000000002	0.42243478126073575	2.6797289764471
C#CCNC(C)(C)Cc1cccc(OC)c1	2.2391000000000005	0.7637086678651639	2.3844785452784016
C#CCNC1=C(OC=N)SC=NC=NN(C)C=NC1(C)N=C(N)C=CN=C	0.9681700000000001	0.3395840687343891	6.271758565215201
C#CCNC=NC(N)=NC1=NC2NC=C(C(=O)OC)C(C)=C(CC)C12	0.293200000000001	0.22343022704274607	5.17121043167477
C#CCNCC(CBOCCCCC1C(=O)CN1CN)NC(=O)N(C)C(Cc1ccc2ccccc2c1)C(C)C	2.765900000000003	0.1601111186809111	4.79276244238533
C#CCNCCC=CC(CCC(=O)NCCC(=O)OCCCC)N(C=O)C(Cc1ccc(F)cc1)Cc1ccc(F)cc1C	5.052920000000005	0.0680200700106921	4.074554132367192
C#CCNCc1ccc(NCCc2c[nH]cn2)cc1	1.7871000000000001	0.521353699222916	2.6607110314366054
C#CCOC(=O)N1C=CC=C([N+](=O)[O-])C(c2ccccc2)=C1	2.7872000000000012	0.48820328586082723	3.1653561115291886
C#CCOC(=O)Nc1ccc(C(=O)NC23CCCC(C2)N3C(=O)N2CCCC2)cc1	2.7684000000000006	0.7470678241486026	4.380235933106773
C#CCOC1=CC=C(C(=O)NCC(CC(C)C)Oc2cccc(CN(C)C)c2)OC=C1	3.6194000000000024	0.5500514160742221	3.841696960198149
C#CCOC1=CCNC(=O)C=C1C(=O)CCC=NN(C)C(C)C	1.2515999999999994	0.4154397696736362	4.054229882863943
C#CCOC1=CN=C(c2ccc(NC(=O)Nc3ccccn3)cc2N)C1N1CCOCC1	2.3025	0.476794864813519	3.586554143340109
C#CCOC=C1N=C(C2NC=C3C=C(N4CCOCC4)C(NC(=O)CCc4cnc[nH]4)=C32)N=C1NC	0.3192000000000027	0.23571766279854614	4.637412268294749
C#CCOC=CC=C(C)C(O)c1ccc2ccccc2c1CCC	4.935500000000004	0.33892379114208043	3.6023297663120903
C#CCOC=CC=C(C=C(C=CC1=CC=C(Cl)N(C)CC(C)C1=O)c1ccccc1)OC	5.477200000000005	0.17313049731842542	4.442289428699912
C#CCOC=c1oc(=O)c(-c2ccc(O)c(O)c2)c(OC)c1=C	0.5246999999999999	0.4859165701724576	3.5068870257210865
C#CCOCN=C(N)c1cc(Br)ccc1CNC(=O)C1NC(C)=CN1C	1.1002999999999998	0.2660656613947893	4.088171021921481
C#CCOc1c(N)ncnc1N1CCC(c2nc(-c3cc(F)cc(F)c3)cn2CCN(C)CCC)CC1	3.9383000000000035	0.41457449639088145	3.222891010553763
C#CCOc1c(N)ncnc1N1CCCC(c2nc(C=C3C=C(OC)C(OC(F)F)=C3)cn2C)CC1	3.6288000000000027	0.5510815408717861	4.078650225631529
C#CCOc1cc(C(=O)O)ccc1C=NC=CC(OC=NN=C[NH])c1ccc(C(F)(F)F)cc1	4.360600000000003	0.23980060284653834	4.27052011475938
C#CCOc1ccc2c(c1)c(-c1ccc(C(C)C)cc1)nc(=O)n2Cc1ccc(C(C)C)cc1	6.370600000000006	0.3073351955496583	2.473095034730708
C#CCOc1ccccc1CCC1CN(C)CCC1C	3.219000000000002	0.7624719912148178	3.2571436055700804
C#CCOc1cnc2ccc(C(O)=Nc3cccc(OC(F)(F)F)c3)cc2c1	4.7817000000000025	0.3893661458269796	2.760900631322837
C#CC[S+](C)C1CCCC(N(C)c2ncc(F)cc2F)S(=O)(=O)C1	1.9707000000000001	0.5964356353986435	5.067920365947078
C#CCn1c(-c2ccc(F)cc2F)nc2cc(S(=O)(=O)c3cccc(C#N)c3)ccc21	4.319180000000003	0.4494191479573545	2.6224538362283933
C#CCn1cc(C2=NC(c3cccc(C(=O)NCCC)c3C)c3cccn32)c(C)n1	3.4723400000000026	0.6452794006887138	3.677548687367958
C#CCn1nc(C)c(OC(=O)N2CCN(C(=O)C3CCOC3)CC2)c1C	0.8126400000000003	0.745896900561543	3.3598657532175817
C#COCCCCOC=CC=C(COc1ccccc1C=O)OC=C	3.839700000000003	0.17919950902679138	3.57968777463818
C#COCCOC=C1C=C(NC(=O)C(=NOC)c2ccccc2F)CC=C1OC	2.618100000000001	0.22669640621364492	3.764524959044678
C#CS(=O)(=O)C=CC=C(Cl)C=C	1.8143	0.39753644638469043	4.46349242989419
C#Cc1cc(-c2cc(F)cc(F)c2)ccc1NC(=O)c1ccc(OCc2ccncc2)cc1	5.839400000000005	0.3834383031429324	2.3373119765722077
C#Cc1cc(NC(=O)c2ccc(-c3cncc(CN(C)C4CCCCC4)c3)cc2)cc(C(F)(F)F)c1	6.765500000000005	0.3874233837665496	2.637110050639773
C#Cc1ccc(CCN2CCCC2C)cc1	2.694700000000001	0.6977828123337599	2.572001379043611
C#Cc1ccc(F)c(NC(=O)c2[nH]c(-c3ccccc3)nc2Cc2cc(F)c(F)cc2F)c1	5.457500000000002	0.24164284285054066	2.7521879436611467
C#Cc1ccc(NC2(C)Cc3c2ccnc3Nc2ccc(Cl)cc2OC(C)CNC(=O)C2CCOCC2)cc1	5.653400000000005	0.30172748018873463	3.9283066946281924
C#Cc1ccc(Nc2nccc(-n3cc(Cl)c(CN4CCCC4CO)n3)n2)cc1	2.997300000000001	0.6102896737220389	3.2889053550779472
C#Cc1cccc(C#N)c1C#CC=C1C=CCC(C(=O)NOC(C)C)=C1	3.159980000000002	0.6778762016405521	3.8993102060073905
C#Cc1cccc(C(=O)N2CCN(CCCCc3ccccc3)CC2C)c1	3.837100000000003	0.5772195843311528	2.622081695479274
C#Cc1cccc(NC(=O)C(Cc2ccccc2)NC(=O)c2cc3cc(C)ccc3nn2)c1	3.899320000000002	0.45102617093888747	2.839764845062417
C#Cc1cccc(NC(O)c2ccc(-c3noc(-c4ccccc4)n3)cc2)c1	4.487900000000003	0.40172091345433386	2.835796356670201
C#Cc1cccc(Nc2nccc(C(F)(F)F)n2)c1	3.220300000000001	0.8452342971006751	2.381292194613053
C#Cc1cccc(Oc2cnccc2CC2CCC(N)CC2)c1	3.9152000000000013	0.871097733724018	2.613214170218381
C#Cc1ccccc1C(=CNS(=O)(=O)c1ccc(C)cc1)CCNC(=O)N(CC(=O)O)c1ccccc1	3.986620000000003	0.3519218830309266	2.9529444298267986
C#Cc1ccccc1C(C(=O)c1ccccc1)N1CCN(C2CCC(N(C)C)CCCC2=O)CC1	4.041500000000003	0.4699919531720132	3.65886482001266
C#Cc1ccsc1C=C1C=CC(C(C=CC=CO)C=CC(=O)O)=CN1	3.9985000000000017	0.31356422501716225	4.7599163872693495
C#Cc1nc2cccc(-c3cnc4ccccc4n3)c2n1CCCCCO	3.790400000000002	0.4216461034181531	2.7525055139314976
C#Cc1nccc(C2=CC=C(C(=O)NCC(O)CC)CC2)c1NC=O	1.6219	0.5199564104015811	3.895746834568529
C#Cc1nccnc1NC(C=Cc1cc2cnccc2o1)=Cc1ccc2c(c1)CCN2	4.733500000000004	0.3691797900442069	3.482063235374973
C#Cc1ncsc1C(O)=NC=c1[nH]cnc(=O)c1=C(N)N1CCCC(N)C1	-1.601999999999998	0.2825534351782439	4.600789154214869
C#Cc1nn(C2CCCCC2)c2sc(-c3ccc(C(CC)CO)cc3F)nc12	5.271300000000005	0.5967266934457575	3.6611927309666363
C(=C1C=c2nccc(NC3CCOCC3)c2=N1)N1CCN(c2ccccn2)CC1	1.1448	0.8448496572551611	3.268983223908493
C(=CC(=CSc1ccccc1)c1ccccc1)COCCCC1C=CCOc2ccccc21	7.905200000000007	0.1341902772904209	3.5147636967370577
C(=CC1(Cc2ccccc2)NC=Nc2ncncc21)c1ccco1	3.4840000000000018	0.8001281663307933	3.8639608749093757
C(=CC1=NNNC1c1ccccc1)Nc1ccccc1	2.8173000000000012	0.7955494762762128	3.256240404772335
C(=CSc1ccccc1)C=NNC(=CCN1CCNc2ccccc2CO1)CC1CC1	5.411100000000004	0.3138817220479832	3.600020426010424
C(=Cc1c[nH]nc1-c1cccc(N2CCOCC2)n1)C1=CNCC1	2.1986999999999997	0.9028408525098809	3.405790496297711
C(=Cc1cccc(N2CCOCC2)n1)Nc1ccccc1	3.0010000000000012	0.9345515037840453	2.3020172468057964
C(=Cc1ccccc1)CN1CCN(CCc2ccccc2)CC1	3.560100000000002	0.8049687835167447	1.8245551575892165
C(=Cc1coc2ccccc12)CN1C=NC(=CC=NC2CCCCC2)N=CN=N1	5.430300000000005	0.6402413734846925	3.9970649215212255
C(=Cc1cocc2c(CN3CCOCC3)ccc1-2)C1=CNCN=C1	2.7452000000000005	0.9398356161013813	3.602980880913094
C(=NCc1ccccc1)NC1CCCCC1	3.1372000000000018	0.6066004599240595	2.403525398425254
C(=NNC1(c2ccc3c(c2)OCO3)COCc2ccccc2O1)c1ccc[nH]1	3.129100000000001	0.5396208722072998	3.7798177584391652
C(=Nc1ccc(C2CCN(Cc3ccccc3)C2)cc1)C1CC1	4.788400000000004	0.7252467505626617	2.6975512149339167
C(CC1CCCC1)=C1CCc2ccncc21	3.991500000000003	0.7234844108671957	2.7048667445791015
C1#CC(Nc2ncnc3cnc(-c4ccccc4)cc23)C=CC=C1	3.601700000000003	0.7509979698945053	3.7703397210632223
C1=C(CCCCc2ncccn2)CN1	1.6765	0.7159822606274165	2.875944375560806
C1=C(CCCc2c[nH]cn2)c2ccccc2CN1	2.8767000000000005	0.8609659881189634	3.1370026054790943
C1=C(Cc2ccc3ccccc3c2)N=NN=C(c2cnn3ccccc23)O1	4.715600000000005	0.5350340546552863	3.186519124231184
C1=C(NC2=NCCN2)c2c(cccc2Cn2ccnc2)CC1	1.7672999999999999	0.9065864631580328	3.181733147396548
C1=C(NC2CC2)N=C(C2CC2)N=C(N2CCC(c3nc(-c4ccc5ccccc5n4)no3)C2)C1	4.2782000000000036	0.6200504413017973	3.7832883171885285
C1=C(Nc2cccc3cnccc23)c2ccccc2CN1	3.7485000000000026	0.7463853826807161	2.6181491149376637
C1=C(Nc2nc3ncccc3[nH]2)CC(CN2CCCCC2)C1	3.149600000000002	0.9099716511280845	3.35580195258164
C1=C(OCC2CCOC2)NC=C2C=C(c3ncccn3)C=C(N3CCCNCC3)N=C12	1.8329	0.7519143218679716	4.244525881221508
C1=C(Oc2ccc(CNc3ccccn3)cn2)Cc2ccccc21	4.064700000000002	0.7709330994410866	2.566348188605403
C1=C(c2ccc(OCCCN3CCOCC3)ccnccn2)NCN1	1.1507999999999996	0.7509199437433745	3.234658922480616
C1=C(c2ccc3ccccc3c2)C2CCCN2CC1	4.091300000000003	0.7354482304669372	2.726303431447926
C1=C2CC2(CNc2ccccc(-c3ccc4ccccc4c3)con2)S1	5.804300000000004	0.6390767865559915	3.8317314892905436
C1=C2NCCN(CCCCCNc3cccc4ccccc34)C2=C1	4.108600000000004	0.7521853951789064	2.6596039578361736
C1=CC(=CCN2CCNCC2)NNC=C(c2cn[nH]c2)C=N1	0.2320000000000021	0.6424994947768242	4.281727826707515
C1=CC(C=NN=C2C=CC(c3nc4ccccc4[nH]3)NC2)CN1	1.9232999999999996	0.5987384163708617	4.705987262786342
C1=CC(C=NNC=C2C=CC(OCCCCN3CCOCC3)=C2)S1	2.6575000000000006	0.39466338279984303	3.8950552681921495
C1=CC(CNC=C2C=NC=CC(c3csc(NCc4ccccc4)n3)=C2)=C1	4.706400000000003	0.7401669272124952	3.4043746156841754
C1=CC(C[N+]2CCCC(OC(CN3CCCCC3)NCC(c3ccccc3)c3ccccc3)C2)=C1	5.0354000000000045	0.3680855839888163	4.058731510152648
C1=CC(N2CCOCC2)=CC=NN(c2ccc[nH]2)C=NC(Nc2ccc(OCCN3CCOCC3)cc2)=N1	2.7577000000000007	0.5812012748969076	4.046230940640191
C1=CC(NC=Nc2ncc[nH]2)c2ccccc21	2.4272	0.6210967182368025	3.9494900147508654
C1=CC(n2cc(-c3ccccc3)nn2)=CC=NN1	1.8886999999999994	0.8673309964697276	3.1557795285560175
C1=CC2(C=Cn3ccccccc(-c4ccccn4)n3)CC1=CO2	4.153000000000003	0.8538698606293116	5.179681836979038
C1=CC23NC2(OC=CO3)C(NCc2cncncc(NCC3CCNCC3)n[nH]2)=C1	0.7926999999999998	0.4320532391700201	5.238597302500159
C1=CC2=CC=C(C2)C(NCCNc2ncccn2)=N1	1.6603999999999999	0.8010812409305353	4.0671747294116605
C1=CC2=CCC=C(Cn3ccnn3)C2O1	1.4470999999999996	0.6797227257954337	4.47873157433866
C1=CC2=CN=C(NCC3C=C(N4CCN(c5ccccn5)CC4)N=CN=CN3)CC2=C1	1.8453	0.7860323258513701	4.460557146730193
C1=CC2C(CCN2c2cncc(C3=CNC3)n2)N=C1C12CC1CCN2	1.1307999999999998	0.8675063359033651	5.212847957357076
C1=CC2C=CC3COCCN3CCn3ccc4cc(ccc43)OCCCOC(=C1)CCNC2	3.7470000000000026	0.6211116063977384	6.456828541361917
C1=CC2C=NN=C(C=Cc3nc(-c4ccsc4)c[nH]3)C2C1	3.7841000000000022	0.8604071506444454	4.768971951142911
C1=CC2CCN2C(CN=Cc2ccccc2NCCc2cccc3[nH]ccc23)=C1	4.769400000000004	0.5782479164221739	3.590288947347746
C1=CC=C2C=C3CCNCC(NC=C1)C3=CC2	2.2043	0.6614772898883164	5.8403886572848025
C1=CC=C2C=NC(C3CCOCC3)=C(c3ccc(NCC4CCNCCN4)cc3)[SH]2C=C1	4.198200000000003	0.5081380272125124	4.660076268161623
C1=CCC(CN2CCC3(CC2)OCc2ccccc23)=C1	3.3942000000000023	0.8140853722964201	3.3163511740031035
C1=CCC(N2N=C3CCC4CN(Cc5ccccc5)CC4CCC2=NC3)=C1	4.222500000000004	0.807943521375821	5.241515242408411
C1=CCC(NC2=CC(Nc3ccc(OCc4nc5ccccc5[nH]4)cc3)=NC=NC(CN3CCCC3)=C2)=C1	5.291200000000004	0.38703956321807714	3.508484954741074
C1=CCC(Nc2nc(NC3CCCCC3)nc3nccnc23)=C1	3.4201000000000024	0.9010913511217381	2.95926151210427
C1=CCC(c2cc(C=C3N=CNC=C3N3CCOCC3)n[nH]2)=C1	1.899	0.8948402922052935	3.899389271301594
C1=CCC(c2cc(OCc3nc[nH]n3)cc(-c3ccncc3)n2)=C1	3.184	0.7818122665472216	3.254825111682326
C1=CCC(c2ccc(NC3=Cc4nc(NCc5ccccc5)cn43)cn2)=C1	4.614600000000003	0.6791519793765192	3.219883226795287
C1=CCC(c2nc(N3CCNCC3)nc3ccccc23)=C1	2.3827000000000007	0.9154933766847042	2.63738208197063
C1=CCC(c2ncnn2-c2ccc3c(c2)OCO3)=C1	2.3392999999999997	0.8238590070246584	2.8591315346176334
C1=CCC(c2nnc(NC3CCCCC3)c3ccccc23)=C1	4.717700000000003	0.8889720331228459	2.600127552990953
C1=CCC2=CC=C(C3=CC=C3)C(=C1)NC=CC=NN=C2	3.3527000000000022	0.7717640113775214	5.42461335459278
C1=CCCC(C2C=CC=CN=C(C3CCCC3)N=CN2)=C1	3.9215000000000027	0.8179660897887386	4.78605635567748
C1=CCCNCCC(=COc2ccc3[nH]ncc3c2)CC=C1	3.7115000000000027	0.8303667076779927	3.7676033511830385
C1=CCN2CCc3cccn3CC(C1)C1(CC1)Nc1n[nH]c2n1	2.1895	0.7323391653038175	6.519210735043495
C1=CCN=C(C2CCCCC2)C(c2coc3ccccc23)=C1	5.407300000000005	0.7262319357061165	2.93491076977417
C1=CCN=CCC(c2ncn(C3CC3)n2)C=C1	2.2835	0.7790320947811045	4.685368723679273
C1=CCNC(Nc2nccc(-c3cc4c(N5CCCC5)nccc4[nH]3)n2)=C1	3.032800000000001	0.6642562250110249	3.1500456199576803
C1=CN(CCC2CCNCC2)Cc2cc(-c3ccc(-c4ccncc4)cc3)[nH]c2N=C1	5.1650000000000045	0.6093009709656255	3.1946957631557478
C1=CN(c2ccccn2)C=NCC(N=C2C=COC2)CC1	2.577300000000001	0.837391570960788	4.865434377655503
C1=CN=C(NC2CCCCC2)c2cc[nH]c(Nc3cc(OCC4CCCCN4)ccn3)cncc2N=C1	5.092100000000004	0.43952893979088353	4.42691244196777
C1=CN=CC(c2cc3c(cn2)cnn3-c2cccc(N3CCCNCC3)n2)C1	2.6870000000000003	0.7642879308676365	3.799767758439164
C1=CNCCNCCOCCOC(NC=NNC=C2C=CC=C2NCc2cc3ccccc3[nH]2)=C1	2.298700000000001	0.20733952255681967	4.372508122719676
C1=COC2CC2(C2N=CN2)C=C1	0.8028	0.6184600560706721	5.365911219730071
C1=COC=NC(CCC2CC(c3nnn4cnc5[nH]ccc5c34)CCO2)COC=C1	3.1195000000000013	0.7121338685381571	5.504009399342421
C1=COCC(C=Cc2cc3c(cn2)OCCO3)C=C1	2.5823	0.8161497833609582	3.978736629828491
C1=COCC=CC(NCCN2CC=CCc3[nH]ncc3Cc3ccc(nc3)OCC2)=C1	2.762200000000001	0.7426380831863734	5.293912134654688
C1=COCCC(c2nnc3ccc(-c4ccccc4)cn23)=C1	3.713700000000002	0.72161066566875	2.8039953851587835
C1=COCNC(c2nc(-c3ccccc3)cc(-c3ccccc3)n2)=C1	4.242500000000003	0.7813548324367103	2.75884508233049
C1=COc2cc(N3CCOCC3)ccc2N=CC1	2.5217	0.7609023026825313	3.0131461952226832
C1=C[SH]2C1CN(CCSc1nnc(-c3ccccc3)o1)C1CCCCN12	3.7684000000000024	0.6214234736599696	4.471542731894093
C1=Cc2cc(co2)C(C=C2C=CCc3ccccc32)C=C1	5.142100000000004	0.7000461883977418	4.843657439644686
C1=Cc2cccc(c2)CC2c3cc4ccccc4nc3C=COCC2NCCCCCOC1	5.7339000000000055	0.4845247294425514	5.318667311205495
C1=Cc2ccccc2OC=C1c1ccccc1	4.133300000000003	0.7016299285189489	2.336420427994403
C1=Cc2cccn2C=1c1ccc(Cn2ccnc2)cc1	3.2478000000000016	0.5178070522583478	3.273596564622207
C1=Cc2ccnc(=Cc3ccccc3)c2=CC(c2nnc(-c3ccccn3)o2)=C1	3.2463000000000024	0.5491954425708813	3.1494940992400586
C1=Cc2cnc3c(c2=C1c1cncc(NC2CCOCC2)n1)=NNC3	0.3260999999999999	0.841323669131616	3.701860466945873
C1=NC(CNc2ccccc2)c2ccccc21	3.2723000000000013	0.8464330012798292	2.843035716108332
C1=NC(NC2CCCCC2)=c2ccccc2=NN1	0.8406999999999998	0.8071741689346339	3.2063769644534537
C1=NC(c2noc(-c3cnc(N4CCOCC4)nc3)n2)=CC1	1.1786	0.8399907856727932	3.0645737068371073
C1=NC2=CC=C(CC3CCCO3)NCN2N=C1c1ccc(C23CCOCC2CC3)nn1	2.4903000000000004	0.8057599749781764	5.033588257351786
C1=NC2=NC=NN(Cc3ccccc3)C(=NN1)c1ccoc12	1.7784	0.9160644578019775	4.3051052343510445
C1=NC=C(c2ccc3c(c2)CNCCO3)C1	1.984	0.7752065852134	3.1132330907329475
C1=NC=C2C(c3ccncc3)=NNC2N1c1ccccc1	2.1474	0.9133260231438153	3.5872411968460334
C1=NC=C2CC(C1)C(CCc1c[nH]c(-c3cccs3)n1)=NN2	3.3522000000000016	0.9090843283690986	5.128080333242432
C1=NC=NCC(c2ccccc2)NC=NC(N2CCOCC2)=CN1	1.1364999999999998	0.8545827075229322	4.485069715059505
C1=NN(Cc2cccnc2)c2cc(-c3ccccc3)ccc2C1	4.297100000000003	0.7212202303176124	2.4760568298300214
C1=NN(c2ccccc2)C(n2ccc3c(OC4CC5COCCCN5C4)ccc-3c2)=CC1	4.529400000000004	0.6124100573403656	3.990516652777007
C1=NN=C(c2cc(Nc3ccccc3)ncn2)CCC1	3.179000000000001	0.9266439078852089	2.8417211800068216
C1=NNCC2=CCCC2=N1	0.6940999999999999	0.5210545716148453	4.4152693666755125
C1=NOC(Oc2ccccc2C2CCOO2)Nc2cccc1n2	2.6132	0.8780902243979567	5.396010672331293
C1=c2[nH]ccnccc(Nc3ccccc3)ccn(C3CCC4CC(C3)O4)c2=C1	3.660700000000003	0.8464727987953289	5.123224136341946
C=C(Br)C(=CC=CC(=O)C1=CC(=O)OCC1)OCCOCCc1cccnc1	3.448400000000002	0.16981466704041803	3.4090733138934324
C=C(Br)C(=CC=CC(S)=C(Br)C=CC1=C(C)N(C(=O)C2OC(=O)c3ccc2c(N)c3)C=CC=C1)OCCN1CCCC1	7.220000000000007	0.08759720901653971	5.485745405419364
C=C(Br)C(=CC=CC12N=c3ncnc(c3=C(O)C1CNCCC(=O)CO)N2)OC1CCCCC1	1.7530999999999997	0.19289865526563846	5.930066689814943
C=C(Br)C(=CC=CCOC12CC(=O)Oc3c1ccc(CO)c3CCNCC2=C)c1cc(O)no1	3.643800000000003	0.21575382746375607	6.102452913342375
C=C(Br)C(=CC=CNC=O)N1CCN(C(=O)Nc2ccccc2F)CC1	3.027400000000001	0.5463947992734639	3.1328307539525966
C=C(Br)C(Br)=CC=NNN1C=NC(CSc2ccc(CS(N)(=O)=O)cc2)=C2CCCC(CC#N)=C21	5.1946800000000035	0.1570654262497775	4.236509981156675
C=C(Br)C(C=Cc1nc(C(C)=O)sc1SC)=CCC(O)CC1CCC(=O)O1	4.762500000000005	0.24174230798820245	4.757178468372939
C=C(Br)C(OCC(F)(F)F)=C(Br)C=CC(=O)Nc1c(OS(N)(=O)=O)c2ccccc2c2ccccc12	6.164000000000003	0.1314845932253125	3.376468569431905
C=C(Br)C=CC=CC1=NC(Nc2ccc3c(c2)CCN3C(=O)CC2COCCO2)=NN=CC1=Cc1cc(F)ccc1C	6.141620000000006	0.37182474009016975	4.31383676626514
C=C(Br)C=CC=CCCc1ccccc1C(=O)NCC(=O)NCC#N	3.009780000000001	0.4922549474221604	2.9413057416711474
C=C(C#CCCCc1cnc[nH]1)C=CC=C(CN)Nc1ncnc2c(C(N)=O)cccc12	2.8449999999999998	0.2355139185707824	3.632074953098278
C=C(C#Cc1ccc(N(C)C)cc1)C=CC=COC(=O)NCCCCCCC	5.426800000000005	0.25474349938639734	3.1124334453442604
C=C(C#Cc1cccc(C(=N)O)c1)C=CC=CC1(c2ccc(F)c(F)c2)NC(=CC)C(Oc2ccc3nccn3c2)=C(O)O1	6.698670000000004	0.08228347742537195	4.617294258041956
C=C(C#N)C(=CC=C(C(=O)NCC(=O)OC)C1=CC=C(Cl)[SH]1C)NC(=O)Nc1cccnc1	2.99108	0.1463635569615582	4.447745806934554
C=C(C#N)C=C(F)C=CN(Cc1cnc(NCC=C(C=COCC2=CC=NC2=CC)C(F)(F)F)s1)C(C)CS	7.055780000000006	0.081216205079828	5.28423761615549
C=C(C#N)NC(=O)C1CC(c2ccccc2)=NN1Cc1ccc(C#N)cc1C	2.9987800000000018	0.8201868590030136	3.4586288239559266
C=C(C(=CC=CC(=O)C1=CC=CC(=Nc2cnc3n2C=C(CCN(C)C)C3)NC(N)=C1)N1CCN(C)CC1)C(F)(F)F	3.522800000000002	0.34000019630723016	4.557737646639245
C=C(C(=CC=CC(=O)NC(C=N)=CC=CC1=NC(=CC)CCN1c1ccnc(F)c1)CN1CCN(C)CC1)C(F)(F)F	4.787470000000005	0.13566186318914447	4.332143563799008
C=C(C(=CC=CC(=O)c1ccc(CO)cc1OCC)C1CC1c1ccc(OC)nn1)c1ccccc1	5.5586000000000055	0.21896510112107234	3.850292588365658
C=C(C(=CC=CC12C=CCCN(CC(C)(C)c3nc(OC)cn3N1)C(=O)C2)C(=O)NC(C)CO)C(F)(F)F	2.7419000000000007	0.2805426107326794	6.34218528886839
C=C(C(=CC=CC12C=CN=C(C1)C2C(=O)N1C=CN=C(NC)NC2CCN(C(=O)CCN(CC)CC(C)C)CC2N=C1)OCCO)C(F)(F)F	3.372700000000003	0.19808748061192002	6.8689401664242045
C=C(C(=CC=CC12COc3cc(cc(OC)c3OCC(O)CNC(=O)CO)C(N1)ON2)OC)C(F)(F)F	0.9600999999999997	0.20727441801061583	5.934965626398784
C=C(C(=CC=CC12NC3=C(c4ccco4)N=CN1C3N2)c1cnn(C)c1)S(=O)(=O)O	1.2532000000000003	0.46566566963092565	6.21242597243583
C=C(C(=CC=CC1=C(O)C(=O)NCC(CC(C)C)=CN=C1)N1CCCNCC1)C(F)(F)F	3.783000000000002	0.5363298163698573	4.40440117695166
C=C(C(=CC=CN1CC(COCc2ccc[nH]2)C=CC(=N)C1=CC(=O)C(C)C)C(N)=O)C(F)(F)F	4.191970000000002	0.33719492329309436	4.7452202106317625
C=C(C(=CC=CN=C(CCCC(=O)O)NC)OC)C(F)(F)F	3.021700000000001	0.3120540080148887	3.770422561430789
C=C(C(=CC=CN=C(O)NCC1CC(F)CN1C(O)=NC1C=CC=C(C(=O)O)C1=CC)C(=O)O)C(F)(F)F	3.3553000000000015	0.10285555035143203	5.451835773883912
C=C(C(=CC=COC(=O)c1cccn1C)NC1CC1)c1cncc(Cl)c1	4.093300000000003	0.4533848646120498	3.3692433988419523
C=C(C(=CC=COC=CC=CS(=O)(=O)c1ccccc1)C(F)(F)F)C(F)(F)F	5.625200000000002	0.323988199116449	3.6752118523549706
C=C(C(=CC=COCC1=CC=CC(=O)NC1)Oc1cccc(C2=CCNCC2)c1)C(F)(F)F	4.587200000000003	0.4421428446545079	3.905336135414487
C=C(C(=CC=CS(=O)(=O)NC)N(C)C)n1cnc2c1=CC(OCc1nnn[nH]1)C=CN=2	-1.1118999999999963	0.46256476027174637	5.133673618023083
C=C(C(=CC=Cc1ccccc1C(C)C)C(=O)NC(C)C)c1ccccc1	5.987600000000006	0.47747484722428796	2.6883499618380213
C=C(C(=CC=Cc1ccnc(Nc2ccnc(N)c2)n1)OC(F)F)C(F)(F)F	4.452200000000001	0.4064483412494407	3.485066086121204
C=C(C(=CC=NC=c1[nH]c(=O)c2n1N=C(Nc1cccc(O)c1)C(C#N)=CN=2)OCCC1CN(C)CCN1)C(F)(F)F	1.3178799999999993	0.20757278179481511	4.940798244386404
C=C(C(=CN=CC(=O)C1C(F)=CSC(F)C(CNC(=O)OC)C(=O)N1c1ccc(Br)cc1)C(F)(F)F)C(F)(F)F	6.180800000000003	0.21390724164322056	4.982476863696194
C=C(C(=CNC(=O)C=CC(=CN1C=CC(=O)C1)OC)c1ccc(F)c(C)c1)N1CCOCC1	2.879520000000001	0.3708928728742321	3.8045269014775247
C=C(C(=NC(N)=CC#N)NCCO)c1ccsc1	1.06538	0.4200003155083325	3.8433083490688382
C=C(C(=NC=CC#CC(=O)NC1(C(C)C)CNC(=O)C1)OC)c1cccs1	2.3542000000000005	0.4638769656237415	4.643435186603535
C=C(C(=O)C(C)C)c1ccc(CC(C)O)cc1Cc1ccccc1C(=CC=COC)C1=CCCC1	7.0928000000000075	0.21653552254484026	3.854803161966144
C=C(C(=O)C(CO)=C(Cc1ccccc1)C(=O)C1=CC=COC1)[N+](=O)[O-]	1.9168999999999998	0.4336459176770643	3.6447967971559683
C=C(C(=O)NCCC1CC1N)C(=NOCC)c1ccc2nc(C)nc(N)c2c1C=CC	2.7038200000000012	0.3237125123506411	4.264530780273061
C=C(C(=O)O)C(=CC=CNC12CC=C(C(F)(F)F)C(=N1)NC2)C(=O)C(F)(F)F	2.3787000000000003	0.3561373183812131	5.494930481784298
C=C(C(=O)O)C(F)(Oc1ccc(Cl)cc1C#N)C(F)(F)F	3.4593800000000003	0.6802000371341078	3.381997973402811
C=C(C(=O)O)c1ncsc1SCc1ccc2c(c1)OC(F)(F)O2	3.854700000000001	0.6474171924624857	3.196731359512296
C=C(C(=O)O)n1cc(C(=O)O)ccc1=NC(C)c1cc(NC(=O)c2ccc(F)cn2)ccc1F	3.3290000000000024	0.45564833633423546	3.5780097216550306
C=C(C(C#CC)=CN=C(CCN(C)C)NC12C=CC=C(C1)NC1=NOC1=CC2)C(F)(F)F	3.7554000000000016	0.28298152182082875	5.957254484932321
C=C(C(C#N)=CC=CC(CCNC12CC=C1C(=O)N(C)N2)C(C)(C)O)C(F)(F)F	2.4808800000000013	0.4227169932907372	5.107076369115084
C=C(C(C#N)=CN=C1Cc2cccc(C)c2CN1)C1CCNCC1	3.0025000000000013	0.6646837536224742	3.682606048137176
C=C(C(C)=NNC1=C(C=COCC)N(C)N=CC1)C1CCN(c2nc3cc(F)ccc3o2)CC1	4.7881000000000045	0.3424720383553803	3.87236761105902
C=C(C(C)=NNC1N=C(Nc2ccccc2S(=O)(=O)NCCCOC)C(C)=CN1)c1ccc(Cl)cc1	3.934700000000002	0.19859904269819834	3.8466335238708567
C=C(C(C=CC#N)CCNCC1c2ccccc2C(O)C1c1ccccc1)C(F)(F)F	5.395180000000004	0.3378327151482418	4.349653152576939
C=C(C(C=CC(=O)c1cn(C)nc1C)C(=O)NCc1ccc(F)cc1F)C(F)(F)F	3.7967200000000023	0.3165383804988663	3.5435569113498566
C=C(C(C=CC(O)=CC(=CC=O)CON)c1cc2cc(Cl)ccc2o1)C(F)(F)F	5.302000000000002	0.1489718384530052	4.351877632167945
C=C(C(CCNCC(O)COc1ccc(O)cc1)=NC=CC1=CCN(S(C)(=O)=O)CC1)c1ccccc1	3.371400000000002	0.27317719926688533	3.737050784769825
C=C(C(Cl)=CC=CC1=CC(=COC)C(OC(F)F)=C1)C(CF)CCOCCCOCc1ccc2ccccc2c1	8.567400000000005	0.10769529441248782	4.2372470644902265
C=C(C(Cl)=CC=CN1CCCOC2=CC=CC1(C)N=C(O)C2)C(F)(F)F	4.980100000000004	0.693349954136257	6.0579387337202855
C=C(C(Cl)=CC=CNC(=O)NCC1=CC=CS(=O)(=O)N1)C(F)(F)F	2.3711	0.6368590952490756	4.291796025143864
C=C(C(Cl)=CCC(=O)NC1CC=CC=Cc2nc[nH]c21)N1CCOCC1	2.8988000000000005	0.7773312822661995	4.228685175767634
C=C(C(Cl)=CN=CNc1ccc(N2CCN(C=C3C=NN=C3C)CC2)cc1OC)C1=CCCCC1C1CC1	6.3745000000000065	0.22771504089858222	4.39859006109482
C=C(C(Cl)=NC=CC(Cl)SCN=CC=CNC=CC=CC(F)(F)F)C(F)(F)F	6.317800000000003	0.1771970257981769	5.397866307889713
C=C(C(F)=C(C=CC1(C#N)CC1)CC(O)=NNC1CC1)C(F)(F)F	4.202080000000002	0.2392624848759874	4.403520716077931
C=C(C(F)=C(F)C=CN1CC2C=CSC2=NC1(CCCC)c1ccc(F)cc1)C(F)(F)F	7.542300000000005	0.30090963810822324	4.881886276902883
C=C(C(F)=CC(F)=CC(=O)N1CCCNCC(CC#N)n2cc(cn2)-c2ncnc3[nH]cc1c23)C1CC1	4.275480000000003	0.39600448962726237	5.864157116520977
C=C(C(F)=CC=CC(O)CCNC(=O)C(CCCOC(=O)OC)PCC)C(F)(F)F	4.0119000000000025	0.14356873975652484	4.836704597653831
C=C(C(F)=CC=CNCCC(=O)N(C)CCCN1C(=O)CN(C)C(=O)CNC1=O)C(F)(F)F	1.3103999999999996	0.28076324183844265	3.628741569873644
C=C(C(F)=CC=Cc1ccccc1NCC12C=C(C1)N=C(C)N2)c1ccc(CN2CCN(C)CC2)c(F)c1	5.613000000000005	0.4261257401472125	4.746273595623152
C=C(C(O)=CC=COc1c(F)cc(CC(=O)O)cc1Cl)S(=O)(=O)c1ccccn1	3.8232000000000017	0.47429520921822765	3.364482643040212
C=C(C)C(=CC(=O)CC=CCC(O)(F)C(=O)C1=NN=CCO1)S(=O)(=O)N(C)CCO	0.2475000000000001	0.2486309208874559	4.8536851805806265
C=C(C)C(=CC=CC(=O)OC)NC(=O)N1CCN(c2ccccc2[N+](=O)[O-])CC1	2.6156000000000006	0.2587330218807668	2.811696267675071
C=C(C)C(=CC=CNCC1(NC(=O)C2CCCCC2C2CCCC(N(C)C)C2)CC1)CN(C)C	4.7294000000000045	0.4287397973974391	4.6833719658571775
C=C(C)C(=NC=C(Cl)C=CNCC(C)NS(=O)(=O)C1=CC=CC=CC=COC1)N1CCN(C)CC1	3.240000000000002	0.27508721479229564	5.043285510750495
C=C(C)C(=O)NC=Nc1ccccc1Nc1nnc(-c2ccc(Oc3ccccc3)cc2)o1	5.6246000000000045	0.20973519359058265	2.7726679684750444
C=C(C)C(=O)NCCc1cnc(Oc2ccc(F)cc2)[nH]1	2.5759	0.8031579891810842	2.5897148068728484
C=C(C)C(=O)Nc1cccc2sc(-c3cncc(N4CCNCC4)c3)nc12	3.2825000000000015	0.6809972822510921	2.716479807991867
C=C(C)C(C=CC(C)C)(CO)COC(=O)NCc1nccs1	3.136300000000001	0.7207200270074177	3.8596295050291918
C=C(C)C(F)=CC=COCCn1c(=O)[nH]c2cnc(C34C=C(NC3)C(=O)C4)cc21	2.3821000000000003	0.4261956594304028	5.306123688468935
C=C(C)C(NC(=O)CN1CCC1(COC)NS(=O)(=O)c1ccc(Cl)c(Cl)c1Cl)C(C)CO	2.662800000000002	0.3010364104220537	4.367191594641893
C=C(C)C1=CC=C(C(=O)NCc2cccnc2)C=CCC2CN(CCCc3ccccc3F)CCN12	4.8022000000000045	0.582313190788907	3.987985588580127
C=C(C)C1C(=C(C)C=CC)C1CCC(C)C1CC(COCC)Cc2ccc(-c3ccc(C(F)(F)F)cc3)cc21	10.185899999999995	0.27452627702848753	4.643438840639126
C=C(C)C1C2CCC(C)C(OCCc3cc(I)c(Br)c(Br)c3O)C1CC2NC(=O)c1ccc2ccccc2c1	8.659600000000003	0.1439243950908437	5.234691148106951
C=C(C)C1C=NN(c2ccc(C3CC3)cc2)C(c2ccc(Cl)c(Cl)c2)C1C=NC(=O)CCC	7.623900000000007	0.30096465746443685	4.22809869225356
C=C(C)C1CC(C)CCN(CCCNC(=O)c2cc3ccccc3n2CCCC)CCN1C(=O)C1=CC=CC=COCC1	6.483100000000007	0.2555869865742085	4.440397000890206
C=C(C)C1CC2NC(C)c3ccc(-c4ccccc4)cc3C1C=C2C	6.012300000000005	0.6650441273837073	4.663832849473675
C=C(C)C1CCCC(C)C(C=Cc2c(-c3cccc(Cl)c3)ncn2-c2ccccc2)O1	7.355800000000007	0.39364438213729747	3.8822215135482896
C=C(C)C=C(NC1CCOCC1N=COC)n1ccc(Cl)c(Cl)c1=O	2.9514000000000014	0.4639606287844176	4.635757588865406
C=C(C)C=CC=CC(O)(c1ccccc1)C12CC(CO1)NCC2C=C(C)Oc1ccc(F)cc1	5.431700000000005	0.4065208235024099	5.486705706468392
C=C(C)CC(N)c1cc(C)cncccc(-c2ccc(NC(=O)c3c(C)cc(Cl)cc3Cl)cc2)c1	8.014940000000005	0.3328484574054966	3.4162014100205917
C=C(C)CC1(NCCN(CCCC)C2C=CC=C(CNc3ncccc3C=O)OC=CC2)CCNC(=O)CC2=C1C=C(C=O)NC(C)=C2	5.241800000000004	0.14848367870221763	5.737166494189971
C=C(C)CC1C=c2cc(c3c(CCCOc4ccccc4)ncn23)C=NN1	3.1172000000000013	0.5202376017385641	4.647492736955393
C=C(C)CC1COC2SC(N(C)C)=NC2C(C=Cc2ccc(Nc3cc(Cl)ncn3)cc2)CSO1	5.891900000000006	0.2807939168499141	5.274899293558558
C=C(C)CCC1(C(=O)NO)C(O)=C(c2ccccc2)c2ccc(-c3ccccc3)cc2S1(=O)=O	5.058800000000003	0.26269176349288226	3.534193313139946
C=C(C)CCC1(C)COC(C(=O)C=C(O)C(C)O)OC(O)C1Cc1ccc(C(F)(F)F)cc1F	4.448900000000004	0.2157458850112318	4.985487439108062
C=C(C)CCC1CC(C)CCC(C)(C)C1C1CC2CC(=C=CCC)CCC2(C)C1CCCC	10.545499999999992	0.19501515562453234	5.2874657273024335
C=C(C)CCC1c2cc(-n3cccn3)ccc2C2CCN1CC2	4.462700000000003	0.7774711374092576	3.977811194285745
C=C(C)CN=C(N)NSC=C1CCCc2ccc(C)c(c2)CCN(C2CCCCCC2C(=O)NCCO)C1	4.245720000000004	0.12905429942969857	5.521959435491402
C=C(C)CN=C(O)N1C(=O)N(c2cc(CCCN(C)C)ccc2C)C(c2ccccc2)N1N	4.0108200000000025	0.2745570756082399	3.725413262555856
C=C(C)CNC(=O)OC(C)(C(=O)NO)C(CC(C)C)C(S)CCC(=O)OC	2.4667000000000003	0.138288299535554	4.28311012565476
C=C(C)CNC1CCc2cc(C#Cc3cccc(OCc4ccccc4)c3)ccc2C1	5.688400000000006	0.4187136391695004	2.922481499796481
C=C(C)CNC=CC=C(C(=C)F)C(F)(F)F	3.6377000000000024	0.4355572369607725	3.958616768031259
C=C(C)CNCCC=CC=C1C=Cc2ccc3ccccc3c21	5.3620000000000045	0.559055804997347	3.0035455135019618
C=C(C)CNc1nc2ccccc2n2cncc12	2.8705000000000007	0.7133257946846572	2.6265479703706127
C=C(C)COc1cc(-c2cncc(OCC3CC3c3cccc(F)n3)c2)ccc1OCCOC=CC(=O)C=CC(C)=NC=CC=O	6.628000000000007	0.029492154335881617	4.568872430858776
C=C(C)COc1cc(C)cc(C2(O)CCC3CC32)c1	3.567420000000002	0.8366134676884656	3.7029671318073563
C=C(C)N=CC=NCC1NC(=Cc2ccccc2S(C)(=O)=O)C=C1C(=O)NCCCC1CC(O)C(=CC(O)CC(O)C(C)O)C1CO	1.3092000000000004	0.076824095518006	5.843417779348336
C=C(C)NC1C(N=C(OC)ON=CC)=CC=C1C(O)c1ccccc1CCc1c(CC)cccc1CC(=O)O	5.035100000000004	0.20107659753908566	4.572173184445715
C=C(C)NS(=O)(=O)C=CC=CC(=C)OC1CC1	2.202	0.5602425607388153	3.8125865818405558
C=C(C)OC(=Cc1ccc(C)cn1)C=C1Cc2c(O)cc(O)cc2O1	4.211320000000004	0.8177778654905462	3.61323387353928
C=C(C)c1c(CC)n(Cc2cccc(C#N)c2)c(=O)[nH]c1=O	2.05208	0.9372483373264586	2.5828941264175267
C=C(C)c1ccc(C(N)CN2CCSC2)cc1	2.7258000000000013	0.8881196736542981	3.1128734989137614
C=C(C)c1ccc(CN2CCN(CCc3ccccn3)CC2)cc1	3.4750000000000023	0.8119148825268964	2.0348385182757323
C=C(C)c1nc2cc(S(=O)(=O)c3ccccc3)ccc2n1CCCNS(N)(=O)=O	2.0853999999999995	0.525405708491837	2.6421691522904567
C=C(C1=C2CC(C)C(O)(C=C(F)C(Oc3ccc4c(c3)OCO4)=C(O)C(CCC3CCCC3)=N1)S2)c1ccccc1	8.228700000000007	0.3462169353790165	5.524320646603764
C=C(C1=CCC(C)(C)CC1)C(=CC=CN1CCNC(C(N)=O)CC1)NC(=O)c1ncc(C#N)[nH]1	2.2506800000000005	0.45736533331248086	4.460592827309986
C=C(C=C(C(F)(F)F)C(C)(C)CNC1=c2cnc(N)nc2=CC=NC(Nc2ccc(Cl)c(Cl)c2)=C1OC)C(F)(F)F	5.489300000000004	0.26674794794872037	4.177629054258519
C=C(C=C(C)C=CC(=O)C1OC(n2cnc3c(NOC)nc(-c4ncsn4)nc32)C(O)C1O)N(C)C	1.0841999999999994	0.2120457921718028	5.013990346236251
C=C(C=C(C=C(F)c1cc(S(=O)(=O)NC(=O)N2CCC2)ccc1OCCCCC)C(F)(F)F)C(F)(F)F	6.277200000000005	0.20853519983573024	3.3699906651848464
C=C(C=C(C=CC(=O)C(NC=CC(C)=NN=CCCOCC)NC1CCOCC1)C(F)(F)F)c1cncnc1	4.175100000000003	0.08453384318100583	4.71189824552612
C=C(C=C(C=CC(=O)NCCCN(CCNCCNS(N)(=O)=O)C1CCOCC1CC)C(F)(F)F)C(F)(F)F	2.1559000000000017	0.09412584104336799	4.494959469353468
C=C(C=C(C=CC(NC(C)=O)NC12CCc3cccc(C)c3NC1C(=O)CC2c1ccccc1)C(F)(F)F)C(F)(F)F	6.432320000000005	0.19724179591571034	5.0479779253468475
C=C(C=C(C=CC1(C)CC(C)C(=O)NC1c1ccc(C(F)(F)F)cc1C)C(C)(C)C#N)C(F)(F)F	7.368100000000005	0.340475653439432	4.794091802261182
C=C(C=C(C=CC12CSN1C=N2)c1cc2ccccc2o1)N1CCOCC1	3.920300000000003	0.5817576826300924	4.398381340449687
C=C(C=C(C=CC1=CC(OC(=O)C(=CNC(N)=O)NC(=O)N2CCCC2C(=O)NCCC2CCC(O)CC2)C2=CC=C12)C(F)(F)F)CC=N	4.086470000000003	0.07332115511404826	5.147595763836919
C=C(C=C(C=CC1=CN=CC=COCC1)N1CCOCC1)N1CCOCC1	2.4933000000000005	0.695125767070775	4.335145955834303
C=C(C=C(C=CC=CC=NNCCC1C=CC=COCCc2nc(-c3ccccc3)oc2C1)C(F)(F)F)C(F)(F)F	7.828000000000006	0.10854185753380152	5.071811639309198
C=C(C=C(C=CC=CCCCC(=O)O)c1cccc(OC(F)(F)F)c1)NCCN1CCCCC1	5.925100000000005	0.2720332634150764	3.08962676549994
C=C(C=C(C=CCC(Cc1csc(C(C)(C)C)n1)NC(=O)CNC(=O)C1=CNC=CCC(=O)NCC(C)C1)C(C)(C)C)C(F)(F)F	6.1547000000000045	0.2244515153915405	5.326678705026499
C=C(C=C(C=CCC=CC=CC#N)C(F)(F)F)C(F)(F)F	5.175880000000002	0.39005794009840467	4.027822641411191
C=C(C=C(C=CCCC12C=C(N1)S2)C(F)(F)F)OCCCC1CCNCC1	5.009300000000003	0.306846826933856	5.072086154676912
C=C(C=C(C=CN=C(O)C(C)NC)c1nc(CN(C)S(C)(=O)=O)cs1)OC	2.1561000000000003	0.26311677590283034	4.356415571218919
C=C(C=C(C=CNC(C)C(=O)C12C=CC=C(C1)C2c1sc2ccccc2c1C)C(F)(F)F)C(F)(F)F	7.847720000000006	0.29586893876703935	5.698867877146199
C=C(C=C(C=COC)OC)N(CC#Cc1cccc(N)n1)CC=c1ncc(-c2cnn(C)c2)nc1=C	1.6028999999999995	0.27812125407009436	4.263334032540225
C=C(C=C(C=COCC(C)(C)CC)Nc1cnc(N)nc1N)OCC1CCC(=O)N1N	2.2983	0.1786549497747833	4.439113561852073
C=C(C=C(Cl)C=CC(=O)NC1=CC=CSCCC1)C(C)C	4.918300000000004	0.574536457166254	4.025510463933497
C=C(C=C(Cl)C=CC1=CN=CC1)CC1CC2CN(C)CCC2N1	3.6522000000000023	0.7786096231200756	5.123635425302061
C=C(C=C(Cl)C=CN=CNC1=NC=C(F)C1=CC)Nc1ccc(F)cc1OC1CCNCC1	5.305700000000003	0.2718525092096224	4.1495233694570395
C=C(C=C(Cl)C=COCCc1cc(-c2ccccc2C)n(C)n1)c1cn[nH]c1	5.027520000000005	0.33101982522420254	3.4724973523549707
C=C(C=C(Cl)c1ccc(NC2=C(c3ccc(OCC)cc3)C(=O)NC2=O)c(Cl)c1)C(F)(F)F	5.916500000000004	0.36856018820878167	3.046734891551967
C=C(C=C(F)C(OC(C)C)N1CCC2CCN(c3cccc(Cl)n3)C2C1)C1CC1	5.206300000000005	0.4479285033866662	4.408686447975327
C=C(C=C(F)C=C(CN)N=C(O)c1ccnc(-c2cccc(CO)c2)n1)C(F)(F)F	3.7550000000000017	0.27283332750996186	3.6918779727006674
C=C(C=C(F)C=CC#N)c1cccc(C(F)(F)F)c1	4.651780000000002	0.4439207094855352	3.2462715679589067
C=C(C=C(F)C=CC(=O)N1CCNC2=CC=C2OC1)NCC1CC1	2.0965999999999996	0.5780578393245922	4.006276242904046
C=C(C=C(F)C=CC1CC1NC12CC3(C)C=C(NC(=N1)c1cn[nH]c1N2)N(C)C3)C(N)=O	1.4511999999999998	0.3384157613471276	6.907129446711066
C=C(C=C(F)C=CC1CCCN1C12C=CNN=CC(CN1)C(=O)NC2CO)C(F)F	1.1771999999999996	0.4802408335669022	6.932701264547833
C=C(C=C(F)C=CCN1CCC(C)(C)C1)C(=O)O	2.768700000000001	0.6047370395769032	3.6045404259919147
C=C(C=C(F)C=CNC(=O)NC=CC=COC1=NC=CNN=CC1)C(F)(F)F	3.6640000000000024	0.3619161876117028	4.9508957103431355
C=C(C=C(F)C=CNC1=NCC1)CN(C)C	1.8631	0.7204092583988376	3.9715899780316946
C=C(C=C(I)C=CCN1CCCCC1=O)C(N)=O	1.9154999999999998	0.4626120766476559	3.517244311392229
C=C(C=C(N=C(C=CN1CCNC(C)C1)Oc1cccc(C#N)c1)N1CCN(c2cncc(C(C)C)n2)CC1)C(F)(F)F	4.838480000000005	0.26389212985678273	4.380683735823355
C=C(C=C(N=CC(=O)N1CCOCC1)Nc1ccccc1)C(F)(F)F	2.9880000000000004	0.6540481652180671	3.1586725548579597
C=C(C=C(O)C=CC1=CC(=O)C=C2OCC(=CCOC2=CC=CCCCCCCC)O1)OC	6.2430000000000065	0.22616440975483923	5.280635084390857
C=C(C=C(O)C=COc1cc(O)ccc1NC=O)NS(C)(=O)=O	1.3577999999999995	0.24501018918348114	3.5537760012616744
C=C(C=C(O)NN=CN=CN(C)C1CNC(=S)C1)c1ccc(F)cc1	2.4206000000000003	0.17372985542554628	4.5554765048982
C=C(C=C(OCCCO)C(F)=CCNC(C)C)C(F)(F)F	3.239200000000001	0.29720806396252286	3.683133970082519
C=C(C=C1C=COC(C(=O)N2CCCC2C)=C1)SC=CCOc1ccc(C=C(C=CC(=O)O)C2CC2)c(Br)c1	7.387800000000007	0.20814672691827837	4.462033070700945
C=C(C=C1CC(CCO)=CNC(=O)c2cccc(c2)CC(C#N)C=C1N)c1ccccc1	4.251080000000003	0.6817889915716585	5.260421658732377
C=C(C=C1SC(c2ccncc2)=NC1=N)CCCCC1CCCCC1	6.1330700000000045	0.5990883097294973	3.1650149874938185
C=C(C=CC(=C)NC=CC(=O)NC)COC1=C2C(OC(F)(F)F)=CC(C(F)(F)F)=C2NC=NC1	3.614300000000002	0.26140602684897013	4.509942965332716
C=C(C=CC(=CC1=CN=CC1=CNc1[nH]cnc1C=Cc1cn(CC)[nH]1)OC)OCCO	3.6028000000000024	0.2999734740312139	4.557374929209123
C=C(C=CC(=CC=N[NH])c1ccc(F)cc1F)C(=O)N1CCCC1	3.351700000000002	0.3534180563352847	3.5098330336111436
C=C(C=CC(=O)C=CC1=CC2O[N+]3=C(CCC(O)(C(Br)Br)CCC3)CC2CC1=C(C)C)C(=O)O	5.169800000000004	0.1908895043729542	5.645828425328731
C=C(C=CC(=O)NC=CC=CNc1ncc2ccc(-c3ccc(F)cc3)nn12)C(F)(F)F	4.765600000000002	0.31371496657339354	3.6027925116267063
C=C(C=CC(C#N)=C(C=CC(=O)NC(C=CNc1ncnc2ccc(NC(C)=O)cc12)=CN)CN1CCOCC1)C1CC1	3.6610800000000028	0.1669787174660722	3.9583317534577667
C=C(C=CC(C(=O)NC(C)(C)CC)C(=CC(=O)OC(=CC(=O)NC)NC(=O)CNC(=O)C1CCCN1C(=O)CCCCC)CO)C(=O)O	0.9574000000000042	0.03742705256785134	4.668438036435415
C=C(C=CC(Cl)=CC=CC1=CC=CNCc2ccc1c(Cl)c2C)C(=O)O	5.524620000000004	0.5155532951762496	5.134521605379475
C=C(C=CC(Cl)=CNC(=O)NC(Cl)C=Cc1nnnn1C)CNC1CCCC1	2.8122000000000007	0.3206592591998354	4.486823176438887
C=C(C=CC(Cl)=CNc1c(C)cc(C)cc1F)c1cnn(C)c1	4.937740000000004	0.7865214964791553	3.3473661466002076
C=C(C=CC(Cl)=CNc1nc(NC2C=CC=c3c#cn(C(C)C)c3=C2)ncc1Cl)C(F)(F)F	4.891080000000002	0.5387300348127565	5.238910473037681
C=C(C=CC(F)=CC(=O)Nc1cc(Cl)cc(Oc2cc(F)cc(N(CC)c3ccc(C(=O)O)cc3)c2C)c1)C(F)(F)F	8.90262	0.13685638983480894	3.46699342365575
C=C(C=CC=CC#CC(O)C1CN(CCCCCC(=O)O)C1)OC1CCOC1	2.3591000000000006	0.2444382805308302	4.211318181674698
C=C(C=CC=CC#N)N1C(=O)C2=CC=CC(C=CN=C1c1ccccc1N)C(C(F)(F)F)=C2	5.122080000000003	0.394225707936669	5.617518924540986
C=C(C=CC=CC#N)NC=NC=CC1Nc2cc([N+](=O)[O-])ccc2O1	3.0064800000000007	0.19743314757007857	4.5867985107796425
C=C(C=CC=CC(=N)C(=CNC1=CC=CN2CNCCC2N1C)C(N)=O)C(O)=NCc1cnn[nH]1	0.7877700000000014	0.12393398890422296	5.401737413428966
C=C(C=CC=CC(=N)OC(=CC=O)c1ccc(O)c(F)c1)NN=Cc1cc(C(F)(F)F)[nH]n1	4.056670000000001	0.06529426024512239	4.052623293918829
C=C(C=CC=CC(=O)NC1=CC=CC(NC(=O)c2ccccc2)C=C1)NCCN(C(C#N)C1CC1)N1CC1	2.9615800000000014	0.21438875257060003	4.634592319575586
C=C(C=CC=CC(=O)NC1CCCC1NC=O)C(F)(F)F	2.0006	0.44778759555057723	4.0935718354691115
C=C(C=CC=CC(=O)Nc1c(Br)cc(Br)cc1NCC1=CC=C(N)N=CN1)S(=O)(=O)N1CCOCC1	3.1656000000000013	0.2400423577723656	3.991624283873051
C=C(C=CC=CC(=O)Nc1ccc(C(F)(F)F)cc1OC)S(=O)(=O)N1CCOCC1	2.9406000000000008	0.5143594355438003	3.008170092775714
C=C(C=CC=CC(=O)OC)NC(=O)NCC1c2cc(F)cc(C)c2N=CC(C2CC2)=CNC1C	4.303920000000003	0.3173681203448219	4.996304427651434
C=C(C=CC=CC(C)NC(=O)C1=CC=CN(C(C)=CC)Cc2ccc(cc2)-c2cccc1c2)NC(C)C	7.118800000000008	0.38493729193680043	5.5612312285568075
C=C(C=CC=CC(CO)N=C(O)C1=CC=CC2N=C(N)C=CC=CCOC=CC=C1N=C2N)N(C)C	2.610900000000001	0.24549207281675867	6.572930159179838
C=C(C=CC=CC(F)(F)c1c(Cl)cc(Br)cc1C1=CN=CNS(=O)(=O)C1C)C(N)=O	4.0389000000000035	0.4371376246446084	4.785633065196011
C=C(C=CC=CC1=Nc2ccc(OC)cc2C=CC1)N(Cc1ccc(C(=O)N(CC)CC)cc1)S(=O)(=O)c1ccc(F)cc1	7.322900000000008	0.2005901113661305	3.3789832635493973
C=C(C=CC=CC1CN(C(C(=O)O)C(C)(C)C)CC1CNCCCC(N=C(O)c1cccc(C#N)c1)C(C)C(=O)OC)OC	4.730180000000003	0.060569618122169974	5.063940056884567
C=C(C=CC=CCN(C)CCC=C1Cc2ccccc21)C(=O)O	3.701200000000002	0.5877917574939345	3.322133145754899
C=C(C=CC=CCNC1=CC=CC=CC(=O)N1)NC(=O)c1ccc(F)cc1Cl	3.5082000000000013	0.6143859531688262	3.4991162106801905
C=C(C=CC=CCNCCC1=NNC2=CC=CC21)[N+](=O)[O-]	1.898	0.30898353700152775	4.708262075966912
C=C(C=CC=CCOC(=O)N1CCCN(C)C(=O)c2ccccc2SC1C)c1csc2cc(C)ccc12	7.387920000000007	0.3216182540168451	4.195760009535338
C=C(C=CC=CCn1c(CC=O)cc2ccccc21)[N+](=O)[O-]	3.2855000000000016	0.34067761863562723	3.432700776541596
C=C(C=CC=CCn1cncc1C1=NCC1)C(F)(F)F	3.3068000000000017	0.7615211490108598	3.829896214971858
C=C(C=CC=CN(Cc1cccnc1)C1(CC)C=CC(F)=CC1)C(F)(F)F	6.034100000000004	0.42509221520506346	4.433804417372764
C=C(C=CC=CN1CC(OCc2cc(F)ccc2F)CC1C(=O)O)OC1COc2cc(C(F)(F)F)ccc2O1	5.425400000000005	0.25235824561704506	4.404370785875132
C=C(C=CC=CN=C(COc1ccc(-c2ccccc2-c2cscn2)cc1)NCC)C(=O)NCCCCC(=O)NO	5.281900000000004	0.037290696832066726	3.502008260137388
C=C(C=CC=CN=C(NC)Nc1c(Cl)ccc(CNC(=O)C(C)(C)C)c1F)C(=O)NCc1cccnc1	4.466200000000003	0.16686501889485097	3.5418743201853085
C=C(C=CC=CN=C(O)n1c(-c2c(N)ncnc2N)nc2ccccc21)N1CCC(N)CC1c1cccc(F)n1	3.701900000000002	0.12316289348637134	4.610185973789994
C=C(C=CC=CN=C([NH])C(=CNC1(CC#N)CCNC(=O)OC(C)(C)C1)C(=N)O)c1ncc(F)c(Cl)c1Cl	5.251850000000004	0.1818078186123503	5.164556886947333
C=C(C=CC=CNC(=N)N)C1Cc2c(ccc3cc(C(=N)N)ccc23)S(=O)(=O)NC(=O)CCN1	0.9423400000000008	0.18791926577992357	4.72873076944995
C=C(C=CC=CNC(=O)C(N)CC1=CC=COC1)C(=O)O	1.001	0.479406272768525	4.452775073314394
C=C(C=CC=CNC(=O)C1=CN(C)C(=O)C=CN1C12C=C(OC1)C(O)=C(OC)C2)OCCCN(C)C	2.2562000000000006	0.25407037662602067	5.616098994609885
C=C(C=CC=CNC(=O)NC(CC(N)=O)C(CN(C)C)c1cn(Cc2ccccc2)cc1CC1=CC=COC1)C(=O)O	3.4483000000000015	0.19020266619698603	4.75875146096676
C=C(C=CC=CNCc1ccc(C(F)(F)F)cc1C=CC=CC(=O)NCCC(=O)O)c1ccc(Cl)nc1	5.787000000000005	0.18320270738705785	3.420185592864657
C=C(C=CC=CNS(=O)(=O)C1=CNC1)c1cnc2ccccc2c1	2.6819000000000006	0.7939698483431386	3.438669455573729
C=C(C=CC=COC)C=NN(C#N)Cc1ccc(S(N)(=O)=O)cc1	1.87538	0.19297030679944538	3.637243293500509
C=C(C=CC=COC)C=NN=C1NCCC2(CCN(C(=O)CC(C)C)CC2)C1N	2.6186999999999996	0.2968205901545812	4.876795849684729
C=C(C=CC=COC)CC=C1N=c2nc(N)nc(N)c2=CC1=N	0.6209700000000002	0.5431612430134888	4.3878121287430645
C=C(C=CC=COC)NC(=O)C1(N(C)C)C2C=CC=CCC=CC=CC1(NCCN1CCOCC1=O)N2	1.378000000000002	0.30257273064427215	6.389339982594008
C=C(C=CC=COC1=CC=CNC(C)C(C(N)=O)=C(N=CN2C(C)C2c2ccccc2)C=C1)OC1CCC(=O)N1	3.997900000000003	0.13553371399400546	5.970919645993084
C=C(C=CC=COCCN1CCCCN2CCNC13N=CC(C)(C)C2ON3)C(F)(F)F	2.7616000000000005	0.37409970651028174	6.952648389065499
C=C(C=CC=COS(=O)(=O)C=CC=C[N+](=O)[O-])Cc1nnc(O)cc1NCCC	2.823200000000001	0.17065380923402923	4.278862421521225
C=C(C=CC=COc1ccc(NC(=O)Nc2cccc3cnccc23)cc1)NC(=O)Nc1ccc(O)c(OC(F)(F)F)c1	7.267100000000005	0.07899800273428162	3.1766721065473007
C=C(C=CC=CS(=O)(=O)N(C)c1ccccc1C1=CC=CN(CCC)Cc2cc(nc(N)n2)C1)C(F)F	5.081400000000004	0.45738984638845126	5.2501911329776325
C=C(C=CC=CS(=O)(=O)N1C2=CC=COC1C(N1CCN(C)CC1)=C2)C(=O)O	1.2277	0.5249772619311722	5.1538820570281825
C=C(C=CC=CS(=O)(=O)N1CCCN(CCNCC2CCCCC2)C1)Cc1nnc(O)c2ccccc12	3.9689000000000023	0.3383453896341342	3.447727641959741
C=C(C=CC=CS(=O)(=O)NCC1=CC=CS(=O)(=O)N1)S(N)(=O)=O	-0.891499999999998	0.48631768196778147	4.382805346744325
C=C(C=CC=CS(=O)(=O)Nc1ccc(CCC(=O)O)c(OC)c1)C=CCCCCCC	5.606800000000005	0.26934673492355704	3.055548426321539
C=C(C=CC=CS(N)(=O)=O)NN=C(C=CC1CC1)C1CCN(c2nc(Cl)no2)CC1	2.723300000000001	0.3346957958196525	4.064282823946982
C=C(C=CC=CSC1(c2ccc(F)cc2)NN1)NC(=O)c1noc2ccccc12	3.9318000000000017	0.4046676070103371	3.571836747285823
C=C(C=CC=Cc1cc(-c2cnccc2C)n(C)n1)Nc1cc(=O)n(C)c2ccccc12	4.837620000000004	0.45096734887247086	3.2264552335201975
C=C(C=CC=Cc1cc(Cl)ccc1C)C(C)NC1=CC(c2cc(F)c(F)c(F)c2N)C=N1	6.461220000000004	0.2845200756342873	4.456091871308475
C=C(C=CC=Cc1ccc(C(=O)NC(C(=O)NC)N(C)C)cn1)CN1CCC(F)(F)CC1	2.301799999999999	0.4488084413994057	3.8951364916369737
C=C(C=CC=Cc1cccc(OC)c1)C1CC2CC2CN1	3.818800000000002	0.8284821161194934	3.875620506280976
C=C(C=CC=Cc1nc(C)no1)C(C)C(N)c1cccc(Cl)c1	4.493120000000003	0.7926921743210111	3.9188571833549046
C=C(C=CC=Cn1c(C(=O)NN2CCCOC2)cc2ccccc21)CN1CCCCC1	4.034900000000003	0.6872640929955666	3.41216017021271
C=C(C=CC=NC1=C(Nc2ccc(C3CCCC(NCC)C3)cc2)NN=CC(c2cnn(C)c2)=C1)C(C)(C)C	6.538700000000006	0.2566050226929881	4.575028943662941
C=C(C=CC=NN=CO)c1cnc2cc(OCCCN3CCCC3C)ccn12	3.7290000000000028	0.23610159447647872	3.983411470282876
C=C(C=CC=NNc1ccn(C(C)C)n1)NCC(=O)Nc1cccc(C#N)c1	3.031580000000001	0.3536695411158735	3.0927175738739585
C=C(C=CC=c1nc(NC2CCOCC2F)ccc1=C)n1ccnn1	1.1298999999999997	0.8262069558080154	4.82440374271156
C=C(C=CCC(=O)NC#CC=CC=CN=CN(C=O)Cc1cnc2ccccc2c1)C(=O)O	2.9556000000000013	0.11176038230443129	4.162775906281917
C=C(C=CCC(=O)Nc1nc(-c2ccccc2Cl)cc(-c2ccccc2Cl)n1)c1cccnc1	7.110600000000005	0.28223824361577693	2.7615829762534716
C=C(C=CNC(C=N)=CC=CC(=O)NC)C(F)(F)F	2.04387	0.3937427542184454	4.231508328139903
C=C(C=CS(=O)(=O)N=C(N=[N+]=[N-])C1=CC(Br)=COC(Br)=C(C2CC2)C1=CC=COc1cnoc1)[N+](=O)[O-]	6.045600000000004	0.035435553332898904	5.035950338284855
C=C(C=CS(=O)(=O)NC(=N)N)S(N)(=O)=O	-1.8848299999999991	0.262049325706605	3.9401472560180526
C=C(C=CSc1ccn(C2CCC(OC)CC2)n1)[N+](=O)[O-]	3.4094000000000015	0.34841771106263236	3.620657179754203
C=C(C=Cc1c(F)ccc(CF)c1OCCF)N=C(C)NN=CN=CCN1CC1CCOC	3.9132000000000016	0.1487114606079113	4.9682272988313
C=C(C=Cc1ccc(NC(=O)c2ccncc2)cc1O)SC=C(O)N=Cc1nonc1N	3.740800000000001	0.2275853717318822	3.642933847214195
C=C(C=NC(=CNC(C)=CC=CC1CC=C(C(=O)NN(C(=O)OC)C2C3CN=C[N+]4C(CC32)CC4(C)CC)NC1=O)OC)C(F)(F)F	3.917900000000002	0.1067128185482853	6.519840378703023
C=C(C=NC(N)=CNS(=O)(=O)CC)C=C1N=C(c2ccc(CN3CCOCC3)cc2)S1	2.177500000000001	0.5457306197891038	3.6675854012151294
C=C(C=NC=CC#CC1(CC=C(Cl)C=CC(C)=O)CNC=NC=N1)NC(=O)COc1ccccc1C	3.648220000000002	0.21903457070271024	4.866226243731077
C=C(C=NC=CC(=O)NC1CN(C2=NC=C(C3C=CC=COC3)C2N=N)C1N)COCCN1CCC(F)C1	1.6845700000000008	0.1619442717434079	5.859745672781466
C=C(C=NC=CC1=CN=C2OC(=N)NCCC2C=C1)C1NC=Cc2[nH]ncc21	2.5784700000000003	0.6062616195286555	5.7127735596403575
C=C(C=NC=COC)CC=CN=C(N=N)NCc1ccc(C(F)(F)C2CCCN2)cc1O	4.360970000000004	0.1849906802163539	4.879400197930679
C=C(C=NC=Cc1cccc(CNS(=O)(=O)c2ncccc2Cl)c1)C(F)(F)c1ccc(F)cn1	5.137300000000003	0.4073435069038769	3.393492347483745
C=C(C=NC=Cc1cnc(N)cn1)OCCCC1CCN(CCN(C)C)CC1	2.684400000000001	0.35777821333414317	3.419544467739586
C=C(C=NN=CC(=CC(=NN)OCCCOc1ccccc1OC)NCC1CCNCC1)CCOc1ccccc1	4.307900000000003	0.08630214563437216	3.5802046486641146
C=C(C=NNc1ccccc1C(CCN1CCC(C)C2CCC(OC(=O)C(C)(C)C)CC2CC1)c1ccccc1)c1ccccc1	9.4258	0.13955318302811637	4.325708368911002
C=C(C=O)C1C(O)C(CC2CCCCC2)C2CCC3CCC4CCC5=CC(=O)C=CC5(C)C4CCC32C1C	7.63930000000001	0.30726628623026964	5.701346858281673
C=C(C=O)NCc1cc(C)c(C)cc1OCCC(=O)NC12CCS1=C(C1CC1)C2	3.345740000000002	0.35005065501027227	4.495525120363835
C=C(CC(=N)NO)CC(=O)Nc1cnccc1COC=CC(C#Cc1ccnn1C)=CC=N	2.70404	0.07189863564431079	4.27277404787951
C=C(CC(=O)O)N=CNC(=O)C1=CC=CC(NCC(=O)N(CCC)CCC)c2ccc([N+](=O)[O-])c(c2)C=C1	3.5164000000000017	0.15464693410233105	5.474136373502217
C=C(CC(C)C)C(C=O)=C(O)C=CC12C=C(CC1)C(Cl)=C(C)C2	5.779000000000005	0.28957275113722636	5.4601742586166955
C=C(CC)C(=O)NC1CCC(CCN2CCN(c3cccc4c3OCO4)CC2)CC1	3.5686000000000027	0.692872929553912	2.7038252263721443
C=C(CC)C1OC(=O)C=C(c2ccc(O)c(F)c2)c2ccccc21	4.5271000000000035	0.6664579956907127	3.3366302491918116
C=C(CC)CCC1(C)CCC2CCC(=O)C21C=C(C=O)c1ccccc1	5.780900000000005	0.35468295734844013	4.3478322593318826
C=C(CC)CCCCCCCCCCCC=CC=CC(Cl)NS(=O)(=O)c1ccc(C(C(N)=O)C(F)F)cc1	7.733500000000008	0.0518886944383169	4.007593967927235
C=C(CC1(OCCCNCCC(CC)c2noc3cc(F)ccc23)C=CCCC(=O)OCC1)c1nnnn1C	4.496000000000004	0.1899813954061256	4.9754302325805195
C=C(CC12C=COC1N(CCCNN=C(c1ccccc1)c1ccc(F)cc1)CCN2)OC	3.6220000000000017	0.2506496965052476	4.192229609625345
C=C(CC1CC(O)C2(C(=O)O)OC1OC(C(=O)O)C2(O)C(=O)O)OC(OC(=O)C1CC1)C1(C)CC=Cc2c1ccc(F)c2F	1.6851	0.1429052325239103	6.299531751316659
C=C(CC1CN(C[SH]C2CC2)C1)N=C(C=CNC(=O)Nc1ccccc1)c1ccc([N+](=O)[O-])cc1	5.140300000000004	0.17499777394651567	3.7137392376145026
C=C(CC=C(C=O)NC(=O)N1Cc2ccccc2C1OC)Cc1ccccc1	4.128600000000003	0.44905162494603795	3.5988140771204833
C=C(CCC(=O)O)N=C(C)C=CC=CN1C=CCC1	3.1151000000000018	0.5649606865907978	4.0627691176899745
C=C(CCC(F)(F)CC)NC(=O)C(N)CCN(C)c1ccc(OC(F)(F)F)cc1	4.194200000000002	0.5239390559063891	3.5500992611718534
C=C(CCC1OC(C(=O)O)C(O)(C(=O)O)C(C(=O)O)(C(O)(CC)C(C)=O)O1)COC(OC(C)=O)C(C)Cc1ccccc1	1.302700000000003	0.10110300636861322	5.2350271346634445
C=C(CCC1OC(NS(=O)(=O)c2ccccc2)C(O)C1OCC(COC(C)=O)OC(C)=O)C(C)(C)CC(=O)CC=C1CC=CC=C1OC(C)C	4.837800000000004	0.1487623382127773	5.169941428077893
C=C(CCC1OC2(C(=O)O)C(OCOC(C)=O)C(OC(=O)OC)C(C(=O)O)(O1)C2(O)C(=O)O)C(C)Cc1ccccc1	1.1080000000000025	0.14220922642831882	5.742265407718905
C=C(CCCCC(=O)OCC)N1CCCC1C(CC)NC(=O)C(Cc1ccccc1)CC(O)C(Cc1ccccc1)NC(=O)OC(C)C	6.338600000000008	0.11186849436605313	4.3061423953690845
C=C(CCCCCO)N(C(C)=CC)C1=NC(c2ccccc2)(c2ccc(-n3cccn3)cc2C)N1	5.633120000000005	0.37763099448255	3.8944297211212744
C=C(CCCCCOCC)NC(=O)C(NC=CNN=C(C=C(C=O)CNC1=NC=C(Cl)C(F)=C(Cl)O1)c1nncs1)c1ccc(Cl)cc1	6.072800000000005	0.04425090364346998	5.037480477069461
C=C(CCCN)N=C(C=CC1=CC=CN=COC1)C(N)=O	1.2201000000000002	0.6881973277040392	4.384544793835037
C=C(CCN(C)C)C(OC)=C(C)C=CS(=O)(=O)N1CCCC1NC(=O)C(=O)NC(=O)C12C=C(OC1)C(OC(C)=O)=CC2	1.1903000000000017	0.15132855568271655	5.73544216142194
C=C(CCN(CC=CC)C(=O)c1cc(C)ncc1Cl)NS(=O)(=O)c1cccc(NCCOC)n1	3.3973200000000014	0.31527219716465943	3.2977846930776806
C=C(CCNCC(C)C)CNC(=O)C(O)(CC1CC2CCC1C2C)c1ccccc1	4.2546000000000035	0.37598894720279286	5.0278365123317785
C=C(CCNCCc1nc(C2CC2)[nH]c1C1=CC(C)NC1=O)c1ccc(C#N)cc1C	3.6045000000000025	0.5455979006400248	3.9865897983944354
C=C(CCOc1ccccc1)NC=C1C=C(Cc2cccc(C(=N)N)c2)N=CC=NNC1	3.5131700000000006	0.36199614230470134	4.061241984531176
C=C(CCc1ccccc1C)ON=CC(=O)NCc1cccc(OC)c1	3.768720000000002	0.42449959761881434	2.5493120258461968
C=C(CN(C)C)N=CNc1ccc(OC2CCC(NCC(=O)NC)C2)cc1	1.8376000000000006	0.43086647295932257	3.7481636910450025
C=C(CN)C(C)=CC=CCCC(C)NC(=O)CNCCCC=CCCCCCCCCCC(O)C12C=CC(=COC1)C2	6.946900000000008	0.05621363623846669	5.583377153001043
C=C(CN1CCCCC1)c1ccccc1NCc1cnc(Cl)cn1	4.241200000000004	0.8520196862308762	2.54653104574826
C=C(CN=[N+]=[N-])CNN=C(O)C(=O)Nc1c(C(C)C)cccc1C(C)C	4.199500000000003	0.12267536626052841	3.4657932257273965
C=C(CNC(=O)C(C=CCC)C=Cc1cnc(CCOC)[nH]1)NC(=O)N1C2CC(NC3CCC(C)(C)CC3)C1C2	4.307300000000003	0.27270854103149633	5.790679664004239
C=C(CNC(=O)c1nc2ccccc2[nH]1)c1nccnc1N1CCC(CO)CC1C	2.3933	0.5802796594195081	3.707228685963626
C=C(CNC1CCC(NS(=O)(=O)c2cccs2)C1)N=NNc1ccc(OC)cc1	3.538700000000002	0.391125578808359	3.6587482899653168
C=C(CNC1CCC1)c1ccc(OCc2ccccc2)cc1	4.420900000000003	0.8155910090831641	1.9947442706482938
C=C(CNC=C1C=CCc2nsnc21)n1nccc1C	2.2567200000000005	0.9358977795149922	4.053280251624859
C=C(CNC=CC(F)=CC(=N)C#N)C(F)F	2.3077500000000004	0.416826826904302	4.589674848974706
C=C(CNCCC(NC1=CC=CC(CO)=CCc2ccccc21)C(C)C(=O)Nc1ccc(F)cc1)CC(C)O	4.7374000000000045	0.18953426361984693	4.765560890861342
C=C(CO)C(=CCC(=O)NCC1CN(c2ccnc(-c3ccc(F)cc3)c2C)CC1C)N1CCC(NCCN2CCNCC2)=NC1	2.763620000000002	0.26493515456965677	4.455102151138496
C=C(CO)C(=NC=Cc1ccc(OC)c(SCC(=NOCC)c2ccccc2)c1)N1CCNCC1=O	3.577600000000002	0.2085397751491155	3.5108334350794337
C=C(CO)C(O)=CC=CC(O)CNCCCCCCOCCC1CCN2CS(=O)(=O)C(OCC(O)CO)C(=CC=CC)COC2C1	2.089600000000002	0.05954732184462357	5.506188194898966
C=C(CO)c1ccc(C(=O)Nc2cc(N3CCN(C)CC3)cc(C(F)(F)F)c2)cc1	3.7150000000000025	0.7759178575435306	2.4243681939986175
C=C(COc1ccc(F)cc1F)Oc1ccc(F)cc1OOC1CCC(CC)OB(OCCCCC(C)C)C1	7.674500000000007	0.0745933276551933	4.373862506316504
C=C(Cc1c[nH]cn1)c1ccc(NC2C=CN(CCN3CCN(C)CC3=O)C2)nc1	1.4443999999999997	0.689461605402086	4.123657740262324
C=C(Cc1ccccc1)C(OC)=C(C=CC(=O)c1ccccc1OCCCN1OCC1CN(Oc1ccccc1)C(=O)NOC)OC	5.680500000000005	0.04678936764201777	4.163319616042713
C=C(Cc1n[nH]c(C)n1)N=COCCc1nc(C2=CC(OC3CCOCC3)=NCC=C2)no1	2.387220000000001	0.3475772968327492	4.1275006806082715
C=C(Cl)C(=CC=CC(=C)N1CCC(Cc2ccccc2)CC1)NC(=O)CCNC(=O)CO	3.2622000000000013	0.44534485766552434	3.109940203934398
C=C(Cl)C(=CC=CC(=O)NC1=CC=NNC1)CNc1ncccn1	1.7127	0.5171787747424001	3.870444175227477
C=C(Cl)C(=CC=CC(=O)Nc1ccc(NC(=O)C(F)F)cc1Oc1ccc(F)cc1OC)SC	6.324300000000004	0.28743574053964366	3.0785463529689228
C=C(Cl)C(=CC=CCOCC12CSC1=CC(=O)OCN1CCN(CC1)C(=O)c1nocc12)OCc1ccccc1	4.241200000000004	0.18585763600716065	5.670499088963907
C=C(Cl)C(=CC=CCl)CC1CCNCC1	3.807500000000002	0.7436007540034661	3.619227624298423
C=C(Cl)C(=CC=CF)Nc1nc(NCCN)ncncn[nH]1	1.6211999999999998	0.5622512458831922	4.265847519917529
C=C(Cl)C(=CC=CN1CNC1=O)OCc1ccccc1	3.336000000000002	0.6447849381516769	3.381748993772004
C=C(Cl)C(=CC=CNC(=O)C12C=NN(C1)c1ncc(cn1)C(O)C(O)C2)CC(=O)NS(C)(=O)=O	-0.1584999999999992	0.3631355093810097	6.800744026466437
C=C(Cl)C(=CC=CNC(=O)NC=CC=COC=CC=CC#N)CC1CCN(CCO)CC1	4.210080000000004	0.231025964908551	4.1763470340273825
C=C(Cl)C(=CC=CNC(=O)NCC(=CC(C)C)C(=O)NCc1ccc(O)c(Cl)c1)C(=O)O	3.8206000000000016	0.25599113202209356	3.5049853559916437
C=C(Cl)C(=CC=COCCC1(N)ON=CC2=CC(=CN3CCC(C3)C1COCCOCCN)C=C2)OC(F)(F)F	4.060700000000002	0.17742231569973502	7.235340772173203
C=C(Cl)C(=CC=COCCC=C(Nc1cccnc1)C(=O)OCC)C1C=CC=C2C=C(F)C=CN21	6.044800000000006	0.13257549808919292	4.558521441400995
C=C(Cl)C(=CC=COc1cncc2ccc(OC)cc12)NC(=O)N1CC2CC1CN2	3.5280000000000014	0.5456134173876638	4.95121267729282
C=C(Cl)C(=CC=NC1=CC(=CS(N)(=O)=O)C=C1)C(F)(F)F	2.924500000000001	0.6319975235826927	4.233780403648953
C=C(Cl)C(=CNS(=O)(=O)CCNCC=NC=O)c1ccccc1	1.5161999999999995	0.28811250136761657	3.589516455666141
C=C(Cl)C(=NC=CC#N)NC1CCN(C(=O)C2CC3=C(C(F)(F)F)C=CNC3C(Nc3cccc(OC(F)(F)F)c3)C2)C1	5.498880000000005	0.15963270761275147	5.1394092986436135
C=C(Cl)C(Cl)=CC=CC(O)CNC(C)C1=CC=CNC(=O)N1C1C=CC(F)=CCC1C	4.997600000000005	0.4397541345728185	5.411800994673989
C=C(Cl)C(Cl)=CC=CC(O)CNC1(C)C=CC=NNc2nc(N3CCC(NC(C)=O)C3)ccc21	3.3610000000000024	0.4045441402778104	4.981192902277929
C=C(Cl)C(Cl)=CC=CC(O)CNC12CCC(C1)NC1CCN2C(=O)C(=CN=CN)C(C=N)C1C	2.5939700000000006	0.1488511421216647	7.224125859466316
C=C(Cl)C(Cl)=CC=CC(c1ccccc1)N1CCNC(=O)C2COCC21	3.6059000000000028	0.7776690687713944	4.494368063734811
C=C(Cl)C(Cl)=CC=CC=CC=O	3.172900000000001	0.3892487509506724	4.034414638330915
C=C(Cl)C(Cl)=CC=COC12CC1NC([NH])=NC=NC2=NC(=CCl)c1ccc(O)cc1	4.5149000000000035	0.47686780037808413	5.426824890921459
C=C(Cl)C(Cl)=CC=COCc1cnc(C)n1C1CC2CC3CN2C1CN(C(C)C)C3C(F)(F)C(F)(F)F	6.391120000000006	0.20653137562625087	6.300103045020508
C=C(Cl)C(Cl)=CC=CS(=O)(=O)N1Cc2ccccc2CC2C(CNC=O)C3CCC2[SH]31	4.202600000000004	0.33446893798331234	6.5647474568216655
C=C(Cl)C(Cl)=CC=CS(=O)(=O)NC(CCCCN)C(=O)NC1(C(=O)C=NO)CC(C)C1	2.106299999999999	0.10102930355663055	4.346622346754402
C=C(Cl)C(Cl)=CC=CSC1=CC=NCN1	3.581400000000002	0.7820164417095913	4.88261993199073
C=C(Cl)C(O)=C(C=COc1ccc(O)cc1C(=O)NC(C)C=CC=COC1C=C(C#N)C(F)=CC1)OCc1ccccc1	7.304080000000007	0.16191204626207595	4.806271505831793
C=C(Cl)C1C(N=C2N=CC(NCC(O)c3cccc(Cl)c3)=NC=CC2=CN)=CCN1N=CC	3.527000000000002	0.5345677291731923	5.163734991138992
C=C(Cl)C=C(C=O)C=CNC(C)=CC(=O)CC(=O)OC	2.0035	0.24384543637617045	4.000489380297097
C=C(Cl)C=C(Cl)C=CC(=O)N1C2CCC1CC(NCC(CC#N)n1cc(-c3ncnc4[nH]ccc34)cn1)C2	4.819180000000004	0.2911943578198163	5.387400896135546
C=C(Cl)C=C(Cl)C=CC(=O)NC12CCN1c1cc(CN(C)C)ccc1C2CCC1CC1	5.489600000000005	0.3911535881185355	4.492301469529086
C=C(Cl)C=C(Cl)C=CC(NC12NNC1=CC1=C(C=CC1N1CCC1)C=CC2N1CCC(COC)C1)C(F)F	4.176500000000003	0.34549480624403905	5.860068611199475
C=C(Cl)C=C(Cl)C=CN=C(O)C1C=C(OCCCOC)C(CC2CCCN(c3cc4cn3C=NC=CC4)C2)=C(OCC)N1	6.543100000000006	0.1049907343488438	6.227569490196055
C=C(Cl)C=C(Cl)C=CNN=CNC(=O)CC=CC1CNC1	2.1901	0.21025607661938223	4.497057944039596
C=C(Cl)C=CC(=CC=Cn1cc(-c2ccccc2)nc1C=CC=CC#N)C1CCCC1N(C)C1C2CC(=O)NC21	6.336280000000008	0.2762116450419874	5.464824267381419
C=C(Cl)C=CC(C)(C)NC(=O)N1CC(=O)CC1C#N	1.9502799999999998	0.8037075733721563	4.297319091366953
C=C(Cl)C=CC(F)=CC=CC(Cl)=Cc1ccc[nH]1	5.312700000000003	0.7048490009168128	4.08871757983807
C=C(Cl)C=CC=CC#CCCC=O	2.833800000000001	0.291200728489537	3.9787089807780562
C=C(Cl)C=CC=CC(C)(C)NC(=O)C1=C(C)NCCC1	3.403500000000002	0.7631137913810456	3.7626234876991305
C=C(Cl)C=CC=CC(NC1(Nc2cnc[nH]2)N=CNC(=O)NC2CCC1CC2)c1ccccc1	4.571100000000003	0.2821757317597175	5.889615749838783
C=C(Cl)C=CC=CC(O)CCC1(CCCc2ccc(C(=O)O)cc2)CCC(=O)OC1	5.036900000000004	0.37785418735612036	3.9482468689434373
C=C(Cl)C=CC=CCC1CN(C)CCC1OC1=CC=CN=CC1C(CC)(CC)c1ccccc1	7.434500000000009	0.3263111345069965	4.927224982080925
C=C(Cl)C=CC=CCN1C(=O)c2ccccc2C1(O)C1CC=C([NH])C1=CN=CNC(=O)OC	3.6073000000000013	0.3617831045340686	4.924718802769156
C=C(Cl)C=CC=CN(Cc1ccn[nH]1)CC12CCC(C1)N(C)C(=O)c1occc12	4.203200000000003	0.6918393433621398	5.479438516611449
C=C(Cl)C=CC=CNC(=O)C(CCCC(=C)CCCCCC(=O)CC1CCCCN1C(=N)N)N1CCOCC1	5.009970000000004	0.07563348676550419	4.3595355133095115
C=C(Cl)C=CC=COCC(O)CNCC12CCN(Cc3cc1ccc3C#N)C2	2.8048800000000007	0.4933488483394271	5.630029269428175
C=C(Cl)C=CCC(=O)NC1C=C(O)Nc2cc(Cl)ccc21	4.021000000000002	0.7328376798655779	4.002755975171157
C=C(Cl)C=CCS(=O)(=O)NCCCNCc1ccc2ccccc2c1F	3.6867000000000028	0.47538975899819286	2.9096326506860013
C=C(Cl)CC1CN(S(=O)(=O)c2cc3cc(Cl)ccc3[nH]2)CCN1C(=O)C1=CC=CC2=NCCN2C1	3.375700000000002	0.6374237920081305	4.002888462380015
C=C(Cl)CN(CC(Nc1cc(-c2ccc(C(F)(F)F)cc2)ccc1CC)=C(F)C=CN1C=NCC1)C(C)=O	6.986400000000007	0.25713309867267653	3.73407003282089
C=C(F)C(=CC=CC(=O)NC12CN3NC(=CC(=CC=CCF)C3C=CC=N1)C(=O)NC(F)(F)CC2NC)OCCN1CCCC1	2.700700000000001	0.09113722688069845	7.138767520229699
C=C(F)C(=CC=CC(=O)NCCOCC1CCC(O)(C#CCc2cccc(C(F)(F)F)c2)C(CCCC(=O)OC)C1)CN	4.799300000000004	0.06993634968271047	4.6421544519317495
C=C(F)C(=CC=CC(N)C=NNC(=O)Cc1nccn1Cc1ccccc1)OCCC1CCCCC1	4.813500000000004	0.1811443750477835	3.8201619555305903
C=C(F)C(=CC=CC1(NCNC=NC)C=CC#CC2N=CC#CCOC21)N1CCN(C(=O)CO)CC1	-0.0053999999999982395	0.1041684962765414	6.149118292377449
C=C(F)C(=CC=CC12C=Nc3[nH]n(c3COC1)C2)CC(C=NC(N)=C(C)C(C)=CC)N1CCC(NCCC(C)(F)F)C1=N	5.686870000000004	0.17187264361905755	7.206483344724902
C=C(F)C(=CC=CC12CNC=NC(=CC=N1)N2)C(=O)NCC(C)(C)CO	0.9300999999999997	0.4005005770774857	5.743738913071782
C=C(F)C(=CC=CC1=CC=COCC1)C(=O)N1CCC(c2ccc(C(F)(F)F)cc2)CC1	6.237600000000005	0.3039251938641349	3.4613140500882436
C=C(F)C(=CC=CC1=NCC2C=COC12)NC1CN(c2cnc3ccccc3n2)C1=O	2.8412000000000006	0.5776295276402693	4.783843691594961
C=C(F)C(=CC=CCNC=C(c1c[nH]nc1C1=C(C=COC)C1)C(F)(F)F)OC1CCCCC1	6.492500000000005	0.1648101000549372	4.380868592423016
C=C(F)C(=CC=CCNCCC(=O)O)c1nc2cc(NC3CCCCC3)ccc2s1	5.528000000000005	0.3421135350691493	3.142533782290963
C=C(F)C(=CC=CCOCC12C(C)CC(C)C1NC(=O)C1CCC2NC(N)=NOB(F)N1)C(=N)N	0.9763700000000024	0.10136099245127635	7.241059714878729
C=C(F)C(=CC=CF)c1[nH]c(-c2ccncc2)nc1Cl	4.4749000000000025	0.8447724760178836	3.5838311800068228
C=C(F)C(=CC=CNC(=O)C1(CCNC(=N)c2nc(N3CCN(C4CCC4)CC3)c[nH]2)C=CC1)C1CNCC2(CCOC2)C1	3.3912700000000022	0.1133666089098081	5.7865169888916625
C=C(F)C(=CC=CNC(=O)C1(c2ccc(Cl)c(Cl)c2)CN(C)CCN1)CCCCN1CCCCC1	5.419400000000006	0.317807665793678	4.012127623219175
C=C(F)C(=CC=CNC(=O)NC1=CC=CCC(=O)N2CCNC12)c1cc(Cl)cc(Cl)c1	4.274600000000002	0.571406760746036	4.397798286458096
C=C(F)C(=CC=CNC(CNCCN1CCOCC1)N=CC=C1C=CC(=CC=COCCN(C)C)C=NN1C)CC(C)NCC(F)(F)F	4.138100000000003	0.05822316680043687	5.352108042398443
C=C(F)C(=CC=CNC12C=C(NC(C)C1)C(C(=O)N1CC(c3ccc(C#N)cc3)C1)=CN2)C(N)=O	1.9313799999999997	0.3538032690239849	5.498003532639496
C=C(F)C(=CC=CNC=NC=C(CCC1C=CC=CNC=N1)c1ccncn1)c1cnc(C(O)=NCC)nc1	4.480600000000002	0.21053903712689825	5.20588666312622
C=C(F)C(=CC=COC12CCN(CC1)c1cc(c3c(c1)C(=O)OC3)OC2(C)C)C(=O)O	3.8915000000000024	0.32892848515697304	5.343089213441395
C=C(F)C(=CC=COC1CCN(c2ncnc(Oc3cccnc3C)c2C)CC1)CN(C)C	4.751040000000004	0.4009576936628225	3.4900911694675987
C=C(F)C(=CC=COCC)C1C=CC=CC(c2ccccn2)N=C1N	4.181900000000004	0.6245414088842163	4.63453223675273
C=C(F)C(=CC=COCc1c(-c2c(Cl)cccc2Cl)noc1C(C)C)N(C)Cc1ccc(C(F)(F)F)nc1	8.715000000000003	0.13868666655267084	3.5615791621530954
C=C(F)C(=CC=CS(=O)(=O)NC(Cc1ccccc1F)C(=O)NC(CC(O)CC)C(=O)OC)N1CCCC1	2.4516	0.23793523502009561	4.161790481506606
C=C(F)C(=CC=Cc1c(S(=O)(=O)Nc2cscn2)sc2ccccc12)c1ccccc1Oc1ccccn1	7.925900000000007	0.18490429724886942	3.3814299529008096
C=C(F)C(=CC=Cc1ccccc1S(=O)(=O)N1CCNC1)c1cnc(N)nc1	2.1902	0.7198371146207737	3.3480686936402684
C=C(F)C(=CC=Cc1ccccc1S(C)(=O)=O)NC(=O)Cc1ccc(Cl)c(NS(=O)(=O)C(F)(F)F)c1CC=O	4.4856000000000025	0.21998699146988288	3.548983657662168
C=C(F)C(=CC=Cc1cnn(CCC)c1)Nc1cc(N2CCN(C)CC2)ncn1	3.327300000000002	0.6897235837968616	3.1585657556268796
C=C(F)C(CN)=C(C=CC(=O)NC1=CCCNCC=CC=CC1)CN1CCN(C)CC1	2.024400000000001	0.4266210492587181	4.286490166130147
C=C(F)C(CN)=C(C=CC1(C)CC2=C(C)C(NS(C)(=O)=O)=CCC21C)c1cccc(OC)c1	5.016500000000005	0.5209293814049643	4.623833137067004
C=C(F)C(F)=C(F)C(F)=CNC(=O)NCC(F)CCNCCN(C(C)C)C(F)(F)F	4.278300000000003	0.17940932799115777	4.617184795965242
C=C(F)C(F)=CC(C(O)=NC1CCCc2cc(C)ccc2C1O)C(F)=C(C#Cc1ccc(C(C)C)cc1)C=C(O)OC	8.087120000000008	0.07374108321652434	4.89583215482733
C=C(F)C(F)=CC(C)CCC(C)(OCCCOC(C)=O)C(C)CNC1(C)C=CC=C(OC)C(Br)=C(C)C1	7.611300000000009	0.12127806673250141	5.276072894679359
C=C(F)C(F)=CC=C(C)N1C=NC(NCCC2CCCO2)=C(F)CN=N1	4.235200000000003	0.6831566478843774	4.8245991568003
C=C(F)C(F)=CC=CN(C)C(=O)C12CCc3cc(F)c(C(=O)NC)c(c3)C=NC(=C1O)Nc1ccc(cc1)OCCN1CCC2C1	5.399000000000004	0.38039313154813637	7.114770814650061
C=C(F)C(O)=C(F)C=CC12COCC=C(C=C1NC(C)=O)N(Cc1ccc(Cl)cc1)CO2	4.581100000000004	0.47605072747371174	5.1629395324690535
C=C(F)C1(NCCN(CC)C(=O)OC(C)(C)C)C2=C(F)C=CC3(N4CCC(O)C4)N=CN=CC213	2.724000000000001	0.5886875788810867	5.808373648254282
C=C(F)C12C(=CC=C1OC)CCCNC(NC(C)c1ccc3c(c1)CCO3)C2=CC=CC	5.424000000000005	0.6245717209202345	4.796320885079963
C=C(F)C1=CC(=CC#N)NC(OCCCCNCCC2CCCCC2C)N1	3.840180000000003	0.399185188366186	4.66698125452589
C=C(F)C1C(C2=CC=CCN=C(Nc3cc(C(F)(F)F)ccn3)C(=CC)CC=N2)CCC(C(O)CN2CCOCC2Cl)N1C	5.591900000000007	0.2401041744040746	6.022066317297358
C=C(F)C1C2C3CCC(CC12N=C(O)c1cc2ccccc2nc1NC1=CC=COC1)N3CCC	5.493800000000005	0.4100217182954887	5.785311941142573
C=C(F)C1C=CN=C(NC2C(CO)CCC2C2CC2)C(=N)NC=C1	2.4788700000000006	0.6383824893332662	5.679543940614588
C=C(F)C=C(C=CC(F)(F)F)NC=Nc1ccnc(NC2CCc3ccccc32)n1	5.3110000000000035	0.2773907343600824	4.21274488646298
C=C(F)C=C1NN=C(c2ccccc2F)C(F)=CC=CNC=C1F	4.267700000000002	0.7921746003376157	4.180365266413395
C=C(F)C=CC=CS(=O)(=O)NNC(=CCC)NC(=O)C=C1C=CC(OC=C2C=NC(NC3CCC(=O)C3)=C2)=C1	3.248700000000002	0.11847587287070119	5.248909993777868
C=C(F)C=CC=Cc1oc(OC2CCOC2)nc1C(=O)NC1=CNC1	2.0692999999999997	0.7346656876229003	4.479954957150172
C=C(F)CC(=O)OC(CCC(F)(F)SCCCCC=CC=CNC(=O)COc1ccc(Cl)cc1)C(F)(F)F	7.528800000000005	0.08832883355229885	4.098320250823934
C=C(F)CC(CCCC=NC(C=CS)N1CCCC1)=C1C2=CNC1C(=C)C2=CC#N	5.138280000000004	0.2332418942515135	6.098383570694903
C=C(F)CC(F)(NC)OCc1cc(F)ccc1Nc1ncnc2cc(N3CCCN(C)CC3)ncc12	4.282000000000003	0.33239828554251477	3.777394569522933
C=C(F)CCC(C)(C)C1(C)N=CC=CC2(F)CC(C)(C)C=C3ONC4=C3NC(=O)NC=C4C1=C(C=C(C)F)OC=CC=N2	7.326500000000007	0.28937661525121255	7.4716369970202265
C=C(F)CCCN(CCc1cccc(Oc2cccc(=O)[nH]2)c1)Cc1cccc(OC(F)(F)F)c1C	6.682320000000004	0.2796324496110988	3.0870811003239265
C=C(F)CN(C)CC=CN1C=C([N+](=O)[O-])C(Nc2ccc(C3CCOCC3)cc2)=NC=C1c1ccc(C(=O)N2CCCCC2)cc1	6.378100000000007	0.24068736219951842	3.6944269173308504
C=C(F)CN(O)S(=O)(=O)CC=CC=CC(=O)O	0.6875999999999998	0.400918518883966	3.8086106377846125
C=C(F)COC1=CC=NC2=CC=CC(=CNC(=O)OC=CC3=c4c(oc5ccccc45)=CC(=CF)C=CC=C3)C(CCC)=CC21	7.731700000000006	0.31233598907337917	5.652868476293624
C=C(F)OC1=CC=CC(C(F)(F)F)=C(C=COC)N(C(=O)NCCC(F)NC(=O)C(F)F)CCCN(C)C1=O	3.801000000000002	0.24891324420195973	5.040670272873665
C=C(F)Oc1ccccc1C1=CC(Cc2ccc(C(=O)OC)cc2)NC(=O)NS(=O)(=O)c2cc(C(C)C)ccc2C(C)=C1	6.515800000000007	0.23486587128118183	4.3692956284023365
C=C(F)[SH]1C(Cc2ccc(C(=O)Nc3ccccc3N)cc2)=CN=C1NC(=O)C1=CC=COCCNC(=O)C1	3.809300000000003	0.2759628581604188	4.745163244247407
C=C(F)[SH]1C2=C(C(C)C)C=C(C)C=C(N(C)C)C2=CC(=O)N1C(Cc1ccccc1)C(O)CN(CC(C)C)S(=O)(=O)C1=CC=COC1	6.115200000000008	0.24367109346693258	5.351716220615918
C=C(F)c1cc(C(F)(F)F)ccc1C(Cl)ON=CC=CC=CC(=O)O	5.0824000000000025	0.17987489116769903	4.032200001699906
C=C(F)c1ccccc1C1=CC=COCC(CN(C)CCCCC(=O)C(CCCCN)NC(C)=O)C(C)=CO1	5.353100000000004	0.29076710566896263	4.777410906035504
C=C(F)c1nc(C)ccc1C#CC1=CC=CCCN=CC(c2cscn2)=CN1C	5.025720000000005	0.6597495617481913	4.559400985953095
C=C(N)C(=CC=CCCCC1(CS)CC=C2C=C(C=N1)C=C2C)c1ccccc1	6.224700000000007	0.30207595554775457	5.228569989244269
C=C(N)C=CC1=C2C(CC)C3=CN(C2N=CN(C2CCCNC2)NC3)C1OC	1.45	0.6230117623905856	7.091875045193863
C=C(N)N=C(C=CN=C(N=CNc1ccc[nH]1)N1CCNCC1)NCc1ccc(F)c(Cl)c1	2.640500000000001	0.31406494428666726	3.958508575762492
C=C(N)N=C(N)N=C(C)C=CNCC12CC=CC(c3ccccc3)(C1)N(C)C2	2.4725	0.40277798435331025	5.526104768053822
C=C(N)N=CN(F)CCC12CCCC1S(=O)(=O)NCC2	0.8832	0.4482986350591286	5.261159770457823
C=C(N=C(C=C1C=CC(NC(=O)Nc2ccc(C(N)=O)cc2)=C1)N=CN1CCOCC1C)N1CCCC1=O	2.5282	0.3764241630750957	4.228033909601054
C=C(N=C(C=CN1CC(C)NC(C)C1OC)N1Cc2ccc(CO)cc2C1)C(F)(F)F	3.1374000000000013	0.5465302801397943	4.74111853322392
C=C(N=C(C=CN=CC=CCCc1nc(-c2ccccc2)oc1C)C(=O)O)C(=O)O	3.847220000000002	0.4551252213078591	3.6200075492217074
C=C(N=C(C=Cc1ccccn1)C=NC=CC1CSC1=CC(F)(F)F)NCc1cnc2ccccc2c1	6.738700000000005	0.31823441186970636	4.445340561908575
C=C(N=C(N)N=CN=CC1=C(N)C(=O)CC(=Nc2ccccc2)NN1)C(F)F	1.1464999999999999	0.4419325524928331	4.480012870106449
C=C(N=C(N)OCc1ccccc1-c1ccc(C)c(C)n1)c1ccc(C2(CCCN)CCCC2C)[nH]1	5.9924400000000055	0.25570131459870626	4.255468439527632
C=C(N=CC=C(Cl)C=CC#N)Nc1ccc(OCCCN2CCCCC2)cc1	5.097780000000005	0.2576463568283412	3.113626348081466
C=C(N=CC=CC#N)Nc1cccc(C(F)(F)F)c1	3.739080000000002	0.665550127211812	3.1353666950038086
C=C(N=CC=NC1=CCNC(=O)Nc2ccc(OC(F)(F)F)cc2C1)N1CCCCC1	4.245400000000003	0.6792465268100311	4.090675655640637
C=C(N=CC=NC1CCCC1N=C(O)c1nc2ccccc2s1)NC1CCCCC1	5.057100000000005	0.48243208295714524	4.22010486095143
C=C(N=CN=CNC=Cc1cc(Cl)ccc1OC)NCCCCCCO	3.579000000000002	0.2783192818987494	3.433963377197548
C=C(N=CN=CSC(=CC)C(N)=O)Nc1ccc(F)cc1OC(C)CN1CCC(C(=O)O)CC1	3.4516000000000018	0.2319281300258147	4.1650123139152075
C=C(N=CNOC(N=CC1=CC=CN(C(=O)NCC)C1)NCC(C)(F)CO)OCCO	0.1657000000000014	0.08490063118243486	5.259929018724076
C=C(N=NNCC12C=NC=C1C2)c1cccc(C2=NCCN2)c1	2.3223000000000003	0.6250769897597968	4.6105704457031464
C=C(NC(=O)C(C)NC(=O)C(=O)C(CC)Cc1ccccc1)C(=O)N1CCCC1	1.581399999999999	0.48681527222688503	3.3764255049792204
C=C(NC(=O)C(N)=O)SC=CC(=O)NC12CC(=CC=C1C)C2	0.8410999999999997	0.5161048828386415	4.808493855898988
C=C(NC(=O)C=C1NC1(N)CC1CCCN1CCC1(O)CCc2ccc(O)cc2C1(CCC)C1CC1)c1ccccc1	4.691200000000005	0.19748186107348495	4.909113497702879
C=C(NC(=O)COCC(Cc1ccccc1)NC(=O)C(C)N)OCc1ccccc1	1.8818999999999997	0.46297964315929435	3.1884171275084032
C=C(NC(=O)NC=CC=c1[nH]nc(-c2ccnc(F)n2)c1=C)c1ccc(F)cc1	1.8195	0.5755070252698383	3.6731808689883927
C=C(NC(=O)c1cccc(OCCO)c1)C(=O)N1CCN(c2cccc3c2OCCO3)CC1	1.4211999999999996	0.6118485113482698	2.6674348915519666
C=C(NC(=O)c1ccccc1OC=CC=NC(=N)N1CCN(C)CC1)c1ccc(F)cc1	3.371870000000002	0.41420333392229286	3.146146019657137
C=C(NC1CCCC(F)(F)C1)C(F)=CC=CN=NC=CC(N=CN)C(=O)NC1C(=N)CC1F	3.602570000000001	0.12828712126324973	5.924350485045117
C=C(NC=C(I)N=CNC1CCC(NC(=O)OC)C1)C1CCC(OCCF)C1	3.373400000000002	0.18253446311014723	4.9275245321658945
C=C(NC=C1C=CN=C(c2ccc(C#N)nc2)C=CN=C1C(=O)O)C(O)C(F)(F)F	2.2193800000000006	0.6733754233646119	4.9134062533761576
C=C(NC=CC#N)C(=O)CN1CC(N)CC1=O	-0.7443199999999999	0.4816711748189075	4.258000087542523
C=C(NCC1CCC1(Cn1cncn1)C1CCCCC1)c1ccc(Br)c(I)c1	5.882400000000006	0.4343682771998335	4.058002786240316
C=C(NCCCCCCCCCCCCSc1ccns1)NCCN1CCCCC1	6.272500000000007	0.19107424604761256	3.0010702297995566
C=C(NCCCO)C(C=CC=CC1(N)N=NC1=C)C(=CNN1CCCC(F)C(=O)OC1)C(=N)O	1.69357	0.08110823008124098	5.663094271904941
C=C(NCCN(C)c1ccccc1)C(Cl)=CC=Cc1c(N)nc(N)nc1CC	3.5790000000000006	0.5588353679373278	3.2907542902247933
C=C(NS(=O)(=O)c1cc(Cl)cc(Cl)c1C)C(O)=NC1C2CC3CC1CC(C(=N)O)(C3)C2	4.780490000000003	0.34138055729160444	5.372745446910264
C=C(Nc1cc(NCc2cc(Cc3ccccc3)on2)ccc1NC1=CC=COC1)OC	5.246700000000003	0.3792749436419496	3.2472573234106665
C=C(O)C(=CC=COCCC1=NNc2ccccc2C1)c1ncn(C)n1	3.214800000000001	0.45448212238301977	3.8786996433098144
C=C(O)C(COCCCCCCOC1=C2C=C(C(F)(F)F)C=C(CC=C3CCCN3ON)C2C1(C)C)CC(=O)NC	5.917900000000006	0.11771408555446936	4.962872464933545
C=C(O)C(O)C(O)C=CC(=CC(Br)=CC)C(=N)O	2.0964699999999996	0.22377036714709472	5.09809201279439
C=C(O)C1=CC=CC=C(C=CC=O)O1	2.1673999999999998	0.4211547645657733	4.144239165573795
C=C(O)C=C(O)C=COCCc1cnc(-c2nnnn2C(C)C)s1	2.9639000000000015	0.42850346031438846	3.6883884871128654
C=C(O)C=C1C(=C)C=C(O)N=c2cc(Cl)c(NC3CNC(C)CC3CC)cc2=C1F	4.193100000000003	0.5389257240092825	5.007369292775783
C=C(O)C=CC=Nc1nccc(N2CCN(c3ccc(F)cc3)CC2C(N)c2ccccc2)n1	4.341100000000003	0.3109547083955046	3.915851809319002
C=C(O)C=CSC1(C=N)C=CC(C(F)(F)F)=CC=C(OC=Cc2ccccc2C(C)C)N=CN1	6.979570000000006	0.20914546507471862	5.358561375014597
C=C(O)COC(O)C(=CC=CC(=NCCCC)SCC=Cc1cccnc1)OC	4.519800000000004	0.12235327965541538	4.306091256980921
C=C(O)c1cc(NC2CC2)nc(-c2cccc3[nH]ccc23)c1CCO	3.8677000000000032	0.515576410565066	2.894741377021713
C=C(O)c1ccccc1CC(CCNC1C=Cc2c(ccnc2N)N1)C1=CC=COC1	4.266200000000002	0.4805826423938448	4.595690056291161
C=C(OC(=CC=COc1ncccc1-c1ccccc1OC)OCC(C)(C)C=O)c1ccccc1	6.420300000000006	0.17249012115817725	3.361608678173944
C=C(OC)C(=CC=CC1(NC=NC=CN)NC=C(CCc2ccc(F)cc2)N=C1NCCC(C)C)OC1CCOCC1	4.777000000000005	0.1022188158455267	4.82721503708523
C=C(OC)C(=NC=CC12C=CN=C(N1)C(C(=O)NCCOCC)Nc1ccccc1C2)OC	2.1487999999999996	0.22903430829644034	5.411027236864025
C=C(OC)C(C)=CC=CC1N(C)N=C(Cc2ccc(OC(F)(F)F)cc2)N1C(Cl)=C(Cl)C=CS(=O)(=O)C=CC=COC	6.926300000000007	0.1304981157448352	4.865228073522477
C=C(OC)C(C=COC)Cn1ccnc1C(=O)NC1=NC(c2cccc(-c3nnn[nH]3)c2)=C[SH]1C(C)=O	2.6453000000000007	0.28680987455862367	5.051630769835933
C=C(OC)C(C=COC)N1C=CC=CC=CN(C)C(=O)C2=CC1CC1CC21	3.367600000000002	0.6980163670414142	6.3656825169559355
C=C(OCC(C)(C)C)C(=CC=CC1=C(C=CC(Br)=CC(O)C=Nc2ccccn2)CNC=CC(C=COC)=CC1=NO)OC	6.972900000000009	0.06849744011173423	5.628924317329045
C=C(OCC1CC1)C(Cl)=CC=CC(=O)NC1=CC=CCC(N)CC(C(N)C(=O)O)C[SH]1C#N	2.750880000000001	0.10854774701161345	5.931970276167351
C=C(OCCCl)C1=CC2=CN=C(N3CCOCC3)C=C(c3ccccc3)N2N1CC	3.8187000000000024	0.51058585037828	3.628149894807157
C=C(OCCF)C(=CC=COC1CCN(C2C=CNC=NCCC2)C1=C)OC(C)C	4.207400000000003	0.4247089171740378	5.578394406572557
C=C(OCCO)C(=CC=CC1(CCCCCC)CCNC2=C(C=CN)C3=CC2(CC(O)=C3C=CO)CC(N)CN=C1O)OC	5.159900000000002	0.07954900048080474	7.289371896284293
C=C(OCCON)C(C)=CC=CCC1(O)CC(C)(C)c2cc(F)cc1c2OC	4.0164000000000035	0.28788260538844795	4.953675267865927
C=C(OCc1cccs1)C(=CC=Cc1ccccc1OCC)C(N)=O	4.3022000000000045	0.41428449029940395	2.8514945731213874
C=C(OCc1nnc(C)n1Cc1ccc(OC)cn1)C(=O)NCc1cc(-c2cccs2)n[nH]1	2.8367200000000006	0.2729221771859906	3.150012705317148
C=C(Oc1ccc(C(F)(F)F)cn1)C(=CC=CC(F)=NC=CN)C1CCC1	5.073500000000004	0.3103229285329575	3.930146336058396
C=C(Oc1ccccc1)c1cccc(C2CN=CN=C2CCC=O)c1	4.281900000000003	0.5610769981724952	3.722085392449004
C=C(SC=CS(=O)(=O)N1C=C(c2ccccc2)C(NCCCN)C=CC1)C(=O)O	2.3388	0.2936653625538914	4.244234659107251
C=C(SCCNC1CCCC1)C(=CC=CC12CC(=O)N3CCC=C1C(C3)N(CCC(C)c1ccccn1)CC(O)CNN2)C(F)(F)F	4.839700000000004	0.1424023700038477	6.907063810292899
C=C(SCc1nn(C)cc1C1=NNC(C)CN=C1)C(N)=O	0.4188999999999997	0.7702868608848934	4.649550404879379
C=C([O-])OC=NC=CC(C=NNC(=CC(=O)NCC)N1CCOCC1)=NC	-0.6675999999999982	0.17116313390128204	4.408102075198345
C=C(c1ccc(Br)cc1)c1cc(OCc2ccc(C(F)(F)F)cc2)ccc1CCN	6.609600000000007	0.41670073567416716	2.360498758012916
C=C(c1ccc(C#N)cc1)C(O)(CCC(N)=O)NC(=O)N1CCN(C(=O)Nc2cc(-n3cccn3)ccc2N)C2CCCC2CC1C	3.800080000000002	0.1824990246385164	4.510574173504693
C=C(c1ccc(Cl)c(N2CCOCC2)n[nH]cn1)C1CCC1	3.232400000000001	0.9286655841321999	3.519417636897325
C=C(c1ccc(F)cc1)C12CCN(CC1)CC2	3.3248000000000015	0.7543611406121473	3.589079370950042
C=C(c1ccc2c(n1)OC=C(C)C2)C(O)C=CC1(C)C(C)C=C2CC=C(C)CC21C	6.1794000000000056	0.6105198032479094	5.469516281559333
C=C(c1cccc(C#N)c1)c1ccccc1C(F)(F)F	4.638580000000002	0.7816363069558184	2.251349082104726
C=C(c1cccc(CN=C(O)CC2CCCCC2)c1)c1cc(S(N)(=O)=O)ccc1-c1ccccc1OC	6.4980000000000055	0.2493344974027908	2.825818922641675
C=C(c1ccncc1)c1ccc(OCCO)c(C(C)(C)C)c1	3.8117000000000028	0.9121749829104912	2.3664555135549783
C=C(c1cnc(Nc2ccc(OCCN3CCN(C)CC3)cc2)nc1NCCN=CO)C(C)c1nocc1CCO	3.1843000000000017	0.12269188035618127	3.959584212412677
C=C(c1noc(C)n1)c1ncccc1NC1=NC=NNC=CC(C)=Nc2cccc1c2C	4.154240000000002	0.6503434185454404	5.003553273027469
C=C(n1cnc(C2CC2)n1)C(Cl)(C=CC1(C)C=CC=COC1)NC(=O)C=C(ON)C1CC1	3.524300000000001	0.1467075451632292	5.296384257573897
C=C1C#Cc2c(N)ncnc2NCCC2=C(C3CCN(C)CC3)N=C(NS(=O)(=O)CCC)C1n1cccc1S2	3.2119000000000018	0.48123220535893235	6.1866051032378
C=C1C(=C(CN)NCC=Cc2cc(NC(C)C)nc(-c3ccc(F)cc3Cl)c2)NN=C(N)C1C	4.202200000000002	0.3842654751499256	4.110839973489676
C=C1C(=CC#N)N=CC(c2cn[nH]c2)=CC=CC1OC1CCN(C(=O)C2(O)CC2)O1	1.7974799999999995	0.7336948868171842	5.510031872635905
C=C1C(=CC2C=C(NCCN3CCCC3)C(OC)=C2)C=C1S(=O)(=O)NNc1ccccc1CC	3.604800000000002	0.4182431286481661	4.051618342565215
C=C1C(=CC2C=CC=CC(O)=Nc3cc(ccc3C)-n3cnc(n3)-c3cc(Cl)c(Cl)cc32)C=C1CCCC(=O)NOC	7.617620000000006	0.2828869665424026	6.15025362590053
C=C1C(=CC2CC(c3ccc(C(F)(F)F)cc3)=C(C#N)N2CCO)C=C1CCCCC(=O)NOC	4.667280000000004	0.37023246194309456	4.091412534184499
C=C1C(=CC=C(C=CC(N)=O)c2cccnc2)c2ccccc2C1(O)C(F)(F)F	3.909800000000003	0.6056978920584659	3.7821576078251997
C=C1C(=CC=CC#N)CNCCN1c1cc(-c2ccccc2)on1	3.271080000000002	0.8799481700105809	3.2997459908032054
C=C1C(=CC=CC2CCC(C)C3(C)C(C(C)CCC4OC(=O)C(=C)C4C)CCC23)CC(O)CC1O	6.1534000000000075	0.35175468289974887	5.346067396085331
C=C1C(=CC=CN(CC#Cc2cccc(C#N)n2)C23C=C(OC)C=C(C2)OC3)N=CC(CC(F)(F)F)N1C	4.442180000000004	0.5156655334969491	6.098880663637463
C=C1C(=CNCC2C=CC=CO2)c2[nH]c3ccccc3c2CC1c1cc2ccccc2s1	6.677900000000005	0.37444439811393	4.2131208886069675
C=C1C(=COC)C=C1NC(c1ccccc1NNC)c1ncc2cc(N3CCC(O)C3)nn2c1CC	3.072000000000002	0.2700752037927531	4.683279892323836
C=C1C(=NC=C(C)C=CC)C=CC1C=C1C(NCC(O)C(O)C=O)=Nc2cc(C(C)=O)ccc21	3.489600000000002	0.31306301337562753	5.069063339008052
C=C1C(=O)C=C2N=C(CC3CCCC3)NC2C(O)=C1C=CNC=O	2.0316	0.5321726655770117	4.554625467669558
C=C1C(=O)N(C)C=NC1c1ccc(C2C#CCCNC=NC(OC)=NC=C2)o1	2.0019	0.628422715181442	6.037009275963092
C=C1C(=O)N(CCCCNc2nc3ccccc3n2-c2ccccc2OC)CC1CCOCC=CC=CCC#N	5.673580000000006	0.15191929547809524	3.847857702491064
C=C1C(=O)NCCCN(S(=O)(=O)c2ccc(C(C)C)nc2C)CCCC(=O)N(C=CC(=O)O)CCNC2=CC(=COC)C=C(C)C1=C2	3.6774200000000015	0.304101771997019	5.235846433847756
C=C1C(=O)NCOc2ccccc2C=C1c1ccccc1S(=O)(=O)NC	2.1576000000000004	0.8111713464212782	3.404258798528436
C=C1C(=O)OC2C1C(c1ccc(O)cc1)C(C(=O)c1ccccc1)C2c1ccco1	4.463100000000003	0.3974152352384179	3.926115120031464
C=C1C(C#N)=CC=CC1OCc1nnc2ccc(-c3ccccc3)nn12	3.252480000000001	0.7279059053216089	3.5452781069417236
C=C1C(C(=O)NC2COC=CC=C2F)CCCCN1S(=O)(=O)c1ccc(C)c(Cl)c1	3.8350200000000028	0.749648385071702	4.068628392841227
C=C1C(C(=O)NCC#CC2C=CN=Cc3c[nH]c4ccccc4n(o3)CCO2)=CN=CN1Cc1ccc(F)c(F)c1	4.357700000000003	0.4668122732228627	6.100229002853696
C=C1C(C(=O)NCCNC(=O)c2ccccc2OC)=CC=CC12C=C(O)C(OCCCS(=O)(=O)CC(C)(C)C)=C2	3.7870000000000026	0.32604549162871554	4.414001405192433
C=C1C(C(=O)O)CCNC12CC2C1N=C2COC=CC=CC=C2C=C1F	2.698500000000001	0.7465676003040633	6.21086416121462
C=C1C(C(=O)O)CN1CC1C=CC23N=C(CC(C)C)C(Cl)=CC(Cl)=C2C(C)(CCNC(=O)N(C)C)CN13	4.250700000000003	0.4415747370765069	5.877203713850466
C=C1C(C(C)(C)C)=CSC1N=CN=CN(CC)CCNc1ncnc(N)c1C=NNOCC	3.2833000000000006	0.18274129603905565	4.862957494243899
C=C1C(C)CCCN1C(=O)C1(S)C#CC2=C(NCNC(=N)N)C(=N2)NC=CC=C1	0.7575700000000012	0.13421932813940998	6.492437108074522
C=C1C(C)OCCN1S(=O)(=O)NCC1C=CC=CN2C(C=N)C3=CC2C(CC3)NC(=O)C(C)C1	1.6884700000000012	0.4016393297556442	6.794512660504321
C=C1C(C2=CN=CC(F)=C(OC3CCOCC3)N2)=CC=C1C1C=CN(CC)C(CN2CCOCC2)=C1	3.940100000000003	0.5787642449095357	4.669156883679364
C=C1C(C2CC=CC=C(NC(=O)NC3CCOC3)C2=O)CCN1C(=O)CCCC1CCNCC1=O	1.8147000000000006	0.5075639831580843	4.708952991869969
C=C1C(C2NCCCCC2C)=CC=CC12C=NC=COC1C3=CC=C(C=CN(C)C2)C1=NC=N3	4.496500000000004	0.6334644941883807	7.4690580154999395
C=C1C(C2OC3=C2C(C=CC(=O)NC(=CN2CCOCC2)CC=NNC)=C3)CCCN1C	1.8760999999999999	0.3416363289061624	4.956043513144901
C=C1C(C=CC(=O)NC)=Cc2ncc(-c3ccc(NC(C)=O)cc3Cl)cc21	4.072800000000003	0.7863364299386442	3.095029961838023
C=C1C(C=CC(C)=O)=CSC1c1cncc(N2CCCN(C)CC2)n1	2.9917000000000016	0.7732176721581542	3.873296452274767
C=C1C(C=CC=CNCC)=NC(N)=NC1=NC=CC(C=CN(CC)Cc1cccc(C#N)c1)=NC=CCC(=O)O	4.240380000000004	0.23796173594871067	4.594948948606516
C=C1C(C=CN2CCCC(CC(=O)N3CCCC3)C2)=CNN=C1c1cc(F)c(O)c(Cl)c1	4.170300000000005	0.6944989702694474	4.034100316273875
C=C1C(C=CN=CNc2ccc(-n3nc(C)cc3C)cn2)=Cc2ccnc(O)c2N1CC(=O)O	3.4405400000000004	0.36351712855374524	3.869077246269171
C=C1C(C=COC)=CC=C1c1ccc(OCCN2CCN(c3cccn3C)CC2)cn1	3.660800000000002	0.6123395108811533	3.3374637036023973
C=C1C(C=COCCC)=CC=C1CCCn1cc(N=C(O)C(CO)c2cccc(Cl)c2)cn1	6.043700000000006	0.17235442639520987	4.225549353633355
C=C1C(C=CS(=O)(=O)C2CCCN(C3CCC(C4=NC(=CCC)C(=S)N4)C3)CC2)=CNN=C1Cc1ccnc(OC)c1	4.606700000000004	0.3093484551571807	5.17330080031228
C=C1C(C=Cc2ncncc2C=CC=C2C(=O)Nc3ccccc32)=CC=C1N(C)C	4.480400000000003	0.7599097742040072	3.627062225940338
C=C1C(CC(=O)O)=CC=CN(C)CCC(CN)C2=NC=C(C(=O)O)C=C(OCC3CC3)C=C12	3.027800000000002	0.5409017631355822	4.895949300508181
C=C1C(CC2CCC3CN(c4ccccc4CC)CCC3NCCCCCCCCNC2)=CC=CC1OC(F)F	7.4240000000000075	0.38292114282551853	4.865131289396638
C=C1C(CC2CN(Cc3ccccc3)CO2)=CC=CC1C(=O)NO	2.4090000000000003	0.6442539294112155	3.913820093133631
C=C1C(CCNC(=O)c2ccc(NC(=O)N3Cc4ccccc4C3)cc2C)CCN1C1C=C(OCCNC)C(SC)=C1	5.247220000000005	0.3117405704963564	4.165786011162326
C=C1C(CN2CCC(C3CCCCC3)CC(C)Cc3c(F)cccc3NC(=O)C2)=CC=C1C1N=C(C)N1	6.005400000000005	0.5283728904230975	4.758592311223928
C=C1C(CN2CCN(CCOC(c3ccccc3)c3ccccc3)CC2)=CC=C1C1CCOCC1	5.259400000000006	0.4991836707067287	2.891726932611814
C=C1C(CN=C(O)c2ccc3ccccc3c2)CCN1CC1C=CO1	3.8925000000000027	0.6662986143688405	3.965309511942329
C=C1C(CNC(=O)C2C=C(C(=O)NCCCOC)C(c3ccc(Cl)cc3)=C2c2ccncc2Cl)C(O)CN(C)C1C	3.991500000000004	0.2821018777688735	4.562343561550423
C=C1C(CNc2cc(OC)c(OC)cc2F)CCNC1(C=COC)C=COCC1CCOCC1	4.2763000000000035	0.36500553301379857	4.38147301212209
C=C1C(CO)CC1CC(=O)NC1CCc2c1cccc2C1N=C(C2=CC(=CNC(C)(C)CC)C(C#N)=C2)O1	4.844180000000004	0.4104807067448826	5.060737975793299
C=C1C(COC(C=COC)C=CC(=O)N2CCNCC2)CCCN1C=CC=C(C)CC	3.615400000000003	0.32660138800772603	4.706137678668783
C=C1C(COC(c2ccccc2)c2ccccc2C)CCN1C1C=c2snc(N)c2=C1	3.6187200000000015	0.6503297808372094	4.429835999287269
C=C1C(Cl)=CC(Cl)=CC(=O)NC2CCC(CN)C1CC2c1ccccc1	4.445200000000003	0.7830175120893076	5.279383892731982
C=C1C(Cl)=CC=CC(=O)NC2=CC=C1C=CN1C3=NC(=NC(O)=C4C(C)CCCN34)C1N=N2	3.9674000000000023	0.566608928422808	6.802375712325836
C=C1C(Cl)=CC=CC(=O)Nc2nc(CCCN3CCC(Sc4ccc(C(F)(F)F)nc4)C3)sc21	6.000300000000004	0.5000370062536745	4.565968003492502
C=C1C(Cl)=CC=CS(=O)(=O)NC=C(NC2=C3C=CC(Cl)=CN3CC2)c2ccccc21	4.7245000000000035	0.6705554957549118	4.614923528996917
C=C1C(F)(F)CCCC1(N=CC1=CC(=CNC(=O)C2=C(C=COC)C2OC)C(CC)=C1)Nc1cccc(OCc2cccc(OC(F)(F)F)c2)c1	8.480400000000003	0.08849572246035901	5.062017336730254
C=C1C(F)=CC=CC1=NN=C(C)c1cncc(NC2=NC(=CC)N=C2C(F)(F)F)c1	4.914600000000003	0.43175342880924505	4.075416942840137
C=C1C(N(C)C)CCCN1C(=O)C1C=CNN=CC(=CC23C=CN=C(O)C2N=CC3)C=C1	2.567500000000001	0.7140598595321551	6.293665884407771
C=C1C(N(CC=C(C=COC)OC)CCCCN2CCN(CCOC)C2)=CC=CN=CC1c1ccc(C(F)(F)F)cc1N	5.4035000000000055	0.12451859221228408	4.507549978671415
C=C1C(N(Cc2ccc(C(=O)O)cc2)C(=O)O)=CC=CC1C	3.5108000000000015	0.8914574484556613	3.3079664281061145
C=C1C(N)C12CC(CC=c1c(=O)n(CCc3ccccc3)c3cccc1c3C(C)(O)CC(C)C)CS2	4.776300000000004	0.43534245110244907	5.765283000613604
C=C1C(N2CC(C(=O)O)C2C)=CC=CC12N=C(C)N=C2Cc1n[nH]cc2ccnc1-2	2.4786	0.8170678495948634	5.508875191197625
C=C1C(N2CCCC2C)CCNC12C=CCC(c1cnn(-c3ccc(C)cc3Cl)c1)=C2	5.3186200000000055	0.6635137379547937	4.910238845487525
C=C1C(N2CCCC2COC=C(ON)c2cccn2C)=CC=COC1(S)C=CN=CC=Cc1ccc(NC(=O)NCC)cc1	5.744200000000005	0.104616679417347	5.0276514914597135
C=C1C(N2CCN(C(=O)CO)CC2C)=CC=CC12CCOC=CC=C2F	2.2951000000000006	0.8210260632909262	5.035636384093912
C=C1C(N2CCOCC2)CN1C1C=CC=CC(=C2CC(=O)N(C)C=N2)N=CN1	0.688500000000001	0.760799482894772	5.289610130663947
C=C1C(NC(=O)C2COC=CC=C2n2nccn2)CCCN1C(=O)C=CC1=CC=C[SH]1N	1.7422999999999997	0.4611806840678999	5.444923569853383
C=C1C(NC(=O)C=C(Cl)C=CC(=CC)NC(=O)c2ccc(C(=O)O)cc2)=CC=C1OC12C=CC(=COC)C=C1N=C2	4.974900000000004	0.2066207195077707	4.899760863396182
C=C1C(NC(=O)COc2cc(C(F)(F)F)cc(C(F)(F)F)c2C)=CC=C1OC1C=C(C)C=CC1	6.156620000000004	0.49154869883372954	4.003577976051405
C=C1C(NC(=O)NC(C=c2c3cc(C(N)=O)nn3c3n2C=NC(CC)=CN=3)Cc2nnnn2C)CC1N1CCC(N(C)C)C1C	-1.0682999999999936	0.2542297738888347	5.805094649018227
C=C1C(NC(=O)NC2C#CC=CC=C2)=CC=C1OC=CC1=NC(C=CC(=O)NCCN2CCCC2)=C1C	3.1483000000000017	0.2455533189296906	4.915779814245022
C=C1C(NC(=O)c2n[nH]c3ccc(N4CCCN(C)CC4)cc23)CCNC12C=CC(OC)C(F)=C2	2.5297	0.583546259456845	4.932461737085864
C=C1C(NC2(C)Cc3ccc4cc3C3=C(NC=NC=C2Cl)Nc2ccccc2N3N4)CCCN1C	4.795700000000003	0.48792167504071526	5.873052687524903
C=C1C(NC2(F)N=CN=CN3CC4CCCN4C(=O)C32)=CC=C1OCCNCCCOC(=O)OC	1.0616000000000003	0.2653346307013051	4.932584973858814
C=C1C(NC2C=CC=CC(N)=N2)CCCN1CCOc1ccc(CN2CCC(N)C2)cc1	1.975400000000001	0.5771607948807896	4.226350514507607
C=C1C(NC2CC(OC(=O)N3CCN(CC4CC4)CC3)CC2C)CCN1C1C=NC(N)=C1	1.7484000000000013	0.6518455164093007	4.775786043434321
C=C1C(NC2CC(c3ccccc3)(c3cccc(C(=N)N)c3)C(C)C2CC)CCN1C(=O)C1C=C(C)C=CC1	5.917970000000006	0.3119227575015827	4.961618474766363
C=C1C(NC=C2C=C(c3cnn(C)c3)C=C(F)C(F)=C2C)CCN1C(=O)C1C=C(C)C=CC1	5.024500000000005	0.7005369193082632	4.807977665645411
C=C1C(NCC2C=CN=C2Cn2cncn2)CC(C(=O)O)(c2ccccc2)C1C	2.4394	0.7074879552467869	4.703694936792784
C=C1C(NCC2CC(CC)N2CC2(C=O)CCCNC2)=C2CNC(c3cccc(SCc4ccccc4)c3CO)=CC12	4.866600000000005	0.20962989471441884	5.0470938637206615
C=C1C(NCCC2C=C(Cl)C=CN3C(=CCC3C=O)C2)CN1C(=O)C=C1C=CC(CNC(=O)Cc2ccccc2)=C1C	4.675600000000005	0.3083993602351035	5.0896654156968975
C=C1C(NCCN2CCCC2C)CCN1C1(C=Nc2ccc(F)cc2F)N=CN=CN1	2.6426	0.654296277103263	4.794420130661512
C=C1C(NCc2cccc(OCCCO)c2)=CC=CC(C)=CC2CC=NN(CC)C12	4.1898000000000035	0.6346693368974518	4.5876907908722515
C=C1C(NS(=O)(=O)c2cccc(C(=O)O)c2C)CCNC1C1C=CC=CC(N)=N1	1.1100200000000005	0.5314439786871996	4.303695486436867
C=C1C(Nc2cccc(C#N)c2C)CCNC12N=CN=CC=CC=CC(=O)N2	2.1917999999999997	0.6907501201744557	5.502438693036297
C=C1C(Nc2ccccc2)=CC=CC(=O)NCC2NC3C(=O)N(Cc4cccc(Br)c4Cl)CC3CCC12	5.035900000000004	0.47337673554390397	4.994634245055112
C=C1C(Nc2ccccc2)C1C1COC(COC(=O)C(C)(C)C)C(c2ccccc2)(c2ccccc2)C(O)C1O	4.965500000000006	0.28939635915619444	4.4294197541810565
C=C1C(O)=CC=CC(=O)NCCCCN2CCN(c3cccc4ccccc34)CC12	3.7947000000000024	0.7606419864301199	3.763614922587519
C=C1C(O)=CC=CC1=[N+]CCCCCCCCCCCCC=CC=CC=CC=COCCCCOc1ccc(C#N)cc1C(C)=O	9.754579999999999	0.05347755943264424	3.887862032215965
C=C1C(O)=NCC1CC1c2cc(O)ccc2OCC=CCNCCC1C	3.5728000000000018	0.7083686439370724	5.02422144650448
C=C1C(O)CCN1CCC=CC=CC1c2cc(C(F)(F)F)ccc2OCC(=O)NCc2occc21	4.521700000000004	0.6056978980426814	4.907578031851994
C=C1C(O)CCN1CCNC(=O)C1C=C(C)C(NC2(S)CCn3nnc(n3)CC=CC=N2)=CC(Cl)=CN1	0.9982000000000009	0.26408053122971886	6.9650637368689
C=C1C(O)CN1CC1C(Cl)=C(OC)C=Cc2ncc(CC)c(n2)C2=CCC1NCCOC2	2.730900000000001	0.7176297109851787	6.60779341255249
C=C1C(O)CN1CC1C=CC=CS(=O)(=O)N(C)CC(=O)N2CCN(CC2)c2ccc(cc2)NC(=O)N2Cc3ccccc3C12	2.5755000000000017	0.5317099158747821	6.349290823895547
C=C1C(OC(C)(C)C)=CC=CC(C2CCCC(N(C=O)C(C)C)C2)NC(=O)CN2CCC(OC3CCc4ccccc4C3)CC12	6.128900000000006	0.37311959269103473	5.515331511377325
C=C1C(OC)=CC(=O)C1=CC=CC(C)=CC=CC(=O)NCC12C=CC(=COC1)C2	3.617300000000002	0.5318322356091811	5.383869842315088
C=C1C(OC2C=CC=C2)CCN1CC1CC1	2.4956000000000005	0.7170892097568798	4.168806061317858
C=C1C(OC2C=CNCC=CC(=O)C=C2)CCC1S(=O)(=O)c1ccccc1-n1cccn1	2.916800000000001	0.7033406764492023	5.166248045455015
C=C1C(Oc2ccc(C#N)c(Cl)c2C)CCN1C(C=COC)C=COCCC1CCCCN1	5.0781000000000045	0.37895608612936904	4.739390722425053
C=C1C(Oc2ccnc(C=C3C=NC(N4CCOCC4)=C3N3CCOCC3)c2C)=CC=CN1C(=O)NC1C=CC=CC1	3.891320000000003	0.5568798255587116	4.573771097122752
C=C1C(S(=O)(=O)C(F)(F)F)=CC=CNC12C=C1C(=NC=N2)C=C(C=CC(=O)NC2CCCNC2)N2CCOCC12	1.6062999999999998	0.4332810228979411	5.739062381922796
C=C1C(S)CCN1C12CCOc3cccc1c3CC(=O)NC=NC(c1ccncc1)=NC=N2	2.710400000000001	0.6744815772005593	6.1403502827022685
C=C1C(c2ccccn2)N1C1CCCC1N=C(O)C12C=CC=C(N1)C(OC1CCCC1)=C2	4.4684000000000035	0.3959440396552476	5.8046878296584525
C=C1C(c2cncc([N+](=O)[O-])c2)CNC12C=C(Cn1cnnc1)C=CS(=O)(=O)C2	1.1318	0.4471682265136723	5.291907741001768
C=C1C(n2ccnc2CC)=CC=CC12C=C(C)C(COc1nc(-c3ccc(C)o3)cs1)=C2	6.389020000000005	0.4429538723386555	4.75526470697713
C=C1C2=C=CCC2COC2=CC=C1C1NCCOC=CC3(O)C(O)=CC(OCCC(O)CO)=C3C1COC=C2Cl	2.913800000000001	0.3162337393775446	7.216072962244601
C=C1C2=CC(C3=CC(=CC(C(N)=O)=N2)C2=C(NC)N=CC3NCC2)C2CC(c3ccnn3C)CN12	1.2754000000000003	0.6160142981501581	7.188577656655222
C=C1C2=CC(CCCNC3CCCCC3)=CN=CC=CC2=C1O	4.521700000000004	0.733196704026158	3.9259516843065105
C=C1C2=CC(OCCCN3CCCCC3)=C2C=CN=C1C1CCCN1	3.3496000000000015	0.754159599446115	3.897336843478538
C=C1C2=CC(c3ccccc3N3CCNCC3)=CN1C1(C=CC=C(CNCCCCCC(=O)OC)C1=N)O2	3.715770000000002	0.3233112499368963	5.529545869057835
C=C1C2=CC=CC(=CC=C2C(=O)C(C)CN2CCN(c3cccc(F)n3)CC2N)OCC2CN(C(=O)CO)CC12	1.7924999999999995	0.5170267548385213	6.1455968942156325
C=C1C2=CC=CC(=CN2CNC(C)=O)c2ncn(C3CCOCC3)c2CNS(=O)(=O)C2=CC=C([N+](=O)[O-])[SH]12	2.345800000000001	0.28873258998126805	6.182152271622787
C=C1C2=CC=CC(=O)NCC(CCNCCC(=O)OCC)CO[SH]1C2OC	1.5804999999999998	0.3270136105533895	5.962129786394172
C=C1C2=CC=CC3(CCN2C(=O)c2cc(Cl)cnc2C)CC1C(C(=O)N1CCN(C2CC2)CC1C)CCN3	3.948920000000003	0.6345456897709593	6.047542108725541
C=C1C2=CC=COCC2NCCN1CCCC(=O)NCc1ccccc1Cl	2.994200000000001	0.787483839274348	3.5835302161893337
C=C1C2=CNN=C1C=CN=C1C(N)=C(S(C)(=O)=O)C=CC1C(NS(=O)(=O)CCC)COC=C2	0.9832000000000001	0.5161027341818103	6.275191141221632
C=C1C2=CNc3cc(C(F)(F)F)ccc3N=C2NC2(N)N=CN=C1N(CC=CC=COC)C=C2C(=O)O	3.243900000000002	0.3504805519173954	5.942157236010508
C=C1C2C3CC4CC(O)(C3)C1C2C4NC(=O)C(C=CC=CC(C)=CN=CNC1=CS(=O)(=O)CC1)N=CN	1.7138000000000009	0.15602189185893806	7.481157527886786
C=C1C2C=CN=C(NC=C3N=CC(NC(=O)Cc4cccc(C#N)c4)=C3N)C2N(C)C12N=c1ccccc1=NN2	0.4262800000000016	0.42023658368142264	5.582895293989567
C=C1C2C=NOC=CC(O)=C(CC)C2CNC1C1C=CC(N=NS(=O)(=O)C2=CC(=COC)C=CCN2)=C1	3.8816000000000024	0.27215107171096653	6.553144197366949
C=C1C2CC(CCN2C(=O)CC2C=C(C)C=CC2)CN1c1cccc(-c2ccccn2)c1	5.602000000000006	0.6395323194414397	4.764277710868827
C=C1C2CC3CC(C2)CC1(C1C=C(CCCCCCC)C(NC(=O)C(=O)CNc2c(C)cccc2CC)=C1)C3	7.837720000000008	0.1557464735048409	5.49750549557337
C=C1C2CC3CC(C2)CC1(CC(=O)NC1C=C2CN=CCN=C4C(O)N=CN4C2=C1)C3	2.2129000000000003	0.6875824405795106	7.078486786529193
C=C1C2CC3CC(C2)CC1(NC(=O)C1(CN)C=CC=CCN(O)C(c2cccnc2)SCCN1)C3	3.168800000000001	0.4758824460949501	6.552440237871492
C=C1C2CC3CC(C2)CC1(NC(=O)C1(CO)CC(C)COC=CC1c1cccc2oc(=O)n(C)c12)C3	4.015000000000003	0.6292237143005366	6.228625453102293
C=C1C2CCN(CCCCCCC(C)NC(=O)C3(C)CCCOC3)CC1NC(=O)N(C1CCCC1)CN2	3.772300000000003	0.3034159745006148	5.177553346853543
C=C1C2CCN1CCCNC=C(C(N)=O)C(C)(c1ccc(Oc3ccccc3)c(C)c1N)C1C(=O)NC=CC=CC21	4.257420000000002	0.4199377551199648	5.988180312856486
C=C1C2CCNCCC2CCN1C1(C)CS(=O)(=O)C2=CC=C(C=CC=N1)C2	2.8072000000000017	0.7515416175497281	6.245645023788357
C=C1C2NCCN1c1ncc(Cl)cc1C1C=CC(C)(O)C[SH](C3CCOCC3)C(=NC)N2N=C1CC(C)(C)O	3.3874000000000026	0.3228095462999389	7.32530265004063
C=C1C=C(Br)C=NC(=O)Nc2cccc(Br)c2CN2CCC(O)CC12	4.225700000000003	0.5984215443439291	4.59745582461993
C=C1C=C(C(=O)O)C=CC(=O)NC=C2C=CC=C(OCCN3CCN(C(=O)c4ccccc4)CC3)C=C2N1	2.4828	0.53496251280813	3.9368957773968667
C=C1C=C(C(=O)O)C=CC(C)(Cl)OCC2CN(Cc3ccc4cccnc4c3C)C12	4.452220000000004	0.7371930910705644	4.836984893847914
C=C1C=C(C(F)(F)F)C=CN(CC)C(=O)c2ccc(-c3ccccn3)cc21	5.239900000000005	0.7243015410733913	3.482689955834303
C=C1C=C(C)C=CN(CCC(=O)OC)CC2=CC=C1OCCC=C1OC(c3ccc4ccccc4c3)=NC1C=C2	6.550800000000008	0.41646983151282013	5.463464473579291
C=C1C=C(C2=CC=CN3N=C(Nc4cccc(Br)c4)C=CC3=N2)C=N1	4.380500000000003	0.8123349696615542	4.06444407073934
C=C1C=C(C=CC(=O)C(=CC(=O)OC)CNC(=O)c2cc(Cl)cc(Cl)c2)CCC2CC(C)(O)CC2NC1	4.343500000000003	0.34668591844708657	5.054763170952434
C=C1C=C(C=COC)Oc2nccn2CCNC(=O)CCCCCCCCCN(C)Cc2ccsc2CC1	6.238800000000007	0.4569373558053288	4.058885751092896
C=C1C=C(CCNC2CCCCCC2)c2cnoc2C=C1O	4.229200000000003	0.8170015888206785	3.4033935494944485
C=C1C=C(CO)C=CC(O)=Nc2cc(C(F)(F)F)cc(C(F)(F)F)c21	4.813900000000002	0.7035792194616433	4.0665228385645324
C=C1C=C(COC=CC2=CN=CN=C(N)N=CC2C)C1	2.3504000000000005	0.7963117782095822	5.523943365801583
C=C1C=C(Cl)C=CC(C(=N)O)NC(=O)c2ccc(CN)c(-c3ccccc3Cl)c21	4.805070000000003	0.41731558018650233	4.259602409513788
C=C1C=C(F)C(F)=CC(=O)Nc2nc3ccccc3n2Cc2ccccc21	4.756700000000003	0.6261253808899646	3.5941972645256124
C=C1C=C(F)C=CC(=O)NC(c2ccccc2)C(O)CN2CCC(Oc3ccc(F)c(F)c3)CC12	4.374400000000003	0.6793049259089966	4.658203573278839
C=C1C=C(F)C=CC(C)CNc2ccccc2C(=O)N(C)C1	3.7860000000000023	0.7904432897663194	4.017833156024213
C=C1C=C(F)C=CC(O)(CC(C)(C)c2cc(F)ccc2OC)CNC2CN(C)C(C)CC12	4.510900000000004	0.7143966649305326	5.1914200978336025
C=C1C=C(F)C=CS(=O)(=O)N2CCCC(CN3CCC(c4cncc(C(F)(F)F)c4)CC3C)C12	5.015600000000005	0.5486640327217633	4.764573766184509
C=C1C=C(I)C=CC(F)(C(F)(F)S(=O)(=O)CCN)CS(=O)(=O)c2ccccc21	3.0368000000000013	0.5855788637537972	4.7114093205970144
C=C1C=C(N2C(=NCC)c3ccccc32)C=CC(c2ccccn2)=C1OCCO	4.098200000000005	0.813433512609627	3.4924006358069395
C=C1C=C(N2C=CC=C(Oc3ncccc3C3=CC=N[SH]3C)C2N)CN=C1OCCOCCN1CCCCC1	3.801000000000003	0.3378511223502993	5.081302233957285
C=C1C=C(N2CCOCC2)N=C1c1c[nH]c2ccc(-c3ncn[nH]3)cc12	2.4855	0.7632588580800324	3.284862656296829
C=C1C=C(NC(=O)Nc2ccc(Cl)cc2)C(=O)C=C1C=CC#CN(CCOC)CCN(C)C	3.437800000000002	0.4287733237197309	3.5843982360335715
C=C1C=C(NC(O)=NCc2ccccc2NN)C=CC(Oc2ccccc2C(C)C)C=C(C2=CC=C(N3CCC3)OC=C2)N1	6.005100000000005	0.10416263708107976	4.978230401488788
C=C1C=C(Nc2ccc(OCCN3CCCC3)cc2)C=C1C=CC(N)CNC=O	2.5827	0.5029167837912363	3.7929960144186055
C=C1C=C(Nc2ccc3ccccc3n2)C=CNC1(CCCCNC(=N)Nc1ccc(Cl)cc1)C(=O)O	5.487270000000003	0.12625830663761048	3.828436445147183
C=C1C=C(SC(F)(F)F)C=CC(C(=O)NCCCC)NC(=O)C=CC=C(OC2C=CC(N3CCN(c4ccc(Cl)cc4)CC3=C)C=N2)C1	6.821800000000007	0.21723198043285566	5.746189876826731
C=C1C=C(c2cccc(Cl)c2)C(C2CCN(CC3CN(c4cc(F)ccn4)CC3c3ccccc3)CC2)=NC=N1	6.886300000000008	0.33384280389610477	4.014104628414722
C=C1C=C(c2cccc3sccc23)C(OCCCCC2CNCCCN2)=N1	4.348900000000003	0.7314815395086016	3.752759417372765
C=C1C=C2C([SH]3C=NN=C3C)=CC=CC2C1=CC=C1C=NC=CC(C)=C(Cl)NN1	4.901900000000004	0.4365520822984161	6.372187227427772
C=C1C=C2C=CC=C(CNC(=O)c3cccnc3S1)C1(CN3CCOC3=C)C=CC=CC(O)=C2O1	4.307800000000003	0.6432649678201788	6.221671512992768
C=C1C=C2CC=c3cc[nH]c3=C(N=C1c1ccco1)Nc1cc(Oc3cc(CCC(=O)O)ccn3)ccc1N2	4.5291000000000015	0.29502158704211473	4.903512997184335
C=C1C=C2CCC(C(=O)Nc3cc(C)co3)C2=C(C(=O)OC)C=CCC1	4.238720000000003	0.8254620711211055	4.566616663968341
C=C1C=C2CCCN2C(N=c2ccnc(-c3cccc(C(F)(F)F)c3)n2C)=C1	4.3975000000000035	0.7691659398658247	3.496548537846694
C=C1C=C2CCc3cn(nc3CCCC)-c3cccc(C(=O)O)c3C2=CC1c1nccc(CO)n1	4.805000000000004	0.5386753877914414	5.3778613775477515
C=C1C=C2NCCc3cc(ccc32)C2=CN(C)C(=N1)C=C2	2.9415000000000013	0.788063168297346	5.304494797197246
C=C1C=CC(=CF)CCCNc2ccccc2C2=NN1CN2	3.339900000000001	0.7714661293475052	5.329077678637315
C=C1C=CC(Br)=CC(C)OCC2CN(c3nsc4ccccc34)CC12	5.158600000000005	0.6411975563691795	4.721966218165487
C=C1C=CC(C(=O)O)=CC(NC)=CCCNC(=O)c2ccc(NS(C)(=O)=O)cc21	1.8753	0.5928709038717466	3.78555066040553
C=C1C=CC(C(F)(F)F)=CC(=CNC2=CC(=CC(=O)O)N=C2)CN(Cc2cc(F)ccc2F)SC1	5.440000000000003	0.3145275152416758	4.642202542114713
C=C1C=CC(C)=CC(N=CC(=O)OCC)c2ccc(NC(=O)N(CCCCO)Cc3ccccn3)cc2N1	5.004900000000004	0.23191585415037844	4.272129288212721
C=C1C=CC(CN(c2ccncc2)C2CCNCC2)=C1	2.692400000000001	0.9088486248912421	3.223062601128074
C=C1C=CC(CNC2CCC(Oc3nccnc3-c3cncnc3NC3CC3)C2)=C1	3.4498000000000015	0.6994471231128399	4.085266923888493
C=C1C=CC(CNC=C2CC=C(C(C)(C)Cc3cc(Cl)ccc3Cl)CCC2)=C1	7.588400000000006	0.4730214621322395	3.6786394823452326
C=C1C=CC(Cl)=CC(CS(C)(=O)=O)C(=O)NC=C2C(C3CC3)=C(OCC3CC3)[SH]12	3.8740000000000028	0.59606835621297	5.451682524291957
C=C1C=CC(Cl)=CC(OCCC#N)NC=C(Cc2ccccc2)C(=O)CO1	3.750880000000002	0.7825915548349632	4.464169266513901
C=C1C=CC(F)=CC(=O)N2C=CC=C(c3nc(-c4ccccn4)no3)C12	3.2189000000000014	0.8331797026927134	3.972819329613788
C=C1C=CC(F)=CC(=O)Nc2nc(-c3ccccn3)oc2C2CC12	3.758000000000002	0.8674563566524078	4.694126508534595
C=C1C=CC(F)=CC(OC)C#CC(O)(c2nccs2)CNCC1	2.3082000000000003	0.815178714601821	5.510927421434026
C=C1C=CC(F)=CC(OC=C2C=CC(Nc3ncc(CN(S)C(=O)C4CCCC4)cc3O)=C2)=C1	5.780200000000005	0.3414843105187128	4.141060077355609
C=C1C=CC(F)=CN(C(=O)C(C)F)C2CCC(NC3CCN(C(=O)C(F)F)C3)CC12	3.102800000000002	0.699177641892075	4.867423231205599
C=C1C=CC(N(C)C)=NC(C)Oc2ccccc2CCCC1	4.210300000000004	0.7164771692239131	4.11083222855401
C=C1C=CC(NC2=CC=C2)=C(c2nc3cnccc3s2)C=CCCCC1	5.6883000000000035	0.7649951758161715	4.023026892366824
C=C1C=CC(NCC=C2C=CC(Oc3nc(-c4ccccc4Cl)no3)=C2)=C1	4.748400000000003	0.7868030775528977	3.712292855703649
C=C1C=CC(OC(F)(F)F)=CC(=O)NCC(N2CCC(c3ccncc3)CC2)C(=O)O1	2.7928000000000006	0.7329652715701918	4.330705070905306
C=C1C=CC(OC=NC=CC(=C)c2cccnc2OCCCCCC(C=C2C=CNC2C)n2ccc(-c3ccn[nH]3)n2)=C1	6.862200000000007	0.08882479288301683	5.230715425548439
C=C1C=CC(OCC(O)CNC(=O)O)=CC=C1C=CC(=O)NCC	1.2601	0.49990570925763156	3.857866644140146
C=C1C=CC(Oc2ccc3nc(Nc4nc5ccncc5[nH]4)ccc3c2)=C1	4.638400000000002	0.5589552045829067	3.035230961838023
C=C1C=CC(c2cc(-c3ccc4cnncc4c3)nc(N3CCOCC3)n2)=C1	3.432800000000002	0.7047539733413084	3.1256785363216064
C=C1C=CC(c2ccc(CN3CCCC3)cc2)=NNCC2CCCN2C(=O)NCc2cc(OC)cc1c2CCOC	4.730800000000005	0.5147992390092103	4.902385902079765
C=C1C=CC(c2ccccc2Cc2nnc(-c3cccnc3)s2)=C1	4.700300000000003	0.6961805101494659	2.882621969753833
C=C1C=CC(c2cnn(Cc3ccccc3)c2)=CC(CN)CCNCc2c(F)ccc(Cl)c2N1	5.3575000000000035	0.47304342428547	4.198306229552158
C=C1C=CC2=C1COc1c(CN)cccc1CNC(c1ccc(OC(F)F)cn1)C=C2	4.3438000000000025	0.765593015047311	4.498745627636447
C=C1C=CC2=CNCCC(OCCCC=C3C=C(N4CCN(C)CC4)c4ccccc4CO3)=NCC2CC1	5.283900000000006	0.5417998380483163	4.823397465868398
C=C1C=CC2C(=C1)C=C[SH]2C=C(NC=C(N)N1CCN(C)CC1)NC1CC(F)(F)CN1C	2.2159000000000004	0.4525417573721799	5.711315576542347
C=C1C=CC2C(=C1)CCC1C3CCN(CC3)C1C(c1ccccc1)C2=CC=CC	6.445500000000006	0.567418357087677	5.247843768901491
C=C1C=CC2C(C=CCOCCCCCCn3ccccccc(-c4ccc(F)cc4)c3)=COCC2=C1	8.134500000000006	0.29259906730433005	4.291457003183891
C=C1C=CC2NCC(=NCCCCn3ccnc3)NC2=C1	1.6331	0.8076948114712591	4.489308974229941
C=C1C=CC2NN=C(Nc3cc(OCCCN4CCCC4)nc(Br)c3Cl)C2=C1	4.111800000000003	0.4899286766932501	4.207792666864073
C=C1C=CC=C(COc2cccc(CN3CCCCC3)c2C)CC1	5.192320000000005	0.7389138150698833	2.7644833534405677
C=C1C=CC=C(Cl)CN(Cc2cccc3ccccc23)C=C1C(=O)OC(C)(C)C	6.116100000000006	0.5740871712502946	3.4943235479961405
C=C1C=CC=C(N2CC(C)(O)CC2C)CC1	2.6217000000000006	0.7325370710285926	4.59008070216297
C=C1C=CC=C(OC)C(CO)(C(=O)NCC2C(C(F)F)C(C)(C)C(c3ccc(S(C)(=O)=O)cc3)N2F)CCNC1	3.338300000000001	0.4019782186397242	5.521999459157912
C=C1C=CC=C(OCCCN2CCC2)C(C#N)=CC(CC)CN1c1nc2ccccc2o1	5.190180000000005	0.5633675865129237	4.3216934695189355
C=C1C=CC=CC(=O)NCCSCC(O)CCN2CCCC2c2ccccc2OCC(O)CO1	2.8199000000000014	0.5173153710102036	4.76577021098957
C=C1C=CC=CC(C(=O)NC)NC(=O)C(CC(C)C)NC(=O)C(CSCc2ccccc2)C(C)(O)CNC1	2.3205	0.36088071696673946	5.140665197656055
C=C1C=CC=CC(C(=O)OC)NC(=O)CCCC2CCCc3ccc(O)cc3C(CCN=[N+]=[N-])(O2)C(C)Cc2ccccc2C(O)C1	6.82200000000001	0.14391492468040898	6.247900539823694
C=C1C=CC=CC(C(C)C)NC(=O)C2CCCN2C(=O)C(Cc2c[nH]c3ccccc23)NC1=O	3.0092000000000008	0.6148608142777076	4.532617228258016
C=C1C=CC=CC(C)NC(=O)C(=Cc2cn(C(C)C)c3ccccc23)c2ccc(Br)cc21	7.169200000000006	0.3822972832276087	4.012655576542347
C=C1C=CC=CC(C=CC=NC=CNC(=O)NCC(F)(F)F)c2cnccc2C2CC=NN12	4.497200000000003	0.6405587397172666	5.496256524652723
C=C1C=CC=CC(CC)NC(=O)C2CNCC(NC(=O)c3ccc(NC(=O)Nc4ccc(Cl)c(-n5ccnn5)c4)s3)C12	4.137200000000002	0.2855264989297338	5.177030043088949
C=C1C=CC=CC(CN(C)C)C(=O)Nc2cc(-c3ccccc3)c3cn[nH]c3c21	4.485400000000003	0.6996215260320611	4.120547801080054
C=C1C=CC=CC(NC(=O)Nc2cnc(CO)cn2)=c2ccc(CN3CCCC3)cc2=C1	1.9573	0.67610012392569	3.805196823240853
C=C1C=CC=CC(NC(=O)OC)C(=O)NNC=C2C=C(Cl)C(C(=O)N3CC(C)CCC3CSc3ccccc3)=C2C1	5.140300000000004	0.40835629740851226	5.227343092191422
C=C1C=CC=CC(NC2CCCC2OC2CCCN(CC3=CC(=O)CCC3OC)C2C)=NC=C1	4.265300000000003	0.6349212846636095	5.605378987264469
C=C1C=CC=CC(NS(C)(=O)=O)C2CCNCCC(c3cc(-c4ccnc(F)c4)c(F)cc3F)C12	4.465300000000004	0.6045859451839307	4.535936737552857
C=C1C=CC=CC(Nc2ccc(Oc3ncccc3OC3CCOCC3)cc2)=NC=C1	5.438000000000004	0.704600236264442	3.7209117912441645
C=C1C=CC=CC(O)CNCc2ccc(NCC(O)c3ccccc3)nc21	2.8168000000000006	0.6719738223470919	4.259832426866263
C=C1C=CC=CC1=NCC(C)(C)C=NC1=CSC=NCC2C1=CC=C2S(=O)(=O)NC1CCCCC1C	5.7613000000000065	0.42982704132420063	5.4219913056006614
C=C1C=CC=CC2CN(C)CC1(NC(=O)c1c(Cl)nc3[nH]ccn13)CCNC(=O)N2	1.4699	0.5795629061321509	6.053271980980776
C=C1C=CC=CN(C)CC(=O)NC(CCCCN)C(=O)C(=O)c2ccc(-c3csc(N)n3)nc2C1	2.2668999999999997	0.4240513947709239	4.4840082737018285
C=C1C=CC=CN(C=Cc2ccccc2C2=CCC(C=COC)=CCO2)C1	5.446700000000005	0.6529143444350025	4.122673576248927
C=C1C=CC=CN(CCC(CCN)NC(c2ccncc2)c2ccc(Cl)cc2)CC2CCC(O)(CCC(=O)O)CC12	5.475400000000006	0.26392415803064445	5.175828326623548
C=C1C=CC=CN=C(C(F)F)C=C1C1(N2CCN(c3ncccc3C(F)(F)F)CC2)CNC(=O)C=NO1	3.323100000000001	0.6140907038532021	5.080184151547172
C=C1C=CC=CNC(=O)C2=CC(OC=N)(N=CN1)NC=CC=C2C(=O)NC1CCC(CO)CC1C=N	1.1078400000000013	0.2156713910222123	6.819925453102291
C=C1C=CC=COC(Cc2nc(-c3ccccc3)oc2C)C(CCCC(=O)OC(C)(C)CC)=C1	7.045920000000007	0.3746175127009252	4.28413531118481
C=C1C=CN2C(=C1)C=CN=C2C(CCc1ccccn1)=NCc1ccncc1	4.245600000000003	0.7175455122013437	3.662956015468965
C=C1C=CN=C(NC2CCC(C(=O)N3CCCC3)CC2)C=CN=CC=C1OCCc1ccccn1	4.361900000000004	0.6657790009040304	3.9266592546944965
C=C1C=CN=CC(=O)NCC#CC=C2C=CN=CC=C(C=C2)OC1	2.2415000000000003	0.6960791308250003	6.39058310671902
C=C1C=CN=CC(NCc2ccc(S(=O)(=O)Nc3ccccc3)cc2)=NC=N1	3.1156000000000015	0.8169547025166886	3.474847367718775
C=C1C=CN=CCCCN2CCN(C)C23CCCC(C3)C(F)=CC=CC(=O)N1	3.538100000000002	0.6927553057234113	6.263772930340446
C=C1C=CSC(NN=NC=CC=CI)=NCC(C)N(CC2CC2)CC1	5.068900000000005	0.26378241905741373	5.318808190583074
C=C1C=NC(=COC)C(Nc2cccc(CCN(C)C(=O)OC(C)(C)C)n2)=NC=CC(C(N)=O)=NN1	2.3318999999999996	0.5103469581831668	4.336344096466577
C=C1C=NC(CC2CCN(CCCNC3=Nc4cc(N5CCCC5=O)ccc4-c4ccc3nc4)CC2)=C1	4.873400000000005	0.5574327087681005	4.114726444803168
C=C1C=NC(CC2N=CN(C3=Cc4cccc(Cl)c4C(NC4CCCNC4)C=C3)C=CC3CCCN32)=C1	5.196100000000005	0.5670626826797919	5.422987451681989
C=C1C=NC(c2cc3cnnc(Nc4cccc(OCCN5CCC(C)CC5)c4)n3c2)=C1	4.565100000000004	0.5973279210383515	3.363448649106248
C=C1C=NC=CC(C=CC=CC2(S)N=CN2)OCCc2oncc2C1	2.6266000000000007	0.6450645028360883	5.939018352092456
C=C1C=NC=CC(C=Cc2ccc(N=CNC)o2)C(=O)N2CCC(S)C2=C1	3.3571000000000017	0.47657308560898176	5.762929990840748
C=C1C=NC=CC(NCc2ccccc2C)C2(Cc3ccccc3)NC(=N)N12	3.3439900000000016	0.7552951604227904	4.204595948633478
C=C1C=NN(CC2CCCCO2)C(c2ccc(Cl)cc2)C1=CC=Cc1ncccc1C	6.151020000000006	0.5669630383891332	4.080759287060392
C=C1C=NN=CC=CC(OC=CN)C(=O)Nc2ccc(N3CCOCC3=O)c(c2)OCCC1	2.1449999999999996	0.6751998762052853	5.614156131018718
C=C1C=NNC1=NC=C(Cl)NCC(=O)NCCC1=CC(=COCCOC)C=C1	1.7067999999999997	0.27607676809744247	4.296070044662661
C=C1C=N[SH]2C(=C1)Cn1nnnc1C(c1cccc(Cl)c1C)CCC(=O)NC2=NC(=C)c1ccccc1	5.144420000000004	0.45692172064963005	5.27724903876483
C=C1C=c2[nH]c(C)nc2=C1C=COCCOC1(F)C=COC(=O)C=CC1	1.44862	0.47336371238548663	5.028232352482812
C=C1C=c2cccc3c2=CC=CC2=S(C)(=O)C=CC=C1SC23	2.659300000000001	0.682645186245689	6.208452320296829
C=C1C=c2ccccc2=C1NC=NC=CC=CC(=O)Nc1ccc(Br)cc1	3.2341000000000015	0.32645948450827705	3.4700052517788507
C=C1C=c2ccccc2=CS(=O)(=O)Nc2ccc3cc2C=c2nc[nH]c2=C13	0.28109999999999996	0.5945263432565264	5.364560281364649
C=C1C=c2ccccc2=CS(=O)(=O)Nc2ccc3ncn(-c4ccccc4)c3c21	3.0127000000000015	0.5351933186692919	3.689378981451573
C=C1C=c2ccccc2=NC(=O)NC(Cc2ccccc2)C(=O)NC(CCc2ccc(-c3ccccc3)cc2)C(=O)O1	4.262700000000003	0.3464217724628346	4.11548050705016
C=C1C=c2ccccc2=NC(=O)NC2C=C(c3ccc(OCCN4CCCCC4)cc3)COCC(=O)C12	2.898500000000001	0.6845062151363175	4.447939701561152
C=C1C=c2ncc(Nc3cc(C(F)(F)F)ncn3)nc2=CC(=O)N2CC(c3ccc(C(F)(F)F)nc3)CC12	2.9583000000000004	0.5175471322403008	4.527050157021161
C=C1CC(=Cc2ccccc2OC)NN=CN=C(Nc2c(Cl)cccc2Cl)C(C)=C1CO	5.6551000000000045	0.5383108446394164	3.943389428699911
C=C1CC(C#N)C(c2ccccc2)C(C)C1NC1(N)C=CC=CC(c2cccc(C(=O)O)c2)C(O)=NC(CC)C(=O)OCC1	5.395580000000003	0.19617202304442413	5.736275674927612
C=C1CC(C(=O)NCc2ccc(Cl)cc2)NC(C(=O)Nc2ccc(OC(F)(F)F)cc2)C1	4.170300000000003	0.5570715851057372	3.28723732585393
C=C1CC(C)(COC2CNC(=O)C2=O)C=CC=C1CC(C)(C(=O)NO)S(C)(=O)=O	0.2181000000000023	0.3005533067329417	5.0358960383849185
C=C1CC(C)(OCC(C)F)CC1CCC1N=C(C2CC=CS2)S1=N	5.004170000000005	0.6407393982895182	6.0783373232290465
C=C1CC(C=C2NN=C(CN(C)C)CC2=N)=CC=C1C=COC	2.7737700000000007	0.7674594579630412	4.48642486912768
C=C1CC(C=CC=COC)N1CCN(NC1CC1)C1=C2C(N)=NC=CN2C(c2ccc(F)c(C)c2)=NC1	3.523220000000002	0.28893686922511536	4.821026608945649
C=C1CC(C=Cc2c(C)cccc2C)=CN=C(Nc2ccc(N3CCC(N(C)C)C3)cc2)N=N1	6.178540000000006	0.5869735264182095	3.8533656859434853
C=C1CC(C=Cc2c(CC)cccc2CC)=CN=C(Nc2ccc(N3CCC(N(C)C)C3)cc2)N=N1	6.686500000000007	0.47845351493010285	3.931898865968919
C=C1CC(CCC(=O)NC(C)(C)CN)C1C1=CC=CN=CCC1	3.1171000000000015	0.7395307066498508	4.520392519893367
C=C1CC(CCCC(C)(C)Sc2cccc3ncccc23)CC1COC(=O)C1C=C(C)C=CC1	7.923800000000008	0.20967941381576116	4.457613403968315
C=C1CC(CCCCC)C1=CC1SN(C(CC(C)CC)c2ccc(C#Cc3cccnc3)cc2)C1=O	7.900500000000009	0.18957796112950537	4.657019535183227
C=C1CC(CCN)CCN1C(=O)C1(NS(=O)(=O)C=C2C=NC=CC=CC=C2C(=O)O)CC2C=Nc3cc(C(=N)N)c1cc32	2.4388700000000005	0.22142742435749488	6.580799418526295
C=C1CC(CNC2CCC3(CCNC2)NC(Cc2c(F)cccc2F)c2cc(C(F)(F)F)ccc23)C1=O	4.942800000000004	0.3870203836122993	5.005337181306087
C=C1CC(CNCC(O)C(C)C)=CC1=CCCNCC1C=CC=CNc2ccc(C(N)=O)cc2C1	3.8385000000000016	0.3126624144721337	4.9585206891946525
C=C1CC(CO)CCN1C1(C#Cc2ccc(N)nc2)CCC=NC=N1	1.8225000000000002	0.806062059464722	4.699007588865406
C=C1CC(Cc2ncccn2)CCC1NC(=O)C1CC1CC=CC=CC(=O)O	3.083400000000001	0.41009432903632465	4.443126589127919
C=C1CC(F)(C(=O)c2ccc(F)c(C(=N)N)c2)CCNC1C1C=CNC(F)=C1	2.852970000000001	0.20921862113270015	4.815270030157723
C=C1CC(F)(F)CCC1NCN=CN=CNC=CC1=CC=CC(=C(C#N)C#N)C1	3.667460000000002	0.2969882784126124	5.297727467112253
C=C1CC(F)(c2ccc(C#N)cc2)CCN1C(=O)C(C=CC=CC#N)C1CCOCC1	4.537960000000004	0.5186371705742433	4.4379172241233285
C=C1CC(F)(c2ccc(C#N)cc2)CCN1C(=O)C1(C)C=CC(c2ncc(COC)c(N)n2)=C1	4.037480000000002	0.7235960417969705	4.4894827487555045
C=C1CC(F)CCN1CC1C=CNC(C)(C=CC=CC(=O)NC2=CC=C(c3ccc(OC)cc3)C=CO2)C1=O	4.701000000000004	0.37404882011488566	5.165053472937636
C=C1CC(N2C=CC(Nc3cccc(C(N)=O)c3N)C=N2)=CC=C1C=CS(C)(=O)=O	2.2918000000000003	0.5994989969268952	4.652656251016214
C=C1CC(N2CCC3CCC(O)(c4ccco4)CC32)C(=O)N1C1(C)CNC(c2ccccc2)=Nc2cc(C(F)(F)F)ncc21	5.466900000000005	0.4100905305891812	5.124623503038412
C=C1CC(N2CCCC2)CCN1CC(N=Cc1ccccc1)C(=CN=CN)C(=O)CSc1c(F)ccc(F)c1F	5.197600000000005	0.13248350187097377	4.509791641806189
C=C1CC(N2CCN(C)CC2)CCN1C1(C#Cc2ccc(N)nc2)CCC=NC=N1	1.830000000000001	0.760247527020809	4.52526049152775
C=C1CC(NC(=O)C2NC(c3ccccn3)=N[SH]2C)CCO1	1.1124	0.7294977707164916	4.785234993530969
C=C1CC(NC(=O)N(CC)c2cc(C(F)(F)F)ccc2Cl)CCNCC2=C(C)NC(CC)C1=CC=C2	6.341300000000007	0.43218933534466264	5.447517641004942
C=C1CC(NC(=O)Nc2ccc(OCCn3ccnc3)cc2Cl)CCN1C1C=C(OC)C=C1OC	4.157900000000003	0.5382597007811716	3.9978813385550147
C=C1CC(NC(C)=O)=NC=C1C=CC1=C(C)c2ccccc21	3.865300000000002	0.8824075237804182	3.586571744283531
C=C1CC(NC(F)(F)F)CCN1C(=O)C1CC(F)CN1C(=O)NCC=CC=CC#N	2.35848	0.3040200700202542	4.733507566696982
C=C1CC(NC2CCN(CCCNC(=O)C3COC=CC=C3c3ccncc3)CC2)NCCN1C	1.9503000000000001	0.49087286981633993	4.305316343079901
C=C1CC(NCC(O)CN2C=CC3C=CCC2c2ccccc2OCCO3)CC1NCC1(F)NC=CC=C1C	3.637200000000001	0.2986044255547811	6.633710383676793
C=C1CC(NCC2C=CN=C2N)=NC=C1C=Cc1cc(F)ccc1C	3.4799200000000017	0.8840614275987965	4.4311326386236285
C=C1CC(NS(=O)(=O)C(F)(F)F)CCC1NC1C=CNOc2c(N)ccc(OC)c2C=N1	1.9391999999999998	0.37865667690973187	5.361168507601565
C=C1CC(Nc2ccc(C(F)(F)F)cc2)CCN1C(=O)C1=CC(N2CCOCC23CCC3=N)C=CC12C=NC=CC(C(C)C)N2	5.3224700000000045	0.38685975616619356	6.30871119466364
C=C1CC(O)=[N+]([O-])OCN=c2cc1ccc2=CCC=CC=CNCc1cc(Cl)ccc1OCC(=O)O	3.2261000000000015	0.34826267992401205	5.272049790989977
C=C1CC(O)CCC1N1C2=NC(NC3CCCCO3)=NC(Cl)=NC1N=C2N=NC(C)(C)C	3.1835000000000013	0.371727719567573	6.118878870319188
C=C1CC(O)CCN1CC=CC1N=CN=C(N2CCN(Cc3ccc(F)c(F)c3F)CC2)N=CN1	2.09	0.4893760091920552	4.533680415478091
C=C1CC(Oc2cnc3ccccc3n2)CCN1C1C=C(Cl)C=Nc2c(C#N)[nH]n21	4.025380000000003	0.691156709601916	4.51616977534738
C=C1CC(c2ccc(C#N)cc2)CCN1C(=O)C1N=C(C)S1	3.269280000000002	0.8420227513923013	3.9147505169373105
C=C1CC(c2ccc(F)cc2)CCN1CC1C=CN1	3.0043000000000006	0.8962794458412465	3.8370835013414855
C=C1CC(c2ccccc2)C=CC1CNCCCCNCC1C=NC=CC(Cl)=CC(Cl)=C1	6.321600000000006	0.3101132233594535	5.061051600315304
C=C1CC(c2ccccc2)CCN1CCCOC1C=C2C(=O)N(CCN3CCOCC3)C2=C1	3.1533000000000015	0.4281573354391895	4.048761196659445
C=C1CC(c2ccnn2C)CCCC12C=CC=CN1C(N)=NC(N)=NC1(C)C2	2.7551000000000005	0.7331712831649719	5.390467682445083
C=C1CC(c2noc3cc(F)ccc23)CCN1C(O)=NCNC=CC#N	3.158380000000001	0.378347963104383	4.285083080133539
C=C1CC(n2c(=O)[nH]c3ccccc32)CCN1C1(C(=O)NC2=CC=CCc3ccccc3CN3CCOCC3=C2)N=CN=CN1	3.3225000000000016	0.4206417409832882	5.228863630037208
C=C1CC1C(=O)NCC(C)C=CC=CCNC(=O)C1=CC=C2N=C(OCC)N(CC=NOC=Cc3ccccc3)C21	4.117300000000004	0.11819758414667937	5.11804860115372
C=C1CC1C(=O)NCC1C=CC=COC2(CCN(c3cc(C(F)(F)F)ncn3)CN2)C1	2.747600000000001	0.708515794830303	5.2271418288273175
C=C1CC1C=CN(C(=O)N(Cc1cccc(-c2csc(C)n2)c1)C(=O)NCC1C=CC=CNC(=O)C=C1)c1ccccc1	6.718620000000008	0.2845454722661622	4.949149721340486
C=C1CC1CC(c1noc(CON=CC(Cl)=CC(Cl)=CNC)n1)C1C=CC=Cn2nncc2C1	4.535000000000003	0.22033545471045038	5.531733784618593
C=C1CC1CC1(c2ccc(F)c(F)c2)CCNCC1CC1C=CC=CNC(=O)c2[nH]cc(C(=N)O)c2C=CC1	5.912870000000005	0.18156196548478518	5.584402307473895
C=C1CC1CCC(C)OC(=O)C(Cc1ccc(N2CCN(c3ccccn3)CC2)cc1)NC(=O)CNC(=O)C1=CC=COC1	3.3100000000000014	0.266529158148812	4.12417875313714
C=C1CC1CCCNC(N=CNC1=CC=CC2=CCC(NC)CC21)C(=N)Oc1cc(F)cc(F)c1	4.588870000000003	0.16132796191465812	5.194969033828011
C=C1CC1CCS(=O)(=O)NCCC1C=CC=CNS(=O)(=O)N1	0.1382000000000011	0.569768316520802	4.705601248337059
C=C1CC1Cn1cccc1C(=O)NC(C=CNC1CCNCC1)C=COC	2.178	0.46041134869057393	4.479524422418892
C=C1CC1S(=O)(=O)NC(=O)NC1C=C(C(=O)OCC)C(c2cc3cc(C(C)=O)ccc3o2)=C1	2.8480000000000008	0.36124785123453984	4.172675090394575
C=C1CC2(CCN1C(=O)NC1C=CC=CC(=O)OC1)CC(CCN1C(=O)CC(C)C1C)CCN2	2.7287	0.6168396012314739	5.609675798488959
C=C1CC2=C(CC1NC1C=CC(=CC([NH])=NC=CC(C)=O)C=C1)CC(C)S2(=O)=O	2.9608000000000017	0.32469000640145373	5.554939543440758
C=C1CC2C(O)C(O)C(Cc3ccccc3)N(Cc3ccc4ccccc4c3)C(=O)N2CC2C=CC=C1CC(=CN)C=C2	5.640300000000005	0.37693212605985393	5.941923134538877
C=C1CC2CC(CCC2c2ccc(CN3CCCCC3)cc2)N1C1C=NC(N)=C1	4.397300000000003	0.8288277345168031	4.945447026820043
C=C1CC2CCCc3c(cccc32)CN2C(=O)C=CNC2CCNC(=O)C(NS(=O)(=O)C=CC=CC)C=C(Cl)C=C1CC(F)(Cl)CF	6.035400000000005	0.23682484759576689	7.003565429576867
C=C1CC2CCN(CC3CCCCC3c3cccc(N4CCOCC4)c3)C(=O)C1CC(C(=O)O)C2c1ccc(O)c(Cl)c1	6.455300000000007	0.3671384612106842	5.2211688896904
C=C1CC2CCNC(=O)N(C=CC=CC=COC(C(F)(F)F)C(F)(F)F)CC(=CC=CO2)C(=O)N2C1COCC1CC12	4.896200000000004	0.2095462304475689	6.7032960703339235
C=C1CC=CC(CN2C3CC4CCC3C2(C)C4)N=C1N	2.4912	0.7840338006623936	6.339336318120687
C=C1CCC(=O)NCCNCCN1S(=O)(=O)C=CC=CC(OC)=c1ccccc1=C	0.5665000000000013	0.6657866393227678	4.327231499261945
C=C1CCC(C)CC12C(C)=C(C=CC1=NC(=COC)C(Nc3nc(C(C)(F)F)c[nH]3)=N1)N2C	5.122300000000004	0.47611049444470094	5.735536014230249
C=C1CCC(Cc2sccc2CO)Cc2cccc(c2)NC(=O)C=CC=C1c1ccccc1Cl	7.223500000000006	0.4059712138570915	4.979178202335113
C=C1CCC(NC(=O)CNc2ccccc2Cl)CCc2ccccc2N1	4.588900000000002	0.7384217034942013	3.258897785148532
C=C1CCC(O)C(Cc2cc(F)cc(F)c2)NC(=O)C(Cc2ccccc2)C(=O)NC(C(C)C)C=CC=C1C(=O)N1CCOCC1	4.044100000000004	0.41572788584511644	4.980410971648627
C=C1CCC1C(C=CC=NC=C1C=COC(C(=O)CCCCCCCCCC(N)=O)=C1)N=COCC(C)N	5.217300000000003	0.10358498589695374	5.203454929238362
C=C1CCC1OC1C2=CN=C3C=C(C=CC=C1OC(F)F)N=CN3C1CCC(N)CCN1C2	3.446200000000002	0.6548586041268102	6.764556984807688
C=C1CCC2(C)NCC1N2CCC1Nc2nccc(-c3cc(F)ccc3OC)c21	4.093000000000003	0.7482845185060522	5.144705497605704
C=C1CCC2OC(C)(C)C(C)NC2CN1CCC(=O)NC1C#CCOC=CC(=O)C=C1	1.6674999999999998	0.6647408079703319	6.048958345512212
C=C1CCCC(C2CC3CCC(O)(C4CCCCC4)CC32)C1	5.480400000000006	0.6695691605402272	4.2808044154102625
C=C1CCCC(NCC(O)C2C=CC=CNS(=O)(=O)C2)c2noc(n2)Cc2ccc(C(F)(F)F)cc21	3.487000000000002	0.5606238788956055	6.060124997834741
C=C1CCCC1C1NCC(=CC2=CCC(C)C=C(CN)OC=CC=C2)C1n1cccc1	5.179000000000005	0.6639412805815371	5.723179088217783
C=C1CCCC1CNCCN(Cc1ccc(C(=O)NCCN2CCCC2)cc1)C(c1ccccc1)c1ccc(F)cc1	6.188800000000007	0.1799291921467404	3.4765143413687074
C=C1CCCCC(=CC=CF)C=CC=CC2=C1C(CC1OCC(O)CC(O)C1ON)=CNCC=C(C(F)(F)F)C=N2	5.099000000000005	0.27274978548479817	6.093231304182509
C=C1CCCCC(=O)NC=NNC=CC=C1S(=O)(=O)c1cc(Cl)cc(Cl)c1	3.9440000000000026	0.7470935977674935	4.024595186603534
C=C1CCCCC(c2nc(-c3ccc(Br)c(Cl)c3)cs2)CC1NC1(F)N=CN=CN1	6.028700000000007	0.3899489315769	4.585374807850611
C=C1CCCCC1C1N2CC=CC=CC(C)(OCCN3CCOCC3=C)C(=CNC(=O)c3ccc(F)cc3)C=CCC(=O)N1CC2	5.349600000000005	0.40995075802833697	6.366128631679962
C=C1CCCCC2C(CNC1=O)NC(=O)NCCC21NC=CC=C1C#Cc1cc(C)c(N=[N+]=N)cn1	2.63959	0.1793775432587234	6.164312485000334
C=C1CCCCN1C(=O)C1(NC(=O)CNS(=O)(=O)C=CC=CC=c2ccccc2=C)CCC=CC=CC(N)=N1	1.468800000000003	0.4224641883885213	5.1436716660958295
C=C1CCCCN1CCCCCCCCOCC=C(Cl)C=CC#N	5.545680000000006	0.2629693831357604	3.2719451785719578
C=C1CCCCN1CCCCCCCOC(Cl)C=C(C=CC(F)F)N1CCOCC1	5.555400000000006	0.21004085373297293	3.9769944560725765
C=C1CCCCN1CCCCn1cnnc1CC1Oc2ccc(Cl)cc21	4.387500000000004	0.6759718803306533	3.5676032081562976
C=C1CCCN(C2C=CC=CN2)Cc2ccc(-c3cc4ccccc4s3)c1c2	6.176500000000004	0.5676990792685149	4.8820555350196155
C=C1CCCN(c2nccnc2CCN(C)c2ccc(F)cn2)CC1	3.236100000000002	0.7814353952313039	2.955301236176643
C=C1CCCN1C(=O)C1(C)C=CC=CNC(CNC2=CC=COC2)CCN2CCC(CC2)C(=O)c2ccc(F)cc21	4.563400000000004	0.5626071700337295	5.919448808272604
C=C1CCCN1C1C=CC=NC=C(C(Br)=CC(=O)NC2=CC=COC3=CC=COC(C)C23)NC1=O	3.8180000000000023	0.5305813147792423	5.938863890932019
C=C1CCCN1CC1CC(C)NC=NC(=Cc2cc(=O)n(C)cn2)C=CC=C1F	3.1666000000000016	0.851082446146156	5.18302969222128
C=C1CCCN1CCC1OCC2=CC=CC(=CC=COC)C21	3.583700000000003	0.7242680409608492	4.727502546413982
C=C1CCCN1CCCCCC(=N)NC1C=CC=COC(C)C1	3.9704700000000024	0.42419901978775343	4.442038433354904
C=C1CCCN1CCNC(=O)C1(C)N=CC=CC(C)=CC=COCN1	2.0925999999999996	0.8195589054140952	4.861011440853931
C=C1CCCN1NS(=O)(=O)NC1(N)C=CC=CNc2nc3c(C)cc(cc3[nH]2)-c2c(C)ccc1c2C	3.7105600000000027	0.34403646859045445	6.059383337514863
C=C1CCCc2c(CC3C=CC(=O)C(C=Nc4ccccc4O)=C3)nnc(O)c21	3.8638000000000043	0.7767959252727623	4.196366509586088
C=C1CCCc2c1nc(-c1ccccc1)nc2C1(O)C=CC=CCO1	3.780800000000003	0.909140357347456	3.792939765473239
C=C1CCN(C(=O)C2CCCCC3Cc4cc(O)ccc4CC3(C)CCO2)C1	4.251100000000004	0.7377171459660717	4.403080026651509
C=C1CCN(CC2NCc3ccccc32)CC1	2.4829000000000008	0.7823445977640294	3.15051426814453
C=C1CCN(CCO)CC1NCC1N=C(C=N)C1=CC=CC(=O)NC1CCc2c(F)cc(O)cc2C1	1.6725700000000008	0.2027951411198512	4.8560854232477215
C=C1CCN(Cc2ccc(CO)cc2)CC1NC(=O)C1COC=CC=C1n1nccn1	1.7182999999999997	0.6903310959720897	4.178868517829621
C=C1CCN(OC)C1=CCC1(C)C=CC=CN(C(=O)OC(C)(C)C)CC(Nc2[nH]c(C3CCCC3)nc2C(=O)NCC)COC1	6.038300000000006	0.32034968642838657	5.3934605830841615
C=C1CCN(S(=O)(=O)c2ccc(F)cc2)CCN1c1ccc[nH]cncn1	2.4829	0.8721571177630777	3.297143318471665
C=C1CCN(c2cccc(C(F)(F)F)n2)CC1NCCCCCNC12CC=CCC(C=Nc3cc(Cl)ccc31)CC2O	6.566800000000009	0.22406900596934717	5.5805121710122
C=C1CCNC(=CN=COC)C=CN=C(NCCNC(=O)NCC(C)OC(C)(C)CC)PN=CCNC=N1	2.6439000000000012	0.12262824981292791	5.997412105088763
C=C1CCNC(C)CC1NC(=O)C1C=CC1=CCC(C=Cc1cnc2nc(N)cc(C)c2c1)=NNCC1=C(NCC)N=N1	4.0390200000000025	0.15268372484480983	5.415320173154572
C=C1CCNC(c2cc(C(F)(F)F)ccc2Cl)C1CNCC1c2ccccc2N1C	5.346300000000006	0.6200832596329955	4.077663141609875
C=C1CCNC1CCC1CC(C=CCC[n+]2cccc3nc(-c4ccccc4)cccccn32)=CN1	5.303600000000005	0.34098325502186494	5.021185368441661
C=C1CCNC2CC1CCN2C=Nc1c(-c2ccncc2F)cnn1CC1CC1	3.7416000000000027	0.47681272742510716	5.154128176349301
C=C1CCNCCc2cc(CC3CCNCC3)ccc21	2.777700000000001	0.8633009957534812	2.7551588201632775
C=C1CCNc2c(CC3(SC)C=CC=CNC(=O)C4=NCCCNC43)nnc(O)c21	1.6578999999999997	0.581569738655936	5.496162705004631
C=C1CCOCC(=O)C=CC=CC=CC2=COC(CCn3cccc3C)=NC=C12	4.597320000000004	0.7580513067098694	4.474668541891133
C=C1CCOCC1OCCCNC(=O)C(Nc1ccccc1)C(=O)C=CNC(=O)Cc1cccc(OCCCN2CCCCC2)c1	4.031600000000003	0.09764877471129575	4.044903894171581
C=C1CCOCC=CC(CN2CCN(Cc3ccc(O)c(N)c3)CC2)=CC=CC2CCN2CC(=O)N1	2.255300000000001	0.4375637107829233	4.373226860769476
C=C1CCOCCN2CCCC(C=C3C=C(C4=CCN(C(=O)OCCCN5CCCC5)C4)C=C32)NC(=O)C=c2ccccc2=N1	3.2161000000000026	0.5151757458597945	5.714793409299398
C=C1CCSc2c(cccc2OC)N=CCC(=O)NC(C=CC)C=CO1	4.388300000000004	0.7824434375043271	4.840924196790943
C=C1CN(C(=O)C(C)(C)O)CCN1C1(C#CC=Cc2c(O)ccnc2N)CC=NC=N1	1.0138999999999998	0.6241221430121802	4.704193536596891
C=C1CN(C(=O)C(O)=NCCC)CC1=CC(C)NCN=CC=Cc1cc(F)ccc1OC	3.545200000000002	0.45241414293064974	4.374741909253066
C=C1CN(C(=O)C2CCS(=O)(=O)CC2)CCC1C1C=Cc2cc(C)ccc2NN=N1	3.399020000000002	0.7310919833631851	4.166871064159986
C=C1CN(C(=O)CF)CCC1Nc1nnc(C)n1C(C=CC(=O)NCCOC)C=C(C=O)NCC(C)Nc1cscn1	1.614420000000001	0.09627337350724105	5.119835343988942
C=C1CN(C(=O)Nc2ccccc2F)CCC1(C=CN1CCN(c2ccccc2F)CC1)C=CN1CCCC1=O	5.217000000000005	0.50440233088701	3.883849419709378
C=C1CN(C(C)=O)CCN1CCC1(c2cccnc2)C=CC=COCCCNC2=C(Cl)OC(=NC=C2C#N)Cc2cccc1c2	5.301980000000005	0.49230179056663637	6.307175937918643
C=C1CN(C(C)=O)CCN1CCCCC1(C)C=CC=CC1	3.356900000000002	0.7242879480015196	3.7888496900477477
C=C1CN(C(C)C)CCN1C(=O)C12NN(CC(=O)Nc3cccc(Cl)c3F)N=CC3=C1C(=CNC)C2=CC=C3	2.9384000000000015	0.5034690688376715	5.217614434617014
C=C1CN(C(C)CC=CC=C2CCCC2C(=O)NCCCCCCC(C)C)CCCC12C=CC=CNC(=O)NC(C)C2	7.570100000000009	0.16517229078524348	5.8208191870529085
C=C1CN(C(O)=NCC=NNC2CCN(c3ccc(Cl)c(Cl)c3)CC2C)CCC12C=CC(OC=O)C=C2	4.613500000000005	0.17075748077418626	5.400819555041005
C=C1CN(C)CCCC1NC1C(NCCCc2ccccn2)=NC(N)=CSCC2=CC=COC21	2.954200000000001	0.4261870981474344	5.306530864621651
C=C1CN(C)CCN1C(C)C1C=C(NC(=O)Nc2cccc(Cl)c2)C(=COC2=CC=CC(=O)NC2)C(OC(F)(F)F)=C1	5.015500000000004	0.3782447633130627	4.802458200511439
C=C1CN(C)CCN1C1C=C(Cl)C=CNC2=CN(CCc3cc1c1c(n3)C(=CC)C(=O)N1)CN=N2	3.5455000000000023	0.5828262664832432	6.799851338555015
C=C1CN(C)CCN1CC1(C)CNC2=C(Nc3ccc(F)cc3N2)C(=O)NC=CC=C1Cl	2.9554	0.5459845333857112	4.812763268850039
C=C1CN(C)CCN1CC1(N)C(N)=NC=CC2(C)C=CN=CNc3[nH]n(C)c3N1C2	0.4340000000000027	0.5594637234302486	6.713113774009205
C=C1CN(C)Cc2sc(C(=O)NC3COC(=O)C=CC=C3NC(=O)Nc3ccccc3O)nc21	2.2243	0.38877801630286773	3.971104355650068
C=C1CN(C2CCCC2)CCN1CC(=O)N1C2CCC1C(CCC=CC=CC#N)C2	3.8559800000000024	0.4741590129047781	5.075608808432779
C=C1CN(C=C2C=CCc3occc32)CC1CCCOC(=O)C=CC1C(=COC)C(OC)=C1OC	4.764900000000004	0.15746742137723685	5.037224877016552
C=C1CN(CC(CO)COC)c2cccc(c2)NS(=O)(=O)C=CC=C1c1cc(N2CCCNC2=O)ccc1Cl	4.229800000000003	0.4578179627885471	5.353143053749628
C=C1CN(CC(O)CCN2CC(C)c3ccc(C)cc3C2=O)CCN1C1C=c2cnc(=CC3=C(NCC(=O)NC)N=N3)cc21	1.1180200000000036	0.3754618309125429	5.148171852038239
C=C1CN(CC2=CN=CC=C(c3ccc(OCCN4CCNCC4)cc3C)CC=CN=C2)CCCN1	3.414320000000002	0.6159243474635109	4.121978467755666
C=C1CN(CCCc2ccccc2)CCN1C(=O)C1C=CC=COC1	2.993400000000002	0.8273405383646003	3.5764295441876772
C=C1CN(CCc2ccc3ccccc3n2)CCN1C(=O)C1(C)C=CC=CNC2=CC(=COC1)N2	3.417200000000001	0.715342306987127	5.386764561886497
C=C1CN(COC)N=CN2CCCCC(O)(NCC(O)C=Cc3cc(Cl)ccc3OC(F)(F)F)C1=N2	3.1518000000000015	0.44290558785580486	5.653952988606168
C=C1CN(Cc2cc(F)c3c(c2)CCC(=O)N3)CCC1C1C=CN=CC(=CC)NC=C1	4.3099000000000025	0.7167579766598863	4.951910361436968
C=C1CN(Cc2ccc(F)cc2)CCC1NC(=O)C=NC1C(C=C2C=C(C(=O)O)OS2)=S1CSC	3.775500000000002	0.16353919072745468	5.177223701131542
C=C1CN(Cc2ccc(N3CCOCC3)nn2)CCC1CC1OC=C2C=CC=C21	2.8603000000000014	0.718534082851825	4.244086122152744
C=C1CN(Cc2ccc(OCC3CC3(F)F)cc2)CC1CC1C=CC=CC(=O)C(CNC(=O)CCC#N)CCCCN1	4.958480000000003	0.35967488256931307	5.1781055149700075
C=C1CN(Cc2cccc(C(=O)O)c2)CCC1CNC(=O)C(NC(C)N)NC1C=C(N(C)C#Cc2cscn2)C(=CC)C=C1C	3.245300000000003	0.10988688469588466	5.3827986380072295
C=C1CN(Cc2ccccc2)CCC1CN(C(=O)NC1C=CC=COC1)c1cccc(C)c1	5.058020000000004	0.6351029016858489	3.923839225009959
C=C1CN(S(=O)(=O)c2ccc(F)cc2)CC=C1C1C=C(N=CC=Cc2cc(F)ccc2OC)N1	4.057700000000002	0.6033942406642163	3.788513637026586
C=C1CN(c2c(C)n[nH]c2C)CC=C1C1CC(c2cc(F)ccc2OC)=CC=NCN1	3.9506400000000026	0.7846448912128751	4.2527936626336444
C=C1CN(c2ccc(-n3ccnn3)nn2)CCC1OC12C=CC(=CF)C=C1N=C2	2.3391	0.7444783549732275	4.929073536653427
C=C1CN(c2ccc(C(F)(F)F)cn2)CCN1C(Cl)C=CC=CC(F)(F)F	4.975700000000003	0.30149492352141827	3.9572897282262947
C=C1CN(c2ccc3ccccc3n2)CCC1NC(=O)CC1C=C([NH])C(N=CNS(=O)(=O)CC)=C1	2.5241	0.33182578534555807	4.5318525833102585
C=C1CN(c2cccc(C3=NCCN3C)c2)CCC1NCC(O)C1C=CC=CNS(=O)(=O)C1	1.0831000000000015	0.5375891960109519	4.725541622588719
C=C1CN(c2cccc(Cl)c2Cl)CCN1CCCNC(=O)C1(C)CC=CN1c1cccc(Cl)c1	5.971500000000006	0.4574092952954325	3.6717360864192994
C=C1CN(c2cccc([N+](=O)[O-])c2)CCN1C1C=C(CC)C1=Cc1cc(C(N)=O)nn1C1=CC=CC(C)(C)C1	5.1551000000000045	0.39438456210224043	4.376182182139965
C=C1CN(c2cccc([N+](=O)[O-])c2)CCN1CCC1C=C(CC)C(CNC(=NC=Cc2cn(C)[nH]2)C(Cl)=CC)=C1	5.981400000000006	0.15168913323082908	4.791727117989359
C=C1CN(c2ccccc2)CCN1CCCC1CCCCC(=O)C=CN1	3.717500000000003	0.8751080631155151	3.8926176151080467
C=C1CN(c2ccccc2Cl)CCN1CC(O)CNC(=O)C(N=CCCC)(NCCC(C)O)OC=O	1.5109999999999997	0.15473518026198707	4.626910020532788
C=C1CN(c2ccccc2OC(F)(F)F)CC1NCCCSC1C=C(c2ccccc2)C(NCC(N)=O)=N1	3.9396000000000013	0.2928006763621349	4.22518847342174
C=C1CN(c2nc3ccccc3s2)CCN1Cc1ccc(C2CCCCC2)cc1	6.179900000000005	0.5184030563414714	2.517143454616038
C=C1CN(c2ncccc2C(F)(F)F)CCC1C(C)N=NNCC=CC=CC(F)(F)F	5.502900000000005	0.14994296910976856	4.6186616400015685
C=C1CN2CCN(CC2)C2C=CC=C(CC2)NC=NC=CC1(C)c1cc(N2CCOCC2)no1	2.6904000000000012	0.6751465389675995	6.168122522034857
C=C1CN=C(C(O)CO)NCC2C(=CCNC1=O)Nc1ccccc1C(=O)NC2C	-0.2421999999999982	0.3705837240895012	5.135722256485277
C=C1CNC(=O)CNC(=O)C2CC2C(=O)N2CCCC2C(=O)NCCCCC(O)(CCCCC(=O)OC)CC(C)C=CC=C1c1ccccc1	3.8327000000000035	0.26147588048423925	5.239109931995686
C=C1CNCC(C)N1C(=O)C(CSCCCC=Cc1ccccc1OCC(=O)NO)C(=O)N1CCCC1	2.67	0.16491463281983074	4.067659780824944
C=C1CNCCC(CCOC2(F)CC(F)(F)CC(F)(F)C2)CCCC1=CC=CC#N	5.855580000000006	0.4374971745564546	5.083678506365601
C=C1CNCCC1OC(C=COCC)C=CS(=O)(=O)c1cc(C)c(-c2c(C(F)(F)F)cnn2C)cn1	3.9502200000000034	0.39056426558843726	4.824881643970248
C=C1CNCCc2cc(C3Nc4ccc(OC)cc43)ccc21	3.3690000000000015	0.8901278216831937	3.2218882069522703
C=C1CNCc2cc(OCC3C=C(OC)C(O)=C3C)ccc21	3.1739000000000015	0.8963582382727192	3.8857504975850237
C=C1CNc2cc(=NC(=O)Nc3ccc([N+](=O)[O-])cc3N)nc(o2)C1	1.8219999999999996	0.32597538282518024	4.54525385260167
C=C1COC(=O)CCCCCCc2cccc(c2)OCCCCCCCC(C)N=CS1	7.1195000000000075	0.3988946960055582	4.91108389043757
C=C1COC(=O)N(C)C(=O)C(CN(C)N2C(=O)CCC2=O)C=CC=C1Cc1ccc(Cl)cc1CC	3.7043000000000026	0.5545001592665098	4.581578858474198
C=C1COC(CCNCC=C(F)C=CC#N)C12CC2	2.634480000000001	0.3462470137336557	5.1517894830410285
C=C1COC12CCN(CCC1(C)CNC=C1NS(=O)(=O)C=CC=C(C)CC1CCC(C)N1C)CC2	3.500600000000002	0.36989510633336337	5.574420292815849
C=C1COCCC(N=C(N)NC2C=C(Nc3ccncc3)C2=CC=CCCC)C1	3.6818000000000017	0.37379811550836745	4.540796548935263
C=C1COCCC(NC2C=C3CCC=NNC(=N3)N2)CO1	0.43360000000000054	0.6875865114203359	5.959124564023095
C=C1COCCC1N1C=C2c3nc(N(C)C)ccc3C=NN2C1CCC1C=CC=COC1	3.578800000000003	0.6619541243399588	5.231998157187508
C=C1COCCC1OC(N=CN=CC#CC1=CN1CCN(C)C)NCCCC	1.8424999999999998	0.1463947275525281	5.347273494193688
C=C1COCCC1OC1C=NC=CC(=O)Nc2ccc(OC(F)(F)F)c1c2	3.524600000000002	0.8124919800426408	5.642027770523571
C=C1COCCN1C(=O)C1N=C(C)C=CC(Nc2cccc(Br)c2)=N1	2.9888000000000012	0.8259422392416436	4.068404361267182
C=C1COCCN1C(=O)CC1C=C(C)N=CNC2(CCNC=N1)CC2	1.1935000000000004	0.7880835442212413	5.7272410556519455
C=C1COCCN1CCCCOC1C=C(C=NN=Cc2ccccc2)N1	2.5472	0.42060434896961524	3.8533969328526547
C=C1COCCN1CCCOC1(N)C=CC=CC(S(C)(=O)=O)CC1	1.2134000000000003	0.569064188662542	4.591195413854441
C=C1COCCN1CCCOC1C=CN=CN=CN(c2ccc(N(C)C)nc2)C=C1	2.6728000000000005	0.6441908006613069	4.908831898714839
C=C1COCCN1CCNC1(C)C=NC=CC2=CC=CN=CN=C(C2N)N1CC(=O)c1ccccc1Cl	2.782300000000002	0.5341500146987902	6.0529713566205015
C=C1COCCc2c(C3C=C(C)N=C3CN(C)C)nc(-c3ccc(OC(F)(F)F)c(C)c3)n21	4.804120000000005	0.6431222624877617	4.197215629419761
C=C1CS(=O)(=O)N(C)C(CCNC(=O)NC2(F)C=C(Cl)C(OC)=C2)CO1	1.1822000000000001	0.664520234898348	4.770365732262315
C=C1Cc2ccccc2C(OCC(=O)O)OC(CC23CC4CC(CC(C4)C2O)C3)C=C1C=C(C)c1ccccc1	6.891100000000009	0.39993783492373997	6.270798046645633
C=C1Cc2cnc(Nc3ccc(NC4CCCNC4)nn3)nc2N(C2CCCC2)CC=N1	3.0637000000000008	0.6610838011585641	3.8799099955015297
C=C1N(C(=O)C2Nc3ncccc3C2C)CCNC1(N)C(C)=CC=CC(=O)NC(NC)c1ccccc1C	2.4250200000000017	0.21793895661572746	4.992243926446419
C=C1N(C(=O)CC)CCCC1(C=CN=C(O)C#CCC)CNC=C(C=O)CCC	3.8750000000000027	0.20267751505197107	4.8742124155175075
C=C1N(C(=O)Nc2cc(-c3nccn3CO)c[nH]2)CCNC12C=CC=COC2	1.6177	0.6452928710423226	4.974384626672321
C=C1N(C(c2ccc(F)cc2)c2ccc(F)cc2C)CCCC12C=CC=CNS(=O)(=O)C2	4.961420000000005	0.7102250735635884	4.589977319850213
C=C1N(C)CCN1C1(F)C=CC=CNC(C)C(C)=C(C)C=C1NC(=O)c1ncc(C(F)(F)F)cc1OC	4.505100000000003	0.4492369910468962	5.03864359899705
C=C1N(C)CCN1CC1(Cl)C=CC=COCCCOC2=CC(=C1CNCC1=CC(=CCCC)C=CC(C)=C1)C=C2	6.698300000000008	0.3337869977817457	6.1420992446552924
C=C1N(C2(Cl)C=Cc3ccc(c([SH](=O)=O)c3)OC=C2NC2CC2)CCC12CCCO2	3.359600000000002	0.41800230442005365	6.611450346017784
C=C1N(C2CC2)CCNC1(C)C=CC=CC1C=CC2=CCN(c3ccccc3C(N)=O)C=NC2=C1	4.082500000000002	0.6185179236057832	4.9060187231703996
C=C1N(C2CC2)CCNC1(N)C=CC=CNC(C)C=NC=CC1=CC=C(NC(=O)CC2CCCN2)C1	2.3275000000000023	0.22437762990608867	5.426713363325918
C=C1N(C2CCC2)CCCC12C=C[SH]1C(=C2)C(=O)C(C2C=CC=CNS(=O)(=O)C2)=C1C(N)=O	2.4884	0.5301203477078342	5.989211462169575
C=C1N(C2CCCC2)CCC1(C)NCN=CC=Cc1cc(F)ccc1OC	4.386100000000003	0.7225993666815775	3.8027293324576803
C=C1N(CC2CC=CC3=CCN=C32)CCC(O)C1(S)C=CC=CNC(=N)c1ccccc1	3.8774700000000033	0.23198055435166023	5.195760526375122
C=C1N(CCCC2NC(C)=Nc3cccnc32)CCNC12C=CC(=CC)N=C2	3.2581000000000016	0.846579786091704	5.4278323528861705
C=C1N(CCCN2C(=O)OCC(C)C2C)CC=CC12C=C1CN(C)C(=O)NC1=C2	2.7041000000000004	0.7398269380141401	5.3773980659032325
C=C1N(CCCNC(=O)CN=C(C)N(CCC)C2CC2)CCNC1(C=CC=CC)N1CCOCC1	2.3652000000000015	0.19101503821099108	4.282447902939456
C=C1N(CCc2ccccc2N=C(O)N(C)CC)CCN1CCC1(C)C=CC=CC1	4.727600000000005	0.498865298619883	4.173630316327232
C=C1N(c2cc(-c3ncc(Cl)s3)nc(N)n2)CCNC12C=C1C(=NC(C(C)(C)C)=N2)N1C(=O)C(C)(C)CCO	3.446700000000003	0.46424026266927876	5.441897635271285
C=C1N(c2ccc(NCCN(CC)CC(C)(C)O)cc2C)CCNC1(C)N=NC(=CC)Cc1ccccc1	5.737920000000006	0.31262185884565175	4.061302463060174
C=C1N=C(C2=CC=C(CNS(C)=O)OC=C2)C=CC1=NN=CCSC12C=CC(=COC1)C2	3.5210000000000026	0.43636748057439767	6.673376432885126
C=C1N=C(C=CCN2CCC2)OC=CC=C1c1cc(I)ccc1OCC(=O)O	3.8560000000000025	0.5860522539558518	3.474782033465
C=C1N=C(NC=C2C=C(F)C(OCc3ccc4ccccc4n3)=C2)N=C1OC1CC1	4.436600000000003	0.8030968866982462	3.531136101703707
C=C1N=C(O)CCCCCN=C(O)C2C=CC=C1CCC2NC	3.4677000000000024	0.6927945114513948	5.56776229483285
C=C1N=C(c2ccc(Cl)cc2)OC=CC=C(C=O)O1	3.201100000000002	0.7788742399360247	3.8809084247002863
C=C1N=C2Nc3cc(F)c(F)cc3N=CN3C=CC=C1CN(C)CC23	3.032000000000002	0.7887709594503586	5.993971023318277
C=C1N=CC(Nc2ccc(C3CCN(C)CC3)cc2N)C=C1C=CC(=O)NC(C)CCc1ccc(Cl)cc1	5.7301000000000055	0.28487691376894997	4.0295371913704585
C=C1N=CC2=C=NC=CC2=CNC(=O)CN2C=CC=C1C(CCCCCC=O)CCCCNC2=O	4.109200000000003	0.4462679119701633	6.209083761401522
C=C1N=CC2=CC=C1NC13Cn4cc(nc4C=CC=C1C(C=N)(CCCOC(F)F)CCNC2=O)C3F	3.7725700000000026	0.39875035012221327	7.879959549037288
C=C1N=CC=C1C1CN2CCC1(c1ccc(F)c(Cl)c1)CCc1ccccc12	5.7141000000000055	0.6382839301200981	4.6882602101303155
C=C1N=CC=C1c1csc(Nc2ccc(Nc3ccccc3C(=O)O)cc2)n1	5.310000000000003	0.5326445539022653	2.7205357497908693
C=C1N=CC=CC(=O)Nc2ccc(F)c(C(O)=NC3CCC3O)c21	2.2034000000000007	0.5733400619606092	4.868618806243376
C=C1N=CCN(CCN(C)CCC)CCC(=O)NC2C=CC(C)=C1CC(CCNC1=NC=CC=C(OC(=O)CCCC)C1)(NC)NC2	3.797800000000003	0.22231621224529882	6.354728411645803
C=C1N=CN(C)C=C(CC(=O)NC2CCCCC2)C(=O)C=C1C=COC	2.8523000000000014	0.7682383362153931	4.065545416020533
C=C1N=CN=C(CCn2nccc2N=C(c2ccc(C(F)(F)F)nc2)N(C)C=O)C=CC=COC2(OCC)C=CC=C12	5.165600000000005	0.2439007239687524	5.471868993589592
C=C1N=Cc2cc(Cc3ccccc3)ccc2N=C1N1CCOCC1	3.5858000000000025	0.8432402773778956	2.7927651654905716
C=C1N=NC(Nc2nccc3ccncc3n(CC3CCCN3)cn2)=CNC2C1=CC=CC2O	2.708300000000001	0.5563384844108512	5.23139938210417
C=C1N=NC(c2cccc(C(C)(C)C#N)n2)=CC=C1C=CC(F)=CC=Cc1cc(Cl)cc(F)c1C12N=CC1ON2	7.185680000000006	0.3651765547062047	5.384345158340889
C=C1N=NPC(OC=CC=C(CF)n2ccnc2CNCC#N)=N1	2.7234800000000003	0.26938504325510426	5.364122496982955
C=C1N=c2ccccc2=C1C=COC1C=Cc2cc(OC)cnc21	2.6862000000000013	0.8146906099436045	4.126082468315971
C=C1NC(=O)CC(C2=CCN(c3ccc(F)cc3)CC2)=CC=CC1=CN1CCC(NC)CC1	4.046100000000003	0.7298405092257956	3.8655870312972365
C=C1NC(C=CC(=O)NC2CCN(c3ccc4ccccc4c3)CC2=N)C=C1OC	3.126470000000001	0.671826869177116	4.1122657163750755
C=C1NC(c2ccc(NCC3CCCCC34CCCN4)cc2)=NC=CC1=CNS(=O)(=O)N(C)C	3.0680000000000005	0.47693717060496693	4.905464425626698
C=C1NC(c2ccc(OCCCOc3ccccc3)cc2)=NC=C(C(=O)O)C=C1C	4.312800000000004	0.6409996736049244	2.862814104294543
C=C1NC(c2ccc3ccccc3c2)=NC1=Nc1ccc2c(c1)CCC2	4.922200000000004	0.707659667774365	2.818026092860265
C=C1NC2=C(c3ccc(N4CCC(C(=O)N(C)C)CC4)cc3N)C=NC2=CC(OC)C(F)=CC=C1F	4.091500000000003	0.615148874446619	4.669446789763558
C=C1NC2=NC=CN(CC(=O)O)C=CC(CN2C(=O)c2cccc(Cl)c2F)NCCOC(F)(C=CC)C=CC=C1Cl	4.674900000000004	0.4268748354877917	6.218291153705939
C=C1NC2CC(CCO2)C1=CC=C1C(=O)Nc2ccc(Cl)cc21	3.4715000000000016	0.7760665227054407	4.8903601706590525
C=C1NC=C(N)C2=CN=C(C=C1C=COC)C(=O)C2c1ccccc1C	2.989720000000001	0.8243052399588039	5.445453891261953
C=C1NC=C(OC(F)(F)F)C=C1C=Cc1cccc(C2=c3cc(C(S)CCCCNCCCC(=O)O)[nH]c3=NC=CO2)c1C	5.630520000000004	0.137200292952298	4.81724712851342
C=C1NC=C(OCC2COc3cccnc3O2)C=CC=C1C=CC(=O)OC	2.4081	0.6314818666203861	4.059294713230753
C=C1NC=C2C(Cl)=CC(C#CCCCN3CCCCC3)=C2C2CC12	4.325700000000003	0.607501674358287	4.409993662173287
C=C1NC=C2C=NC=C(C=CC(C)=NC(C#N)=C[NH])C(NC2=O)C1=CC=COC	2.1917799999999996	0.4249144443058952	6.071879473334476
C=C1NC=C2OC3(C=C(c4ccccc4)N=C3c3ccccc3)OCCOc3cc(O)cc1c32	4.930400000000005	0.5793189227897628	4.757298766719554
C=C1NCCC1C(c1ccccc1)C1N=C(O)C1=C[SH]1c2ccccc2CC1C	5.120900000000004	0.6193825417766665	5.273904564909566
C=C1NCCOC(Cc2ccc(OCc3cc(C)nc4ccccc34)cc2)C1=O	3.735920000000003	0.6750237565846384	3.1260432671658585
C=C1NCCc2cc(C3C=CC=NC=C(C#N)N=C3)ccc21	2.9629800000000017	0.8632806611847664	4.846081422102397
C=C1NCCc2cc(C3C=CN(C(C)C(=O)NO)C=CN=CC=CC(F)=C3)ccc21	3.5614000000000017	0.5280096042419493	5.104052868111018
C=C1NN=CC=C(C=CCC2(Oc3ccc(O)cc3C)CC(C)O2)O1	3.491520000000002	0.8568655100721272	4.684558028425846
C=C1NN=CC=C1C=CC=CC12CNC3CCN(C3)C(=N1)C(C)=C(N1CCN(c3cnc4ccccc4n3)CC1)N2	2.5002999999999993	0.4909605264463628	5.991705322889259
C=C1Nc2cc(OC(F)(F)F)ccc2C2=NC(C3C=NC(C)=C3)=C2CCOC1C	4.980800000000004	0.7577486049638043	4.984911951966954
C=C1OC(=O)CC12c1cc(ccc1OC)OCN2CC=Cc1cc(C)c2[nH]nnc2c1	3.296120000000001	0.6504313563269496	5.475389404698591
C=C1OC(C(C)(C)C)=CC(c2ccc(F)cc2C)=NC=C1C=Cn1nnnc1C	4.746840000000004	0.7550000973311113	3.85603030613661
C=C1OC(C2=CC=CC=CC=C(NC(=O)NCC)CC2=N)=NC=C1C=COC	3.6380700000000026	0.6355142395670688	4.701543721716393
C=C1OC(C=C(N)N=C(N)N(C)Cc2cccnc2)=CC=NC=C1C=Cc1cccc(C(C)C)c1	4.847500000000005	0.44680856844889044	3.7756902865655517
C=C1OC(CCc2ccc3cc2CO3)=NC1=NCCN1CCCCC1	3.338400000000002	0.7984590187596922	4.270927651235469
C=C1OC(CNCCC2C=CC=COC2)C=CC=C1OCCN1CCCC1C	3.5359000000000025	0.614217516404057	4.676243330028584
C=C1OC(Sc2ccccc2)=NC=C1C=COC	3.7226000000000026	0.7750054895173001	3.6065015206664706
C=C1OC([N+](=O)[O-])=C(c2cnc(N)nc2)C=C1C=COC	1.6344999999999998	0.5084921758103808	3.908467493111214
C=C1OC(c2ccc(OCCCN3CCCNCC3)cc2)=NC=C1CC1=NN(CC2CCC(C)(C)C2)C1	4.813200000000005	0.46247893861367195	4.050945162915045
C=C1OC1N1CCN(CCCc2ccccc2)CC1=N	2.08407	0.8338647316606064	3.200197003962618
C=C1OC2CN(c3cccc([N+](=O)[O-])c3)CCC2OC2C=CN(C(=O)C(C)(C)C(=O)NCC)CC1=CC=C2C	3.8621000000000025	0.3452791105552378	5.798406520939381
C=C1OC=CC(=O)C=Cc2ccccc2N(C2CC2)S1	3.9010000000000025	0.7318849856848001	3.8908868825051286
C=C1OC=CC(C=CCN2CCCC=C(C(N)=O)C2c2ccc(Cl)cc2)NC(=O)CC2CC(=O)OCC12	3.556600000000002	0.4490096969590792	5.379507274290026
C=C1OC=NC=CC(OC)=NNc2ccc(Cl)c(c2)C1=CC=CC=Cc1ccc(OC)c(OC)n1	5.862900000000006	0.5256796563514496	5.149431332551297
C=C1OCC(CN(C)C=NC(=CF)C(=O)NCCNC2CCCN(c3cccc4ccccc34)C2)=CC=CC2C=CC=C1OC2	5.398400000000005	0.1622765502743532	5.901535025698267
C=C1OCC1CS(=O)(=O)C1CCCN1C1C=C(NC(=O)CC2CCCC2)C(F)=C1Cl	3.3657000000000012	0.6326701825590668	4.687678526225261
C=C1OCC1NCC1(N)C=CC=CN=C2NC3C=C2C=C1C#CC3	0.8996999999999998	0.6758091398729487	7.300336949795602
C=C1OCCCC1CNCC(=O)NC1(N)C=CC=CC2=C(C=NC2N2CCC(O)CC2)NC2CCN(CC2)C(C)c2ccccc21	2.806500000000005	0.30437315736645115	6.385431542799467
C=C1OCCN1CC=Cc1nc(NCC(C)C)ncc1Nc1cc(N=C(O)c2cccc(C(C)(C)C)c2)ccc1C	7.346920000000007	0.17815222910323297	3.503187825921639
C=C1OCOC1=CC(=CCC)CC(=O)N1CCC(CNC(C)C)C(O)CC12Cc1ccccc1O2	4.043700000000003	0.6106113179238049	5.230649848973977
C=C1OCOC2CC2C1=CC=CC(=O)NCc1cn(-c2ccccc2)c2cc(Cl)ccc2c1=O	4.649400000000004	0.5464067285836495	3.981200003981481
C=C1Oc2ccccc2C2C=C(COC)C(Cn3c4nc(C=CC(=O)NCCCCCC(=O)O)c(-c5ccccc5)[nH]c-4c3C)C1=C2	6.884720000000007	0.08399572587578089	5.1886128402444704
C=C1Oc2ccccc2NN=C(C)C=CC=C1NCc1ccc2c(N)nc(N)nc2c1	3.718000000000001	0.5158448569260373	3.7735436803125957
C=C1Oc2nc3ccccc3cc2NC(C2=CCONC(=O)OCC[N+](C)=CC=C2)C=CC=C1CO	3.263400000000002	0.5564042164397353	5.125534996864149
C=C1Oc2ncc(CCN3CCC(C(C)(C)O)CC3)cc2NC(Cl)(CC)C=CC(F)=C1Cl	5.746200000000007	0.41210936285308003	4.661979597521368
C=C1SC2C(=CC=CC(NCC=CC(C)(C)C)=NOC3CCCC1C3)N=C2C=C1C=C(NC(N)=O)SC1	5.773900000000005	0.3936450019401833	6.734386136440162
C=C1SC2C(=NC=CC=C1C=Cc1ccc(OC)c(NC3CCN(C)CC3)c1)NC(=O)OCCCN2C1CNCC1S	4.341800000000004	0.35407336946262535	5.3626481210727075
C=C1SCCNCCC=C1CCN=NNN	1.3735999999999997	0.39468537228654177	4.841994021184078
C=C1SCOC(c2ccc(N3CCC(C(=O)O)C3)cc2)=NN=C[SH]1CC(=O)NC=CC=C(C=O)C(F)=CC=CC	4.6654000000000035	0.15779803523757674	5.617519161867463
C=C1Sc2nc(NCc3ccncc3)ncc2C=C(n2cnc3ncccc32)C(=O)NC=C1C=CC(=O)NOC	3.0797999999999996	0.17706266732524018	4.3608218934724965
C=C1c2ccc(-c3cnc[nH]3)cc2CCN1CC=C1C=COC(OCCCS(C)=O)=C1	4.002400000000002	0.6324750196564118	4.354748312983295
C=C1c2ccc[nH]c3c4c(c2)C(C(=O)C=CSC=N)(C3)C14	3.4800700000000013	0.5072487707672992	6.695073407136954
C=C1c2cccc(ccc3c(n2)N(CCCCC2CCCN2)CCC(=O)N3)NC=CC12NCCC(F)C2=N	4.319270000000001	0.37134100816776205	6.374795162693582
C=C1c2ccccc2C=CC(=O)NC2CC3CC2CN3C(=O)c2ccncc21	2.8891000000000018	0.7745746827453801	5.577364302803134
C=C1c2nccn2C(c2ccc(C(F)(F)F)cc2)=CC1NC(=O)NCC1C=CC=COC1	4.2020000000000035	0.7458911168399293	4.318396920105833
C=C1c2nccn2C=CC12C=CC=CNC(=O)SC(c1ccc(F)cc1)C2	5.163800000000004	0.7440659355703078	5.376168633880296
C=C=C=CNC=CC=CNC(O)=Nc1cccc(F)c1	3.0315000000000003	0.3337709418592899	4.158639682031113
C=C=CC=C(C=C)COCCN(CC)c1cccc(C(F)(F)F)n1	4.396800000000003	0.37911513710028405	3.519997838955054
C=C=CC=CNC1=CCOC2C3C=Cc4cc(CCNCC(O)c5cccnc5)ccc4NS(=O)(=O)C=CC=C(C=NO3)CN12	3.484600000000002	0.18690895245514122	6.65417798024634
C=C=NC1=CC(=COc2c[nH]cc(CN)cccc2CC)C1OCc1ccccc1	4.761500000000003	0.49467271778339894	4.395726858927041
C=C=[SH]C1C=CC2=CN=C(C3=CS3)C2=NC=N1	2.3309000000000006	0.5995415048946171	5.642996026386288
C=CC#Cc1cccc(NCC2NC=Cc3ccccc3N2)c1	3.6481000000000012	0.757444347489484	3.6585577760198893
C=CC(=C(C=COC(=CC(=O)NC)c1ccc(F)cc1)N(C=O)CC1CCOC1)c1ccc2c(n1)-c1cc3c(F)cccc3n1CC2	6.247000000000007	0.09114378966735792	4.430817051940149
C=CC(=C(F)C(=O)Nc1ccc(-c2ccncc2)c2c1C(=O)NC2=O)N1CCCCC1	3.423700000000002	0.4394034586700201	3.057059647658342
C=CC(=CC(=CC)c1ccnn1C)N(c1cc(Cl)cc(-c2ccc3ccccc3n2)c1)C(C)C	7.676900000000007	0.260686716396716	3.2366988808845543
C=CC(=CC(=CC=CC1=CC=C([SH]=CN=CCc2c(NCC(=O)O)c2=O)[SH]1C=N)OCC)C(F)(F)F	4.7558700000000025	0.05827315943444388	5.620019620942101
C=CC(=CC(=CN=CNC(F)C=CC)NCC1CCOCC1)Oc1ccc(F)c(F)c1	4.760700000000004	0.13142918055010358	4.3665744318644135
C=CC(=CC(=O)NCN=Cc1cc(Br)ccc1[N+](=O)[O-])OCc1ccc2ccccc2n1	4.684800000000004	0.1158559222278898	3.185055233520197
C=CC(=CC(=O)NCc1cccc(C(=O)NC2=NCCCN(C)CC2)c1S)c1ccc(Cl)cc1	4.368400000000004	0.3156916686042491	3.1814772462691696
C=CC(=CC(C)=CN=CNC(=CC(=O)OCC)Cc1ccccc1)NC(=O)c1cc(Cl)cc(Cl)c1	6.0045000000000055	0.12721272399206762	3.5275289764470994
C=CC(=CC(CC)=NNS(=O)(=O)c1cccc2cccnc12)OC1C=NC(F)CCC1	4.284500000000003	0.21616246222948787	4.4592875038436075
C=CC(=CC(Cl)=CCl)C(c1ccc(Cl)cc1)N1CC2CCC1CN2	5.248700000000005	0.6986571426319965	5.146104348291255
C=CC(=CC1(CCC(C)(C)NCC)CCCC(C)(C)CC1=O)C(F)(F)F	5.985100000000006	0.4388917508663843	4.222466270790259
C=CC(=CC=C(C)CC1=NNC2=CC=CCC1C=CP2)OC(F)(F)F	5.498000000000004	0.3950332160177415	6.563925913572429
C=CC(=CC=C(C)NC(=O)NCC1C=C(c2ccccc2)c2ccccc2C1=O)C(=O)O	4.330800000000002	0.45180677095032196	3.73615096716145
C=CC(=CC=C(C=CC=C(CF)c1ccc2[nH]cnc2c1C)CCCC(=O)OC)CCC(=O)O	6.027320000000006	0.2778437336884757	3.761550809022207
C=CC(=CC=CC#N)C(=O)N1CCC=C(N=Cc2[nH]c3ccccc3c2CC)C(=O)OC1	3.958280000000003	0.2475105001121256	4.049959037408617
C=CC(=CC=CC#N)CN1CCN(CCC=C2C3=CC=CCN2S(=O)(=O)c2cccc(C(F)(F)F)c2C3)C1	4.789680000000005	0.3662698237000272	5.3088040533274405
C=CC(=CC=CC#N)NC(=O)CC1=NC(N)=C(c2nccs2)C1	2.2710800000000004	0.6180778410568509	4.186075630962
C=CC(=CC=CC#N)NC(=O)CC=CC=C1C=C(N2CCC(N3CCOCC3)CC2C)C1NN	2.0394800000000015	0.2074675906893294	5.157577876609078
C=CC(=CC=CC#N)SCc1c(N)nc(=O)[nH]c1Br	2.49748	0.4881341280059264	4.17076610328783
C=CC(=CC=CC(=C)C=CC=CC(CC(C)C)C(=O)NCC#N)c1ccc(C(F)(F)F)cc1	6.801680000000006	0.2952163200169282	4.042479500932863
C=CC(=CC=CC(=CN=CNC12C=CC(=CC1)C2)SS(=O)(=O)c1ccc(C#N)cc1)N(C)C	4.655980000000004	0.22791143049749382	5.7166430248375075
C=CC(=CC=CC(=O)CC(=O)C12COCCCOC=C1N(C)C(=O)C2c1ccc(-c2cccc(F)c2)cc1)S(N)(=O)=O	3.7559000000000013	0.26559673582605287	4.958885531785827
C=CC(=CC=CC(=O)N(CC)CC)C=C1C(N=C(C)O)=C2COC(CN)=NC12	2.4499000000000004	0.29045952220848664	4.7412235026949086
C=CC(=CC=CC(=O)N1CCCCCN1)NC(=O)NC(CO)c1ccco1	1.7553999999999998	0.4297293284842172	4.018860601188949
C=CC(=CC=CC(=O)NC(C(=O)O)C(F)(F)F)CNC(=O)OC12CC3CC(CC(C3)C1)C2	3.4817000000000027	0.3832254066173007	5.01003761652181
C=CC(=CC=CC(=O)NC)Nc1nc(N2CCCCC2)nc2c1CCN(c1ncccc1C(F)(F)F)CC2	4.269900000000003	0.4109319732788472	3.3714205822714396
C=CC(=CC=CC(=O)NC)OC=CC(N)(NN=C(CO)N=C)C1=CC(OC(CC)OC)C=N1	0.8758000000000019	0.05708361039833071	5.840164177938443
C=CC(=CC=CC(=O)NC)c1cncc(Br)c1OC1CCCC(O)C1	3.3980000000000024	0.5603180804202184	4.116090336118154
C=CC(=CC=CC(=O)NC1=CC=C1)NC(=O)Nc1cccc(Br)c1	3.7666000000000013	0.5147178270272975	3.139896868283933
C=CC(=CC=CC(=O)NC=CC(=O)NCC(O)CN1CCC(Nc2ccccc2OC)C1)CN1CCOCC1	1.2892000000000015	0.2066122508392311	3.9871553210018185
C=CC(=CC=CC(=O)NCC(=O)O)Cn1nc(-c2ccccn2)cc1C1CCN(C(=O)OC2CCCC2c2cc(F)c(F)c(F)c2F)C1	5.633100000000005	0.08924030394330076	4.54174834436891
C=CC(=CC=CC(=O)NCC1CCCO1)Nc1nc(-c2ccc(F)c(F)c2)ns1	3.8165000000000022	0.5035969434063934	3.5931179461013816
C=CC(=CC=CC(=O)Nc1cc(-c2ccccc2)ccc1N)CN1CCC(n2c(=O)[nH]c3ccccc32)CC1	5.523000000000004	0.16218921957258278	2.9137074860121714
C=CC(=CC=CC(=O)OC)Cc1[nH]n(C)c1-c1cccs1	3.4658000000000015	0.5044192996908181	3.4984073753213476
C=CC(=CC=CC(=O)OC12CC3CC(CCN(CC4CC4)C1)NC(=O)NC3C2)N=C(O)C1CC1NC1CCCCC1	4.127600000000003	0.10414192845575594	6.6755806000077715
C=CC(=CC=CC(C)N1CC2CCC3CC2C1N(C(N)=NC(C)=O)C3)C(F)(F)F	3.456800000000001	0.43809539278797205	5.9038957903205445
C=CC(=CC=CC(F)=NC=CN)c1ccccc1S(=O)(=O)NCCOCC	2.924900000000002	0.3433513297251875	3.655841654145714
C=CC(=CC=CC(N=CN(C)CC1=CC=CC(NOCCCC)=CC=CC=NP1)N1CC=CC=N1)NCCOc1cccc(Cl)c1F	7.096800000000009	0.043030531543611784	6.0535962628491236
C=CC(=CC=CC(c1ccccc1)N1CCCC(=O)N1C1CCCCC1)c1nn[nH]n1	4.238700000000002	0.680710815132083	3.973641939356921
C=CC(=CC=CC1(CCC2CCN=C2C)C=NNC=CC2=CNC1N=C2)NC1CN(C)CCC1O	2.5012000000000003	0.40302347726858134	7.203849437042891
C=CC(=CC=CC12C=CC(=CNN=CN1)C2)NC(=O)Nc1cc(F)cc(Cl)c1	3.945400000000001	0.5661397106187319	5.4280761990400155
C=CC(=CC=CC12COc3cc(ccc3O1)C2(F)F)NCC1C=Cc2ccccc21	5.328300000000004	0.6593798705936863	5.600979171271522
C=CC(=CC=CC1=CC(=C)C=NC1)NC=NC(=O)NC(=CN)c1ccc(C(F)(F)F)cc1	4.483100000000003	0.33092387034914833	4.366842295550647
C=CC(=CC=CC1=CC(CC(=O)O)c2nc(N3CCNCC3)ccc21)NC(=O)c1ccc(Cl)c(Cl)c1C=Nc1ccc[nH]1	5.888100000000005	0.16638027056864418	4.538102280471611
C=CC(=CC=CC1=CC(F)=CC(=CC(C)C(=O)O)O1)CC1CC2CC(CO2)N1	3.936600000000002	0.6479731010864913	6.253770125360987
C=CC(=CC=CC1=CC=CC(NC2=CC(=COC)C(C)=NC=N2)C=C1)CCNCC(O)c1ccc(Cl)c(Cl)c1	6.560200000000007	0.15245346353694036	5.013379463413461
C=CC(=CC=CC1=CC=CS(=O)(=O)C1)OCc1cccc(C(=O)NCCCCCCC(=O)NO)c1	3.8835000000000024	0.11716201191674876	3.405620356495623
C=CC(=CC=CC1=CN=C2[SH](c3ncco3)CCCCCN1[SH]2C)CC1NCCN(C2CC2)COC1=O	4.273200000000002	0.26812401353788096	7.046202937854829
C=CC(=CC=CC1=CNCN=N1)NCCC=C1C=Cc2ncc(-c3cnn(CC(F)(F)F)c3)cc2N1	5.290100000000003	0.3255367990266649	4.546087582836083
C=CC(=CC=CC1=NC2(C=CC=COCCOC2)C=CS1)C(=O)NCC(C)(C)O	3.0566000000000018	0.513873416649219	5.739882764673298
C=CC(=CC=CC1=NCC(c2ccc(N3CCC(NC)C3)cc2)OC=NO1)OCCOCc1ccccc1	4.773900000000004	0.24875779790429775	4.3055594899052565
C=CC(=CC=CC1CC(Oc2ccc(C(F)(F)F)cc2)C1CC(=O)N1CCCCN=C(O)CC1)OCC(=O)O	5.1753000000000045	0.3072517978655076	4.925838147549608
C=CC(=CC=CC1CCC(C)C(CC(O)C#CCC)CC2CCC3=CC(=O)CCC3=C12)N(C)C(O)c1ccccc1	7.44810000000001	0.19943148876161482	5.341234083378816
C=CC(=CC=CC1CCC(C=CC=CC(=NNC)c2ccc(O)cc2O)=Cc2ccccc2S(=O)(=O)NCCN1C)c1ccccc1	6.415600000000008	0.12088176075223026	4.9350767168128185
C=CC(=CC=CC1COC=CC=C1F)N(CCN1CCCC1)C(=O)NCc1ccco1	4.526600000000004	0.5886760175481307	4.2031744668294495
C=CC(=CC=CC1NC=NC(=CCNC(=O)NC=C(OC2CCCO2)SC=NCC)O1)OCCCCC1CCCCC1	6.227900000000007	0.05954772485066849	5.314572127485029
C=CC(=CC=CC=C1C(=O)CC2=CCC1OC=CC=C2)Oc1ccc(OC(F)F)c(OC)c1	5.985900000000005	0.2745620374399267	5.408111314066355
C=CC(=CC=CC=C1C2=CC=COC1C=CC=C(OC)C2)OC(C)(C)C(=O)O	4.747800000000003	0.5085110194362366	5.322107500815164
C=CC(=CC=CC=CC(C=CC(=O)O)C1C=CSC=C1C)CCOc1cc(O)ccc1-c1ccc(OC(F)(F)F)cc1O	8.6946	0.15383208931781234	4.749668667306681
C=CC(=CC=CC=CCS(=O)(=O)c1ncccc1C=CC=CNN)OCCN1CCCCC1	3.530300000000002	0.19695470252203875	3.7940920575438684
C=CC(=CC=CCC(=C)C)C(O)=NCCC1NCCO1	2.9137000000000004	0.310073772076646	4.687772163014094
C=CC(=CC=CCC1(CC(=O)O)ON=CC(=O)C(CCCCN)N1C(=O)OCc1ccccc1)OCC(=O)Nc1ccc(Br)cn1	4.707900000000003	0.12617378461867138	4.569644733171845
C=CC(=CC=CCCC(O)CCCCCNC(=O)C(=O)NCCC(=O)O)c1ccccc1	3.2208000000000006	0.18909113633725252	3.273506351776833
C=CC(=CC=CCCC=CC(Cl)=CSCCNC(=O)O)OCCCN1CCCCC1	5.922500000000006	0.18245067048704527	3.6348321722730743
C=CC(=CC=CCCCN1CCC=C1C=CC=CC(=O)NCC)OCCF	4.216900000000003	0.22714884337642016	3.9272977900098507
C=CC(=CC=CCCCNCCc1cccc(OCC2=CC=COC2)c1)OC1CCN(C)CC1	5.184900000000005	0.23331709085807087	3.490666477038401
C=CC(=CC=CCCS(=O)(=O)C12C=C(C)C(=CC1)C2)NC=NC=C(C(=NC(=N)NC)OC)C(F)(F)F	4.099470000000002	0.22566993323605247	6.156837333699368
C=CC(=CC=CCCSC(COC(=O)N1CC(F)C1=N)NCC(=O)N=C=N)OC(F)F	2.9375400000000003	0.12722020126254285	5.450102001992518
C=CC(=CC=CCN(CC(=O)O)C1=CC=CCCc2c(OC)cccc2OC1)OC	4.119400000000003	0.48702650212949233	3.9603295018475944
C=CC(=CC=CCN1CCNC1)C1=CC2=CN=CC(Cc3ccccc3)=C(c3ccncc3)OC2=C1	5.375500000000005	0.5224500352514637	3.972458475387098
C=CC(=CC=CCN1CCNS(=O)(=O)C2C=CC1C(Cl)=C(C)CC2)NC(=O)OC1Cc2ccccc2N1	4.168000000000003	0.3670850306741307	6.294782619956646
C=CC(=CC=CCSC1(C(N)C(C)(C)C)CNC1=O)C(=O)Nc1nccn1C	2.002399999999999	0.350035088545852	4.893874828525516
C=CC(=CC=CCl)C(Cl)c1ccc(Cl)cc1	5.484800000000003	0.5028463148588582	3.7365309168970606
C=CC(=CC=CCn1c(C2=CC=CCN3CCN2CC3)cc2ccccc21)C(=N)N	3.7741700000000016	0.44153248596945427	4.764302554489548
C=CC(=CC=CCn1ccc2cc(N(C)CCc3ccccn3)cnc21)Nc1nc2ccccc2[nH]1	5.724700000000004	0.25260298154316235	3.3604298235416765
C=CC(=CC=CF)CNC=CC=NN=CC=CN=CC=CN=C	3.540700000000002	0.3538397519409947	5.2672943184283785
C=CC(=CC=CF)Oc1cc(N2CCNCC2)nc(N)n1	1.4002999999999997	0.6306583490098722	3.5465351588937075
C=CC(=CC=CN(C)CC(=NN=CC)OCCN(C)CSC)c1nc2cc(C3CC3)ccc2[nH]1	5.128300000000005	0.141531530954253	4.152606092423016
C=CC(=CC=CN1C(=N)C2NN=CC2=CCN(C)c2ccccc21)C(=O)NCCCN1CCCC1	3.0322700000000014	0.3069704295866527	4.763558133036271
C=CC(=CC=CN1CCC(N2CCN(C)CC2)CC1)NC1=CC=CC(n2ncc(-c3ccccn3)n2)C=C1[NH]	3.386700000000002	0.5297534394395936	4.521725672835653
C=CC(=CC=CN1CCN(C)CC1)C1Oc2ncnc(Nc3ccc(F)c(Cl)c3F)c2S1	4.835900000000004	0.4718052355090696	4.298073435462379
C=CC(=CC=CN1CCNC(CN(CC)C2CCCC2)CC1)CN(c1ccccc1)c1ccccc1Cl	7.032600000000008	0.3220781870553274	3.801430784769825
C=CC(=CC=CN1CCNC1)Nc1nccc(C=C(Oc2ccc(CN)cc2O)c2c(C(=O)C3CC3)cnc3cccnc23)n1	4.612100000000003	0.1021929434783655	4.018957364040705
C=CC(=CC=CN=C(Cn1ccnc1)NC)OC=CC=C(C)N1CCCC1C(=O)Nc1ccc(C(=N)N)cc1Cl	4.559270000000002	0.12964393214674236	4.440559303392452
C=CC(=CC=CN=C(O)C=CNc1cc(CO)cc(C(F)F)c1)CN1CCC(c2cccc([N+](=O)[O-])c2)CC1	6.412500000000007	0.09465050660747715	3.699668880900469
C=CC(=CC=CN=C(O)NC1CCCc2cc(O)ccc21)Cc1nnsn1	3.3885000000000014	0.4012924963154299	4.442716015005901
C=CC(=CC=CN=CN(Cc1ccccn1)S(=O)(=O)C1=CC=CC1)N1CCOCC1	3.0013000000000014	0.34473480413705915	3.9563292051519845
C=CC(=CC=CNC(=O)C1=CC=COC1)N1CC=C(CCN(CC)c2cnc3ccccc3n2)N=N1	4.583000000000004	0.4971181822047232	4.260744801770994
C=CC(=CC=CNC(=O)NC12C=CC(=O)NCCN3C=C(C1)C(C=CN=C2)CC3)C(=O)OCCCN1CCCC1	2.5596000000000014	0.17661552702169828	6.518439614815713
C=CC(=CC=CNC(=O)NC1C=CC=CC1)OCCc1occc1Cl	4.2596000000000025	0.5374931905877545	4.438431230172924
C=CC(=CC=CNC(=O)NC1CCN(C(=O)CC)CC1)C(O)=NCCO	1.2614999999999996	0.29484035424106275	3.5094967971559683
C=CC(=CC=CNC(=O)NCC(=O)NCC(=O)NCC(=O)NC1(CC)CC2NC3(CSc4ccc1cc4N3)OBSCCC1CC(C(CC)CO)CC1(C)C2=O)N(C)C	2.658300000000003	0.09495533699141896	6.63115144529465
C=CC(=CC=CNC(=O)Nc1cc(C(C)(C)C)nn1C12C=CC(=CC1)C2)OCC1OC=Cc2c1ccnc2N	5.607000000000005	0.3042602063799205	5.990453383669792
C=CC(=CC=CNC(=O)c1cc(C(F)(F)F)nn1C(F)=CC=CON=CN)c1ccccc1CN1CCCC1	5.211000000000004	0.10110548377419959	4.1413360137676
C=CC(=CC=CNC(=S)NC1=CC=CC1)Oc1ccnc(-c2ccccc2)c1	5.018900000000004	0.396833924851198	3.4377400024487788
C=CC(=CC=CNC(Cc1ccccc1)C1C=CC(=CCN(C)C)C1)SC	5.198000000000006	0.5618553772008134	4.563338608233079
C=CC(=CC=CNC1=NN=CC2SC(C=CC3N=C(N)OC3=O)=C2C(NC)C=N1)S(=O)(=O)CCC(O)C=C	0.6914000000000016	0.16087051779661368	6.673651351502208
C=CC(=CC=CNC=Cc1ccnc(OC)n1)C(=O)N(C)C	1.7598	0.6137156386462427	3.801237102457879
C=CC(=CC=CNN(C=Nc1ccc(Cl)cc1N=N)C(=O)C1CCNC(=CC)C(=CC#N)CC1)c1ccnn1C	6.255750000000007	0.08351714458429814	4.886649296585099
C=CC(=CC=CNN=CC1=C(C=CC(C)C)S1)C(=O)O	3.443100000000002	0.3109877877907669	4.4114246065802485
C=CC(=CC=CNN=CN1CCN(CC(F)(F)F)CC1)Nc1cc(OCCN2CCCC2)ccn1	3.2645000000000017	0.20053976995041942	3.575305075736776
C=CC(=CC=CNN=Cc1ccnc(C)c1)C(O)=NC1CCCC(c2ccc(C#N)cc2)CC1	5.884300000000006	0.17143855016365686	4.241226534593727
C=CC(=CC=CNNC=NC(=O)C(F)=CC=CC)C=C(N=CCN(C)CCC)OC=CC(=O)N1CCC(C(F)(F)F)CC1	5.276300000000005	0.036202448189962586	4.726901768399431
C=CC(=CC=CNNC=NC(=O)c1ccccc1)CN=NN(CCC1CC1)Cc1ccccc1	5.244900000000005	0.1016526700376648	3.632750323192247
C=CC(=CC=CNNC=NC(C)(C)C)NC(=O)NCc1ccc(Cl)cc1	3.6438000000000015	0.1840476278288713	3.495921797155969
C=CC(=CC=CNc1ncccc1N=CN1C#CCNCC1)N(C)C	2.1646	0.345860111957994	4.682793543868951
C=CC(=CC=CNc1ncnc(C=COC)c1CO)NC(=O)N1C=CC=C(c2ccccc2CNc2ccno2)C=C1	5.317800000000004	0.16983971060293598	4.4086324958001715
C=CC(=CC=COC(=C(C)C(=O)O)c1ccc(O)cc1Cc1ccccc1O)CCC(=O)O	5.011700000000004	0.21539859028379316	3.3947742660236493
C=CC(=CC=COC(=CC=O)C1=CC=C(Cl)C=CO1)c1cccc(C(=O)NCCN2CCCC2)c1	5.245200000000006	0.1977667369221123	3.8031236591335773
C=CC(=CC=COC(=N)N1C(=CC=NCNC2CC2)C=CC=NC1=CNCC(=O)NCCCC)CCCC(=O)Nc1ccncn1	4.074470000000002	0.05327699176850414	4.434410483764417
C=CC(=CC=COC(=O)N(C)CCC1=CC=COC1)C=C1C=CC(NC(=O)c2cccc(C(F)(F)F)c2)C=N1	5.883200000000006	0.31389734100128713	4.694881322449197
C=CC(=CC=COC(CCOCC)C(=O)NC(=O)C(C)(C)CCC)Oc1ccc(-c2c[nH]nn2)cc1	4.715000000000003	0.20829350937859098	4.269987217701777
C=CC(=CC=COC(O)=CNC)S(=O)(=O)C=O	0.7679	0.39829918393266367	4.644657351071325
C=CC(=CC=COC)C(C)C(=O)NS(=O)(=O)c1ccc(C)cc1	2.708520000000001	0.6141218104018533	3.535967161511058
C=CC(=CC=COC)C1=C(c2ccnc(C)n2)C(COc2ccc(OC(F)F)c(F)c2S)=N1	5.331420000000004	0.2858574430810549	3.9321398748295575
C=CC(=CC=COC)C=C1ONC(=O)S1	2.4883000000000006	0.5895371771034785	4.642056195726994
C=CC(=CC=COC)CNC=C1C(N=N)=NC1C=C1C=NOC(c2cccc(N3CCN(C(O)=NCC4CCCC4)CC3=O)c2C)=C1	5.588790000000006	0.09468490849876295	5.184477564760662
C=CC(=CC=COC)Cc1nn(Cc2ccccc2)c(O)c1C(Cc1cc(F)ccc1F)N(C)C=O	5.102200000000006	0.21655150047949154	3.9899809724618693
C=CC(=CC=COC)NC(=O)C(=CC=CC=C(Cl)NC(=O)COc1ccc(Cl)cc1)c1ccccc1	5.901200000000005	0.15662478994755913	3.5302426298252927
C=CC(=CC=COC)NC(=O)C1CNC2CC(C=NOc3ccccc3C2=O)CO1	1.9569999999999992	0.5678135118917677	6.1390888826215235
C=CC(=CC=COC)NC=C1C2=NC=C(Nc3cccc(OC4CCNCC4)c3)N=C(C=CC1CC=N)N2	4.357570000000003	0.170672687374305	5.6190065131560685
C=CC(=CC=COC)S(=O)(=O)NC=C1C=CC(c2cc(F)cc(F)c2C=NOCNC2CCC(N)CC2)=CCC(Cl)=C1O	5.517300000000004	0.059272334585263584	4.442146160771765
C=CC(=CC=COC1(Cc2ccccc2F)CNCC23C=CC(=COC21)C3)C(O)=NC1CCN(C)C1	4.242500000000003	0.24648583651127348	6.633162426649108
C=CC(=CC=COC1=CC(=CC(=N)N)c2cnccc21)S(=O)(=O)Nc1ccc(Cl)cn1	3.845970000000001	0.23962228649072595	4.056937655857039
C=CC(=CC=COC=CC=O)OCCCN1CCCC1c1ccc(OCc2ccc3ccccc3n2)cc1	6.6702000000000075	0.07935906609073526	3.720381208135853
C=CC(=CC=COCC)CNCC(O)COC=CC=C(C)CCCOc1nc(C)cc(C)n1	4.342140000000004	0.20439748197593202	4.1587530493199605
C=CC(=CC=COCC1(C(C)(C)N)CO1)COC=C1C=CC(CNC(=O)C2CCCN2S(=O)(=O)c2ccc(C)cc2S)=C1	4.098720000000003	0.12287529638866598	4.940630874805065
C=CC(=CC=COCC1(Cl)C=CC(=O)NCCC(C)C=C(C)C=C(Cl)C=C1)NC=CC=NCC	6.0956000000000055	0.1727886982088117	5.856320394573649
C=CC(=CC=COCC12CC=C1C=C1C=CC=CC12)S(=O)(=O)C1CCN(C(=O)OC2CCCC2)CCC1C(=O)NO	4.665300000000004	0.17542374269002559	5.357845897271384
C=CC(=CC=COCC1C=C(C)C(C(C)=Cc2cc(C(=O)O)cn2C)=C1)C(O)=NC=CC=Cc1nc(Cl)c(O)n1CC	7.030800000000007	0.09958605682746152	5.163058591461887
C=CC(=CC=COCCC)NN=C(C=C1C=CC(=O)N(c2ccc(Cl)cc2)N1)C(C)C	5.2431000000000045	0.1714673108901492	3.9003312898092943
C=CC(=CC=COCCNCCC(C=CN1CCCN(C)CC1)=CCF)c1cc(NC(=O)Nc2ccc(Cl)cc2)c(=O)[nH]n1	5.193800000000004	0.12229583824166751	3.8722209629467734
C=CC(=CC=COCc1c(-c2c(F)cccc2F)noc1CC)NC(O)=NC(CO)c1ccccc1	5.519600000000006	0.14021019280702018	4.147290497124742
C=CC(=CC=CON(CC(=O)NC(C)C=O)CC(C)Cc1ccc(O)c(Cl)c1)C(=O)N1CCC(N(C)C)CC1	3.3401000000000014	0.1182376859110707	4.529552436386434
C=CC(=CC=COc1[nH]c(CCCCc2ccccc2)cc1C=CC=CC1CC(=O)NC(=O)P1)c1ccccc1	7.998600000000008	0.09804341295969714	4.648496344391054
C=CC(=CC=COc1ccc(N=CC)nc1)C1=Cc2cccc(-c3ccc(N4CCC(O)C4)c(C#N)c3)c2CO1	6.489680000000008	0.20338023318994494	4.331876270130321
C=CC(=CC=COc1cccc(-c2cc(C#N)[nH]c2C)c1)c1ccc2c(c1)C(C(=O)O)CCC2	6.528400000000006	0.31652036163277797	3.907178691494634
C=CC(=CC=COc1ccccc1CC)S(=O)(=O)N(C)c1sccc1C	5.047520000000004	0.46888088608284334	3.5660025663867367
C=CC(=CC=COc1ccnc(COC)c1)NC(=O)N1Cc2ccccc2C1	3.9158000000000026	0.586833294224521	3.267308399363518
C=CC(=CC=COc1ncccc1C12CCC(C1)NC(C)(C)C2)c1ccc2ccccc2n1	6.354100000000007	0.36029543847931	5.079524904621801
C=CC(=CC=COc1ncccc1C12CCN(CC1)C(=O)C2)c1ccc(F)c(Cl)c1	5.300100000000005	0.46646067781892775	4.137982532117473
C=CC(=CC=CS(=O)(=O)C1(C(=O)NO)CCOC1)NCC(Nc1ccccc1)c1ccccc1	3.0923000000000016	0.22044485909549671	4.120207508553493
C=CC(=CC=CS(=O)(=O)C1=CC(=CC(=O)NC(=O)OCC)C=C1)Oc1ccc(N2CCN(c3ncc(C(=O)NO)cc3F)CC2)cc1	3.6963000000000017	0.10529963568137601	3.8207310905778984
C=CC(=CC=CS(=O)(=O)C1=CNC(C)C1)CNC(=O)c1cnc2occc2n1	2.2167000000000003	0.6849904886817619	4.476787343916978
C=CC(=CC=CS(=O)(=O)CC)C=C(c1cc(F)ccc1OC)C(F)F	4.543600000000003	0.6292755650455276	3.58895961734771
C=CC(=CC=CS(=O)(=O)N(C)C1(C)CCNC(=O)C2CCCC(C2)NC(=O)C1)c1ccc(C(F)(F)F)cc1	4.393800000000003	0.511040392782294	5.775943544167982
C=CC(=CC=CS(=O)(=O)N(CC(F)(F)F)c1c(C)nn(C)c1C)CCSC(N)=O	3.5635400000000024	0.5778809008824562	3.9366386057317513
C=CC(=CC=CS(=O)(=O)N(CCC)CCC)CC1NC(=O)c2ccccc2-c2ccccc21	5.606100000000006	0.46512933076048074	3.5962865480792656
C=CC(=CC=CS(=O)(=O)N(CCC)CCC)CCNCC(C)NC(=O)c1cccc2cccnc12	4.410700000000003	0.28034895206749	3.6695119531749336
C=CC(=CC=CS(=O)(=O)N(CCC1CC1)c1c(C)nn(C)c1C)OCCCN(C)C(=O)OCC1CC1	4.441940000000004	0.19278944985970844	3.6930481612686394
C=CC(=CC=CS(=O)(=O)N(Cc1ccc(F)c(C(F)(F)F)c1)C1=CC1)C(=O)O	3.9746000000000024	0.3945923963127231	3.546381972937091
C=CC(=CC=CS(=O)(=O)N1CC(=O)NCc2ccccc2C1)NC(=O)NS(=O)(=O)c1ccccc1	1.7198999999999998	0.47864245191132254	3.266829918362326
C=CC(=CC=CS(=O)(=O)N1CCC(NC(=O)CS(=O)(=O)c2ccccc2)C1)OCCCCC1CCCCC1	4.331400000000003	0.20463992008707238	3.6079608326779766
C=CC(=CC=CS(=O)(=O)NC(=O)CCN=C)S(N)(=O)=O	-0.6047999999999989	0.4540428725438397	4.153627037994988
C=CC(=CC=CS(=O)(=O)NC(=O)Cc1ccccc1)NC(=O)NCc1ccccn1	2.1531000000000002	0.5313328750297452	3.0109989196160196
C=CC(=CC=CS(=O)(=O)NCCc1cccc(OC23COC4=CC(=NC=N2)C3C=C4OC)c1)C(C)(C)C	4.452900000000004	0.4570071438935508	5.947867386152415
C=CC(=CC=CS(C)(=O)=O)CSC1(CN2CCC(O)(CO)C(O)C2)CCCC1	1.4930999999999992	0.47592684680120695	4.745661949299477
C=CC(=CC=CS(N)(=O)=O)N1C=CC=C(C(=O)NCCN(CC)c2ccc(F)cc2F)C1	2.535100000000001	0.5191106564360509	3.639825378759573
C=CC(=CC=CS(N)(=O)=O)OS(N)(=O)=O	-0.9213999999999989	0.4836950984837167	4.038905588439544
C=CC(=CC=CSCNC(N)=NC(C)=C1CN1)C(F)(F)F	2.6045000000000007	0.17574976870579678	4.579309554498103
C=CC(=CC=CSc1[nH]ncc1C=CC=C[N+](=O)[O-])c1cc(F)c(O)c(C(F)(F)F)c1	5.952200000000004	0.16937991613027667	4.106208861973438
C=CC(=CC=C[N+](=O)[O-])CSc1nnc(-c2ccc(Cl)cc2Cl)s1	5.506800000000003	0.26543816587353436	3.270757488260971
C=CC(=CC=C[SH](=O)=O)C1=CC=C(C(=C)C(F)(F)F)NCCNCC1COc1cccc(F)c1F	4.318900000000003	0.27298629297610605	5.148257223858814
C=CC(=CC=Cc1c(C(=O)NC2=CNC2)cnc2ccnn12)C(N)=O	0.5145999999999998	0.5253043884956704	3.785816291121697
C=CC(=CC=Cc1c(C)c(CC(=O)O)cc2ccc(F)cc12)S(=O)(=O)NCC(F)(F)C(C)C	5.208220000000004	0.4566684011938239	3.627257828614903
C=CC(=CC=Cc1c(O)cnc2c1-c1ccc(c(OC)c1)OC2)S(=O)(=O)Nc1ccon1	3.8682000000000016	0.5168974678930014	4.461430732447338
C=CC(=CC=Cc1cc(=O)[nH][nH]1)NC=C(N=N)Nc1ccc(Cl)c(C(F)(F)F)c1	4.989870000000002	0.30397898236394205	4.044343190751995
C=CC(=CC=Cc1cc(=O)[nH][nH]1)S(=O)(=O)N(CCC1CC1)c1sc2ccccc2c1Br	5.399800000000004	0.3707351410496498	3.8296156399419194
C=CC(=CC=Cc1cc(C(F)(F)F)nn1C)OCc1cc(Cl)ccc1-n1cnc(C)n1	5.281320000000004	0.36345845806664456	3.472246816303649
C=CC(=CC=Cc1ccccc1C(N)=O)CCc1ncn(-c2ccccc2)n1	4.124600000000002	0.6061207142259679	2.935272501927619
C=CC(=CC=Cc1ccccc1S(=O)(=O)NC)CCn1cnnc1NC(=O)CCc1ccccc1Cl	4.626800000000004	0.33535242719527353	3.1593055257528952
C=CC(=CC=Cc1cnc(N)cn1)NC(=O)NC1CC2COCCN2C1	0.9141999999999999	0.6775664264391797	4.220607226767807
C=CC(=CC=Cc1cnn(CC)c1)c1c2c(nn1C)CCc1cnc(Nc3ccc(Oc4ccccc4)cc3)nc1-2	7.010800000000007	0.20217868648468837	3.293678110202576
C=CC(=CC=Cc1nc(=N)o[nH]1)Oc1cc(N=C(O)c2cccc(C(F)(F)F)c2)ccn1	4.694370000000003	0.2116864529405185	3.918677127011321
C=CC(=CC=Cc1nc(CCC(=O)NC)cc(C(=N)O)n1)OCCCCOc1ccc(Cl)c(F)c1	4.789970000000003	0.11233104527115458	3.4548140627893282
C=CC(=CC=Cn1c(C)nc2cccc(C(=O)O)c21)OCc1cccc(C2CCN(C)CC2)c1	5.609520000000005	0.35177268484538005	3.225720822795738
C=CC(=CC=Cn1ccc2c(OC3CCN(C(=O)OC(C)(C)C)CC3)cccc21)S(C)(=O)=O	5.004800000000004	0.5527846410152439	3.352567841678761
C=CC(=CC=Cn1nc(C(F)F)cc1C1=CC=COC1)S(C)(=O)=O	3.3332000000000015	0.7353758542067684	4.384337699094912
C=CC(=CC=NC=CN(CC)CCF)CN1CCOCC1	2.2644	0.4823525724382603	3.9700290050475537
C=CC(=CC=NNC1=CC=CNN=CCc2ncc(cc2C)NC(=O)C(C)(C)c2ccccc21)N1CCOCC1	4.2699200000000035	0.29798204788630905	5.280819718886435
C=CC(=CCN=C(NC(C)=NCCCC)NC(C)C)NC(=O)Nc1cc(Cl)ccc1F	4.832600000000003	0.1877921648575479	3.432710762425927
C=CC(=CN=CNC=CC(=O)Nc1ccc(-c2nnc(C)o2)cc1)c1cnn(CC2CC2)c1	3.9487200000000025	0.21247718777917743	3.536289790337391
C=CC(=CNC=NC(=N)C(C=COC1=CC=CCC=C1)Cc1csc(N)n1)C(=O)O	3.563970000000001	0.14886100333865923	5.059927510897368
C=CC(=N)C1=CC=C(S(=O)(=O)c2cccc(F)c2)S1=CC	3.6350700000000025	0.6792091818252197	4.3708422379102325
C=CC(=NC(F)Nc1cccc(NC(=O)Nc2ccc(N3CCC(N(C)C)CC3)cc2)c1)C1CC1	5.563000000000005	0.3258090779836192	3.40355419664575
C=CC(=NN=CC1C=c2sc(=CC)cc21)SCCCN1CCC=C2C(=CNc3ncn(CCCCC)c32)CC1N	5.2801000000000045	0.16488881490821305	5.461334326435534
C=CC(=NN=Cc1ccccc1C=O)c1cc([N+](=O)[O-])ccn1	2.8115000000000014	0.35441454654043936	3.1067338558140714
C=CC(=NNC=NC=C(C)C=COC)c1cccc(-c2cn[nH]c2)c1	3.648600000000002	0.2541607730022578	3.8540646977151045
C=CC(=Nc1cnccc1Nc1ccccc1)C(=O)NO	2.5890999999999993	0.4467039541475216	2.938769774278324
C=CC(=O)C(=CNC=O)OC1=NNC(n2cccn2)=CC=NC=CC1	0.9318999999999993	0.45471200027543673	4.895088922480617
C=CC(=O)C(F)=CN(C=CC(=CNC(=O)OC(C)(C)C)CCOc1ccccc1)C1CCCCC1O	5.549300000000006	0.30601129160052903	4.342204385228989
C=CC(=O)CCC(=O)C(C=COC)C=Cc1ccc(-c2ccc(F)c(C(O)=NCCC3CCCC3)n2)c(F)c1	6.805600000000006	0.1240715475774712	4.048370413358288
C=CC(=O)N1C=C2CON=C(NCC3CCCCC3)N=C2C1	1.8105999999999998	0.8085955678834886	3.774472636032911
C=CC(=O)N1C=CC=c2ccn(Cc3ccc(F)cc3)c(=O)c2=C1	1.0961	0.7942771422705053	3.255830994035267
C=CC(=O)N1C=NC=C2CN(Cc3ccc(CC(=O)O)cc3)C=CCC2=N1	2.3295000000000003	0.8127754880208267	3.6004368509489115
C=CC(=O)N1CC(NS(=O)(=O)C=CC=C(CCO)N2C=NC(Nc3ccc(F)c(C(F)(F)F)c3)=NC=C2Cl)C1O	2.408600000000002	0.14609255824033118	4.982464033441593
C=CC(=O)N1CCC(N2C(=O)C=C(NC3CC3)[SH]2C)CN(c2ccccc2)C1C	2.607500000000001	0.5745147736863682	4.607922345411225
C=CC(=O)N1CCC(Nc2ccc(N=C(O)C3C=Cc4ncccc43)cc2C)C1	3.987420000000003	0.4612523098165825	3.9513742399189784
C=CC(=O)N1CCCC1C(=O)N1C=CC(c2cccs2)=CC(C(F)(F)F)=C1CC1CCC1F	5.619000000000005	0.4055740559938143	4.655777789243526
C=CC(=O)N1CCc2[nH]nc(-c3cccc(C(F)(F)F)c3)c21	3.170600000000001	0.8663984425159027	2.9072545047277405
C=CC(=O)N1CCc2cc(-c3ccnc4[nH]nc(C5CCOCC5)c34)ccc21	3.594000000000002	0.7113637662761217	3.022507357045403
C=CC(=O)NC1=CC=C(CN2C=NC(NC3CCN(C(=O)C(C)(N)CCC)C3)=NC2)OC=C1	0.9657000000000016	0.46854622835938375	4.871594544488868
C=CC(=O)NC1=CC=C(S(=O)(=O)NC2CN(C(=O)OCC3CCCCC3)CC2C)C1	2.4166999999999996	0.5953554591930736	4.056306209602779
C=CC(=O)NC1=CC=CC2NC(c3ccc(C(C)(C)C)cc3)(c3cc[n+]([O-])cc3C)C2=C1	3.8236200000000027	0.44279756925840835	4.451165242880725
C=CC(=O)NC1=CC=CCN2C=NC(NC3CCC(C)C3=O)=NNC=CC=C2[SH]=C1	1.5267999999999995	0.3117190699121474	5.833580594092287
C=CC(=O)NC1=CC=CCOc2nccnc2OCC2CC3CN(C)C(=C1)C23	2.0717	0.7919066845837197	5.260836415540396
C=CC(=O)NC1CCN(S(=O)(=O)C=CC=C(C)C(=O)NCCc2cc(F)cc([N+](=O)[O-])c2C)CC1	2.2574200000000006	0.21514172770058185	3.193313415016049
C=CC(=O)NC=C1C=CC(c2nnc3n2CC=CC=C(C#CCCCN2CC(C)CC(OCC)C2)C=C3)=C1	4.4573000000000045	0.3170829495641404	5.246421754131308
C=CC(=O)NC=C1C=CC2COCC(=C1)N(C)CC(O)C1=CC(Nc3ccc(NC(=O)Nc4cccc(F)c4)cc3N)N=CN12	3.349	0.2138006511419298	6.06881452712068
C=CC(=O)NC=C1C=CC2OC(=NC(=CCN=CC=Cc3c(O)ccc(CF)c3OC)Nc3ccc(N(C)C)cc3O)C2=C1	5.159000000000005	0.15080339430781317	4.843525788563049
C=CC(=O)NC=CC(OCl)OC=CC(=O)NC1=Nc2cc(N3CCCC(C(F)(F)F)C3)ncc2C1	3.405300000000002	0.3134831978836501	4.789115391930211
C=CC(=O)NC=CC1=CC2NC(=O)CNC(=O)C=CC(C(F)(F)F)=CC(C(F)(F)F)=CC(O)CCC(C)CC2C1	4.064100000000003	0.3008513254429978	5.641108433516886
C=CC(=O)NC=CC1=CN=CN=C(Nc2ccc(NCc3ccncc3)cc2)CC=C1OC	4.166200000000003	0.5331057489524125	4.000840270163633
C=CC(=O)NC=CC=C(NCCCOc1ccccc1C)C(F)(F)F	3.6156200000000025	0.40459303966350724	3.047303410089686
C=CC(=O)NC=CC=C=CN1C=NC(Nc2ccc(N3CCCN(CCCS(=O)(=O)C(C)C)CC3)c(F)c2C)C=N1	3.411920000000002	0.21985259731423887	4.619371431958056
C=CC(=O)NC=CC=CC(F)CSc1ccc(C#Cc2cc3c(cc2F)OCO3)cc1	4.756500000000004	0.2926261877828848	3.8929333086617737
C=CC(=O)NC=CC=CC(F)N1C=NC(NC2=CC=C(N3CCN(C(=O)NCC4CCCCC4)CC3C)C2OC=N)C=C1C(F)F	4.1323700000000025	0.07861565059447523	5.6859572030548495
C=CC(=O)NC=CC=CC(F)NC=NC(=NC=CC(F)F)NCC1=NN(CC2CC(C)C2OCCO)C1	1.7014999999999998	0.08489828274610137	5.909107167202952
C=CC(=O)NC=CC=CC1CNC=NC(Nc2cc(OC)c(OC)nc2C#N)=C1Cl	2.4100800000000007	0.42910424685725473	4.616789191569637
C=CC(=O)NC=CC=CCNC(=O)N(C)CC=CC(=O)NCC=C(C=C(Cl)C=N)NC(=O)NCCC(CO)C(C)c1cccc(Cl)c1	4.083370000000003	0.06576829263066492	4.963496862309158
C=CC(=O)NCC(C)N1C=C(C(N)=O)C(C=CC=C(C)OCCOCc2ccc(Cl)cc2)(OC(C)C)N1	3.334600000000002	0.13726186980402755	4.473094247534704
C=CC(=O)NCC(NC(=O)c1cc(C(C)C)nn1C)c1ccc2c(c1)CCO2	2.2516999999999996	0.7195279313514247	3.244846118540602
C=CC(=O)NCC1CCC(C#N)CC(CN2CCc3cccc(O)c3C2CCNC)CC1	3.5393800000000013	0.5404762887809916	4.235042103429242
C=CC(=O)NCCCC(c1ccccc1)c1cc(Br)no1	3.6514000000000024	0.613226000002227	3.10929438365922
C=CC(=O)NCCCCC(CNC(=O)Cc1nc2c(s1)CN(C)CC2(C)C)NC(=O)Nc1ccccc1	3.1876000000000015	0.25049106665997267	3.5528825599177543
C=CC(=O)NCCCCCNc1c2c([NH])cc(OC)cccnc-2cnc2cc(C)ccc12	4.974820000000004	0.3582911762723439	3.3245079461047133
C=CC(=O)NCCCNc1nc2cncn(COC(C)(F)CF)c(n1)C1CCC(C1)N2	2.592599999999999	0.3816013897742369	6.070844635650905
C=CC(=O)NCCN(Cl)S(=O)(=O)C=CC=CCN1C=COc2nc(-c3cc(C)c(C)c(C)n3)cnc21	3.2915600000000023	0.28231474286638325	4.098139263309456
C=CC(=O)NCCS	0.21839999999999993	0.41612327799052906	2.902475363281953
C=CC(=O)NCc1cc2c(Nc3ccc(Br)cc3F)ncnc2cc1OCC1CCCN1	4.208000000000002	0.4020839484361456	3.219663642746734
C=CC(=O)NCc1cccc(C(=O)NC=NNC=CC=C(N=C)NC2CCCS(=O)(=O)C2)c1	0.9740000000000004	0.12436057122606507	4.164048830957677
C=CC(=O)NN=Cc1cc(Cl)cnc1NC1=CC=COCC1COCC(F)(F)F	3.4059000000000017	0.3749097087894033	4.250108163380755
C=CC(=O)Nc1cc(-c2nc(N3CCOCC3)c3sccc3n2)c(Cl)cc1-n1nc(C)cc1C	4.7753400000000035	0.4019490577133508	2.950610592819528
C=CC(=O)Nc1cc2c(Nc3ccc(Br)cc3F)ncnc2cc1OCCCNC(=O)C(C)N	3.631800000000001	0.23218549322183846	3.1128038394557365
C=CC(=O)Nc1cc2c(Nc3ccc(Br)cc3F)ncnc2cc1OCCN1CCN(C)CC1	4.025700000000003	0.4268529944418565	2.6423452478552143
C=CC(=O)Nc1cc2c(Nc3ccc(Br)cc3F)ncnc2cc1OCCNC(C)=O	3.9144000000000023	0.32817167125787156	2.5888904410029294
C=CC(=O)Nc1cc2c(Nc3ccc(Br)cc3F)ncnc2cc1OCCNC(C)C	4.7763000000000035	0.297068662634995	2.630518027209824
C=CC(=O)Nc1cc2c(Nc3cccc(Br)c3)ncnc2cn1	3.655400000000002	0.6856015491097458	2.469502710036771
C=CC(=O)Nc1cc2c(Nc3cccc(C)c3)ncnc2cn1	3.201320000000001	0.723537026971941	2.396864947799008
C=CC(=O)Nc1cc2ccc(Nc3cc[nH]n3)cc2nc1-c1ccccc1	4.493000000000002	0.46060098896925755	2.761365299715335
C=CC(=O)Nc1cc2ccc1NC=NC(Nc1ccc(N3CCNCC3)cc1)=CC=C2C(F)(F)F	4.573700000000002	0.4696740395511463	4.494429332551296
C=CC(=O)Nc1ccc(Oc2ccc(-c3ccccc3C(F)(F)F)cc2)cc1	6.289200000000004	0.526013913114726	2.030316210680189
C=CC(=O)Nc1ccc(S(=O)(=O)NCCN2CCN(c3cccc(Cl)c3Cl)CC2)cc1	3.2184000000000017	0.564012814247708	2.304347204928657
C=CC(=O)Nc1ccc2nc(S(N)(=O)=O)sc2c1	1.0682	0.8222736993826519	2.4604578121771574
C=CC(=O)Nc1ccc2ncnc(Nc3ccc(N4CCC(O)C4)cc3)c2c1	3.068900000000001	0.5939791502014282	2.8011755728469794
C=CC(=O)Nc1cccc(-c2nc(CC3=CCOC3)cs2)c1	3.4337000000000018	0.6795320181301672	2.8626579725713714
C=CC(=O)Nc1cccc(C=CN=C(Cn2ccnc2)NCCN(CN)C(=O)N(C)c2ccccc2C)c1	3.449620000000002	0.15665679957909112	3.429923146374003
C=CC(=O)Nc1cccc(CN2CCC(Cc3cc(F)ccc3OC)CC2)c1	4.4135000000000035	0.7212887769524362	2.201976006201125
C=CC(=O)Nc1cccc(NNC2=C(Nc3ccc(OCCCN4CCCCC4)cc3)CN=CN=C2)c1	4.418800000000004	0.1951260990851668	3.172835900159571
C=CC(=O)Nc1cccc(OC=NC(=CC(=N)N2CC3CC2C3)NCc2cc(-c3ccccc3)cs2)c1	5.649370000000005	0.18643247947776195	4.180323426711768
C=CC(=O)Nc1cccc2c1-c1ncnc(-c3cc(Cl)c(O)c(Cl)c3)c1CCCO2	5.2725000000000035	0.5400786341686822	2.931310231833212
C=CC(=O)Nc1ccccc1-c1ccnc(Nc2cccc(C3=CCOCC3)c2)c1	5.420400000000003	0.5452817299661634	2.6323841725983304
C=CC(=O)Nc1ccccc1Nc1ncnc(N2C=CC=C(CC(=O)N(C)CC)C2O)n1	2.1866000000000008	0.5393211150856797	3.7079001979306803
C=CC(=O)Nc1nc2c(SCc3ccc(N(C)C)cc3)ncnc2[nH]1	2.835700000000001	0.402072501151991	2.7697886142914854
C=CC(=O)OC1=CC=CC=CC2N=NNN=CC2=CC(CCCNC(=O)C(CCC(C)C)CNN)NC(Cc2ccccc2)C1	4.348400000000003	0.068456756722914	5.7306976199922675
C=CC(=O)OCCC(CC=O)c1c(F)cnc(Nc2ccc(N(C)C)cc2)c1F	3.9613000000000023	0.36784074442505127	3.44652683859443
C=CC(=O)Oc1cccc2c1NC(=O)C2=NNC(=O)c1ccccc1	1.8641999999999999	0.3856707196384509	2.5870525362849843
C=CC(=O)c1ccc(O)cc1N=CCNC1C(CC)=CNN=C(c2ccc(-c3ccccc3)cc2)N1Cc1c(F)cccc1F	7.085200000000005	0.09657725386974034	4.080231460142396
C=CC(=O)c1cccc(-n2cc3nc2C=CC3N)c1C(=Nc1c(C)cccc1NC)N1CC(O)C(c2ccccc2)C1	5.1563200000000045	0.1252268619340466	5.331130229924122
C=CC(=O)n1c(C)c(C(=O)NCCCN2CCN(c3ccccc3OC)CC2)c2ccccc21	3.7266200000000023	0.4099482975590923	2.5206917982120736
C=CC(Br)=CC=CC1C(Cc2ccccc2)C(Oc2cccc(C(C)C)c2)C1NC12CCN(CC1)CC(C)(C)C2	8.289800000000008	0.2767622509476635	5.528670352263349
C=CC(Br)=CCC(=O)NCCC[SH]1CC(c2ccccc2)NC1=O	3.8133000000000017	0.3462098002752589	4.574478523194618
C=CC(C#Cc1ccc(CC(=O)O)cc1)=C(Cl)C=COCc1ccnn1C	3.8081000000000023	0.44905262855362577	3.419191548882555
C=CC(C#Cc1ccc2ccccc2c1N=N)C(=CN=CNC1=CC=CN(CC)CC1)c1ccc(N)cc1	7.020370000000007	0.07750937626142025	4.503153443400588
C=CC(C(=CC=CC1=CNN=COC1)OCC(O)CF)C1CC1	2.4327000000000005	0.3887258603299524	5.257776066490999
C=CC(C(=O)N(C)C)=C(C=CN=CN=CNC12C#CC=C(C=C1)C2)N(C)C	1.8783	0.23549057625001119	6.3922467700615275
C=CC(C(=O)NCC(O)C1NCCC(c2cccc(Cl)c2C)C1=C)C(C)C[S+](O)NC1(CC2CC2)C=COC1	4.244220000000003	0.17774348876790672	5.804398886199337
C=CC(C(=O)NCCCN1CCOCC1)=C(F)C=CC1N(C)CCCN1c1ccc(Cl)c(Cl)c1	4.265700000000003	0.30511625599331715	3.7866303171885285
C=CC(C(N)=O)=C(C=CN1CC2CCC(C3CCNC(CCNS(=O)(=O)CCC)CC3)CNCC21)C(C)C	2.9018000000000033	0.21975974928150904	5.012850034907138
C=CC(C)(C)C(=O)NC(C)C1C=C2C(C3COCCO3)=CC(C(C)C)N(CCO)NC2=C1C(F)(F)F	3.2548000000000017	0.4325531658050228	5.334249914832602
C=CC(C)(C)C(C)(O)C1CC2CCC1(OC)OC2(C)C	3.517400000000003	0.8018681204876816	5.519399550533624
C=CC(C)(C)C1(Cl)C=C2C(=O)N(C)C(c3nncn3C)CC(C)CN(Cc3ccc(Cl)cc3)C2=C1	5.523700000000006	0.3894497002783772	4.985844429393558
C=CC(C)(C)C1N=C2C=CC=CC(=NC3=CCC(C=CC=COC)=C3CON=C)ON21	4.627600000000005	0.17933912266431348	5.336285096200078
C=CC(C)(C)C1N=C2C=CC=CC(=Nc3ccc(C4=CC(=COC)C=C4C(F)(F)F)nc3)OCN21	5.880100000000005	0.3885279567693964	5.25808739458095
C=CC(C)(C)CC(=O)CC(F)=C(N=CNC(=O)CC1=CC=CS(=O)(=O)CC1)c1cccnc1	4.074400000000003	0.31320806003289714	4.196326590622127
C=CC(C)(C)CCC(C)C(C#N)=CC=CN1Cc2occc2C(=O)NCC1C	4.805680000000004	0.41812848581049156	4.836251759489288
C=CC(C)(C)CSCC1CCCCNC(=O)NC=CC=C1S(=O)(=O)N1CCN(C2CCCC2)CC1	4.318700000000003	0.46239981984879114	4.487153771061612
C=CC(C)(C)N(C(=O)NCc1ccccoc(=O)[nH]c1)c1cccc(F)c1	3.912200000000002	0.7823484043702014	3.5369687250650728
C=CC(C)(C)NS(=O)(=O)Nc1nc2ccccc2nc1NC1(N(C)C)C=CC=CC1	3.026600000000001	0.44152830527186915	4.131310189848467
C=CC(C)(C)OC(=O)NCC1C=CC(=C(CCCCC)OC=C2C=C(OCc3nc4ccccc4o3)C=C2C)C(O)=C1	8.241800000000007	0.1415009275913714	4.51943780373035
C=CC(C)(C)S(=O)(=O)c1cccc(C2(C)C=NC=COC3=CC4=CNC5=CC(CC453)C2NC(C)=O)c1	4.034300000000003	0.5891633757380247	7.0147073023021935
C=CC(C)(CCN1CCN(C(=O)Cc2ccc(-n3cnnn3)cc2)CC1C)OC1C=c2ccc(=COC)cc21	2.008700000000001	0.37233743957445753	4.5890233793825415
C=CC(C)(CCNC1(COC)C=C(F)C=CN2C=CCC21)C(=O)N1CCN(c2ccccc2F)CC1C	4.388700000000004	0.4977079533014366	4.979874642931107
C=CC(C)(CNC(=O)N(C)OC(C)c1ccccc1C)NC(=O)C1C=CC=COC1	3.406220000000002	0.5056421539293485	4.673909090239558
C=CC(C)=C1N=CC(C)C=NC(CCCNC(=O)c2ccccc2)=NO1	3.7355000000000027	0.7920459385023173	4.398303822570568
C=CC(C)=CC(=O)NC(S)C(=O)N(C)C=CC=CC	2.0389999999999997	0.33844948554069393	4.407279706751568
C=CC(C)=CC=CNC(C)(O)CC1NC(=O)CCCC23CC(O)=C(C=C2C)C=C13	4.0778000000000025	0.402815544513508	6.273805871583449
C=CC(C)=CC=CS(=O)(=O)NC(=O)Nc1cc(Br)ccc1C=CCC(=O)OC	4.122700000000003	0.4406834647736241	3.264850864500719
C=CC(C)=NN=C(C)C=CC1=CC2=CC=CC(=O)N(c3ccc(=O)oc3C=COC)C2=CC=C1	5.045200000000005	0.32734345249436886	4.369837823192247
C=CC(C)C(=O)OCOC(Br)(C=C)C=CNN=CN=C(O)C1=CC=CN2CCNC12	2.2911	0.07924928625615583	5.688766987763722
C=CC(C)C(C(=O)NCCC(=O)N1CCC1)C1=CCOC=CC(c2cncnc2)=CC=NC=CC=CO1	3.579500000000002	0.5438287931198376	5.100130606253944
C=CC(C)C(C)N(CCNC1COC=CC=C1C)C(O)=Nc1ccccc1	4.193100000000003	0.40972449361561936	4.549825828373095
C=CC(C)C1C=C(C=CC(=CC(C)C)OCCOc2ccccc2OCC(=O)O)OCCN(C)CC=C1O	5.367600000000004	0.15300299598053646	4.788254969595092
C=CC(C)CCC(C)(C)CCCN(CC(C)(C)C(=O)O)C(=O)C1C=C(C)C=CC1	5.856900000000006	0.4154026349966001	4.252988057426771
C=CC(C)CNS(=O)(=O)C1C=CC(=CC(=O)Nc2cc(CC(N)(CC)CC#N)cc(C)c2C)C(O)=N1	3.325920000000001	0.2624412069591616	4.93245777945428
C=CC(C)N(Cc1ccc2nc(N)nc(N)c2c1)C1C=CC=COC1	2.639400000000001	0.815273093381037	4.115352171747312
C=CC(C)N1CC=CC(C=COCCOCCCOC2=CCC3(c4ccc(N(C)C(C)=O)cc4Cl)C=C2OC3)C1	5.778300000000007	0.1610765526455821	5.774423289717781
C=CC(C)NC(=O)C=NNC(C=CC(Cl)=CC(Cl)=NC=CO)=C[SH]1C=NC=C1c1ccccn1	4.876000000000005	0.08344468165946073	5.708441291265626
C=CC(C)NC(C)C1C=C[SH](C2=CC=CNC(=O)C3C=CC=COC23)C(N=N)=C1C(C)(C)C	5.5846700000000045	0.23297840234236902	6.139584400887006
C=CC(C)OC(C)(Cc1ccccc1)c1ccc(C(C)(C)C=CC(C)(O)CC=CC(=O)O)cc1O	6.056900000000009	0.255058927583992	4.411304172239381
C=CC(C)S(=O)(=O)CC(CC=C(OCc1ccccc1)C(=O)OCO)CC(=O)NC(C)CCc1ccccc1	4.1033000000000035	0.09880697823955552	4.105223996884307
C=CC(C)SC(=O)NCC1NC(=O)CNC(=CC=Cc2ccc(N3CCN(C4CCN(C)CC4)CC3)cn2)O1	2.2318000000000007	0.4170050988376343	4.564216035287533
C=CC(C)SCC(=O)Nc1c(Cl)cccc1NC12CC=CC(=NC=N1)N2C1CCCC1	5.296800000000004	0.5197011181771333	5.1521027529730095
C=CC(C=C(Cl)C=COC=CC=CC(=O)NCc1ccc(Cl)cc1Cl)Nc1ccc(OCCCN2CCCCC2)cc1C	8.562420000000003	0.06304017271592578	3.921332674467859
C=CC(C=CC(=O)NCC1CCCCC1O)=CC=COC=CC=CNC=O	2.6260000000000003	0.22515529028246553	4.687216730111201
C=CC(C=CC(=O)NO)=CC=Cc1ccc(-c2cccc(N3CCOCC3)c2)cc1NC(C)Cc1ccc(C(N)=O)cc1	5.5194000000000045	0.09735622771184374	3.647850873342156
C=CC(C=CC1=CCN1C(=O)Nc1cc(C(F)(F)F)cc(C(F)(F)F)c1)=NC=NC=COCCCN1CCNC1	5.407700000000005	0.12268075705076358	4.193776519597472
C=CC(C=CC=C(C)NC(=O)COC=CC1=CC=C(C)C=CCN(C)C1=O)=CC=COC	4.266300000000004	0.4103127483700134	4.83300604062731
C=CC(C=CC=CC(F)(F)F)NC=NC=C(C(=N)Nc1cccc(Cl)c1)C(F)(F)F	6.022570000000002	0.14897474671782032	4.538077958358404
C=CC(C=CC=CCN1CC(C)(C(C)C)C=Nc2ccccc21)C=C1C=COC(C=NOC(=O)CN2CCCC2)=C1	6.764800000000007	0.09935671936766623	5.042011614129931
C=CC(C=CC=CNC(=O)C1C=CC=C(NC(=O)c2ncc(Br)cc2OC)C1)c1noc(=O)[nH]1	2.8747000000000007	0.33608176739333334	4.823079272034857
C=CC(C=CC=c1oc(C)nc1=CC)=CC=COCC(=CC=COCCN1N=NC1=CC)C(F)(F)F	5.325920000000005	0.21963449469555169	5.092551168869242
C=CC(C=CN1CC(=O)N2CCN(S(C)(=O)=O)CC2CON=C(c2ccc(S(C)(=O)=O)cc2)N1)=CC=COC	0.8471000000000024	0.3508721837015334	4.872222738356902
C=CC(C=CN=C(C=CC(C)=CC=COC)C(N)=O)c1cnn(C(C)C)c1C	4.144620000000002	0.2855995240499547	4.622839360521293
C=CC(C=CN=C(N)N=C(CCl)Nc1cscn1)=CC=CNC(=O)N(CC)CCOC	3.3247000000000027	0.20038733188538602	4.372400785830514
C=CC(C=CN=CC(C)=CC(C)=CN)=CC=COC	3.6522000000000014	0.4302217450858936	4.639642138790789
C=CC(C=COc1ccccc1C=O)OCCC1CC2N(CCO)CC12C	3.055600000000001	0.36803322517050363	4.770208305504078
C=CC(C=CSC(Cl)c1ccc(C(F)(F)F)cn1)=CC=CS(=O)(=O)CCCC(=O)O	5.490400000000005	0.3320798165349274	4.287679667760114
C=CC(C=Cc1nccc(-c2ccc(CN3CC(C(=O)O)C3)cc2)c1N)=CC=Cn1cnc(C)n1	4.0436200000000015	0.45605669131307375	3.6033560208312867
C=CC(C=Cc1ncn(C)c(=O)c1CNc1ccc(F)cn1)=CC=CC(=O)NCC(C)(C)Cl	3.741900000000002	0.3128402929409673	3.7294388475959206
C=CC(C=NC(=COC1=NC=C(C2CCCCC2)C1=N)N1CCOCC1)=CC=CC#Cc1ncc[nH]1	4.544370000000003	0.25680098774715726	4.50385827056635
C=CC(C=NC=C(C(=N)N1CCOCC1)C(=O)NCc1cccnc1)=CC=CC(=O)NCC	1.766669999999999	0.21719488965620853	3.638796200880935
C=CC(C=NN1CSC2=NN=C(CCC(C)C(OCCO)CCN2)C1=N)=CC=COC	2.7273700000000005	0.298784078172069	6.300643605773409
C=CC(C=NNC(C)=NCC=NNC)=CC=CCCNC12C=CC(C=CC=CC1)c1cccc2c1	4.898700000000004	0.10801979298461652	6.669335347604788
C=CC(C=Nc1ccccc1)=CC=CC(=O)NC1(Cl)Nc2c(Cl)cc(Cl)cc2CNC(=O)C=CC=C1Cl	6.793900000000003	0.11647637484545957	4.848249092375574
C=CC(C=O)=CC=C1C=C(OCCCCOc2ccc(CN3CCCCC3)cc2)C=C1C	5.929600000000006	0.17723154430638413	3.1165801046788157
C=CC(CC(=O)NC(C)C)C(O)=CC=COCCCCCCCCCOCCOC(=O)c1cccc(O)c1	5.985400000000007	0.058718278836031534	3.6430072621052476
C=CC(CC1CC(O)CC(=O)O1)C(=CC=CC1=CCNC(=O)NC1)CN1CCN(S(C)(=O)=O)CC1	0.5442000000000022	0.23564825793974126	4.7910594510958635
C=CC(CC1CCCC1NCC=CC=CCl)Nc1ncc(Cl)cn1	4.553600000000003	0.4965190280303319	4.456960016062849
C=CC(CCCCN=C(O)NCc1ccccc1Cl)CCNc1cc(N2CCC(O)C2)c(C#N)cn1	4.655980000000004	0.13393532330062885	3.9822343359384735
C=CC(CCN)N(C=CC(=O)NCC#CC12CC=NC=CN=CC=C1NC2)c1ccccc1	2.519700000000001	0.32754954487692994	5.492776911313935
C=CC(CCNC(=O)C1C=C2OC(=CC=CNC(=O)Nc3ccncc3)C(=O)C2=C1)c1ccccc1Cl	4.769600000000003	0.32838420064880613	4.422494879311363
C=CC(CCNC1(C)COC=CC(=CC=CF)NCCC=NC=N1)c1nc2cccnc2[nH]1	3.9132000000000025	0.5544504090915413	5.738132199775473
C=CC(CCNC=CC=CNCCC=O)NCC(O)COc1ccc(O)c(CO)c1CC	1.5165	0.08666149887135109	4.431080402777008
C=CC(CN1CCCCC1CC)=C(Cl)C=Cc1ncccc1COC=CC=CC#CCC(=O)O	6.102800000000006	0.2352449184301116	4.414557438520804
C=CC(Cl)=C1NC2C(C(=O)N3CCC(N(C)C)CC3C)=CC=CN2C(=O)Nc2cc(C(C)(C)C)nn2C2=CC=C(OC)C=CC1=C2	5.842400000000006	0.42725535393894754	6.4502753306384895
C=CC(Cl)=CC(C)=CC(=O)NC=CC=C1NN=C(C2CC3CCCC32)C1=O	3.7197000000000022	0.5403850884776785	4.99229060570103
C=CC(Cl)=CC=CC(C)(C)NC12Cc3nc(N(C)C)[nH]c3C(=N1)NC2(CC)CC	3.8698000000000015	0.5624966224027993	5.837681745324089
C=CC(Cl)=CC=CC(c1ccccc1)N(Cc1ncccc1C)C(C)C1CCN(C(=O)c2cc(Cl)cnc2OC)CC1	7.79612000000001	0.20894746069477757	4.118520206378875
C=CC(Cl)=CC=CCC(=CC=CN=CC(CC(=O)O)C1=CC=COc2c(OC)cccc21)CCNCCN(C)CCC	7.163000000000008	0.10054524559073107	4.7662379330128335
C=CC(Cl)=CC=CCNC(=O)C1CCCN1C(=O)NC=CC=CC(NC(=O)NCC(=O)OC)=C(F)C=CC	3.440800000000001	0.2188695920980049	4.465688268575414
C=CC(Cl)=CC=CNC(=O)C1CC(F)(F)CN1C(=O)C1=NN=CC(C=O)=CC1=COC	2.2572	0.3635167082656065	4.892474104838499
C=CC(Cl)=CC=CS(=O)(=O)N(Cc1ccc(C(=O)N(C)C)cc1)C1=CC=CC(=Nc2ccccc2)C1	5.959100000000006	0.38220595517939643	3.5378638878334474
C=CC(Cl)=CC=CS(=O)(=O)N1C2C3CC1(CNC=O)CC32	1.3474	0.5664124880481063	6.215828599814307
C=CC(Cl)=CC=Cc1nc(=O)c(N)nn1CCC1=NNC=CC=C1C#N	1.8553799999999994	0.7376921275542152	4.385871639094852
C=CC(Cl)=CCN(CCC(F)(F)F)C1=C(Br)CNC=N1	3.7450000000000028	0.7193062939161959	4.3392260518016945
C=CC(Cl)=NN=C(Nc1ccccc1)Nc1ccc(Cn2ccnc2)cc1	4.549700000000002	0.3754140288324694	2.8001993795595403
C=CC(F)(C=CS(=O)(=O)N1CCC(N2CC(CC#N)(n3cc(-c4ncnc5[nH]ccc45)cn3)C2)CC1)CN1CCC1C1CC1=C	3.5985800000000028	0.31837828024521514	4.994203256147325
C=CC(F)=C(C=CC(=O)NC(=CC(=O)OC)C(=O)C=CC=C(C)C(=O)NC(C)c1cccc(C(F)(F)F)c1C)c1ccc(OC)cc1	6.567320000000007	0.10951822401566816	4.162818562135991
C=CC(F)=C(C=CC(=O)NC1C=C(C2=NC=C(N)N=C(C)N=C2)C(CCO)=CN=CO1)C(C)N1CCCC1	2.8314000000000012	0.3152756641839084	5.3419777617035535
C=CC(F)=C(N=C(C)NC(F)=CC=COC)c1ccc2ncnn2c1	3.5324000000000018	0.28596686492341467	4.221281785627192
C=CC(F)=C1C(F)=CC23C=CC=C(COCO2)OCCNN=CC=CC(OC(C)C)=CC(=C)C1=CC=C3	5.955700000000006	0.5080984301328014	7.002732079436271
C=CC(F)=CC=C(C)N=C(O)Nc1cc2[nH][nH]c(=NCC3CCOC3)c2cn1	3.0973000000000006	0.34724418114377714	4.786161577120483
C=CC(F)=CC=C(C)N=C(O)Nc1cc2[nH]nc(-c3cnn(C)c3)c2cn1	3.6275000000000004	0.3628753261449532	3.8328034922023937
C=CC(F)=CC=CC(C(=O)NCc1ccccc1)N1CCC2=CC=C1C(C)N=C(OC)O2	4.1616000000000035	0.6509189808289166	5.377991861129338
C=CC(F)=CC=CC(C)N1N=C(c2ccccc2)CC1C(=O)N1CC1C	3.679800000000002	0.5776671964945473	4.449151418544302
C=CC(F)=CC=CC(COC(C)=O)N=C(O)NC1C=c2[nH][nH]c(=NC(=O)OC)c2=CN1	-0.5113999999999979	0.16762789137042236	5.540453705665042
C=CC(F)=CC=CC(c1ccc(F)cc1)N1CCC2CCC1CC2(C(N)=O)c1ccc(O)cc1	5.465700000000005	0.5345424457430061	5.2121492780385745
C=CC(F)=CC=CC(c1ccc(F)cc1)N1CCNC1=O	3.4876000000000023	0.8272046531947101	3.8077133145588293
C=CC(F)=CC=CC1(O)CC(F)CN1C=CC=Cc1nonc1C	3.232920000000002	0.8088420092276086	5.363573140605303
C=CC(F)=CC=CCCC(=O)NCC(=O)N(C)C=CC=CNCC1=CCC=CC(C)=C1	4.386400000000004	0.4561547506557252	4.207139777872955
C=CC(F)=CC=CCNS(=O)(=O)CC12C=C(Cl)N(CCNCC(O)COc3ccccc3NC(=O)C(=O)OC)CC13CC3C(C)C2	3.0707000000000004	0.06804730792599388	5.692016181963226
C=CC(F)=CC=CN(OC)C(=O)C(Cc1c[nH]c2ccccc12)C(N)CN1CCNc2cc1ccc2OC	4.537700000000003	0.25440082928228674	5.162726877392556
C=CC(F)=CC=CNc1ccncc1C1=CC=CNC12CCC(NS(=O)(=O)NC1CC1)C2	3.4246000000000008	0.4264194371786684	5.19151300877667
C=CC(F)=CC=Cc1ccccc1C1(O)CC1NC(=O)CN1C(=CCOC)N2CCN(C)CC21	2.1922000000000006	0.5419453669187685	4.857015599646349
C=CC(F)=CC=Cc1cn(C2=CC=CC=C(Cl)CC=C2)nc1CCNC(=O)NC1=CCC1	5.9348000000000045	0.4796995757767091	4.531463291759928
C=CC(F)=CCC(=O)NCc1cn(-c2ccccc2)c2cc(F)ccc2c1=O	4.175500000000003	0.6526382039609908	2.8642823255779497
C=CC(F)=CCN(C)C(=O)C(Cc1cccc2ccccc12)c1c(C)n[nH]c1O	4.401020000000004	0.5847147340053476	3.723627821500414
C=CC(F)=CCN(CCCN1CCNCC1)C(=O)c1cc2ccc([N+](=O)[O-])cccc1[nH]2	3.4152000000000013	0.3533132530199978	4.374949018920373
C=CC(F)C1(C(=O)NC(O)(CC2CNCCN(C)C2C)C(C)N)N=CC(Cc2ccccc2)=NNCC(=O)N1C	0.019700000000008044	0.2120531147325124	5.9669795365305776
C=CC(N)=NC=NC(N)OC(N=CC#N)NCc1ccc(Oc2ccccc2)cc1C	2.585300000000001	0.29006884730117505	4.474047818528923
C=CC(N=CC(=O)NC(C)(C)F)C(=O)NC(Cc1ccccc1)C(=O)NCc1ccncc1C	2.1809199999999995	0.2671041876634743	3.8845640408564606
C=CC(N=CC=CC=COC(F)C=CC=COC)c1ccc(N2CCN(C(=O)C=CCN(C)C)CC2)cc1NO	4.650400000000004	0.08162551504922114	4.875468371411005
C=CC(NC=CC=CC=CF)C1CCC2OC(=O)c3ccccc3C2C1	4.806600000000004	0.45318821265703607	4.668642110851994
C=CC(NCCC(C)N1CCN(C)C(C)C1)=C(Br)C=CNN=Cc1cncc(C(=O)NOC)c1	2.606600000000001	0.21573574640798795	4.503958538229188
C=CC(O)=C1C(F)=CN(CCC)C=NC2=C(S(=O)(=O)NC3CCCCCC3)C(C(F)(F)F)=C21	5.275600000000005	0.30238558396938237	3.8589071992442747
C=CC(O)=CC(O)=CC(=O)CC=CC=CC=COC(=CC=O)N1CCOCC1	3.0306000000000015	0.24340828482705268	4.230503357710375
C=CC(O)=CC(O)Oc1cccc(C2=CC(=CO)C=C2)c1	3.4068000000000014	0.4400781836015187	4.035123484050354
C=CC(O)=CC=CC1c2ccc(O)cc2CCC1NC=O	2.7207	0.44241894152103445	4.306017248218716
C=CC(O)=NC=C1C2NCN=C2C1Nc1cc(OCc2cccc(F)c2)ccc1C=N	3.5931700000000015	0.38787707388938014	4.600615242116572
C=CC(O)=NC=CC=CC(=C)C=CN=C(O)C(C)OC(C)(C)C=CC1CC1	5.375100000000005	0.22199039367173307	5.105204164474978
C=CC(O)=NCC1CCN(CC=C2C=CC=CC=c3ccn(S(=O)(=O)c4ccccc4)c3=C2)CC1	3.1930000000000023	0.47889162330737595	4.1532521679813446
C=CC(O)=NCCCCN(CC)C(=O)CCCC(=O)NCC=C1CCOC=CC(n2cc(Cl)c3cc(Cl)cnc32)C=CC1=O	5.927600000000006	0.11374592159401391	4.876569182063053
C=CC(O)=Nc1c(C)nc(-c2ncccn2)nc1NC=C1C=C(CS(=O)(=O)NC2CCC3CCC2CN3)C=C1F	3.555220000000002	0.2634406829477261	5.651847176357458
C=CC(O)=Nc1cc2ccc1c(OCC)cc1nc(NC3CC3S(=O)(=O)c3ccccc3)cccn2-1	5.224900000000003	0.25262867625954155	5.044356385170767
C=CC(O)=Nc1ccccc1CC1CNC=C(C(N)=O)C(c2ccc(OCCCC(F)(F)F)cc2)=NN1	4.059300000000002	0.21607646010025233	4.065891879444381
C=CC(O)=Nc1ccccc1NC1=CC(N(Cc2cccnc2)C(=O)c2ccc(O)cc2N)C=N1	4.192300000000001	0.2222664037328705	3.99251005678561
C=CC(O)CCC#CCC(N)=NC=Cc1sc(NC(C)=O)nc1C	2.4584200000000003	0.30543837521770645	4.26617293784644
C=CC(O)CCCCCC1(C)C(O)CCC1(C)C1CCC(=O)C1CCCC(C)C	6.072700000000007	0.3052289434598648	4.5196873294085425
C=CC(OC)=C(C=CN=CC(C#N)=CNc1cc(OC)c(Cl)cc1Cl)OCCCN1CCN(C)CC1	5.103980000000004	0.1239502157789585	3.7066347941548488
C=CC(OC1CCOCC1)=C(C=CN=CN=CNC12C#CC(=CC=C1)C2)OC	3.0280000000000014	0.21989158648287435	6.168193140878665
C=CC(OCC1CC1)=C(C=CN=C(NC)Nc1c(Cl)ccc(CNC(=O)C(C)(C)C)c1Cl)C(=O)N1CCC(N)CC1	4.973100000000004	0.09828696805141383	3.7828928080047746
C=CC(OCCC1CCC1)=C(N=CN=C(N)N=CNC)c1ccc(OC)nc1	2.742300000000001	0.2791485258127021	3.975797223338418
C=CC(OCCO)C(CCOC)C1=C2C=CC=C(C2)c2ccccc2C2=NCCN2N1	3.0806000000000013	0.6001409660770137	5.64832255682236
C=CC1(C(=O)C=CN(C(C)=O)c2ccccc2)C=NC1=CNC(=O)C1=CC=COC1	2.8070000000000013	0.5601553271187762	4.582331311802346
C=CC1(C(=O)NC2=NN=CS2=C)C(N2CCCC2)=CC=CC2=CC=COC21	2.677200000000001	0.6028273373818759	5.479676482374964
C=CC1(C2CCN(CC(O)c3ccc(C#N)cc3)CC2N)CCNCC2=CC=COC21	2.2454800000000006	0.6327443134669423	4.815183481575255
C=CC1(C=C2NC=NC(C#N)=NC(N3CCCNCC3)=C2C)C=CC=CNC(=O)NC2=CC=COC21	2.30218	0.4537429029059036	5.816529846680892
C=CC1(C=CC(Cl)=CNC=O)NCCOC(CCO)C1=C	1.2206000000000004	0.37546386662417536	5.235378620335787
C=CC1(C=CC(F)CNCC(O)C(F)F)C=CN=CNC2=CC=CC(=O)N3CCNC(C)C231	1.4266999999999996	0.40757914332851786	6.281490161999179
C=CC1(C=CC=CN=C(N)N(C=O)c2cccc(C(C)(C)C(=O)O)c2C)C=C(F)C1=COC(C)C	5.052920000000005	0.12146043649707347	4.924546757276608
C=CC1(C=CN=C(C=O)NCCC(C)CN(CCC2CCCO2)S(C)(=O)=O)C=C(C=CC=CN=C(O)OC)c2nc(C)ccc21	4.3987200000000035	0.08913931892577756	5.495039718897174
C=CC1(C=CN=C(N=CC)NC(C)c2cccc(C(F)(F)F)c2)NCCCC(C(O)=NCCC)C1=C	6.163500000000005	0.22565576748379126	5.042754859693629
C=CC1(CCNc2cn(CCCC)cc2C(F)(F)F)OC=NC=C(C=C2OC(N)=CN2C=N)C1CC	5.540670000000005	0.2078440239976643	5.350250077536681
C=CC1(CNS(=O)(=O)CC2CC2CC)CCNCC=CC=CCn2cc(cc2C(=O)O)C12CC2	3.461500000000002	0.4877814420153141	6.6922214472052275
C=CC1(N2CCOCC2=N)C(F)=CC=CNC2=CC=CN=CC21	2.2891700000000004	0.7688926430749242	5.250989482305953
C=CC1(N=CN=C(N)N=CN2CCCN2)C(=C)C2COCCCN1C2	0.35860000000000136	0.43607196846150786	6.276390653781046
C=CC1(NC2=CC(OCCCNCCN(C)CO)=N2)C=CC=CC2=CC=CC(=O)NCC(O)C21	0.34770000000000245	0.16832589281966193	5.533399920565708
C=CC1(NCc2ccccc2C(N)=O)C(Cl)=CN=CNC2=CC=CN(C(C)O)CC21	2.1793000000000005	0.520929989024111	4.866209844906578
C=CC1(Nc2ccc(N3CCN(C(=O)N(C)C)CC3)cc2N)SC=Cc2cccc(C)c21	4.549220000000004	0.5296184896947419	3.777597121007603
C=CC1(Nc2ccc(N3CCOCC3)c(Br)c2C)N=CC=COC23C=CC=CN=CN(N2)c2ccc(cc2)C(=O)N1C3	4.735620000000004	0.47212526362138535	7.256590135346567
C=CC1(Nc2nccc3ccccc23)CCNCc2cccc[n+]21	2.966500000000001	0.5762788315749415	3.826807380868207
C=CC1(c2cnn(CCO)c2C)C=C(Cl)C=CC(O)=NCC2=CC=CN=C1C2	3.5414200000000022	0.7606790231801224	6.001630068401439
C=CC12C3=CC(C(=O)NCC4CC4)=CN(C(=CC)CC(CCCCNC)CC3)C1C=CC=C2OCCN1CCC1C	5.837600000000006	0.2190697008999666	6.322398584637755
C=CC12C=CN=CN(c3ccccc3)N=CC(c3ccccc3)(CN1)C2	3.890500000000002	0.8597914534138509	5.544646364661645
C=CC12CCNCC1NC(=O)CC1=NNC(=CC=CC1)CC(C(F)(F)F)=NC2	2.2234000000000007	0.5960940035220004	6.3415375371231315
C=CC12SCCCC1CNC2(C)C=CC(=O)C(=O)NCC(=O)NC(=CC=CN)CCl	1.3691000000000009	0.1380596600798686	5.35787739422473
C=CC1=C(C)C=NNC(=O)N(C2=Cn3cc(C)nc3NC2)C2SC1=C1C2CCC1N(C)CCc1ccc(Cl)c(Cl)c1	6.515820000000007	0.38990354426384055	6.3568140337396
C=CC1=C(C)N=CC=Cc2cc(C)cc(c2)N1Cc1ccc(N)nc1	4.493920000000003	0.901625572557582	4.567726098571331
C=CC1=C(C)c2ccc([nH]2)C1=CC=CC=COC1CC2(CCCC2)COC(CS(C)(=O)=O)CCNC1=O	4.726500000000003	0.3956172466085091	6.370709418209566
C=CC1=C(C2=C(OCC)CNC2=O)SCC(CCc2ccccc2)=CC1C	4.789000000000004	0.6903404606861592	3.9311083534367013
C=CC1=C(C=CC#CCCNCCC)C=CC(C(=O)NC2CCC(C(F)(F)F)NC2)=CC=CNN=C1	3.8027000000000024	0.30150652226573826	5.366707257053326
C=CC1=C(C=CC(=O)NCc2noc3cc(OC)ccc23)OC(c2cc(C(F)(F)F)ccc2C(C)(C)CO)=NN=C1	5.200400000000006	0.3427793026995488	3.779496834898933
C=CC1=C(C=CC(C)NC(=O)c2cc[nH]n2)CCc2cc(NS(=O)(=O)C(F)(F)F)ccc2CNC1	3.564300000000001	0.455606882599029	4.568140030163335
C=CC1=C(C=CCl)CNCCNC(c2ccccc2Cl)O1	3.7406000000000015	0.888126721852552	4.411769762270886
C=CC1=C(C=CN2CCCNCC2)CN(S(=O)(=O)c2cccc3cccnc23)CC1	2.9208000000000016	0.7995613219151004	3.2143647489185625
C=CC1=C(C=Cc2nc(N)ncc2C)C=CN=CNC(=NCCN2C=CCC3CC(O)CC32)C=CN1	2.8264200000000006	0.48738505757387524	5.958016618079366
C=CC1=C(CC2CCC2)C=COC1=CCCOC1C(=CCCCCC(=O)O)C=C1C(=O)O	5.458300000000005	0.36958912413970507	4.453917121007604
C=CC1=C(CCC2CCc3ncccc32)C(OCc2ccc(OCCF)cc2)C(O)C(O)C1O	3.4042000000000017	0.4940778409543443	4.509631435935976
C=CC1=C(CN2CCCC(c3ccccc3)C2[NH])c2ncc3c(c21)CCNC3	3.626100000000001	0.8929263921568996	4.1529638035427965
C=CC1=C(N2CCC(F)(F)C2)N=C(N)C1=CN=Cc1cccc2nccn12	2.746500000000001	0.8438347068196382	4.002806081718141
C=CC1=C(NC2=CC=CC3=NC(C2)CN3C)CCC(C)CCCCCCC2CNC3=CC(=O)CCC3(C)C2CCC(=O)N1	6.285500000000006	0.36166112261194716	6.388673591477689
C=CC1=C(O)N(Cc2ccccc2)C(=O)C=CC=C1C1=C(Cl)C=CC(=O)NCCS(=O)(=O)N1	2.522800000000001	0.6032093888993793	4.195971708290722
C=CC1=C(OC)C=C(C)C=CC12C(=CC=COC)NC=C2Sc1ccc(OC(C)C)cc1C	6.9519200000000065	0.42237368250244545	4.949054377872288
C=CC1=C(c2cc3c(cc2C)N(C=CC=C(CC=O)CN(C)C(=O)C=CC(Cl)=CNc2cccc(Cl)c2)NOC3NC)C1	6.701920000000006	0.13057941400746476	4.92523236900835
C=CC1=C2N=C(c3nc(=O)o[nH]3)C=CN=C(N=C1N1CCCCC1CCC1=CC=C1)NC21CCNC1	2.3401000000000005	0.5871139887362646	6.661128044591634
C=CC1=CC(=CC)C=CON2C3=CC=CN=C(C(CC4CCCc5ccccc5O4)=Nc4cc(C)cc(Cl)c4C)C=C(OCC=NC3)C2=C1	9.743939999999998	0.29670865908570193	6.496867618137794
C=CC1=CC(=CC=CC(=O)O)CCCCCCCCCCCCO1	5.944800000000005	0.6500254382007095	3.4368723297588755
C=CC1=CC(=Cc2ccc(CC(=O)O)cc2OC)C(C(=O)N(C)CCOC)C=C(C(F)(F)F)C=CNC(=O)N1	3.8118000000000016	0.43146341219261547	4.633115215376736
C=CC1=CC(CN(C)C(=O)C2CC2)=CC=CC(=CC2=CC=CC2)C(=O)Nc2ccc(OC(F)(F)F)c1c2	6.270400000000005	0.4610179047387906	5.019565292798394
C=CC1=CC(CNCC2CCOC(c3ccccc3)CC2=C)CC1CCC1=CC=C(OCCC)OC1	7.053400000000008	0.31930432621980775	4.990970522060427
C=CC1=CC(NCCCCCNC2=NN(C)C=NC2)=NN2C=CC(c3cccs3)=CC1=C2	3.9209000000000023	0.5929700926178573	5.45699031494023
C=CC1=CC2=CC(=CNC)C(CCOC)(NC(=O)COC1=CC=CCl)C(OCC(C)O)=CC=CC#C2	3.541100000000002	0.4094755303867363	6.730848971061024
C=CC1=CC2C(=CC(=O)N2c2ccc(Cl)cc2)C=C1OCCCN(C)CC1C=CC=COC(=O)NCCCCCCC1	7.096500000000008	0.3102792950194457	4.999292006430065
C=CC1=CC=C(OC2CCN(C(C)=O)CC2)C(NC2CC2=N)c2cnc1nc2N1CCOCC1	2.2303699999999997	0.6653800361654892	5.44415349044869
C=CC1=CC=C2CCCC3(C)C2CCC3C(C)CCC2OC(=O)C(=C)C2CCCC(C)C(OCC(N)CCC)OC1	8.06240000000001	0.2595976021684892	6.768901939634015
C=CC1=CC=CC(=O)NCC(N2CCC(C3CCCN3)CC2C)=C(C(N)=O)C=NC=CC=C1	2.517400000000001	0.6140240996077995	5.381456313802677
C=CC1=CC=CC(C2=NNc3[nH]cnoccc3NC(=O)[SH]3CCCCC23)N=NOCC2CNCCN2Cc2ccccc21	5.359800000000004	0.2854881677011793	6.366140692448042
C=CC1=CC=CC(Cl)=CC2=Nc3ncn(C)c(=O)c3C1c1c(F)cccc12	4.290400000000003	0.7416316235667537	5.248246148673194
C=CC1=CC=CC(c2ccc(F)cc2)=Cc2nc(Nc3ccc(N4CCNCC4)cc3)nn2C=CC=C1	5.820100000000005	0.47009667789186166	3.9324367833583924
C=CC1=CC=CC2=C(C=CCC=C2)C(NC2C=CC(C)C=N2)C(O)=CC=CNS1(=O)=O	3.8748000000000022	0.5847094606247373	6.0953230562206135
C=CC1=CC=CC2=CC(=CC(=O)N3CCNC(=O)C3C(N=C)(N3CCOc4cc(C5CC5)ccc4C3=O)C=CC=C1)O2	3.7151000000000023	0.5623594969527065	6.274305954366427
C=CC1=CC=CC2C3CCC(C)CC(C)(C)C3CCC23CC(CC(O)CC)C(C)(C)C(C)(O)CC3C(C)(CO)Cc2ccccc21	9.806299999999997	0.30351943247092134	6.479555848010027
C=CC1=CC=CC=C(C(O)=NC2=CC=CC2)CCN(CC=NC(O)=CC(N)=NC=CO)CC(C)OC(C)(C)OCCC1	5.882000000000005	0.1595160835984515	5.6468774561141055
C=CC1=CC=CCC(C(=O)NC=CC=CN2CCC(=O)OC2)=CCCC2CC(CO)Cc3cc(O)ccc3C2CC1	5.555800000000008	0.31258966144148215	5.407577186063651
C=CC1=CC=CN2N=NCC(=N2)C(C(O)=NCCCC23C=NC(=CO2)CCCNO3)=CC=CNC1	3.3850000000000007	0.3050458365120634	7.2871261660382105
C=CC1=CC=COCC(C)(C)C(C=CC2=NC=C(OC)[SH](C=C)C2)=CC=CC2CC=C1C2=O	6.267700000000007	0.4890992460522194	6.797772702588306
C=CC1=CC=CS(=O)(=O)CC(C=C(N=C2NC=CC2=C)c2ccc(F)cc2)=CC=CNC1=O	3.849000000000002	0.7101867521955607	4.731650319791424
C=CC1=CCC=NNC(C2CCCCC2)=CCc2c(-c3ccccc3)cccc2S1(=O)=O	6.183000000000007	0.6120932777071117	3.9380350366403585
C=CC1=CCNC(CCCNCC2CC=CC(F)=Cc3[nH]c(=O)c4c(c32)CCCC4N2CCNCC2CC)=N1	4.2314000000000025	0.35656424370207285	5.096103689117056
C=CC1=CCOC(NC(N)=NC(N)CCO)=NC=NC1=C1OC(C)CC1C=O	-0.079699999999999	0.2903581187949596	5.859761136118963
C=CC1=CN=C(C2CCOCC2)N=CN(CCN)C=CC1=CC=COC	2.784200000000001	0.7429441267845435	4.656427944998404
C=CC1=Cc2c(ncn2-c2ccccc2Cl)C=CC=C1C=CC(=O)NCCc1cccs1	6.024900000000005	0.438611588490426	3.4131126108822887
C=CC1=NC(Cc2cccc(N3CC(C)OC(C)C3)c2OC)=NNC=C1CCC1=CC=COC1	4.529400000000003	0.6148781932231533	4.778111149978342
C=CC1=NC=CC(C2=CC=COC2)C=Cc2ccc(-c3ccncc3)cc2N1	5.372000000000004	0.7929721200779835	4.666009423294707
C=CC1=NC=NC(Nc2ccc(OCCN3CCCCC3)cc2)=CC=C1C(=O)Nc1cccc(Cl)c1N	5.274200000000005	0.3919531463405777	3.2739765276534856
C=CC1=NN(c2ccccc2)C(Nc2ccc(N3CCN(Cc4ccsc4)CC3)cc2)=NC=C1	5.414100000000006	0.5251998160005454	3.0340971624915616
C=CC1=Nc2cc(ccc2N)C(C=C)(C2NCC(O)C2=N)C=CC=CC(O)=N1	2.3435699999999997	0.4091206420888151	6.515253287624295
C=CC1=[SH]CC(=O)NCC2OC(=CSC(O)CCN1)Oc1ccccc1C2=O	1.3882999999999996	0.3085172736463685	6.188371974805702
C=CC1C(=CC(C)=C(F)CF)NC(=O)n2nc(C(C)C)cc2OC1=CC=CC12CCNC(=O)C(=CN1)N2	3.5462000000000007	0.4344051201812223	6.343980822514027
C=CC1C(=CC=CC(=O)NCCC(=O)O)CN(c2ccc3c(c2)CCO3)C23CC4CC(CC(C4)C12)C3	4.512100000000005	0.43612314264102237	6.055987766354594
C=CC1C(=CC=CC)NCCN1C(=O)C1=CC(=O)c2ccccc2S(=O)(=O)OO1	1.8501	0.5925888080524067	4.497728676201268
C=CC1C(=CC=CC=CC(=O)NCCC(=O)O)C=C1CNC1CC(NC(=O)N(CCc2ccc(F)cc2)C2CCCCC2)CC1C	5.841100000000006	0.11035719826537836	4.636587432062482
C=CC1C(=CC=CF)C=CC=NN(C=CC(=N)NCCN2CCOCC2)C1=C[N+](=O)[O-]	2.5866700000000007	0.2015350170369492	4.863586844451826
C=CC1C(=CC=CN(Cc2ccc(-c3ccccc3C(=O)O)cc2)C(C)=CC)C(=O)NC2C(C)NC(C)C12	5.514600000000005	0.32144494807625257	4.868357582076948
C=CC1C(=CC=CN)C=CC=C1Nc1nccc(-c2ccc(N3CCCC3)nc2)n1	4.205400000000003	0.7099328079439922	3.9428713344267816
C=CC1C(=CC=CN2CCNC2)C=CNc2nc(NC3CC4CCCC(C4)C3)ncc21	4.368900000000004	0.6173738278378418	5.649408840270347
C=CC1C(=CC=COC(=O)NCc2cccnc2)C=C2N=CC(Oc3cncc(C(F)F)n3)=CN21	4.191900000000003	0.448373076273758	4.582471969961544
C=CC1C(=CC=COC)CNCC1c1[nH]cc(C(=O)C2CC2C)[nH]cnc1CN=C1CC2C(F)CCN2C1	4.033500000000003	0.272061756843144	5.725979406906564
C=CC1C(=CC=COCC23CC=C2c2ccc(OC)cc2C3)S(=O)(=O)CC1(CCOC)C(=O)NO	3.1979000000000006	0.21920153828426048	5.13244061279131
C=CC1C(=CC=COc2cc(N=CC=CNC34CNC(=N3)C4F)ccn2)NC(=O)C1C1=CC=CC(OC)N=N1	3.139900000000001	0.24179990117054773	6.98872850397005
C=CC1C(=COC)C=C1C=NN(Cc1ccc(F)c(F)c1)CC1CCN(CC(C)(C)C)CC1	5.783200000000006	0.20354596363428545	4.056166189896075
C=CC1C(=COc2ccc3c(n2)C=C(C)CO3)C=C1C(=O)N(C)C1CCN(C(=O)N2CCC(NCCC(F)(F)F)C2)CC1C	4.787300000000004	0.33462183794967637	5.162825986372095
C=CC1C(=O)C=CSCCN1C(=O)OCc1ccc(COCC)cc1Cl	4.199300000000004	0.6754617126422225	3.6008362484757495
C=CC1C(C(O)c2cccc(Cl)c2CCC)CCC2N1C2(CC=CCO)NC1CC1	4.361600000000003	0.38100209171263855	4.972375165065623
C=CC1C(C2CCN(C3CC3)CC2C)=CC=CN1S(=O)(=O)C1=CC=CC2=NC=C(C(O)=NCCOC1)C2N	2.839500000000001	0.5185755709706211	6.536000191610094
C=CC1C(C2CCN(CC(=O)O)CC2C)=CC=CN1C(=O)C1=CC=CC=NCCCNc2nccn2CC1	3.521700000000002	0.5784908849534861	5.418030783032339
C=CC1C(C=COCCC2C3=CC=C(NC(=O)NN(C)C)C=NC2=C3)=NCC(=O)NC1CN(CC=CC)Cc1cccc(C(=O)O)c1	3.6091000000000024	0.09902266618830766	6.0188057545149185
C=CC1C(C=COCc2c(-c3ccccc3Cl)noc2C)=C1C=C1C=CC=CC(C(=O)O)=CNC1	6.056620000000004	0.3469836075481195	4.8034003584741995
C=CC1C(C=Cc2nc3nc(C(=O)CC4CC4)cn(C4=CC=CCN5CCNC4CC5)nc2-3)=C1NCCNC(CCN(C)O)COC	2.823700000000003	0.0878346440490759	6.507843923453143
C=CC1C(CC2=CC=COC2)NCCN1C(=O)C(C)Cc1ccc(C(F)(F)F)cc1C	4.407820000000004	0.6748220388087629	4.463055999287269
C=CC1C(CCCCOC=CC=CN=CC=O)NCCC1NC(=O)Nc1cccc(C(F)(F)F)c1C	5.152020000000004	0.09130213582722463	4.7235821393446695
C=CC1C(CNCC2=CC=CC3Cc4c(O)cc(F)cc4CCC23)N1C(=O)N1CCC(N(C)C)C1C	3.7214000000000027	0.4676039968805413	5.202696482160449
C=CC1C(F)C(O)CCN1C1CC1COC1(F)Nc2cnc(cn2)C=CC=C1C1CCC1	3.629500000000003	0.5159151087405897	6.735679018534365
C=CC1C(N(C(=O)NC=CC=CC#N)c2ccc(-c3ccccc3)cc2)CCN1C#N	4.5730600000000035	0.32776463582691806	4.177476780578109
C=CC1C(NC(=O)N2CC3CC2COC3C)=CC=C1OC=CC=CC(=O)NC1Cc2ccncc2C1	3.153900000000001	0.2662704815552648	5.8489925603164
C=CC1C(NC(=O)Nc2ccc(CNC(=O)c3ccccc3)cc2C)=CC=C1C1C=C(OC)C=C1OC	5.363020000000005	0.4069651968412682	3.9058232973084595
C=CC1C(NC2=C(OC)C(CCCNC)=C2)COC1NS(=O)(=O)c1cccc2ccccc12	3.0324000000000018	0.34636870292431665	4.278615763341584
C=CC1C(NCCCOC2=CC=CCCCNC2)Cc2ccccc2N1c1ccc(Cl)c(F)c1	5.916300000000006	0.3624130410449124	4.4057233831640055
C=CC1C(Nc2ncc3c(n2)-c2c(nn(C)c2Cc2ccccc2)CCC3CCl)=CC=C1OCCN(CC)CC	6.090400000000007	0.21421142746711389	4.379647617866741
C=CC1C(O)CCN1C(=O)C1CCCN1S(=O)(=O)C=CC=CC=CC=CC=O	1.3096	0.28383067348640967	4.604849781175936
C=CC1C(O)CN1Cc1ccccc1-c1ccc[nH]c(=O)c2cc(C(F)(F)F)nn2c2c1C=CON=CNC2	3.5977000000000015	0.43861224100851304	5.138625153875439
C=CC1C(OCC(=CNCC(=O)NCCC)CCl)CCN1c1cccc2cccnc12	3.6232000000000024	0.41068397894079633	4.020739874787272
C=CC1C(OCC(C)NC(=O)C2=CC=COC2)=CC=C1c1nc2cc(OC)ccc2n1C#N	3.448780000000002	0.6265056903208794	4.555128740149076
C=CC1C(OCCCCCCCNc2cc(CCCC)nc3ccccc23)CN1C1=CC=CS(=O)N1	5.817200000000006	0.23449750896766278	4.423288086466855
C=CC1C2=CCNC=NC(Nc3ccccc3)=NC1(NCCC1CC1(F)F)OC=C2	3.6472000000000024	0.6230075561134486	6.1871318164319
C=CC1C2C=Cc3cc(ccc3OC3=CC1NCCCNCCCCNCCCCCCOCc1ccc(O)cc1C3=CC=CO)OCCCCCOC2	8.23300000000001	0.15354677610237946	6.593736781747539
C=CC1C2CCC(C(COC(=O)c3ccc(N)cc3C)NS(=O)(=O)C3=CC=COC3)C2CC1(Cl)Cl	4.472020000000003	0.2177096915693892	5.064853700513231
C=CC1C2CCCC(CC1NS(=O)(=O)C1=CC=CC(C)=NOC1)Cn1nc(C)nc1-c1ccccc1C2	4.552420000000004	0.5953446622263947	6.107101713461486
C=CC1C2NCCN1C(=O)C(C1=CNC=Cc3cc(=N)[nH]cc31)C=C(NCCNCCC=CSC)C2=O	1.292770000000001	0.2025029605530767	6.20984550940797
C=CC1C=C2C[N+]1(C)C=CC=CC=C2Oc1ccc(Cl)c(Cl)c1F	5.419900000000003	0.39486907948507344	5.746273264557856
C=CC1C=CC=C(C2CCC(F)C(F)CO2)N=NOC1=CC(O)=CC1=CC=C(N)N=CN1	4.122600000000002	0.44490926452554475	6.425221083055277
C=CC1C=CN=C(NC(=NNC)c2ccccc2Cl)C2(CCNC3CN(C)CCC3=O)CC(=COC3=CC=CC2C3)C=C1	5.098300000000005	0.17466385369734727	6.993577270993844
C=CC1C=Cc2c3ccnc2N(Cc2ccccc2)C(=O)C31	3.541000000000002	0.8093405290449887	4.646727119725393
C=CC1CC(F)(F)CC1N(CC1CCOCC1C)S(=O)(=O)C=CC=CC(=CC=CC#N)N=C	4.6248800000000045	0.19804858417439242	5.638880831621618
C=CC1CC(N(C)C)CCN1CCOC1=CC=CC(=NNC)c2csc(c2C(=O)OCC)N1C(=O)Nc1ccccc1	4.895200000000004	0.23021685089111354	5.478768673296628
C=CC1CC(N2CCC(N3C(=O)OCc4ccccc43)CC2)CCN1C(=O)NC1=CC=CC(=O)OC1	3.3331000000000017	0.5122249814310119	4.1422539946964445
C=CC1CC(NCC2=CC=COCCN(C=O)C(C)C2)NC=C(C(F)(F)F)C=CC(Cl)=CC=CC=N1	4.909400000000004	0.39607734330407246	5.990201280332574
C=CC1CC(Nc2cc(C)nc(Cl)c2CC)=CC=C1C(=NNC(C=CC(F)=CC(=O)NCCCCCC)=CC)C(C)(C)C	9.03552	0.03524536207734287	4.656525274715895
C=CC1CC(O)(c2ccc(F)cc2)CCN1C(=O)C1=CC=CS(=O)(=O)C(C)C1	2.8374000000000015	0.7850547001233309	4.491185514673209
C=CC1CC(O)CCC1C(CC1=CC=CN(C)CC1)NC(=O)CNC(=O)c1cc(C(F)(F)F)ccc1OC	4.057500000000003	0.4152582735216121	4.407414434429004
C=CC1CC(OC)CCN1C(=O)C1CC=CC=COCN1Cc1ccccc1C	3.8053200000000027	0.7101384950812226	4.626209166716743
C=CC1CC(Oc2ccc(C(F)(F)F)cn2)CCNC1C1=CC=CCN=C(O)CC1	4.634900000000004	0.6957152745584879	4.974625417441968
C=CC1CC(Oc2ccc(C3C(O)=NC(CO)c4ccccc43)cc2)CC1NC(=O)C1=CC=CC(C)(C)C1	5.562700000000005	0.4236186386909294	4.786609493059048
C=CC1CC(c2ccc(N3CCN(Cc4ccccc4)CC3)s2)CCN1C(=O)NC=CC=CC(C=O)CC=O	4.987900000000005	0.24433813135024157	4.53629633717696
C=CC1CC(c2nnco2)CCN1c1c(Cl)cncc1C1=CC=CC2=CNC1N2	3.3701000000000008	0.7505730477762919	5.73569506310753
C=CC1CC1(NC(=O)C1CN(C(=O)OCC2CCOCC2)CN1CCNCCC12CC3CC(CC(C3)C1C(=O)O)C2)C(C)(C)C	4.1071000000000035	0.21833468063904266	6.214267707515591
C=CC1CC1(OC(=O)CCC1CCC(Oc2ccc(-c3cc(C(F)(F)F)co3)nn2)CC(C(=O)NC)N1)S(=O)(=O)c1cccs1	4.520500000000003	0.2206514607607023	5.115623220446799
C=CC1CC1C(C(=O)N1CC(S(=O)(=O)C2CC2)C1)C1=CC=CC1	2.099	0.6995984511770178	4.611189870856507
C=CC1CC1C1c2cc(O)cc(C)c2C(=O)OCC1CC1=CC=Cc2ccccc2NCC=C1	6.404520000000006	0.41513768037269805	5.157552520994446
C=CC1CC1CC1(CN=O)C(=CC=CC#N)CNC(=O)CCCC1CNC(=O)c1ccc2cnc(Cl)cn12	4.604980000000004	0.27567625477466495	5.747670582271439
C=CC1CC1CC1=CC(C(O)CN2CCC(O)CC2=C)C=CN1S(=O)(=O)C=CC=COC	2.8629000000000016	0.2947951909164801	5.70750098450017
C=CC1CC1CC1C(C=CC=CC(=O)N(Cc2cccc(C#N)c2)C(=O)NC23C=CC=C(C2)C3)N(CC2CC2)C(N)=S1C	5.357480000000005	0.15529710941082667	6.329546409414485
C=CC1CC1CNC1C=NN(C)C(C#N)=NC(NCc2cccc(-n3ccnc3)n2)=C1	1.831879999999999	0.6373375145108158	4.944186768518039
C=CC1CC1N(C)C(C)C(=O)NC1=CC=CC1	1.8412	0.7335712835441329	4.40662526050415
C=CC1CC1NC(=O)CCN1CN(C(=O)C(C)C)C2CC1CCN2CC1CCc2ccccc21	3.3454000000000024	0.5998020020021559	5.266895599885644
C=CC1CC2=CC(c3ccc(CN4CCCC4N4CCCC4)o3)=CC=CN1C(=O)C2=Cc1ccccc1	6.004900000000006	0.3652876289009721	5.505338974427863
C=CC1CC2=NC=CC3=NC=CNN=CC3N(C=CC=C(C(=C)Cl)S(=O)(=O)C(CC(=O)O)C(=O)O)CCC1O2	2.5580000000000007	0.2750190069819893	7.023822949206947
C=CC1CC2N(C(=O)CC3=CC=CSC3)CCC1N2S(=O)(=O)c1cccc(OC)c1C	3.704220000000003	0.6057812134235674	5.194373227307597
C=CC1CCC(C2CCN(CC3=CC=C(F)C=C4C=C3C=CN4)CC2)CC1NC(=O)C=CC=CC(=O)C(ONCC)N(C)C	4.616400000000003	0.09294367920505113	6.10641551504585
C=CC1CCC(O)([S+])C(=O)N1N=CC1=CC=CC1	1.2710000000000001	0.4734623337925683	5.24830424021914
C=CC1CCC1C1(CC2CC(C)CN2C(=O)C2=C(F)C=COCCNC(=O)C2)CCC1	4.269800000000004	0.6629341625353032	5.45072014922574
C=CC1CCC1n1nnc(-c2cccc(S(N)(=O)=O)c2)c1C1=CC=CC1	3.0729000000000015	0.8212358498685878	3.968574095790677
C=CC1CCCC1C(C(=O)NNC1=CC=CC1)c1cc(Oc2ccc(C(=O)C3CC3)cc2)cnc1CN=N	6.148070000000005	0.13679133371507896	4.5896488130304105
C=CC1CCCCC1NC(=O)N(CCCC=CC=C[N+](O)=C(C=O)COc1ccc(Cl)cc1)CC1C=Cc2ccccc21	7.177500000000008	0.03507616190899717	4.688129659930581
C=CC1CCCCCN(CC2=NC(N)=NCNC=CC=CC2)S(=O)(=O)C1=CC=COCC	3.204900000000002	0.46625997950940884	5.285549625570241
C=CC1CCCCN(N=CC=CC=CC=C2C(=O)C=C2C=CN(C=CC=N)c2ccc(F)c(F)c2)CCCOc2ccc(Cl)c(C(=O)C3CC3)c21	9.452569999999998	0.07800678607590725	5.233894102007529
C=CC1CCCN1CCS(=O)(=O)C1=CC=CC12C(N)N2C(=O)C(=CCC#N)Nc1cc(C(F)(F)F)ccn1	2.694580000000001	0.2735858264449373	5.5687210218318794
C=CC1CCCN1CN(CCCN1CCC(c2coc3ccccc23)CC1)S(=O)(=O)C=CC=CC(=O)NO	3.817300000000002	0.13809474208445016	3.928101564270543
C=CC1CCN(c2ccc3ccccc3n2)CCN1C(=O)C=CC1=CC=COCC1	4.2447000000000035	0.567744316518255	3.6699746561051017
C=CC1CN(C(=O)CCCc2ccccc2C)CC1NC1=CC=CC2=CC(=O)C(C)=CC=CCOC21	4.770820000000004	0.5666433765498824	4.980118301310251
C=CC1CN(C(=O)OCC2CCC2)CCCC1N(Cc1cn[nH]c1)C1=CC=CC1	4.2588000000000035	0.6997915623442221	4.172025669814385
C=CC1CN(C)CCN1C(O)=NC1=CC=CN2CCCN3OCCCC(F)(F)C12NC3=O	1.8878999999999992	0.3783156159160987	6.831681917223674
C=CC1CN(C)CCN1CCCOC1=CC=CNC=NC=CC(=O)NC1(CC(C)C)C(=O)NC1=CCCC1	2.823000000000002	0.30038702425848934	5.366814621264177
C=CC1CN(C2=CC=C(CCC)c3cc(C)nc(O)c3C=C2)C(=O)c2c1c(C(N)=O)nn2C1=CC=COC1	4.295620000000003	0.5577324352202848	4.7911885705164625
C=CC1CN(CC(O)c2cccc(Cc3ccccc3N)c2)CC1CC=CC=CCC(O)=CC=CC#N	6.041280000000007	0.10970374506301823	4.508879283845934
C=CC1CN(CC2C(F)CS(=O)(=O)N2C)CCN1C12C=C(OC)C(=COC1)C=NC=N2	0.393900000000003	0.560198817338324	6.316275685637055
C=CC1CN(CCO)CCN1C(=O)C1=CC=CNC2=C(C(=O)O)C=CC(=CN=CN1CCNC)C2=N	0.04017000000000365	0.29702071543787595	5.784520327524675
C=CC1CN(CCOC(C)=O)c2c(O)cc(OC(C)C)cc21	2.8321000000000014	0.6467052088529126	3.51909258195227
C=CC1CN(Cc2cccc(F)c2)CCN1CC(=O)NC1=CSCC=C1	2.7585000000000006	0.7781185675542225	3.611789175767635
C=CC1CN(S(=O)(=O)C2CCCC2)CCC1C(=O)C=CC=COCC=O	2.2374	0.1527810068426457	4.369103597684564
C=CC1CN(c2ccc(OC)cc2OC)CCN1C(=O)C1=NNC2=CC=COC1C=C2	2.2188	0.7337698078949003	5.056666970777677
C=CC1CN(c2ccc3ccccc3c2)CCC1CNC(=O)C=CC=COCC=O	3.869900000000002	0.17214389208606887	3.844790465002551
C=CC1CN(c2cccc(Cl)c2Br)CCN1CC(=O)N1CC(F)(F)CC1C(=O)NC=CC=CC(=O)O	3.2860000000000005	0.27560928082954816	4.3189194062080105
C=CC1CN(c2cccc3ccccc23)CCN1CCCOC=CC=COC=CC=O	4.679700000000004	0.1323695498550754	3.8417626494160917
C=CC1CN(c2ncccn2)CCN1CC1=CC=CNC(=O)N2CNC1CNCc1cccc(c1)C2	1.8376000000000017	0.5685969317569338	6.187653236788232
C=CC1CN(c2nsc3ccccc23)CCC1NCCCOC1=CC=C1	4.127200000000003	0.5623281011093748	3.8426303765653795
C=CC1CN2CCC1C1=NNC(=CC=CC1)CNC1(CCC1)N1CCC2CC1	2.8477000000000015	0.6857106617617602	6.89045201132419
C=CC1CNCC1NS(=O)(=O)C1=CC=CNC(=O)C2=CC=NN(CS2)C12CCCCC2	1.7860999999999998	0.5495294313954763	6.693997793728318
C=CC1CNCCN1C(C=NNC=CC=CC(=O)O)=Nc1ccc2ccccc2c1	3.0595000000000017	0.16512086578860619	4.035289039997072
C=CC1COCC2CC1CN2S(=O)(=O)C1=CC=CS(=O)(=O)C1	0.6651000000000005	0.7022872690795063	5.476818197237567
C=CC1COCCC1NC[N+](C)(CCCNC(=O)C(Cc1ccccc1)NC(=O)NC1=CC=CC(=O)OCC1)c1ccccn1	2.9607000000000037	0.0843374993799309	4.780011216198271
C=CC1COCCN1c1ncnc(C)c1C#CC1=CN=CC1	1.88612	0.6171900645537846	4.296940370413807
C=CC1COCN(S(=O)(=O)C2=CC=COC2)Cc2ccc(OC3CCN(C(=O)C4CCCN4)CC3)cc2C1C	3.261400000000002	0.536529401653568	5.031079884367834
C=CC1Cc2cc(-c3ccc(C)c(F)c3)ccc2CC1(CN)NC(=O)N=CC1=CC=COC1	4.650120000000004	0.5195665106989701	4.463063601032873
C=CC1Cc2cc(-c3cccc(OC(=O)CCN=CC)c3)nn2C(Cc2ccc(Br)cc2)C1	6.231000000000005	0.15755015436840678	4.001073389989717
C=CC1NC(C)CC1NC(=O)NC1=CC=COCCC2=C(C(F)(F)F)C1NC=N2	2.2249999999999996	0.5367410238179264	6.580126829765544
C=CC1NC(COCC2CCN(CC3CC3)CC2)=C1CC1C=NC=CC(=O)NN1	1.5145000000000004	0.5125625348657954	4.674998746737462
C=CC1NC2COCOC1C(O)=CC1Oc3c(O)cccc3C1C2	1.9680999999999993	0.6828950716707561	6.056109176289874
C=CC1NCc2nccn2C(C2C=CC=COC2)C#Cc2cnc(OC(F)F)cc21	3.518900000000002	0.6174580911886446	5.926159903321201
C=CC1OC(=O)C2CCCC2C2C=CC=C1C(=CC=C1C=CNC3(C)CCCN3CC1)C=C2	5.354500000000005	0.46020141142689747	6.651328161845133
C=CC1OC2(F)C=CC=CN(C=CCC(NC(C)=O)C2)C=CC(c2cccc(C(=N)N)c2)=C1c1ccccc1C(=C)F	6.770070000000007	0.2037973009001178	6.269451330588662
C=CC1ON(CCC(C)N)CCC1N(Cc1ccc(-c2ccc(C#N)nc2)cc1)C(C)=CC1C=CC=CC1	5.756180000000006	0.410644556372067	4.843198457011926
C=CC1c2c(C(F)(F)F)nn(C=CC=COC)c2C(=O)N1C=CC=C(CC)c1ccccc1CNC(C)=O	5.859000000000005	0.23912066448464184	4.509109807036952
C=CC1c2cc(C3CCCCO3)nc(C3=CC=CC(=O)N(C)CC3)c2CCN1C	3.8399000000000028	0.7322461894208125	4.357573683848543
C=CC1c2cc(C=CC=CC#N)cc(c2)CN1C(=O)Nc1ccc(-c2ccccc2S(N)(=O)=O)cc1	5.3687800000000045	0.27106832098387273	4.388405899587262
C=CC1c2cc(Oc3ccc(C(F)(F)F)cn3)ccc2C2CCCCN12	5.6604000000000045	0.6605127306137448	3.5200167153332975
C=CC1c2ccc(c(OCCC=CC=CC(=O)OC)c2)C2CCCN(CCCNC(=O)C3COCc4cc(Cl)c(C)cc43)C12	6.354220000000007	0.098158740866203	5.300471497463432
C=CC1c2ccc(nc2C2=C(N(C)S(C)(=O)=O)C=COC(c3cccc(F)c3)=CC(=O)NC2)-c2cc3c(F)cccc3n2C1CO	5.101800000000005	0.2826155685853567	5.951822243714427
C=CC=C(C#CC1CCC(COC(=O)C(C)(C)C)N1C1CCCCC1)C=CC=NN=CCOC12C=CC(=COC1)C2	6.099400000000007	0.10634934112988162	6.253316321809588
C=CC=C(C#CCN1CCCC1)C=C(C=CNN=CCC(=O)Nc1ccc(-c2cnc(C)n2C)cc1OC)OC	4.5637200000000036	0.13429643398543062	3.9077812405344305
C=CC=C(C(C)CC)n1nnnc1Cc1ccncc1	2.7319000000000004	0.7565664081845662	3.585642348092172
C=CC=C(C(N)=O)C(C)=CC12N=CN=CC(N)CC(ON)C(NC=N1)C1=CCC2C1	0.6522000000000021	0.2263581615928115	7.431240599203456
C=CC=C(C=C(F)C=CC(=O)NC(=CC=CNC1=NC=CCC(NC(=O)C=C)=CC=CCNC=N1)C(C)(C)CC)C(=O)NC1CCN(C)CC1	4.892000000000005	0.13820415387188661	5.252967632540008
C=CC=C(C=C(F)C=NC(C)=CNC12C=C3N=CC=C(c4ccncc4)C(=CC1)C2N3CCCN1CCOCC1)C(F)(F)F	5.916000000000007	0.19219307580170317	5.923038063928696
C=CC=C(C=C(N)N=CNN=CNC(=O)CCN(CC)CC)Cc1ccn(C)n1	1.2844	0.19981373209253953	4.104844408700712
C=CC=C(C=CC(=NNCC1=CC=C1)c1ccc2c(c1)OCO2)OCCN1CCOCC1	3.180100000000002	0.24932664689956363	3.544837683476133
C=CC=C(C=CC(=O)Nc1cc(C(=O)Nc2ccncc2F)ccc1CN)C(=O)N1CCC(C(F)(F)F)CC1	4.339700000000003	0.259273348923371	3.2302717247233135
C=CC=C(C=CC(=O)Nc1ccc(C(=O)OC(C)C)cc1)NC(=O)NCc1ccccc1C	4.624220000000004	0.29676397789583236	2.714904924996782
C=CC=C(C=CC(=O)Nc1ccoc1C=CC(=O)OCC)N1CCCC1CNS(C)(=O)=O	2.4341	0.2939397505456635	3.9245956689764876
C=CC=C(C=CC=C1C=Cc2c(C)ccc3cc(ccc23)NC(=NO)C1)C1(C)CC1	7.159820000000006	0.3270422454545919	5.5642476073988245
C=CC=C(C=CC=NC=CNc1nc2ccccc2nc1C(=O)N(C)CCC(C)C)OC(F)(F)F	5.864300000000005	0.24383997039314814	3.834800343518907
C=CC=C(C=CC=O)C(O)CNCCC=CC=Cc1cccc2ccc(=O)[nH]c12	3.305600000000002	0.23794572151292134	4.098580967417416
C=CC=C(C=CCCC(=O)NC(COCc1ccccc1)C(=O)NC1NCC2CCC(NC(=O)OCC)CNCC21)C(F)(F)F	3.475100000000001	0.19813726207385124	4.767915562750163
C=CC=C(C=CN=C(C=CC1=CNCC1)C(N)=O)CN1CC(c2cc(F)c(F)cc2F)=NO1	3.0410000000000013	0.33879727026459033	4.542546256316234
C=CC=C(C=CN=C(CC1(C(=O)O)CCCC1)NCC1=CC=COC1)c1cnn(C)c1C1CCCC1	5.654300000000005	0.2511738449416429	4.151140689344959
C=CC=C(C=CN=C(O)C=CNC1=CC=CC2(CC(=C)C(F)(F)F)C=CC=C2CCCNC1CCC(=O)O)C1CC1	7.130400000000007	0.08684265087180736	5.782277918426083
C=CC=C(C=CN=C1NC2(C=CC=COC2)Nc2ccc(C(=O)N(C)CCCCCCC(=O)NO)cc21)C=CN(C)C(=O)C=O	3.569700000000002	0.061840904799880546	5.350800591095842
C=CC=C(C=CN=CC(CC(C)C(=O)O)C1=CC=CC(=O)NCCC1)c1c(C)noc1C	4.564940000000003	0.4350506506316329	5.169934173782797
C=CC=C(C=CN=CNC=CC=O)C(F)(F)F	2.505300000000001	0.2562802433302277	4.630678956422496
C=CC=C(C=CNC(=O)NC12C=CC=C(C1)NC1=CC(=C2CNC)C=C1F)C(C)(C)C	4.410500000000003	0.4796033928235488	5.992021413799178
C=CC=C(C=COC)CNCCCNC1=C(Nc2cccc(OCCn3cccn3)c2)C(=O)N(c2ccccc2)C1=O	4.0008000000000035	0.09706838414023361	3.3281297215252668
C=CC=C(C=COc1ccccc1C=O)c1cnc2n1CCCCC2	4.584100000000004	0.4409665463681705	3.3083814785370222
C=CC=C(C=Cc1[nH]c(-c2ccccc2)nc1OC(C)=O)C1CCN(CC2CCOCC2)CC1	5.266200000000005	0.42868103697558263	3.2562076658495904
C=CC=C(C=NC=CC(=O)CSC1C=NN(C)C(C(=O)OC)=N1)c1ncon1	1.3546	0.26249255919392483	5.127020255309382
C=CC=C(CCCc1cccc(NC2(F)CC=NN(C=N)C=CC=N2)c1)NS(=O)(=O)c1cncs1	4.432470000000002	0.17679867629912632	5.230889281551121
C=CC=C(F)C=CCC(N)C(=O)NC(COCc1ccc(Cl)cc1)C(=O)NC1(C(=O)NCCN(C)C)CC(C)C1	2.6171000000000015	0.22384573620826823	4.091850201402075
C=CC=C(N=C(N)C=CN=CC=COC)c1cncc(-c2cnc3ccccn23)c1	4.025000000000003	0.2684722128264895	4.011188621597607
C=CC=C(N=CNC(Cl)=CC=CCNC(N)=NC(N)=CC#N)c1cccc(C=NC=CNC)c1	2.8052800000000007	0.10264504532845163	4.777435419346093
C=CC=C(O)CC(C)C(CC(O)=CC1(C=CO)C=C(OC)C=C1OC)CC(O)C1(O)CC(O)CCC1(O)CO	2.9713000000000025	0.11787468021951823	6.0471425492029995
C=CC=C(OC)C(=CC=CN1C(=O)c2[nH]nc(-c3ccncc3)c2C1c1ccccc1OC)OC	4.785800000000004	0.3574357579981647	3.9184774414009933
C=CC=C1C(=O)NC(CC(N)=O)C(=O)NC(c2ccccc2)CC(=O)NC(CC(C)C)C(O)CCC(=O)NC(CC)C(N)=C1C(C)CC	2.5459000000000023	0.19599560089585538	5.463511198676392
C=CC=C1C(C)=CC(CCNC=CC=C[SH]2C(CC(=O)NN)=C2c2ccccc2)NCC(C(F)F)CCS1(=O)=O	4.431300000000003	0.0649171231801841	5.954721446641263
C=CC=C1C(C)=CN(CCNC(F)(C=CC(C)(F)F)CF)C2C3CCC2C2C4CC(CC43)C12	6.051300000000007	0.26721452753780817	7.116344686086757
C=CC=C1C(Cc2ccc(Br)cc2)=CN(Cc2ccc(C(F)(F)F)nc2N(CC)C2CCCC2)S(=O)(=O)c2ccc(OC)cc21	8.540900000000004	0.2238444511848234	3.6178489616738414
C=CC=C1C(Cl)=CC(C)NC=NC=CC12CC(Nc1cccc(CN3CCCCC3)c1)=Nc1c(N)ncnc12	5.597100000000004	0.4645640415055128	5.530969742282333
C=CC=C1C(N2C(=O)C(=O)C(C(=O)C(C)C)c3c(O)cc(F)cc3CC2CCC)=CC=C2N=C(NNCN)C2=C1O	3.0908999999999995	0.13977748450187782	5.018314407946283
C=CC=C1C(OCC2NC(=O)N(C)C2=O)=CC=CC12NCN=CC(Br)=C1NCN=C12	1.0977999999999999	0.5305813830153395	5.720149700690204
C=CC=C1C(c2cccc3c2CNC3=O)=CC(=O)NCC2CC1c1ccc2cc1C(F)(F)F	4.845500000000003	0.6877199565081872	5.607331517193584
C=CC=C1C(c2ccccc2)=CC(=O)NC(Cc2ccc(Cl)cc2)C(=O)N2CCC(c3ccccn3)CC12	5.746700000000005	0.46315664228811093	4.404527277546997
C=CC=C1C2=C(F)N(CCN(C)CC2)Cc2ccc3c(c2)C1=C(N1CCC2C(CCN2C)C1)c1ccccc1N3	6.082500000000007	0.4682995091132859	5.93359432778708
C=CC=C1C2=CC(=CC(=CN)C=C2)CCN2c3noc1c3CC2C(O)(CCCC)Cc1ccccc1C	6.116420000000006	0.4842358780747689	6.631512587237861
C=CC=C1C2=CC(=CC=C(F)C=C2)OCCNCC2CCCC(C)N2C1c1ccccc1	5.936400000000006	0.6262365615019448	5.7307778041206925
C=CC=C1C2=CC(=CC=C(OC)C(OC)=C2)C=C2C=C(C=CC(=O)O)OC=C2CCN1Cc1ccccc1	6.254400000000006	0.4381466170348085	5.121611022111035
C=CC=C1C2=CC(C=CC2=COC)S(=O)(=O)N2CCCC2c2nnnn21	1.5754	0.7312492841419703	6.145789964305244
C=CC=C1C2=CC(N=C(NC)N2)NC(=O)NC2CC(Oc3cccc4ccccc34)CC(c3ccccc3)C12	4.963400000000004	0.3923985085564831	5.831626064517153
C=CC=C1C2=CN(CCCN(C(=O)c3c(C(=O)N4CCC4)cnn3C)C2)CCC1(c1ccc(F)cc1)c1ccc(F)cc1	5.078400000000005	0.4206524409825733	4.595244077444199
C=CC=C1C2=CN(CCN(C(=O)NCc3ccccc3)CC2)C(=O)C2CCCN2C(=O)C1(O)c1ccccc1	3.319200000000002	0.6394445656822413	5.1870689293642895
C=CC=C1C=C2NC=CCC(OCC=NC3=c4ccccc4=NC3=C)C=C2C=COCS1	4.019500000000003	0.6987490478969117	5.618840388326308
C=CC=C1C=CC(C)NCC2=C1C(=O)N1CCN(C(c3ccccc3)c3cccc(F)c3)CC1CC2	5.178600000000005	0.6511360143343548	4.28387922763338
C=CC=C1C=CC(CC(C)C)NC(=O)C(CC(C)C)NC(=O)CCNC(=O)C(CCc2ccccc2)NC(=O)C(Cc2ccccc2)NC(=O)C(N)C1	3.7992000000000052	0.21759935676372258	5.287507604882464
C=CC=C1C=CC(CCCC)NC(=O)CC2(c3ccc(Cl)cc3)CC3CCC2N3CC(=O)NC1C	5.066500000000004	0.5993571457635677	6.4255630972146625
C=CC=C1C=CC(NC=CC=CNC2(CC)N=CC=CC3=C(CN=CC=CC=N)C3=CN2)C(=O)NC(CCC(=O)O)C(=O)O1	2.8587700000000007	0.10028045618310892	6.394485753726828
C=CC=C1C=CC(NCCNC2=CC=C(N(CC)CCC(C)OC)C2)=NC2CCCN(C(=O)CC3CC4CCC3O4)CC12	4.729500000000004	0.3018057224565614	6.22663671030409
C=CC=C1C=CC2(C)NC(=O)C(CN3CCCCC3)NC(=O)NC2C1	1.4695000000000003	0.7258298612612567	4.682571570864765
C=CC=C1C=CC=C(C23C=CN=C(Nc4c(F)cccc4Cl)N(C2)N3CC2CC2)C=CC2COCCN2S1(=O)=O	4.6086000000000045	0.5455960830528519	6.424017048896248
C=CC=C1C=NC=CC(Nc2ccc(Nc3ccnc4cc(-c5cccs5)nn34)cc2)=C1	6.2077000000000035	0.37718334526194325	3.433974212031563
C=CC=C1CC(=O)NC(=N)NCC2C3CC4(CCC2C(C4)C(=NN=CC(=N)N)C=C1OS)C3	2.6936399999999994	0.12338137416029385	7.626974792817456
C=CC=C1CC(c2ccc(Cl)cc2)CS(=O)(=O)C(CNC(C(=O)O)C(C)c2ccccc2C)C=C1F	5.731420000000006	0.4541713457288595	4.51925683574674
C=CC=C1CC2COCCC(NC(=O)c3ccc(-c4ccccn4)cc32)C(=O)N2CCC1=CC2C#N	3.917880000000002	0.7031013176267293	6.01187711546702
C=CC=C1CCN(C(=O)CCCC2CCCN(CC(=O)O)CC2)CCC(=O)NC(CC(C)C)O1	3.540700000000002	0.5270097712024883	4.350693997812515
C=CC=C1CCN2C3CCC(CC2c2ccccc2)C(C3)C2(c3ccccc3)C=C1CC(CNC(=N)N)CC2	6.881970000000006	0.2973225013128798	6.475361321564886
C=CC=C1CNC(=O)C(Cc2ccccc2)NC(=O)C(N2C(=O)OCc3ccccc32)CCC2C=CC(=CC(=N)N)CC1=C2	4.626570000000003	0.29693798369415925	5.875545319602404
C=CC=C1CNC(OC)=NC=NCC(c2ccc3c(c2)OCO3)C(=O)NC(C(=O)O)CC2=CC(=COC)C=CC1=C2	3.1576000000000013	0.4774367840547831	6.097871845079343
C=CC=C1COC(=O)NC(CC2CCCCC2)C(=O)N(CCC(=O)NCC(C)C)C=C1NCC(=O)NCC(O)c1cccc(O)c1NC	3.196600000000002	0.13817077566242666	4.967384668618223
C=CC=C1COC(C=Cc2ccc(C(=O)O)cc2)=NCC=C1O	3.381000000000001	0.893112642243113	3.3887374061099287
C=CC=C1COC=CC2(c3c(C(C)(C)CO)cnc(C(F)(F)F)c3C)C=CC=COCCOC(=CC=CC=CC2)C=C1OC	7.606220000000009	0.36982011689399835	6.161350745064713
C=CC=C1COS(=O)(=O)N2CNC(=O)C23CCN(CC3)CC(C)C=C1C=Cc1cccc2ccccc12	4.026800000000002	0.6626872702436024	6.10222159735118
C=CC=C1COc2c([nH]c3ccccc23)CCOC(N)=N1	2.5039999999999996	0.8442509970208348	3.9327023029530412
C=CC=C1C[SH]2C=CC=C2CCC(OC(F)F)(N(C)CC)C=C1C(CC(=O)O)c1ccc(C(=O)O)cc1	6.075300000000006	0.24982686279325628	5.66847629312438
C=CC=C1Cn2nc(-c3ccccn3)nc2-c2sccc2C(=O)[SH]1NCC1Cc2ccccc2S1	5.515100000000004	0.3400216793284619	4.732388451325739
C=CC=C1N=C(N2CC(Oc3ccc(CN4CCCC4)cc3)CC2O)C(=NNc2cccc(-c3ccccc3)c2)S1	6.319200000000007	0.3116536664346223	3.965123226400558
C=CC=C1N=C(N2CCC(F)(F)C2)C=CC1=NC=CN(C)C(=O)NC1=CC=CC2=CNC21	3.228600000000001	0.7080713829524999	5.194967940956884
C=CC=C1N=C(c2ccccc2)C(=O)NC(CC(C)C)C(=O)NC2=CC(=COC)C(c3nc4ccccc4[nH]3)=CC1=C2	5.520400000000005	0.34570075888734914	5.353067153001044
C=CC=C1N=CC=C(COC23C=CC(=COC2)C(OC)=C3)NC2=C(Cl)C(OCCCOc3ccc(C(F)(F)F)cc3)=CC2=CN1	6.6672000000000065	0.26140719402789464	6.016672010763038
C=CC=C1NC=C(N2CCCCCC2N)N1C=C	2.0221999999999998	0.7994591334535297	4.473237048947473
C=CC=C1Nc2nc(N3CCCCC3)ccc2C=CS(=O)(=O)NCC(=O)C=C1Nc1ccccc1	4.022500000000003	0.5934652279306641	4.0571543766637514
C=CC=C1OC(=C)CCCOC2(N(C)C)CC(C)CC3(C)CCCC=C(c4ccc(CO)cc4C3O)C2S1(=O)=O	5.6252000000000075	0.4857951356091544	6.566676488192337
C=CC=C1OCC(O)C(CC(=O)NNC2CCOC2)C(=O)NC(Cc2ccccc2)C(=O)NC2C=C1[SH](C)C2	0.6042000000000028	0.21301909063968377	6.482672336098923
C=CC=C1OCCCOc2ccc(Cl)cc2NS(=O)(=O)C=C1NCc1ccncc1F	4.116000000000002	0.7057446357442883	3.9328987325637152
C=CC=C1SC(NC(=O)c2cc(C(C)(C)C)nn2-c2ccc(C)cc2)=CC=C2C1=CC2=NCC=C(C#N)C=CC	7.199600000000006	0.29350355754983504	4.160147673443626
C=CC=CC	1.7485	0.41051468223900506	3.5919964296256417
C=CC=CC(=CC(=O)N=CN([NH])CCCC)C(F)(F)F	3.0722000000000014	0.2375512483885029	4.217487348366764
C=CC=CC(=CC(=O)OC1CCCCNC(C(C)C)C2CC(CCCC)C1=C1CCC(=O)C=C12)C(=O)O	5.861700000000005	0.22968627337854422	6.058853708062754
C=CC=CC(=CC=CC#CC1C=C(OC)C(OC)=C1OC)S(=O)(=O)NN=Cc1cc(Br)co1	4.1456000000000035	0.20932910415200892	5.002085755113464
C=CC=CC(=CC=CC(=O)NCC(=O)NCC(=O)Nc1cccnc1C(=O)NCCNS(C)(=O)=O)C1CCN(C)CC1	0.0981000000000023	0.10669976990867612	3.3243968182368766
C=CC=CC(=CC=CNN=C1COC(F)=C(C=CCN(CC)Nc2ccccc2[NH])C1=O)c1cn[nH]c1	4.5946000000000025	0.2884989973004546	4.571572851731452
C=CC=CC(=CC=COCCC1C=C(OC)C1=COC)NC(=O)NC1C2CCC(C2)N1C(=O)N1CCC1	4.158600000000003	0.24744850560229792	5.981036709905585
C=CC=CC(=CN=CN(C)N=CC)NC(=O)Cc1cccc(OC)c1	2.9033000000000015	0.3252540516498697	3.6643222251876324
C=CC=CC(=CN=CN=CN1CN(C2CCC(F)(F)CC2c2cc(F)cc(F)c2C(F)(F)F)CCC1CC#N)c1nnc[nH]1	6.460480000000006	0.1499443121523723	5.593112309824355
C=CC=CC(=CNC(=N)O)N=C(O)NC(C(O)=NC(C(F)(F)F)C(F)(F)F)C(F)(F)F	3.53657	0.1463170374309003	5.053403074424384
C=CC=CC(=CNC1(F)COC(C)C1)c1ccc(S(C)(=O)=O)cc1	3.237400000000002	0.6314284372849022	4.200104191643817
C=CC=CC(=CNC=NC)NC1CCN(Cc2ccccc2NC(C)C)CC1	3.8922000000000025	0.3269072509040378	3.3558210062011247
C=CC=CC(=CNN=CNc1cc2cc(c1OC)n1nc(-c3ccco3)nc21)c1ccccc1O	5.022600000000003	0.1210625811121771	4.331390551224698
C=CC=CC(=CON=COCC)NN=C(C)C(=CC(=O)c1ccc(C(=O)O)cc1F)C(F)(F)F	4.740800000000004	0.0649717600019201	4.013153500449772
C=CC=CC(=NN=CC(C=CC=CCC(=O)NC(=N)NC=C(F)CCl)=CC)c1ccc(OC(F)(F)F)c(F)c1N	5.962670000000004	0.04598031368270995	4.656713361769063
C=CC=CC(=O)C(NCCNC=O)c1cncc(OCCO)c1C	0.4491199999999996	0.2221949481301661	3.8791576889162656
C=CC=CC(=O)CNN=C1C(=O)Nc2ccccc2C1=O	1.0782999999999996	0.4806310623520613	3.147632668672066
C=CC=CC(=O)N(c1ccc(C(=N)N)cc1)c1ccccc1CCNCC1=CC=CCC2C(CC)CC12	6.058270000000006	0.11676477656901346	4.2575141169373705
C=CC=CC(=O)NC12CCCN3C(=O)OCC3C(CCC)C(=CNC1)C2	2.4917000000000007	0.5844122005480022	5.847548797114242
C=CC=CC(=O)NC1CCC(N2C=NCC=C(Br)C=C(c3ccccn3)SCC2)CC1	4.948000000000005	0.4585169578000613	4.11197292836791
C=CC=CC(=O)NC=CC=CC(=O)NCCCCc1ccccc1[N+](=O)[O-]	2.9620000000000015	0.20579225665339013	2.980876973983772
C=CC=CC(Br)NC=Nc1cc(-c2nnn[nH]2)ccc1-c1cc[nH]n1	2.9693999999999994	0.18618837472339156	4.6042617886555375
C=CC=CC(C#CN=c1ccc(N)cn1N)=CC=CS(=O)(=O)N(CCNC)c1ccc(Cl)c(O)c1	2.2428000000000017	0.22978945464575365	4.262470922424539
C=CC=CC(C(=O)NCCc1ccccc1)C(S)=CN=Cc1ccc(OCC(=O)O)cc1C	4.365820000000003	0.24734129102734007	3.6520835704117722
C=CC=CC(C)(CCN(Cl)C=Cc1cc(F)c(C#N)cn1)C(=O)NCC(=O)NCC	2.9097800000000014	0.4127382385893367	4.310592675890195
C=CC=CC(C)N=C(O)c1ccc(C2CCCC(C(O)=NCCCC)C2)nn1	4.942300000000004	0.27288829092213995	4.602066461574409
C=CC=CC(C)NC(=O)C(COC(=O)N(CCC)CCO)NC(=O)c1nc2ccccc2[nH]1	1.7490999999999997	0.3585538167689681	3.740881679023339
C=CC=CC(C=CC=CC(=O)NCCNCCc1cn(C)nc1OC)NC(=O)N1C=CC(C2CC2)=C(c2ccc(O)cc2)N1CC=CCl	4.935500000000005	0.10664131931516722	4.703914413721046
C=CC=CC(CC)NC(=O)c1c(N)ccc(OCC(F)(F)F)c1F	3.5996000000000015	0.4504010296680121	3.517616884524762
C=CC=CC1(Br)C=CN=Cc2cccc(-c3nnc[nH]3)c2N=CN1	3.500700000000002	0.48386681663637954	5.2727279568177465
C=CC=CC1(CCC)CNC2c3ccccc3C(NC(=O)c3ccncn3)C(=O)C1C(C)C1CCCCC21	5.7621000000000056	0.480791575564328	6.131733784622111
C=CC=CC1=C2C(=CC1=CC(=O)NC1=CC=CC3=CNC=NC=CC4=CC=CN(C=C4)C(=O)CCCC31)C(=CC)C2CCC(C)C	8.085400000000007	0.225508214532404	6.894593881379088
C=CC=CC1=C2CCCCC1C1=C(NC3CCN(S(C)(=O)=O)CC3)C1=NN2	2.4134	0.7095996255429929	4.71164907175983
C=CC=CC1=CC=CCOCCc2c(oc3ccc(O)cc23)-c2ncc(CC(CC)C(=O)O)cc21	6.108200000000006	0.4216002971937614	4.454243281551122
C=CC=CC1CC(c2ccc(OCC3CCN(C)CC3)cc2C)=NNCC=CNC(O)=N1	3.541120000000001	0.5933112789343181	4.623876747110909
C=CC=CC1CC(c2noc3cc(F)ccc23)CCN1C1CCC(O)CC1N=C(O)CCl	4.7344000000000035	0.28097082504646703	4.945040819427559
C=CC=CC1Cc2ccccc2CN(Cc2cccc(C(F)(F)F)c2C)CC1CCNC(=O)CF	6.022520000000005	0.36396561804276	3.858487134473382
C=CC=CC1N=C2OC1CCN2CC=CC=C(CCC(=O)c1ccccc1)N(C)C	4.222500000000004	0.43182303021283863	5.163400154931459
[truncated: 27,964 more rows]
