# Supplementary material for: MTMol-GPT: De novo multi-target molecular generation with transformer-based generative adversarial imitation learning
Source: PLoS Comput Biol. 2024 Jun 26;20(6):e1012229. doi: 10.1371/journal.pcbi.1012229 (PMC11233020; doi:10.1371/journal.pcbi.1012229)
Supplement: S1 Data — All datasets for each figure and table are structured in the supporting_data.zip file. (ZIP) [file pcbi.1012229.s002.zip › data/figS1-S11/S_figureS2-S5/results/sf_results/finetune_gail_num30000_e190_prop.csv]

smiles	logps	qed	SA
BrC1=CC=C(CCNCCc2c[nH]c3ccccc23)OC=C1	4.396700000000004	0.7506321887850907	3.1352466707962234
BrC1=CC=C(NCC2CCN3CCCCN2CC3)CCC=C1	3.2588000000000026	0.8273096326426185	4.963123899051515
BrC1=CC=C(OCCNCCCc2c[nH]c3ccccc23)C1	4.273100000000003	0.689204885379786	2.7970106944648645
BrC1=CC=C2CC=CNC=CC1=C1CN2CCN1Cc1ccccc1	4.255300000000004	0.8063552058125213	5.305640377782072
BrC1=CCC1	2.059	0.473944436924822	2.7917091515191323
BrC1=COC=C(OCCNCCOc2ccc3cc2CCC3)C=C1	3.8244000000000025	0.6831799354590525	3.9426037287264517
BrC1OC2C=NC3=CN=CC1=CNc1coc3c1C2	2.7049000000000003	0.747867525320068	7.084308950009522
BrC1OCN=CN(CCCN2CCN(c3ccccc3-c3ccccc3)CC2)CCS1	4.595400000000005	0.538532598546804	3.8737185410932895
BrC1SC=NC=C1OSCCNC1CCCCCC1	4.301100000000003	0.3293280289970579	4.1911184979603595
BrC1c2ccccc2CCC1NCCOc1ccccc1	4.106000000000002	0.6499842112238344	2.9042450103417767
BrC=C1C=C(N2CCN(Cc3ccccc3)CC2)c2ccsc21	4.656200000000004	0.7562377028978783	2.6726436191276814
BrC=C1C=C(Oc2ncccc2C2CCNCC2)CC1	3.8839000000000015	0.9101275426892685	3.3183499544527146
BrC=C1C=CC(C2CN3CCCC2C3)O1	2.5195000000000007	0.7256142669746605	5.412635001971923
BrC=C1C=CCC(NC2CCN3CCCCN(CC3)C2)=C1	2.8687000000000014	0.8245809845481261	5.043125593867839
BrC=C1C=CCNC=C(CCCCN2CCN(c3cccc4ccoc34)CC2)C1	5.437300000000005	0.5872477170011801	3.3671684993387565
BrC=C1C=COC(N2C=C(c3ccccc3)NC2)=C1	3.511800000000002	0.9032525612147302	3.8205835589091333
BrC=C1CNCC(c2noc3cc(Br)ccc23)C1	3.9460000000000015	0.8243033963858017	3.7222356566745862
BrC=CC1=C(N2CCN(CCc3ccccc3)CC2)C=C2C=CC=C1N2	3.9502000000000033	0.7933327551539304	3.953585792202375
BrC=CC=C(CCCC1C=CCNC1)N1CCN(Cc2ccccc2)CC1	4.542600000000004	0.48262125151278096	3.6909692250650723
BrCC1=C=C=C2CC(=CCCN2)SCS1	3.6079000000000025	0.5868946993760007	6.615114920034416
Brc1ccc(CN2CCN(Cc3ccccc3)CC2)cc1	3.7669000000000024	0.8324414868649568	1.5440699231616986
Brc1ccc(N2CCN(Cc3ccccc3)CC2)c2cc[nH]c12	4.252600000000003	0.7446834855554851	2.129882533154829
Brc1ccc(N2CCNCC2)c2occc12	2.6049000000000007	0.8706150015637062	2.579023434431802
Brc1ccc(Oc2ccccc2C2CCNCC2)cc1	4.708400000000004	0.8789609018422605	1.9858923273340707
Brc1ccc2[nH]cc(CC3CCNCC3)c2c1	3.472500000000001	0.8715063248985071	2.302149351071325
Brc1ccc2[nH]cc(CCNCCOc3cccc4ccccc34)c2c1	5.294700000000003	0.4069723533672576	2.1086390798732513
Brc1ccc2cc1CC(N1CCN(c3cccc4ccccc34)CC1)CC2	5.281800000000005	0.5555414922373137	3.6034909623692206
Brc1cccc(N2CCN(CCCCN3CCCCC3)CC2)c1	3.837200000000003	0.6947399675394099	1.9340042526118424
Brc1cccc(N2CCNCC2)c1	1.8586999999999996	0.8068328765146808	1.9128211265270458
Brc1cccc2c1CC(N1CCC(c3ccccc3)C1)CC2	4.795900000000004	0.7474688014262375	2.9904559820648693
Brc1cccc2c1CC1CNC(COc3cccc4c3=CC=CCC=4)CC1C2	3.741900000000003	0.7918838882311495	4.264382546556988
Brc1cccc2ccc(N3CCN(CCCCc4cccc5ccccc45)CC3)nc12	6.295400000000006	0.3061327676892074	2.2239731015957105
Brc1ccccc1C1C2C=CCN2CCCC2CCCN21	3.988800000000003	0.7090902175158835	3.684156462022748
Brc1ccccc1C1CCN(CC2CCCCC2)CC1	5.2088000000000045	0.7324038202995945	2.016055821467056
Brc1ccccc1C1CCN(Cc2ccccc2)CC1	4.828700000000004	0.779145535685397	1.7084787680120375
Brc1ccccc1C=CC1CNCc2cc(-c3cccs3)ccc21	6.077800000000003	0.5660084293275929	3.2251841956027683
Brc1ccccc1CN1c2ccccc2CC1CNCCOC1=CC=C1	4.440300000000004	0.6504464584558695	3.0965971352818054
Brc1ccccc1N1CCN(CC2CC2c2ccccc2)CC1	4.374800000000003	0.7873921882251458	2.7456850396897465
C#CC(=CC=CN=C1C=CC2N=CC(C)(C1)CN(CCCNCCc1ccccc1CC)CCN2)N1CCCCC1	4.997200000000005	0.22977530075254962	5.892304655730231
C#CC(C=O)=CC1=CC=C[SH]1C	1.7871	0.2951008017700444	5.907736940019504
C#CC1=C2C(=C)N(CCc3cccc4nc(F)ccc34)CCNC2c2ccccc21	4.477000000000004	0.5236697728408454	3.629975512145614
C#CC1=CC(C(=O)NCCN2CCN(C)CC2)=CN(c2ccc(F)cc2)C1=CN=CN=C	2.0231	0.4052857924803819	3.7182873552446267
C#CC1=CC(CN2CCN(Cc3ccc4c(c3)OCC(=O)N4C)C2=C)C(Br)=C1OCCC1CCCCN1	3.9753000000000034	0.4803142546251949	4.504219843026894
C#CC1=CC(CN2CCN(c3ccc(Cl)cc3)CC2)=CC(C(=O)NO)C=C1F	2.9366000000000003	0.4625004892836904	3.695378775270436
C#CC1=CC(CN2CCN(c3ccc(F)cc3)CC2)=CC=c2[nH]cnc2=C1	1.4316	0.8415020493329599	3.4299136930941065
C#CC1=CC(CN2CCN(c3ccc(F)cc3)CC2O)CO1	1.4296	0.8570581762196794	4.1243330065788175
C#CC1=CC(CN2CCN(c3cccc4[nH]ccc34)CC2)=C(OC)C1=O	2.3327	0.8627358734379136	3.0867236433098153
C#CC1=CC(CN2CCN(c3ccccn3)CC2)=CN2C=CC(Cl)=CC(=N1)C2	3.0112000000000014	0.7418127312856411	4.8630023341244435
C#CC1=CC(Cl)(C2NCCN(C(=O)Nc3cccc(Cl)c3C)C2=C)C=CC=CC=C1	5.187220000000004	0.49141041188757917	4.841357082719939
C#CC1=CC(NCCN(CC)CCCCCCCNC(=O)c2ccc(N(C)C)cc2CC)=C2C=CN=C12	4.702400000000004	0.2546104929155648	3.455884856707609
C#CC1=CC2CNCCN1CCc1cccc(c1)NC(=O)COC(OC1C=CNC1)=CC=C(Cl)C2	3.092600000000001	0.548611484516062	6.583253688790941
C#CC1=CC=CC(CN2CCOc3cc(Cl)ccc3OC3CC32)OC1	3.0687000000000015	0.7611142325439958	4.859908815636509
C#CC1=CC=CC1CCCNCCOC1=CC=CCNC=CC1	3.065500000000001	0.5338566545253517	4.8729456885682065
C#CC1=CCC(CN2CCN(c3ccccc3OC)CC2)(c2ccccc2)C(=O)O1	3.2192000000000016	0.5675204357901042	3.383405750872404
C#CC1=CCC(CN2CCN(c3ccccc3OC)CC2)OCO1	2.0973	0.7909163017776845	3.325976534250037
C#CC1=CCC(N(CCC)C(=O)NCc2ccc3c(c2)CCC3)C(=O)N1C	2.8447000000000013	0.8160351522343925	3.588378425469931
C#CC1=CCC(N(CCC)CCC)C=C1CCN(C)C	3.3184000000000022	0.6265511883143102	3.9567962089681394
C#CC1=CCC(N(CCC)CCC)CC1	3.220500000000002	0.6228944286013284	3.597817508404594
C#CC1=CCC(N(CCC)CCCCNC(=O)c2cc3ccccn3n2)CC1	3.668400000000002	0.5350084697561073	3.5734935215649273
C#CC1=CCC(N2CCCCC(C)(C)CC(=O)NCCC2)=CN(C)C1=O	2.6580000000000013	0.7342516203855963	3.994630637306096
C#CC1=CCC(NS(=O)(=O)c2ccccc2C(C)C=O)NC(=O)N1CC1CCCN(CC(C)C)CC1	3.283900000000002	0.3892950071836412	4.421243405148173
C#CC1=CCC2(CN3CCN(c4cccc5[nH]cnc45)CC3)ONC12	1.2904	0.8281244542983799	4.350674012981829
C#CC1=NC(NCCCCN2CCN(C(=O)CF)CC2C)C=CC1=O	0.3976000000000006	0.5342450375716972	4.30082374271156
C#CC1C=C2CN(CCCCNCc3ccccccn[nH]3)C2=CC(Cl)=CO1	3.642000000000002	0.5454067245298703	4.531888733405696
C#CC1CCCc2c(NCC(C)c3ccc(F)cc3)cccc21	5.094400000000005	0.7753942717541735	3.3319062655227363
C#CC1NCCc2cc(F)ccc2N1CCN1CCN(c2ccccc2OC)CC1	2.5679000000000007	0.7689261503670431	3.1792386421190884
C#CC=C1C(=O)OC=C1CNC1CC=C(c2c[nH]c3ccccc23)CC1	3.6937000000000024	0.5051755271474029	3.9394380259700634
C#CC=C1C(=[N+])C=CC(OC)=C1CN1CCN(c2cccc3[nH]ccc23)CC1	2.5609	0.8407421913719691	3.589159681414799
C#CC=C1C(C(=O)N2C=CCCCC2)=CC(Br)=C1N1CCCN(CC2CC2)CC1	4.036400000000003	0.5980119708173327	3.6334204358863786
C#CC=C1C(C(=O)NCCN2CCN(c3ccccc3OC)CC2)=Cc2ccccc21	3.047200000000001	0.7397443014423151	2.7195898574485504
C#CC=C1C(CN2CCN(c3ccc(C#N)cc3)CC2)=C2CCCOC1=C2Cl	3.8108800000000027	0.7343619164929946	3.9207805640180933
C#CC=C1C(F)=CC(F)=C1CN1CCN(c2cccc(C#N)c2)CC1	3.3304800000000014	0.7927839302667213	3.2147162415937602
C#CC=C1C(N2CCN(CC3CC3c3ccccc3)CC2)=CC=C(OC)N1C	3.241900000000002	0.7356295956588914	4.022546375983905
C#CC=C1C(N2CCN(CCCCc3c[nH]c4ccc(OC)cc34)CC2)=CC(F)=CC(F)=C1NC=O	4.354400000000003	0.3104412815997876	3.5034546449375368
C#CC=C1C(NC=O)=CC=C(F)C=C1N1CCN(CCCCNC(=O)c2ccc3ccccc3c2)CC1	3.9078000000000026	0.3127227681837019	3.3159860172293296
C#CC=C1C([NH])=CC=C(N2CCCC2=O)C=C1C(=O)NCC1CCON2C=CC=CC2CNC1	1.5704999999999998	0.6210220053005738	5.506262572546052
C#CC=C1C([NH])=CC=CC(C#N)=C1CN1CCN(c2cccc3[nH]ccc23)CC1	3.4062800000000015	0.8298778999562588	3.6377868995432037
C#CC=C1C=CC(C(=O)NCC2CN(c3cccc(Cl)c3Cl)CCN2)=C1	2.943600000000001	0.7801113014480793	3.747740044790503
C#CC=C1C=CC(C(=O)NCCCNC2CCC(C(N)=O)(c3ccccc3)C2)=C1	2.113900000000001	0.470317760978581	3.9772732204565138
C#CC=C1C=CC(C(=O)NCCN2CCN(c3cccc(Cl)c3)CC2)=C1	2.6340000000000003	0.812560677252328	2.8439211817713534
C#CC=C1C=CC(C(=O)NCCN2CCN(c3nsc4ccccc34)CC2)=C1	2.590300000000001	0.7976164975441947	3.084671522148593
C#CC=C1C=CC(CNCCOc2ccc3nc(S)nc(N)c3c2)=C1	2.5248999999999997	0.32311907011521646	3.50341854386895
C#CC=C1C=CC=C(F)C1NC1CN(CCC2=CC=CC3=CC=C(NCC#Cc4ccccc4F)C32C)C1=C	5.622200000000006	0.45806205331920796	5.409611978283642
C#CC=C1CC(C(=O)NCCN2CCN(c3ccccn3)CC2)=CN(C)C1=O	0.6254	0.6002683506910661	3.119815044662664
C#CC=C1CC(CCN2CCN(c3ccccn3)CC2)=CN(C)C1=O	1.8993	0.6218903464783414	3.2275531592535662
C#CC=C1CCCC(N(CCC)CCCC2c3sccc3CN2C)C1	5.229000000000005	0.6173449334989022	4.26517297348079
C#CC=C1c2cccc3c(c(F)cc(F)c23)CCC1C(=O)NCC1CCCN1CCCCCC=O	5.036900000000004	0.3122478225280983	5.071366729174118
C#CC=C1c2ccccc2NC=C2C(CNCCCCNC(O)c3ccc(NC(=O)C(C)(C)C)cc3C)NC12	4.296520000000003	0.15672699851960833	4.5523741835783476
C#CC=CC(=C)Cc1ccccc1CCN(CC)CCCCc1c[nH]c2ccc(F)cc12	6.482400000000006	0.1986183404037784	3.003459568482894
C#CC=CC(=CC(=C)B(F)CF)C(=O)NC1CCN(Cc2ccccc2)C1	3.0580000000000016	0.3311549726159689	4.020943202797866
C#CC=CC(=CC(F)=COCCC1CCCCN1)NCCN(CC)CC12CC3CC(CC(C)(C3)C1)C2	5.937400000000006	0.1429550629546986	5.988661363814614
C#CC=CC(=CC(O)=CO)C(=O)N1C2CC3CCC(C2)C1C3	2.849100000000001	0.36447371477552665	5.881316254408844
C#CC=CC(=CN(C)Cl)CN1CCN(c2ccccn2)CC1	2.3625000000000007	0.47235884570128756	3.243228851692251
C#CC=CC(=Cc1ccccc1)C(=O)NCCN1CCN(c2ccccn2)CC1	2.5928000000000004	0.45147513805993356	2.7783650120189627
C#CC=CC(=O)CN1CCON(c2ccc(F)cc2)C1	1.5953	0.6164874450232223	3.4047676172537855
C#CC=CC(C(=O)NC1CCN(Cc2ccccc2)C1)=C(N=C[NH])OCCN	1.0646000000000007	0.16693623121552933	3.9704985001974062
C#CC=CC(C(=O)NCCCCCN1CCN(c2cccc(Cl)c2Cl)CC1)=C(C)C=CNC=O	4.167500000000003	0.14785187716882642	3.379896957807631
C#CC=CC(CN1CCN(c2ccccc2OC)CC1)=C(C)S	3.210400000000002	0.5076909264471242	2.9153927907253134
C#CC=CC(CN1CCN(c2ccccc2OC)CC1)=C(C)SC	3.643600000000003	0.5789559351656631	2.967330089057892
C#CC=CC(NCCNCCCCCNC(=O)C(C)Oc1cccc2cnccc12)=c1ccccc1=C	2.8758999999999997	0.2364481281172189	3.7085970680192855
C#CC=CC1(C#CC=CC=CC2N=C(S)N(C)C(=O)C2=CO)CN(C)C1	1.7917	0.2629176943659752	5.289745561466442
C#CC=CC1=CC(=C)C=CCNCC2CNC(=O)c3ccc4ccccc4c3OCC(=C1)O2	4.062500000000003	0.6595421985193274	5.524472770694832
C#CC=CC1=CC(Br)=CC=COCCCCNC(C)CN1CCC	4.352700000000003	0.7218089891144719	4.786899579312898
C#CC=CC1=CSC(N2CCN(C(=O)c3cccc(Cl)c3)CC2)=NC=CC(C)Oc2ccccc2N2CCN(CC2)C1	5.377100000000006	0.4312059404716765	5.057427083644171
C#CC=CC1C(=O)N(C)CC2=CC1C(=O)NCCCNCCN(CC#CC)C2=CC=C	1.311300000000001	0.6761395141234156	5.994885262392651
C#CC=CC1C=C(F)C=CC(O)COc2c(ccc3ccn(C)c(=O)c23)N1CC1CC1	3.4758000000000013	0.7729398372856782	4.898908883178689
C#CC=CC1COCC1CNC1CCCN(c2cccc3sccc23)C1	3.9117000000000033	0.8121736214679756	4.073120945987693
C#CC=CC=C(C=C)n1cc(CCCCN2CCN(c3ccccc3)CC2)cn1	4.2443000000000035	0.36589346407238355	3.13048736496014
C#CC=CC=C1OCCN2CCC(c3ccccc3)(O2)c2ccccc2C1C=C	4.940600000000005	0.5534695691091467	5.793931165701096
C#CC=CC=CC(=C)C(=O)NCCN1CCN(c2ccccc2OC)CC1	2.2352	0.4359624500125828	2.8863960917081517
C#CC=CC=CC(=C)C(C)C1(N)CCN(c2cccc(C(F)(F)F)c2)CC1	4.941000000000004	0.5841933282722219	3.921335685564033
C#CC=CC=CC(=C)C12CCCN(CCOCCOC(=O)c3ccccc3O1)C2	3.3888000000000025	0.44760086044460873	5.392185093422507
C#CC=CC=CC(C#N)C1=[SH]CCCN1C(=O)NC1CCCCC1	3.215180000000002	0.3563477337532567	4.521993399992988
C#CC=CC=Cc1ccccc1OC	2.897800000000001	0.5181380704003126	2.576807508769061
C#CC=CCC(=C(C)C)N(CCC)CCCCCNC(=O)c1cc2cc(Cl)cc(OC)c2[nH]1	6.315400000000007	0.26650751793625477	3.294580175832902
C#CC=CCC(=C(N)C(C)C)N(CCC)C(=O)NCc1cccc2nc(S)[nH]c12	4.179000000000004	0.38817652321731416	3.8402422292135343
C#CC=CCC(=C)N(CCC)CCCCNC(=O)c1cccc(Oc2ccccc2C)c1	6.102520000000006	0.3082048218797738	2.829081269023156
C#CC=CCC(=CO)CN(CCC)CCCCNC(=O)C=CC1=CC(Cl)=CCNC=NC1=C	4.366700000000003	0.16158861074313763	4.671794736664873
C#CC=CCC(=Cc1ccccc1)N(CCC)CCCCNC(=O)c1cc2ccccc2s1	6.743900000000005	0.24161529077984423	2.995002583859659
C#CC=CCC(=NC(=O)N(C)C(=O)NC)N1CCNCC1	0.26080000000000086	0.43457282632679345	3.768318156241188
C#CC=CCC(=O)CNC(=O)N(CCCN1CCN(c2ccccc2)CC1)C(C)=O	1.905399999999999	0.6298381678150894	2.9377446209734863
C#CC=CCC(=O)N=S(C)CC	1.5441	0.6102588048735826	4.932807613096427
C#CC=CCC(CN1CCN(c2ccccc2OC(C)C)CC1)OC(C)=O	3.107000000000002	0.5195517429893788	3.205546846522563
C#CC=CCC(CN1CCN(c2ccccc2OC)CC1)OC(=O)NCCO	1.4837999999999998	0.6255968696685829	3.2089617694281767
C#CC=CCC(Cl)N(CCC)CCCCCNC(=O)c1cccc(Cl)c1	5.096500000000005	0.23125634404050383	3.319785879666476
C#CC=CCCNCCCO	0.5378999999999998	0.43093878791638934	3.1576330906396617
C#CC=CNC1=NCOC=CC=CCCCC=C1	2.9055000000000017	0.7172356423249219	4.796031414182681
C#CC=Cc1c(-c2ccccc2)c[nH]c1C(=O)NCCCCNCCI	3.862700000000002	0.21794167532699077	3.0553371817713533
C#CC=Cc1c(C(=O)NC2CCN(Cc3ccccc3)CC2)cn(C)c(=O)c1Cl	3.0795000000000012	0.7719566738161808	2.7773380922529327
C#CC=Cc1c(CN2CCN(c3ccccc3F)CC2)cn(C)c(=O)c1C	2.801420000000001	0.7803723984295172	2.8336231278299238
C#CCC(CNCCc1cc(Cl)c(OC)cc1C)OCc1ccccn1	3.7928200000000034	0.508684005822215	3.1833839117343707
C#CCC(O)(OC1CCNC1C)N1CCC(C(=O)C2CCCCC2)c2ccc3ncc(n3c2)C1	3.2094000000000014	0.5049533498499216	6.143294759105509
C#CCC=C1C=NCC(OCC2=Nc3ccccc3N3CCNCC3C2C)=C1	3.1216000000000017	0.8240939094880432	4.73706718065349
C#CCCC1(Br)CN(CCC#N)C1	1.7627799999999998	0.5535941503463675	3.6896832664923416
C#CCCC1CCCC2=CC(=O)CCC2=C1C=C(C)c1cccc(O)c1	5.594900000000006	0.7210947496291417	3.7295117703622296
C#CCCC1NCN(C)C2(CCCN(C(=O)c3ccc(Br)c(Br)c3)CC2)S1(=O)=O	3.1808000000000014	0.5895952593889631	4.757134537437041
C#CCCCN1CCCCC1Cc1ccccc1	3.4970000000000026	0.5631709274772213	2.6058572487254974
C#CCN(C)C1Cc2ccccc2C1	1.7188	0.6340838411909671	2.5698602010767537
C#CCN(C)CCC1CCc2ccc(C(N)=O)cc2C1	1.8455	0.8299702298018065	3.0730534816954123
C#CCN(C)Cc1ccc(-c2[nH]c3cc(F)ccc3c2Cc2ccccc2)cc1	5.629800000000005	0.4283043043428501	2.3853577786640834
C#CCN(CCC)c1ccc(Cl)cc1	3.1896000000000013	0.6859093144361794	2.26427230166847
C#CCN(CCCC(=O)NC1CCCN(C(=O)c2cccc[n+]2[O-])C1=O)CCN1CCN(c2nsc3ccccc23)CC1	1.7147000000000012	0.15253273401700823	3.7655043805744963
C#CCN(CCCC=C1C=NC=CC1)CCN1CCN(c2cccc(Cl)c2)CC1	4.092000000000003	0.45182306810846806	3.215750351385479
C#CCN(CCCCN1CCN(c2cccc(Cl)c2Cl)CC1=O)CC1CCc2nc(N)sc2C1	4.201200000000003	0.3967690120258349	3.5956530769030426
C#CCN(CCCc1c(O)cccc1CCC)CC(=O)C1CCCN1C(=O)C1CCC(CCCCC)C1C(N)=O	4.4806000000000035	0.23290477968164333	4.30553402560119
C#CCN(CCN1CCN(c2ccc(Cl)cc2)CC1)C(=O)CCCc1ccccc1	3.9467000000000034	0.5712597466342706	2.2660623616506577
C#CCN(CCN1CCN(c2cccc(Cl)c2)CC1)C1CCc2ccc(O)cc2C1	3.660300000000003	0.7179768561664442	3.0617977933127225
C#CCN(CCN1CCN(c2cccc3c2OCCO3)CC1)C1CCc2ccc(O)cc2C1	2.778100000000001	0.6876217348510597	3.3045753613610955
C#CCN(CCN1CCN(c2cccc3ccoc23)CC1)CNC(=O)CCc1ccccc1CCCC	4.539100000000004	0.2759131683219782	2.9438251497479015
C#CCN(CCN1CCN(c2ccccc2OC)CC1)C1CCc2ccc(O)cc2C1	3.015500000000001	0.6988460459761426	3.0359606206756027
C#CCN(CCN1CCN(c2ccccc2OC)CC1)C1CCc2ccc(OC)cc2C1	3.318500000000002	0.5958470229252142	2.976239503141599
C#CCN(CCN1CCN(c2ccccc2OC)CC1)C1CCc2ccccc2C1	3.3099000000000016	0.660432324757906	2.8923982575037037
C#CCN(CCN1CCN(c2ccccc2OC)CC1)C1CCc2nc(N)sc2C1	2.3486000000000002	0.6875427287878119	3.2451861222251885
C#CCN(CCN1CCN(c2ccccc2OC)CC1)CC1Cc2ccccc2C1	3.1674000000000015	0.6304086536698432	2.5483049767941353
C#CCN(CCN1CCN(c2ccccn2)CC1C)C1CCc2cc(NS(=O)(=O)c3ccc(Br)cc3)ccc2C1	4.648100000000004	0.3509583341060285	3.6291090225490166
C#CCN(CCN1CCN(c2nsc3ccccc23)CC1)C1CCc2nc(N)sc2C1	2.949700000000001	0.5805042694415794	3.511572962180251
C#CCN1C(=O)c2ccccc2C1(O)c1cccc(Cl)c1	2.6224000000000007	0.8657992135249352	3.0242345661885564
C#CCN1CC=C(F)C=C(CO)CC2CN(c3ccccn3)CCN2CC1	1.6832	0.8204852956252529	4.011149855156028
C#CCN1CCC(c2noc3cc(F)ccc23)CC1	2.7795000000000014	0.7756243911105918	2.5729815309371045
C#CCN1CCC2C(C1)c1ccccc1N2CCCC	3.097800000000002	0.7742898553002764	3.2437966838892187
C#CCN1CCCC2=C(c3cccc(O)c3)OCN2C1	2.037	0.8342864664585715	3.2220455036142495
C#CCN1CCCCC(C2CCc3ccc(O)cc3C2)CC2CN(c3ccccn3)CCN2CC1	4.208300000000004	0.678257513676384	4.119244186675111
C#CCN1CCCc2ccc(n2CCCC)-c2cc(ccc2CN2CCN(c3ccccc3C(F)(F)F)CC2)C1	6.677600000000008	0.3063870423784831	4.548458188254902
C#CCN1CCN(C(=O)CCCC2C=CC(OC)=CC2)CC1	2.0404999999999998	0.7040073194558573	3.360079175358864
C#CCN1CCN2CCN(c3cccc(Cl)c3Cl)CC2(C)Cc2sc(N)nc2C1	3.604300000000002	0.709023824035506	4.127755491127298
C#CCN1CCc2ccc(O)cc2CC1	1.426	0.6946867887680463	2.3242272154049886
C#CCN1CCc2ccc(O)cc2CCC2CN(c3ccc(Cl)cc3)CCN2CC1	3.660300000000002	0.7464341381364039	3.353684418608739
C#CCN1CCc2ccc(O)cc2CCC2CN(c3cccc(Cl)c3)CCN2CC1	3.660300000000002	0.7464341381364039	3.3907268589270414
C#CCN1CCc2ccc(O)cc2CCC2CN(c3cccc(Cl)c3Cl)CCN2CC1	4.313700000000004	0.6797393790049046	3.4897857313529563
C#CCN1CCc2ccc(O)cc2CCC2CN(c3ccccc3F)CCN2CC1	3.1460000000000017	0.7750399829526223	3.378413331075583
C#CCN1CCc2ccc(O)cc2CCC2CN(c3ccccn3)CCN2CC1	2.4019000000000004	0.798011417239326	3.427094773767183
C#CCN1CCc2ccccc2CCC2CN(c3ccccc3F)CCN2CC1	3.440400000000002	0.7264288096266961	3.2391340497852825
C#CCNC1CCc2c(c3ccccc3n2CC)N1CCF	2.9322000000000017	0.8567259875046666	3.7552462083258957
C#CCNCC1CCc2cccc(OC)c2C1	2.0229	0.6298029294827434	2.9863881770927243
C#CCNc1nccn1C(=O)C1CCCC(CC(C)C)C1	3.4209000000000023	0.8440811703382671	3.8158751360935543
C#CCOC1=N[SH]2N=C1CNCC(=O)N(CC)CC2=O	-0.7012000000000003	0.5212207189338427	6.036690927281556
C#CCOc1c2cccc1CC(O)CCC2	1.9383	0.7654768358650162	3.77543615982602
C#CCOc1ccc(Cl)cc1N1CCN(CCCCN2CCN(c3csc4ccccc34)CC2)C1=O	5.411100000000006	0.2780748338026493	2.793980845727038
C#CCOc1cccc(C2(C)C=CN(c3ccccc3)CC(=O)NCCNCCC2)c1	3.4762000000000013	0.7482676146167159	3.9944836915949615
C#CCOc1cccc(CSc2ccc3ncccc3c2)c1	4.539100000000003	0.5102084982168669	2.215065369021076
C#CCOc1cccc2c1-c1cccc3c1C(C2)N(C)CC3	3.450700000000002	0.7851899575055237	3.061510803106115
C#CCOc1ccccc1-c1ccc(-c2ccc(C(=O)NC)cc2)cc1	4.392200000000003	0.6989957073676527	1.9542614894636614
C#CCOc1ccccc1-c1ccccc1CCN(C)CC	3.8598000000000026	0.7187817546358821	2.2166046758680764
C#CCOc1ccccc1CC(C=CCN(C)C)C(=O)c1ccc(OC)cc1	3.8666000000000036	0.3579676931890434	3.1337892913366465
C#CCOc1ccccc1CC(Nc1cccc(F)c1F)S(=O)(=O)C1=CC=C[SH]1C	4.372000000000004	0.4642120873366594	4.349388077734646
C#CN(CCC(=O)NCCC1CC(C(F)(F)F)(C(F)(F)F)CC1C(=O)NCC=CC=CN=C)C1=CC=COCC=C1	4.783400000000005	0.11341711941979038	5.315324473102367
C#Cc1c2c(N3CCN(CCCCOc4ccc5c(c4)NC(=O)CC5)CC3)cc(F)ccc-2[nH]c1=O	3.466000000000002	0.39352130197915	2.948502375735492
C#Cc1cc(C(=O)NC2CC3CCCC(C2)N3Cc2ccccc2)cc2c(Cl)cccc12	5.790000000000005	0.518429384637857	3.9270067058379787
C#Cc1cc(C(=O)NC2CCCN(Cc3ccccc3)C2)c(OC)c2ccccc12	4.2241000000000035	0.6544000822055729	2.7407930187769125
C#Cc1cc(CN(C)CC2CCCc3c(F)cccc32)cc2ccccc12	5.5121000000000056	0.5564238502681069	3.0454385002130016
C#Cc1cc(CN2CCC(CN3C(=O)CN4CCCCC43)CC2)ccc1F	2.6732000000000005	0.7637834197863137	3.3049935297988
C#Cc1cc(CN2CCC(O)(c3ccccc3)CC2)c(Cl)cc1Cl	4.458300000000003	0.817411409156944	2.5052900438090226
C#Cc1cc(CN2CCN(c3ccc(Cl)cc3)CC2)c(Cl)cc1Cl	4.950300000000004	0.6961856092689029	2.25016244199907
C#Cc1cc(CN2CCN(c3cccc4[nH]ccc34)CC2)c2ccccc2c1	4.624600000000004	0.5351247253115077	2.3957476744124317
C#Cc1cc(CN2CCN(c3cccc4ccoc34)CC2)ccc1OC1CC1	4.277500000000003	0.6253775296110403	2.585651071867165
C#Cc1cc(CN2CCN(c3ccccc3Cl)CC2)c(Cl)cc1Cl	4.950300000000004	0.6961856092689029	2.287414704442506
C#Cc1cc(CN2CCN(c3ccccc3F)CC2)c(C)s1	3.499120000000003	0.800199852941405	2.4936112692746697
C#Cc1cc(CN2CCN(c3ccccc3OC)CC2)c(F)cc1F	3.276900000000002	0.7933646396030964	2.2861814636956037
C#Cc1cc(CN2CCN(c3ccccc3OC)CC2)c2cccccc1-2	4.103500000000004	0.6546600977503458	2.2142336541457137
C#Cc1cc(CNC2CCCN(Cc3ccccc3)C2)c(C)s1	3.7920200000000026	0.8418922914698548	2.951213452389174
C#Cc1cc(CNC2CCN(c3cccc4nc(-c5ccc(F)cc5)nc-4c3)C2)cn(C)c1=O	3.4360000000000017	0.46934221318860436	3.2874802386955935
C#Cc1cc(N(CC2CC2)S(=O)(=O)c2ccccc2Oc2ccccc2)cc(F)c1Nc1ccccc1	6.948200000000005	0.2466908588684068	2.699046436637113
C#Cc1cc(N2CCCCCCN(Cc3ccccc3)C(=O)NCCCCCCNCC2)c2ccccc2c1	6.563300000000007	0.3814443500492762	3.1358841378946227
C#Cc1cc(N2CCN(CC3CC4CCC(C3)N4C(=O)C3CC3)CC2)cc2ccccc12	4.122700000000004	0.6869693220418791	4.1348880954161435
C#Cc1cc(N2CCNCC2)c2sccc2c1	2.2922000000000002	0.771911426653737	2.806467812609787
C#Cc1cc2c(C=O)cccc2n1CCNCC	2.0446	0.49281354433755453	2.925143932779246
C#Cc1cc2c([nH]1)=C(C1CC(CCC(=O)N3C(C)CCN4CCCCC43)C1=CC)C=2	2.7362	0.6202744186892908	5.168688493124735
C#Cc1ccc(CNCCc2c[nH]c3ccc(F)cc23)cc1	3.6206000000000014	0.5453689383593335	2.215908453340603
C#Cc1ccc(NC2CC3C=CCCc4ccccc4C3CN(OCC)C2)cc1	5.0080000000000044	0.5905704723441236	3.983982194581662
C#Cc1ccc2c(c1)C(C1CCN(CCN3CCCC3)CC1C)CC2	3.7515000000000036	0.7727712608203944	3.5521644380785844
C#Cc1ccc2c(c1)C(N1CCN(CCN)CC1)CC2	1.2314999999999998	0.8378798113583862	2.9792780175044307
C#Cc1ccc2cc1C(N(CCC)CCC)CC2	3.777200000000003	0.7091647309703298	4.15239951023352
C#Cc1cccc(C(=O)NCCCCCN2CCN(c3cccc(Cl)c3Cl)CC2)c1[NH]	4.611400000000004	0.4643817216703483	2.700576256049949
C#Cc1cccc(C(=O)NCCCCN2CCN(c3cccc(Cl)c3)CC2)c1	3.653500000000003	0.5737710800893135	2.1390639549190738
C#Cc1cccc(C(=O)NCCCCN2CCN(c3cccc(Cl)c3Cl)CC2)c1	4.306900000000004	0.5255399525977082	2.2532708529392043
C#Cc1cccc(C(=O)NCCCN2CCN(c3cccc(Cl)c3Cl)CC2)c1	3.916800000000003	0.5730160511725646	2.225376006201124
C#Cc1cccc(C(=O)NCCCN2CCN(c3ccccc3OC)CC2)c1	2.6186000000000007	0.595161829815264	2.091887886543004
C#Cc1cccc(C(=O)NCCN2CCN(c3ccc(Cl)cc3)CC2)c1	2.8733000000000013	0.8253099172296152	2.0470916433098143
C#Cc1cccc(C(=O)NCCN2CCN(c3cccc(Cl)c3)CC2)c1	2.8733000000000013	0.8253099172296152	2.090060874079045
C#Cc1cccc(C(=O)NCCN2CCN(c3cccc(Cl)c3Cl)CC2)c1	3.5267000000000026	0.7778432175404513	2.2099934943055537
C#Cc1cccc(C(=O)NCCN2CCN(c3cccc4c3OCCO4)CC2)c1	1.9910999999999996	0.7904345612784321	2.4020705323809537
C#Cc1cccc(C(=O)NCCN2CCN(c3ccccc3F)CC2)c1	2.359	0.8403318982884174	2.078101489463661
C#Cc1cccc(C(=O)NCCN2CCN(c3ccccc3OC)CC2)c1	2.2285000000000004	0.7997383675821005	2.0711815831397953
C#Cc1cccc(C(=O)NCCN2CCN(c3ccccn3)CC2)c1	1.6148999999999998	0.8443416582768181	2.1340246819089916
C#Cc1cccc(C(=O)NCCN2CCN(c3nsc4ccccc34)CC2)c1	2.829600000000001	0.6808897458099115	2.3951651431617247
C#Cc1cccc(C(=O)Nc2ccc3[nH]cc(C4CCN(CC)C4)c3n2)c1	3.6057000000000023	0.7006435464950591	3.0445970800946585
C#Cc1cccc(C(=O)Nc2ccc3ncc(C4CCN(C)CC4)cc3n2)c1	3.6726000000000028	0.7148796237151251	2.5084417326968502
C#Cc1cccc(C(=O)Nc2ccc3nccc(N4CCN(C)CC4)c3n2)c1	2.6152000000000006	0.717411394676124	2.4541836130387313
C#Cc1cccc(C2CCC(CC(=O)NCCCN3CCN(CCO)CC3)C2)c1	2.0578999999999996	0.49473665251127275	3.210275120363834
C#Cc1cccc(C=CCN2CCN(c3cccc(Cl)c3)CC2)c1	4.156700000000003	0.7735910702878612	2.2846132435504583
C#Cc1cccc(CNCCON2C(=O)C3CCCN3C2=O)c1	1.1157	0.48552504756959763	3.286769417319767
C#Cc1cccc(CNCCOc2cc(O)ccc2OCC)c1	2.940800000000001	0.5812134798110629	2.181238374372434
C#Cc1cccc(N2CCN(CCCCc3c[nH]c4ccc(F)cc34)CC2)c1	4.433200000000004	0.5084918550798271	2.3530137360322687
C#Cc1cccc(N2CCN(CCCc3ccc4nc(S)[nH]c4c3)CC2)c1	3.5877000000000026	0.5276315721867897	2.626621190659833
C#Cc1cccc(NCCN2CCN(c3cccc(Cl)c3)CC2)c1	3.5554000000000023	0.8403091910292356	2.1299655512427655
C#Cc1cccc(NCCN2CCN(c3nsc4ccccc34)CC2)c1OC	3.5203000000000024	0.6502508539198325	2.6122627041373345
C#Cc1ccccc1CC(C)N(CCC)CCC	3.720900000000003	0.6597182795949448	2.9010498815266583
C#SC(C=CC=CCl)C(CNCCCCc1c[nH]cn1)=NOc1ccccc1	4.7565000000000035	0.22683067543545177	4.301200671867201
C(#CC1=CC=C1)C=CC=CCNCCCNCCNC=C1C=CN=N1	2.5782000000000007	0.308923390045891	4.106692192517599
C(#Cc1cnc2ccccc2c1)CCN1CC=C(c2ccccc2)CC1	4.765700000000004	0.6398409429144111	2.4159644007062653
C(=CC1=c2ccccc2=C1)C=C1CCNC(CC=Cc2c[nH]c3ccccc23)CC1	4.840900000000004	0.6387980693285441	3.844372488272934
C(=CC1CCN(CCCOc2ccccc2)CC1)c1ccnc2ccccc12	5.429100000000005	0.5172298358564051	2.2634031490582665
C(=CCN1CCN(c2ccccc2)CC1)CCCc1cccc2c1C=CON2	4.715500000000004	0.5599650441177915	2.8954965556516754
C(=Cc1ccc(NC2CCC(c3ccccc3)NC2)cc1)CCC12N=NC(N1)O2	4.408200000000003	0.6560812018366187	4.95605729094716
C(=Cc1cccc2ccccc12)OCCCN1CCNCC1	3.1224000000000007	0.6545832986501192	2.348316364179764
C(=Cc1cnc[nH]1)CCCN1CCNc2ccccc2SC1	3.6804000000000023	0.8263925943651366	3.020045734809134
C(=NOCc1ccccc1)c1cccc(OC2CNCCO2)c1	2.5620000000000003	0.6577834310737554	2.92104752616744
C(C=Cc1cnco1)=CCCCCNCCOC1C=CC2=CC=C2C1	4.2154000000000025	0.4847604850515679	4.094992460942155
C1#CC(CNCCCSc2ccccn2)Cc2ccccc2OC1	3.408100000000003	0.4765489077343648	3.7692493364478388
C1=C(C2CCN(CCCOc3ccc4ccccc4n3)CC2)NCN1	2.7074	0.793337628519759	2.80835154386895
C1=C(CCNCCc2c[nH]c3ccccc23)CC=C(c2nc3ccccc3[nH]2)C1	5.370200000000004	0.2972179801306844	2.7809238074628713
C1=C(CNCCOc2cccc3[nH]ccc23)NC=C2NCC2=C1	1.9943999999999997	0.6165438837085822	3.3257651910340336
C1=C(N2CCNC2)c2ccccc2Oc2ccccc21	3.153100000000002	0.8559877313278121	2.60892348769913
C1=C(NCCCCN2CCc3ccccc3C2)CN(c2ccccc2)c2ccccc21	5.607300000000006	0.5120024260176731	2.5685220658852757
C1=C(OCC2C3C4CC5CN2CCC53C4)C=C(c2cccnc2)C=C2NCC2=C1	3.5229000000000017	0.8605543408598962	6.772281333522027
C1=C(c2c[nH]c3ccc(-c4cccnc4)cc23)CCNC1	3.606600000000002	0.7498480652552529	2.50744142262997
C1=C(c2c[nH]c3ccc(-c4ccncc4)cc23)CNCC1	3.606600000000002	0.749848065255253	2.5989623017508503
C1=C(c2c[nH]c3ccc(-c4ncccn4)cc23)CCNC1	3.0016000000000007	0.7562357881663988	2.6214699940585433
C1=C(c2c[nH]c3ccccc23)CCN(CC2COc3ccccc3O2)C1	4.097000000000003	0.775855908228788	2.8966680633415987
C1=C(c2c[nH]c3ncccc23)CCN(Cc2coc(-c3ccccc3)n2)CC1	4.897300000000005	0.5551758573366679	2.5853525996077167
C1=C(c2cc(N3CCNCC3)nc3ccccc23)NCN1	1.0930999999999997	0.7693071024245862	2.9486480160365645
C1=C(c2ccc3cnc4ccccc4c3cc[nH]c2)CCNC1	4.217200000000003	0.7063764501880777	3.0721853188095807
C1=C(c2ccccc(N3CCN(Cc4ccccc4)CC3)csn2)CNCC1	3.966400000000003	0.8532275738967762	3.108866110087516
C1=C(c2ccccc2)CCC(NCCOc2ccc3ccccc3n2)C1	4.839300000000003	0.6498414605746079	2.735525459791303
C1=C(c2ccccc2)CCN(CCCCC2CCc3ccccc3C2)C1	5.751100000000006	0.6024465160692161	2.6692698384895284
C1=C(c2ccccc2)CCN(CCCCc2cccc3ccccc23)C1	5.951800000000006	0.5006229097916273	2.0341123297003456
C1=C(c2ccccc2)CCN(CCCc2c[nH]c3ccccc23)C1	4.889800000000004	0.7098431733133468	2.118057803990018
C1=C(c2ccccc2)CCN(CCc2c[nH]c3ccccc23)C1	4.499700000000003	0.7515771649782671	2.097432749562463
C1=C(c2ccccc2)CCN(CCc2c[nH]c3ccccc23)O1	4.388800000000003	0.7740854076814383	2.622639438525674
C1=C(c2ccccc2)CCN1CCc1c[nH]c2ccccc12	4.457200000000004	0.7508314805083246	2.3256611194245203
C1=C(c2cccnc2)CCN(Cc2c[nH]c3ccccc23)C1	3.8522000000000025	0.7938735775122909	2.2595709096343093
C1=C(c2cncs2)CCN1CN1CCN(c2ccccn2)CC1	2.3644	0.8613793780777881	2.9653477997296864
C1=C(c2cnsn2)CNCC1	0.9148000000000001	0.6753988729714918	3.885421315318208
C1=C2CC(=C1)N(CCNCCc1ccccn1)CCN2	1.2903999999999998	0.7643285772097246	3.8634536865417397
C1=C2CCCCN3C(=C1)CC23	2.0685000000000002	0.5067109137091257	5.1402819397449555
C1=C2CCNCCN(O2)c2ccccc2OCCCCCCc2ccccc2S1	5.546900000000006	0.6160280094763091	4.631256461141545
C1=C2OCC[SH]2C(C2CCNCC(CCOCC3Oc4ccccc4OC3c3ccccc3)C2)=N1	4.832600000000005	0.4264308925314455	4.868986783100746
C1=CC(CCCCNCCOc2cccc3[nH]ccc23)=C1	3.802800000000002	0.6863496174656406	2.552751064600905
C1=CC(CCCCNCCOc2cccc3[nH]ccc23)S1	3.9357000000000024	0.6890417546163898	3.1950687757187737
C1=CC(CCCN2CCN(Cc3ccccc3)CC2)=CC1=Cc1ccccc1	5.1642000000000055	0.6637762634741439	2.3309822699373886
C1=CC(CCCNCCCNc2cccc3[nH]ccc23)C=CC2=CC2=C1	4.948300000000003	0.5628950170530378	3.582943802986569
C1=CC(CCNCCOc2cccc3[nH]ccc23)C2=CC2=C1	3.578800000000002	0.7653924094218484	3.4620732812529695
C1=CC(CN2CC(CNCCc3c[nH]c4ccccc34)c3ccccc32)=C1	4.400000000000003	0.6156102449594739	3.142213263526612
C1=CC(CNCCOc2cccc3[nH]ccc23)=C1	2.6325000000000003	0.761556970080881	2.550193365034005
C1=CC(CNCCOc2cccc3[nH]ccc23)C=CC2=CC=C12	3.744900000000002	0.7976612587246921	3.202755157589218
C1=CC(CNCCOc2cccc3[nH]ccc23)NC2=CC=C12	2.4882	0.7172387290863946	3.6422516029312906
C1=CC(CNCCOc2cccc3cccn23)C2=CC=C12	2.9601000000000015	0.8220396903421096	3.884520317725155
C1=CC(N2CCNCC2)=COCCOc2ccccc2O1	1.7346999999999995	0.852364706984554	3.372606032010868
C1=CC(NCC(CNCCCc2c[nH]c3ccccc23)Oc2ccccc2)=C1	4.181000000000003	0.44202072451730695	3.0502635349518084
C1=CC(NCCNC2CCc3ccccc3C2)=N1	1.6488999999999996	0.7864058980121587	3.1374528945890674
C1=CC(NCCNCCc2ccc3cc2OCCC=CNC=CC3)=CC=CC2=NCC2=C1	3.7412000000000027	0.5793396227326001	5.139103858311751
C1=CC(OC2CC2)C(CC2N=C2NCOc2ccccc2OC2CC2)=C1	3.3683000000000023	0.6925323120404201	4.168270052678739
C1=CC(OCCCCNc2ccccn2)C(C2=CCNCC2)=C1	3.0748000000000006	0.7243870834212289	3.547557894060416
C1=CC(OCCNCC2C3Cc4ccccc4C2c2ccccc2C3)=C1	4.223000000000004	0.7929810432097593	3.959340211773082
C1=CC(c2ccc(CN3CCN(c4ccccn4)CC3)[nH]2)=C1	2.6851000000000003	0.9407685835383579	2.605296848311017
C1=CC(c2ccccc2)=C2OC(CN3CCC(Cc4ccc5c(c4)OOC=N5)CC3)OCC2C1	5.285200000000005	0.5704676813596864	4.283805092170603
C1=CC(n2ccnc2)=Cc2[nH]ccc2C=C1	2.792300000000001	0.7693890400931139	3.566319629194485
C1=CC2(CCNCN2)CNc2ccccc2N(Cc2ccccc2)C(c2ccncc2)=CS1	5.038400000000004	0.5145813957490889	4.679902705708644
C1=CC2=CC(CCCNCCOc3cccc4[nH]ccc34)NC2=C1	3.2684000000000006	0.6541318402455663	3.641733951832454
C1=CC2=CC(CNCCCc3c[nH]c4ccccc34)NC2=C1	3.0420000000000007	0.7159446668179047	3.5192054490851366
C1=CC2=CC(CNCCOc3cccc4[nH]ccc34)NC2=C1	2.4882	0.7172387290863946	3.6497599945396813
C1=CC2=CC(CNCCOc3cccc4[nH]ncc34)NC2=C1	1.8831999999999998	0.711994546717566	3.734548805728493
C1=CC2=CC(OCCNC3CCN(c4ncccn4)CC3)=CC2=C1	2.3717000000000006	0.8150313085284537	3.0895462655284796
C1=CC2=CC(OCCNCCCc3c[nH]c4ccccc34)C=CC2=C1	4.067700000000003	0.7151838619976502	3.5838201532498477
C1=CC2=CC(OCCNCCNc3cccc4[nH]ccc34)NC2=C1	2.4954	0.5640967576766338	3.733299336447838
C1=CC2=CC3(CCc4ccccc4C3)C2=CN(c2cccnc2)N1	3.919100000000003	0.8647231202685622	4.252169715059505
C1=CC2=CC3=CNC(=CC2=C1)C3Oc1ccccc1N1CCNCC1	2.6508000000000003	0.8927737593842785	4.56626927516938
C1=CC2=CCC(=C1)C=C1CC(NC3CNC(=Cc4c[nH]c5ccccc45)C3)CC=C21	5.3018000000000045	0.6619962346825998	5.315337507346487
C1=CC2=COC=C(C1)C(CN1CCN(c3cccc4ccccc34)CC1)CCNC2	4.315600000000003	0.8292143375576492	4.681978834957979
C1=CC2=NCCCCN(O2)C2CCOc3cccc(c32)C=C1	3.5191000000000026	0.7343518514460592	5.339590881735391
C1=CC2C(=C(c3ccccc3)N1)C1CCCNCC21	2.7602	0.8028393837555288	3.909965206820724
C1=CC2C(=C1)C=CCN2CCCOc1ccc2c(c1)OCCO2	2.963300000000001	0.7824017274563256	3.3375177602811528
C1=CC2C=CC3=NC3(C=C1)N(CCC=C1N=CN1Cc1ccc(-c3ccccc3)cc1)CCN2	4.535900000000003	0.7073221353991688	5.682643022566056
C1=CC2C=CNC(=C1)C=C1CCCCCC1NCCO2	2.7909000000000006	0.7112069606998687	5.692236956303707
C1=CC2CC2c2cc1ccc2N1CCN(CCCc2c[nH]c3ccccc23)CC1	5.053000000000004	0.6657458068379807	4.093422984988939
C1=CC2CC2c2cc1ccc2N1CCN(CCc2c[nH]c3ccccc23)CC1	4.662900000000004	0.7223369260316584	4.087948272018211
C1=CC2CC2c2ccc1cc2N1CCN(CCCc2c[nH]c3ccccc23)CC1	5.053000000000004	0.6657458068379807	4.1182012343258085
C1=CC2CNC(N3CCCC3)=NCC(CNCCc3c[nH]c4ccccc34)C2=C1	3.0836000000000006	0.6890805786044977	3.930820611080015
C1=CC2NC(N=CN=C2N2CCNC2)O1	-0.9248000000000001	0.538827643208442	5.903573516489136
C1=CC=C(N2CCNCC2)C(CCN2CCCC2)C=C1	2.0036	0.8450796198086873	3.451838097080027
C1=CC=C(N2CCNCC2)C=CC2=CCOC2=C1	1.742	0.7577934142809585	4.0054697789625555
C1=CC=C(OCC2=NCCN2)C2(CC(CN3CCN(c4cncs4)CC3)O2)[SH]=C1	1.4900000000000002	0.523681088803656	5.329121930102513
C1=CC=C2C=C(C=C1)N(CCCCCOCC1N=c3ccccc3=CN1)CCN2	1.9593999999999998	0.6665512701579703	5.014754981734122
C1=CC=C2CN3CCN(c4ccccc4)CC3CC(=C1)C2Nc1ccccc1	4.484200000000004	0.8602833538614798	4.200707063227002
C1=CC=CC(N2CCN(Cc3ccc(-c4ccccc4)cc3)CC2)C=C1	4.522000000000004	0.8057997173273062	2.387361442126384
C1=CC=CC(NCCNCCCNc2ccccc2)C=C1	2.7186000000000003	0.609917216350148	2.791456807245357
C1=CC=c2ccoc2=C(C2CCNC2)C=C1	0.9462999999999999	0.7510014801108683	4.065350584729229
C1=CCC(CCNCC2CCc3ccccc3O2)CC=CNC=C1	3.943100000000003	0.8049062528820804	4.181569150675064
C1=CCC(CCNCCNC2=NC=C2)C=CNC=C1	1.6745999999999999	0.6352659462582753	4.660242997451147
C1=CCC(CNCCOc2cccc3[nH]ncc23)=C1	2.4176	0.7793317197447457	2.7485639232816013
C1=CCC(N2CC(CNCCc3c[nH]c4ccccc34)Oc3ccccc32)=C1	4.411400000000003	0.6306851971066598	3.2190386375600433
C1=CCC(NCCNCc2ccccc2)CC1	2.4745	0.5793100736719331	2.5998348111309557
C1=CCC(OCCNCCCc2c[nH]c3ccccc23)=C1	3.550500000000002	0.7265180638684409	2.603788675377224
C1=CCC(c2ccc(CN3CCN(c4cccc5c4OCCO5)CC3)[nH]2)=C1	3.4514000000000014	0.9033148050551173	2.9058063037183643
C1=CCC2=CC=CC(=C1)NC=C(CN1CCN(c3ccccc3)CC1)c1cccc2n1	4.631300000000004	0.8023269248539708	4.61799998151803
C1=CCC2C(=C1)C1N=C2C=CO1	1.8135	0.5279124454596782	5.7171081129392105
C1=CCC2OC(CNCCCC3C=CC4=CC=C43)OC2=C1	2.993900000000002	0.7601876838772009	4.877164047985172
C1=CCN2CCCPC(=C1)CCC1CC(c3ccc4c(c3)OCO4)CCN1CCNCC2	4.171000000000003	0.643623796766582	5.796193570381411
C1=CCN2CCNc3c(cccc3OCC(OC=NC=CCc3ccccn3)=C1)C2	3.9429000000000034	0.6063563589353139	5.680603257503703
C1=CC[N+]2=CC=[N+](Cc3ccccc3)c3ccccc3C(=C1)C2	3.6517000000000026	0.7468646050577717	4.667923778521755
C1=CN(CCCCCCOc2ccc3c(c2)OCO3)C2CN(C1)COc1ccccc1N2	4.273900000000003	0.6190252573951883	4.466343197773464
C1=CN(CCCCCNCC2Cc3ccccc3O2)CN=C1	2.6076000000000006	0.7497568849820302	3.326966288245975
C1=CN(CCn2ccc3c2SCc2ccccc2-3)CCNC1	3.1797000000000013	0.9399897533400433	3.3215562243196235
C1=CN(c2ccccc2)C2N=CNC=NCN=C12	1.4047	0.805114143749657	4.615647208856274
C1=CN2CCNCCN3CC(c4cccc(C5CCOC5)c41)C23	1.8052999999999992	0.8559126586686112	4.311688389728939
C1=CN=C(SCCCc2ccccc2C=C2CCNC2)C1	4.045000000000003	0.8295324875444329	3.3810787852673343
C1=CN=C2C=CN3CC(NCC4=CC=CC3C=CC4)C2=CC(CCCN2CCN(c3ccccc3)CC2)=C1	5.022100000000005	0.5700004962370246	6.263846967025136
C1=CN=C2NC=NC=C(C=N1)CC1CN(c3ccccn3)CCN1CCN2	0.9789000000000001	0.7764707934908542	5.358954695681742
C1=CNC2=CC3(CCCNCC3)C2C(NC=Nc2ccccc2)=C1	3.2104000000000017	0.5919350728938277	4.878378766059679
C1=CNC2=CCC(COCCN3C=C(c4c[nH]c5ncccc45)CC3)C2=C1	3.5732000000000026	0.7734881433302175	4.103553819082165
C1=CNC=C(CCCNCCOc2cccc3c2OCCO3)C=C1	2.7634000000000007	0.7188318059029671	2.964107803990018
C1=CNCC=NC=C(NCCN2CCc3ccccc3C2)C=C1	2.2196	0.8958114961041026	3.7408963555988777
C1=CNOC(CNCc2ccccc2)c2ccsc2C=C1	3.6407000000000025	0.9038718886944298	3.9925948172159416
C1=COC(CCN[N+]Cc2ccccc2)C=C1	2.1544	0.5990089131115625	4.072210376741815
C1=COC(OSCCCN2CCOCC2)=CN=CON1	1.2232999999999998	0.5843617569094669	4.4620211740031035
C1=COC2C(C=C1)NCCN2CCC1CN=c2ccccc2=N1	0.3981000000000008	0.8790193966992298	4.712271667320911
C1=COC2C(C=C1)NCCN2CCCc1nc2ccccc2o1	2.460400000000001	0.9397982189076668	3.8364166942244697
C1=COC2CC(=C1)CNCCN2CCOCCc1cc(-c2cccs2)n[nH]1	2.7890000000000006	0.7167588888713028	4.698273846984604
C1=COC2CC2(N2CCN2CCCC=CN=C2CSc3ccccc32)C=C1	4.0191000000000034	0.6981184776475392	4.911140006834477
C1=COCC(CNCCOc2cccc3nc[nH]c23)C=C1	2.2476000000000003	0.7992370277861507	3.636199438604276
C1=CON(CCCCc2c[nH]c3ccccc23)CCCCC1	4.811900000000004	0.8021713588401354	3.1351550994347868
C1=COc2c(cccc2N2CCNCC2)O1	1.3385999999999996	0.7709013245680283	2.8733773215021774
C1=COc2ccccc2CCCCNCCOC1	2.5216000000000003	0.7638907455277854	3.1084928558856326
C1=CSc2ccccc2CCN2CCNC(C=CC(Oc3nc4ccccc4[nH]3)=C1)C2	4.517700000000002	0.6262130936723791	5.271799628782657
C1=CSc2ccccc2NC(=[N+]Cc2ccccc2)C=CC1	4.598700000000002	0.877355446072466	3.816455099434787
C1=Cc2ccc(N3CCN(CCCc4c[nH]c5cccnc45)CC3)c(c2)CC1	4.2771000000000035	0.7260917263413762	3.4896726885602174
C1=NC2CC3=CC4=CNC43CCCCCCN1CCNc1ccccc1O2	3.6674000000000024	0.737478807260267	6.2246616922213125
C1=NC=CC(=CC2=CC=CC2)C=1N1CCNC1	1.7427	0.7749146923204345	4.623614998130149
C1=NC=c2[nH]c(-c3cccs3)nc2=NN1	0.04229999999999984	0.7081229525085259	3.8892715803423776
C1=NCCc2[nH]ccc2CCCCO1	1.9384000000000001	0.6697974254811305	4.0554320082598485
C1=NCS(C2=CCCNC2)=CC=C1N1CCN(CCCc2c[nH]c3ccccc23)CC1	3.592200000000002	0.6819224897212056	4.110084193876594
C1=NN=Cc2cc1ccc2OCCNCCOc1ccccc1	2.500400000000001	0.762328205131339	3.5785230487395205
C1=NNCC(CN2CCN(c3ncccn3)CC2)CCC2CC3CCCN2C(C1)C3	2.2170999999999994	0.8230581985601799	5.73867730250016
C1=Nc2ccc(CCN3CCN(c4cccc5ccccc45)CC3)cc2OO1	4.1883000000000035	0.6429217042244098	2.7007438083989275
C1=Nc2ccc(CCN3CCN(c4cccc5ccccc45)CC3)cc2SO1	4.901600000000005	0.5933669343018915	2.780944357849476
C1=Nc2ccc(OCCN3CCN(c4cccc5ccoc45)CC3)cc2NO1	3.6507000000000023	0.7312443193413887	3.003875676530795
C1=[N+]N(CCCN2CCN(c3ccc4cc3OCCO4)CC2)c2ccccc21	2.1597999999999997	0.7977070229572822	3.961678183065713
C1=c2cc3[nH]cc(C4CCC(N5CCN(c6cccc7sccc67)CC5)CC4)c3cc2=C1	4.8056000000000045	0.49511932841648787	3.0469179923959366
C1=c2ccc(N3CCNCC3)cc2=CCO1	-0.3551000000000002	0.6939584587341036	3.1679859753483317
C1=c2ccc(OCCCNCCc3c[nH]c4ccccc34)cc2=C1	2.3437	0.6256736037764592	2.5492654962977124
C1=c2ccc(OCCNCCc3cncc4[nH]ccc34)cc2=C1	1.3485999999999996	0.647928361796973	2.9424976325056065
C1=c2ccccc2=CC(CN2CCNCC2)c2ccccc21	1.2983	0.8967219542919687	3.230158595938283
C1=c2ccccc2=Cc2nccn2CCN2CCCC(=NOC2)C1	1.3219999999999996	0.7346576906116425	5.580838964902288
C1CC2C3C2[SH]2CC(C2)OCCN3C1	0.8628	0.5993435169425767	6.3661873136154234
C1CCC2C3CCCCC3N2CC1	2.803400000000001	0.5524778274639094	3.3081831699540523
C=C(Br)C(=C(Cl)C=NNCCCCCCCN(CC)CCNc1ccccc1OCC)N1CCN(C(=O)c2ccccc2)CC1	7.162000000000008	0.06611461952372644	3.2288296414591713
C=C(Br)C(C)=CC=CNC(=O)NCCNc1cc(Cl)ccc1OCC	4.818400000000003	0.39024494643381086	3.0346311692870103
C=C(Br)C(C)=CC=CS(=O)(=O)NCCN1CCN(c2cccc3cc(C#N)ccc23)CC1C	4.509980000000004	0.5097051925098649	3.6697095009328624
C=C(C(=CC=COC)OC)S(=O)(=O)NC1CCC(N2CCN(c3ccccc3OC(C)C)CC2)CC1	4.030500000000003	0.3492510047213641	3.2664312907275823
C=C(C(=CC=COC)OC)S(=O)(=O)NCCC(C=O)(CNC1CC=C[SH]2C=CC=C12)c1ccccc1C	4.2333200000000035	0.1404843242606761	5.5720274947424375
C=C(C)C(=CC=COCCCN1CCNc2ccccc2OC1)C1C(=O)C2C3CCC2N1C3	3.8350000000000026	0.3698331419179447	5.8486810519330374
C=C(C)C(=CC=COCCCN1CCNc2ccccc2OC1)c1cn2cccc(C)c2n1	5.286620000000005	0.29077346583233504	3.3729621992442738
C=C(C)C(=CC=CS(=O)(=O)NCCN1CCN(c2ccccc2OC)CC1)C1C=C(C)ON1	2.5599999999999996	0.5044792692302501	3.8739465977070573
C=C(C)C1CC(=C(O)N(C=O)OCCCCN2CCN(c3ccccc3F)CC2C)C(OC(C)=O)C=C1C	4.750000000000005	0.11063478272044056	4.542594416417849
C=C(C)C=C1C=CC(OCCNCC2COC(c3ccccc3)(c3ccccc3)O2)=Cc2ccccc2C1	6.565200000000007	0.33423541630445003	3.732371730113874
C=C(C)CCCOC1(CN2CCC(c3ccccc3)CC2)CN(C(=O)OCCO)c2ccc1cc2	5.083300000000007	0.38101972088734776	4.227746487159065
C=C(C)CNCCC1=CC=CCNC(CO)=CC1	1.8942999999999999	0.4967019253550707	4.027523926775527
C=C(C1=CNC=[N+]([O-])C=C1C)N(C=Cc1ccccc1)Cc1ccc2ccccc2c1	5.755900000000005	0.4174312399489475	3.4736975497562437
C=C(C=C(C=CC(=O)NCC1CCCN1CCCC)OC)NC1CC(CC(=O)O)N(C)C1	2.1043000000000016	0.2256647469330657	4.256412828054879
C=C(C=C(C=CCCN1CCNC1)C(F)(F)F)C(Oc1ccccc1)c1ccc(F)cc1	5.799700000000005	0.3892750093514152	3.6036157854201143
C=C(C=C(Cl)C=COCCN(CCCC=CNCC=CC=CF)C1CCC1)OCCN1CCCC1	6.042900000000007	0.13089770557087793	4.019920155706311
C=C(C=C(Cl)C=COCN(CCCF)CCCC1C=CC(=CN=[N+]=[N-])C1)OCC(F)(F)F	6.9016000000000055	0.0488376690292521	4.952198089028347
C=C(C=C(I)C=C(O)NCCCCN1CCN(c2ccccc2OC)C1)C(C)(C)C	5.465100000000006	0.1838574238011879	3.2783806129050115
C=C(C=C(O)NCCCCCN1CCNc2ccccc2OC1)NC(=O)COc1ccccc1O	3.3242000000000016	0.17781364159500027	3.0859285334671656
C=C(C=C(O)NCCCCN1CC(Nc2ccccc2OC)CCO1)NC(=O)CCC1CC2CCC1C2	4.728500000000003	0.1626410164086284	5.11674904019212
C=C(C=C(O)NCCCCN1CCCC(Nc2ccccc2OC)C1)n1c(=O)c2ccccc2c2ncccc21	5.374700000000005	0.10209217968865476	3.46361380328682
C=C(C=C(O)NCCCCN1CCN(c2ccccc2OC)CCO1)NC(=O)C12CC3CC(CC(C3)C1)C2	4.364300000000003	0.2252334896436916	4.3976382106527785
C=C(C=C1C(C#N)=CC1NCCN1CCCC(CCN2CCC(O)C3=C(C3)C2)C1C)C(F)(F)F	3.710580000000003	0.5232874515548188	5.130882232029974
C=C(C=CC(Br)=COCCOC(C)=O)C(=O)CN[O-]	1.5712999999999995	0.17208990954466455	4.074135821352572
C=C(C=CC(Cl)=CC1CC=N1)C(CCO)N1CCN(CCO)CC1	1.4255	0.6155412839526943	4.3900107984698264
C=C(C=CC=CC(=NC(C)O)C(C)=CCOC(C)=O)C1NCCN(C)C=CC=CC1(C)C(N)=O	2.4088	0.27064385627113857	5.6310326128734
C=C(C=CC=CC(=O)OC)CCN1CCN(c2cccc3nc(C)ccc23)CC1	3.8969200000000033	0.4069673088995998	2.731420250529567
C=C(C=CC=CC(=O)OCCC)C1CNCCN(c2ccccc2OCCCOCCF)C1	4.0892000000000035	0.19534264528033496	3.5270558572081674
C=C(C=CC=CC(C)=O)C=CCN(C)CCCCc1ccc(Cl)cc1Cl	6.061700000000005	0.25912045757302277	3.039191027925199
C=C(C=CC=CC(F)(F)F)NCCN(C)CCCCN1CC2CCC1C2C	4.206700000000003	0.4246389533883923	5.099655687134733
C=C(C=CC=CC(F)(F)F)NCCN(CC)CCCCN1CC2CCCCN2C1	3.994100000000003	0.3849694437553409	3.840786191314881
C=C(C=CC=CC1=C(C2CCN(c3ncccn3)CCN2)CC(C#N)=CN1)C1N2CC[SH]1(=O)C2	1.597879999999999	0.4200103359029116	6.200297782754694
C=C(C=CC=CCC12CCNC(CC1)COc1cccc3nc(cc-3c1)C2)C(O)CCCCF	5.809200000000006	0.3632654467491216	6.50097385466334
C=C(C=CC=CCCN1CCNC2C=CN=C3NC1C=C3C=C2)CNC(=O)c1cccc(C#N)c1	2.9582800000000002	0.512550332369321	6.010912433666032
C=C(C=CC=CCl)CCCN(Br)CCCCOc1ccc2scnc2c1	6.712300000000005	0.20186240066499475	3.5068436433098142
C=C(C=CC=CF)C=CC=C1CNCCN(c2ccccc2F)C1[NH]	3.922500000000002	0.8238783734321717	4.309110970151256
C=C(C=CC=COC)C(=O)NCCCCN1CCN(c2nc3cc(C(F)(F)F)ccc3[nH]2)C1	3.8301000000000025	0.2425504546297391	3.351391417606557
C=C(C=CC=COC)CCNCCOc1cccc2[nH]ccc12	3.7989000000000015	0.3983888381619203	3.023897293065682
C=C(C=CC=COC)OCC1C=Nc2ccccc2N=C(O)C(C(C)c2ccccc2)CCN1	6.005300000000006	0.3746717331420546	5.047424999058643
C=C(C=CC=COCC(O)CNCC1=CC=COCC1)OCCc1cccc2ncccc12	4.205000000000004	0.3534025744697767	4.007403275714782
C=C(C=CC=COCC)C1CN(C=Cc2ccnc3ccccc23)CCN1	4.141900000000003	0.5939883672090152	3.910057465084547
C=C(C=CC=COCCCCCCNC(=O)C12C=CC=C(C1)OC2)NC(=O)Nc1cccc(F)c1	5.084400000000004	0.20817156830713607	4.8138678885299715
C=C(C=CC=COCCCNCOc1ccccc1)CCN1CCN(c2ccccn2)CC1	4.252600000000004	0.2017954348651129	2.9635444990872877
C=C(C=CC=COCCNS(=O)(=O)C1=C(CC)CC2C=CN=C2O1)CN1CCN(Cc2ccccc2)CC1	3.9502000000000033	0.2326850702511332	4.21044197486912
C=C(C=CC=CS(N)(=O)=O)OC(=O)C(O)CCC	0.5626999999999998	0.4009409999488166	4.1544572857819775
C=C(C=CCN(CCCCCCC#N)C(CC)CCC(N)=O)C(F)(F)F	4.4812800000000035	0.36039724929675493	3.7506560768665356
C=C(C=CCN1CCN(CCCCNCCN(C=O)C2CC2)CC1)C(F)(F)F	2.2692999999999994	0.2914696369921485	3.2513921600472786
C=C(C=CNC=C1C2NC3=Nc4cc(Cl)ccc4NNCCNC13CC1=NCNC12)C(=O)NCCN1CCCCC1	1.5198000000000003	0.19161481635222277	6.847445208107236
C=C(C=Cc1cccs1)C1=CC(CCN2CCN(c3ccc(Cl)cc3)C2)=C1	6.007100000000005	0.5305579737517563	3.0692904588794416
C=C(C=NC=CNC(=O)C1=CC=COC1)NC(=O)Cc1ccc(Cl)cc1	2.6409000000000002	0.7229641319426939	3.699388533122704
C=C(C=NNC1=CC=C(OC)C=NC1)C(C)CC1CCN(CCCCC2CCNc3ccc(F)cc32)C1	5.873500000000006	0.21092311823267879	4.721338528586379
C=C(C=NNCC)OCC1=CC2=C(CC=C1)NC1CCN3CC1=C(Cl)C3C2N(C)C(=O)C1CCCCC1CC	4.848400000000004	0.2426428074261567	6.434091923352386
C=C(C=O)C=CC=CC=O	1.0528	0.3286638590864821	3.9533719307780775
C=C(CCCC)OCCNC1=CC(=O)C2CCCN2C(=CC2CCCC(C)(O)C=NC(=O)C3CC3CC2)O1	4.607800000000005	0.3336500806749111	5.700112563978407
C=C(CCCCN1CCN(c2ccc(Cl)cc2)CC1)C(F)=CC=CNC(=O)C1=CC=COC1	5.142100000000005	0.37874430479930304	3.428212543373828
C=C(CCN(C)CCCCc1c[nH]c2ccccc12)c1ccccc1	5.525900000000005	0.5107382819505737	2.2544748399701096
C=C(CCN(C)CCCSc1nc2ccccc2c(=O)n1C1CC1)c1ccccc1	5.248900000000005	0.2555668002728743	2.504248630233718
C=C(CCN(C)CCCc1ccc(F)cc1)c1ccccc1	4.793600000000004	0.6766574437037562	2.06233874180214
C=C(CCN(C)CCc1c[nH]c2ccccc12)c1ccccc1	4.745700000000004	0.6673966987028261	2.2190183033986344
C=C(CCN(C)c1ccn(-c2ccc(F)cc2)c1C)c1ccccc1	5.464520000000006	0.5805764099500778	2.545771496198311
C=C(CCN(C=O)CCCN1CCN(c2ccccc2)CC1)c1ccccc1	3.760600000000003	0.5900235795300658	2.4421762125801116
C=C(CCN(CC)CC1CC2CCCN(CCN2)OC1=O)c1ccccc1	2.9439	0.7983803389822551	5.383023184089596
C=C(CCN(CC)CCCCOC1=CC=C(CN2CCCCCC2=O)C1)c1ccccc1	5.825200000000007	0.3650363222363292	3.01833643222224
C=C(CCN(CCCCCCN1C=Cc2oc3ccccc3c2C1)OCC)c1ccccc1	7.136500000000008	0.20695101107177752	3.2571842650650495
C=C(CCN(CCCCCCN1CC=CN(C(C)C)CC1)OCC)c1ccccc1	5.443500000000006	0.29835655746423567	3.249851134705991
C=C(CCN(CCCCCCNc1ccc2cc(F)ccc2c1)OCC)c1ccccc1	7.308200000000008	0.21261666634573545	2.7075081443810483
C=C(CCN1CC(Nc2ccccc2OC)CSP1)CC(C(C)=O)C(=O)NCCN1CCOc2ccccc21	4.589800000000004	0.20568989374002675	4.476187115646278
C=C(CCNC1COc2ccccc2O1)c1cccc2c1OCCO2	3.2482000000000015	0.9061126372959115	3.3614719786136735
C=C(CCc1cnc2c(c1)CCCN2C1CCN(Cc2ccccn2)CC1)C1CC1	4.792600000000005	0.6233170403176559	2.8009941376332943
C=C(CN(C(=O)Cc1ccc2ccccc2c1)c1ccccc1)N=C(O)c1ccccc1	5.934000000000006	0.2973735914508673	2.493972164232165
C=C(CN(C)CC)c1ncccc1NCCN(C)C(=O)c1ccc(F)c(Cl)c1C	4.331520000000004	0.6579907036278433	2.9747765086682563
C=C(CNC(=O)c1ccccc1NCCN(CC)CCc1ccc(Cl)cc1)c1ccccc1	5.759700000000006	0.3601296295219868	2.3431871182726134
C=C(CNCCOc1ccccnc(C)ccc1)COc1ccc2c(c1)CC(=O)N2C	3.6369200000000026	0.4966919939917906	3.006897699327287
C=C(COc1cccc(C#Cc2ccccc2)c1)N1CCNCC1	2.8841	0.8774730388607306	2.5068900087570825
C=C(Cl)C(=CC=CC=C1C(=O)N(C)C=CC2=CNCC1OC2)N(C)C	2.5250000000000012	0.6170598442508922	5.986462727359641
C=C(Cl)C(C)=CC=CC(=O)NC1=CC=CCCCN(CCC)CCN2CCN(c3ccc(-c4cccnc4)cc3)CC12	6.556300000000007	0.28094298803149154	4.222919366745847
C=C(Cl)C(Cc1ccccc1)=C(C)N=CCCC1=CNC(N)=NCC1	4.2985000000000015	0.5648224879694989	3.708760661962124
C=C(Cl)C(Cl)=CC=CC(=O)N1CC2C(CNC=O)C3CCN2CC31	1.6948999999999996	0.43997034663443935	6.167935482740779
C=C(Cl)C(Cl)=CC=CC(=O)NC1=CC=CNC=CC12CCCNCC2	3.8084000000000024	0.5136598962693348	5.021702881807342
C=C(Cl)C(Cl)=CC=CCN1C2CCC1CC(NC(=O)C1=CC=CN(C)C1)C2	3.914900000000002	0.6772512075613256	5.127011339280326
C=C(Cl)C(Cl)=CC=CS(=O)(=O)NCCCCN1CCC1	2.7806000000000015	0.519087527640157	3.286808103083745
C=C(Cl)C=CC=CCN1CCCC1NC(=O)C1(COC)C(OC)=CC(Br)=C1O	3.7306000000000017	0.499403600376994	4.7493896216271505
C=C(Cl)C=CC=CS(=O)(=O)N1CC2(C)CC1NCCC2CCOC12CC=CC(=N)C1=CN=CO2	3.811270000000003	0.4870038752512981	6.6170709126539595
C=C(Cl)C=c1nc(O)n2c1=CC(C=CC=CN1CCNC1)CCCC2	1.6348999999999998	0.8013851237890278	4.867548537865233
C=C(Cl)CN1CC2CC2CCC=CC2=C(OC)C(CCCc3cc(C)ccc3CC)(C1)OC2	6.5902200000000075	0.4282490955196929	5.5233985093719635
C=C(Cl)OC(=CC=CC=C1CCOC1=O)NCCN1C=Cc2ccccc2C1	4.060000000000003	0.309539894572201	3.7996058352609534
C=C(F)C(=CC=CF)Oc1ccccc1C1CCNCC1	4.382700000000004	0.6417448745404059	3.2524590050475544
C=C(F)C(OC)=C(F)C=CS(=O)(=O)N=C(O)CC12CCC(C)CC(NC1)c1ccccc1O2	4.769300000000004	0.2515373454147717	5.635830463002524
C=C(F)C1CCN(CC=NSCC)c2cc(C(=O)NCC(O)CN3CCN(c4ccccc4OC)CC3)ccc21	4.1239000000000035	0.29406379241232306	4.056781925207
C=C(F)C=C1C(Cc2ccc(Cl)cc2)=CN(C)C(=O)Nc2ccc3cc2C2CCC(C3)N12	6.3726000000000065	0.590280887836056	5.924313683918518
C=C(F)C=CC=CN1CN(Cc2ccc([N+](=O)[O-])cc2)C(=O)C12CCN(CCCC=O)CC2	3.5633000000000026	0.175918401214276	3.925350071652465
C=C(I)C(=CC=COCCCN1CCNc2ccccc2OC1)C(=O)CC1CCCCC1	6.085400000000006	0.12579003814296505	3.412289285820254
C=C(N)N=CCOc1ccccc1OCC1CCC(COc2cccc3nc(C)ccc23)NC1	4.248720000000003	0.4397538284892091	3.6488846479089814
C=C(N)Oc1ccccc1N1CCNC2CCCNC(=O)OC(C)(C)C21	1.9406999999999994	0.714130733858535	4.4715080384669355
C=C(NC(=O)c1ccc(OCc2ccccc2)cccn(-c2ccc(F)cc2)c1)C(=O)O	4.6479000000000035	0.5329201002131606	2.7606801979306805
C=C(NC(=O)c1cccc2cnccc12)c1ccc(O)c(Br)c1	4.103600000000002	0.7307254627066643	2.444389240429455
C=C(NC1CCNCC1)C1C=CSC1=S	2.0458	0.7373777754031262	4.249840483104313
C=C(NC=CC1(N(C)C)CNCCN(c2cccc3[nH]cnc23)C1=C)Oc1ccccc1	3.440100000000002	0.4991775798409164	4.104163475522654
C=C(NCCN(CC)CC1CCOC2CC(C)CC(C1)C2)C(=CC=COC)OC	4.333400000000004	0.408518367099456	5.39708246220245
C=C(NS(=O)(=O)c1cccc(C)c1)C(=CN=CNC(Cl)C(C)=CCOC(C)=O)C(F)(F)F	3.9254200000000026	0.0978784582132724	4.191127980736111
C=C(O)NCC(OCCCNCCNc1ccccc1OC)S(=O)(=O)c1ccc(C)cc1O	2.5362200000000015	0.19325433816578652	3.4700524775214925
C=C(O)c1c2ccc(c1O)CC=C2	2.4902000000000006	0.6419555172612247	3.982753795005282
C=C(OC)C(=CC=CC(O)CCNCCNc1ccccc1OC)OC	2.694300000000001	0.2846835655019184	3.4405774497402373
C=C(OC)C(=CC=CCCCCNCCNc1ccccc1OC)OC	4.113600000000003	0.2969741372434653	2.8361987202328915
C=C(Oc1cc2ccccc2cc1Br)N1CCNC1	3.3150000000000013	0.8786148988493422	2.7761423700979435
C=C(c1cc(F)ccc1Cl)N(Cc1cccc(Cl)c1Cl)C(=O)C=O	4.984300000000004	0.5364233619130943	2.795470437126113
C=C(c1ccc2c(c1)OCO2)c1cc(F)c(F)cc1CCNCCCN1CCNC23C=CC=CC12C3	4.189700000000003	0.5154561842191288	4.298835330283934
C=C(c1ccccc1)N(CCC[N+]NCCN(C)c1ccccc1OC)CCN1CCOc2ccccc2C=CC1=O	4.537800000000003	0.2145469479902948	3.9105870169086856
C=C1C#CCCN2CCN(CCO)CC2CCSC=C1	1.5652000000000001	0.7816477174960128	4.805710796646601
C=C1C(=CC(Cl)=COC)CCC2CCCCC2C1C1CCN(CCN2CCNC2=O)CC1	5.149200000000004	0.5561436189974172	4.364541295605892
C=C1C(=CC2(OC(C)(C)C(=O)O)CC=N2)C=C1CSc1nc2ccccc2n1Cc1ccccc1C	5.958320000000006	0.36782524839191255	3.951681962560879
C=C1C(=CC=CC#N)CNCCN1CCC1Cc2c(C#N)cccc2N1	2.7100600000000004	0.8208799700052848	4.174663021921481
C=C1C(=CC=CC(F)(F)F)CN2CCN(CCCCNc3cccc4c3OCCO4)C=CC12	4.7645000000000035	0.592695571871463	4.122870432106952
C=C1C(=CC=CC(F)(F)F)CNCCN1C1CCCc2ccccc21	4.527800000000004	0.84481920406141	3.671571641873898
C=C1C(=CC=CC(F)(F)F)CNCCN1CCCCNc1ncc(-c2ccccn2)o1	4.392500000000003	0.6021756196509261	3.5321792437925446
C=C1C(=CC=CC(F)(F)F)CNCCN1CCNc1cc(Cl)ccn1	3.6107000000000022	0.8280252440293614	3.4689609065063127
C=C1C(=CC=CCl)C(CCC)NCCN1C1CCCc2ccccc21	5.330500000000005	0.783811331195687	3.9653018196346377
C=C1C(=CC=CCl)C(Cl)NCCN1CCC1CCNc2ccc(F)cc21	4.777700000000004	0.566848028861741	4.448472432589014
C=C1C(=CC=CCl)C(Cl)NCCN1CCCC1CNc2ccc(F)cc21	4.777700000000004	0.5543360856939171	4.439333971050553
C=C1C(=CC=CCl)C(Cl)NCCN1CCCCNc1cccc2cccn12	4.794100000000003	0.394554397602545	4.179385245775132
C=C1C(=CC=CCl)C(Cl)NCCN1CCCCNc1ncc2ccccn12	4.1891000000000025	0.4113100153230032	4.185207730982231
C=C1C(=CC=CF)C(F)CCCN1CCCc1nc2cc(Cl)ccc2[nH]1	5.506100000000004	0.7449503019205496	3.8418340156844737
C=C1C(=CC=CF)Nc2c(ccc3cc[nH]c23)C=C1c1ccc(Cl)cc1	6.710700000000004	0.5205046511365935	3.5516017971559677
C=C1C(=CC=CN(C)C)CNCCN1CCc1c[nH]c2ccc(OC)cc12	3.1396000000000006	0.8243442485504131	3.1743313564434157
C=C1C(=CN=S(C)(=O)O)C(C=COCCF)CCN1CCCc1c[nH]c2ccc(F)cc12	5.0297000000000045	0.4022511011846132	4.517846556623161
C=C1C(=COC)C=COC=C1C1CC2(COc3ncccc3O2)OCCN1	2.4419000000000004	0.8019625260806538	5.257484168308849
C=C1C(=O)C(NCCCCN2CCN(c3ccc(Cl)cc3)CC2)=NC=C1C=COC	3.4132000000000016	0.39037735073706664	3.115891206262342
C=C1C(=O)N(CCCCNC2CN(c3ccccc3C(C)(C)CC)C2)C(=O)CC1CC=CC=COC	4.970300000000004	0.1382124720574626	3.8749267957672764
C=C1C(=O)N(N)C(CCCCN2CCN(c3cccc4ccccc34)CC2)=NCC=CC1=COC	3.8892000000000024	0.21714779440114307	3.713350263944786
C=C1C(=O)NCC(COc2cccc3c2[nH]c(=O)n3CC)=NCC2C=CC=C(C)CC1=CC=C2	3.860300000000003	0.6821996690492027	5.393641406141614
C=C1C(C(=O)N2CCN(Cc3ccccc3)CC2C)=CC=C1C1N=C(C)S1	3.633200000000002	0.8013968215458617	3.7662383874012795
C=C1C(C(I)=CC=COC)NCCN1CCCCNC(=O)c1ccc(Cl)cc1OC	4.125100000000003	0.20044220241474844	3.748569411349857
C=C1C(C(O)=C2CC3(OC(C)=O)CC(=O)OC2C=C3C)=CCCC1(O)CCc1cnc(N)[nH]1	2.7115	0.30090554060750896	5.858631815496183
C=C1C(C)=CC(Cl)=CC2=C(c3ccccc3)C=C1C(CNCCCCCCN1CC(C)C1)CC(=O)C=C2	7.252300000000009	0.33218134646819786	4.936476911674649
C=C1C(C)=CC=CC12C=CCCCN(C(=O)C1=CN(CCCN3CCN(c4ccccc4OC)CCO3)CC=C1)C2=C	5.645600000000006	0.39675774060236485	4.866802138519527
C=C1C(C2(C)C=CC=CC2)=CCN1C(=O)CSc1ccc(-c2ccnn2C)cc1C	5.2923200000000055	0.6203836784554	3.8745371036575484
C=C1C(C2=C3C=CC=C3NC2O)NCCN1c1ccc2cc1CCOC2C	2.2841000000000005	0.7527330308429421	5.377863900152484
C=C1C(C2C=C(Cl)C3=NNC3=C2)NCCN1c1ccccc1Cl	3.227500000000002	0.8630052463233199	4.3209223494388205
C=C1C(C2C=CC=CC2)=CCN1CCNC(=O)C=c1ccccc1=COC	1.8556999999999997	0.8398781514702693	4.2740947132307525
C=C1C(C2C=CC=CNS(=O)(=O)C2)CNCCN1C=CC=C1C=CC(C)N=C1	2.1098	0.7610280100546106	5.5066236865013805
C=C1C(C2C=CC=COC2)CCCN1CCCc1c2ccn1cc2I	4.8563000000000045	0.6084087865104344	5.374429273380626
C=C1C(C2C=CC=COC2)NCCN1CCOc1ccc2c(c1)NC(=O)CC2C	3.014900000000001	0.8025420723148253	4.4085798545687345
C=C1C(C2C=CC=C[S+](O)CC=C2)CNCCN1C1=Cc2ccc(F)cc2C1=O	3.7452000000000023	0.5750256567505933	5.419852354853908
C=C1C(C2C=Cc3nc(C)ccc32)NCCC12CCC(O)(c1ccc(Cl)cc1)CC2C	5.766120000000006	0.5898221766683357	5.138551163164843
C=C1C(C2CCCC=CC(OC)=C2OC)NCCC2CCCN12	3.187100000000002	0.8663668488894711	4.30172563509227
C=C1C(C2c3c(Cl)cncc3N2Cl)CCN1CCc1ccccc1-c1ccccc1C	6.803620000000006	0.3985729056298744	3.811059321632561
C=C1C(C=CC=CC#N)NCCN1CCOc1ccc2[nH]c(S)nc2c1C	2.962300000000001	0.4074057233518735	4.273496765025112
C=C1C(C=CC=CC(F)(F)F)NCCN1CCCCNc1ncc(-c2cccnc2)o1	4.390900000000004	0.45172494485222414	4.07952189984587
C=C1C(C=CC=CC(F)(F)F)NCCN1CCCN1CCC2CC1CC2C	3.959100000000003	0.7007142512612186	5.571409203121597
C=C1C(C=CC=CC(F)(F)F)NCCN1CCCc1[nH]nc2ccccc12	3.9577000000000027	0.7504228993744014	4.022311350439697
C=C1C(C=CC=CNC(C)=O)NCCN1CCc1c[nH]c2ccc(C#N)cc12	2.5755800000000004	0.6778015372904205	3.966773884812792
C=C1C(C=CC=COC)CNCCN1CCCc1c[nH]c2ccc(F)cc12	3.991000000000003	0.5726473022110746	3.787521340449688
C=C1C(C=CC=COCC)CCCN1CC(O)COc1cccc2[nH]c(C)cc12	4.5481200000000035	0.48230424084193513	4.046832627314716
C=C1C(C=CC=COCCN2CCC2)N(C)C(=O)CCCCN1CCN(C)c1ccccn1	3.1366000000000005	0.30824516501572347	4.279576156140274
C=C1C(C=CCl)=CNC2=C1CCCCNCCOC1=CC=CC12	3.896300000000002	0.7647864667409784	5.019622378647223
C=C1C(C=COC)=CC(OCCN2CCN(c3ccccn3)CC2)=CN1C	2.6072000000000006	0.6893693994119682	3.236417086098376
C=C1C(C=COC)=COC1C1CCN(CC(O)COc2cccc3ncsc23)CC1	3.7470000000000026	0.6464020931835405	4.1221607567797385
C=C1C(C=COCCN2CCNC3=CC=C3C=CC=C2OC)=CN=C(S)N1C	2.9186000000000014	0.4093442795578274	4.874271577120483
C=C1C(C=COCCNCc2ccc(C)c(OCCF)c2)=CN=C(S)N1C	3.5920200000000024	0.36351198603526885	3.5699834517165643
C=C1C(C=COCCNCc2ccc(C)cc2)=CN=C(S)N1C	3.2437200000000015	0.4579989561609316	3.392556814393952
C=C1C(CC)=CC(Cl)=CN(CCN2CCNc3ccccc3OC2)C(=O)C2C3C4CCC2(CC4)C13	5.617800000000005	0.5910735878182477	6.604789997036042
C=C1C(CC)=CC=CN(CCN2CCN(c3ccccc3OC)CC2)C(=O)C2CC3CCC(CC3)C12	5.508200000000006	0.5280750974073595	4.932538270375572
C=C1C(CC)=CC=CN(CCNc2ccccc2OC)CC(=O)N(Cc2cccc(C(N)=O)c2)C12CCCc1cc(C(N)=O)ccc12	5.287400000000004	0.2783133791515936	4.7168077937403075
C=C1C(CC2C3=S2CC=CC3=COC)CN(CC(F)COc2cccc3[nH]ccc23)C1C(C)C	5.711100000000006	0.21526864870559734	5.421316447831297
C=C1C(CC2C=CC(OCCN3CCCC3)=C2)=COc2ccc(OS(=O)(=O)C(F)(F)F)cc21	4.776900000000005	0.3919069533793929	3.980718309865866
C=C1C(CC2C=CC=CNC(=O)C2)CN1CCCCNC(=O)c1ccccc1C	3.5466200000000017	0.6642437331198541	3.8873232667957165
C=C1C(CC2CC(=CC=CF)CN2)NCCN1CCCc1c[nH]c2ccc(-c3ccncc3)cc12	5.111600000000005	0.4273102552460062	4.351014291504978
C=C1C(CC2CC=CC3=C(OC)N2C3)CNCCN1c1cn(-c2ccc(F)cc2)c2ccccc12	5.201300000000005	0.5556120461785415	5.080910267724048
C=C1C(CC2c3cc(OC)ccc3N2c2ccc(F)cc2)CN1CCN1CCNC1=[SH]C	3.950600000000003	0.48882345708480907	4.388966757292058
C=C1C(CC=CC=CC(C)N=CC(=COC)CO)CCNC1COC1C=CC2=NCC=CC2=C1	3.897300000000002	0.2109424356381082	5.854096859808211
C=C1C(CC=CC=CC2(C)C(=C)CCCC2O)CCNC1COC1C=CC2=NC(C)=CC2=C1	5.370300000000005	0.4082821667753432	5.735065853621626
C=C1C(CC=CC=CC2(C)C(=C)CCCC2O)CCNC1COC1C=Cc2nc(C)ccc21	5.618620000000005	0.4216701625552782	5.400064053294295
C=C1C(CC=CC=COC)CCCN1CC(O)COc1cccc2[nH]c(C)cc12	4.5481200000000035	0.48230424084193513	4.0067905513184225
C=C1C(CC=NF)CCNCCOC2C=CC=CC13N=C3C=C2	2.758300000000001	0.6289756020887185	6.536376233943061
C=C1C(CCC2C=CC=CO2)CN1CCCCCc1c(C)cccc1F	5.541320000000006	0.5391977723397963	4.078606611383192
C=C1C(CCCC)=CC=CC(=O)NCCCC1CCN1CCN(c2ccccc2OCC(O)O)C1CC	4.379500000000005	0.38254325824041263	4.68940548910694
C=C1C(CCCC2C=CC=COC(=O)O2)NCCC1C(c1ccccc1)c1ccccc1	6.128400000000006	0.4249038753352019	4.241398489799302
C=C1C(CCCNS(=O)(=O)C23C=CC=CC2C3)NCCC1c1ccccc1C=CC=CO	4.3575000000000035	0.22517875638996102	5.0025317483996545
C=C1C(CCNC(=O)C2(Br)SC(N=COC)C2=O)CCCN1C(=O)c1ccccc1	2.9667000000000012	0.2726875462065323	4.483695009741743
C=C1C(CCNC(=O)NCC2C=CC=COCC2)CNC2CCN(CCF)CC12	2.2177	0.5674862264718681	4.829018993459009
C=C1C(CCNS(=O)(=O)C2C=CC=CC2)CNCCC1c1nc2ccccc2[nH]1	3.006400000000001	0.6367671466469762	4.30350403039291
C=C1C(CCc2cccc(N3CCOCC3)c2C)CCN1CC1C=CC=COC1	4.316120000000003	0.7175526458644367	4.106504486879672
C=C1C(CN2CCCCC2)CCCC1NCCOC1OC=CC1C(C)(Cl)Br	4.6395000000000035	0.32426729503161517	4.688513407424166
C=C1C(CN2CCN(c3ccccc3Cl)CC2C)=CC=CC1(O)C=C(Br)C=COC	5.072900000000006	0.44497898543085745	4.310269396415967
C=C1C(CN=CC=CC#N)=CC=C1CNCCN(C)CNCCCCc1ccccc1C	3.959400000000003	0.19096157037648442	3.755010739051455
C=C1C(CNC(=O)C2(OC)C=CC=COC2)CCN1Cc1ccccc1	2.6237000000000004	0.8532315677038629	4.1403549190755005
C=C1C(CNCC=Cc2cc3c(cc2C)C3)CCCC1NC1CCc2c(C#N)cccc21	5.3757000000000055	0.39637915057431433	4.2847872390733635
C=C1C(CNCCOc2ccccc2C)CC1NCNC(=O)C1C=CC=COC1	2.28772	0.3210202086084525	4.382819415008295
C=C1C(COC)=CC2=CCOC=C(OCCCCN3CCN(c4cccc5ccccc45)CC3)C12	5.315400000000006	0.4619178929551488	3.69491900077366
C=C1C(COc2ccc3[nH]cc(C(N)=O)cc2-3)CNC1COC1C=CC2=NCC=CC2=C1	2.6336000000000013	0.5879093318903673	4.999646296145324
C=C1C(Cc2ccccc2-c2ccccc2I)CCNC1COC1C=CC2=NCC=CC2=C1	5.927200000000005	0.35903715691203436	4.67921308731614
C=C1C(Cc2ccccc2C)CCNC1C1C=CC(=CCN2CC(Nc3ccccc3OC)CCO2)CN1	4.652820000000003	0.4460287256920495	4.712348904283473
C=C1C(Cc2ccccc2OCc2ccccc2C)CC1NCCOC12C=CC=C(C)N=C1C=C2	5.8906200000000055	0.35066432940181685	4.469140114130308
C=C1C(Cc2ccccc2OCc2ccccc2C)CC1NCCOC1C=CC2=NC(C)=CC2=C1	5.8906200000000055	0.35066432940181685	4.436605724990036
C=C1C(Cl)=NC(C)=CC(C)=C1NC=CCN1CCNc2ccccc2OC1	4.238600000000003	0.8147665692534566	3.731854832966892
C=C1C(F)=CC=C(C(F)(F)F)C(=O)OC2CCN(CCC(C)NS(=O)(=O)C=Cc3ccccc3O)C12	3.9589000000000034	0.4094925335606171	4.985952821436449
C=C1C(F)CN(CCc2ccccc2OCc2nc(O)n[nH]2)CC1NC1C=Cc2nc(C)ccc21	3.2714200000000018	0.429320557352391	4.610998193965441
C=C1C(I)=C(Cl)C=C(Cl)C(=O)NCC2NCCN(CCC3CC(O)C(O)CC3C)C12	2.4809	0.39251976988530096	5.615483583076915
C=C1C(N2CCC(Cc3ccc4c(c3)NC(=O)CC4C)C2C)CCCN1C(=O)CC1C=CC=COC1	4.996300000000005	0.6326195046235428	4.896397601032589
C=C1C(N2CCN(c3ccccc3OC(C)C)CC2)CCN1CC1COC=CC=C1C	4.290200000000004	0.6806554486176218	4.020556296567738
C=C1C(N2CCNCC2)=Cc2ccccc2N1c1cccc2ccccc12	4.751300000000004	0.7170723160202495	2.646559038761099
C=C1C(NC(CCC(F)(Cl)C=CF)OCCO)CN1CCCCOc1ccc(F)cc1C	4.583620000000004	0.22029330449930049	4.5841777373029355
C=C1C(NC(F)C=CC=CF)CN1CCCC1=Nc2ccccc2C1OC	4.362900000000004	0.5160681948517608	4.903746888891524
C=C1C(NC2(C)C=CC=CC2)CN1CCCCNC(=O)Cc1ccsc1C	3.5577200000000015	0.6390482468143438	4.210265281559752
C=C1C(NC23C=CC=CN=C(O2)O3)CN1CC1CCc2[nH]c3ccc(F)cc3c2C1C	3.9005000000000027	0.7876827662245727	5.687986984646732
C=C1C(NC2C=CC3=NCC=CC=C32)CN1CCc1cccc(NS(=O)(=O)C(C)C)c1C	3.3507200000000026	0.6344536116207566	4.526026556623162
C=C1C(NC2C=CC=CC(C)C2)CN1CCCCNC(=O)C1CCCN1CC	2.6754000000000007	0.5983422641628767	4.364082358358688
C=C1C(NC2C=CC=COC2)CN1CCCCNC(=O)c1ccccc1C	2.7612200000000007	0.6939881053897651	3.9325104210356603
C=C1C(NC2C=CC=COC2)CN1CCCCNC(=O)c1cccnc1C	2.1562199999999994	0.6885628115515836	4.105392077840395
C=C1C(NC2C=Cc3nc(C)ccc32)CN1CCCc1c(O)cccc1Cc1ccccc1C	5.483040000000006	0.4759315896241327	4.065349297545061
C=C1C(NC2C=Cc3nc(C)ccc32)CN1CCc1cccc(-n2ncc3ccccc32)c1C	5.135440000000005	0.44483099372951257	4.117491640915976
C=C1C(NC2C=c3ccc(=O)oc3=C2)CN1CCCCNc1nc(C=O)ccc1C	0.7787199999999996	0.47001641450859855	4.490901673441266
C=C1C(NCC2C=CC=COCC2)CN1CCCCCNC(=O)c1cccc(C2NCCC2C)c1C	4.459520000000003	0.3982337677052449	4.697847825526193
C=C1C(NCCC2C=CS2)CN1CCCCCNC1CN(c2ccccc2)CCC1C	4.4680000000000035	0.4684858824437828	4.330756017298424
C=C1C(NCCCC2C(SC(F)(F)F)=Cc3c(N)nc(C)nc32)CN1c1nsnc1C(C)CC	5.195620000000004	0.444247422856015	5.059328314458133
C=C1C(NCCCc2c[nH]c3ccccc23)CCC1(O)C(C=CC=COC)OC	3.871100000000003	0.24683824690203823	4.334889599041128
C=C1C(O)=CC=CC(COc2ccccc2CC=O)CNCC2CCc3[nH]c4ccc(F)cc4c3C12	5.547100000000005	0.41375835059695	4.761534517487652
C=C1C(OC23C=CN=CN=C(O2)S3)CCCN1CCCCNc1ncc(-c2ccccc2)cn1	4.659200000000004	0.5270968846026993	5.063035028569774
C=C1C(OC2C=CS2)CNCCN1C=CC(COc1ccc(F)cc1)=NC=O	2.7063000000000006	0.5319948699922662	4.672996974274504
C=C1C(OCCCN2CCNc3ccccc3OCC2)=CC=CC1CNCCc1c(C)cccc1C	5.274840000000005	0.44695893015319876	3.983899515038283
C=C1C(P)=NC=CC(=NCC=O)NC2CCC(CCN3CCN(c4ccccn4)CC3)CC12	2.9227000000000016	0.5156379907846089	5.203889603090427
C=C1C(c2ccccc2)=CNC1CNCC1C=CC(=CC([NH])=O)C=C1	2.6231999999999998	0.7872102199794068	4.330256230172925
C=C1C2=C(F)C=CC23CCN(CC3)C1CCNC(=O)C(O)C(=CC(Cl)=C(C)CC)OC	4.120700000000003	0.4310683272296825	5.930790882614215
C=C1C2=C(I)C=COCC2(OC)NCCN1CCCCn1cc2ccccc2n1	3.8111000000000024	0.4773952947616789	4.203728981451573
C=C1C2=C3OCC=C3C(C=CNN=Cc3nc(C)ns3)=CC2NCCN1CCCCN1C(=O)SC2(CCCC2)C1=O	4.010320000000003	0.249215409211596	5.464705793734894
C=C1C2=C=C3CN(c4ccccc4O)CCN3CCCCC1OC=C2	3.5760000000000023	0.7954466694603921	5.073076270219402
C=C1C2=CC(C=CC3=NCC3=C2)NCCN1CCCCN(C=CC)c1ccccc1C(F)(F)F	5.490300000000006	0.5371170580028575	5.223613355047793
C=C1C2=CC(Cl)=CN(CCNCCN(c3ccccc3OC)CC2)C(=O)C2CCC(F)(F)CC12	4.951500000000005	0.6353910249146333	5.3117365617160095
C=C1C2=CC(F)=CC(CNC2)CNC2CN(c3cccc(C(F)(F)F)c3)CCC12	4.058900000000003	0.687928916249184	5.456977860326413
C=C1C2=CC(I)=c3cc(O)oc3=CC2NCCN1CCCCc1c[nH]c2ccc(F)cc12	3.679700000000002	0.3384585651774217	4.218910465489208
C=C1C2=CC3=CCN=C3C=CC2NCCN1CCc1ccc2c(c1)OCCO2	2.665000000000001	0.8824025617374291	4.032139345887861
C=C1C2=CC=CC(=C3CCCC13)c1cc2cc2c1OCCN(CCC)CCCC2	6.190400000000007	0.5997302048331227	5.084946091988096
C=C1C2=CC=CC(C(=O)NC3CCN(C)CC13)C(c1c[nH]c3ccccc13)CC2	4.150400000000003	0.772221176989346	5.3429256698143845
C=C1C2=CC=CC(CCC2C(C)=CC(C)CCOC(C)=O)CNS(=O)(=O)c2ccccc21	5.036100000000005	0.49889231857575034	5.722442994964643
C=C1C2=CC=CC(O)(CNCCc3ccccc31)CC2CN1CCNc2ccccc2OC1	3.8431000000000024	0.658498754481588	5.279967923994767
C=C1C2=CC=CC(OCCNCCC3CCN(c4ccccc4)CC3Cc3ccccc3)=C1N2	5.1928000000000045	0.48544248257400013	4.475610553322249
C=C1C2=CC=CC3NCCN(CCOc4cccc5nc(C)ccc45)C1C3=CC1=CCN=C1CC2	4.7180200000000045	0.711583004270119	5.786150661930667
C=C1C2=CC=CCC2(C)NCCN1CCc1noc2ccccc12	3.4342000000000024	0.9401652140860505	3.8031901606236618
C=C1C2=CC=CCCC2NCCN1CCc1cccc2[nH]c(C)cc12	4.082720000000003	0.8865253589200252	3.625001093186622
C=C1C2=CC=CN(CC3=CC=C1C(=O)NC1c4ccccc4C(=O)N1CC=C(C)C(N=C(C)CC)C=C3)CC(Nc1ccccc1OC)CC2	7.460600000000008	0.2551349999302611	6.696555188541912
C=C1C2=CC=CN(CCC(O)CNC(=O)NC(=O)c3ccc4ccccc4c31)CCN(c1ccccc1OC)CC2	4.718000000000004	0.42620646923948885	5.033253893018366
C=C1C2=CC=CN(CCN=C3C(=O)N(C)N=C(c4ccccc4)C13)CC(Nc1ccccc1OC)CC2	4.5149000000000035	0.6775218927835308	5.401693027679764
C=C1C2=CC=CNC(=O)CC2NCCN1CCCc1c[nH]c2ccc(F)cc12	2.9871000000000008	0.7642982207067702	3.730322581393988
C=C1C2=CC=CNC(=O)CC2NCCN1CCCc1n[nH]c2ccc(F)cc12	2.3821000000000003	0.7604142541935899	3.939861042932449
C=C1C2=CC=COCC2CCCCN1CC(O)COC=CC=Cc1ccc(C)o1	4.578520000000005	0.5391608677083205	4.403487208275923
C=C1C2=CC=COCC2NCCN1CCCc1c[nH]c2ccc(F)cc12	3.4974000000000016	0.8838643922539946	3.7770262850793763
C=C1C2=CC=COCC2NCCN1CCc1cccc2nc(S)cnc12	2.7188000000000008	0.8183400259705876	4.22124187212391
C=C1C2=CC=CSCC2NCCN1CCCC1C=CNC=CC=C(CC)C=C1	4.880400000000004	0.693670692721799	5.3861505517604655
C=C1C2=CC=Cc3c(c1c(N)c1ccccc31)OCC2N(CCC)CCC	5.271400000000005	0.7381662671970868	4.734008878920939
C=C1C2=CN=C1CCCC(=O)N1CCN(CCNc3ccccc3OC1)C(=N)Cc1ccc2cc1	4.334570000000003	0.6017160265013727	5.791309460353842
C=C1C2=Cc3ccc(F)cc3OC2CNC1CCCC1C=CC=COC1	4.384700000000003	0.8710596769427258	4.637542513893472
C=C1C2C(C)C(=O)NC(CCCN3CCNc4ccccc4OC3)C2(C)C2C=C(C)C(=O)CC12C	4.399000000000004	0.6293401855800622	4.984421396058675
C=C1C2CC(CC1c1cccc3c1OCCO3)N(CCOC1(Cl)C=CC3(C)CC(=C1)NC3=O)C2	4.123400000000003	0.5049840321939184	6.230113504766411
C=C1C2CC3CC(C2)C1(C(=O)NC1(OC)C=C(O)NCCCCN(C)CCNc2cccc1c2OC)C3	3.7295000000000025	0.3622087698727149	6.673698373672412
C=C1C2CC=CC(=CC3(C)C(=C)CCCC3O)N=C3C=CC(C=C3C=CC)OCC1NCC2	5.370300000000004	0.5608321869396369	7.097459634309024
C=C1C2N=C3C=CC=NC(C3=COC)N1CCN2CCCCc1c[nH]c2ccc(F)cc12	4.038700000000003	0.5526677326170513	5.563030073861201
C=C1C2NCCN1C=CC(C)C2CNC(=O)C1(OC)COC=CC(Br)=C1O	1.7633000000000003	0.6183951332930715	6.122800507365676
C=C1C=C(C#N)C=CC2=NCCCN(C3CCOc4ccccc43)C12	3.601480000000003	0.789807745527224	4.173579295925469
C=C1C=C(C)C(=O)N(N)C(CCCN2CCN(c3ccc4ccccc4n3)CC2)=CCC=CC=CC1	5.131900000000005	0.4716804025896324	3.7818587010927196
C=C1C=C(C2CC2)N=CC1Oc1ccccc1CCN1CCNC2C=CCC1C2C	4.149400000000003	0.7252443960937377	5.439101717690619
C=C1C=C(C2CCN(CC(O)COc3cccc4[nH]ccc34)CC2)OC=C1C=COC	4.133900000000003	0.6263119577609814	3.8802760052909866
C=C1C=C(C2NCN(CCc3c[nH]c4ccccc34)CC2C)C1	3.464100000000002	0.9060786426745551	3.8541118599283326
C=C1C=C(C=C2C=CC(NCCN3C=CC=C(N4CCN(CCO)CC4)C3)=C2)OC1	1.7494999999999998	0.6383338300141344	3.964031725045883
C=C1C=C(C=CC=C(C)CNCCN(C)c2ccccc2Cc2ccsc2C)C1	6.061920000000007	0.38225737537159027	3.3859863098889553
C=C1C=C(C=CCl)CC2C(=CC=C(CF)c3ccc4c(c3)OCCO4)OCCCN2CCC1	6.204500000000006	0.522416245242679	4.704745264159914
C=C1C=C(C=CF)N(CC#N)N=CCC=CC=CNCN1	2.28888	0.764904209084922	5.100410537505374
C=C1C=C(C=CS(=O)(=O)c2cc(-c3cccnc3)ccc2Cl)SO1	4.765400000000001	0.7184059954556634	3.389033030234362
C=C1C=C(C=NC=CC(=CC)CCN2CCN(c3ccccc3OC(C)C)CC2)C1	5.403000000000005	0.40649874640101397	3.383618467127331
C=C1C=C(CC2CNCCN(c3ccc4c(c3)CCO4)C2)C=CC=C1C=COC	4.176300000000004	0.7651667113709683	4.032566725472258
C=C1C=C(CCC2NCCN(c3ccccc3OC3CC3C)C2C)C1	4.307000000000004	0.836471804999235	4.342049923499042
C=C1C=C(CCCCN2CCN(c3ccccc3)CC2C)C1	4.253700000000004	0.7239779762322291	2.9563648896445773
C=C1C=C(CCCCNCCOc2ccccc2OCC)C=N1	3.7485000000000026	0.6326225319206068	2.752837132330894
C=C1C=C(CCCNCCCC2COc3ccccc3N2)C=N1	3.5340000000000016	0.7219512688820526	3.6834319841646863
C=C1C=C(CN2CCC3(CCN(c4cccc(C(F)(F)F)c4)CC3C)C2C)C1	5.518500000000006	0.6706250643141614	4.579207666511648
C=C1C=C(I)C=CC(=O)NC2CCC3(CC2)C(=O)N(Cc2ccccc2)CN13	3.4883000000000024	0.6478719509284272	5.320872340878733
C=C1C=C(N2CCN(c3ccccc3Cl)CC2)C=CC(=O)N2Cc3ccccc3CCC12	4.8155000000000046	0.6629197009390784	3.3113625800646744
C=C1C=C(N=COc2c(F)cccc2SC)N(CCc2ccc(F)ccc[nH]c2)CCC1	6.282400000000005	0.3033442741550734	3.9442644788671357
C=C1C=C(NC2CCN(CCCCNc3nccc4ccnn34)C2)C=C1C=CCl	3.717900000000002	0.6168758929518195	4.1075607526215805
C=C1C=C(O)N=CC=CC=C1COC12C=CC=COCC(CO)NN1C2	1.5030999999999999	0.6613706407754014	6.05097562529866
C=C1C=C(OCC2=NCCN2)C(c2ccccc2O)=C1	2.2476000000000003	0.8802732417847247	3.3965786601129224
C=C1C=C(OCCNCCC=C2NC=NC=C(Cl)C=NN2)CC=C1OC	2.4853000000000005	0.5662365203997703	4.8308950219214815
C=C1C=C2C(=N1)C=CC2N1CCN(CCc2cn(-c3ccc(F)cc3)c3ccccc23)CC1=C	5.276500000000006	0.5283791253451748	3.8608911563493695
C=C1C=C2CCN(CCCOC(C)C(O)C(Cc3ccccc3)OC(N)=O)CCC(=CC1=COC)O2	3.8294000000000024	0.3530135541497401	5.285804445619743
C=C1C=C2OCOC2=CC(=O)OCC2C1C1CN(c3cc4ccc(F)cc4s3)CCC1C1CN2N(OC)C1=O	3.603200000000003	0.5223789249468481	6.524728068204654
C=C1C=CC(C(C=CCO)OCCN2CCN(c3ccccc3Cl)CC2)=C1C=CF	4.301500000000004	0.5923460881415719	3.9402103773605894
C=C1C=CC(C(F)(F)F)=CC(CCN2CCC(Nc3ccccc3OCC)C2)NS(=O)(=O)c2ccc(C)cc21	5.688820000000005	0.45477840277538567	4.526495733135009
C=C1C=CC(C(F)(F)F)=CN(CCN2CCC(Nc3ccccc3OC)C2)C(=O)c2ccc([N+](=O)[O-])cc21	5.261200000000004	0.3897152938791737	4.0612721522669055
C=C1C=CC(C(OCCC2CN(CCCC)Cc3c(C)cccc32)c2ccccc2)=C1	6.8947200000000075	0.4434472112045132	3.7970254409065456
C=C1C=CC(C2Oc3ccccc3OC2COCCCN2CCC(c3c[nH]c4ccccc34)CC2)=C1	6.015000000000006	0.3992846588220224	3.774178631095273
C=C1C=CC(C=C2C=CC(CN3CCN(c4cccc(C#N)c4)CC3)=C2)=C1	4.155280000000003	0.8143203765172264	3.2729088245449356
C=C1C=CC(CC2CCCN(c3ccccn3)CC2)=C1	4.130600000000003	0.8174256775176084	3.2404986577058423
C=C1C=CC(CC2CN(CCCC)CCN2)=CC(C)=NOC(=O)c2ccccc21	4.192700000000003	0.7622781887359329	4.279675141209804
C=C1C=CC(CCCC)=CNC=C1C=CN1CCC(NCCCCc2c[nH]c3ccc(C#N)cc23)C1	6.213480000000006	0.33371256175262637	4.080393367195848
C=C1C=CC(CCCCNCCOc2ccccc2)=C1	3.8777000000000026	0.6869509660224358	2.5494964994331593
C=C1C=CC(CCCN2CCN(c3ccccc3)CC2)=NC1=NC1=CC(=O)NCC(=O)N1C	1.9838999999999998	0.7247697970448043	3.5103348105803063
C=C1C=CC(CN2CCC(C3=CC(c4ccccc4)NN3)CC2)=C1	3.4838000000000013	0.8895117267739111	3.687476069925628
C=C1C=CC(CN2CCN(c3cccc4[nH]ccc34)CC2)=C1	3.3423000000000016	0.9367121669886067	2.7857633571867577
C=C1C=CC(CN2CCN(c3cccc4c3OCCO4)CC2)=C1	2.632200000000001	0.8567274174892395	2.8407074200326576
C=C1C=CC(CNCCC=CCNC2CCN(c3cccc(Cl)c3Cl)CC2)=C1	5.140100000000005	0.4296282034171507	3.1548793395344568
C=C1C=CC(C[n+]2cc3ccc2Cc2cncn2-3)=C1	2.1163999999999996	0.636573962947692	5.360534740759014
C=C1C=CC(Cl)=CC1CNCC=CC1=CC(=CN=CO)OCCN1Cc1ccccc1	4.8411000000000035	0.34682623598405277	4.509986774521757
C=C1C=CC(Cl)=CS(=O)(=O)N2CCC(CCN3CCC(C4SN=Cc5cccc(Cl)c54)CC3C)C12	6.178900000000007	0.41901514260036393	5.38323257730654
C=C1C=CC(Cl)=CS(=O)(=O)N2CCCC(CCN3CCC(c4cccc(C(F)(F)F)c4)CC3)CC12	6.281600000000006	0.46145734358808926	4.0400893322755795
C=C1C=CC(F)=CC(=O)C2CCCN(CCCc3ccccc3C)C12	4.556720000000004	0.8015434770686248	3.6211224859401625
C=C1C=CC(F)=CC(=O)CCC2NCCN(c3cc(Br)cc(C#N)c3C)C12	4.104700000000003	0.7290887622854934	4.697163693138451
C=C1C=CC(F)=CC(=O)CCC2NCCN(c3cc(F)cc(C#N)c3C)C12	3.481300000000002	0.8234639292305425	4.649896616215374
C=C1C=CC(F)=CC(=O)CCCN2C3CCC2C1Cc1[nH]c2ccccc2c13	5.174400000000005	0.6881271555715123	5.71560361904245
C=C1C=CC(F)=CC(=O)CCCN2CCC3(CC2)C(=O)N(Cc2ccccc2)CN3c2ccccc21	5.113200000000006	0.5928643839862354	5.134362319880556
C=C1C=CC(F)=CC(=O)CCCN2CCC3(CC2)C(=O)N(Cc2ccccc2Br)CN3c2ccccc21	5.875700000000006	0.4576210576817649	5.267076806147813
C=C1C=CC(F)=CC(=O)N2CCCCN(C3COc4ccccc4O3)C12	3.0138000000000016	0.7757666265272963	4.020775842152424
C=C1C=CC(F)=CC(=O)OCCN2CCC3(CC2)C(=O)N(c2ccc4c(c2)OCO4)CN3c2ccccc21	4.040200000000003	0.5290589206211568	5.364623840025971
C=C1C=CC(I)=CC(=O)CCCN2CCC(c3cccc[n+]3[O-])CC12	3.662200000000002	0.37294445640159113	4.63863595772626
C=C1C=CC(N2CCC(CNCCc3c[nH]c4ccc(F)cc34)C2)=C1	3.770900000000002	0.7863447469058402	3.3866253292245574
C=C1C=CC(N2CCN(CCc3cn(-c4ccc(F)cc4)c4ccccc34)CC2=C)C(O)=C1O	5.2656000000000045	0.5484570443889297	3.7247734575533187
C=C1C=CC(NC=C(CCN2CCN(c3ccc(Cl)cc3)CC2)c2ccccn2)=C1	4.887700000000004	0.6933623852891752	2.992602878892038
C=C1C=CC(NCCCN2CCN(c3ccccc3)CC2)=NC1=NC1=CC(=O)NCC(=O)N1C	1.1409000000000002	0.6201953277580017	3.5127749699740365
C=C1C=CC(Nc2cccc(NC(=O)C(C)C)c2)=CC=C1C=COCCN1CCN(C(C)C)CC1	5.185600000000005	0.3597365150552781	3.2716972795725443
C=C1C=CC(OCC=NCCNCF)=CC=CO1	2.0881	0.42840218236303873	4.458095899364695
C=C1C=CC(OCCCN2CCCc3[nH]c4ccccc4c3C2c2ccoc2)=C1	5.515100000000005	0.567644923588896	3.649697330544342
C=C1C=CC(OCCN2CC3CCC4C(c5cccs5)CCCN3C4C2)=C1	4.416800000000004	0.7498305181201733	5.403702122219093
C=C1C=CC(OCCN2CCC(Cc3ccc4c(c3)NC(=O)CO4)CC2)=C1	3.2985000000000015	0.8393153294772511	2.9168260592090043
C=C1C=CC(OCCN2CCC(c3noc4cc(F)ccc34)CC2=C)C1=CC=COC	5.257700000000006	0.570003786007769	4.590541776256589
C=C1C=CC(OCCN2CCN(c3cccs3)CC2)=CC=C1C=CC(=O)N1CCCC1C=O	3.5691000000000024	0.43405204314562873	3.9713046932405547
C=C1C=CC(OCCNCCCc2c[nH]c3ccccc23)=C1	3.7166000000000023	0.7281476540376776	2.694451167837645
C=C1C=CC(OCNCCOc2ccccc2OC2CC2)=C1	3.180200000000001	0.5613925609175567	2.899350280263679
C=C1C=CC(Oc2ccccc2N2CCNCC2)=N1	1.9569999999999999	0.8773707021185319	3.0311698226453956
C=C1C=CC([N+](=O)[O-])=CC=NCCCCN(C2CCOc3ccccc32)C1	3.9498000000000033	0.5862360615801491	4.175785949830585
C=C1C=CC(c2ccccc2)=CN(C=O)CC2CCCNCCCCCc3ccccc3CC2CCN1	6.120400000000005	0.49143426240895205	4.3616982524903465
C=C1C=CC(c2ccccc2N2CCNCC2)=C1	2.6056	0.8517099780368679	2.7897710138003315
C=C1C=CC(c2cccnc2)=CC(OCCN2CCC2CNc2ccccc2OC)CN(C)S(=O)(=O)c2ccccc21	4.9489000000000045	0.38000017384698653	4.542413557606161
C=C1C=CC2(CCNC3COc4ccccc4OCCCC3C)NC2=C1	3.574300000000002	0.8135699547062365	4.712212993719712
C=C1C=CC2=CC=CCC(=C1)C1Oc3ccccc3OC1C(=O)NC1CCN(Cc3ccccc3)C1CC2	5.673200000000006	0.5700711996170109	5.658459764630532
C=C1C=CC2C(=C1)C1Oc3ccccc3OC1COCCCCN2CCC(C)c1nc2ccccc2o1	6.063400000000007	0.43564338751324094	4.9098803602866
C=C1C=CC2CC(=C1)C1Oc3ccccc3OC1COCCCCN2CCCc1nc2ccccc2o1	5.892500000000005	0.4469608025965605	5.378613489087515
C=C1C=CC2CC(=C1)C1Oc3ccccc3OC1COCCCN2CCCc1nc2ccccc2o1	5.502400000000005	0.4873069491065088	5.391521057368804
C=C1C=CC=C(C=CC=CCF)CC(C)N(C2CCCC2)CCCC(c2ccccc2)COC1=O	7.251100000000008	0.2540574659650739	4.600659053800344
C=C1C=CC=C(CC)C(OC(C)CN)C=CC1	3.1275000000000004	0.7571285310127794	5.092522159294832
C=C1C=CC=C(CCC2CNCCN(c3ccc4c(c3)CCO4)C2C)C1OC	3.8834000000000026	0.8404536988966129	4.389782917270612
C=C1C=CC=C(CNC(CCN(O)C2CC2)=C(C)Cc2ccccc2)C=C1N=S(C)(=O)O	4.843500000000004	0.43956859976043505	4.410847700091441
C=C1C=CC=C(Cl)C=C2CC=C1N1CCN(CCCc3c[nH]c4ccccc34)CC21	5.549400000000006	0.7040808819830183	4.931724464328609
C=C1C=CC=C(N2CCNCC2)C(O)=C1	1.3434	0.676375967666593	3.448254764599981
C=C1C=CC=C(c2cccc3nn(C)cc23)C=NC=CC=C1N(CCN)C1C=C(OC)C=COC1	4.254600000000002	0.6842630938286007	5.073787379037794
C=C1C=CC=CC(=CNc2c(C)cc(C)c(C)c2C)CCCCN2CCN(c3cccc(C(F)(F)F)c3)CC12	8.278180000000006	0.4266775853292755	4.180516586863135
C=C1C=CC=CC(=NN)CCN2CCN(c3ccc(Cl)cc3)CC12	3.217600000000002	0.6292825531578112	3.9912376080360934
C=C1C=CC=CC(=NOC)C(=O)NC2CC(CN3CCN(c4ccccn4)CC3C)C12	2.3975999999999997	0.7563520482184406	4.973419174648206
C=C1C=CC=CC(=NOC)CCC2NCCN(c3ccco3)CC12	3.1388000000000016	0.8479957727919788	4.7712813484772605
C=C1C=CC=CC(=O)CCCN2CCC3C(C2)c2cccc4c2N3CCN14	3.4735000000000023	0.7069338485127665	5.903370375567596
C=C1C=CC=CC(=O)CCCN2CCC3CC2N(CN(CCSC2CCCC2)C3=O)C(=O)O1	3.9276000000000035	0.6162990206288375	5.535213663800269
C=C1C=CC=CC(=O)CCCNC2CCC3CC2N(C3=O)C2NCCC2C1	2.3127000000000004	0.6879009540460845	5.968117590119355
C=C1C=CC=CC(=O)OCCNC2CC(C=C3C=Nc4c(F)cccc43)CC12	4.134800000000003	0.747669507158022	5.127017612121593
C=C1C=CC=CC(CC(O)CNC2CCC(NC(=O)C3=CC=C(OC)C3)C2C)C(=O)c2ccc(C#N)cc21	3.980680000000003	0.48493708765544585	5.385803026475412
C=C1C=CC=CC(CCCN2CCC2CNc2ccccc2OC(C)C)NS(=O)(=O)C=Cc2ccc(C)cc21	6.146720000000006	0.3942905611265787	4.682761120611407
C=C1C=CC=CC(CNC2=CC(=CC(=O)OC)C=C2)NS(=O)(=O)C=Cc2ccc(C)cc21	3.5356200000000024	0.5415561552496777	4.8081801919269616
C=C1C=CC=CC(CNCc2ccc(OC)cc2)CN2CCC(O)(c3ccccc3F)CC12	4.574500000000004	0.6793976230602529	4.390045804714901
C=C1C=CC=CC(OC(=O)CCCCCCCCC)C2CNCCN(CCC(=O)c3ccco3)C12	5.477100000000005	0.2281207986167257	4.137329496326446
C=C1C=CC=CC(OCCN2CC3COc4ccccc4C3C2)=NC=C1	3.7054000000000027	0.8350943104231646	4.545384967017836
C=C1C=CC=CC(OCCN2CCC(Nc3ccccc3OC)C2)NC(=O)c2cnccc2OCCCC1	4.580400000000004	0.5550346206660751	4.40618073353029
C=C1C=CC=CC1=NC=CC(=O)NCCNCCNc1ccccc1OC	2.4497999999999998	0.43921692133321033	3.1316496304770745
C=C1C=CC=CC=C(C(=O)NCCCCN2CCN(c3nccc4ccccc34)CC2)C=C1C	4.808100000000005	0.6103280986709736	3.426317729775942
C=C1C=CC=CC=C(NC2CCN(CCCCc3ccc4nc[nH]c4c3)C2)C=C1	4.671800000000004	0.6797128216297657	4.081173746723091
C=C1C=CC=CN(CCC)CCCCCCC2CCc3cc(O)c(OC)cc3C2C(=O)OC1	5.892200000000007	0.5782280989882321	4.384090730872036
C=C1C=CC=CN(CCNC2=CC(=COC)C=C2)CCCC2C=Cc3nc(C)sc3C(C)(C)C12	6.2838200000000075	0.5084098660609375	5.370960698426064
C=C1C=CC=CN(CCNC2Cc3cc(OC)ccc32)CC2CCNC(=O)c3c4cccc3n(C(C)=O)c4=C2C1O	3.1189000000000013	0.45041394845214633	6.101263985769103
C=C1C=CC=CN(CCO)C2(CCN1)Cc1ccccc1O2	2.189	0.8783451816464117	4.843466223790987
C=C1C=CC=COCCN(CCCCCC(CC)NC(=O)Nc2cccc(Cl)c2)CCN1	5.305900000000004	0.4369592869392931	3.8963426333985334
C=C1C=CC=CS(=O)(=O)NC2CCC(N3CCN(c4cccc5[nH]ccc45)CC3C)C12	3.3847000000000023	0.7543172023219078	5.030624014751922
C=C1C=CC=Cc2sccc2C(=O)N(CCN2CC(Nc3ccccc3OC)C2)C=CC=C1C	5.594400000000006	0.593686528364445	3.8642356304319883
C=C1C=CCC(OCCCN2CCN(c3cccc(Cl)c3)CC2)C=C1C=CC(=O)OCC	4.799100000000005	0.3031285481037141	3.4532407330477373
C=C1C=CCC(OCCN2CCN(c3cccc4sccc34)CC2)=C1	4.439900000000004	0.791100729244574	2.940142504367911
C=C1C=CCC(OCCNCCCc2cc3cc(c2)OC(C(C)C)CC3)=C1	4.975000000000005	0.6248438078023982	4.769624734558569
C=C1C=CCC23C=CC=CC12N(CCC=CN(C(C)=O)c1ccc2c(c1)OCC(=O)N2C)CCN3	3.323400000000002	0.7123919775094815	4.929548877016552
C=C1C=CCC2CC(NC(O)c3ccc(F)cc3)CC12NC(=O)C1NC=CC=C1F	2.894800000000001	0.5604258783807783	5.0876606509164475
C=C1C=CCC2CC(c3nc4ccccc4o3)CCN2CCCCOCC2Oc3ccccc3OC2C=C1	6.453500000000006	0.37333243291116447	4.770449105076068
C=C1C=CN(c2ccc([N+](=O)[O-])cc2)C=C1C1=CCCCNCC=C1	4.234600000000003	0.6630657375762231	3.9207869994036937
C=C1C=CN2C(=C1)NC=C(CN1CCN(c3ccccc3)CC1)C2=CC=CC	3.9826000000000032	0.8628022017354543	3.469207919897185
C=C1C=CNC(OCCNCCOc2cccc3[nH]ccc23)=C1	2.6674000000000007	0.6561107259448895	3.0697268770462323
C=C1C=CNC=C(CCCNCCc2cccc3[nH]ccc23)C=C1	4.193400000000002	0.669612606098939	3.188150030425554
C=C1C=CNC=C(CCN2CCN(c3cccc4ccsc34)CC2)C=C1	4.526600000000004	0.8611100763704725	3.2032746443088156
C=C1C=CNC=C(Oc2ccccc2N2CCNCC2)C=C1	2.5457	0.8983486936091666	3.200425842393857
C=C1C=COC(COC(=CN2CCN(CCc3ccccc3Cl)CC2)c2ccccc2)=C1	5.499300000000006	0.4976930034386386	3.240452086094791
C=C1C=COC(N2CN(CCN3CCCC4C(C)CCC43)Oc3cccc(CCNCC)c32)=C1	4.663900000000004	0.564344786525694	4.761464157338657
C=C1C=COC(OC2=CC=COC2)CCC(=O)C=C2CCC(C=C1)N2CC1CCC1	4.910900000000005	0.6601886667371692	6.015067793119956
C=C1C=COC(OCCN2CC=CC3C=CCN(CCCC(=O)NC4CCCCC4C)C=C(C)C2C=C3Cl)C=C1C=COC	6.745700000000007	0.20303686421284348	6.63707827170148
C=C1C=COC=C(CNCCc2ccc(CC)cc2C=CON)C=C1	3.782300000000002	0.43016904135875533	3.7401781592535652
C=C1C=COCC=C(OCCNCCC2Cc3ccccc3CC2C)C=CC=C1OC	5.104300000000005	0.5926961173442077	4.656466973364367
C=C1C=NC(NCCN2CCCC2)N=C1C=CC=CC12C=C(C=CN1)CN1CCC(C1)NC1=CC(=COC2)C=C1	2.9632000000000005	0.4322416228343463	7.651203726585538
C=C1C=NC=CC2=C(Cl)C(C2=CO)N2CCN(CCc3cc(F)cc(Br)c3)CC12	4.588200000000004	0.6461099141051515	5.660339023553432
C=C1C=NC=CC2=NNc3ccc(c(F)c3)OCC1(c1cc(Br)c(OC)nc1OCC)CCNC2=O	4.149400000000002	0.5844804175068296	5.918547510699403
C=C1C=NC=CS(=O)(=O)NCCC(N2CCCC(CCc3ccccc3OCCF)C2C)C1	4.248000000000004	0.6374701612374604	5.068207704964708
C=C1C=NC=CS(=O)(=O)NCCCC1NC1CC(c2ccccc2Oc2ccccc2C)C1C	5.048920000000004	0.6290354817419682	4.95741217886235
C=C1C=NC=NC=CC=C1C=COCCCNCCCN1C(=O)c2ccccc2C1=O	3.2917000000000023	0.35904886312393836	3.924623697598679
C=C1C=NOC1=NC=CC=NC1(C)C=C(O)NCCCC1N1CC(Nc2ccccc2OC)CCO1	3.5783000000000023	0.49686885433789896	5.318182925858232
C=C1C=c2[nH]cc(CCCCN3CCN(c4ccccc4)CC3)c2=C1	2.290400000000001	0.8196523004201061	2.8408300303554377
C=C1C=c2c(N3CCN(CCCC4C=C(c5cccnc5)NN4)CC3)cccc2=CNC1=C	1.6929000000000005	0.6358326388983928	4.169216281265933
C=C1C=c2cccc(N3CCNCC3)c2=C1	0.22699999999999992	0.7165606193967446	3.1861036308311474
C=C1C=c2cccc(NCCN3C=C(c4cccs4)CC3)c2=C1	3.037600000000001	0.9108310665370282	3.5051151123403494
C=C1C=c2cccc(OCCN3CCN(c4cccc5ccoc45)CC3)c2=C1	2.7646000000000015	0.6887163277494797	2.9757964232539518
C=C1CC(=C(O)N(C)CCCCN2CC3CCCC3C2=O)C(OC(C)=O)C=C1C	3.5644000000000027	0.4005139179072117	4.468402409513789
C=C1CC(C(=O)C2CCCN2C(=O)C2CC3CCC2C3)NC1=CC=COC	2.9448000000000008	0.7561843958531418	5.428279899973068
C=C1CC(C(=O)N2CCCC2)CCN1CCCC(=O)C1(C)C=CC1	3.150000000000002	0.7025553976334676	3.801406665289572
C=C1CC(C)CN(CCOCc2ccc3c(c2)NC(=O)CN3)CCC1C1C=CC=COC1	4.187800000000003	0.51622821872236	4.340493442547309
C=C1CC(C2C=CC=CC(NC3CCCCCC3)=C2)CCN1CCOC1C=CC2=NC(C)=CC2=C1	6.390400000000007	0.43717687153054763	5.026433572813258
C=C1CC(C2CCN(c3ccccc3OC)CC2)CCN1C1(c2ccc(F)cc2)C=NNCC1	5.151000000000005	0.6671267586772802	3.999951780776116
C=C1CC(CCCNCCC(CC)c2noc3cc(F)ccc23)C=Cn2c1cccc2=O	5.586100000000006	0.4454829559022959	4.24031174056965
C=C1CC(CCCNCCOc2ccccc2OCCF)=CNC=CC1=CF	4.584000000000003	0.5428079745821398	3.413771647226766
C=C1CC(CCN2CCN(c3ccccc3)CC2)CC=C1C1C=CC=CNS(=O)(=O)CCC1	4.490600000000004	0.6932652813549963	4.547983161313934
C=C1CC(CCN2CCN(c3nsc4ccccc34)CC2)CCC1NC(=O)C1(OC)C=CC=COC1	4.134800000000003	0.5674995727386336	4.464669624928392
C=C1CC(CSc2cccs2)CCN1CCCCOCC=CC=COc1ccccc1OC=O	6.546800000000007	0.09107943668182368	4.004527701803914
C=C1CC(Cc2cc(F)ccc2OCc2ccccn2)CCN1CCOC1C(Cl)=CC2=NC(=CC)C=C21	6.374200000000005	0.38576619778089977	4.380670802700265
C=C1CC(Cc2ccc3c(c2)NC(=O)CO3)CCN1CCOC1C=Cc2nc(C)ccc21	4.273820000000004	0.7399493841332677	4.15049886431547
C=C1CC(Cc2ccc3c(c2)OCC(=O)N3)CCN1CCOC1C=CC=CNS(=O)(=O)C1	2.1738	0.6769243799512072	4.4106690984291825
C=C1CC(Cc2cccc(-c3ccc(F)cc3)c2)CCN1CCOC1C=CC2=NC(C)=CC2=C1	6.500700000000006	0.4769737469867672	4.168522410146746
C=C1CC(Cc2cccc(-c3ccc(F)cc3)c2)CCN1CCOC1C=Cc2nc(C)ccc21	6.749020000000007	0.3948494410738904	3.8315489835733185
C=C1CC(Cc2cccc(-c3cccc(C)c3)c2)CCN1CCOC1C=Cc2nc(C)ccc21	6.918340000000008	0.3906498938548418	3.8524147178390535
C=C1CC(Cc2cccc(-c3cccc(O)c3)c2)CCN1CCOC1C=Cc2nc(C)ccc21	6.315520000000007	0.4558925802933389	3.913355976580311
C=C1CC(Cc2cccc(-c3ccccc3)c2)CCN1CCOC1C=Cc2nc(C)ccc21	6.609920000000007	0.41662357517978177	3.7856814187054386
C=C1CC(Cc2cccc(C(F)(F)F)c2)CCN1CCOC1C=Cc2nc(C)ccc21	5.961720000000006	0.5675349449974544	3.9928593569904614
C=C1CC(Cc2cccc(C3(O)CCCCC3)c2)CCN1CCOC1C=Cc2nc(C)ccc21	6.094620000000007	0.544930018970713	4.140193738818074
C=C1CC(Cc2cccc(C3CCN(C)CC3)c2)CCN1CCOC1C=Cc2nc(C)ccc21	5.752120000000007	0.5291096629254831	4.0365965360208715
C=C1CC(Cc2cccc(CN3CCCCC3=O)c2)CCN1CCOC1C=Cc2nc(C)ccc21	5.4554200000000055	0.5132202052469399	3.9982860263378193
C=C1CC(Cc2cccc(CN3CCCCCC3=O)c2)CC1NCCOC1C=CC2=NC(=CC)C=C21	5.295900000000005	0.38167841578042155	4.584532482071251
C=C1CC(Cc2cccc(N3CCC(CC)C3)c2)CCN1CCOC1C=Cc2nc(C)ccc21	6.179220000000007	0.47325597962929383	4.223676744751245
C=C1CC(Cc2cccc(N3CCC(O)CC3)c2)CCN1CCOC1C=CC2=NC(C)=CC2=C1	4.655700000000004	0.6445685829450443	4.365199333223668
C=C1CC(Cc2cccc(N3CCCCC3)c2)CCN1CCOC1C=Cc2nc(C)ccc21	5.933220000000007	0.5299775947217787	3.923199420291482
C=C1CC(Cc2cccc(N3CCN(C)CC3)c2)CCN1CCOC1C=CC2=NC(C)=CC2=C1	4.446400000000004	0.6043285723588171	4.300315417139752
C=C1CC(Cc2cccc(N3CCN(C)CC3)c2)CCN1CCOC1C=Cc2nc(C)ccc21	4.694720000000005	0.6007468104885686	3.9633419905663256
C=C1CC(Cc2cccc(NC(=O)C(C)(C)C)c2)CCN1CCOC1C=CC=C2NC1=C2CC	5.545600000000006	0.533273015344932	4.889531297800545
C=C1CC(Cc2cccc(NC(=O)C(C)(C)C)c2)CCN1CCOC1C=Cc2nc(C)ccc21	5.927520000000007	0.5577315290646138	4.002165329727164
C=C1CC(Cc2cccc(NC(=O)C(C)C)c2)CCN1CCOC1C=Cc2nc(C)ccc21	5.537420000000005	0.5798188823345625	3.9382663833569325
C=C1CC(Cc2cccc(NC(=O)CCCCCC)c2)CCN1CCOC12C=CC(=CC)N=C1C=C2	6.6035000000000075	0.33786087246629615	4.325445266885794
C=C1CC(Cc2cccc(NCC3(N)CCC3C)c2)CCN1CCOC1C=CC2=NC(C)=CC2=C1	5.2339000000000055	0.5163316281074171	5.012915180750396
C=C1CC(Cc2cccc(NCCc3ccccc3)c2)CC1NCCOC1C=CC2=NC(=CC)C=C21	6.047900000000006	0.3047155688314157	4.427510566251222
C=C1CC(Cc2cccc(NS(=O)(=O)C(C)C)c2)CCN1CCOC1C=Cc2nc(C)ccc21	5.093020000000005	0.5399689630923658	4.09262542588101
C=C1CC(Cc2cccc(NS(=O)(=O)C(F)F)c2)CCN1CCOC1C=Cc2nc(C)ccc21	4.907220000000004	0.542178946015514	4.180900425881012
C=C1CC(Cc2ccccc2C)=CC=C1C=CS(=O)(=O)NCCCCN1CCN(c2ccccc2OC)CC1	5.394320000000005	0.3610192075149185	3.1117708089723966
C=C1CC(F)CCN1CCNC(=O)CC12C=NC=CCN3CCCC3C3C=CC(F)=C(N=N1)C2NCC3	3.4228000000000014	0.5901725567152497	6.6172632397151645
C=C1CC(N2CCN(Cc3ccccc3)CC2)CC1C(=O)C1(Br)CC=CC=N1	3.8300000000000027	0.3952191581735882	4.10812821641591
C=C1CC(N2CCN(c3ccc(Cl)cc3)CC2)CCC1C1C=Cc2ccccc21	5.997500000000007	0.5787966986015025	3.537218936663111
C=C1CC(N2CCN(c3ccc(F)cc3)CC2)CCN1CC(F)=CC=CC(=O)NO	2.8408000000000007	0.3220749854836481	3.60564153804669
C=C1CC(N2CCN(c3cccc4ccccc34)CC2)CC=C1C1C=CC=COC1	5.3231000000000055	0.6955953256336507	3.8737822868962715
C=C1CC(N2CCN(c3cccc4ccccc34)CC2)CCC1OC1(F)C=CC=CN=CO1	5.207400000000005	0.6034680319373785	4.333752976293141
C=C1CC(NCC2C(N)C2N2CCN(c3cccc(C(F)(F)F)c3)CC2C)=N1	2.4471000000000007	0.8252204046728018	4.355629348868179
C=C1CC(NCCCN2CCN(c3ccccc3OC)CC2C)=NC=C1C=COC	3.5878000000000014	0.524319434378115	3.7663719158221287
C=C1CC(NCCNc2cc(Cl)c(O)c(Cl)c2C)=CC=C1C=CCNCCNCC(=O)CNC1CCC1	4.225720000000003	0.13602431897508738	3.741067506749875
C=C1CC(NS(=O)(=O)c2ccccc2S(C)(=O)=O)CCC1C1C=CC=COC1	2.8096000000000014	0.7358158598275153	4.11459120129428
C=C1CC(c2c[nH]c3ccc(F)cc23)=CCN1CC1C=C2C=C(OC)C=C2O1	4.662800000000003	0.8431342676366839	4.281999504470911
C=C1CC(c2c[nH]c3ccccc23)CCN1CCCNS(=O)(=O)C12C=CC=CC1C2	4.055200000000003	0.6604099118379816	4.35310139473606
C=C1CC(c2c[nH]c3ccccc23)CCN1CCCNS(=O)(=O)C1C=CC=CC1	4.055200000000003	0.6756147759326031	3.907110834649549
C=C1CC(c2cc3ccc(F)cc3s2)CCN1CCCCCNC(=O)C(OC)C(O)=C(Br)C=COC	6.359600000000006	0.17352518763155125	4.347926219197
C=C1CC(c2cc3ccc(F)cc3s2)CCN1CCCCNC(=O)C1(OC)COC=CC(Br)=C1O	5.723500000000005	0.40085978901113384	4.453031604289279
C=C1CC(c2cc3nc(F)ccc3s2)CCN1CCCC1Oc2ccccc2-c2c3c(cc(F)c21)-c1ccccc1C[C-]3	9.500989999999998	0.15104861173698253	4.629024216757232
C=C1CC(c2cc[nH]c2)=CNC=C1CNCCN(CC)c1ccccn1	3.3001000000000014	0.6402245766833148	3.529495683795644
C=C1CC(c2ccc(Cl)cc2)CCN1CCCCCNC(=O)C1(C=CCl)SC(N=COC)=C1C(C)C	7.100000000000007	0.1714021049521361	4.501423858191669
C=C1CC(c2ccc(Cl)cc2)CCN1CCCCCNC(=O)C1(N)Sc2nc(OC)c(Cl)c(C)c21	5.602420000000005	0.4070755761581263	4.139455266341513
C=C1CC(c2ccc(F)cc2)CN(c2ccccc2)NC1=CC=CC(N)=O	3.8058000000000014	0.8124719883636835	3.4814392225675697
C=C1CC(c2cccc3ccoc23)CCN1CC(O)COC1C=CC2=CCC=CC2=C1	5.2545000000000055	0.6995400417925635	4.719770538594116
C=C1CC(c2ccccc2)(C2CCN(c3cccc4[nH]ccc34)CC2)C2=C(c3ccccc3)NC1C=CC=CC=C2O	8.219600000000007	0.22405763334610027	5.204245186631491
C=C1CC(c2ccccc2)=CCN1CCCC1C=CN=CSNC=C1	4.992900000000004	0.7571903112327707	4.789972554730538
C=C1CC(c2ccccc2)=CCN1CCCC1OC(=COC)C1=CBr	5.235000000000005	0.6081816305948173	4.160683153249847
C=C1CC(c2ccccc2)=CCN1CCCC=C1CNCCC12C=CC=CCOc1ccccc1OC2	6.559500000000007	0.37703793312938916	4.977066996538612
C=C1CC(c2ccccc2)=CNC1CNC(=O)C1(OC)C=CC=COC1	2.5471000000000004	0.7998416466546387	4.468333380613962
C=C1CC(c2ccccc2)=CNC1CNC1C=CC1=CNN=COC	2.5368000000000004	0.3099436952585878	4.756714806989748
C=C1CC(c2ccccc2)CCN1CC(O)C1NC(Cl)=Cc2c1coc2Cl	4.868700000000004	0.7131178698949753	4.568427208571844
C=C1CC(c2nc3ccccc3s2)CCN1CCCNC(=O)C1(Cl)C=C([NH])C(C#CC)=C1	4.603400000000003	0.3846852485963337	4.466526421373795
C=C1CC(c2noc3cc(F)ccc23)CCN1CCCCNS(=O)(=O)C1=NCC(NC)=C1	2.875000000000001	0.5866991730455665	4.041552894464915
C=C1CC(c2noc3cc(F)ccc23)CCN1CCCCNS(=O)(=O)C1C=CC=CC1	4.244300000000003	0.6152306623035977	4.1021116984692085
C=C1CC(c2noc3cc(F)ccc23)CCN1CCCCOC1C=C2OC(C(=O)NC)C2=C1	3.794100000000002	0.6131304986778421	4.651779656872465
C=C1CC(c2noc3cc(F)ccc23)CCN1CCCCOC1C=CC=CN=C(O)C2=C1CCC2	6.345900000000006	0.4709215129767383	4.8791126266689435
C=C1CC(c2noc3cc(F)ccc23)CCN1CCCCOC1C=Cc2nc(N)ccc21	5.202100000000004	0.5150530434770488	4.18247156903011
C=C1CC(c2noc3cc(F)ccc23)CCN1CCCNS(=O)(=O)C1C=CC=CC1	3.8542000000000023	0.6741532170078987	4.112861422994038
C=C1CC(c2noc3cc(F)ccc23)CCN1CCCOC1C(=CC)c2c(C)cc(=O)oc21	5.486520000000006	0.4629843595338889	4.280512373536965
C=C1CC(c2noc3cc(F)ccc23)CCN1CCNS(=O)(=O)C12C=CC=CC1C2	3.464100000000002	0.7611660644299412	4.5879363463121505
C=C1CC(c2noc3cc(F)ccc23)CCN1CCNS(=O)(=O)C1C=CC=CC1	3.464100000000002	0.7790585946703557	4.147514184311936
C=C1CC(c2noc3cc(F)ccc23)CCN1CCOC1C=CC=Cc2cc(OC)ccc21	6.009500000000006	0.4641155887699118	4.021773359625344
C=C1CC(c2noc3cc(F)ccc23)CCN1CCOC1C=Cc2cc(OC)ccc21	5.453300000000006	0.530457370105271	3.937463902445007
C=C1CC(c2noc3cc(F)ccc23)CCN1CCOC1C=Cc2nc(C)ccc21	5.148120000000005	0.5877026073872103	4.186034496832789
C=C1CC(c2noc3cc(F)ccc23)CCN1CCOCC(=CC=COC)C(O)CC(C)C	5.170100000000006	0.2846550733030083	4.352841690890854
C=C1CC1CN1C2(C)CCCC1(CNC(=O)C1C=CC=COCCCCC1)CC2	4.732600000000004	0.6807057110407007	5.956987956323057
C=C1CC1CNCC1CC(N)(C=O)CCC1N(C)CCCC1OC2=C1C=CC2=COC	2.682200000000001	0.2999493972402767	5.409746018457204
C=C1CC1Oc1ccccc1C(=O)NCC1(Br)OCC(CN2CCC(Nc3ccccc3OC)C2)c2ccc(F)cc21	5.819500000000005	0.2161124637284663	4.303607741400358
C=C1CC2(C=CN(C)C(=O)C3C=CC=CC2O3)CCNC1COC1C=CC2=NCC=CC2=C1	3.0387000000000013	0.6786425524297253	6.974775757998979
C=C1CC2(C=Cc3cc(F)ccc3O2)CCN1CC(O)COC1C=C(CC)C2=C1CCC2	5.156200000000005	0.6678792188653044	5.146720453481772
C=C1CC2(C=NOc3cc(F)ccc32)CCN1CCCCOC1C=CC=CN=C(O)C(O)=C1	4.698500000000003	0.6100641928370316	5.7825865763628475
C=C1CC2(F)CCC(C=Cn3cc4c5c(Cl)cccc5[nH]c5cc-4ccc5c3=O)(C1)C2	6.940300000000005	0.34208390767278624	5.611776918955671
C=C1CC2(c3ccc4cc3OCC=CC=C(C(F)(F)F)C(F)=C4)CCNCC3CC4=CCC1=CC=CC(C=C4C=COC2)O3	8.052200000000006	0.3290725520054278	7.387636391508957
C=C1CC2C(=O)N(Cc3ccccc3)C=NC1=C1CNCCN12	1.5024	0.9006225758193697	4.662826186732531
C=C1CC2CC(c3noc4cc(F)ccc34)CCN2CCOC2=CC=C(C)C1=CC=C2	5.817800000000005	0.5851098580955275	5.598765422895391
C=C1CC2CC=CC=CC(CN3CCCCC3)=CN(CC2)CC1OC1C=Cc2nc(C)ccc21	5.9972200000000075	0.5188232515994794	6.013346060496395
C=C1CC2CN(CCC2N(CCNC)c2ccc3c(c2)C(=O)N(C)CC3)CCN1C1C=Cc2nc(C)ccc21	3.7219200000000026	0.6194067560531089	5.491751837994548
C=C1CC2c3cc(Cl)c(O)c(Cl)c3CCN2CCC1=CC=CC(N)=O	3.916100000000003	0.7659360138328378	3.9132934375307835
C=C1CCC(OC)(C(=O)c2ccccc2I)N1C=CC1=C(C)CCCC1	5.830300000000006	0.40666071871875953	4.159685985040553
C=C1CCC2CC1=CC(O)=CN(CCC)C13CCCC4CC1(C3)C(=O)CCC24C	6.082400000000006	0.6155758966015208	7.2430597618846155
C=C1CCCC(=O)C2=CC=C1CNCCc1ccccc1-c1ccsc1N2	5.0922000000000045	0.6726264136940263	4.465109095280613
C=C1CCCCN(CCCC2NC3=C2C=CC3=COC)COc2c(F)ccc(C(N)=O)c21	3.866200000000002	0.6584326248682659	4.514429929881316
C=C1CCCN1CC1C(OC)=CC=CCN(CC)CCNc2c(OC)cccc21	4.2222000000000035	0.8050245959282376	4.214733343248729
C=C1CCN(C)CCc2c1ccc1c2OCS1	3.019800000000002	0.6990102650404304	3.4243174452628473
C=C1CCN(C2C=CC=CC=CN(c3ccccc3F)C=C2)c2ccc1cc2	6.077600000000006	0.6322067237946983	4.841935236188268
C=C1CCN(C=Cc2cc(C)cc(C)c2)CC1NCCCC1CC(C=COC)=CCO1	5.149840000000005	0.3389786661286159	4.500141949117435
C=C1CCN(CCc2ccc3cc2OC(=O)N3CC)CC1NC12C=CC(=CC)N=C1C=C2	4.0111000000000026	0.6931229483280148	5.534122775532661
C=C1CCN(CCc2ccccc2OCc2c#cccn2)CCN1C1(C)C=CC=CC1	4.599680000000005	0.6633222149331351	4.380224356939339
C=C1CCN(Cc2ccc(Br)cc(C)cn(CC#N)c2)c2ccccc21	5.630500000000005	0.659349699208845	3.3951103150607747
C=C1CCN(Cc2ccccccn(-c3ccccc3)c2)c2ccc1cc2	6.025200000000005	0.5589596734012882	3.585445962369219
C=C1CCN(c2ccccc2C(C)(C)C)CC1NCCCCCNC(=O)C1CCCN(CCC)CC=CS1	6.116400000000006	0.26171288917196256	4.397219749469304
C=C1CCN(c2nsc3ccccc23)CC1NCCC1(OC)C=CC(C)=CCOC(=O)C1	4.245500000000003	0.5212911033396352	4.839976015502386
C=C1CCN2CCCCNC(CNCc3cccc4c3OCC(=O)N4)C(CC1=Cc1cccs1)C2	4.272400000000003	0.5817776539404992	5.440300203292178
C=C1CCOC1=CC=CN1CCN(CC2=CC3C4=C(CN(C)CC4)[SH]3CN=C2)CC1	2.9194000000000013	0.7007215651909666	5.3203233924199616
C=C1CCOc2c(CCNCCOCC=CC=COc3cc(Cl)ccc3F)cccc21	5.572400000000005	0.2796867734345863	3.282317549756245
C=C1CCOc2c(SCC3(Br)C=CC=CO3)cccc21	4.765700000000003	0.5775659586871577	4.320650431297535
C=C1CCOc2ccc1cc2C(=O)C=C(O)C=C(O)NCCCCN1CCN(c2ccccc2OC)CC1	4.7069000000000045	0.12926232889535338	3.9010767585311275
C=C1CCS(=O)(=O)N(C)CCC12C=C(CC1=CC=C(OCC)C=CC1)CC(=O)N2C	3.3221000000000025	0.6393998322177036	5.1555250309253795
C=C1CCS(=O)(=O)N(C)CCCCN(CCC)C=CC=C1S(=O)(=O)c1ccccc1I	4.176200000000004	0.5018270075007913	3.9667170007660992
C=C1CCSCCC1NCC1(C)C(O)=C(F)C=CCN2CCN(CCCC1NC(=O)CCCC)C2	4.373300000000003	0.44388896866272565	6.119042000914663
C=C1CC[N+]C(c2ccccc2)(c2ccccc2)OCOCCN2C=CC=C1CCN(c1ccccc1OC)CC2	6.103700000000006	0.39275611833878404	5.153472915601004
C=C1CCc2cc(F)c(CC#CC(C=C(O)NCCCCN3CCNc4ccccc4OC3)OCC)c1c2	5.269300000000005	0.22586724150479995	4.953695180704736
C=C1CN(C(=O)COc2ccc3[nH]cc(CCN)c3c2)CCN1C1(O)C=CC=CN=CO1	1.4803000000000002	0.6304332587268472	4.0491761845527545
C=C1CN(C(=O)COc2ccc3[nH]cc(CCN)c3c2)CCN1CC1C=CC=COC1	2.4221000000000004	0.7160512916893482	3.785242159137141
C=C1CN(C(C)=O)CCN1CCC(NCc1ccc(F)cc1)c1ccccc1OC	3.733100000000002	0.7189704888548735	3.003667782390581
C=C1CN(C)CC2C1=CC1c3ccc(c(OC)c3)CCN21	2.4046000000000003	0.7864879431351744	4.825086114959651
C=C1CN(C2C=CC=CC(C)=CCOc3ccccc3C2)CCN1C1C=Cc2nc(C)ccc21	5.651620000000006	0.5898097003500862	4.828702404143026
C=C1CN(C2CCCC(=O)CCC2)CCCC2(Cl)SC(=O)OC=C12	4.632700000000004	0.497667417354447	4.176313929208019
C=C1CN(C2CCCC(NC(=O)c3cccc(Cl)c3C)C2)CCC1C1NC2=C1C=CC2=COC	4.893520000000004	0.4658994810691894	4.4856293299889884
C=C1CN(C2CCCC(NS(=O)(=O)c3ccccc3C)C2)CCNC12COC=CC=C2OC	2.8589200000000012	0.6405314824963954	4.7630870830334455
C=C1CN(C2CCN(c3cccc4ccccc34)CC2)CCC1C(O)C1C=CC=COC1	4.763900000000004	0.7094981053727741	4.143579831861496
C=C1CN(C2Cc3cccc(F)c3N2C2CC2)CCNC12C=Cc1nc(C)ccc12	3.7638200000000026	0.7753566635767684	4.881449824861519
C=C1CN(C=Cc2cc(F)ccc2OC=CC=CC)CCN1CCCCC1C=C(N=CO)C(=N)S1	6.129470000000006	0.12677832153031196	4.769067441400994
C=C1CN(C=Cc2ccc(Cl)cc2Cl)CCN1CCC1C=C2C1=CCN(C=O)N2COCC(F)(F)F	5.151000000000005	0.4032954817216736	4.615531010542601
C=C1CN(CC#CC)CCNC1CCOC1C=C(Br)C1=CC(=O)Nc1ccc(OC)c(OC)c1	3.489700000000002	0.2895758713073247	4.275080233573318
C=C1CN(CC(O)COC=C2C=CC(c3ccccc3OC)=C2)CCC1C1C=CC=COCC1	4.894300000000005	0.44111299455671166	4.593859961534462
C=C1CN(CC(O)COC=C2C=CC3N=C(O)SC3=C2)CC1CC1C=CC=CC1	3.7413000000000025	0.49259784463238065	5.516299213239229
C=C1CN(CC(O)COC=CC=C2C=CC=NC2)CCC1C1SC=C(C=COC)C1=C	4.038300000000003	0.4332349015134172	5.3866745818283235
C=C1CN(CC(O)COc2ccc3ccc(F)cc3c2)CCC1C1C2=S1CC=CC2=COC	4.520300000000004	0.2814269011686461	4.735296031158924
C=C1CN(CC(O)COc2cccc3[nH]ccc23)CCC1C1NC=C1C=CC=COC	3.357700000000002	0.32910244314727155	4.4531483069795765
C=C1CN(CC(O)COc2cccc3[nH]ccc23)CCC1C1SC=C(C=COC)C1=COC	4.475400000000004	0.41801718874052257	4.6334750414878485
C=C1CN(CC(O)COc2cccc3sccc23)CCC(C2C=CC=COC2)O1	3.9619000000000035	0.7768681304724121	4.275280837115599
C=C1CN(CC2C=CC=CC(CN3CC(C)(C)C3)=C2)CCN1C1(C)C=CC=CC1	4.402900000000004	0.6875681713145574	4.772848197286911
C=C1CN(CC2CC2c2ccccc2)CCN1C1C=C(C(C)C)c2ccccc21	5.715700000000006	0.6507910071702572	3.9200463380852177
C=C1CN(CC2CC2c2ccccc2)CCNC1(Cl)C=CC=CCl	4.495300000000004	0.35878742057145196	4.414225567902314
C=C1CN(CC2CCC(c3ccccc3)(c3ccccc3)O2)CCN1CC1C=CC=COC1	4.956800000000005	0.6315635884217833	4.1865015582124725
C=C1CN(CC2CCCN2C2C=Cc3c(ccc(C)c3CC)N2)CCC1NC1C=CNC1	3.4922200000000014	0.5995422622146707	5.030715743436877
C=C1CN(CC2CCn3c(nc4cc(Cl)ccc43)C2)CCN1C1C=Cc2nc(C)ccc21	4.854920000000005	0.5768485553446199	4.163174794836562
C=C1CN(CC2CN=C(NC=[N-])CC2(C)C)CC1NC1C=CC=COC1	1.9169999999999998	0.4484715374989922	5.599317336084082
C=C1CN(CC2NCCN2)CCO1	-0.6487999999999987	0.5963851559181182	3.7467114099278547
C=C1CN(CC=C2C=NC(c3ccc(F)cc3)=C2)CCN1CCCCC=CC=CF	5.518400000000006	0.3951049567282211	3.6926411414915066
C=C1CN(CCC=CC=CC(F)NC(=O)C(F)F)CCNC12C=CC1=NCC=CC1=C2	2.873000000000001	0.3696244966503226	5.541404385951779
C=C1CN(CCC=CCNC(=O)c2ccccc2OOC)CCN1C1C=CC2=NC(=CC)C=C21	3.6574000000000026	0.3461773335489238	4.279230788146144
C=C1CN(CCC=NCl)CCNC2C=CC=CNC(=O)C12	1.2469999999999999	0.6092469872616388	4.796013819274778
C=C1CN(CCCC(=O)c2ccc(F)cc2)CC1C1C=CC(CC2=CC=C(OCC)C=CO2)=C1	6.127300000000007	0.3104885717296305	4.402008638204402
C=C1CN(CCCC2=CCC(F)=CC=NNC2)C1CCNC(=O)CC1C=CC2=NC(C)=CC2=C1	4.133100000000003	0.5053471732813786	5.625578271133179
C=C1CN(CCCC2CNC3=CC=C(n4ccnc4)C3C2)CCN1CC=CC=CC(F)(F)F	4.433400000000003	0.5837178398256065	4.7718873171152225
C=C1CN(CCCC2NC=Cc3ccc(F)cc32)CCC12ON=CC(C)CC2=O	3.832900000000003	0.7848197395138168	5.222294430850201
C=C1CN(CCCC2NN=C3C(=O)C2=C3C)CC1NC1C=CC=COC1	1.2922999999999996	0.7039570946569134	5.806770907068064
C=C1CN(CCCCC2CNc3ccc(F)cc32)CCN1C1C=C(C#N)C(C(F)(F)F)=C1	4.957280000000004	0.49570439907934377	4.342689633546239
C=C1CN(CCCCCc2[nH]c3ccccc3c2C(N)=O)CCN1C1C(=CC#N)c2ccccc21	4.772780000000004	0.3703433317051207	3.680159250997339
C=C1CN(CCCCNC(=O)CCc2ccccc2)CCN1C1C=CC=COC1	3.1156000000000015	0.6528059849590008	3.4319205716261036
C=C1CN(CCCCNc2cc3ccc([N+](=O)[O-])cc3[nH]2)CCN1C1C=C(C=CNN=CC(=O)NCCCC)C(=O)C1=COC	3.8129000000000017	0.054842837111353585	4.532755758554739
C=C1CN(CCCCOc2ccc3c(c2)NC(=O)CC3)CCN1C1C=C(OC)c2ccccc21	4.603800000000004	0.5848247808988559	3.510796051454264
C=C1CN(CCCCc2c[nH]c3c4cc(cc23)CCC4)CCN1C1C=CC=COC1	4.579300000000004	0.7166436076827583	4.775704718230495
C=C1CN(CCCCc2c[nH]c3ccc(C(N)=O)cc23)CC1NC1C(=CO)CN=C1c1ccccc1	3.7329000000000017	0.21133102527078676	4.0945393497260305
C=C1CN(CCCCc2c[nH]c3ccc(C(N)=O)cc23)CCN1C1C(=CC#N)C=C1[N+](=O)[O-]	2.713580000000001	0.2772739852447391	3.9124582602380746
C=C1CN(CCCCc2c[nH]c3ccc(C(N)=O)cc23)CCN1C1C=CC=COC1	3.1895000000000016	0.6927915838844364	3.701076307901581
C=C1CN(CCCCc2c[nH]c3ccc(F)cc23)CCC1CC=CC=CF	5.937300000000006	0.3461867241476086	3.622899446958563
C=C1CN(CCCCc2c[nH]c3ccc(F)cc23)CCN1C1C=C(C#N)C(OCCCCNC2CCCCS2(=O)=O)=C1	4.788280000000004	0.3213459378389084	4.517173169458577
C=C1CN(CCCCc2c[nH]c3ccc(F)cc23)CCN1CC=CC=CC#N	4.396980000000004	0.42075955291629097	3.194149425004543
C=C1CN(CCCCc2c[nH]c3ccc(OC)cc23)CCN1C1(C)C=CC=COCCC1	5.269500000000005	0.6017384968631382	4.218111308552272
C=C1CN(CCCCc2c[nH]c3ccc(OC)cc23)CCN1C1C=C(OC)c2ccccc21	5.372700000000005	0.4751918776789349	3.4093123855482474
C=C1CN(CCCc2c[nH]c3ccc(-n4cnnc4)cc23)CCN1C1C=Cc2nc(C)ccc21	4.2840200000000035	0.47393120627624735	3.900021086419298
C=C1CN(CCCc2c[nH]c3ccc(F)cc23)CCNC2C=CC3=NCC3=CC1=C2	3.946800000000003	0.8134308840915929	5.22925313565728
C=C1CN(CCCc2ccc(O)cc2)CCN1CCC1C=CC=COCC1	3.952600000000003	0.7904219466639016	3.6895057610923363
C=C1CN(CCCc2ccccc2OCc2ccc(F)cc2)CCN1C1C=Cc2nc(C)ccc21	5.9401200000000065	0.40824222587405257	3.4363384006770126
C=C1CN(CCCl)CCCN1C(=O)C1(Cl)C=C(C=COC)C(=COC)C=N1	2.9095000000000013	0.3811676965758547	4.669916417372765
C=C1CN(CCN2CCNC2=O)CCC12Cc1cc(OC)ccc1N2c1ccc(F)cc1	3.554400000000003	0.7286169476835869	3.8432968140005404
C=C1CN(CCNC(=O)C23CC4CC(CC2C4)C3)CCN1C(C=COC)C=COCCN1CCCC1	3.2150000000000016	0.3294602806122495	5.643638641921122
C=C1CN(CCOc2cccc3c2OCC(=O)N3)CCN1C1C=CC=CN(C)C(=O)C1	1.8281999999999996	0.7775350719821965	3.9037628678666128
C=C1CN(CCOc2cccc3nc(C)ccc23)CCC1C1C=CC=CNC(=O)C1	4.006120000000003	0.766827547595638	3.770894974286371
C=C1CN(CCOc2cccc3nc(C)ccc23)CCC1C1C=CC=CNC(=O)NCC1	4.189120000000003	0.6956093634657732	4.3252386598005845
C=C1CN(CCOc2cccc3nc(C)ccc23)CCC1C1C=CC=CS(=O)NC1	3.7531200000000027	0.7444389701181097	4.351139060518553
C=C1CN(CCOc2cccc3nc(C)ccc23)CCN1C1C=CC=CN(C)C(=O)C1	3.3539200000000022	0.7453527886495307	3.6397867226635015
C=C1CN(CCOc2cccc3nc(C)ccc23)CCN1C1C=CC=CNC(=O)C1	3.0117200000000013	0.8302899035465322	3.6183829392013154
C=C1CN(CCc2c[nH]c3ccccc23)CCN1C(COC)c1ccccc1Br	4.991900000000005	0.5459096154081094	3.2256877726603648
C=C1CN(CCc2c[nH]c3ccccc23)CCN1C12C=C3C=CC(C1=C3)C2C	4.282600000000004	0.8688514369623507	5.162742178026917
C=C1CN(CCc2cc3cc(F)cc(F)c3[nH]2)CCN1C1C=Cc2nc(C)ccc21	4.591420000000004	0.688297645021292	3.9218593934607693
C=C1CN(CCc2ccc(CC(=O)N3CCN(C)CC3)cc2)CCN1C1C=Cc2nc(C)ccc21	3.1484200000000016	0.6476708870572649	3.5285836226652734
C=C1CN(CCc2ccc3c(c2)NC(=O)CO3)CCN1C1C=Cc2nc(C)ccc21	3.1628200000000017	0.8514366030535989	3.7447505784586115
C=C1CN(CCc2ccc3c(c2)OCC(=O)N3)CCN1C1C=Cc2nc(C)ccc21	3.1628200000000017	0.8514366030535989	3.7473893052490608
C=C1CN(CCc2ccc3c(c2F)NC(=O)C3)CCN1CCCSC1(C)C=CC=CC1	4.392200000000004	0.6071057066699554	4.199350249024782
C=C1CN(CCc2cccc(-c3ccc(F)cc3)c2)CCN1C1C=Cc2nc(C)ccc21	5.638020000000005	0.5274994457443613	3.406722381553509
C=C1CN(CCc2cccc(N(C)c3ccccc3)n2)CCN1C1(C)C=CC=CC1	4.798100000000004	0.6947162169007668	3.676111851668159
C=C1CN(CCc2cccc(N3CC(F)CCC3C)c2)CCN1C1C=Cc2nc(C)ccc21	5.158720000000005	0.6328272646646985	4.275015608289468
C=C1CN(CCc2cccc(N3CCN(C)CC3C)c2)CCNC12C=CC1=NCC=CC1=C2	3.0766000000000018	0.7255949482983604	4.82431200746778
C=C1CN(CCc2cccc(N=S(C)(=O)Br)c2)CCC12C1CC=C(C=COC)C2N1	4.3472000000000035	0.36470735586855885	6.111713236105688
C=C1CN(CCc2cccc(NC(=O)C(C)(C)C)c2)CCN1C1C=Cc2nc(C)ccc21	4.816520000000005	0.7390914900828535	3.584777121007604
C=C1CN(CCc2cccc(NC(=O)C(F)(F)F)c2)CCN1C1C=Cc2nc(C)ccc21	4.332720000000004	0.7489237743544074	3.63780019793068
C=C1CN(CCc2cccc(NC(=O)C3=CCCCC3)c2)CCN1C1C=Cc2nc(C)ccc21	5.270820000000005	0.6459454085142334	3.699415631873843
C=C1CN(CCc2cccc(NC(=O)C=CCCCC)c2)CCN1C1C=CC2=NC(C)=CC2=C1	5.268500000000005	0.4068432238004336	3.973959830532328
C=C1CN(CCc2cccc(NC(=O)NC3CCCC3)c2)CCN1C1C=Cc2nc(C)ccc21	4.8960200000000045	0.6480454764051997	3.523931715789928
C=C1CN(CCc2cccc(NC(=O)c3scnc3C)c2)CCN1C1C=Cc2nc(C)ccc21	4.849140000000005	0.5569615859032337	3.6750227818667085
C=C1CN(CCc2cccc(Nc3ccc(O)cc3F)c2)CCN1C1C=Cc2nc(C)ccc21	5.420220000000005	0.4852916501557078	3.5960234098101935
C=C1CN(CCc2cccc(OCCN3CCCCCC3)c2)CCN1C1C=Cc2nc(C)ccc21	5.086720000000005	0.5345096385366067	3.506589799877468
C=C1CN(CCc2cccc3c2OCC(=O)N3C2CC2)CCN1C12C=CC=C(C)N=C1C=C2	3.4714000000000027	0.7007578988597217	4.2355868693539165
C=C1CN(CCc2cccc3c2OCC(=O)N3C2CC2)CCN1C1C=Cc2nc(C)ccc21	3.7197200000000024	0.7064926441342803	3.8961462215806355
C=C1CN(CCc2cccc3c2OCC(=O)N3C2CCC2)CCN1C1C=Cc2nc(C)ccc21	4.109820000000004	0.6778092241850492	3.892322624880837
C=C1CN(CCc2cccc3c2OCC(=O)N3c2ccc(C)cc2)CCN1C1C=CC2=NC(C)=CC2=C1	4.949120000000005	0.5927840005724407	4.061824098932298
C=C1CN(CCc2ccccc2CCc2ccc(F)cc2)CCN1C1C=Cc2nc(C)ccc21	5.756220000000006	0.4536659686476148	3.488797450055662
C=C1CN(CCc2ccccc2OCC=C(C)C(=O)O)CCN1C1C=Cc2nc(C)ccc21	4.241620000000003	0.6133424607872664	3.7591387153354816
C=C1CN(CCc2ccccc2OCc2ccc(F)c(N)n2)CCN1C1C=Cc2nc(C)ccc21	4.527220000000003	0.546304964417613	3.7399280247977957
C=C1CN(Cc2cc(C)sc2Sc2ccc(F)cc2)CCN1C1C=Cc2nc(C)ccc21	6.449640000000006	0.43285645644931203	3.8944002648203133
C=C1CN(Cc2ccc(Cl)cc2Cl)CCN1C(=O)C1(C)C=NC(C)=N1	3.4128000000000025	0.8082579246347266	3.8129489559254326
C=C1CN(Cc2ccc3ccc(N4CCOCC4)nn23)CCN1C1C=NC2=NCC=CC=C21	2.1499000000000006	0.7248337706288669	4.2884128761290965
C=C1CN(Cc2cccc(-c3ccccc3)c2)CCN1CC(F)C1(OC)C=CC=COC1	4.808300000000004	0.6245612047681984	4.041441792355171
C=C1CN(Cc2cccc(CN3CCC(c4ccccc4)CC3)c2C)C1	4.746420000000005	0.7212042570199303	2.3315636433098135
C=C1CN(Cc2ccccc2)CCC1NC(=O)C1(C2CCC2)C=CC=CN1	3.1453000000000015	0.7901703790187022	3.9346086458877316
C=C1CN(Cc2ccccc2)CCC1NC(=O)C1(OC)C=CC=COC1	2.4186000000000005	0.8253661621788715	4.003632457537039
C=C1CN(Cc2ccccc2)CCN1CC(C)C1CC=C2C=COCC2O1	3.581800000000002	0.795202269339641	4.395147293550156
C=C1CN(Cc2ccccc2Br)CCC1C(=O)CCC1(OCCN)OC2=CC=COC21	3.6747000000000014	0.5340456215589726	4.6760012888291875
C=C1CN(c2cc3cc(C)ccc3s2)CCN1CCC1C=C2OCC(=O)N(C)C2=C1	4.121720000000003	0.7440664721469348	4.158412881832862
C=C1CN(c2cc3cc(C)ccc3s2)CCN1CCC1C=CC=CNC(=O)OC1	4.661420000000004	0.7976293128362829	4.495695239184118
C=C1CN(c2cc3cc(C)ccc3s2)CCN1CCC1C=c2sc(=O)n(C)c2=C1	2.8867200000000013	0.6461006180880818	4.281698854349759
C=C1CN(c2ccc(Cl)cc2)CCN1CCC1C=CC2=CC=CC2=C1	4.974400000000005	0.7556522958862235	3.823594770741944
C=C1CN(c2ccc(Cl)cc2)CCN1CCC1C=CC2CCN(C(=O)C(C)C)C2=C1	4.940200000000004	0.6248859323879375	4.112810792666773
C=C1CN(c2ccc(Cl)cc2)CCN1CCCC1CC=CC(C)=C1O	5.164000000000005	0.7866580904646363	3.5082182290895014
C=C1CN(c2ccc(Cl)cc2)CCN1CCCC1CN=CC=S(c2c(OC)cccc2OC)OCS1	5.9786000000000055	0.37891707334109864	4.934789462065507
C=C1CN(c2ccc(Cl)cc2)CCN1CCCCNC(=O)C1C=CC=COC1	3.588400000000002	0.7090154643272839	3.579411470282876
C=C1CN(c2ccc(Cl)cc2)CCN1CCOC12C=CN=CC=C(OC1)C(OC)=C2	3.7736000000000027	0.6911102628266296	5.366175917186096
C=C1CN(c2ccc(F)cc2)CCN1CCCC1CC(=CC=COC)CO1	4.1170000000000035	0.6725110085557883	3.810008914414185
C=C1CN(c2ccc(F)cc2)CCN1CCCC1Nc2ccccc21	4.408400000000003	0.8718187506930203	3.102064106885253
C=C1CN(c2ccc(OC)c(OC)c2)CCN1CCCC1CC2=CC=C(OC)C2O1	3.747500000000003	0.6480160379832884	3.9953027467865248
C=C1CN(c2ccc(OC)cc2)CCN1CCCCOC1=CNCCCOC=CC=C1	4.048900000000003	0.6343354050826061	3.789576343414403
C=C1CN(c2ccc3c(c2)CCO3)CCN1CC1C#CC=CC=C1	3.0028000000000015	0.796971825228051	4.289243567217069
C=C1CN(c2ccc3c(c2)CCO3)CCN1CCC1(OC)C=CC=CC(C)CC1	4.574800000000004	0.7300840489887669	4.193236658825373
C=C1CN(c2ccc3c(c2)CCO3)CCN1CCCSC1C2=S1CC=CC2=COC	4.261600000000004	0.27193513663679636	4.747259406405975
C=C1CN(c2ccc3c(c2)OCCO3)CCN1CCC1C=CC2=CC=COC(=C1)O2	3.9554000000000036	0.7543295526656453	5.016445772681663
C=C1CN(c2ccc3c(c2)OCCO3)CCN1CCCC1Oc2cc3ccc2c1c3OC	4.607000000000005	0.5669598402982237	4.618147339777279
C=C1CN(c2ccc3ccccc3n2)CCN1CCC1CC(C=COC)=CCO1	4.136000000000004	0.6922554953269541	3.8244736937980495
C=C1CN(c2ccc3ccccc3n2)CCN1CCNC(=O)C1(OCC)C=CN=CN2CCNC21	1.548900000000001	0.6285682134568382	4.397592813668136
C=C1CN(c2cccc(C#N)c2)CCN1CCCC=CC=CNS(=O)(=O)c1ccccc1N=[N+]=[N-]	4.964380000000005	0.16588382535661692	3.5690586781739437
C=C1CN(c2cccc(C(F)(F)F)c2)CCN1C1C=CCC=CC(=O)OC=C1	4.282700000000004	0.5574270827923036	4.367912225936628
C=C1CN(c2cccc(C(F)(F)F)c2)CCN1CCC1C=CC=CNC(=O)OCC1	4.547200000000004	0.7750371212512595	4.210271305798628
C=C1CN(c2cccc(C(F)(F)F)c2)CCN1CCCC=CC=CN=[N+]=[N-]	5.5015000000000045	0.20704816520315233	3.469465840380532
C=C1CN(c2cccc(C(F)(F)F)c2)CCN1CCCCCC=CC=CF	5.940900000000005	0.31180873138672804	3.0607875002995595
C=C1CN(c2cccc(C(F)(F)F)c2)CCN1CCCCCOCC=CC=CCCNC=O	4.776500000000004	0.24412705372423382	3.2701850715846987
C=C1CN(c2cccc(C(F)(F)F)c2)CCN1CCCCNC(=O)C1=C2SC1CC=C2C=COC	5.097200000000004	0.3739463408695705	4.638232577306541
C=C1CN(c2cccc(Cl)c2)CCN1C(C=CC)C=NNCCCCCCCN1CCN(c2ccccc2OC)CCN2CCCCB2O1	6.792700000000008	0.07217093459692307	4.983268811854701
C=C1CN(c2cccc(Cl)c2)CCN1CC1(C)C=CC=CC(=O)NC(C)=CC=COC1	4.658300000000004	0.7435920339109685	4.5984965587278275
C=C1CN(c2cccc(Cl)c2)CCN1CCNC1(N)C=NNC=CC(N)=NNC1	0.18480000000000335	0.4335200208444462	4.889254566603688
C=C1CN(c2cccc(Cl)c2)CCN1CCNC1C=CC2=NC(=CC(=O)OCCC)NN=C21	2.6985	0.45073579635645217	4.160924035345818
C=C1CN(c2cccc(Cl)c2Cl)CCN1CC=CCNC(=O)C1C=CC=COC1	4.017800000000003	0.687559945827473	4.001357612459119
C=C1CN(c2cccc(Cl)c2Cl)CCN1CCC1(O)C=CC=COC(=NN=S(C)(N)=O)C1	3.525500000000002	0.6025449335084231	4.776318051869489
C=C1CN(c2cccc(Cl)c2Cl)CCN1CCC1=CCCCS(=O)(=O)CC(F)(F)C=C1	5.345700000000005	0.5699984083116749	4.024740227115673
C=C1CN(c2cccc(Cl)c2Cl)CCN1CCCC1OC=C2CC(C)=C21	5.412200000000005	0.6674125502536166	3.8909242443747036
C=C1CN(c2cccc(Cl)c2Cl)CCN1CCCC=CC=COCC1CCc2cc1cc(=O)n2C=O	5.425800000000006	0.17835905292743753	4.98759536055462
C=C1CN(c2cccc(Cl)c2Cl)CCN1CCCCC1C=CC(=O)C=CC2=COCC(=O)N21	4.5633000000000035	0.5498894696762914	4.056729386366578
C=C1CN(c2cccc(Cl)c2Cl)CCN1CCCCC1C=CC=CNC(=O)CNC1	4.204900000000003	0.6394483269034875	4.274282321267427
C=C1CN(c2cccc(Cl)c2Cl)CCN1CCCCC1C=CNN=CCC(=NO)C1	5.128700000000004	0.35848804656939987	4.636000210355084
C=C1CN(c2cccc(Cl)c2Cl)CCN1CCCCNC(=O)C12CN(C=NC(C(F)(F)F)=N1)C=N2	3.5684000000000022	0.5475968687449628	5.278241838810496
C=C1CN(c2cccc(Cl)c2Cl)CCN1CCCCNC(=O)C1C#CC=CC=C1	4.271100000000003	0.5185568873169238	4.058610624507313
C=C1CN(c2cccc(Cl)c2Cl)CCN1CCCCNC(=O)CC12CC(=COC)C(=O)CNC1N2C	3.018600000000001	0.21759501423070227	4.618532329748326
C=C1CN(c2cccc(Cl)c2Cl)CCN1CCCCNC(=O)CCCCC=CC=COC	5.802200000000006	0.22018136645548475	3.0548177018211264
C=C1CN(c2cccc(Cl)c2Cl)CCN1CCCCNS(=O)(=O)C1C=CC=CC1	4.213400000000004	0.5957962703633443	3.6556985740540933
C=C1CN(c2cccc(Cl)c2Cl)CCN1CCCOC12C=CC=CSCC(=C1)C=C2	6.087500000000006	0.47665103048599233	5.463905890660897
C=C1CN(c2cccc(Cl)c2Cl)CCN1CCCOC1=C=CCC=C(C(N)=O)CNC=CC=C1	4.549700000000002	0.42397494498425337	4.412152204579489
C=C1CN(c2cccc(F)c2)CCN1CCOC12C=CC=COCCN(CCC1)CC(NC(C)=O)C2=O	2.4865000000000004	0.6279179196583405	5.696866646496145
C=C1CN(c2cccc(NS(C)(=O)=O)c2)CCN1CC1CC2C(C)=C(O)C(=C2C)C1OC(C)=O	3.423700000000002	0.5933448807348741	5.011138251962905
C=C1CN(c2cccc(OC(C)=O)c2)CCN1CCC1C=c2sc(=O)n(C)c2=C1	1.2889	0.5482792017687739	4.010377936155406
C=C1CN(c2cccc3c2OCCO3)CCN1CC(C)C1C=CC=COC1	3.4459000000000017	0.8132271123709496	4.2447279328325305
C=C1CN(c2cccc3c2OCCO3)CCN1CCC1C=CC=COc2c(F)cccc2C1	4.943900000000005	0.6616997570105247	4.278528234025099
C=C1CN(c2cccc3c2OCCO3)CCN1CCCCC12C=CC(=CF)C=C1O2	4.339900000000004	0.5152230567902376	4.269204726035172
C=C1CN(c2cccc3cc(F)ccc23)CCN1CC1C=C(F)C(N=S(C)(=O)O)=C1	4.552500000000004	0.771627146467685	4.306962803009371
C=C1CN(c2cccc3ccc(C)cc23)CCN1CCCCC1C=CC=CNC(=O)OC1	5.380120000000005	0.6238985534277101	4.125556469842595
C=C1CN(c2cccc3ccccc23)CCN1CCCC=CC=CNC(=O)Cc1ccccc1	5.684500000000005	0.33558859502395044	2.901807553961479
C=C1CN(c2cccc3cccnc23)CCN1CC1SC(O)N1C	2.1510999999999996	0.9219774912842974	4.014995343969751
C=C1CN(c2cccc3ccoc23)CCN1CC1(O)C=CC=CC(CCO)=C(C)C=CC1	4.570800000000005	0.7247927593877482	4.6787225665089025
C=C1CN(c2cccc3ccoc23)CCN1CC1C=CC=COCCCC1	4.955100000000005	0.7700256017561167	4.30910133444597
C=C1CN(c2cccc3ccoc23)CCN1CCNC1(OC)C=CC2=C1CC2	3.6610000000000023	0.7783156135146545	4.233158645600784
C=C1CN(c2cccc3ccsc23)CCN1CCCC1OC=C1C=CC=COC	5.316200000000006	0.4361436959832579	4.109717494703029
C=C1CN(c2cccc3nc(C)ccc23)CCN1CC1C=CC=CC2=CC=C21	4.787520000000005	0.7776519844314038	3.808449827589526
C=C1CN(c2cccc3nc(C)ccc23)CCN1CC1C=CC=CNC(=O)C1	3.384920000000002	0.894756561933567	3.6922524959239027
C=C1CN(c2cccc3nc(C)ccc23)CCN1CCC1C=CC=CNS(=O)(=O)CCC1	3.968320000000003	0.760502468988423	4.3601541718600725
C=C1CN(c2cccc3nc(C)ccc23)CNC1CC1C=CC=CNS(=O)(=O)CCC1	3.624520000000002	0.7162184524672933	4.844185728766267
C=C1CN(c2ccccc2)CCN1CC12C=CC=CCCCN(CCCC1)CCC2	5.481000000000006	0.659078540883943	5.117928616295231
C=C1CN(c2ccccc2)CCN1CC1C#CC=CC=C1	3.0679000000000016	0.7829080991379355	4.147199544949543
C=C1CN(c2ccccc2)CCN1CCCC(C=C1CC(N=CC)C1=CF)NC	4.333300000000004	0.6636228265826831	4.513870069390711
C=C1CN(c2ccccc2)CCN1CCCCCOC1(C=O)C=CC=CN=CO1	3.5328000000000026	0.47291928692822155	4.037359123662304
C=C1CN(c2ccccc2)CCN1CCCCNC(=O)C12C=NNC=CC(=C1)COCCOCC2	2.671100000000001	0.5858209456678105	5.289546646935927
C=C1CN(c2ccccc2Br)CCN1CCCCC1C=CC2=CC=CC2=C1	5.863700000000006	0.5288131943869046	3.849675965571401
C=C1CN(c2ccccc2C)CCN1CC(O)C1CC(=CC=COC)CO1	2.867020000000001	0.7804291435540776	4.267924622219092
C=C1CN(c2ccccc2Cl)CCN1CC(C)C1CC(=CC=COC)CO1	4.487200000000004	0.6702742303071569	4.302887059781529
C=C1CN(c2ccccc2Cl)CCN1CC=CCNC(=O)C=CC=CCC#N	3.6741800000000024	0.4134684429899189	3.369295044662663
C=C1CN(c2ccccc2Cl)CCN1CCCC1C=c2nc(S)[nH]c2=C1	2.6587000000000005	0.7752881957327067	4.057127637306097
C=C1CN(c2ccccc2Cl)CCN1CCCCNC(=O)C1(N)C=C(N=CN(Cl)CCNC)S1	2.8188000000000004	0.16712079566089133	4.216466187633873
C=C1CN(c2ccccc2Cl)CCN1CCCCNC(=O)CC=CC=CC#N	3.8981800000000026	0.38909855839945695	3.0823213908165092
C=C1CN(c2ccccc2Cl)CCN1CCCCOC1C=c2cc(C(=O)OCC)c(=O)[nH]c2=C1	2.2809	0.43548662602734484	3.821962038044992
C=C1CN(c2ccccc2Cl)CCN1CCCNC(=O)C(N)(CCF)N=CC	2.5873	0.4853326133108719	3.8466727457595375
C=C1CN(c2ccccc2Cl)CCN1CCCNC(=O)C1(Cl)C=CC=CN1	3.0902000000000003	0.43242539741500013	3.733946315474662
C=C1CN(c2ccccc2Cl)CCN1CCCOC1C=C2NC(C=O)CC=C21	3.135700000000001	0.5633928539442109	4.308710478548007
C=C1CN(c2ccccc2F)CCN1CCCCC1CCc2cccc(OC)c21	5.370300000000006	0.5872993195007659	3.16422238804498
C=C1CN(c2ccccc2F)CCN1CCCCOC1C=c2cc(C(=O)OCC)[nH]c2=C1	2.4064000000000005	0.4804575292309776	3.8305980909072685
C=C1CN(c2ccccc2F)CCN1CCNC(=O)C1(C)C=CC=CC1	3.1000000000000014	0.8815875276458816	3.630042123792582
C=C1CN(c2ccccc2O)CCN1CCCCC1C=Cc2ccccc21	5.008800000000005	0.7337832102570206	3.273278107733038
C=C1CN(c2ccccc2O)CCN1CCCCOC1C=CC(=CC(=O)CCCC)C([NH])=C1	4.615600000000004	0.3933374561039036	4.106652135957413
C=C1CN(c2ccccc2OC(C)C)CCN1CCC1C=CC2CCN(C(=O)C(C)C)CC2=C1	5.116500000000006	0.5262652831756073	4.083023983573318
C=C1CN(c2ccccc2OC(C)C)CCN1CCC1C=CC=CC(C)C1	5.268000000000006	0.6821384296299926	3.7904373095317787
C=C1CN(c2ccccc2OC)CCN1CCCCC1COc2ccccc21	4.677400000000005	0.6534461768570305	3.072577407326862
C=C1CN(c2ccccc2OC)CCN1CCCCCCNC(=O)C1(O)COC1c1cccs1	3.571600000000002	0.47426615707085684	3.802554949036427
C=C1CN(c2ccccc2OC)CCN1CCCCNC(=O)C1=C2OC(N(C)C)C=C2C=C1	2.895500000000001	0.5841910778882197	3.9014904338297542
C=C1CN(c2ccccc2OC)CCN1CCCCNC(=O)C1C=CC=COC1	2.9436000000000018	0.683824005721548	3.5640004100230023
C=C1CN(c2ccccc2OC)CCN1CCCCOC1C=C2C=COC(CCNC)C2=C1	3.884700000000003	0.5153881135377886	4.324480571163806
C=C1CN(c2ccccc2OC)CCN1CCCNC(=O)C1(F)C=C(F)C(C)=N1	2.8309000000000006	0.5609649193525994	3.6987919240645155
C=C1CN(c2ccccc2OC)CCN1CCCOC12C=CC=C(C(=O)OCC)C=C1C=C2	4.031900000000004	0.4200011492361	3.965395938179828
C=C1CN(c2ccccc2OC)CCN1CCCOC1C=CC(C=CC(=O)OCC)=C1	3.721700000000003	0.3241764340326528	3.700907379534721
C=C1CN(c2ccccc2OC)CCN1CCN(C)CCC1OC2=C1C=CC2=COC	3.405800000000003	0.5669643972077653	3.9513485204163112
C=C1CN(c2ccccc2OC)CCN1CCNC(=O)C1C=CC=COC1	2.1634	0.8328867955442666	3.5991426422248356
C=C1CN(c2ccccc2OC)CCN1CCOC1(C)C=CC=CCC1	4.012400000000003	0.7704883709126686	3.6549245603830185
C=C1CN(c2ccccc2OC)CCN1CCOC12C=CC=CCCN(CCC1)CC(C)C2	4.724400000000005	0.6238429369435075	5.48458257238342
C=C1CN(c2ccccn2)CCN1C1CNCC(C2(OC)C=CC=CC=COC2)O1	2.0732999999999997	0.8155049327749659	5.19072572801375
C=C1CN(c2ccccn2)CCN1CC=CC1CC(=CC=COC)CO1	3.148900000000002	0.5801396440403707	4.184995920706905
C=C1CN(c2ccccn2)CCN1CCC(O)C1(OC)C=CC=COC1	1.9536	0.8398721161322182	4.330242919075501
C=C1CN(c2ccccn2)CCN1CCC(O)C1CC(=CC=COC)CO1	2.3437	0.7427635406348849	4.316945332278264
C=C1CN(c2ccccn2)CCN1CCN(C)CCC1C=CC=COC1	2.7555000000000014	0.7516612606584844	3.8417880259700645
C=C1CN(c2ccccn2)CCN1CCOC1C=C(O)C(=O)N1C1C=CSC1	1.9732	0.7829550259515322	4.51098740162493
C=C1CN(c2ncc(F)cn2)CCN1CCOC1C=CC2=CCC=CC2=C1	3.0191000000000017	0.8013065318058189	4.288027669563611
C=C1CN(c2ncccc2Cl)CCN1CC(F)CCNC(=O)C1Oc2ccc(OC)cc21	3.357400000000002	0.6512960666950702	3.93488584656399
C=C1CN(c2ncccn2)CCON(C(=O)C#Cc2cccnc2CCC)CN1C1C=CC2=CC(C)=CC2=C1	3.9803000000000033	0.5648280655094147	4.955405935543196
C=C1CN(c2nccs2)CCNC1COC1C=CC=CC1=CC	2.9350000000000014	0.862035280229646	4.561176320840554
C=C1CN(c2noc3ccccc23)CCN1CCCCNC(=O)C1(OC)C=CC=COC1	2.845200000000001	0.6350367612336509	3.98563602919619
C=C1CN(c2nsc3ccccc23)CCN1CC1C=CC=CC(=O)N(C)CC1	3.522700000000002	0.7985758974442404	4.295688900176595
C=C1CN(c2nsc3ccccc23)CCN1CCC1CCCCNC(=O)C=CC=C1F	4.648000000000003	0.7520406824669673	4.28013446082573
C=C1CN(c2nsc3ccccc23)CCN1CCCCNC(=O)C1(N2CCN(C)CC2)C=CC=COC1	2.9147000000000016	0.5351303275453261	4.072680784769824
C=C1CN(c2nsc3ccccc23)CCN1CCOC1(O)C=CC2=C1CCO2	2.881400000000001	0.7833074353035276	4.157435381060447
C=C1CN(c2nsc3ccccc23)CCN1CCOC1(OC)C=CC2=C1CO2	3.1454000000000013	0.6982033774991357	4.133471403574516
C=C1CN2C=NOC=CC=CC(NCC2)C1OC1C=CC2=C(C)C(C(N)=O)=CC2=N1	1.3237	0.6874607860007601	6.9250539095772226
C=C1CN2CCN1CC(O)C1CC=C(C=COC)C(c3cccc(C)c32)N1c1ccccc1O	4.117320000000004	0.6738423976681668	6.08186791492091
C=C1CN2CCN1CCCNC(=O)C1Oc3ccccc3C(c3ccc2c2ccccc32)C1C=COC	4.6646000000000045	0.5241961052443274	6.0129631355771735
C=C1CN2CCN1CCNC13C=CC=[N+]OC1C31OCC(=Cc3ccccc3[N+]([B-](C)CCC)c3ccc4cccc2c4c3)C1C(=O)O	5.095500000000006	0.38273941719251475	7.049238895460254
C=C1CN2CCNC1(C=CN=CC)C=C(NC=CC=C(C=N)NCCN(CC)C(C)C)c1ccc(c3c1N(C1CC1)C(=O)CO3)CC2	4.232670000000004	0.14526644182316176	6.833839520137161
C=C1CNC(Cl)=NC1=CCC=CC=CCl	3.3233000000000015	0.5963331423711543	4.498227624298422
C=C1CNC2CCc3c(ccc(O)c3O)CC12	1.7307	0.4706080442623144	3.8900171652985502
C=C1CNC2Cc3c(cccc3OC)CC12	1.938	0.7228219829820393	3.6302357644919443
C=C1CNCC2Cc3c(O)cccc3CC12	1.8825999999999998	0.6476448825045344	3.783317035394955
C=C1CNCC2Cc3c(ccc(O)c3O)CC12	1.5881999999999998	0.4692496471020022	3.9151969729908576
C=C1CNCCN(C=NCS2=C(N(C)N)C=CC2)C1	0.2077000000000011	0.1938536765550609	5.38104175803362
C=C1CNCCN1c1ccccc1S(=O)(=O)OC12C=CC=CCCC(C1)N(CCC)CCC2	4.224700000000004	0.6269497052835133	5.51641204436707
C=C1COC2=C=C=NC=C2C1=CC1=CC=C1	2.6016000000000004	0.6054964517405754	5.328825398425256
C=C1COC2=CC=CNC=CCCCN(C)C13CCNC23	1.8999999999999997	0.6673072554478879	6.016748047422624
C=C1COC=C2CC(C3CNCC3=S)NC12	0.7764999999999999	0.5204979875960817	5.411651272705443
C=C1CSC(CC=NC=CI)C1c1ccccc1	4.808900000000004	0.421613694748888	4.519493080455826
C=C1Cc2c([nH]c3ccc(F)cc23)CC1CCNC(Cc1c(F)cccc1C(=O)OCC)NC	4.661700000000002	0.24329656838765573	3.9778451374194725
C=C1Cc2c(sc3ncccc23)C(=O)CC2C=CC=C1CC(Nc1ccccc1OC)CN(CC)CCCNC(O)=C2	6.674200000000007	0.31561561746069755	5.5028831652218155
C=C1Cc2cc(O)ccc2CN2CCC=CC=C(CCC2)NC(=O)CCC2CC=C(C#N)NC12	4.212480000000003	0.5069993919810247	5.913640142956199
C=C1Cc2cc3sc(N)nc3cc2CCN1CC1C=CC=COC1	3.509100000000002	0.9095816256668807	4.081988402381904
C=C1Cc2cc3sc(N)nc3cc2CNC1CC1C=CC=COC1	3.5554000000000014	0.8215536158087438	4.517245969865595
C=C1Cc2cccc(Cl)c2CC1NCCCCCNC1CC(=CC(O)=CC=CO)C1	5.315300000000004	0.17622200904332183	4.112516651168861
C=C1Cc2ccccc2C(=O)C(C(N)COC(C=CC=CC#N)C2CCOCC2)C1	3.7629800000000024	0.32246398554138966	4.566487687993725
C=C1Cc2ccccc2NC(=O)NC2C=CC=C1CCC1CCN(CCC(Nc3ccccc3OC)CN1)C2=O	4.635300000000003	0.45451367142683646	5.838500632270383
C=C1N(C2C=CC3=C(C)C(C)=CC3=C2)CCN1C1CCN(C(=O)COc2cccc3c2OCC(=O)N3)CC1C	3.8633000000000024	0.6258234976166815	4.691001082085245
C=C1N(C2C=CC=CNS(=O)(=O)C2)CCN1C1CCC(NS(C)(=O)=O)CC1C	0.5531000000000015	0.6760137751388294	4.871394983233814
C=C1N(C2CC=CC=C(c3ccc(C)cc3C=N)C=C2C)CCNC12C=Cc1nc(C)ccc12	5.695510000000005	0.5927877128143222	5.200620175031932
C=C1N(C2CC=Nc3cc(Cl)c(C)cc32)CCNC12C=CC1=NCC=CC1=C2	4.460220000000004	0.7685183985753562	5.361198164851982
C=C1N(C2CCCc3ccccc32)CCNC1(Cl)C=CC=CCl	4.726700000000005	0.48228118395156166	4.19791395783043
C=C1N(C2CCN(CC(=O)c3ccc(C)c(I)c3)CC2C)CCNC12C=C(OC)C(=C[NH])C=N2	3.389420000000001	0.4311545164161841	5.259494029877448
C=C1N(C2Cc3ccccc3CC(=O)N2CC)CCNC12C=CC=COC2	2.2176	0.8729288438599094	4.866372071836675
C=C1N(C2Cc3ccccc3OCc3c(C#Cc4ccccc4)cccc32)CCNC12C=Cc1cc(C)ccc12	6.912220000000008	0.27607028170514364	4.474874723704756
C=C1N(C=Cc2csc(C(N)=O)c2C)CCN1CCC1C=CC=CNS(=O)(=O)CCC1	3.0043200000000008	0.6775800356965918	5.02815971281512
C=C1N(CC2Cc3c(Cl)cccc3C=CC2CC)CCN1C1C=CC2=NCC=CC2=C1	5.516100000000006	0.6249150752304372	4.952182153133423
C=C1N(CC2c3ccccc3C3CC=CC32C)CCNC12C=Cc1nc(C)ccc12	4.878220000000004	0.7349236093159961	5.384878276770021
C=C1N(CCC2CC2(C)NC(=O)c2ccccc2OCCC)CCN1C1COC=CC=C1OC	3.9055000000000035	0.5631056602207418	4.513574704523432
C=C1N(CCC2c3c(Cl)cccc3CCC2CC)CCNC12C=Cc1nc(C)ccc12	5.830720000000006	0.6568664163088989	4.991814472108096
C=C1N(CCC=CC=CC2(C)OC=NC3=C2CCCN3C#N)CCNC12C=CC1=CCN=C1C=C2	3.759280000000002	0.49120060327127046	6.051928011284328
C=C1N(CCC=CC=COCC)CCN1C(=O)COc1ccc2[nH]cc(CC)nc1-2	3.5676000000000023	0.4789805252202271	3.6818946051889965
C=C1N(CCC=NCl)CCNC2C=CC=CC13N=C3C=C2	2.2642000000000007	0.8124888865770118	6.520496092819848
C=C1N(CCC=NNc2ccc3ccccc3c2C)CCN1C(Cl)C=CC=CCl	5.898420000000005	0.18643560681198934	4.038904044340493
C=C1N(CCCC(O)(CC)c2ccc3c(c2)OCO3)CCN1C1C=CC=COC1	3.350600000000002	0.7602698834691671	4.246461933550648
C=C1N(CCCC2CNC=N2)CN1CCC(c1ccc(F)cc1)c1ccc(F)cc1C	4.621820000000004	0.637223446856528	4.081613167786407
C=C1N(CCCC=C2C(OC)=CC(Oc3ccccc3)=C2Cl)CCN1C1C=CC2=NN(CC)C2=C1	5.368900000000005	0.4351879636074989	4.431378900654613
C=C1N(CCCCC2=Nc3cc(Cl)ccc3[SH]2C)CCN1C1C=CC=CNC(=O)C1	4.591000000000004	0.49793709452405566	4.940866253047705
C=C1N(CCCCCCCN2CCC(O)(c3ccccc3)CC2C)CCN1C1CC=CC=C1C	5.672600000000006	0.4527435274404218	4.141149871624371
C=C1N(CCCCCCNC(=O)c2ccc(N(C)C)cc2CCC)CCN1C1C=CC=COCC1	4.942900000000005	0.4294338634592705	3.777181595247148
C=C1N(CCCCCn2nc(-n3ccnc3)nc2C)CC=CC12C=CC=CN2	2.7399200000000006	0.5937492034069612	4.66528291727061
C=C1N(CCCCN2C=C3C=CC=C(F)C=C(C)SC3C(C)C2)CCN1C1C=Cc2nc(C)ccc21	6.5913200000000085	0.40661218969120144	5.532419869644828
C=C1N(CCCCN2CCN(C(N)=O)CC2C)CCNC12C=C(C#N)c1ccccc12	2.086380000000001	0.7123446798379677	4.556906658679051
C=C1N(CCCCNC(=O)C2CCCCN2C=O)CCN1C1CC=CC=C1C	2.2573	0.5135539225562095	4.063416589659118
C=C1N(CCCCNC(=O)Oc2ccccc2C)CCN1C1C=CC=COC1	3.421120000000002	0.7314384696691995	3.6259516412230477
C=C1N(CCCCNC(=O)c2ccccc2OC)CCN1C1C=CC=COC1	2.7627000000000015	0.6998624652000728	3.4794046326760384
C=C1N(CCCCNC(=O)c2nsc3ccccc23)CCNC12C=CC1=CCN=C1C=C2	3.471000000000002	0.6683408519646368	4.607197671468697
C=C1N(CCCCNS(=O)(=O)c2ccc(C)cc2C)CCNC12C=CC=COCC2	3.0098400000000014	0.6497075871478293	4.3241681383778126
C=C1N(CCCCNc2ccc3ccccc3c2C)CCNC12C=CC=COC2	4.598120000000004	0.7082832608178035	4.19257042987578
C=C1N(CCCCNc2ccccc2OCCCO)CCNC1(Cl)C=CC=CCl	4.3026000000000035	0.19587554382918174	3.8247691045814545
C=C1N(CCCCOc2cccc3cccnc23)CCN1C(Cl)C=CC=CCl	5.356200000000005	0.2374245474119044	3.6907294190008244
C=C1N(CCCCc2c[nH]c3ccc(-n4cnnc4)cc23)CCN1C1C=C(C#N)N=C1c1ccccc1	4.439080000000003	0.37057269329811887	3.9248468045298806
C=C1N(CCCCc2c[nH]c3ccc(OC)cc23)CCN1C(C=COC)c1ccccc1	5.489400000000005	0.34041885978354797	3.4509377661688934
C=C1N(CCCCc2c[nH]c3ccc(OC)cc23)CCN1C1(C)C=CC=COCC1	4.836900000000004	0.6671970454841473	3.8528317455673635
C=C1N(CCCCc2ccc3nc[nH]c3c2C)CCN1C1C=CC=COC1	3.751520000000003	0.7930839419854127	4.0005639889404385
C=C1N(CCCNC(=O)c2cccc(Cl)c2Cl)CC=CC12NC1=C2C=CC1=CC	4.611000000000003	0.5319441853381067	4.389120219082271
C=C1N(CCCNC(O)C2CCCC(=C(O)Oc3cccc(C)c3)CN2C)CCN1C1C=Cc2cccc(C=CC)c21	5.815820000000006	0.18904435584618215	4.772061184927666
C=C1N(CCCNC2=Nc3ccc(Cl)cc3[SH]2C)CCN1C1N=C2C(=NCC2(C)C)CC1N	3.378400000000001	0.43900963802075227	5.418337509817482
C=C1N(CCCOc2ccc3c(c2)NC(=O)CC3C)CCCC12SC1=C2C(=COC)C=C1	5.350500000000006	0.4676602969205317	4.860712135903725
C=C1N(CCCc2c[nH]c3ccc(C(N)=O)cc23)CCNC12C=CC1=NCC=CC1=C2	2.8641000000000014	0.7045032504952586	4.579365230056499
C=C1N(CCCc2c[nH]c3ccc(C(N)=O)cc23)CCNC12C=CC1=NCC=CC=C12	2.8641000000000014	0.7045032504952586	4.554389845441115
C=C1N(CCCc2c[nH]c3ccc(F)cc23)CCNC2C=CC=CC13N=C3C=C2	3.902700000000003	0.8342604113033855	5.513997892388247
C=C1N(CCCc2c[nH]c3ccc(OC)cc23)CCNC12C=CC1=NCC=NC1=C2	3.2459000000000016	0.8084135068309679	4.6322105941573275
C=C1N(CCCc2c[nH]c3ccc(OC)cc23)CCNC12C=CC=CNC(=O)C2	2.856600000000001	0.7319256495332082	4.273452931491811
C=C1N(CCCc2c[nH]c3ccc(OC)cc23)CCNC12C=CC=COC2	3.366900000000002	0.8530071754832205	4.281307371446944
C=C1N(CCCc2c[nH]c3ccccc23)CCNC12C=CC1NC1=CC=C2C	3.6300000000000017	0.5674176019836176	4.77490871311131
C=C1N(CCNC(=O)CC2CC3CCC2C3C)CCNC12C=CC=COC2	2.4326999999999996	0.7794018484689513	6.086493329764325
C=C1N(CCNC(=O)CC2CCCN2C=O)CCN1C1C=CC(=COC)C(O)=C1	1.112900000000001	0.4674389917032444	4.63842399466027
C=C1N(CCNC(=O)c2ccc(C)cc2CC)CCNC12COC=CC=C2I	3.3077200000000015	0.6187573189547109	4.341778048721439
C=C1N(CCNC(=O)c2ccc3ccccc3c2)CC=CC12C=C(C)C=CC2	4.847700000000004	0.7806520449191235	3.931851293338987
C=C1N(CCNC=NC2N=CC(c3cccc(C)c3)=CS2)CCNC12C=C(OC)C=CC=CC=N2	3.8973200000000023	0.3460465047754942	5.947813887633551
C=C1N(CCc2c(C)ccc3c2CCC(=O)N3C)CCN1C1C=Cc2nc(C)ccc21	4.006840000000003	0.75802644637218	3.9143197115846933
C=C1N(CCc2cc(Cl)ccc2NCCN(C)CC)CCNC12C=Cc1nc(C)ccc12	4.290720000000004	0.6263263448074978	4.348295863947249
C=C1N(CCc2cc3cc(c2)N(C)C(=O)S3)CCN1C1C=CC2=NC(C)=CC2=C1	4.203000000000004	0.753902387872196	5.3201914906344445
C=C1N(CCc2ccc(CN3C(=O)C=C(C)CC3=O)[nH]2)CCN1C1C=CC2=NCC=CC2=C1	2.726800000000001	0.6866039144501918	4.637102011054321
C=C1N(CCc2ccc(F)cc2C)CCNC1(OC)C(=CC=COC)OC	3.1286200000000015	0.5577922859146287	4.080107186603534
C=C1N(CCc2ccc3c(c2)CC(=O)N3C)CCN1C1C=C(Cl)C2=NC(C)=CC2=C1	3.6265000000000027	0.7462852443985104	4.1876084158747435
C=C1N(CCc2ccc3c(c2)sc(=O)n3C)CCN1C1C=CC2=NC(C)=CC2=C1	3.454500000000002	0.7837270322577787	4.199317575387758
C=C1N(CCc2ccc3c(c2)sc(=O)n3C)CCN1C1C=CC2=NC(SC)=CC2=C1	3.755100000000003	0.7157925413238481	4.321446513317657
C=C1N(CCc2ccc3c(c2)sc(=O)n3C)CCN1C1C=CC2=NCC=CC2=C1	3.1069000000000013	0.7863138056317402	4.206580629803222
C=C1N(CCc2ccc3c(c2)sc(=O)n3C)CCN1C1C=CC=CC(C)C1	3.752100000000003	0.8074743457202964	3.9951122346067045
C=C1N(CCc2ccc3cc2CC(=O)N3C)CCNC12NC=Cc1nc(C)ccc12	2.2972200000000003	0.8265636718783949	5.396022484331861
C=C1N(CCc2ccc3cc2CC(=O)N3CC)CCNC12C=CC=CSCC(C)=C2C	4.448900000000004	0.709096096927811	5.926937625692593
C=C1N(CCc2cccc(-c3cccnc3)c2C)CCN1C1C=CC(=O)C1=CSC	4.442720000000003	0.6495591193367963	3.8451517011530782
C=C1N(CCc2cccc(N3CCCC3=O)c2C)CCN1C1C=Cc2nc(C)ccc21	4.2246400000000035	0.7343026857527718	3.74338395688995
C=C1N(CCc2cccc(N3CCCCC3)c2C)CCN1C1CC=CC=C1C	4.8914200000000045	0.7231397217605037	3.507522581393987
C=C1N(CCc2cccc(N3CCCCCC3C)c2C)CCNC12C=CC1=NC(C)=CC1=C2	5.318720000000005	0.6847357050904668	4.85260382933013
C=C1N(CCc2cccc(NC(=O)c3ccccc3C)c2C)CCN1C1C=Cc2nc(C)ccc21	5.658560000000006	0.5115105768501339	3.517174364477916
C=C1N(CCc2cccc3c2CCC(=O)N3C)CCNC12C=CC=CSC2	3.1125000000000016	0.8727031927830289	4.566881216102774
C=C1N(CCc2cccc3c2CCC(=O)N3C)CCNC12C=Cc1nc(C)ccc12	3.1827200000000015	0.8597884170788425	4.394487866884601
C=C1N(CCc2cccc3c2OCC(=O)N3C)CCNC12C=CC=CSC2	2.558700000000001	0.8691839249327705	4.634390091842419
C=C1N(CCc2cccc3c2OCC(=O)N3C)CCNC12C=Cc1nc(C)ccc12	2.628920000000001	0.8554580945726349	4.455716847206603
C=C1N(CCc2cccc3c2OCc2c(C(=O)NC(C)C)ncn2-3)CCNC12C=CC1=NCC=CC1=C2	3.110100000000001	0.664784712194337	4.874372173446194
C=C1N(CCc2ccccc2-c2ccccc2C#N)CCN1C1C=CC2=NCC=CC2=C1	4.732180000000005	0.7048775729337861	3.9389112944936917
C=C1N(CCc2ccccc2-c2ccccc2C)CCN1C1C=Cc2nc(C)ccc21	5.764840000000006	0.5355753612432811	3.4732929283679095
C=C1N(CCc2ccccc2-c2ccccc2C)CCN1CC1COC=CC=C1OC	4.983720000000005	0.6352905685284984	3.6710252360602187
C=C1N(CCc2ccccc2CCc2ccccc2C)CCN1C1C=Cc2nc(C)ccc21	5.8830400000000065	0.46171642067560503	3.5266426740097856
C=C1N(CCc2ccccc2Cc2ccsc2C)CCN1C1C=Cc2nc(C)ccc21	5.750140000000006	0.49924066705841347	3.826289851444834
C=C1N(CCc2ccccc2OCCCCNC#N)CCNC12C=C1C=CCN=C1C=C2C	3.513580000000002	0.3471533567575555	4.704074591082991
C=C1N(CCc2ccccc2OCCc2ccc(F)cc2C)CCNC12C=Cc1nc(C)ccc12	5.342740000000005	0.5067353147298244	4.129261712624999
C=C1N(CCc2ccccc2OCc2ccc(C(F)(F)F)cc2C)CCNC12C=CC1=NC(=CC)C=C12	6.147620000000006	0.5119441461232839	4.464715613930941
C=C1N(CCc2cn3c(n2)-c2ccccc2OC(C(N)=O)=CC3)CCNC12C=CC1=CCN=C1C=C2	2.5189000000000004	0.7009956627555985	5.070110504049271
C=C1N(CCc2cn3c(n2)-c2ccccc2OC(C)(C)C=CC3)CCNC12C=CC1=CCN=C1C=C2	4.484500000000003	0.6596845620136363	5.431309838704894
C=C1N(CCn2cccn2)CCCC12C=CC=CC(c1ccccc1)([N+](=O)[O-])CCN1CNCC12	3.398600000000002	0.5286461243543124	5.582022274068572
C=C1N(Cc2ccc3c(c2)sc(=O)n3CC)CCN1C(C=COC)N=C1C=CC=CC1=N	3.744670000000002	0.5161957564976917	4.315805641717662
C=C1N(Cc2ccccc2CC=CC(=O)NC)CCNC12C=Cc1cc(OC)ccc12	3.3811000000000018	0.7105571424595184	4.205040701102307
C=C1N(Cc2cnn(C3CCN(C)CC3)c2C)CCNC12C=CC1=NCC=CC1=C2	2.6229200000000015	0.8414696753020378	4.819793171924388
C=C1N(c2ccc3c(c2)CCO3)CCNCC1(C=CC=CC#N)OC	2.5659800000000006	0.675883513677313	4.080938922480617
C=C1N(c2ccccc2OC)CCNC1(C=O)C=NNCCCC1SCC=C2C=COCC21	3.1137000000000015	0.2496360113541981	5.041114494929145
C=C1N(c2ccccc2OCCCOCCF)CCN1C(N=CC(C)(C)C)C(N)=O	2.9631000000000007	0.43976085735907144	3.84712538910704
C=C1N2CCNC13C=C(C#N)C=C(C(C=COC)=C3)c1cc3c(cc1CC2)CC(=O)N3C	2.852780000000001	0.7368986998203827	6.456529406657316
C=C1N2CCc3ccccc3Oc3cc(-c4ccccc4)[nH]c3C2CNC12C=CC1=NC(C)=C1C=C2	6.083500000000006	0.45108650990356614	5.3362291105219875
C=C1N=C(N2CCNCC2)CC=C1OC	0.7378	0.6886979874440797	3.4111985928647393
C=C1N=C(c2ccc(C)cc2)C=C1N=C(O)NCCN1CCN(c2ccccc2OC)CC1	3.529720000000002	0.5039570696054868	2.9677740008637077
C=C1N=C(c2cccs2)C=C1C=COCCCN(CC)CCNc1ccccc1OC	5.353900000000005	0.3387406732937758	3.244826780525475
C=C1N=C2C(CCCC(NN)C(F)=CC=C1F)NCCN2c1ccnc(C2CC2)c1C	3.6804200000000025	0.5056904814865036	4.991744957449246
C=C1N=C2C=CC(C3CC3CNC(=O)C2)N2CCN(C(=O)c3ccc(F)cc3)CC12	2.0011999999999994	0.7731819753765399	5.590189687752536
C=C1N=C2CN3CCN2CCCCC(NN)(CC=CC=CS1(=O)=O)C(=O)c1cc2ccccc2nc13	2.683600000000001	0.4473945719420063	5.990348613512625
C=C1N=C2N=CC(=CC1=Cc1nc(COC3CCS(=O)(=O)CC3)n(C)n1)C=CC(CN1CCN(c3ccccc3)CC1)=CC=CN2	3.5945000000000027	0.4883337562489845	5.325661959350413
C=C1N=CC=CC(CCCN2CCC(Nc3ccccc3C(=O)OCCC)C2)N(N)S(=O)(=O)c2ccccc21	4.064300000000003	0.35645687955698974	4.483627232877518
C=C1N=CC=CC(CCN(C)CCNc2ccccc2OC)CNC(=O)NC2=CC=C[SH]12	3.8261000000000025	0.4495429721170328	5.116950262994025
C=C1N=CC=CC(OC(=O)C2CC=CCC2)CCN2CCN(c3cccc(C(F)(F)F)c3)CC12	5.008500000000005	0.4575114334830107	4.648292208432482
C=C1N=CC=CN(CCN2CCNc3c(cccc3OC)CC2)C(=O)c2ccc(C(C)=O)cc21	3.879000000000003	0.6886788026144836	3.5984408643733037
C=C1N=CC=CN(CCNC2=CC=C(OC(S)CCC3CCOCCO3)OC=C(O)C2=COC)C2CCN(Cc3cc(C)cc(Br)c3)CC12	6.494820000000007	0.125658038119338	5.488402928271542
C=C1N=CC=CN(CCNc2ccccc2OC)CCN1C(=O)CC1CCC(C(N)=O)(c2ccccc2)CC1	4.310600000000003	0.5042879623352882	3.716974566704941
C=C1NC(=O)C2=CC=CC=C(C3CC3CNC(=O)C=C(CCF)S1)N1CCN(C(=O)c3ccc(F)cc3)CC1C2	4.052300000000003	0.5772400010898479	6.008495690389186
C=C1NC(=O)c2c(OCC=CC=CCCN(CCC)CCN3CCN(c4cccc(Cl)c4)CC3C)cccc21	5.8581000000000065	0.3177751643119205	3.705911242529117
C=C1NC(C2CCN(CCCC3CNC(=O)N(CCCc4ccccn4)C(=O)C3C)C2=C)C=CC1=COC	4.0061000000000035	0.45458192637132505	4.905884178018747
C=C1NC(C2CCN(CCOC=C3C=Cc4nc(F)ccc43)CC2=C)C=CC1=CF	4.378200000000004	0.3390389291471649	4.922141744997616
C=C1NC(CCCCNCc2ccc(Cl)cc2Cl)=CNC=C1C=CCl	5.437600000000004	0.5104121884396471	3.474165862395493
C=C1NC(CNCCc2c[nH]c3ccccc23)c2occc2-c2cccc1c2	4.875200000000003	0.43977232809896755	4.055298525268005
C=C1NC(S)=NC1C=CN(OS(=O)(=O)c1ccc(C(C)C)cc1)C(O)=C1CC2(C)CC(=O)OC1C=C2C	4.458700000000004	0.15119155482963334	5.9126401322164845
C=C1NC(c2ccc(CN3CCc4ccncc4C3)[nH]2)C=C1C=CF	3.5356000000000023	0.8975410640997417	4.240853358729298
C=C1NC2=CC=CC(OCCN3CCC=C(c4cccs4)CC3)C=C12	4.109500000000003	0.8630126202564404	4.1069320617737555
C=C1NC2=CNC=CC=C1C(=O)NN(Cc1ccccc1OCCCOCCC)CCNCCCC2	3.4768000000000017	0.3903883171741466	4.742125214390107
C=C1NC=C(C(=O)NCC=CCN2CCN(c3cccc(F)c3C)CC2)C=C1C=COC	3.0158200000000015	0.48280664633870796	3.463699189564153
C=C1NC=C(CCCN2CCN(c3cccc4c3OCCO4)CC2)C=C1C=CF	3.770400000000003	0.7909392792644485	3.3924158717474704
C=C1NCC=C(NCCN2CCN(c3cccc(Cl)c3)CC2)C=C1C=CF	3.4620000000000015	0.7808969429078277	3.329195192607253
C=C1NCCC1NC(C=CC=CCl)OCCNCC	1.7124999999999997	0.34287141214937605	4.731821962879947
C=C1NCCN(CCCc2c[nH]c3ccc(F)cc23)C2CCC(NC(C)=O)=CC=C12	3.7673000000000023	0.7059340386711301	3.670913955178121
C=C1NCCN1C1=CC=[N+]CC2=CC=C1C2	0.9234	0.7016839433593147	5.62895695569667
C=C1NCCN1C=CC=CC=CCl	2.1852	0.6966275328947589	4.2229112676803435
C=C1NCCN1C=CSC=CCl	2.2772000000000006	0.7562449540145906	4.769618936973449
C=C1NCCN2CCN(C(=O)C3C4CCC(CC4)CC3CC)COC=CC2=C1OC	3.445800000000001	0.7652344031465252	5.458717358230067
C=C1Nc2cc(F)cc(F)c2C=CC(=O)N2C=CC=C1CC1CCN(c3ccccc3OC)CCNC1C2	5.082900000000005	0.5807503996116368	5.478259224641355
C=C1Nc2cccc(OCCN3CCC(Cc4ccc5c(c4)NC(=O)CO5)CC3)c21	3.747200000000002	0.7665332870897154	2.781367214556374
C=C1OC(C(=O)NC2CCCN(Cc3ccccc3C)C2=C)C=C1C=COC	3.588320000000002	0.7665862843405038	4.229051774663986
C=C1OC(CC(O)(CCl)CCCC(O)=C2CC(C)(C=CC)C(C)=CC2OC(C)=O)c2ccccc2C1=O	6.660800000000007	0.12229249448041264	5.168667978803155
C=C1OC(CCC(C)(C)NCC2NCCNCC2=O)C=C1C=COC	1.2643000000000009	0.5733402664624545	4.855027918535736
C=C1OC(Oc2ccc3ccccc3c2C=O)(c2ccccc2)OCCC2C(=C)C=CC=C1C2C	7.096900000000006	0.38652106249926893	5.497329932882016
C=C1OC=C(C(C)C2=CCC(Cl)=C(c3ccccc3)CC2=O)C=C1C=COC	6.076200000000005	0.56778881814046	4.415829213439859
C=C1OC=C(CNCCOc2ccc(Cl)c3[nH]cc(Cl)c23)C=C1C=CF	5.280500000000003	0.6273913538927729	3.783176474910646
C=C1OCC(CNCCCc2cccc3[nH]ccc23)OC1=CC=O	2.702000000000001	0.46643160779841486	3.633384885898388
C=C1OCC2C(CC=Cc3ccc(C(N)=O)cc3Nc3cccc(F)c3)C2CNCC2(C)C=CC=C12	5.5697000000000045	0.5000534493353104	5.024127983249711
C=C1OCC=C(OCCNCCCCN2CCC3NC=c4ccccc4=C3CC2=O)C=C1C=COC	2.070200000000002	0.36489305035090197	4.512199521042001
C=C1OCCC23CCN(Cc4ccccc4)CC2CCCCCCC3CN(CCC)C=Cc2[nH]ccc21	7.567300000000009	0.46877116797341956	5.162342467534959
C=C1ON(O)C=C1C=CC=CC=CS(=O)(=O)NCCCCNCCNc1ccccc1OC	3.056400000000001	0.2257588976784686	3.5906410453981206
C=C1ON=C(C)C1C1=CC=CC(c2ccccc2)CC1CC=CC(=O)NC	4.501000000000004	0.7841608455564191	4.545156679101314
C=C1Oc2c(CCN3CCN(c4cccc5nc(C)ccc45)CC3)cccc2N=C1O	4.402020000000004	0.685596807512134	2.865031395910089
C=C1SC2CC=C(CCOc3cc1ccc3OC)C2=CC1=CN=CN=CN=C(NCCN(C)c2cccc(C(N)=O)c2CC)OC1C	5.909200000000006	0.36297337584420913	6.441194264057812
C=C1SC=C1CC1=CCN(CCCCNC(=O)c2cccc(Cl)c2Cl)CC1	5.670000000000005	0.43200304476510654	3.1227499378619985
C=C1SC=CC(=O)NCCCCN2CCc3ccccc3C12	3.256400000000002	0.7976064013943698	3.9094778163331663
C=C1SC=CC=CC(=O)NCCCCN2CCN(c3ccccc3OCCF)C1C2	3.7523000000000026	0.7867076254306018	5.1861288010775155
C=C1Sc2ccccc2S(=O)(=O)NCCC2C1NCCN2CCCCNC=C1C=CC=CC=CNC1	3.099800000000001	0.42324664030729314	5.182895763840654
C=C1c2cc(C(N)=O)cc(F)c2OCCN(CCCC2Nc3c(OC)cccc32)C2CCC12	4.366400000000003	0.6822798916299668	4.5177185069287
C=C1c2cc(F)ccc2NC(=O)NCC(O)CN2CCC(c3c[nH]c4ccccc34)CC12	4.064400000000003	0.466281924713881	4.358419784585452
C=C1c2ccc(C(N)=O)cc2CCC1NCc1ccccc1OC	2.911900000000001	0.8894271325069941	2.820443567217069
C=C1c2ccc(C=COCCCCN3CC(Nc4ccccc4OC)CCO3)c(c2)Sc2ccc(C(C)(C)O)cc21	7.334200000000009	0.14407184864130848	4.669659665492576
C=C1c2ccc(OC)c(c2)C1CCC1CNCCN(c2ccc3c(c2)CCO3)C1=CO	4.646100000000003	0.6927610100283934	4.754782562826078
C=C1c2ccccc2COc2cc(NC3(OC)C=CCN(C)Cc4ccc(nc4)C3)ccc21	5.034400000000004	0.4579359571643836	5.188168443771754
C=C=C(C)Oc1ccccc1CN(CC)CCNCCCCCCOC12CC=C=Cc3nc(ccc31)CCCNCCC2	6.921100000000007	0.12691130088750216	5.855084671251563
C=C=CC=CC=NNCCCCN1CCNC(C)=CC(=CF)C1N	2.1865	0.2094137215770522	4.766483838710282
C=C=CNCC=CC=CCC=CC(=O)NC(C)CCCC	3.6282000000000023	0.2637314761191437	4.0270199638417505
C=CC(=C(C=CN=S(C)(=O)O)OCCNCc1ccccc1)[N+](=O)[O-]	2.5516000000000005	0.2159173187490664	3.917106146560884
C=CC(=CC(Cl)=Cc1nc(C)c2ccccc2n1)CCN1CCN(c2ccccn2)CC1	5.237620000000006	0.4652896955487056	3.060285811874845
C=CC(=CC=C(C)C=CC)S(=O)(=O)NCCN1CCC(c2noc3cc(F)ccc23)CC1	4.658000000000004	0.5522979297968965	3.46126943470363
C=CC(=CC=C(C)NC(=O)c1ccccc1Cl)c1ccncc1	4.638200000000004	0.8141088544387031	2.7674604830330054
C=CC(=CC=C1C=CCCN1C)OCCCN1CCCCC1C	4.113000000000004	0.39919599216991825	3.8907449417952904
C=CC(=CC=CC#CC1=CC=CS(=O)(=O)N1)Cc1ccccc1	3.231700000000002	0.6828870024091845	3.867498514232576
C=CC(=CC=CC#N)CC1CCON(CCCCNC(=O)c2ccccc2[SH]=O)C1	3.3365800000000014	0.24497348847025377	4.4357610034786585
C=CC(=CC=CC#N)NC1CC(C)CCCCC(=O)N2CCCC2CCN(CC)C1	4.397480000000004	0.5370997017557751	4.558986684410295
C=CC(=CC=CC#N)NCCN(CC)CCC1CCC(c2ccc(F)cc2)CC1	5.550780000000006	0.3942576478442022	3.1628714090096413
C=CC(=CC=CC#N)NCCN(CC)CCCC=NCl	3.052380000000002	0.2757127911055208	4.063845190995833
C=CC(=CC=CC#N)NCCN(CF)CCCc1nc2cc(Cl)ccc2n1C	4.127580000000004	0.3492260787452393	3.5188198134065765
C=CC(=CC=CC(=NC1=CC(=O)NC1)c1ccccc1)c1ccnn1C	3.048700000000001	0.6466832497434616	3.6381679510021225
C=CC(=CC=CC(=O)N(C)CC)CNC1CCN(c2ccccc2OCCCO)C1	2.763000000000001	0.31340461612368936	3.4698009950602637
C=CC(=CC=CC(=O)N(C)CC)CNCCc1ccc(O)c2[nH]c(C)cc12	3.4609200000000016	0.36113799200288227	3.3146465772226374
C=CC(=CC=CC(=O)NCC(O)CN1CCNc2ccccc2OC1)OC1CCCc2cc(F)ccc21	4.086900000000003	0.26954243098406033	4.048676266395447
C=CC(=CC=CC(=O)NCCCCN1CCNc2ccc1cc2OC)OC	3.096000000000002	0.2863967361346619	3.885743803038273
C=CC(=CC=CC(=O)NCCCCN1CCNc2ccccc2OC1)C(=O)c1ccccc1	4.198300000000003	0.24828308212038586	2.9846035453981212
C=CC(=CC=CC(=O)NCCN1CCC1)c1ccc2c(c1)OCO2	2.3628	0.6172639878967984	2.755895011347878
C=CC(=CC=CC(=O)NCCN1CCCCC2C=CC1=CNC(=O)OC2)[N+](=O)[O-]	2.2449000000000003	0.29218170315528097	5.477047022052457
C=CC(=CC=CC(=O)c1cccc2c1OCCN(CCC)C2CC)C(F)(F)F	5.655700000000005	0.3402892286284294	3.7280284976999036
C=CC(=CC=CC(=O)c1cccc2c1OCCN(CCC)CC2C)c1ccco1	5.496000000000006	0.3552324960210072	3.5990184094934117
C=CC(=CC=CC(C)=O)NCCN(C)CC1CCc2ncccc2C1=O	2.5632	0.5460310946933299	3.8418389882017756
C=CC(=CC=CC(C)=O)OCCCCN1CCC(c2c[nH]c3ccccc23)CC1	5.359200000000005	0.2562067585144818	2.8927748116311154
C=CC(=CC=CC(C)=O)OCCCN1CCC(c2c[nH]c3ccccc23)CC1	4.9691000000000045	0.28998379967964977	2.892595578850697
C=CC(=CC=CC1=COC(C)CN=CC=CC=CN1)C(=O)NCC1CCCCN1C(=O)C1CCCCC1	4.723000000000004	0.3865644879026927	5.017685879370881
C=CC(=CC=CC1=COCC(C#N)=CC2=CC=C(OC1)C(=O)C2)CNC1CCN(c2ccccc2C#N)C1	4.558960000000004	0.5415469463566754	5.671068181694024
C=CC(=CC=CC1CC23CCC(C2)NC1COc1cc3ccc1C(=O)NCC)C(F)(F)F	4.828000000000004	0.637467042457957	6.779408083077264
C=CC(=CC=CC=COC1COc2cccc(OC)c2C1)OCCCN1CCCCC1C	5.436200000000006	0.26096763804254086	4.098315241486685
C=CC(=CC=CCC(=O)CCCCCCN1CCNc2cccc1c2OC)[N+](=O)[O-]	4.739600000000004	0.2175871222572021	4.093351245155461
C=CC(=CC=CCC12CCN(CCOc3cccc(c3)NC(=O)C1)CC2)Nc1nccc2cc(C)cnc12	5.8697200000000045	0.40478679682318963	5.324516424267282
C=CC(=CC=CCC1C2=CC3C1CCC3C2(C)CCCNC(C)=O)c1cncs1	5.793600000000006	0.3189649895393755	5.7232157302555535
C=CC(=CC=CCC1CCNC(C)C(CNC(=O)c2ccsc2NC(=O)OC)CC1)Nc1ccc(C#N)cc1F	6.189680000000005	0.25549088216101795	4.40106455266443
C=CC(=CC=CCCCC(=O)N(C)C(=O)N(C)CCN1CCNc2ccccc2OC1)c1ccccc1	5.256700000000005	0.3548357871348392	3.3012012987561263
C=CC(=CC=CCN1C2CCCC1CC(NC(=O)C13C=C(Br)C(=COC1)C3OC)C2)N=C=S	4.424900000000004	0.2849662673712617	6.383792677700155
C=CC(=CC=CCN1CCCCC1CN1CCC1)Oc1ccccc1C(F)(F)F	5.2705000000000055	0.4320575005818239	3.4939839399077517
C=CC(=CC=CCN1CCN(c2ccccc2OCC)CC1)C1NC2CCCCC21	4.406500000000004	0.646363036383533	3.961620908842642
C=CC(=CC=CCOc1ccccc1NCCNCCCC=O)c1ccccc1	4.871800000000004	0.2744220754977267	2.832990532380954
C=CC(=CC=CCOc1ccccc1NCCNCCCCNC=O)c1ccccc1	4.4189000000000025	0.21413715843551645	2.88908443056774
C=CC(=CC=CCc1ccccc1CN1CN(C)C2CCCC(C2)C1=O)c1cccc(F)c1	5.9843000000000055	0.49029874116838207	4.624003386403177
C=CC(=CC=CF)C1C=CC2=CC(Cl)=CC=C1CC=CNCCN2	4.7976000000000045	0.7186534159268682	6.344914529286729
C=CC(=CC=CF)CC1C(c2ccccc2)COCN1C=CC=C(C)OCCN1CCCC1C	6.332600000000007	0.2809112266544458	4.768647673822173
C=CC(=CC=CF)CCC(OCc1ccc(F)cc1)N1CCN(CCN2CCCCCC2)CC1	5.537800000000006	0.37124332420700934	3.559833813692025
C=CC(=CC=CF)CCCCN1CCN(c2ccccn2)CC1	3.9695000000000027	0.5343698763392318	2.866187534167862
C=CC(=CC=CF)NC=C(C)C=Cc1cc(Br)cc(C#N)c1C	5.688900000000004	0.6506228729824302	3.996845267479328
C=CC(=CC=CF)NC=C(CN1CCN(c2ccccn2)CC1)c1ccccn1	3.7824000000000026	0.6940336503802811	3.335180758625299
C=CC(=CC=CF)OCCNCCCc1cccc2[nH]ccc12	4.259800000000003	0.39047034050756485	3.169800622571998
C=CC(=CC=CN(CC=CC=COCC(=O)NNCC)C(=O)C=Cc1ccccc1C)C(F)(F)F	4.752420000000004	0.18158560016154837	3.9585364259931346
C=CC(=CC=CN(CCCCN1CCN(c2ccccc2)CC1)C1=CC2=C(C=COC1)C(=O)C2)OCc1ccccc1	6.388400000000008	0.15995543174971433	3.6415605517738117
C=CC(=CC=CN1C(O)=CC2CCN(CCC3CNC(=O)c4cc(F)ccc43)C(=O)C21)C(F)(F)F	4.163300000000003	0.4631543064506798	4.854170164976975
C=CC(=CC=CN1CCC(N2CCC(C(=O)c3ccccc3)CC2)CC1)Oc1cccc(Cl)c1	6.361700000000007	0.25185566081855687	2.9691852882272123
C=CC(=CC=CN1CCN(CCCCC2C=CC(OCC(=O)NC)=C2)C(=C)C1)Oc1ccc(C)cc1	5.0915200000000045	0.23760936941947206	4.21117310047228
C=CC(=CC=CN1CN(Cc2cccc(Cl)c2)CCC1C=O)OCc1ccccc1	5.173100000000005	0.31671006034124327	3.5990381116151093
C=CC(=CC=CNC(=O)NC(C)C)CC(=O)NCCCN1CCN(c2ccccc2OC)CC1	3.0473000000000017	0.3236444714774729	2.9917402270384006
C=CC(=CC=CNC(=O)NNC1=Cc2cc(F)c(cc2C(N)=O)O1)c1cccnc1	2.597500000000001	0.4156334182640726	4.550577308503877
C=CC(=CC=CNC=CC12CCNC(CC1)C2=O)NC(=O)c1ccncc1	2.2094999999999994	0.6463423198311016	5.408440442363476
C=CC(=CC=CNC=N)N1CCC(NS(=O)(=O)c2ccc3cc(Cl)ccc3c2)CC1	4.0161700000000025	0.3259261973136396	3.326919281606969
C=CC(=CC=CNN=CCCCNCCNC12C=CC=CN=C1OOC2)Cc1cnco1	2.5606	0.13477369223860008	5.11598092667562
C=CC(=CC=COC(=O)N(C)C12C(Cl)CN1C=CCCN(Cl)CCN2C)C(F)(F)F	4.1250000000000036	0.26821357384241457	5.685184311047167
C=CC(=CC=COC)C(=O)CCCCN1CCN(c2ccc(F)cc2)CC1	3.9596000000000036	0.2693634022768442	2.8525341536462143
C=CC(=CC=COC)C1CCN(C2C3CC4CC(CC(C)(C4)C3)C2O)CCN1	3.4985000000000017	0.5607099672423992	6.194806955732149
C=CC(=CC=COC)C1CN(c2ccccc2OCCCF)CCN1	3.4757000000000016	0.4216670597129613	3.7225600763267703
C=CC(=CC=COC)NC(=O)N1CCCN(CCCOc2ccccc2F)C1	3.4994000000000023	0.39903000696300833	3.1736073523549706
C=CC(=CC=COC)NCCN(CC)CCCCNS(=O)(=O)C=C1C=CCC(OCCCC)=C1	4.371900000000003	0.15800891677471163	3.944111861653786
C=CC(=CC=COC)S(=O)(=O)NC1CCCCN1C(=O)N1CC2CCC1C2	2.552100000000001	0.5537177485750626	5.312016796446473
C=CC(=CC=COC)S(=O)(=O)NCCCCNCCCC1CCN(c2ccccc2C(N)=O)CCN1	2.2532000000000005	0.14993238284484098	3.8407176464460093
C=CC(=CC=COCC(=O)PNCCCCN1CCNc2ccccc2OC1)CCc1ccccc1	5.515800000000005	0.14337244465479904	4.039344360353633
C=CC(=CC=COCC1CN(C2CC2)CC1CC12COC=C3C=CCS1=C3C2)C(F)(F)F	5.359600000000006	0.27371125273682567	6.824631509263897
C=CC(=CC=COCCCN(CCC)C1CCCN(C=O)CC1)Cc1cnn(C)c1	3.718300000000003	0.21364308472772106	3.9104958871995876
C=CC(=CC=COCCN1CCC1)C(=O)C(=O)C(N)=O	-0.04169999999999974	0.1595340663975169	3.5362234876991288
C=CC(=CC=CS(=O)(=O)C12CCN(CC1)C(=O)N1CSC3COC1C32)C(C)(C)C	3.389000000000002	0.6296567593586047	6.691474136775453
C=CC(=CC=CS(=O)(=O)C1C(CNC=O)C2CCN1CC2)[N+](=O)[O-]	0.6754000000000002	0.29662977590435635	5.482570684192719
C=CC(=CC=CS(=O)(=O)N(C)C)C1CN(c2cccc(C(F)(F)F)c2)CCN1	3.001100000000001	0.7261553399987607	3.7994395629504423
C=CC(=CC=CS(=O)(=O)NC12CCC(CC1)N1CCC(C1)Nc1ccc2cc1OC(C)C)c1ccccc1	5.814200000000006	0.41898812604680624	5.9830486752571
C=CC(=CC=CS(=O)(=O)NC12CCC(CC1)N1CCC(C1)Nc1ccc2cc1OC(C)C)c1cccnc1	5.209200000000005	0.4526648818749782	6.119682267353077
C=CC(=CC=CS(=O)(=O)NC12CCC(CC1)N1CCN(CC1)c1c(OC(C)C)cccc12)C(F)(F)F	4.855100000000005	0.5157902234772764	5.096352801770993
C=CC(=CC=CS(=O)(=O)NC12CCC(CN3CCC(C3)Nc3ccc1cc3OC(C)C)C2)c1ccccc1	5.671700000000006	0.4279583136491181	6.419944544521243
C=CC(=CC=CS(=O)(=O)NC12CCN(CCN(CC)CC1(C)C)CC2)C(F)(F)F	3.2905000000000015	0.6508538896593284	5.112997422052425
C=CC(=CC=CSN(C)CCC1CCc2cc(OC)c(OC)cc21)[N+](=O)[O-]	4.5640000000000045	0.2524416089199966	4.093283186603534
C=CC(=CC=C[S+](O)C(=O)C1=COC1)C(F)(F)F	2.7068000000000003	0.6354860885582357	5.173516532917819
C=CC(=CC=Cc1ccc2c(c1)C1CN(c3noc4ccccc34)CCN1CCCCNS(=O)(=O)C=C2)C(=O)N(C)C	4.588800000000004	0.34448038694378275	4.625563108004588
C=CC(=CC=Cn1ccnc1C)C1CCN(C=CC=CC(=C)C(N)=O)CCN1	2.54992	0.537594340367044	4.765262319574233
C=CC(=CC=Cn1nc(C(=O)NN2CCCCC2)c(C#N)c1C1=CC=CC1)C=C1NN=C2C=C(F)C=CN12	4.252680000000003	0.532051105377066	4.532745197656054
C=CC(=CC=NC=CC(=O)NCC#CC1C=NC=CC#CC1)S(N)(=O)=O	0.6567000000000002	0.3096707525563434	5.578142887042661
C=CC(=CC=[N+]CC1=C(C2=C3CN(C=NCO)C3CCNCCN2)CC(F)CN=C(CCCF)O1)NCCc1cccc(C#N)c1	2.8268800000000027	0.1406965860631706	5.977133341307026
C=CC(=CCC(=O)CCN1CCC(Cc2ccc(OC)cn2)CC1)SC	4.126900000000004	0.5762430590130413	3.1201739801081523
C=CC(=CCC)OCCNCCCCc1c[nH]cn1	2.8185000000000002	0.3665412604796057	3.3317507617063358
C=CC(=CCN(C)CC1CNc2ccccc2Sc2ccc(Cl)cc21)OCCCN1CCCCC1	6.894600000000008	0.21271006292028694	3.6299809346136636
C=CC(=CN=C1CNCCC1N1CCC(CO)CC1)CCCN1CCc2ccccc2C1	3.402000000000002	0.6135167549351686	3.7485944368832165
C=CC(=CNC(=O)NCCN(Br)CCNc1ccccc1OC)c1cnn(-c2ccccc2)c1	4.431000000000004	0.24084995507129872	3.2142222227212898
C=CC(=CNC(=O)NCCN1CC(Nc2ccccc2C#N)C(=O)CO1)c1coc2ccc(F)cc12	3.5666800000000016	0.41399412585592543	4.121252413392369
C=CC(=CNC=C(Cl)C=Cc1ocnc1C)CC(N)=O	2.611319999999999	0.7572429217811395	4.290124746440389
C=CC(=CNC=CC=COC)C(=O)CCCCN1CC2CC(C)CC(C2)C1	4.427100000000004	0.2521371036015013	5.163764241641124
C=CC(=CNC=CC=COCCN1C=C2CC3(C=CC=C23)CCC1)CCCC	5.7461000000000055	0.2815325927662035	5.864909345006279
C=CC(=COc1cc(Cl)ccc1Cl)NCCCNC1CCOCC1	4.1479000000000035	0.38889305636308297	3.011037486264266
C=CC(=N)CCNCCCOCc1cccc(Cl)c1NC1=CC=COCC=CC1	5.218170000000005	0.24859588154019996	4.151233926506518
C=CC(=NCC1CCN(Cc2ccccc2)C1)C(=O)Nc1ccc[nH]cc2c(n1)C1CN(C)CCC21	4.138000000000003	0.5794556981603761	4.694743245298302
C=CC(=O)N(C)C(=O)N(C)N(C)C(=O)C=NCCN1CCNc2ccccc2OC1	0.8908000000000009	0.43499702265486495	3.6109368686974115
C=CC(=O)N1C=CC2=CC2(OCCNCCN(F)C=CC=CC(C)CC=COCC)C1	3.6461000000000023	0.1410549636655997	5.13824152482263
C=CC(=O)N1CCCC1C(=O)NC(Cc1ccccc1)C(=O)NC1=CN=CNCCCN2CCNc3ccccc3OC12	2.002700000000002	0.3663289717655575	4.7049598504529175
C=CC(=O)NC(C=O)=NNC=CC1=CC=C(C=CC#N)C=CC=C(C)CCCN2CCN(CC2C)c2ncccc21	4.195880000000003	0.13607100827792082	6.239920746655333
C=CC(=O)NC1=CC=CCOCCNCCCCC2CNCC3CCc4ccc(o4)C3C2=C1	3.6038000000000014	0.5992853740979157	5.828853121550749
C=CC(=O)NC=C1C=CC(CCN2CCN(c3nc4ccc(-c5cccnc5)cc4[nH]3)CC2)=C1	3.819300000000003	0.5332053526239567	3.1452783231922474
C=CC(=O)Nc1cccc(CN2CCN(c3cccc(C(F)(F)F)c3)CC2)c1	4.1521000000000035	0.7806521018119383	2.1301171843900235
C=CC(=O)Nc1cccc(CN2CCN(c3cccc(C(F)(F)F)c3)CC2)c1OCCO	3.523200000000003	0.604125448869249	2.47377866547286
C=CC(=O)Nc1cccc(NC2CCN(CCc3ccccc3CC(F)(F)F)C2)c1	4.644800000000004	0.6151009463895599	2.9509904973227084
C=CC(C#CC=CC=C(C)C1=NCCCS1)=CC=CS(N)(=O)=O	2.9423000000000012	0.6131344300372272	4.53156549412768
C=CC(C#N)=CC=C[CH+]1C=CC2=C1CCCN(C)CC=C1C=c3cc2ccc3=N1	3.841580000000003	0.4547047673264553	6.409290392011847
C=CC(C)(C)OC1C=CC=CCCCN(CCC)CCCC1	5.124700000000005	0.6532606970790144	3.8897404171396177
C=CC(C)=CC=CC(=COCCCN1CCNc2cc1ccc2OC)c1ccc(F)cc1	6.202500000000006	0.27411845278459135	3.982338329198413
C=CC(C)=CC=CC(=NOCCCN1CCNc2cc1ccc2OC)c1ccc(F)cc1	5.565700000000005	0.22951493182373936	3.9563677606365406
C=CC(C)=CC=CC(=O)N1CCCCC1N1C(=O)CN(C)C1C1CCC1OC1=CC=CN=C(OC)C1C	4.001000000000003	0.38391747049226393	5.321779445150895
C=CC(C)=CC=CC=CS(=O)(=O)NC1=CC=CCCCN(CCC)CCN2CCN(CC2)c2cccc1c2	5.333100000000006	0.45518197937935995	4.908469347267911
C=CC(C)=CC=CS(=O)(=O)NC(=O)CCCC(=O)NCCCCN1CCNc2cc1ccc2OC	3.0858000000000008	0.2632884954800827	4.00262135739332
C=CC(C)=CC=CS(=O)(=O)NC1CCC2CCCN(CCC)Cc3nc(N)sc3CC(C)C2C1	5.260000000000005	0.492590602118109	5.0019577725849595
C=CC(C)=CC=CS(=O)(=O)NCCCCCN1CCNc2cc1ccc2C#N	3.5258800000000026	0.4635526084233175	4.0979812780719715
C=CC(C)C(=O)NC(C)C=CC=CCC1CC(NCCOC2=Cc3nc(C)ccc32)C1=CC	4.971820000000005	0.26970713320691325	5.073206957109035
C=CC(C)C=CC=CC(=O)Nc1ccc[nH]cc2c(c1)CCCN(CCC)CC2	5.212800000000004	0.37931213965940647	3.922784687085615
C=CC(C)N(O)CC1C(Cl)=CC=CCN2CCN(CC2)c2c(OC)cccc21	3.8590000000000027	0.5966814345537423	5.344598686100737
C=CC(C)SCC(=O)NC1(F)C=CC=CCN2CCNc3cc(cc1c3OC(C)C)CC2	4.416000000000004	0.46715037836232104	6.281417115003885
C=CC(C)c1ccccc1S(=O)(=O)NC1(OCC)C=CC=CCN2CCNc3ccccc3OC(C2)C1	4.678400000000004	0.40537762709089986	5.7837442261908985
C=CC(C=CCCN1CCN(c2ccccc2)CC1)=CNC(=O)NCCN1CCNc2ccccc2OC1	3.8880000000000017	0.41648082790057367	3.213853549304406
C=CC(C=CN1CCN(CCCCC2=CC3C2=CN=C2COC(=O)CC=NNC=C23)CC1)Cc1ccccc1	4.6338000000000035	0.27400635131847234	5.266745139412817
C=CC(C=CN=CC=COC)OCCCN1CCN(c2ccccc2OC)CC1=C	4.036800000000003	0.22485569304153816	4.154098033890106
C=CC(C=COC=O)CCCC1NCCN1C=Cc1cc(Cl)ccc1OCCCF	4.939600000000005	0.19361128772262787	4.582134947144307
C=CC(C=O)=CC=Cn1c(CC)cc(C(=O)N2CCN(Cc3ccc4ccccc4c3)CC2)c1C	5.252120000000006	0.25816750013652834	3.1773897550970194
C=CC(CCCN1CCN(c2cccc3ccccc23)CC1)=NCC=C(C)C=COC	5.475400000000006	0.2912387089193445	3.0568483189870133
C=CC(CCCNC(=O)C1(OC)COC=CC(Br)=C1O)C1Oc2cc(F)ccc2C1=O	3.561600000000002	0.4225323077061511	4.736161723795319
C=CC(CCCNCC1CCN1c1ccccc1OCC(C)(C)C)ON=CC1=CNC(O)=NCC1	4.4082000000000034	0.16666379704733952	4.481794723170399
C=CC(CCNCC(F)(F)Cc1c[nH]cccc[nH]1)NC(=O)N(CC(N)=O)C(=O)CCC=CC=CCc1ccccc1	4.3381000000000025	0.1077167272449576	4.3990146621660315
C=CC(CN1CCN(c2ccccc2)CC1)=C(C=CN=S(C)(=O)O)NCC(CO)CCC	3.331400000000002	0.4131052758366151	4.1194480950846994
C=CC(Cl)=CC=C(COc1ccccc1C=O)NCCCN1CCNC(CO)C1	2.3163	0.27413860646667243	3.7767212825239955
C=CC(Cl)=CC=CC(=C1CNC1)c1ccccc1	3.9083000000000023	0.8068213620004995	3.269057959928567
C=CC(Cl)=CC=CCN1CCCC1C(=O)NCCNC=CC=CC=CN=CN1CCNC(C)C1	2.927100000000001	0.16148930148899135	4.901187916069395
C=CC(Cl)=CC=CCN1CCCC1NC(=O)C1(COC)C(OC)=CC(Br)=C1O	3.7306000000000017	0.499403600376994	4.814092518730048
C=CC(Cl)=CC=CN1CN(c2ccccc2Cl)C(=O)C2CCN(CCCC=O)CC21	4.438100000000003	0.33524966585284044	4.192413145607951
C=CC(Cl)=CC=CSCC(=O)NC=CC=CC1C=CN(CCNCCN(F)C=NCO)CCc2ccccc2O1	4.301700000000004	0.08707939154868652	5.437825534106997
C=CC(Cl)=CCC(CCNCC1C=CC=CN1Cl)=NOC	3.5752000000000024	0.23081919028205605	4.805248907779168
C=CC(Cl)=CCN(C)CCN(C)CCc1c[nH]c2ccccc12	3.8827000000000025	0.7043292154124478	2.879982849896912
C=CC(F)=CC=CC(=O)NCCCCN1CCNc2cc1ccc2OC	3.419100000000002	0.4029888844382514	3.912154761071342
C=CC(F)=CC=CCN1C2CCC1CC(NC(=O)C1=CN=COC1)C2	2.636000000000001	0.7531599983884256	5.349085095400323
C=CC(F)=CC=CCN1C2CCCC1CC(NC(=O)C13C=CC=C(OC1)C3OC)C2	3.5690000000000026	0.6474036241344653	6.1048208425989365
C=CC(F)=CC=CCN1C=C(CCCN2CCN(c3ccccc3)CC2)c2cc1cc(C1(N)C=NNCC1)c2	5.178600000000004	0.41809131757795065	5.088933644957614
C=CC(F)=CC=CN(CCCN1CCC(Cc2cc3ccc(F)cc3[nH]2)CC1)OS(=O)(=O)C12CCN(C1)C2	4.526200000000003	0.3118529188184021	4.649579499062767
C=CC(F)=CC=CN1CN(CCc2ccccc2)C(=O)C12CCN(CCCC=O)CC2	3.697600000000002	0.32577771359769264	3.8842117874863185
C=CC(F)=CC=CNC1=CC2=CCCC3(N)CC2NCC(CO3)C2CCCN3COCCCN(CC3CC2)c2ccccc2OC1	5.5205000000000055	0.37426793073974296	7.1667363787792
C=CC(F)=CC=CNCC(CCCN1CCN(c2ccccc2)CC1)c1cccc(NC=O)c1	5.083600000000005	0.32182683304776133	3.55451912837734
C=CC(F)=CC=Cc1c[nH]c2ccc(C(=O)O)cc12	3.918700000000001	0.8154912731823791	2.9915810189962144
C=CC(F)=CC=Cn1cc(C2CCN(CCN3CCNC3=O)CC2)c2cc(CC34C=NN(CC3)N4)ccc21	3.847000000000002	0.49623069798823566	5.556674243989922
C=CC(I)=CC=C(O)NC=NC(N=C(Cl)SC(Cl)=C(Cl)Cl)C(F)(F)F	6.568000000000002	0.12009486392023452	5.52151809407825
C=CC(I)=CC=CC(=O)C(N)CN1CCCCC=C1C=CC=COC	4.030000000000003	0.24751298780337563	4.583548592810287
C=CC(I)=CC=CCN1CCCC1CCN1CCNc2cc1ccc2OC	4.842700000000004	0.4267211679334272	4.622484497872179
C=CC(N)=CC=[N+]C(=O)CCCCCCN1CCNc2cc1ccc2OC	2.8394000000000004	0.3759557313838677	4.410185761080232
C=CC(NC(=O)CC1CCCC1)C(F)=C(F)C=CCC1CCC(CCC(=O)N2CCNc3c(cccc3OC)C2)N1	5.6981000000000055	0.2219785458792071	4.591134991686264
C=CC(NCCCN1CCN(CCC)C1)c1ccccc1	2.8785000000000016	0.5563996169938535	2.993812769535639
C=CC(O)=CC=CC(=O)CCCCCN1CCNc2cc1ccc2OC	4.240700000000003	0.2841098096093416	3.9128227444393264
C=CC(O)=CCN(C)CCN(C)CCc1c[nH]c2ccccc12	3.201900000000001	0.5517082680902166	2.8729085303702835
C=CC1(C)C=CC=COC1CN(C)CCCn1c(O)nc2ccccc21	3.7248000000000028	0.7708786574974277	4.160919625936208
C=CC1(C)C=CC=COCC1N(CCC)CCCN1C(=O)c2ccccc2C1=O	4.045700000000004	0.4931055646480675	3.9791900359360675
C=CC1(C=CC=Cc2ccc(C(=O)O)cc2)CC1CNCCCSC(CNC)=NN=Cc1ocnc1C	4.807820000000004	0.07700875623970861	4.773727390196704
C=CC1(C=CC=Cc2ccc(C(C)=O)cc2)CC1CNCCCSC1=NN=Cc2ocnc2C1	5.340500000000005	0.20577507165530298	4.743674857699192
C=CC1(C=CC=Cn2sc3cc(C)ccc32)CC1CNCCCSC(=NN=Cc1ocnc1C)NC=CC	6.753040000000007	0.06165623125976054	5.375826655239924
C=CC1(CCC=C(C)c2ccccc2-c2ccccc2CC)CCNCC2=CC=CC21	7.377600000000007	0.47046993791585484	4.033942363983469
C=CC1(CCc2c[nH]c3ccccc23)CCNCC2=CC=C21	4.132600000000003	0.814060562538521	3.7158297417155826
C=CC1(N2CCCCC2=N)C(CNC2CCc3ccccc3C2)=CN=CNC2=CC=COC21	3.8332700000000024	0.6049888871996769	4.8937870762138385
C=CC1(NCC2CCCN2)c2ccccc2Oc2ccccc21	3.5635000000000012	0.84741445898659	3.472848273757447
C=CC1(NCCN2c3ccccc3OCCCC2C)C=CC=CC=CC=CO1	4.738500000000005	0.7506830677953713	4.6262533660193785
C=CC1(OC)COC=CC=C1C(C1CC1)C1CCN(CCCCNC(=O)c2cccc3cccnc23)C1	5.134400000000005	0.34147144652647016	4.39373594052024
C=CC1(c2ccccn2)CCC(N2CCN(CCN3CCNCC3=O)CC2)=NNC1	0.2517000000000034	0.6769494451610507	3.9324709847764296
C=CC12C=CC(CCCN3CCN(c4ccccc4)CC3=C)C=C1NC2	3.948000000000003	0.786312008702777	4.3913407004520195
C=CC12C=c3ccccc3=C(OCCCNC(=O)CC)C1=CCCNC(=O)C1=CC=COC12	1.9793999999999998	0.4961532595807028	5.010129335403003
C=CC12CCCC(=O)C=CC=CCN1CCc1ccc(O)cc1C2	3.583000000000003	0.8031415713614504	4.237171387300307
C=CC1=C(C#N)C=CCC1CCNC(=O)C1=CC=CCCN(C)CCNc2ccccc2OC1	4.383980000000004	0.684609566675562	4.426404659693445
C=CC1=C(C=CC=NNC=Cc2ccccc2)C=C1	3.841300000000002	0.6000143688874316	3.610401416051989
C=CC1=C(C=CCN2CCN(c3ccccc3OC)C2)OCOCC2C(CC1)NC2CC1CCC=C(C)c2cc(C(N)=O)ccc21	5.9820000000000055	0.3548595776998512	5.378431725680395
C=CC1=C(C=COC)C(NCCNCCCc2ccc(CCN)cc2CC)C(C)=CC=CC(=O)N1	3.4631000000000016	0.2429593933449965	4.518654470362311
C=CC1=C(CCNCCNCC#CCCBr)COC=CC=C1	2.926800000000001	0.3745445163068209	4.058258212955988
C=CC1=C(CCO)NCC(CCN2CCN(c3nsc4ccccc34)CC2)=C1O	3.0462000000000007	0.6493272508628962	3.281454481960785
C=CC1=C(N2CCNCC2)c2[nH]cnc2C1	0.7680999999999997	0.767128406721659	3.5157599319768096
C=CC1=C(OCCC)N2C=CC(=C1)OCCC2=C	3.4578000000000024	0.7567862012686195	5.32414249665886
C=CC1=C2C(CCC=C(C3CCN(CCNCC4CNCC4=O)CC3)NC=CNC=CC1=C)CC2CNCCC1C=CNC2=NC=C[SH]21	3.9004000000000043	0.12386781964867732	6.573881014569948
C=CC1=C2CC(=COC)C=CC(OCCCCN3CCC(c4noc5cc(F)ccc45)CC13)O2	5.598300000000006	0.5492301779105561	5.824747706820905
C=CC1=C2CC(c3noc4cc(F)ccc34)CCN2CCCCCOC(F)(C=COC=O)C=CC1=CC=O	5.820900000000005	0.2675334054315985	5.207979264877445
C=CC1=C2PC(CCNCCC(F)c3ccccc3OCC(F)F)NC(=O)C=C2CCC=C(C=O)C1CCc1c(F)cccc1CCC	8.471500000000004	0.07598169477678901	5.27017467459726
C=CC1=CC(=CC)C(CNCCc2ccc(F)ccc[nH]c2)(c2ccccc2)CNC1	5.010200000000003	0.5543680186186313	4.337311383902653
C=CC1=CC(=COC)C(C)C(CCC(=O)C2CCCN2C(=O)C2CC3CCC2C3)O1	4.398000000000004	0.5807447574634094	5.549393780197825
C=CC1=CC(=COC)CCN(C2CCNC(=O)COC=CC=Cc3[nH]c(C)cc32)CCN1	3.323120000000001	0.631281506268009	5.126456011324955
C=CC1=CC(=C[N+][O-])C(F)(c2cc(F)ccc2SCC)CCCCN2CCCCC(C2)N1	5.7865000000000055	0.4456532668300337	5.981847806574813
C=CC1=CC(C#N)N=C(O)N1C1(C)C=CC=CCCN2CCN(C3=CC=C(C1)C3C)C2C	4.266580000000004	0.7074235580577971	7.209337490107985
C=CC1=CC(C(F)(F)F)=CC=C(OC2=CC=COC2)CCNC(=O)Cc2ccccc2C1	5.220900000000004	0.6968599999735612	4.2876173069754815
C=CC1=CC(CCNCC2OC3=CC=Cc4nnc(S)c3c42)=CC1	3.626500000000002	0.6146635604227081	5.853967749044963
C=CC1=CC(NCC2NCC2=N)SC=N1	0.7386699999999999	0.6572403976826132	5.67280405109912
C=CC1=CC(c2cccc(S(=O)(=O)C(F)(F)F)c2)=CC1=CF	4.342900000000002	0.7726061222740187	3.3387538656613334
C=CC1=CC=C(C#N)CCN(CCCCNC(=O)c2c[nH]c3ccc(C(N)=O)cc23)CCN1	2.5919800000000004	0.4636837920103643	3.6318881425040583
C=CC1=CC=CC(=O)NC2(CCCCc3cc(Cl)ccc3SN(C)S1(=O)=O)COC2=O	3.373000000000002	0.4869895415698202	5.133175707058148
C=CC1=CC=CC=CCCC2CNCCC2NCCO1	2.5468	0.7707551446908129	4.635889495401123
C=CC1=CC=COC23C=CC2(CCNC1=O)NCCN3CCCCc1c[nH]c2ccc(OC)cc12	3.571900000000002	0.4224627029045547	4.983425748840888
C=CC1=CC=Cc2c(sc3ccc(O)cc23)N=CC2CC2N1	4.384000000000003	0.8206641869764764	5.157705136564109
C=CC1=COC(CCN(C)Cc2ccccc2)=C[SH]2C=NCC2CNc2cc[n+](cc2)C1	4.261300000000003	0.5114157139168685	6.301882592342577
C=CC1=CSC=C(Cl)CC2COCCN2CCNC1	2.5638000000000005	0.8042977402485546	4.633948791656941
C=CC1C(=CC=CC(=O)OC)C=CCC1CC(N)C1(O)CC(C(=O)NO)CC1C	2.0202999999999998	0.16930311764686004	5.370146141482543
C=CC1C(=CC=COC)C=CCC1NCCCNC(=O)c1ccccc1OCCCC	4.792200000000004	0.27147359684647854	3.904226823793321
C=CC1C(=CC=COC)NCCN1CCCCc1ccc2c(c1)NC(=O)CC2C	3.9588000000000028	0.39743875195902173	4.241112516100628
C=CC1C(C=CC2=C(C)C=CC2)NCCN1CCOc1ccc2[nH]cc(CCN)c2c1C	4.0173200000000024	0.5238573901461869	4.4093266235127935
C=CC1C(CCN2CCC(c3noc4cc(F)ccc34)CC2C)CCC1NS(=O)(=O)C=CC=COC	5.098900000000005	0.26822031465912083	4.846461103207171
C=CC1C(CN=NNC=Cc2ccc(C)cc2)CCN1CCOC1=CC=CC(=O)OC1	3.812520000000003	0.26856066213380236	4.532994671675777
C=CC1C(CNCCCc2c[nH]c3ccccc23)CCNC1C=CC=CF	4.509800000000003	0.34664278868139214	4.250179815458629
C=CC1C(COC=Cc2ccc(-c3cccnc3)nn2)CCN1S(=O)(=O)C1=CC=COC1	3.160000000000001	0.448477589015693	4.497983727839042
C=CC1C(Cc2cnco2)=CCN(CCN2CCNc3ccc(cc3OC)CC2)C(=O)c2c1ccc(C)c2C	5.164740000000005	0.42883491903771315	5.1893552815218555
C=CC1C(NC(=O)NC2=C(OC)C(Cl)=C2)CCN1C=NCCC(CCC)c1ccccc1	4.911100000000005	0.28220566527327656	4.534844638249869
C=CC1C(NC2=CC3=C(C)C(=CC)N=C23)CN1CCCCNC(=O)C1C(C)CC2CCC1CC2	4.746000000000004	0.3841632635154863	5.623781202106774
C=CC1C(NCC2=CC=CC2)C(F)CCN1C(=O)CSC(C)(C)C(=O)OC	2.6407000000000007	0.5049199681418497	4.661931272075908
C=CC1C(NCC2=CC=CC2)C(F)CCN1C(=O)c1sccc1C1CC1C	4.454600000000005	0.7325726740134012	4.814880122288249
C=CC1C(OC2=CC=CNC=CCCN2)CNCCN1c1ccccc1OCc1ccccc1	4.066700000000003	0.5441785518076965	4.560547560966402
C=CC1C2=C(C=COC)C1(C(=O)N=O)C(CCNCCCC1CNc3ccccc31)=C2	4.447500000000003	0.2397784227706468	5.494539102192109
C=CC1C2=CC(C(=CI)CC#N)=C2C(=O)N1CC1=NN(c2ccccc2OC)C1CNC	3.3251800000000014	0.38354267595192454	4.801545018161622
C=CC1C2C(=CC=C2OCCN2CCN(c3ccccc3F)CC2C)CCN1C	3.6830000000000025	0.681787821629569	4.118769487827041
C=CC1C2C(=CC=C2OCCN2CCN(c3ccccc3OC)CC2C)CCN1C	3.552500000000002	0.6424552179859346	4.0770857201940816
C=CC1C2C=CC=CC(C)(N=S(C)(=O)OC)C(N3C=CC=NCC(C)(C)CC=CN=C3O)CC1NCC2	4.813400000000004	0.509261840474245	7.052942862765856
C=CC1C2CC3CC(C2)C1(C(=O)NCCN1CCNc2cc(C)ccc2OC1)C3	3.4134200000000012	0.7504691383455433	5.441202043440757
C=CC1C2CCC2C2c3c2c(O)n(c3O)CCCCN2CCN(c3cccc(Cl)c3)CC12	4.811000000000005	0.6404497736149712	5.838313808144528
C=CC1C2CCCCC3=C(Cl)C(C3=C2O)N2CCN(CCc3c[nH]c4ccccc34)C12	5.347300000000005	0.6361205127003703	5.11889006229488
C=CC1C=CC=CC(=CC(=O)NCCCN2CCNc3ccccc3OC2)N1CCCCc1c[nH]c2ccc(Cl)cc12	6.280800000000006	0.14028829623471537	3.925428883239075
C=CC1CC(CCCN2C(=O)c3ccccc3C2=O)CCC1OC1=CC=CNC=CCCN(C)C1	4.886700000000005	0.44959398070424	4.772045819340244
C=CC1CC(CCN2CCC(c3ccc4c(c3)OCO4)CC2)CC1CNS(=O)(=O)C=CC=COC	4.406400000000003	0.27449828725156517	4.30807999137595
C=CC1CC(CN2CCC(c3ccccc3)C2)CCC1NC(=O)C(C=O)=CC(Cl)=NNCC	3.850100000000002	0.10353799884866462	4.56520966023981
C=CC1CC(NC2CCN(CCCc3c[nH]c4ccccc34)C2)C1=CCCNCC1=CC=CCC(C)=CNC=CC=CC(=O)N1	5.768300000000005	0.15662326815112734	5.342439992613736
C=CC1CC(NS(=O)(=O)c2ccc(I)cc2)CCN1CCCCOC(=CC=CCN1CCNc2ccccc2OC1)CCl	5.828200000000007	0.06307827575874085	4.325154932815366
C=CC1CC(O)(CCO)CC1NCC1=CC=CC=CC1	2.0966	0.6506995076122383	4.681364042493312
C=CC1CC(O)(c2ccccc2F)CCNC1C1C=CC2=C(OC)N=CCOC(=C2)CNC1	3.186000000000001	0.6109115127584563	6.245695252337895
C=CC1CC(OC)CN1C(=O)CN1CCC(c2ccccc2F)CC1	2.8070000000000004	0.7688289508357936	3.318002875972665
C=CC1CC(c2ccc(Cl)cc2CCC)CCNCC1CCOC1=C2C(=C1)C(=O)C2C	5.997500000000006	0.5047472733340361	4.526563919396326
C=CC1CC(c2noc3cc(F)ccc23)CCN1CCCOC1=CC=CC(=O)C1	4.520500000000005	0.508735159432957	4.038576768715484
C=CC1CC(c2nsc3cc(F)ccc23)CCN1CC(O)COC1=CC=CNC(=O)C1	3.464400000000002	0.6413545978433185	4.5448642101775025
C=CC1CC(n2c(O)nc3cc(Cl)ccc32)CC2CC1CN2CCCSC1=NN=Cc2ocnc2C1	5.322900000000005	0.34623116532943166	5.742243468155785
C=CC1CC1c1ccccc1NC(O)=NSCNC(=O)C1=CC=CN(C)C1	3.4094000000000015	0.16771104932340175	4.472430516324987
C=CC1CC2=CC(CO)=C(O)C(O)c3c2ccc(OC)c3C1	2.678400000000001	0.750674721536761	5.3307256301289225
C=CC1CC2CCc3cccc(OC)c3C2CN1	2.889100000000001	0.8064471560646103	3.830247899191579
C=CC1CCC2=C(C1)C(O)=CC2CCCCCl	4.749900000000004	0.42532929656347807	4.404413319144704
C=CC1CCCCCCC1NCCOC1=CC=CNC(=O)c2ccccc2N=CN2CCNC1C2	3.892400000000002	0.42802347938351065	5.811313021900794
C=CC1CCCN(C(=O)C=CC=COC)CCC2N(CCCc3n[nH]c4ccc(F)cc34)CCN12	3.8617000000000026	0.26850281689713096	4.6407895945467255
C=CC1CCCN2CC1CC2CNC(=O)C(=COC)CBr	2.3143000000000002	0.3433631132544393	5.111251595813046
C=CC1CCN(CCc2cccc(NC(=O)C(C)(C)C)c2)CC1NC1C=CC2=NC(C)=CC2=C1	4.903000000000004	0.5714320911978359	4.440736753492503
C=CC1CCN2Cc3cccc(C(N)=O)c3CC2CN1	1.0601	0.790841409433846	3.7202634436267594
C=CC1CCc2ccc(Cl)c3c2CCN31	3.2033000000000014	0.6560850458685024	4.6106562574606205
C=CC1CN(C2=CC=CC2)CCCCN1C1=C2C=CSC(=CC1)C2	4.974900000000005	0.670539045131438	5.432789789894999
C=CC1CN(C2Cc3ccccc3Cc3ccccc32)CCN1C1=CC=CC1	4.890600000000005	0.7118367430654151	3.7874990688064774
C=CC1CN(C=C2C=CC=C3C=C(C)SC32)CCN1C1=CC=COCCC2=CC(=C1)OCO2	5.147900000000005	0.5400032808147204	6.643979660711659
C=CC1CN(C=C2C=CCC(C(=O)N(C)CC)=C2)CC1NC1=CC=CC(=O)NCCCN(CC)CCNc2ccccc2OC1	4.083700000000003	0.39916817324891585	5.217838349503788
C=CC1CN(C=Cc2ccc(Cl)cc2)CCN1CCCC(=O)C1=C2NC(C)(CC)C(=O)N(C)C2=C1	4.214100000000003	0.5209559863603794	4.370283366812471
C=CC1CN(CCCCNC(=O)c2ccc(C)cc2OC)CCN1C1=CC=CC1	3.529620000000002	0.5132146748063269	3.3559450081959135
C=CC1CN(CCOc2cccc3nc(C)ccc23)CCN1CC(C=O)=CC(Cl)=NNC	2.991220000000001	0.19514602168126513	3.8650631226982206
C=CC1CN(CCc2ccccc2C2C=CC(=O)OO2)CC1NC1=CC=CC1	3.2346000000000013	0.5831466153129503	4.679308057983556
C=CC1CN(c2cc(Cl)ccc2Cl)CCN1CCCC1=CC=CNC(=O)OC1	4.630100000000004	0.679438817846725	3.7664425386589446
C=CC1CN(c2ccc3c(c2)CCCO3)CCC1NC(=O)C(=COC)CBr	3.433900000000002	0.32209158877924293	3.9452660807605513
C=CC1CN(c2cccc3[nH]ccc23)CCN1CCC1=COC(=O)CC=C(CNC(=O)NC)C=C1	3.477000000000001	0.4215067208989685	4.489993776600627
C=CC1CN(c2cccc3c2OCCO3)CCN1CCCC=CC=CF	3.9540000000000033	0.4185196571495671	3.7042738559295785
C=CC1CN(c2cccc3ccccc23)CCN1CCCCCCOC=CC=CCCC=O	6.1424000000000065	0.11466781085184487	3.5482248458971766
C=CC1CN(c2ccccc2)CCN1CCCCOC1=CC=CN=CO1	3.5736000000000026	0.5288245791822286	3.762290802141262
C=CC1CN(c2ccccn2)CCN1CC(O)COC1=CC=CC1	1.9794999999999998	0.7762059017075272	3.865007068766694
C=CC1CN(c2ccccn2)CCN1CCCCC=CC=CF	3.967900000000003	0.4109940667737217	3.5394621320677047
C=CC1CN(c2ccccn2)CCN1CCCCNCC1=CC=COC1	2.598300000000001	0.545247179392476	3.69054075219121
C=CC1CN(c2nc3sccc3n3cccc23)CCN1	2.5132000000000003	0.7339946994984873	3.690550287432047
C=CC1CN(c2noc3cc(F)ccc23)CCN1CCCCNC(=O)C(=COC)CCl	3.309000000000001	0.1967689968529987	3.73836813815812
C=CC1CN(c2nsc3ccccc23)CCN1CCC1=CN2CC(=C1)C(C=CC)CC2=O	4.611500000000004	0.607698139293379	5.3790260979656015
C=CC1CNC(COC2=CC=COC2)CCCCOc2ccccc2CCNCCO1	3.3552000000000017	0.717518590426883	4.560802257645302
C=CC1CON(CCCCNC(=O)c2ccccc2OCCC)CC1CC1=C(NC(O)=NC)C=C1	3.998400000000003	0.17027240029976448	4.378789030862707
C=CC1C[SH](C)c2c(OC)cccc21	2.968300000000002	0.5804839785649085	4.628685163232973
C=CC1Cc2cc1c(Cc1ccc(CNCC3CCN3c3cccc(C#N)c3)cc1O)c(OO)c2C=COC	5.5177800000000055	0.1317978581767313	5.041884613251021
C=CC1N(CC2CCN(c3cccc4nc(C)ccc34)CC2C)CCN1C1=CC=COC1	4.563120000000004	0.649321886616741	4.387808579023735
C=CC1N(CCC2CCc3nc4ccccc4cc3C2C)CCN1C1=CC=CC1	5.264300000000006	0.6542228334392209	4.378993416301119
C=CC1N(CCCc2c[nH]cccc(-c3ncccn3)cc2C)CCN1C1=Cc2c(C)cc(C)nc21	5.490360000000005	0.45514071239420323	4.380099345976576
C=CC1N2CC3CCCC(C3)C1(CCCCCl)C(=CC=CN(C)C)C2=O	4.600400000000004	0.28036327364090535	5.957392111910064
C=CC1N=C(O)N2C=C(CCN3CCN(c4cccc5ccoc45)CC3)C=CC=C12	4.0667000000000035	0.7644695886420495	4.010538117643563
C=CC1NC(=O)C(CCN2CCN(c3ncccn3)CC2)CC=C1C1=CC=COCC1	2.4661999999999997	0.7118987687527736	4.2480697350739165
C=CC1NC(CN2CCN(CCCC3N=C(O)NO3)CC2)=Cc2ccccc21	2.0305000000000004	0.6260608389871597	4.367393447070001
C=CC1NC(NC2CC(O)C(O)CN(C)C2)=C1C=CCl	0.12379999999999902	0.5555797854677027	5.04697188531124
C=CC1NC2CCCC2CN1C(=O)COc1cccc(OC)c1Cl	2.8400000000000007	0.829578513836041	3.7840796698106356
C=CC1NCC2CC=C(CC3CCCCC3)OC21	3.4036000000000026	0.7717447299093945	4.406073817467787
C=CC1NCC2Cc3c(O)cccc3CC21	1.8809999999999998	0.7010423335117651	4.148632209160292
C=CC1NCCC2c3c(cccc3OC)CCC12	2.889100000000001	0.8064471560646101	3.752989023451934
C=CC1NCCc2c(Cl)ccc(OCCC3CC(c4ccccc4)=CCN3)c21	4.9272000000000045	0.6815102800022966	3.8427812519480495
C=CC1OC=C(c2cncc(Cl)c2)c2c(Cl)ccc(Cl)c21	5.688300000000003	0.656352221742139	3.7453047096044614
C=CC1c2cc(C(C)(C)C)ccc2CN1Cc1ccc(O)c(Br)c1	5.6951000000000045	0.6848309649752854	3.2237904203639216
C=CC1c2cccc3c2CCN1CCN(C)CC3	2.2597000000000005	0.6970351723511683	4.8504827254262395
C=CC1c2nc(cnc2NC=CC2=CCN(C)CC2)C=C2N=Cc3cc(OC(F)(F)F)ccc3C21	5.403100000000005	0.5819242034773491	5.503113691243778
C=CC=C(C#N)C=CN=CCCC1C(C)CCC2CC3CCN1C(N2)N3c1ccccc1	5.011980000000005	0.37594960286200707	5.959030905857664
C=CC=C(C=C(C)CCc1ccccc1)c1ccccc1	5.835100000000005	0.5808200525600333	2.370676155110605
C=CC=C(C=C(N=CC(C)(C)C)N1CCN(CCCCCNC2CCC(c3ccccc3C(F)(F)F)C2)CC1)C(N)=O	6.275000000000007	0.12343142520188942	4.253705537789545
C=CC=C(C=C(O)NCCCCN1CCNc2c(OC)cccc21)OC(=CCCCC=NC=CC)S[NH]	6.330000000000006	0.07164879856552463	4.364858918494878
C=CC=C(C=NNCCCCN(C=O)CCNc1ccccc1OC)N1CCN(c2ccccc2F)CC1C	4.340800000000003	0.10936785643890966	3.804013715056591
C=CC=C(CC=C1C=CC(N2CCN(c3ccc(F)cc3)CC2)=C1)OC1CC1	4.966800000000005	0.4922680330063395	3.295448570303689
C=CC=C(CNCCOC1=CC(F)=CC=C2NC(=O)C2C=C1)COc1ccccc1C(F)(F)F	4.739800000000003	0.22175116051306842	4.564274734261734
C=CC=C(I)OCC1C(c2ccccc2)CCN2C3CCCC2CN1C3	4.560200000000004	0.36118429790235584	5.35460715329296
C=CC=C1C(Br)=CC(=CC=CC)CNC2C(O)C(O)C(O)C(C)(C(=O)NCC3CCc4ccccc4C3N)C12	2.9493	0.3096191115034939	5.5008818659982746
C=CC=C1C(C)=CC(CCCN2CCCN(c3ccccc3OC(C)C)CC2)NS(=O)(=O)C=CC=C1Cc1ccccc1NC	6.850900000000007	0.28302546687518404	4.550136353512558
C=CC=C1C(C)=CC(Cc2cccc(C=CC(=O)NCCCCN3CCC3CNc3ccccc3OC)c2)N(C)C(=O)c2ccccc21	7.003800000000007	0.14606526677574846	4.054829558563438
C=CC=C1C(C)C(c2cccc(Br)c2)=C(O)N1CCCCN1CCNC2C=CC=C(F)C(=C2)OC1	6.032500000000006	0.412288634037597	5.798362146778521
C=CC=C1C(C=CN(C=COC)C(F)(F)F)=CC=NC1NCCNCCNC=c1cccnc1=C	1.9011	0.2238776455982678	5.087302448394
C=CC=C1C(CC)=CN(CCNc2ccccc2OC)CCN2C(=O)CCC(CCC(C)Cn3c(=O)oc4ccccc43)C12	6.4606000000000074	0.25782977541716395	4.436097434455821
C=CC=C1C(Cc2ccc3c(c2)OCC(=O)N3C)CCNC1COC1c2ccc(C)nc21	3.4978200000000017	0.7585893879350144	4.5099394561410096
C=CC=C1C(Cc2cccc(N3CCOC3=O)c2C)CC1NCCOC1C=C2C=CCN=C21	3.920620000000002	0.5854782944314073	4.860168341082991
C=CC=C1C(I)=CC(=O)NCC(c2ccccc2F)CN1c1ccc(F)cc1	5.073600000000003	0.6072734084090984	3.978472498575382
C=CC=C1C(O)=NNC1C(=CC=CCl)NC=CCC1NC2COC=C1C2C	2.9625000000000012	0.5042701934683885	6.692639533317716
C=CC=C1C(Pc2ccc(-c3ccccc3)cc2)=CC(=O)OCCC1CCN1CCN(c2cccc3ccccc23)CC1	7.582300000000009	0.1574346080792794	3.9441344789359967
C=CC=C1C(SN=CC2=C3CCNCC3=C2)=C(Cc2cncnc2)N(C(C)=O)N1C	2.958400000000001	0.5634745568933914	4.417112494276652
C=CC=C1C(c2ccc(Cl)cc2)=CC(=O)NCCCCCN2CCSCC1NCCCOC2=O	4.6696000000000035	0.6133806653616171	5.185945691325868
C=CC=C1C(c2ccc(F)cc2)=CC(=O)CCCN2CCC3(CC2)C(=O)N(Cc2ccccc2)CN13	4.778400000000004	0.6254460100931432	5.118718828756295
C=CC=C1C(c2ccc(F)cc2)=CC(=O)CCCN2CCC3(CC2)C(=O)N(Cc2ccccc2I)CN13	5.383000000000005	0.43594968128167905	5.329300899036057
C=CC=C1C(c2ccc(F)cc2)=CC(=O)CCCN2CCC3CN(C(=O)c4ccccc4)C=C1C3C2	5.662400000000005	0.5666926856269713	5.170744420472272
C=CC=C1C2=CC(NC(=O)C34CC5CC(CC(C5)C13)C4)OC2CN1CCNc2c(cccc2OC)C1	4.258700000000004	0.6646839569120208	6.7191442528017316
C=CC=C1C2=CC(O)CN(CCC1CCN1CCN(c3cccc(Cl)c3Cl)CC1)P2(=O)I	5.826300000000005	0.3373329160031801	5.431575793396112
C=CC=C1C2=CN(CCC1c1ccccc1)CCN1CC(F)CC(F)C=CC=C(C)C=C1C2	6.644200000000007	0.5000954069162208	6.049898977034251
C=CC=C1C2=CN(CCN3C(=O)CC(CC(C)(I)c4ccccn4)C13)CC(Nc1ccccc1OC)CC2	5.9340000000000055	0.30582653308534147	5.54261052935167
C=CC=C1C2=CN(CCN=Cc3c(C)c4ccccc4c(=O)n31)CC(Nc1ccccc1OC)CC2	5.238320000000004	0.5550131332063658	5.2876867910856316
C=CC=C1C2=CN(CCOC1NC(=O)c1cc3ccccc3c(=O)[nH]1)CC(Nc1ccccc1OC)CC2	4.195600000000002	0.4584157864297564	4.938519790085634
C=CC=C1C=C(N2CCNCC2)CC2=CC(Cl)=CC=CNCC12	3.073800000000001	0.8150058937011675	5.0209718619996915
C=CC=C1C=C2C(=CC=C)SC=C1NCCN1CCN(c3ccc4c(c3)OCCO4)CC21	4.2485000000000035	0.7467988552530332	5.23215999797088
C=CC=C1C=C2NCNc3cc(ccc32)C=C2C=C1C(CN1CCN(c3ccccc3OC)CC1)CCNC2=O	4.402800000000003	0.5274609424196575	5.882273893087375
C=CC=C1C=CC(=CC(=O)NC)N2CC(C(=O)NCCC3CC(CCF)CN3CC3CCO3)CCOC12	2.3084000000000007	0.4339321979762873	5.11979537921683
C=CC=C1C=CC(=CC=CS(=O)(=O)Nc2ccccc2OC)CCNCCC(O)=CC(O)=CC(C=O)=CC1	5.328200000000004	0.345989035749983	4.53574903061711
C=CC=C1C=CN(C2CCC2)c2ccccc2C(Br)=CC(=O)NC(C)(F)C=C1	5.779100000000005	0.5881943180828101	4.576598301885996
C=CC=C1C=CS(=O)(=O)NC2CCC(CCN3CCC(c4cccc[n+]4[O-])CC3)C(c3ccccc3)C12	4.627200000000005	0.4461404562087024	4.7922511706090365
C=CC=C1CC2C(=O)N(CCc3ccccc3)C(=O)C23CCN(CCCC(=O)C=C1c1ccc(F)cc1)CC3	5.384400000000006	0.490880485012488	5.223523874419234
C=CC=C1CCC2CCN3C(C)CCCC3N(C)CCC[SH](C)(=O)C=C1O2	3.6918000000000024	0.6877388570593129	6.4355224989447795
C=CC=C1CCN2CC(CCNS(=O)(=O)C3C=CC(=CC)C=C32)N=Cc2cc(F)ccc21	3.980000000000003	0.6997575113356567	6.333585760928153
C=CC=C1CN(C)CCCN(c2ccccc2)CCNC(OCCOC(C)=O)C=C1c1ccccc1	4.519900000000003	0.45598633098756436	3.9502854406511325
C=CC=C1CN(C2Cc3ccccc3Cc3ccccc32)CCN1C1c2ccc(C)nc21	5.3685200000000055	0.5690431492690179	3.8786993553138327
C=CC=C1CN(CCC=CC=CC2N=C(S)OC(=O)O2)CCN1C1c2ccc(C)nc21	3.7615200000000026	0.39724159173975293	4.970091300889259
C=CC=C1CN(CCc2cc(F)cc3c2OCCC3=O)CCN1C1(OC)C=COC1	2.9075000000000015	0.7136232210073102	4.328541862154866
C=CC=C1CN(CCc2cccc3c2OCC(=O)N3C)CCN1C1c2ccc(C)nc21	3.0782200000000017	0.7498339970151549	3.8489476561120757
C=CC=C1CN2C(=O)c3cc(Cl)ccc3C2(O)CCN2C=C1CCC(NCCCC=CSCCC(=O)OCC)C2	5.375200000000005	0.2666249112202496	5.929800449705965
C=CC=C1CNC(=O)N(C)C(=O)c2ccccc2C(=O)NCCCCN2C=C1CCN(c1ccccc1OC)CC2	4.209000000000003	0.5874860962987887	4.807868563309938
C=CC=C1Cc2ccc(Cl)cc2N=C(O)NCCN(CCNc2ccccc2OC)C=N1	4.552100000000004	0.5973046903854187	3.9249686594691404
C=CC=C1N(CCCCc2c[nH]c3ccc(OC)cc23)CCNC12c1ccc(C)nc12	4.4349200000000035	0.5616169388310944	4.110648306979576
C=CC=C1N(Cc2ccccc2Cc2ccccc2C#N)CCNC12C=C1C=CCN=C12	4.313780000000004	0.7870915557626487	4.5052988171315445
C=CC=C1N=CC(=CC=CC)CN2CCC3C(=O)N(Cc4ccccc4)CN1C3C2	3.5931000000000024	0.7726233200992183	5.722685884657178
C=CC=C1N=CC(=CC=CC)NCCC(N)C(O)CO1	1.2427	0.7093027618226591	5.425843625592965
C=CC=C1N=CN(CCN2CCNc3c(OC)cccc32)C(=O)C2CCCN2S1(=O)=O	1.6191999999999998	0.7402529938097656	4.229530550745533
C=CC=C1N=CN(CCNc2ccccc2OC)CC(O)C2NCCC3(C(=O)Nc4ccccc43)C12	2.75	0.5003652212681265	5.030564505913007
C=CC=C1N=CN(CCNc2ccccc2OCC)CCCCNC(=O)c2ccc3cc2C(=O)N13	4.038900000000003	0.6339962595664473	4.909670139307586
C=CC=C1NC(=O)c2ccccc2C(F)(F)CCNC(=O)N(CCN2CCNC(C)C2)C=C1CC	3.581000000000002	0.5935602114728592	4.549001837281105
C=CC=C1NCC(CN2CCN(c3cccc4[nH]ccc34)CC2)C1=C	3.1354000000000015	0.901380985766838	3.5626934008789304
C=CC=CC(=CN=C(CCCCN1CCN(c2ccc3cc(O)ccc3n2)CC1)NN)c1ccc(Cl)c(Cl)c1	6.184600000000006	0.0679184634073603	3.2909301496317376
C=CC=CC(=COCC(=O)NCC)CCN1CCN(c2cccs2)C1	2.996500000000002	0.5139701491268107	3.480839697715105
C=CC=CC(=NC1CCNC(CCSC=CC=CF)C1)N1CCCC1	4.463700000000004	0.29849185135741757	4.889129559360663
C=CC=CC(=NC=COCCC)NC1CN(C=NN=C(N)N)c2ccc(Cl)cc21	3.0459000000000005	0.14312997457568252	4.5886034521028725
C=CC=CC(=NC=COCCCN1CCCC1)c1ccc(C(F)(F)F)cc1	5.210400000000005	0.25500490683856464	3.1509421456542057
C=CC=CC(=NC=NC1=CC(=O)NCC(=O)N1C)NCCCN1CCN(c2ccccc2)CC1	1.3869000000000014	0.24991880971584862	3.570675911889264
C=CC=CC(=O)NCC=C(O)NCCCNc1c(C)cccc1-c1ccccc1	4.311420000000003	0.19930020642271865	2.8927896666556094
C=CC=CC(C#N)=C(Cl)C=CC(=O)NC1CCN(CCOC2C=Cc3nc(C)ccc32)C(=C)C1	4.883700000000005	0.31186125173525747	4.761205714342549
C=CC=CC(C)=CC(=O)CCCNCCC(O)Cc1ccnc(NC)n1	2.4392000000000005	0.28517613049327456	3.6263548996875503
C=CC=CC(C)=NC=CS(=O)(=O)NC(CCCN1CCC1CNc1ccccc1OCCC)c1ccccc1	6.076800000000007	0.18434601191541802	4.0437799089139075
C=CC=CC(C=C(O)NCCCCN1CCNc2c(OC)cccc21)NC(=O)CCC1CCCCC1C=C	5.695900000000005	0.10239891831900343	4.516588121428436
C=CC=CC(C=C(O)NCCN1CCNc2c(OC)cccc21)=C1C=CC=[N+](C(C)C)C1C=C	4.571000000000004	0.20623352998249286	4.695869740265452
C=CC=CC(Cc1ccc(F)cc1NCO)N1CCN(CCCC(=O)NC2CCCC2)CC1	3.2973000000000017	0.3313191874704212	3.4968639543741595
C=CC=CC(F)=CC(=O)N(N)c1cccc(NCCN2CCN(C=C3C=C4CN(C)SC4C3)CC2)c1OCC	4.093300000000004	0.10581705062729907	4.699425661893537
C=CC=CC1(C(=O)NC2CC3CC(C)CC(C3)C2)C(=O)N(F)CCNCCC12N=CNCN2	1.6273000000000015	0.2904833850327367	6.976537048384311
C=CC=CC1=C2CC(Cn3c(O)nc4ccccc43)CCN2CCCCCCN2CCC(C(C)c3ccc(OC)c(O)c3)CCN12	7.428600000000009	0.26460282748335795	4.940047589681966
C=CC=CC1=CC2CN(c3ccc(F)cc3)CCC2N2CCNCC2CC(=O)C=C1	3.4920000000000018	0.7784133528024114	4.742479266716426
C=CC=CC1C(=CNC=CC2=CC=C2)CCC1CNCCN(C=CC=CC(F)OCCNC1CCCCC1C)PCc1ccccn1	7.868900000000009	0.07098462723046696	5.905514314171731
C=CC=CC1C(C2=CC=CC2)CN(CCNC(=O)CC(C)(C)CC=O)C1C	3.672900000000002	0.47142031459648825	4.647796719061353
C=CC=CC1C=C(OC(=O)NCC=Cc2ccccc2)CCNCC1CCN1CCN(c2cccc(Cl)c2Cl)CC1	6.796900000000007	0.29628689196628144	4.072670387261088
C=CC=CC1CN(Cc2ccc3cc(N(C)C)ccc3c2)CCN1C12C=C(C=COC1)CCCO2	5.1112000000000055	0.5461142701959839	5.131802333777714
C=CC=CC=C(C=COC(=O)CC=CCC)OCCCCN1CCN(c2ccccc2OC)CC1	5.653300000000005	0.10625345050884663	3.260115890664423
C=CC=CC=C(CCCN1CC(C)C1)C1NCCN(c2cccc(Cl)c2C)C1C	5.215620000000005	0.5894664850619049	4.016383240021954
C=CC=CC=C(CCCNCCc1c[nH]c2ccccc12)CNc1ccccc1	5.860900000000004	0.26982038123958313	2.7278658159756084
C=CC=CC=C(CNCCOC1=CC=CC2=NCC=C2C=C1)COc1ccc2c(c1)NC(=O)CO2	4.062000000000003	0.37580884922817426	3.8611711202949293
C=CC=CC=C(CNCCc1c[nH]c2ccc(F)cc12)CNC1=CC=C1	4.1510000000000025	0.44535850516442294	3.3209968740790448
C=CC=CC=C(COC=CC=CF)NCCC	3.625600000000002	0.4882047242031176	4.1077906203020955
C=CC=CC=C(Cl)C=CN=CN1CCC(N2CCNC(CO)CC2)CC1	2.5139000000000005	0.4058061762130299	4.321221791152249
C=CC=CC=C(OCNC1CN(c2cccc3ccoc23)CCC1C)C1=CC=C1	5.333600000000005	0.3765802103158742	4.366145450034164
C=CC=CC=C1CNCCN(CCCc2c[nH]c3ccc(F)cc23)C1	3.8134000000000023	0.7842275032312434	3.0510895923410253
C=CC=CC=CC(=CC=CNCCCN1CCNCC1O)c1c[nH]c2c(F)cccc12	3.7058000000000018	0.3482734988850582	4.143508312983295
C=CC=CC=CC(=CC=CS(=O)(=O)NCCCCCCCC1CNC2(CC=Cc3oc4cc(c[nH]c3-4)C=CC(=O)N2)N1)OCC1CCCCC1	7.026900000000007	0.0678196335022725	7.176681977099913
C=CC=CC=CC(=CNCCCN1CCNc2c(OC)cccc21)C(=O)NCC1CCC(C)(C(N)=O)CC1	3.887100000000002	0.17821158033337794	3.7375975053483623
C=CC=CC=CC(=O)C=C(S)N=CSCCCN1CCNc2cc1ccc2SC	5.430700000000004	0.09042285232855042	4.85337442527579
C=CC=CC=CC(=O)NC(Cc1ccccc1)C(O)C(O)CCN1CC(C)C1	2.0759	0.4034480285210224	3.7402302545487185
C=CC=CC=CC(=O)NCc1ccccc1CN1CCNc2c(CC)cccc21	4.5957000000000034	0.5140853313198023	2.8891171193234246
C=CC=CC=CC(Br)C(=COC)C(=O)NC1CCCN1CCCCCCC	5.087100000000005	0.14298100088950555	4.293472597927595
C=CC=CC=CC(Br)C(=COC)C(=O)NCC1CCCN1CCCCCC	4.739500000000005	0.14823013110489175	4.141146686996421
C=CC=CC=CC(C#N)=CC(=CC=CNS(=O)(=O)C1C(OC)=CN=C(OC)C1Cl)OC	3.220480000000002	0.22939118273155068	5.260647522354509
C=CC=CC=CC(C)(C)OCNCCN1CCNc2c(OC)cccc21	3.567800000000002	0.3807728087302302	3.4852633771975476
C=CC=CC=CC(C)(OCCCNCC(O)COC1=CC=COC1)c1ccccc1	4.001800000000003	0.35792306101812454	4.338946963676291
C=CC=CC=CC(C)CCNCC1CN2CCCC2CN1C(=O)C12C=C(OC)C1=C(OC)C2Cl	3.627600000000003	0.27385698070241404	5.116768881415753
C=CC=CC=CC(C=C(O)NCCN1CCNc2c(OC)cccc21)OCC(=O)Nc1ccc(-c2ccccc2)cc1	5.905400000000005	0.142467082609046	3.793018416656478
C=CC=CC=CC(CC)(CCCCC(=O)N1CCN2CCNc3c(cccc3OC1)CC2)C(C)(C)F	6.138400000000006	0.31159710892935855	5.849532692921296
C=CC=CC=CC(CC12CCC1CC2)N1CCN(c2cccc3ccoc23)CC1	5.802100000000006	0.5587810740073875	3.855536507646308
C=CC=CC=CC(CCC12C=NC=C1C2)N1CCN(Cc2cccc(F)c2F)CC1	4.888000000000005	0.5410980847786623	4.42493476208478
C=CC=CC=CC(CCCNCCOC1=CC=C1)(c1ccccc1)c1ccccc1	6.111200000000006	0.3250961470299536	3.1704598718990304
C=CC=CC=CC(CCN1CCNc2c(OC(C)C)cccc21)NS(=O)(=O)C=Cc1ccc(Cl)cc1Cl	6.659900000000007	0.2833285586917521	3.9622014948289968
C=CC=CC=CC(CCN1CCNc2c(OC)cccc21)NC(=O)C=Cc1ccc([N+](=O)[O-])cc1[NH]	4.636400000000003	0.20579624187684403	4.07803800843696
C=CC=CC=CC(NC(=O)c1cc2ccccc2c(=O)[nH]1)OCCN1CCNc2c(OC)cccc21	3.8397000000000023	0.2977645564005651	3.802727783932956
C=CC=CC=CC1(C2=CC(=O)NC2CCN2CCNc3ccc(cc3OC)CC2)C=CC=C2OCOC2=CO1	4.133300000000004	0.4903195982972013	6.110412062423706
C=CC=CC=CC1(CCN2CCNC2)C=Cc2ccccc2O1	3.382200000000002	0.815440472904989	4.104357097286857
C=CC=CC=CC1(c2ccccc2)C(=O)CC(C)(C)c2c1c(O)n(CCCCN1CCNc3c(OC)cccc31)c2O	6.455100000000008	0.19271390967596902	4.180948210970168
C=CC=CC=CC1(c2ccccc2)C(=O)N(C)C(=O)N1CCCN1CCNc2c(OC)cccc21	4.405100000000003	0.43281606160112596	3.856544979862533
C=CC=CC=CC1=C(CCN2CCCN(N(C)C)C(=O)C=CCCC3=CNC32)CC=C(C#N)N1	3.490280000000001	0.5667990872048504	5.3970192723267605
C=CC=CC=CC1=CC=CNC1=CCCCNCCOC1=CC=C1	4.052100000000003	0.4445878227338247	3.884295001792216
C=CC=CC=CC1=NC2CC(C)CC3(CCC3)CN(C)CC2OC=CC=C1	5.095100000000005	0.6496069914165127	5.7709462375234475
C=CC=CC=CC1C(=O)N(CCCCNCCC(F)c2ccccc2OCC(F)F)C(=O)CC1=CC=COC	5.861000000000006	0.11475443954963477	4.495844604218602
C=CC=CC=CC1C(C)=NN(C)C(=O)C1=NCCN1CCNc2c(OC)cccc21	3.130600000000001	0.7053280718001173	4.151991221304607
C=CC=CC=CC1CC(c2cc3ccc(F)cc3s2)CCN1CC(O)C1C=CN(S(C)(=O)=O)C1	4.652800000000005	0.533974748528921	4.917633790734428
C=CC=CC=CC1CN(CCCCNC2CCN(c3ccccc3-c3ccco3)C2)S(=O)(=O)C1=CC=COC	5.499100000000006	0.20210292729149323	4.4928772832210155
C=CC=CC=CCC1CC(F)CN1C=O	2.2437000000000005	0.5020589810377691	4.6090790319322394
C=CC=CC=CCC1CCC(CNCCCNC(=O)C2=COC2)CC1	3.4913000000000016	0.4455049993699148	3.209843543868951
C=CC=CC=CCC=CC(=O)C1(C)CCNCC1CC=O	3.005000000000001	0.42391966851215146	4.554318682377777
C=CC=CC=CCCC(C#Cc1ccc(N)nc1)COC(=O)C(=C)c1ccc(-c2ccccc2F)cc1	6.7728000000000055	0.14675271161894363	3.7395741809962395
C=CC=CC=CCCCNC(=O)COc1ccccc1N1CCNCC1CNC(=O)CC1C=CC=COCC1	3.6511000000000013	0.24936825335566157	4.197040695495746
C=CC=CC=CCCN(CCN)CCCCCNC(=O)C1=CC=COC1	2.692400000000001	0.3695862689805895	3.480127951002122
C=CC=CC=CCN1C2CCCC1CC(CN1CCNC3=C1C=COC3)C2	3.5786000000000024	0.7264589284807764	5.25054635952324
C=CC=CC=CCNC(O)=NCc1ccccc1CN1CCNc2c(OC)cccc21	4.429300000000003	0.3193252312235067	3.3092913959100896
C=CC=CC=CCc1c(CCCCCN2CCNC3(NOC=CC=C(F)CO3)C2=CC)[nH]c2ccc(F)cc12	6.242000000000006	0.24784994699173035	5.537316766843767
C=CC=CC=CN(C=CC12CC(=C)C(=CO1)C=C2OC)CCN1CCN(c2ccccc2F)CC1	5.162400000000005	0.43598537840668744	5.111081749916108
C=CC=CC=CN(CC1=CC=CCN1CCNc1ccccc1OC)C(=O)c1ccc2ncccc2c1	5.809300000000006	0.3425029544802122	3.3470315600043126
C=CC=CC=CN(CCN1CCCc2c(OC)cccc21)C(=O)C12CC3CC(CC(C3)C1)C2	5.748700000000007	0.47686868797097026	4.3777850898633766
C=CC=CC=CN(CCN1CCNc2c(OC)cccc21)C(=O)C1CCCN1C(=O)C1CCCCC1	4.582900000000004	0.5113191722106059	3.758018020619348
C=CC=CC=CN(CCN1CCNc2c(OC)cccc21)C(=O)COC([O-])NC(=O)c1ccccc1[N+]=O	1.8358000000000008	0.3015213238506141	4.463654422421568
C=CC=CC=CN(Cc1ccccc1Br)C(=O)CC1CCN(CCCC=O)CC1	5.114800000000004	0.2622606294660198	3.1442858668409652
C=CC=CC=CN(O)CCNCCCCCCN1CCNC2C(C=O)CCC21	2.3348000000000013	0.18307896214249494	4.570863259150952
C=CC=CC=CN1C(CC(C)C)CC(=O)NCC1CN1CCCCC1CN1CCCCC1	4.1879000000000035	0.5436726667974744	4.329916880890172
C=CC=CC=CN1CN(Cc2ccccc2I)C(=O)C12CCN(CCNC=O)CC2	2.729400000000001	0.2356839912124327	3.98791037736059
C=CC=CC=CNC1(O)CC(F)CNC2COc3ccc1cc3NCCN(CC)CCCO2	2.8676000000000013	0.39761535370762924	6.2796486447267155
C=CC=CC=CNC=CCC(=O)CCCN1CCC2CN(CC(C)C)CN2c2ccccc21	5.0994000000000055	0.4505574964729006	4.050210189191973
C=CC=CC=CNC=c1cc2ccccc2cc1=CNCCN1CCNc2c(OC)cccc21	3.691600000000002	0.34153114874428225	3.6974504770384016
C=CC=CC=COC(C#N)=C(C=CC(=O)NC1CCNCCC23CCC2CNC(=C(O)C=O)N3C1)c1cccs1	3.6596800000000016	0.11833831751468579	6.112594351530999
C=CC=CC=COC=CCC(=O)N1CCCC1CN1CCCC1	3.249500000000002	0.50890808087047	3.690424474203181
C=CC=CC=COCC(=O)N1CCC1	1.4911999999999999	0.48879540635888447	3.1224995206033803
C=CC=CC=COCCNC(=O)CCCCCNC(=O)C12C=C(I)C(=C1OC)C2OC	3.2997000000000014	0.14367523941422145	5.0903970455847
C=CC=CC=COc1ccccc1CCC12CCNCC1N1CC(C)NC2C1	3.2781000000000002	0.5631132338491823	5.662989925087128
C=CC=CC=CS(=O)(=O)N(C)CCCCCCN1CCNc2c(OC)cccc21	4.005000000000003	0.4097576559630772	3.2588752404705694
C=CC=CC=CS(=O)(=O)NCCCCN1CCNc2c(OC)cccc21	2.882600000000001	0.4846100988072166	3.198883751417923
C=CC=CC=CS(=O)(=S)NCCCCN1CCNc2c(OC)cccc21	3.214100000000002	0.4722060232199601	3.8655502319006914
C=CC=CC=CSC1=CNC(=O)NCCN(CCNc2ccccc2OC)N(CCc2ccccc2C)CCCC1	6.490820000000007	0.2514829739752803	4.16466865688147
C=CC=CC=CSC1C(=O)N(CCCCN2CCN(c3nsc4ccccc34)CC2)C(=O)CC1=CC=CC	5.817600000000007	0.20047347354033426	4.118872324519469
C=CC=CC=CSC=CC(=O)NCCCN1CCNc2cccc1c2OC	3.936200000000002	0.3630011052779221	4.164415746479447
C=CC=CC=Cc1ccc(F)cc1C=CN1CCNCC1NC1=CC2CC3=C1CC(C3)N2C	4.433300000000003	0.6092911031913814	5.903996117537092
C=CC=CC=Cc1ccccc1C(=O)N1CCC(F)C1NCC1=CC=CC1	4.4280000000000035	0.7262106049605794	4.223622255355187
C=CC=CC=Cc1ccccc1C(=O)NC1=CC=CNC1=CC12CCCN1CC2	4.294800000000003	0.7180512924633633	4.163797313707552
C=CC=CC=Cc1ccccc1C(=O)NCCCCNC12COc3cc1cc(OC)c3C2	4.394200000000003	0.40996359045378045	4.647524025274349
C=CC=CC=Cc1ccccc1C=CC(=O)N1CCN2Cc3ccc(OC)c(c3)NC1C2	4.559800000000003	0.5422885932891893	5.125976934835318
C=CC=CC=Cc1ccccc1C=CC(=O)NC(CC)OCCCN1CCN(c2ccccc2OC)CC1	5.545000000000005	0.1548630088708965	3.4137053315124763
C=CC=CC=Cc1ccccc1NC(=O)NCCC12C(=O)CCC1NCN2C	2.9164000000000003	0.6361551745511523	4.226989858889888
C=CC=CC=Cc1ccccc1NN=NCC12CC(CCC1N1CCN(CCO)C1)C2C	4.593300000000004	0.32044385998628333	5.532796289674026
C=CC=CC=Cc1ccccc1OCC(=O)PNCCCC1=CN(CCCC)C(=O)c2cccc1c2	6.607700000000007	0.169201048630103	4.753265053781484
C=CC=CC=Cc1ccccc1ON(C)CCNCCC1CCC(CNC(=O)c2ccc(Cl)cc2)C1	6.147000000000006	0.18288236387888496	3.7730742609686327
C=CC=CC=Cc1cn(-c2ccc(Cl)cc2N=CN2CCNCC2)c(=O)cc1C=CNC(=O)CCc1ccccn1	4.926000000000005	0.19446056496028047	3.787136755968575
C=CC=CC=Cn1c(N2CCC(F)C2NCC2=CC=CCC=CC=N2)nc2ccccc2c1=O	4.544100000000003	0.6202056896539095	5.21505904749967
C=CC=CC=NC(C=C1CC=C2C=COC2C1)=NNCCCCCCN1CCCN2C=CC3=CNC21N=CO3	4.457800000000003	0.13518851269607893	6.859839180949463
C=CC=CCC(=CC=COC)OCCNCCCCN1C(=O)C2CCCN2C1=O	2.9757000000000016	0.20896049653956897	3.9409450081959134
C=CC=CCC(=CNCCCNCCNC=C=CC=COC)C=C1c2ccccc2C(=O)N1Cc1ccccc1	5.687500000000005	0.1049733641736772	3.9000325952525863
C=CC=CCC1CN(c2ncccn2)CCC1NC(O)=C1C=CC1	3.1229000000000005	0.6217335992900028	4.156240160023263
C=CC=CCN(C=C(Br)CC)CCNCCC1=NOC1	3.0428000000000006	0.4632009213132861	4.188055081105723
C=CC=CCN(C=CCc1ccccc1OC)c1cccc2cnccc12	5.548400000000005	0.49494968963287506	3.0151582890045256
C=CC=CCN(CCC)NCCCCN1CCN(c2ccccc2OC)CC1	3.5562000000000022	0.31824375539508437	2.8080519891071063
C=CC=CCN(CCCCCC(=O)N1CC2CCC(CC2)C1C)CCNC1=CC=COC1	4.645500000000004	0.33389245469757617	4.770801935234828
C=CC=CCN(CCCCNC1CC(c2ccccc2C(F)(F)F)CC1C)CCNC1CC=C(Cc2ccccc2)C1=CC#N	7.98248000000001	0.11410139638244482	4.678655371970939
C=CC=CCN(CCCc1c[nH]c2ccc(F)cc12)C1COc2ccc(OC)c(c2)C1	5.2961000000000045	0.47773381397889014	4.259308511825904
C=CC=CC[N+]1=CC=[N+](C)C1OCCN1CCOCC1	0.1710000000000007	0.4911252448306263	4.470807195223263
C=CC=CN(C)C=CC(=O)NCSCCN1CCN(c2ccccc2OC)CC1	2.769300000000001	0.2590925381802934	3.152238230140318
C=CC=CN(C=CCCNCCCCC(CC)c1ccc(OC)c(O)c1)c1ccccc1F	6.903500000000007	0.22776368329795038	3.649602381456594
C=CC=CN1CCCN(CCCNC(=O)c2ccc(Br)c(N)c2)CC1	2.858600000000001	0.4146893136046449	2.705378646794193
C=CC=CN1CCN(CCNc2ccccc2OC)CNCCc2cccc(F)c2CCCN2C3CCC2CC(C3)C1=O	5.055500000000005	0.4409496337640253	5.532938898075913
C=CC=CNC(C#CC1CCCCC1)=NC1(CC)CCCC2CCC1(OC=CCCNC1OCc3cc(OC)c(OC)cc31)O2	7.222100000000009	0.06399759817312982	6.2246319263557535
C=CC=CNC1=CCC2=C(C=CC1=COC)OCCN1CCCC1CC(O)(c1ccccc1)C2=CC=CC	6.178900000000008	0.35221892256943643	5.185890145739702
C=CC=CNN=CC=CC=CNCCCCNCCNC=CC=COC	2.5542000000000007	0.10564025582332466	4.133206210111434
C=CC=COCC(=CN=COC1=CC=CC(N(CC)CCNc2ccccc2OCO)C1)C1CCCN1	4.358500000000003	0.10055530411700446	4.8935032973084605
C=CC=COCCNCCOc1cc2cc(c1)CCC=CC2	3.4162000000000017	0.32793375791173435	4.099111129993863
C=CC=COc1ccccc1C1CCN(CCC)CC1	4.354500000000003	0.5629972611401637	2.622798288760137
C=CC=CSc1ccccc1NCCOc1cnco1	3.957300000000002	0.452446887924647	3.359756994869924
C=CC=Cc1ccccc1C(C)=CC=CS(=O)(=O)NCCCCN1CCN(c2ccccc2OC)CC1	5.333200000000005	0.2850746607809252	2.9987725614556915
C=CC=PN(CCCC1CNc2ccc(F)cc21)CCNCCCC1C=CN=CON1	4.081600000000003	0.31554182283471865	5.095668889765379
C=CC=c1c(NC2CCN(CC3C=Cn4cccccc3c3cc(F)ccc34)C2)cn(-c2ccccc2)c1=CC	6.2167000000000066	0.3203938229163609	5.581075379634337
C=CCC(=CC(Br)=COC)C(=O)NC1C(C)C(CO)C1CCCN1CCN(c2ccccc2)CC1	4.333200000000004	0.176926378974877	4.439369033828012
C=CCC(=CC=CCC12CC=NC(=N)SCC(CC1)NCC2)NCCC(=O)N(C)C(=O)NCCC1CCC(C#N)(CCCC)C1	6.701750000000007	0.11664601694821852	6.667552309554913
C=CCC(=CC=CF)N1C=C(c2ccccc2Cl)NC=C1CCN1CCOc2c(N)cccc21	6.199500000000005	0.26858868389325913	3.9061343106333775
C=CCC(=CC=CNS(=O)(=O)C1=CC=CCCN2CCN(CC2)c2ccccc2OC1)CCNCCCc1ccccc1CC	6.141700000000006	0.1484633173207254	4.815766312469281
C=CCC(=CCC1CCc2ccc(OC)cc2C1C)C(=O)NC1=CC=CNC=CC([SH]=O)CCNC1	4.178000000000002	0.2402812545641679	5.516605679951027
C=CCC(=CCNCCOC1C=CC=C(NS(C)(=O)=O)C1=C)Cc1c[nH]c2ccc(F)cc12	3.885900000000002	0.3240491884677894	4.130947590262887
C=CCC(=COC=COC)C1CCCN(CCc2ccccc2C)C1C	5.232220000000006	0.4469589975473752	4.081081580198162
C=CCC(C)C(O)C(O)C(O)C(O)NCCCCNCCNc1cc(N(C)C)ccc1OC	0.745800000000002	0.09477532168246483	4.194984315160088
C=CCC(C)COCOc1ccccc1	3.2517000000000023	0.38711758117621464	2.669202200456729
C=CCC(C=CCN(CC)CCCCCC(=O)N1CCCC1CCC)=C(C)C=CC	6.684700000000008	0.16934187390379557	3.7320067739872194
C=CCC(COOC(O)=C1C=C(C)c2ccccc21)N1CCN(c2ccccc2)CC1	5.045200000000005	0.28145424444936296	3.4804606206756024
C=CCC(COc1cccc2[nH]ccc12)CN1CCNC1=O	2.7642000000000007	0.7724029402194557	3.2532454184907307
C=CCC(Cl)C(O)=CC(=O)NCC1CCCN1CC	2.2123	0.32650600659618084	3.846097899763577
C=CCC(F)(C=CC#N)NCCNCCCCc1c[nH]c2ccc(C#N)cc12	3.8631600000000024	0.22611452822012293	3.75468715404356
C=CCC(Oc1ccccc1)C1CCNC1	2.6196	0.7654790957373937	3.1642531913758845
C=CCC(c1ccccc1)C1CCC2C1CCN2C	4.076600000000003	0.7328739833621323	3.8088401383394244
C=CCC1(CC=NC=C(F)c2ccccc2)CCNCCOC2C=CC=CC13N=C23	4.675800000000004	0.5519409373974591	6.171586800982233
C=CCC1(CNC2CCc3ccccc3O2)CCCCCNC(=O)C2C=CC=C3C2=NC31	4.115600000000003	0.6897817261537439	5.897898700649348
C=CCC1(Cc2ccc3c(c2)CC(=O)N3CC)CNCCOC2C=C3C=C(C1)N=C32	3.3576000000000015	0.7673587533587309	5.608773893915712
C=CCC1(Cc2ccc3c(c2)NC(=O)CN3CC)CCNCCOC2c3ccc(nc32)C1	3.620400000000002	0.7067521213448149	5.405413995119621
C=CCC1(Cc2cccc(NCCc3ncccc3C)c2[NH])CCNCCOC2c3ccc(nc32)C1	5.114420000000004	0.43587822964646017	5.527087830815132
C=CCC1(N2CCNCC2)COc2cccc(F)c21	1.8946999999999992	0.8420003407342419	3.603018308150169
C=CCC1(O)C=CC=C(c2ccc(OC3CCCC3=O)cc2)C(O)=NC=C1	3.917600000000002	0.7753990272383527	4.643250869961627
C=CCC1(O)COc2c(Br)cc3c(C(C)C)c(O)c(Cl)cc3c21	5.240800000000004	0.6962717964274477	3.918185771932894
C=CCC1(OCCN2CCN(c3ccc4c(c3)OCCO4)CC2=C)C=CC=COCC1	3.915200000000003	0.6185216070848623	4.123801195485408
C=CCC1=C2CN(c3ccc(Cl)cc3)C3=CCC(=NNC1)CC2=C3	4.5960000000000045	0.8164093533158051	4.75788444033423
C=CCC1=CC(C(C)(C)C)=CC=[N+]1	2.839100000000001	0.5729258209960844	4.499089859898936
C=CCC1=CC2CCC(C(N)=O)CCN2CCCC(N=CC2=CC=CC2)C=CS1	4.768800000000004	0.5236259845989503	5.332789518894685
C=CCC1=CC=CNC(=O)CN(CCC=N[SH](O)(O)C(C)(O)OC)CCN1	1.1527000000000007	0.15533217131080673	5.381779712824347
C=CCC1=CC=COCN(CCN=C(S)NC=C2C=CC=NC2=N)CC1	3.059570000000001	0.29075688618479517	4.849218098844558
C=CCC1=NC(C=O)=CCC1NCCCCNCCNc1c(OC)cccc1[N+](=O)[O-]	2.8469000000000007	0.12896872449238286	3.8557520542420365
C=CCC1=NOC(c2ccc(C(F)(F)F)cc2)C2(CC2)N1	3.7885000000000026	0.8610144348251627	4.157972308689985
C=CCC1C(CCNS(=O)(=O)C2=CC=COC2)NCCN1C=NS(=O)(=O)C=CC=CC	1.390100000000001	0.20278660860518619	5.168712974063045
C=CCC1C2CC(CC)NC12	1.949	0.6078431313966779	4.922355329894001
C=CCC1C2CCC(=O)CCC3CCC1N(CCC)C32	3.810800000000003	0.7271569982411653	5.063887442133668
C=CCC1C=CN2C(=O)CC=C(C)C2=Cc2ccccc2O1	4.056900000000003	0.7696483585752724	4.317281147377123
C=CCC1CC(c2cc3ccc(F)cc3s2)CCN1CC(O)C1=CC=COC1	4.995700000000005	0.6943978667885015	4.4371880454757395
C=CCC1CC(c2ccc3ccccc3c2)CCN1CC(O)COC1=CC(=COC)C(OC)=C1	5.299500000000005	0.384403827456626	4.122824910870838
C=CCC1CC(c2ccc3ccccc3c2)CCN1CC(O)COC1C=CC2=C(OC)NC2=C1	4.624900000000004	0.5370850019488117	4.566370329195966
C=CCC1CC(c2cccc(C(=O)NC)c2)CCN1CCCCC(=O)C1=C2NC(C)N=C2C=C1	4.123800000000004	0.40686408293076526	4.330801191438578
C=CCC1CC(c2cn(-c3ccc(F)cc3)ccc2=O)CCN1	3.388300000000002	0.878191519168605	3.6205985732150454
C=CCC1CC(c2noc3cc(F)ccc23)CCN1CCCCNS(=O)(=O)C1=CC=COC1	4.218400000000003	0.4092030391017406	4.172475657196195
C=CCC1CC(c2noc3cc(F)ccc23)CCN1CCCOC1=CC(=CC(C)=O)C(OC2CCOCC2)=C1	5.990100000000007	0.1984036411990391	4.304679870014753
C=CCC1CC(c2noc3cc(F)ccc23)CCN1CCOC1=CC(=CC)c2[nH]c3ccccc3c21	7.046900000000007	0.2863407458538875	4.086841484130089
C=CCC1CC(c2noc3cc(F)ccc23)CCN1CCOC1=CC2=C(C)C(=O)NC2=C1	4.335300000000004	0.6557974209280186	4.199685319164969
C=CCC1CC(c2noc3cc(F)ccc23)CCN1CCOC1=c2cc(C)[nH]c2=C1	3.3466200000000015	0.6106022421961325	4.240375080387166
C=CCC1CC2(CC=CC(F)=CC(=C)NS(=O)(=O)C(C)C)CCN1CCCCNC(=O)CSC1=C(C=CC1)C2	5.901800000000006	0.26351814087572456	6.372527704190382
C=CCC1CC2(c3ccccc3)CCCC(C2)NC1COC1=CC=C1	4.891500000000004	0.7473041511810898	5.154630703404424
C=CCC1CCC(O)CCNC1	1.3131	0.6108921894045504	3.492923027218774
C=CCC1CCCCC1C(=O)N1CCCC1CNC(=O)C(C)OC1=CC=COC1	3.309000000000002	0.6327157324504666	4.324301980351635
C=CCC1CCCN(CCC)CC1	3.074600000000002	0.6024416377985641	2.584447602632965
C=CCC1CCNC1(C)C=CC=COCCNCCCC1NC2=CC(=C)C=C21	3.738900000000002	0.20856260904209373	5.247119669407363
C=CCC1CCNCCOC2=CC=CC(C=Cc3cc(F)ccc32)CC1	5.348200000000005	0.7239381858292251	5.163748302197793
C=CCC1CN(C)CNC2=CC=COC(C=CO2)CP1	2.3863000000000008	0.6261466723032943	6.960844888689736
C=CCC1CN(C2Cc3ccccc3-c3ccccc32)CCN1C1=CC=CC1	5.356900000000006	0.6707135175458424	3.6959125998537434
C=CCC1CN(CCO)CCCC1CNC(=O)C(C)NCc1ccc(C)cc1	2.485920000000001	0.5398835015346958	3.427052050668859
C=CCC1CN(CCc2ccccc2-c2ccccc2)CCN1C1=CC=CC1	5.302200000000005	0.6101393373729235	3.213432951077852
C=CCC1CN(Cc2cccc(NS(C)(=O)=O)c2)CCN1C1=CC=COCCCN2CCCC12	3.402700000000002	0.5962456338212218	4.369096324508376
C=CCC1CN(Cc2ccccc2)CCC1CCNC(=O)C1C=C2C=CNN=C21	3.236200000000001	0.6702617443203854	4.256339298654061
C=CCC1CN(c2cccc3c2OCCO3)CCNC1C(F)COC1=CC(=CC)C1=C1C=C=CC=C1	5.204500000000005	0.42198517454308754	5.122394899653669
C=CCC1CN(c2ccccc2)CCN1CC=CCNC(=O)CC1=CC=CS(=O)(=O)N1	2.1464	0.5729673643928209	3.893241346691159
C=CCC1CN(c2ccccn2)CCC1NC(=O)C1=C(OC)C=CNC1	1.9862	0.7650120121103765	3.967196765229348
C=CCC1N(c2ccc(F)cc2)CC1(C=C1C=CC2SC=CC2C1=O)OC	4.286200000000004	0.5605156125123201	4.898666447362219
C=CCC1NCCCC1COC1=CN(S(=O)c2ccc(Br)cc2)c2ccccc2S1	5.843800000000004	0.48015703132684234	4.450317309855421
C=CCC1c2c(cccc2OC)CCC1NCC1CC1	3.6693000000000024	0.7971150667467727	3.3380925934243306
C=CCC1c2ccc(cc2NC(C)=O)OCCCN1CCCC1C2=COC(C(=O)NCC)C(C)=CC21	4.738000000000004	0.486054016449054	5.9056367653194854
C=CCC=C1C(c2ccccc2)=COC12CCNCC2	3.6824000000000012	0.8434695267548479	3.790174537757993
C=CCCC(=O)N(C)CCCNCCC1CCc2[nH]c3ccc(F)cc3c2C1	4.206300000000002	0.4754836774735446	3.190892538658944
C=CCCC(=O)NCCCCN1CCN(c2cccc3c2OCCO3)CC1	2.4424	0.5322639432642139	2.3941600416822286
C=CCCC(=O)OC1C=CC=CCCC(N(CCC)CCC)C1	4.651300000000004	0.45742765759416676	4.183946119658879
C=CCCC(C#CCNN)NNS(=O)O	-0.9811999999999985	0.12768121904754048	5.07527999682101
C=CCCC1CC(N2CCN(c3ccccc3OC(C)C)CC2)CCC1NC(=O)C(Cl)=CC(Br)=COC	6.2209000000000065	0.1426785224216965	4.237239624919953
C=CCCC1CCCCN1CC1CCOc2cc(OC)ccc21	4.382000000000004	0.7271121032523475	3.304162543573045
C=CCCC1c2c(cccc2OC)CCC1NCC1CC1	4.059400000000003	0.7628409125327528	3.389161511582472
C=CCCC1c2cccc3[nH]cc(c23)CCN(CC)N1C	3.900000000000002	0.8597472701868506	3.6371259221207595
C=CCCCC#CC12C=CC=CCC(CN(CCC)C1CC)C2	5.359100000000006	0.36249705988628217	5.371531987781034
C=CCCCC1(C(=O)NCCNCCNc2cc(Cl)ccc2OC)CCCC1	4.383000000000004	0.3350987886947443	2.637551775431895
C=CCCCC1C(=O)N(CCCN2CCC(c3noc4cc(F)ccc34)CC2)C(=O)N1C1(Cl)C=COC1	5.0045000000000055	0.14128034747814192	4.217449015740971
C=CCCCC1N(CCN(CF)CCC)CC1(C(=O)c1ccc(F)cc1C)c1ccc(F)cc1	6.073420000000007	0.15293052438637278	3.987945906650242
C=CCCCCC1(C)C=CC=CN2CC(NCC1CCCCNC(=O)C1C=CC=CC1)C2=C	5.645100000000006	0.3166272621183093	6.137449204355254
C=CCCCCCC(=O)NC1(O)C=C(OC)C1=COC	2.0019	0.29347429089277105	3.852476768408698
C=CCCCCNCC1NC=CC=C1Oc1ccccc1C=O	3.193200000000002	0.3956577145341618	3.5832986418266035
C=CCCCCNCCCNCCNC(C)C	1.9099999999999995	0.3404474977105556	2.3888713895328646
C=CCCCN1CCN(Cc2ccccc2)CC1	2.7704000000000013	0.5606484965201364	1.776760273597139
C=CCCCNCCCCN(CC)CCNC(C=CC#N)=CC(F)=CCl	4.2472800000000035	0.1812413610028293	3.6661239046375274
C=CCCCOC1=CC(OCC(O)CN2CCC(c3noc4cc(F)ccc34)CC2=C)C=C1NS(C)(=O)=O	3.7195000000000027	0.2882033960913842	4.7088661921187835
C=CCCN(C(=O)c1cnc(N2CCN(C)CC2)n1CC#CC)C1CC2CCC(CC)CC2C1	4.281400000000003	0.42460187720324866	4.416205856555204
C=CCCN(CC1CC1)C(C)CCCNC(=O)OCCC	3.5794000000000024	0.44194783720726594	3.0927986807414483
C=CCCN(CCCN(CC)C(=O)CC)CCNc1ccc(OC)c(OC)c1	3.642400000000002	0.46271836388133997	2.5187193789821904
C=CCCN(CCNCC1=CC=CNC(=O)OCC1)c1cccc2[nH]ccc12	3.7100000000000017	0.45817698745360474	3.7774749683024726
C=CCCN1CCC2c3c(cccc3C(N)=O)CCC21	2.465700000000001	0.8543138187751806	3.436740366703683
C=CCCN1CCC2c3cccc(OC)c3CCC21	3.3754000000000026	0.7667600892540511	3.2364632682412537
C=CCCNCC1Cc2c(OCCOCC)cccc2OC1=O	2.3453	0.3104190810019881	3.248772214522562
C=CCCNCCC1CCc2cccc(OC)c2C1	3.355900000000002	0.5986788008905769	2.8907494969613587
C=CCCOC1=CC(=O)C=C(O)C1=CC=CC(O)CNCCCN1CC(NC(C)C)C(=O)N1	1.0242000000000013	0.192389311032904	4.658657431531698
C=CCCOCCCN1CCN(c2cccc3cc(C#N)ccc23)CC1C	4.204780000000004	0.5203404675772471	2.981700038674539
C=CCCOc1cccc(SC)c1S(=O)(=O)NCCCCNC1CCc2ccccc2C1CC	5.520100000000006	0.20225575577064403	3.633906319021376
C=CCCOc1ccccc1C(=O)CCCC1CCCCN1	4.136600000000003	0.4231248711133246	2.812563447336885
C=CCCOc1ccccc1OCCNCC	2.6298000000000004	0.526999128490931	2.0062706634732095
C=CCCSc1ccc2c(c1)C1(CC2)NCCNCC1C	3.3252000000000015	0.5067190232205683	4.44421773508695
C=CCCSc1cccc(N2CCN(CCOc3ccc4[nH]c(C)cc4c3)CC2)c1	5.345520000000005	0.28684439363991354	2.5354957110598697
C=CCCSc1ccccc1N1CCNCC1	2.7644	0.4898992834463294	2.466771812609787
C=CCCc1cc(-c2ccc([S+](O)O)cc2)ccc1COP1(=O)C2=C(Cc3ccccc32)NC1C(O)CC1=CC=COC1	7.265600000000008	0.10199924311813847	5.183849883255642
C=CCN(C)C(=O)C(=O)NC1=CC=CC=CN=CN2CCNC1CCO2	0.33820000000000144	0.5605423092306658	5.919302438317718
C=CCN(C)C(=O)C(C)C=CC=CCC1CC(NCCOC2C=CC3=NCC=CC3=C2)C1=C	4.1959000000000035	0.2771999081552222	5.435953031761903
C=CCN(C)C(=O)C1(C)C=CC=CN2CCN3CC(C(=O)CC23)C1CNC(=O)Nc1cc(Cl)ccc1OC	3.353200000000001	0.5141767542493746	6.27992149689205
C=CCN(C)C1Cc2ccc(O)cc2C1	1.9771999999999998	0.7592369003581768	3.0268219040089885
C=CCN(C)C1Cc2ccc(O)cc2C1c1ccccc1	3.566600000000002	0.8649439106761584	3.1944153577363164
C=CCN(C)CCC1=CC=C(OCCCN2CCN(c3cccc4ccoc34)CC2C)C1C	5.317900000000005	0.342494369131289	4.046625778653685
C=CCN(C)CCC1=CC=C(OCCCN2CCN(c3ccccc3)CC2C)C1	4.325700000000004	0.41007049395499623	3.362159750682342
C=CCN(C)CCC=C1C=C(CN2CCN(c3ccccc3OC)CC2)N1C	3.038300000000002	0.6107662084453086	2.986088890816509
C=CCN(CC=C)CCCC=CC=C(O)C(CC)c1ccccc1OC	5.641100000000005	0.21500004522129823	3.49383772371284
C=CCN(CCC)CCCCNC(=O)c1ccc(F)c(Cl)c1	3.887100000000003	0.5224007413687285	2.1844012890909195
C=CCN(CCC)CCSC=Nc1cc(Cl)cc(Cl)c1OC	5.293000000000005	0.24488269592182407	3.3391727897214363
C=CCN(CCC1CN(c2ccccc2)CCN1)C1CCc2ccc(O)cc2C1	3.6060000000000025	0.7075613056076427	3.4230860253412105
C=CCN(CCCCC(=O)NCc1ccccc1)CCNC1=CC=COC1	2.9785000000000013	0.4145909183158113	2.8816901293161123
C=CCN(CCCc1c[nH]c2ccc(F)cc12)C1COc2c(F)cccc2C1	4.870400000000004	0.5906769986340551	3.2105807010521064
C=CCN(CCN1CCCCN(C(=O)C(C)c2ccccc2OC)C1C(C)C)Cc1ccccc1OCC(C)=O	5.3612000000000055	0.29578056812415765	3.711697707451073
C=CCN(CCNC1c2ccc(OC)cc21)C1CCCC(NC(=O)Nc2cccc(C)c2)CC1	5.007020000000004	0.3431459112732866	3.5799214571816718
C=CCN(CCNCCCC1(C)C=CC=CNS(=O)(=O)CCC1)c1ccccc1OC1CCOCC1	4.3960000000000035	0.3161417931804531	4.530889286804978
C=CCN(CCNCCCCC1C=CC(SC(=O)NC)=C1)c1ccc2cc1OCCC2	4.906400000000004	0.3566662955726037	4.856980819518212
C=CCN(CCOCC1CC1C1C=CC=COC1)c1ccc2c(c1)CCCO2	4.373000000000004	0.4693662443460037	4.308791999754393
C=CCN(Cc1oc2cc1OCC2)C1CCC(NC(=O)C2CCC(=O)N2C2CCCCC2=O)C1	2.7425000000000006	0.588904680536724	5.245113102606863
C=CCN1C(=O)CSc2c(OCCNCC3=CC=CC3)cccc21	3.166000000000002	0.5819625172689694	3.1090231336603473
C=CCN1C(=O)Cc2cc(C3=CC=CC(=O)NC4=CC=COC43)ccc21	2.6275000000000013	0.8562116484147516	4.017014406536866
C=CCN1C(=O)c2cc(F)ccc2N=C[SH]1CC1=CC=CS(=O)(=O)N1	2.3741000000000003	0.6208362315693033	4.80201518621688
C=CCN1C=CC=C(C)C1CNCCCCN1CC(=C)C1	2.5582000000000003	0.5192531506770269	3.8725015805301464
C=CCN1CC2Cc3c(cccc3OC)CC21	2.2802000000000007	0.7372923302579049	3.2945773301337145
C=CCN1CCC2=CN(CCC3C(=O)C(CC)N(CCOc4ccccc4[N+]3CC)C2=CC=CCl)CC1	5.006500000000005	0.40004548546849705	6.5031781988091915
C=CCN1CCC2C=C(c3c[nH]c4ccccc34)CCC21	4.221600000000003	0.8327962459608487	3.492282231185449
C=CCN1CCC2c3c(O)cccc3OCC21	2.1285	0.7913922464721094	3.464257706899806
C=CCN1CCC2c3c([nH]c4ccccc34)CCC21	3.458000000000002	0.8109956841607094	3.4048204061033918
C=CCN1CCC2c3c(cccc3C(N)=O)CCC21	2.0756	0.8415825954757186	3.377745039803025
C=CCN1CCC2c3c(cccc3OC)CCC21	2.9853000000000014	0.756729913913155	3.217640417733933
C=CCN1CCC2c3c(cccc3OC)CCC21C	3.3754000000000026	0.7697456996087622	3.701062988520974
C=CCN1CCC2c3c(cccc3OC)CCC2C1	3.2329000000000025	0.7708384949524476	3.1584439675419533
C=CCN1CCC2c3cccc(OC)c3CCC21	2.9853000000000014	0.756729913913155	3.166683908858193
C=CCN1CCC2c3ccccc3CCC21	2.976700000000002	0.6826560600131827	3.054485597267865
C=CCN1CCC2c3ccccc3OCC21	2.4229000000000003	0.7024648116492286	3.2191693943218738
C=CCN1CCCC1C1CCCOc2ccc(CCN3CCN(c4cccc5[nH]ccc45)CC3)cc2C(=O)N1	4.454000000000003	0.4446698285331209	4.029367346770675
C=CCN1CCCC1CCNC(=O)c1c(Cl)cc(NCC)cc1OC	3.5507000000000017	0.6569617041269075	3.0027826587443522
C=CCN1CCCC1CNC(=O)c1cc(Br)ccc1OC	2.837900000000001	0.8000339393830291	2.6460515153410977
C=CCN1CCCC1CNC(=O)c1cccc(CCC=O)c1OC	2.2069	0.5570042431631153	3.0018383635971606
C=CCN1CCCC1CNC(=O)c1cccc(CCCF)c1	2.9689000000000014	0.748942144529655	2.7775495050291923
C=CCN1CCCC1NC(=O)C1(O)CCC=CC(Cl)=C1OC	1.8883999999999994	0.7573988854425986	4.360571702309317
C=CCN1CCCC2CCc3cccc(OC)c3C2CC1	4.013100000000003	0.7779691101387431	3.0790180689595212
C=CCN1CCCC2c3c(cccc3OC)CCC21	3.3754000000000026	0.7697456996087622	3.1453731983111837
C=CCN1CCCCC(Oc2cccc3[nH]ccc23)C1	3.587200000000002	0.8600047527473976	2.8280358154633394
C=CCN1CCCN2CCN(c3cccc4ccoc34)CC2Cc2cc(O)ccc2CC1	4.305900000000004	0.6264003049276776	3.6321250037109234
C=CCN1CCCOc2cccc(OC)c2CCC1	2.8983000000000017	0.7809373074960909	2.650614392066254
C=CCN1CCCc2c(C)ccc(O)c2CC1C=C	3.2319200000000023	0.8403644044902221	3.392126470176823
C=CCN1CCN(CC2c3cc(Cl)ccc3C2c2ccc(F)cc2)CC1	4.511800000000004	0.7142434806248311	3.1504509190755003
C=CCN1CCN(CCC(c2ccccc2)c2ccc(Cl)cc2)CC1	4.665600000000004	0.666754112394747	2.475927752828351
C=CCN1CCN(c2cn(C)c3ccc(Cl)cc23)CC1	3.139700000000002	0.8044471095177524	2.3468680221120852
C=CCN1CCN(c2nc3sccc3n3cccc23)CC1	2.857000000000001	0.6948232539347226	2.7055590050475544
C=CCN1CCN1CCC(O)Cc1csc2ccccc12	2.913400000000001	0.7967542852231247	3.426909112536901
C=CCN1CCOC(c2ccccc2)C(c2ccc(Cl)cc2)C1	4.683100000000005	0.7557315591424836	2.9628176526430785
C=CCN1CCOC2Cc3c(O)cccc3CC21	1.7462	0.8057004585743375	3.4797108319351153
C=CCN1CCON(CN2CCN(c3cccc(Cl)c3)C2)CC1	2.1121999999999996	0.76596529335313	2.9213468912287137
C=CCN1CCc2c(O)cccc2C1	1.9363	0.7185635967352615	2.3556532779998296
C=CCN1CCc2ccc(-c3ccccc3)cc2CC1	3.9402000000000026	0.7581523254649936	1.9128456519755304
C=CCN1CCc2ccc(OCCN3CCN(c4cccc(Cl)c4Cl)CC3)cc2OC1	4.574800000000004	0.562388837233112	2.597480626679321
C=CCN1CCc2ccc(OCCN3CCN(c4ccccc4)CC3)cc2C1	3.431700000000002	0.6882775132264326	2.2000281192687794
C=CCN=C(S)NCCC1CNC2(CCCC2)C1	2.3602000000000007	0.3094668707342944	4.565286952446016
C=CCNC(=O)c1ccc(C)cc1CC=C	2.6393200000000006	0.7515761540231045	2.2715820417818975
C=CCNC(=O)c1ccccc1N1CCN(CCCCN2CC=C(c3ccccc3)C2=O)CC1	3.4304000000000023	0.4378726573702718	2.5901964770384005
C=CCNC12Cc3cccc(c3C1)N2CC1CC1	2.4871000000000008	0.7954864543531651	4.492878104037907
C=CCNC1C2CC3=CC=CC(C(N)=O)=CC3C1CCc1ccccc1C2	3.479700000000003	0.8079017336474544	5.120559421122219
C=CCNC1C2Cc3cccc(O)c3CC21	1.881	0.7545400075292023	3.8705201690265136
C=CCNC1C=C(c2cccc(N3CCNC3=O)c2)CC1	2.537600000000001	0.8156694828819475	3.377539629560859
C=CCNC1CC2=CCC1CC(Oc1ccc(F)cc1Cl)=C2	4.626100000000004	0.7991586491052847	4.737604194432415
C=CCNC1CC2c3c(cccc3C(N)=O)CCC12	1.9793999999999998	0.8093269473415431	3.7087320084401583
C=CCNC1CC2c3c(cccc3OC)CCC12	2.889100000000001	0.8210255602381406	3.554704112209331
C=CCNC1CC=C(c2ccccc2OCCCF)P(CO[N+](C)(C)C(=O)NCCCc2ccc3c(c2)OCO3)C1	5.832300000000005	0.08991978474861864	4.610077324690557
C=CCNC1CCC(CNC(=O)CC2CC2)CC1	2.2371	0.6803844299026749	2.3767249282543563
C=CCNC1CCC(c2cccc3c2OCCO3)O1	2.4110000000000005	0.8449021727151776	3.794018483026468
C=CCNC1CCC(c2cccc3c2OCCO3)OC1	2.4535	0.8568654077973215	3.5041971154856766
C=CCNC1CCC(c2ccccc2OCc2c(C)cc3cc2CNC3)C1	4.588920000000003	0.706992918748454	4.347623769455081
C=CCNC1CCC(c2nc3ccccc3s2)CC1	4.098100000000003	0.8476690080678475	2.3049341083596815
C=CCNC1CCC2=C(C1)NC(c1ccc3c(c1)CCO3)CC2	3.6282000000000023	0.8333031352382207	3.8553320985132764
C=CCNC1CCC2c3c(cccc3OC)CCC2C1	3.6693000000000024	0.8436898604342562	3.466582414683735
C=CCNC1CCC=C(C)CC=C(OC)C=CC1CO	2.9558000000000013	0.7591907745816783	4.6358241200984605
C=CCNC1CCC=C2c3c(cccc3CCN3CCOCC3)CCC21	3.4451000000000027	0.793891591068618	3.6635861918027732
C=CCNC1CCCC(c2c[nH]c3ccccc23)CC1	4.3598000000000035	0.6255636630203985	2.9634062419524305
C=CCNC1CCCCC(Cc2ccccc2)C1O	2.9244000000000017	0.6292684116147935	3.228294805642956
C=CCNC1CCCCc2ccc3ccoc3c2CC1	4.236000000000003	0.8432530718460199	3.5171206334491902
C=CCNC1CCCc2ccc(O)cc2Cc2cccc(OC)c2CC1	4.4047000000000045	0.802149442139884	3.3515451697639174
C=CCNC1CCN(C=NC2=COCCC(C=O)=CS2)C1	1.8997999999999997	0.35146204656157753	4.653070020481415
C=CCNC1CCN(C=NC2Nc3ccc(Br)cc3S2)C1	3.1285000000000007	0.47665335776674367	4.306350225327742
C=CCNC1CCN(CCOC(c2ccc(F)cc2)c2ccc(Cl)cc2)C1	4.435000000000003	0.6427567169985339	3.0833524328699795
C=CCNC1CCN(CNCCCc2c[nH]c3ccccc23)C1	2.4975000000000005	0.4922357917096092	3.04570257239998
C=CCNC1CCN(c2ccc3cc(OC)ccc3c2)C1	3.202700000000002	0.8523433291934908	2.6355809914776316
C=CCNC1CCSC(c2ccccc2)C1CC1CCc2ccc(O)cc2C1	5.525800000000006	0.633375294670051	4.095120608827733
C=CCNC1CCc2[nH]c3ccccc3c2CC1	3.190900000000002	0.6256002040009666	2.823134752353944
C=CCNC1CCc2c(-c3ccccc3O)ccc3c2C1Cc1ccc(O)c(O)c1-3	4.867500000000005	0.37316382074298393	3.6993492584144327
C=CCNC1CCc2c(O)ccc3c2C1Cc1cccc(O)c1-3	3.4949000000000026	0.7608350113233414	3.65466430748078
C=CCNC1CCc2c(O)cccc2C1	2.0251	0.7366291127849718	2.936056225501451
C=CCNC1CCc2c([N+](=O)[O-])cccc2[SH](CC)C1	3.0652000000000017	0.3796708999518151	4.5392946755527275
C=CCNC1CCc2c(c3ccccc3n2CCC)C1	3.6842000000000024	0.8184837310337963	2.90786051087313
C=CCNC1CCc2c(c[nH]c2-c2cccc(O)c2O)C1	2.7258000000000013	0.5152997211971571	3.4548159221207593
C=CCNC1CCc2c3ccc4c2OC(C4)C3C1	2.567800000000001	0.8212225751279127	5.05955261698302
C=CCNC1CCc2ccc(O)cc2C1Cc1cccc(O)c1C	3.8229200000000025	0.7332222135210156	3.463485536769279
C=CCNC1CCc2cccc(NC=NC=C)c2CC1	3.2933000000000012	0.3596946939104603	3.621928150130426
C=CCNC1CCc2cccc(OC)c2C1C	2.8891000000000018	0.8045034662678995	3.35091716529855
C=CCNC1CCc2cccc(OC)c2C1CO	1.8615	0.7804072004404612	3.3926982492689133
C=CCNC1CCc2cccc(OCCF)c2C1	2.6678000000000006	0.7826149437536724	3.0491075501657114
C=CCNC1CN(c2ccccc2)C2(CCN(CCCC(=O)c3ccc(F)cc3)CC2)C1=O	3.8567000000000036	0.4655168528098953	3.6883161750910887
C=CCNC1COCC2c3c(O)cccc3CCC12	2.2126	0.8178097444954524	3.882764735712885
C=CCNC1Cc2c(OC)cccc2C(c2ccc(Cl)cc2C)C1	4.879320000000004	0.7825028443904898	3.319328749438961
C=CCNC1c2c(Br)ccc3c2CC1CCO3	3.220600000000002	0.8642902069652576	4.570922615318555
C=CCNC=C1C(=O)Nc2ccccc2N=C1SCC1=CC=CC(=O)OC1	3.1008000000000013	0.35458508582305825	3.558267381956365
C=CCNCC1(O)C(=O)C2(CCN(CCCC(=O)c3ccc(F)cc3)CC2)C1Cc1ccccc1	3.8191000000000024	0.29199056749978014	4.077376255628218
C=CCNCC1C=CCC(c2cccc(O)c2)C1	3.217600000000002	0.6145245476315789	3.6440273999824537
C=CCNCC1CC=C(c2csc3ccccc23)CCC1	5.250500000000004	0.5868117153092628	3.097319396066169
C=CCNCC1CCCC(c2ccccc2)C1	3.7360000000000033	0.5989209455326845	2.8889427806831662
C=CCNCC1CCCc2cccc(C(N)=O)c2C1	2.0561	0.4823365526027826	2.9372648349566965
C=CCNCC1CCOC(c2ccccc2)C1	2.9299000000000017	0.62119407908107	3.1137489345293208
C=CCNCC1CCc2cccc(CC(N)=O)c2C1	1.5948999999999998	0.601247262844683	3.0951391939310557
C=CCNCC1CSC(c2ccc(Cl)cc2)C1	3.9098000000000024	0.641285986095514	3.5296539392388953
C=CCNCC1Cc2c(O)ccc3c2C1Cc1ccc(O)c(O)c1-3	3.0580000000000025	0.39635060237844727	3.8560810118824023
C=CCNCC1Cc2c(O)cccc2CO1	1.6090999999999998	0.5968696305803884	3.2854726165018047
C=CCNCC1Cc2c([nH]c3ccccc23)CN1CCCc1c[nH]c2ccc(O)cc12	4.489900000000004	0.2536827830450665	3.310189023042467
C=CCNCC1Cc2c(cccc2C(N)=O)CN1CCCCN1CCN(c2ccccc2OC)CC1	2.8988000000000023	0.3513996867138652	3.1760668371873937
C=CCNCC1Cc2c3cc(cc2OC)N(CC3)C1	2.0056000000000003	0.6456574602979727	4.347082155363852
C=CCNCC1OC(c2ccccc2)C2(CCN(CCCC(=O)c3ccc(F)cc3)CC2)C1=O	4.355600000000004	0.32177923019989063	4.029989888087654
C=CCNCC1OC2c3cc(c1c(OC)c3)Cc1ccccc12	3.535700000000002	0.6768717945464141	4.627176809048635
C=CCNCC1Oc2cccc3c2C1N(CCCCN=CC(C)=NC=CC(Cl)=CC=N)CC3	4.720270000000005	0.1906463800721439	4.816391770556519
C=CCNCC1c2c(cccc2OC)CCC1C	3.136700000000002	0.6354107917340877	3.354892819404661
C=CCNCC1c2c(cccc2OC)CN1CCc1c[nH]c2ccccc12	4.0515000000000025	0.46965018352274707	3.1535649626502718
C=CCNCCC1C(OCF)c2cccc(OC)c2C1c1ccccc1	4.607300000000004	0.526373353539469	3.8146436313023786
C=CCNCCC1C2=CC=CC(OC)=C(CCO2)C12CCc1ccc(O)cc1C2	4.423700000000005	0.554747651952626	5.471378500015913
C=CCNCCC1C2=CC=CC(OCCCCN3CCN(c4ccccc4Cl)CC3=O)=CC1CCO2	4.941400000000005	0.3179781629342471	4.755528056599071
C=CCNCCC1CCCCC(c2ccccc2)S1	4.569200000000004	0.6027167482181033	3.408482219290204
[truncated: 19,986 more rows]
