# Supplementary material for: MTMol-GPT: De novo multi-target molecular generation with transformer-based generative adversarial imitation learning
Source: PLoS Comput Biol. 2024 Jun 26;20(6):e1012229. doi: 10.1371/journal.pcbi.1012229 (PMC11233020; doi:10.1371/journal.pcbi.1012229)
Supplement: S1 Data — All datasets for each figure and table are structured in the supporting_data.zip file. (ZIP) [file pcbi.1012229.s002.zip › data/figS1-S11/S_figureS2-S5/results/sm_results/finetune_gail_num30000_e0.txt]

O=C1CCc2cccc(NCc3cccnc3)c2C1
Cc1n(C(C(C)C)C(=O)Nc2cccc(C=Cc3ccc4ccc(Cl)cc4n3)c2C)ccn1
CN(c1ncnc2[nH]ccc12)C1CC1
Nc1ncc(-c2cnn(C3CCNCC3)c2)c2scc(-c3cnc4ccccn34)c12
COc1ccccc1-c1cccc(CNc2ccc3c(c2)C(C)CCC3)c1
Cc1cc(-c2nc3cn(C)c(-c4nc5cc(F)ccc5s4)cc3[nH]2)cc(NC(=O)NCc2c(F)cccc2F)n1
O=[N+]([O-])c1ccc2c(c1O)CCN2C(=S)NCCc1ccccc1Cl
CS(=O)(=O)N1CCC(n2cc(C(=N)O)c(Nc3ccc(Cl)cc3)n2)C(c2ccc(Cl)cc2)C1
Cc1nc(N)c2ccc(-c3cncc(CN4CCCS4(=O)=O)c3)cc2n1
CN1CCN(C2CCN(c3ccc(F)cc3C#N)C2)CC1
NCC1OC(n2cc(Cl)c3c(NCc4cccc(I)c4)ncnc32)C(O)C1O
CNCCCCC(NC(=O)C(F)(F)Cc1ccccc1)C(=O)N1CCC(CC#N)(c2ccccc2)CC1
COCc1cc(C)c2c(N3CCN(C4COC4)CC3)c(C)c(I)n(C)c2c1
C=CCC1Oc2cccc(OCCCN)c2-c2cc(CC)ccc2S(=O)(=O)N1C(=O)Nc1ccccc1F
CC(NC(c1cccc(F)c1)c1cncs1)C(=O)NC(CC(=O)O)C(=O)OCc1ccccc1
CCC(NC(=O)c1cocc1Sc1ccc(OC)cc1OC)n1cncn1
CS(=O)(=O)N1CCc2c(c(-c3ccc(C(F)(F)F)c(Cl)c3)nn2CC(O)CN2CCC(CCNS(C)(=O)=O)(c3ccccc3)CC2)C1
Cc1ccc(CNCC(=O)N(c2ccc3ccccc3c2)C(C)C)cc1
c1cncc(-c2ncn(-c3ccc4c(c3)CCN4Cc3ccccn3)c2-c2ccc(N4CCNCC4)nc2)c1
Cc1ccc(F)cc1C1CC(NC2CCCc3cc(C(C)(C)C)cc(OCC(=O)O)c32)CCO1
Nc1cnc(-c2ccc(C3(c4noc(-c5cnn(C)c5)n4)CCC3)cc2F)cn1
C=CC(=O)Nc1cc2c(Nc3ccc(Br)cc3F)ncnc2cc1OCCNC(=O)CN(C)CC
CC1Cc2ccc(F)cc2N1C(=O)CNC(C)c1ccc(OC(F)(F)C(F)F)cc1
COc1ccc(N2CCN(CCCCNCC(O)c3ccc(O)c4[nH]c(=O)ccc34)CC2)cc1CC
CCCCCCCCCCNC(=O)Oc1cccc(I)c1
COc1cc(N)c(Cl)cc1-c1ccnc2cc(S(=O)(=O)Nc3nccs3)ccc12
O=C(Nc1c(Cl)cncc1Cl)N1CCN2C(=O)N(S(=O)(=O)c3ccccc3)C(c3ccccc3)C2C1
CCC(C)(O)C#Cc1cc2c(cc1C)C1CC(CC)=C(C)C(C)=C21
CC=CC(=O)Nc1ccc(S(=O)(=O)N2CC(c3ccc(C(C)C)cc3)C(N(C)Cc3ccc(OC)cc3)C2)cc1
Cc1ccc(CN(CC(C)C)C(C)c2ccc(-c3cc4c([nH]3)C(C3CCC3)N(C4CCCCC4)C(=N)O4)cc2)cc1
COc1ccc2sc(C(=O)N3CCC4(CCN(C(=O)c5ccco5)CC4)C3)nc2c1
CC1=CC2Cc3nc4cc(F)ccc4c(NCCCCCCc4ccccn4)c3C(C1)C2
CCC(=O)NC(C)c1ccc(OC2CCN(c3ccc(OCC4CC4)cc3)C2)cc1
CCOc1ccc(-c2cc(C(N)=O)c3[nH]c4cc(Cl)ccc4c3c2)cc1OC
Cc1cc(OCCCc2c(-c3ccccc3)noc2C(F)(F)F)ccc1-c1ccc(CC(C)(O)C(=O)O)cc1
CN1CC2C(C1)N(c1ccc(C(=O)NC3C4CC5CC(C3)CC4C5)cc1)C(=O)CC(C)(C)C2O
CCCOc1ccc(Cc2cc(C3OC(CO)C(O)C(O)C3O)c3c(c2C)CCC3)cc1
Cc1c(C#N)c(O)cc(Cl)c1CC(=O)NC(CC(C)C)c1cccc(Cl)c1Cl
CC(=O)c1cnc2ccc(-c3cnc(N)nc3)cc2c1NC1CCC(CCN(C)C)C1
Cc1ccc(-c2cc(N(CCCF)CCC(N)=O)c3cccnc3c2)cc1C
CCOc1cc(C(=O)O)ccc1-c1nc2c(C)nn(CC(C)C)c(=O)c-2n1
CC(C)c1ccccc1S(=O)(=O)n1ccc2c(-c3ccc(F)cc3)cc(N)nc21
C=CCN1C(=O)C(=CN2CCCCC2C(=O)O)c2ccccc21
CC(C)(C)OC(=O)NC(Cc1ccccc1)C(O)CNC1(c2ccccc2)CC1
CCCn1c(=O)[nH]c2nc(-c3ccc(S(=O)(=O)c4ccccc4)cc3)[nH]c2c1=O
CCN1c2ccc(C)cc2C(=O)N(C)c2cc(C)cc(C)c21
Cc1nc(-c2ccc(C(F)(F)F)cc2)nc(-c2ccc(Cl)cc2)c1CCOc1ccc(C#N)cc1
O=C(c1nc(-c2ccc(S(=O)(=O)N3CCOCC3)cc2)sc1F)N1CCC(N2CCCC2)CC1
CNCC(=O)N1C(=O)N(c2cccc(C(F)(F)F)c2)C2=C(C(=O)CC2)C1c1ccc(C#N)cc1C(O)=NCC#N
NC(CCC(=O)N1CCCC1B(O)O)C(=O)O
O=C(NC(Cc1cc(F)cc(F)c1)C(=O)O)c1nc2ccc(Cl)cc2[nH]1
O=C(Nc1ncc(N2CCCCC2)c2ccccc12)N1CCC(N2CCC(O)C2)CC1
O=C1NC(=O)C2(N1)C(c1ccc(Cl)cc1F)c1ccccc12
O=C(NCCCC1c2ccccc2-c2ccccc21)c1cnc2ccccn12
OC1(CNc2cc(-n3nnc(-c4ccccc4)c3C3CCCCC3)nc(NCc3n[nH]c4cccnc34)n2)CCOCC1
CN1CCSc2cc3c(Nc4ccn(CC(F)(F)F)n4)ccnc3cc21
O=C(NC(Cc1ccccc1)C(=O)NCCc1ccc(O)c(C(F)(F)F)c1)c1ccc(N2CCN(C(=O)C3CCCO3)CC2)cc1
CC(C)C(NC(=O)c1ccc2ccccc2c1)C(=O)NCc1cn(C(=O)N(C)C)c2ccccc12
CCC1(C(=O)Nc2ccc(OC(F)(F)F)cc2)CCCN1c1c(C)cnc2ccc(C#N)cc12
NC(=O)c1sc(-c2cccs2)cc1OCc1ccccc1OC(F)(F)F
N=c1cc2c(ccc(Cl)c3ccccc23)cc(C#N)[n+]2[nH]1
CCCC(=O)Nc1ccc(Oc2ccccc2)cc1
CC(C)(C)c1ccc(-c2ccc(-n3cccn3)c(=O)n2Cc2ccc(C(=O)Nc3nn[nH]n3)cc2)s1
CCNC(=O)N1CCCN(C(=O)C(CCC(=O)O)NC(=O)c2cc(N3CC(C(=O)O)C3)nc(-c3ccccc3OC)n2)CC1
COc1ccc(C2OC(CO)C(O)C(O)C2OC3C(O)C2C(C)C)cc1
CCC(CS(=O)(=O)CC1CCC(N(C)CCO)CC1)c1ccc(F)cc1
Cc1cnc2c(Cl)cc(-c3cccc(C(=O)O)c3)cc2c1NC(=O)C1CCC1
CC(C)(COc1ccc(-c2ccc3n[nH]c(Cc4ccccc4)c3c2)cc1)C(=O)O
Cc1n[nH]cc1CN=C(O)c1cc(NC(=O)c2cc(-c3ncccc3F)c(F)cc2Cl)n(-c2ccccc2)n1
CCCCN1C(=O)c2cccc(NS(=O)(=O)c3ccccc3Cl)c2NC1=O
Cc1cc(C(=O)N2CC(C)OCC2Cc2cc(-c3ccc(Cl)cn3)no2)ccc1C(F)(F)F
CC(C)(C)CCC(C(=O)NCC#N)NC(=O)C1(Cc2ccccc2)CCCC1
CCC(=O)Nc1ccc(Oc2nc(-c3cccc(C(F)(F)F)c3)c(C)nc2N)cc1
c1nc(CCNc2ccc3nc(C4CCCCCC4)n(Cc4ccc(N5CCC(F)(F)C5)cc4)c3c2)cs1
Cc1cc(C2CCC2)cc(C(C)C)c1NC(=O)Nc1ccc(C)cc1
CC(=O)NC(C)c1ccc(OC2CCN(c3cc(NC(=O)c4ccco4)cc(C(F)(F)F)c3)C2)cc1
Nc1ccc(-c2c[nH]c3cc(-c4nnc(N5CCC(N6CC(F)C6)CC5)n4C4CCCCC4)ccc23)cc1
Cc1ccc(C(=O)NC2CCC(NC(=O)c3cc(-c4cccc(OC(F)(F)F)c4)n[nH]3)CC2)s1
COc1cnc(C(N=C(O)c2cc(F)c3nc(C4CCOCC4)ccc3c2)c2ccc(C(=N)O)cc2)cn1
COC1CCC2(CC1)Cc1ccc(CC3CC3)cc1C21NC(=N)N(C)C1=O
CCC(C)(O)C#Cc1cc2c(cc1F)C1C(C1)n1c-2nc(C(N)=O)c1C1(C)CC1(C)OC
COC(=O)c1ccc(CN2C(=O)CCC2C(=O)NO)cc1
CNC(=O)C12CC1C(n1cnc3c(NC)nc(C#CC4CCOCC4)nc31)C(O)C2O
COc1cc(Cl)ccc1C1CC1CNc1cc(-c2ncnc3cc[nH]c23)ccc1C(F)(F)F
COCCC(NC(=O)C(CC(C)C)c1cccc(OC)c1)C(=O)NC1CC1
CCC(c1cnc2nc(N)nc(N)c2n1)c1ccc(OC)cc1
Nc1cnc(-c2ccc(-c3ccccc3S(=O)(=O)N3CCOCC3)cc2F)cn1
COC1CCC2(CC1)Cc1ccc(O)cc1C21N=C(N)N(CC(N)=O)C1=O
CC1CN(c2cnc3cc(Sc4cccc(C(=O)O)c4)c(=O)n(-c4ccc(Cl)cc4Cl)c3c2)CC(C)O1
O=S(=O)(NO)c1cnc(NC(=O)NC(CC2CCCN2C(=O)c2ccccc2)C(=O)O)s1
CC(Nc1c(C(=O)NCc2ccccc2)cnn1CCC(F)(F)F)C(CO)(CO)c1ccccc1
CS(=O)(=O)c1cc2c(cc1Nc1ncc(CC(N)=O)c(N)n1)CCC2
COc1ccc(N=C(O)Nc2ccc(C(C)(C)C#N)cc2)cc1-c1cnc2[nH]ccc2n1
Cn1cncc1C(OCc1cc(F)c(F)cc1F)N1CCN(CC2CCCC2)CC1
CCc1nn(-c2cc(F)c(C(N)=O)c(NC3CCCCC3)c2)c2nccc(-c3cncC)c12
CCC(NCC(Cc1cc(F)cc(C(=O)O)c1)C(=O)O)C(=O)Nc1ccc(C)cc1
NS(=O)(=O)OCC1OC(n2cnc3c(NC(=O)NCc4ccccc4CN4CCCCC4)ncnc32)C(O)C1O
CN(C)c1ccc2c3c(c(=O)[nH]c2c1)CCCN3
Nc1ccc(C=C2SC(=S)N=C2O)cc1
Cc1ccc(N2CC3CN(c4ccc(C#N)cn4)C3C2)nc1
CC(C)(C(=O)N=C(N)N1CCOCC1)c1ccc(OCc2cc(Cl)cc(Cl)c2)cc1
O=C(O)C(Cc1ccc(Nc2cc[n+]([O-])cc2F)cc1)Sc1ccc(Cl)c(Cl)c1
OC(=NCc1ccc(F)cc1F)C1(O)CCCCC1
N=C(NCc1c(Cl)ccc(Cl)c1F)c1ccc(Cl)cc1N
CCCCOC(=O)c1ccc(C(=O)N2CCC(OC(=O)N3CCCc4ccc(CCC)nc43)CC2)cc1
CC1=CC(C(=O)O)OC2(C(=O)CCCC(=O)O)c3c(Br)cc(Br)cc3CCC2N1
Cc1ccc(-n2nc(C3CCN(Cc4ncco4)CC3)cc2N=C(O)c2cnn3cccnc23)nc1
N=C(N)c1cccc(CNC(=O)c2ccc(-c3ccc(CN4CCOCC4)cc3)cc2)c1
CC(=O)NC(C)CN1C(=O)C(NC(=O)C(Cc2ccccc2)NC(=O)C2Cc3ccccc3Oc3ccccc32)CCc2ccccc21
CN=c1[nH]c(C(F)(F)F)nc2c1cnn2C1CC2C(F)CC212C(=O)O
CC(C)NC(=O)c1cn(C)cc1C(=O)Nc1ccc(C(=O)O)cc1Nc1cncnc1
O=C(Nc1ccc(OC(F)(F)F)cc1)N1CCN(C2CCC(c3ccccc3)CC2)CC1
CCN1CCN(CC2CC2c2cccc(-c3cc(Cl)cc(CN(C)C)c3)c2)CC1
NC1CCC(Nc2nc(N3CC4CCC3C4)ncc2-c2nc(C3CC3)ns2)CC1
Nc1ncnc(N2CCC(c3nc4ccccc4[nH]3)CC2)c1Cl
CCC1(c2cccc(C(N)=O)c2)C2Cc3cc(O)ccc3CC2(C)C1CCCN1CCc2ccccc2C1
Cc1ccccc1NC(=O)N1CCC(C)(N2CCC(N3C(=O)C(NC(=O)CC(C)NC(=O)c4ccc(C(F)(F)F)cc4)C3C)CC2)CC1
COCC(N=C(O)Nc1cc2[nH][nH]c(=N)c2cn1)c1ccc(Cl)cc1
Cc1c(C)c2ccc(OCc3ccc(OCc4ccccc4)cn3)cc2oc1=O
CC(CC#N)Nc1nc(SCc2ccccc2S(N)(=O)=O)cn(C)c1=O
C#CCOc1c(OC)cc(CC(=O)O)cc1-c1ccc(C(F)(F)F)cc1
O=C(O)CCCCOc1cccc2c1CCC1(C2CCCCC2)NC(=O)NC1=O
Cc1ccc2nc(Sc3nnc4cc(-c5nc(N)nn5C(C)C)n(C)c4n3)sc2c1
CN1CCC2(C)c3ccc(O)cc3CC1CC(c1ccccc1)C2NS(=O)(=O)N1CCOCC1
C=CCn1c(=O)c2[nH]c(-c3ccc(OCC(=O)Nc4cn(C)cn4)cc3)cc2n(CC)c1=O
Cc1cc(Cl)ccc1-c1nc2c(C)nc3ccc(Br)c(Nc4cncnc4)c3n2n1
O=C(O)C1CCCCC1c1nc2cc(Cl)ccc2n1C1CCCCC1
CC#Cc1nnc2ccc(-c3cc(Cl)c(OC)cc3C)nn12
NS(=O)(=O)c1ccc(CC(=O)O)cc1
COCS(=O)(=O)c1cc(Cl)cc(C(OCC2CN(C(=N)N)CC(N)C2C(=O)NO)C2CC2)c1
CCN(CC)CC(C)n1cc(C(=O)c2cccc(C)c2)c(Cl)c1CN1CCC(N(C)C)C1
COc1ccc2[nH]cc(CCn3ccnc3)c2c1
Cc1cnc(C(=O)N(C)C)nc1-c1ccc(OC(C)C)cc1
c1cc(CCCc2c[nH]cn2)cc(N2CCN3CCCCC3C2)c1
CNC(=O)c1c(-c2cc(OC)cc(F)c2)oc2cc(N(C)S(C)(=O)=O)c(-c3ccc4c(n3)-c3cc5c(F)cccc5n3C(C4)C(C)O4)cc12
O=C(O)Cc1ccc(-n2ccc(C(=O)C=Cc3ccc(OC(=O)N4CCCC4)c(C(F)(F)F)c3)n2)cc1
Cc1ccc(Oc2cccc(-c3c(-c4cccc(C(=O)O)c4)no3)c2)cc1
CC(Cc1c[nH]c2ccccc12)(NC(=O)C(NC(=O)OCc1ccccc1)C(Cl)C(=O)O)C(=O)OC1CCCCC1
Cc1ccccc1-c1nnn(CC2CC2)c1C(=O)NC1CCC(C2CCN(CC(=O)C3CC3)CC2)CC1
COc1ccc(NCc2cccc3cccc-3n2)cc1OC
O=C(Nc1c(C(O)(C(F)F)C(F)(F)F)ccc2ccccc12)N1CCCC1
O=C(CC1CCCCC1)N(CC(=O)O)C1CCCCC1
CCc1nn(C)c(CC)c1NS(=O)(=O)c1ccc(-c2ccc3cnccc3c2)cc1
CC(C)NCc1ccc(-c2ccc(S(=O)(=O)C(F)(F)F)cc2)cc1
CCN(Cc1c(C(F)(F)F)nc2n(-c3c(C)cc(C)cc3C)c3ncccc3n12)CC1COCC1
COc1ccnc2c1c(-c1ccn[nH]1)nn2Cc1ccc(C#CCC(=C)NO)cc1
Oc1ccc(-c2cnc3ccc(O)cc3c2)cc1
CC(=O)NC(C)c1ccc(OC2CCN(c3nc(N4CC(C)OC(C)C4)ncc3Cl)C2)cc1
Cc1ccc(C2(O)CCN(C3CNC(C(=O)N4CCSC(C)C4)C3)CC2)cc1C
CC1CC2CSC(=N)NC2(c2cn(C(N)=O)c3ccccc23)CO1
CC(C)CC=CCC1CC(COC(=O)Cc2ccccc2)OC1=O
CC(C)Nc1cc(-n2ncc3cc(C#N)cnc32)ncc1C(O)=NCCCN1COCC1
COc1cc(C(=O)N2CCC3[N+](Cc4cn(C)cn4)CCCC3C2)ccc1NCc1ccc(F)cc1
CC(C)N1C(=O)C(NC(=O)C(Cc2ccccc2OC(F)(F)F)NC(=O)c2ccc(C(=O)O)cc2CO)CCc2ccccc21
N=C(N)Nc1ccc(NC(=O)c2ccc(C(CC(=O)Nc3ccccc3N)C(=O)N(C3CCCCC3)C(CO)C(O)=NCc3ccc(Cl)cc3)c(Cl)c2)cc1
Cc1cc(C)cc(-n2cc3c(n2)c(NC2CCCC(N)C2)nc3C(C)(C)CN2CCCC2)c1
CCCCn1c(=O)[nH]c(=O)c2cn(-c3ccc(OC(C)(C)C(=O)Nc4ccc5c(c4)OCCO5)cc3C)nc21
Cc1cnc(C)nc1-c1cc(N2CCC(C(=O)NCc3ccc(F)cc3F)CC2)cc(-c2ccccn2)n1
NC(=O)c1cc(-c2ccccc2)c(-c2ccc(F)cc2)cc1-n1ccc2ccc(F)cc2c1=O
Cc1cc(CCC(=O)c2cc(C)ccc2OCC(=O)O)ccc1OCC(=O)O
CCOC(=O)c1cc2c[nH]c(=O)c(NC(=O)c3ccccc3Cl)c2[nH]1
N#Cc1ccc(C2N=C(O)N(c3cccc(F)c3)C3=C2)cc1
CN1C(=O)CC2(N=C1N)c1cc(-c3cccc(Cl)c3F)ccc1OC1CCC12
CC1(c2ccccc2)CCN(C(=O)NC#Cc2ccccc2)CC1
CSc1nc(-c2ccc(-c3ccnc(Cl)c3)cc2)nn1CCCO
COCC(C)n1nnc2c(N3CCOCC3)nc(-c3cncc(NC(C)=O)c3)nc21
CCC(C(=O)NC(CC(=O)O)C(=O)CSCc1ccccc1)n1ccnc(NC)c1=O
CCC(=O)NCCI(=O)NCCOc1c(-c2ccc(Cl)cc2)oc2ccccc12
COc1cc(N(C)Cc2ccccc2)ccc1-c1cnc2nc(N)nc(N3CCC(C(=O)N4CCN(C)CC4)CC3)c2c1
CN(CC(Cc1ccc(Cl)cc1)C(=O)N1CCN(C2(CNC(=O)Cc3ccccc3)CCCCC2)CC1)C(=O)C(N)Cc1ccc([N+](=O)[O-])cc1
CC(C)C(NC(=O)C(Cc1ccc(C(F)(F)F)cc1)NC(=O)C(CC(C)C)NC(=O)OCc1ccccc1)C(=O)NO
CC(C)N(CCCCCCCCNC(=O)c1ccccc1)C1CCCCC1
Cc1ccc(S(=O)(=O)Nc2ccnc(NCCc3ccccc3)c2)cc1
CB1OC2CCC3=CCCC3(C)CCCC23C=C1CC=C1C(O)CC1CO1
Clc1ccccc1N1CCN(CCCCNCc2csc2)CC1
OCC1CN(Cc2cnc3ccc(Oc4ccc(C(F)(F)F)cn4)cc3c2)C1
CC(C)CC(NC(=O)C(CCCNC(=N)N)NC(=O)C(C)NS(=O)(=O)Cc1ccccc1)B1OC2CC3CC(C3(C)C)C2C(O)C(=O)O1
CCc1nc(N)ccc1CNC(=O)Cn1c(Cl)ccc(NCc2ccccc2)c1=O
Cc1cccc(N=C(O)c2cccc(C#Cc3cccc(C(C)(C)C)c3)c2)c1
CS(=O)(=O)N1CCc2nc(-c3ccccc3Cl)cc(NC3CC4(CCC4)C3)c2C1
Cc1cccc2ccc(Cn3c(O)nc4ccccc4c3=O)cc12
N#Cc1cccc(CC(=O)N2CCC(NC(=O)Nc3ccc(OC(F)(F)F)cc3)CC2)c1
Cn1cc(-c2ccc(-c3c4c([nH]3)COC(CC[N+](=O)[O-])=NO4)cc2)cn1
CC1(C)CCN(Cc2cccc(S(C)(=O)=O)c2)CC1
COc1c(C#N)c(O)c(I)c(Cl)c1C=NOCCN1CCC(C(=O)OC(C)c2ccccc2)CC1
CC(C)N1CC2CCC1CC(Nc1cncc(-n3ccc4ccccc43)n1)C2
C#Cc1cccc(Nc2ncnc3cc(-c4ccccc4C)cnc23)c1
CC(C)C(NC(=O)OCc1cnnn1)C(=O)NC1=O
CC1(C)c2n[nH]c(N=C(O)c3cccc(C(=O)c4ccc(N5CCC(N)CC5)nc4)c3)c2C2(COC2)C1
CC(=O)NC1CCN(c2cncc(-c3cnc4c(c3)C(c3ccc(C#N)cc3)C(N)=O)c2)CC1
CNC(=O)c1n[nH]c2cc(NC(O)=NC(C)c3ccc(Cl)cc3)ncc12
CC(C)N1CCC(Oc2cc3c(Nc4ccc(NS(=O)(=O)c5cccc(C(F)(F)F)c5)cc4)ncnc3cc2O)CC1
CCC(O)=NCC1CCC(NC(=O)c2cc(C(F)(F)F)cc(C(F)(F)F)c2)(c2cccc(C)c2)CC1
NS(=O)(=O)c1ccc(-n2cc(CSc3ccc(F)cc3F)nn2)cc1
CN1CCN(C2CCN(CCC3CCN(Cc4ccc(Cl)cc4)CC3)CC2)CC1
COc1ccc2c(c1)c(C(=O)c1ccc(O)cc1)c1ccccc1n2Cc1cccc(N2CCN(C)CC2)c1
CN(C)c1cccc(Cc2cnc3cc(O)ccc3n2)c1
Cc1cc(C)c(-c2n[nH]cc2C(=NNC(=O)Oc2cccc(C)c2)c2ccccc2)cc1
Oc1ccc(C=CCc2ccccc2OCCCCN2CCCCC2)cc1O
COc1cccc2nc(NC(C)c3cccc4ccccc34)ccc12
CCc1ccc(-n2cc(C)cc(OC(C(=O)O)C(C)(C)C)c2=O)cc1
CCS(=O)(=O)c1ccccc1N1CCN(C2(CNC(=O)C3CC3)CCN(C(=O)C(C)(C)c3ccccc3)CC2)CC1
Cn1cc(-c2ccc3c(c2)Cc2cnc(Nc4ccc(N5CCN(C6CCCCC6)CC5)cn4)nc2N3)cn1
CC(=NOCCO)c1ccc2[nH]cc(CCn3cncn3)c2c1
CC(C)CCNCc1ccc(-c2ccc(S(C)(=O)=O)cc2)nc1
CClc1ccc(NCCC2CN(Cc3cnc4ccccc34)C(=O)C2CCc2ccccc2)cc1
CCn1cc(-c2ccc(C(F)(F)F)nc2)c(-c2cccc(-n3c(C)nc4cnccc43)c2)n1
COC(=O)Nc1nc2cc(C3(O)c4ccccc4C(=O)N3c3ccc(Cl)cc3)ccc2[nH]1
COC1CNC(C)CN1CC(=O)N1CC(C)(C)c2cnc(Cc3ccc(F)cc3)cc21
NC(CC(=O)N1CC(=O)Nc2cc3c(=O)[nH]cc(=O)nc3cc2C1CCC(=O)N(CCCN(C#N)C(=O)O)CC(=O)O
CC(C)(Cc1cc2ncnc(Nc3ccc(Br)cc3)c2cn1)C(=O)O
CCCOc1ncccc1C1=NNc2cc(N)ccc2S1
COc1cc(-c2nc(-c3cc(C)c(CNc4nc5c(s4)CN(C)CC(=O)O5)c(C)c3)c(N)nc2Cl)cc(Cl)c1CO
COc1cc(Cl)ccc1CN1CCC(N=C(O)c2ccc3[nH]nc(-c4ccnc(C)c4)c3c2)CC1
COc1ccc(S(=O)(=O)N(Cc2ccccc2)c2c(C(=O)NO)ccc3c2OCO3)cc1
COc1ccc(C(=O)Nc2cc(C)cc(N(C)C)c2)cc1-c1ccc(N2CCNCC2)nc1C(F)(F)F
CN(Cc1ccc(-c2ccc(C(F)(F)F)cc2)cc1)C(=O)Cn1cc(OCc2cccc(C(=O)N3CCCC3)c2)cc(NS(=O)(=O)c2ccccc2)c1=O
CCCCC(NC(=O)C1C(C(=O)Nc2ccc(Cl)cc2)CN1C(=O)C(NC(=O)OCc1ccccc1)C(C)(C)C)C(=O)C(=O)N1CCOCC1
CCCn1nc(Cc2cn(C)c3ccc(C(=O)N4CCN(c5ccc(Cl)cn5)CC4)cc23)c2c(N)[nH]c(=O)c21
CC1CN(c2ncc(C(N)=O)c(-c3ccc(Cl)cc3)n2)CCN1C(=O)C1(c2ccc(Cl)cc2)CC1
Cc1nc2cc(C(=O)N(C)C)[nH]c2c(=O)[nH]1
CC(C)C(C)C(=O)OCCN1C(C)COC(c2ccc(Cl)c(Cl)c2)C1c1ccc(Cl)cc1
O=C(NC1CC1)C(O)(c1ccccc1)C1CCCC1
COc1cccc(Nc2ncc3nc(NC(=O)NCCc4ccc(C(F)(F)F)cc4)sc3n2)c1
COc1ccc2oc(C3CCC(F)C3)cc2c1-c1ccc(F)cc1
CC1=CC(=O)N(Nc2nc(-c3ccc5n(c4)C(C)CCNC(C)C(C)(C)C(F)(F)C5CCC5)c(=O)n(C)c3C)=C(=O)N1
Cc1nnc(-c2ccc(-c3cccc(C(=O)O)c3C)nc2)o1
CC12CCC3C(CCC4C(O)CCC43C)C1CCC2=O
Cc1c(Cc2ccoc2)nc2cc(F)ccc2c1N1CC(C)(C)c2ncc(-c3ccccc3)cc21
CN1CCC(n2cc(CNc3cc(N4CCC(N5CCCC5)CC4)ncn3)c3ccccc32)CC1
CCc1cccc2c1Oc1cccc3c1C(CCNC(=O)c1ccc(CN(C)C)cc1)C(C)=NC2
C=CC(=O)Nc1cccc(CNc2nc(NCCCN(C)C)c(C(=O)c3cccc(Oc4ccccc4)c3)n2)c1
OCC1OC(c2c(CCc3ccccc3)c3ccc(OCc4ccc5ccccc5n4)cc3cc2C#N)C(O)C(O)C1O
Cc1nc2ccccc2n1-c1ccc(OCc2ccc3c(c2)OC(C)(CO)C(=O)N3)cc1
CC(O)CNc1ccc(-c2cnc3c(C)nc(C)n3c2)cc1Cl
C#Cc1ncnc(OC)c1Cn1cc(N2CCC(O)CC2)nn1
COc1cccc(CCCCCc2ccc(S(=O)(=O)N3CCN(CCN4CCCC4)CC3)cn2)c1
COc1ccc(C2=NN(c3ccccc3)C(c3ccc(OCCCCC(F)(F)F)cc3)C2)cc1
C=C(Cc1ccc(C(=O)O)cc1)CN1CCC2(CCN(C(=O)C3=NCN3(C)C(C)(C)CO3)C(=O)C2)CC1
CC#CCn1c(N2CCCC(N3CCC(c4cc(C(F)(F)F)cc(C(F)(F)F)c4)C3=O)CC2)nc2ncccc21
O=C(NCc1ccc(Cl)cc1Cl)C1=CCN(c2ccccc2)C1O
CC(NC(=O)c1cc(C(=O)N(C)CC2CC2)c2n1CCOC2)c1ccccc1
CC1=C(C#N)C(=O)C2=NN(c3ccc(C#N)cc3)C(=N)C2(C=N)C1
N=C(N)NCCCC1NC(CN=C(O)c2ccc3ccccc3c2)CCN(CC(c2ccccc2)c2ccccc2)C1=O
COc1cc(-c2cnn(C)c2)ccc1Nc1ncc2cc[nH]c(=Nc3c(C)cccc3C)c2n1
CC(C)c1ccc(CCCC(NC(=O)CN2C(=O)CCc3ccccc32)C(=O)N2CCC(N3CCCC3)CC2)cc1
COc1ccc(C2(c3ccc(OC)cc3)N(c3ccncc3)C(=O)NC2=O)cc1
Cc1c(C)n(Cc2ccc(-c3ccccc3C(F)(F)F)cc2)c2ccc(C(=O)NCC3CCCCC3)cc12
Nc1nc(-c2ccccc2)cc2cn(CCCn3cncn3)c(=O)cc12
COc1ccc(C2=C(N=C(O)c3cc(OC)c(Cl)cc3OC)C3CC=CCCC3=C2)cc1
N=C(N)c1cccc2[nH]c(-c3ccc(C(CCCC(=O)O)c4ccc(Cl)cc4)c(CN)c3)nc12
O=C(c1ccccc1)N1CCC2(CCN(C(=O)c3cc(F)ccc3F)CC2)C1
Cc1cocc1-c1cc(C(F)(F)F)sc1S(C)(=O)=Nc1cccc(C(=O)O)n1
COc1ccc2c(c1)c1c(n2Cc2ccc(F)cc2)CCN(S(=O)(=O)N2CCCC2)CC1
Cc1cc(C)cc(C=C2N(c3ccc(C(=O)Nc4nc5ccccc5s4)cc3)C(=O)CCC2C)c1
Cc1cc(-c2nc(-c3ccnc(C)c3)n3c(NCC(C)N)nc(N)nc23)cc(C)n1
Nc1ccc(-c2cccc(F)c2)cc1NC(=O)c1ccc(CN)cc1
O=C(Cc1ccccc1)Nc1cccc(CCCCc2nnc(NC(=O)Cc3ccc(CN4CCCC4)cc3)s2)n1
CC(C)S(=O)(=O)c1c(Cl)ccc(Nc2ncc(F)c(=Nc3ccc(N4CCN(C)CC4)c(OC4CCC5(C)C4)c3)[nH]2)c1O
COc1ccccc1N1CCN(CC2OCCCC2c2ccccc2)CC1
O=C(O)C(CC1COC(=O)C1CCSC1)N1CCN(C(=O)OCc2ccccc2)CC1
C=CCC12Oc3c(O)ccc4OC13(OC)C1(O)C1C5
O=C(O)CCCC=C(c1ccccc1Cl)c1cc(Cl)ccc1NS(=O)(=O)c1ccc(-c2cccnc2)cc1
CCN1C(=O)c2cccc3c(OCC(C)C)ccc1c23
COCC(N=C(O)Nc1cc2[nH][nH]c(=NC3COC3)c2cn1)c1ccccc1
C=CCN1C(=O)C(=CNC(=O)NC2CCC3CCC2N3C2CCCCC3)C(c2cccc(C(C)=O)c2)(Cl)C1=O
CN(C(=O)C1=CCCCC1)c1cccc(S(=O)(=O)c2ccc(C(F)(F)F)nc2)c1
O=C(CC1CCCC1)N1CCc2ccc(NC(=O)Nc3ccccc3C(F)(F)F)cc2C1
CCC(CO)NC(=O)Cn1c(=O)c(Cc2ccc(Cl)cc2)c(O)c2ccc(OC)cc21
CN1C2COCC1CC(N=C(O)c1cn(CC3CCCCC3)c3ccccc13)C2
CCCCc1nc2c([nH]1)-c1cc(=O)n(C)c(=O)n1CC(C)C1C2CCC2(C)C(=O)N1CCCC1
NC(=O)c1nnc(Sc2ccc(F)cc2)s1
O=C(O)C(NC1CCCCC1)C1C(=O)N(c2cccc(C(F)(F)F)c2)C1=O
CN(C)c1ccc(-c2cc3c(NC(=O)C4CCCCC4)ncnc3s2)cc1
COc1ccc(F)cc1-c1cn(-c2ccc(C(F)(F)F)c(S(N)(=O)=O)c2)nn1
CNC(=O)c1cccc(-c2cc(C(N)=O)c3oc4c(C)cccc4c3c2)c1
O=C(Nc1ccc(-c2ccc3nccn3c2)c(F)c1)c1ccc(Oc2ccc(OC4CCOCC4)cc2)cc1
Cc1cccc(C)c1N1CCN(CC2=CCCCC2)CC1=O
CN=C(O)CC1(N=C(O)c2cc(C#N)c(C(F)(F)F)cn2)CCN(Cc2cc(-c3nccc4ccccc34)nn2C)C1
CC12CCC3C(CCC4=CC(N)CCC34)C1CCC2OC(=O)O
CC(C)(N)C(=O)NC(Cc1ccc(Cl)cc1)C(=O)N1CCCC1C(=O)NC(Cc1ccccc1)C(=O)NC(CC1CCCCC1)C(O)C(O)=NCC1CC1
CC(=N)NCc1cc(C(=O)NC2CCCCC2)c(Cl)cc1OCC(O)CN1CCC(O)(c2ccccc2)CC1
C[N+]12CCC34CC(OC(F)C5C5)C=CC3(CF)C1CC(=C(C=O)O)C2
CCCOc1ccc(CC(C=O)O)cc1C#Cc1cn2c(C)nn(C)c2c(=O)n1C
COC(=O)Nc1ccc(C(=O)Nc2ccc(Cl)cc2C2CCN(CCO)CC2)cc1
CC1(C)CC(=O)CC(C2CC2)(NC(=O)C(Cc2cccc(Cl)c2)NC(=O)c2cccc(C#N)c2)C1
Nc1n[nH]c2cncc(-c3ccc(Oc4cccc(C(F)(F)F)c4)cc3)c12
N=C1NC2(c3cccc(Cl)c3)COC(Cl)CC2CS1
CC(O)=NC(C)c1ccc(OC2CCN(c3nc(N(CCCCF)C(F)(F)F)ncc3Cl)C2)cc1
CC(C)c1cc(C=CC2C(=O)Nc3ccc(F)cc3S2(=O)=O)n(CC(=O)O)c(=O)n1C
O=C(Nc1ccccc1)N1CC(Oc2ncnc3ccc(-c4ccc(OC(F)(F)F)cc4)cc23)C1
c1ccc(-c2ncccc2C2CC2)cc1
CC1(C)CCC2(CCC3=Cc4c(cnn4-c4ccc(F)cc4)CC32C)OC(=O)O1
COC(=O)CC1CCCN1c1csc(C(=O)Nc2ccc(OC(F)(F)F)cc2)n1
COc1ccc(CNC(=O)Cc2nc3c(=O)n(CC(F)(F)F)cnc-3[nH]2)cc1F
CS(=O)(=O)C(C(=O)NCCS(N)(=O)=O)c1nc2ccc(-c3ccc(F)nc3)cc2s1
O=C(NCC(F)(F)F)Nc1ccnc(-c2cnc3cc(-c4cccnc4)ccn23)c1
Cc1c(C(=O)NN2CCCCC2)nn(-c2ccc(Cl)cc2Cl)c1-c1ccc(Cl)cc1
CCc1cccc(F)c1CNC(=O)Nc1ccc(CN2CCCC2c2ccccn2)cc1
CC(OC1CN2C(=O)N(c3ccc(-c4ccc(F)nc4)nc3)CC2c2ccccc21)c1ccccc1
NS(=O)(=O)c1ccc(NCc2cccc(C(=O)N3CCCC3)c2)cc1
CC1OC(n2cc(-c3ccccc3)c3c(NC(=O)c4ccc(C(F)(F)F)cc4)ncnc32)C(O)C1O
COc1c(-c2cccc(Cl)c2)c(F)cc2nc(-c3nc4c([nH]3)CCN(C(C)C)C4)[nH]c12
Cn1cc(-c2ccc3nc(N=c4ccco4)cn3n2)c(-c2ccc(NC3CCCC(N4CCCOCC4)CC3)cc2)cn1
COc1cc2c(Oc3ccc(NC(=O)NN=Cc4cc(C(=O)N(C)c5cccc(Cl)c5)cc4)cc3F)ccnc2cc1OCCCN(C)CC
COc1cccc(C2=NN(C3CCCCC3)C(=O)C3CCN(S(=O)(=O)c4ccncc4)CC3C2)c1
c1ccc(NCc2ccc(OCCB(O)O)cc2)cc1
O=C(NC1CCCNC1)OCc1ccccc1[N+](=O)[O-]
Cc1nc2c(s1)C(=O)CC2C(=O)Nc1ccc(CNCCO)cc1
CCOC(=O)c1sc(CC#N)cc1NS(=O)(=O)c1ccc(C(=O)NS(=O)(=O)c2ccccc2)cc1
CCc1ncnc(-c2ccc(C3CC3c3nc4ccccc4n3C)cc2)c1Cl
Cc1cc(-c2nc(-c3ccc(OC(C)C)c(C)c3)n3c2CCOC(C)C3)cc(C)n1
Cc1cc(Oc2ccc(C)cc2)ccc1-c1c(C)c(=O)[nH]c(=O)n1CC1CCCO1
Cc1ccc(-c2cnc(N)nc2-c2nccs2)nc1
NC(=O)c1cccc2c(NC3CCCCC3)ncnc12
CC(C)(C)c1ccc(N2CCC(NCCCC3CCCC3)CC2)cc1
O=C(C1CNCC1(c1ccc(Cl)cc1)c1ccc(Cl)cc1)N1CCC(NS(=O)(=O)c2cnc3ccccc3c2)CC1
NC(CC(=O)N1CCCC1C(=O)NCc1ccccc1Br)Cc1cc(Cl)cc(Cl)c1
CC(C)(C)c1ccc(CN2C3CCC2CN(C(=O)OC(C)(C)C)C3)cc1
Cc1ccc(S(=O)(=O)NC2c3cc(NC(=O)c4ccc(F)cc4)ncc3OC(F)(F)F)cc1
O=c1cc(-c2ccc(O)cc2)oc2ccc(OCCCN3CCCCC3)cc12
CNC(=O)c1c(-c2ccc(OC)cc2)oc2cc(N(C)S(C)(=O)=O)c(-c3ccc4c(n3)-c3cc5c(F)cccc5n3CC4)cc12
N=C(N)c1ccc(C=C2COc3cc(O)c(C=O)cc3C2=O)cc1
COc1cc(Cl)c(Cl)cc1-c1ccc(S(C)(=O)=O)cn1
O=C(O)COc1cccc(-c2nc(-c3ccccc3)c(-c3ccccc3)n2CCC(F)(F)F)c1
CCCCCCCCCCNCC(=O)OCC1(COC(=O)CCc2ccccc2)CCCC(=O)O1
O=C(Nc1ccc(N2CCN(S(=O)(=O)c3ccccc3)CC2)cc1)Nc1ccc(F)c(F)c1
CCOC(=O)c1ccccc1C=C1Nc2ccc(N(C)C(=O)C=Cc3ccccc3)cc2C1=O
O=C(O)c1cnc(C(=O)CCc2cc(C(F)(F)F)c(COc3ccccc3Cl)c(F)c2)o1
Cc1cccc(NC(=O)NC(C)(Cc2ccccc2)C(=O)NC2CCC(C)CC2)c1
CS(=O)(=O)c1cc2c(cc1Oc1c(C#N)cc(Cl)cc1Cl)CCCC2
CCC1CN(CC(=O)NC2(C)CCc3ccccc3C2)CCN1C(=O)c1ccc(Cl)cc1
CC(C)C(CO)NCc1nc(-c2cccc(F)c2)nc2c1cnn2C1C(=O)OC(C)C1O
O=c1n(-c2ccccc2)nc2n(Cc3ccccc3Cl)c3ncccc3n12
Cn1ccc2ccc(-c3cc(CC(C(=O)N(C)C(C)(C)CO)c4cccc(Cl)c4)nn3C)cc21
COCCn1c(-c2ccc(-c3ccccc3Oc3cccc(NC(=O)Nc4ccc(C(F)(F)F)cc4)c3)cc2)nc(-c2ccccc2)cc1=O
Cc1ccc(Cl)cc1-c1ccccc1S(=O)(=O)Nc1onc(C)c1Br
Cn1cc(-c2ccc3nc(N=C(O)c4c(F)cccc4F)cn3n2)ccc1=O
CCCCC(NC(=O)N1CC(=O)N(CCC)CC1C)C(=O)c1n[nH]c(=O)o1
N#Cc1ccc(Cn2ccc(OCc3ccc(F)cc3)nn2)cc1-c1cccc(Cl)c1Cl
O=S(=O)(c1ccc(Cl)s1)c1ccc2c(-c3ccc(O)cc3F)cc(F)n(C3CCCCC3)c2c1
CN1CCC(N2CCC(Oc3ccc(Cl)c(Cl)c3)C2=O)C(CN(C)C)CC1
COc1ccc(C=Cc2c[nH]c3ccc(C(=O)O)cc23)cc1OC
O=S(=O)(NCCCCN1CCN(c2ccccc2Cl)CC1)Nc1ccccn1
Cc1cncc(C(CNCc2ccccc2)N(C)C)c1N1CCCc2cc(C#N)ccc21
CCCN(CCC)C(=O)C1=Cc2ccc(C=Cc3ccccc3)cc2OC1
Cc1nc(N2CCN(C3CCC(C#N)(c4ccc(S(C)(=O)=O)cc4)C3=O)C(C#N)C2)ccc1F
COc1ccc(-n2nc(C(F)(F)F)c3c2C(=O)N(c2ccc(-c4ccccc4CN4CCN(C)CC4)cc2)CC3)cc1
Nc1ncc(-c2ncc(C(=O)Nc3cnccc3F)cc2-c2cccc(Cl)c2)cn1
NCCC(NCc1cccc(C(=O)N2CCC(N3CCCC3)CC2)c1)c1ccc(F)cc1
Cc1cc(CN2CCOC(C)(C)C2)cc2[nH]c(-c3c(NCC(O)c4cccc(Cl)c4)cc[nH]c3=O)nc12
CC(C)CN1C2CCC1CN(S(=O)(=O)c1ccccc1)C2
COc1ccccc1N1CCN(CCCCN2C(=O)CC(Cc3ccccc3)C2=O)CC1
CCN1CC(C)(C)Oc2nc(N3CCOCC3C)nc(-c3cncc(CO)c3)c2C1=O
Cc1cc(C)c(S(=O)(=O)N2CCN(c3ccc([N+](=O)[O-])cc3)C(=O)C2)c(C)c1
Cc1cc(Oc2nccc(C)c2[N+](=O)[O-])ccc1N1C(=O)c2ccccc2-n1nc1ccc(=O)n1C
CN(C)Cc1cn(-c2ccc(Oc3ccccc3)cc2)c2ccc(C(=O)NC(C)c3ccccc3)cc12
CNC(=O)c1ccc(C)c(-n2cnc(-n3ccc4ccc(N5CCCC5=O)cc43)n2)c1
CNCC(C)C(Oc1cccc2[nH]c(=O)sc12)c1cc(F)c(OCC(F)F)c(F)c1
Oc1ccc2ncc3[nH]cnc3c2c1
CN1C2CCC1CC(OC(=O)c1c[nH]c3ccc(C(C)(C)C)cc13)C2
N=C(N)NCCCC1NC(CN=C(O)c2ccc(C(F)F)cc2)CCN(CC(c2ccccc2)c2ccccc2)C1=O
CN(C)C1CCC(Nc2nc(C3CC3)nc(OCC3CC3)c2C#N)CC1
CN1CCN(c2nc(N3CCCC3)c3sccc3n2)CC1
COc1ccc(C2CC2COc2nc(C)ncc2-c2cc(=O)n(C)cc2F)nc1
c1ccc(Nc2ncc(Cc3cnc(NCc4cccc(C[N+]1=O)CN4)s3)cc2nsc(C4CCOCC4)cc23)cc1
O=C(NS(=O)(=O)c1ccc(F)cc1)c1cccs1
CNS(=O)(=O)c1ccc(-n2cnc(CCCCCc3ccccc3)c2C)cc1
Cc1ccc(N2C(=O)N(c3ccc(-c4nnc(C)o4)cc3)C(=NC3CCCC3)C2(C)C)c(C)c1
Cc1c(C=C2C(=O)Nc3ccc(F)cc32)[nH]c2c1C(=O)N(CCN1CCC(c3ccccc3)CC1)CCCCCC2
CC1CN(C(=O)c2cc(Nc3ccc(C(F)(F)F)c(Cl)c3)n(-c3ccccc3)n2)CC(C)O1
Oc1ccc(C(NC(=O)NCCC2(c3ccc(Cl)cc3)CCCC2)c2nccn2C2CCOCC2)cc1Cl
NS(=O)(=O)c1oc2ccccc2c1Cl
CC1C=CC(=O)C(=O)OCC=C(C)C2CC=CC(C)N12
Cc1c(Nc2c(C#N)cncc2C=CCCN2CCC(N)C2)ccc2[nH]ccc12
O=c1c2cc(O)ccc2[nH]c(=O)n1CCCN1CCC(c2ccc(C(F)(F)F)cc2)CC1
CCOC(=O)c1sc(OCc2ccc(S(=O)(=O)N3CCOCC3)cc2)nc1C
Clc1ccccc1C(c1ccccc1)N1CCNCC1
COc1cc2c(cc1OC)-c1c(-c3ccccc3)nn(C)c1CC2
CN1CCC(n2cc(S(=O)(=O)c3ccccc3)c3ccccc32)C1=O
N#Cc1ccc(-c2ccncc2C(O)=Nc2cn[nH]c2)cc1
Cc1cccc(-n2ncc3c(-n4cnc(-c5ccncn5)c4)cccc32)n1
COCc1ccccc1-c1cccc(CN(CCC(=O)O)c2cc(C)cc(OC)c2C)c1
COc1ccc(S(=O)(=O)N(CC(C)C)CC(O)C(Cc2ccccc2)NC(=O)OC2COC3OC4OCC(N(C)=O)CC4CC23)cc1
CCCCCCOc1ccc(C#Cc2ncc(C)s2)cn1
O=C1NC(=O)N(c2cccc(C(F)(F)F)c2C(F)(F)F)C1c1cccc(Cl)c1
COc1ccc(CCc2ccc(OC(F)(F)F)cc2)cc1OC
CC(=NOCc1ccc(C(=O)N2CCCCC2)c(C)c1)c1ccc(C(=O)Nc2ccc(OC(F)(F)F)cc2)cc1
COC1CCC2(CC1)Cc1ccc(-c3cncc(F)c3)cc1C21N=C(O)N(C)C1C(=O)O1
CS(=O)(=O)c1ccc(-c2ccc3c(c2)NC(=O)C3=Cc2[nH]c3c(sc4nccnc43)c2O)nc1
CN(c1ccc2ncc(C#N)cc2c1)c1ccc(C(=O)NC2CCCCC2)cc1
CCCn1c(=O)c2nc(-c3ccc(OCC(=O)Nc4cc(C)nn4-c4ccc(F)cc4)cc3)[nH]c2n(CCC)c1=O
COCc1cc(Nc2nc(NC3CC3)n3ncc(C#N)c3c2C(C)C)ccc1Cl
Cc1ccc(S(=O)(=O)N2CCC3C2C(=O)N3c2ccc(-c3cccc(NC(=O)c4cccs4)c3)cc2)cc1
CCCOC(=O)CCCCOc1nsnc1Cc1ccc(-c2ccccc2)cc1
Cn1cc(-c2cc3c(n2)C(=O)NC3)c(-c2ccccc2N2CCC(N3CCC(N(C)C)C3)C2)c1
Cc1noc(C)c1-c1ccc(-c2cc3ncccc3c(NC3CCCC3)n2)cc1
Cc1nc(C2CC2)n2c(C)nc(NC3CCN(CC(C)(C)c4ccccc4)C3)nc12
CC(C)(O)C(F)CN=C(O)c1cnc(-n2cnc3cc(C#N)cnc32)cc1NC1CC1
COC(=O)C1(c2ccc(OCc3nc4ccccc4s3)cc2)CC1C(=O)NO
CC1CC(N(C)CC(C)C)CC(NC(=O)Nc2cccc(C(F)(F)F)c2)c2ccccc2O1
COc1cc(-c2cnn(C)c2)ccc1Nc1ncc2cc[nH]c(=NCC3(C)COC3)c2n1
Cc1cccc(C)c1N1CC(CN2C3CCC2CC(c2cccc(OCC(C)(C)C)c2)C3)CC1C(=O)O
CCCC1OC2CC(=O)NC2(C)CCCCCC3CCC(C(C)C)CC12
CCc1ncnc(-c2ccsc2)c1C#Cc1ccc(N)nc1
Nc1cc(-c2ccc(Cl)cc2)cc(F)c1NC(=O)c1sccc1S(=O)(=O)Nc1onc(Cl)c1Cl
CS(=O)(=O)NCCCN1CCN(c2ccc(NC(=O)c3c4ccccc4[nH]c3=O)cc2)CC1
CCCCCCCCn1cc(CNC(=O)c2cccc3ccccc23)cc1=O
CCCCCCC(C)C1NCC(O)C(O)C(CC)OC1C
CC(C)n1cc(C(=O)c2cncc(NC(=O)c3cccc(F)c3)c2)c2cnc(N)nc21
NC(Cc1ccccc1)C(=O)N1CCCC1C(=O)NC(C=O)C(=O)O
COc1cc2ncnc(Nc3ccc(Cl)c(Nc4cccc(CN5CCCC5)c4)n3)c2cc1OC
Nc1ccc(C2CC(N3CCCC3CO)CC2c2ccc(F)cc2)cc1
CC(=O)c1ccc(OC2CCC(NC(=O)Nc3ccc(F)c(Cl)c3)CC2)cc1C(F)(C(F)(F)F)C(F)(F)F
NS(=O)(=O)c1ccc(C(=O)NCc2cc(Cl)cc(Cl)c2)cc1
Clc1ccc(Cl)c(-c2n[nH]cc2-c2cnc3scc(NCc4ccccc4)c3c2)c1
CCOC(=O)C(CC1CC1)N1C(=O)C(CC(NC(=O)c2ccccc2C)N=C(N)N)N=C(O)c1cn2ccccc2N=C1O
Cc1cc(OCc2ccc(F)c(F)c2)c(=O)n(-c2ccccc2)n1-c1ccccc1
NS(=O)(=O)c1ccc(NCCNCC(N)=O)cc1
CCCCc1cc(C)cc(S(=O)(=O)c2c(C(=O)NO)c(CO)[n+](Cc3ccccc3)c2C)c1
O=C1C(c2ccccc2)=CNc2cccc3c2[nH]c2ncccc23)N1
CC(Nc1ncnc(N)c1C#Cc1cnccn1)c1nc2cccc(F)c2c(=O)n1-c1cc(Cl)cc(Cl)c1
NC(=NCC(c1cc(Cl)ccc1Cl)c1ccc(Cl)cc1)N1CCCCC1
CC((NC(=O)C1CC1)c1ccccc1)c1cc(Cl)cc(Cl)c1O
O=C1CC(c2cccc3ccccc23)=Nc2cc(CC(O)=Nc3cccc(CN3CCCC3)N=C3CCCCO3)ccc21
CCCN(CCC)S(=O)(=O)c1ccc(C(=O)NC(Cc2ccc(NC(=O)C(F)(F)F)cc2)C(O)C2CCCCC2)cc1Cl
COc1cccc(CCN2C(=O)CCC2c2ccc(-c3ccccc3)cc2)c1
Cc1cc(OCCCCCCCC(=O)Nc2ccc(C(=O)O)cn2)nc(N(C)C2CCCCCC2)n1
COc1cc(Nc2c(C#N)cnc3cc(OCc4ccccn4)c(OC)cc23)cc(Cl)c1Cl
CC(C)(O)c1ncc(C(=O)Nc2cc(OC3CCN(C(=O)Nc4ccc(F)c(C(F)(F)F)c4)CC3)cc(Cl)c2)cn1
Cc1cn(-c2cccc(-c3cn4c(c3)CN(C(C)CN3CCCc5ccccc5C4=O)CC3C(=O)NO)c2)cn1
CCCCn1cc(C(=O)c2cccc3ccccc23)cc1-c1ccccc1CN1CCCCC1
COc1cc(C)c2nn(-c3ccc(Cl)cc3Cl)c(S(N)(=O)=O)c2c1
OC1CCC(Nc2nccc(-n3ccc4c(N5CCOCC5)nc(Cl)nc43)n2)CC1
CN(C)CCCOc1ccc(-c2cn[nH]c2)cc1
CCCCCCC(=O)c1ccc(OCCCN2CCN(C(O)=Nc3ccc(C(=O)O)c(C)c3)CC2)cc1
CS(=O)(=O)NC(=O)c1ccc(CN2CCC(CNCc3cc(Cl)ccc3F)CC2)cc1
COc1ccc(F)cc1-c1ccnc2[nH]c(C3CCNCC3)cc12
CC1(C)OC(C(=O)Nc2ccc(-c3cccc4c(=O)cc(N5CCC(N6Cc7ccccc7)CC5)[nH]c34)c(F)c2)=NO1
O=C(Nc1cc(C(O)=NCC2(CC(F)(F)F)CCCO2)nn1-c1ccccc1)c1cc(-c2ncccc2F)c(F)cc1Cl
CC1CCCN(C(=O)Nc2nc4cc(C(=O)Nc4ccc(F)cc4)ccc3s2)CC1
COc1cc(F)ccc1N1CCN(C2CCC3(CC2)C(=O)N1c2ccccc2CC3=O)CC1
NC(=O)c1nn(CC(=O)N2C(C(O)=NC(CO)C3CC3)CC3CC32)c2cnccc12
COc1ccc(CN(C(=O)C2CN(C(C)C)CCC23CCCC3(C)C2)c2ccc(Cl)cc2)cc1
CC(C)Sc1cccc(F)c1N1CCN(C(=O)C2CCN(C)CC2)CC1
Cn1cncc1COC1(c2ccccn2)CC1c1ccccc1
CNC(=O)c1cccc(-c2ccc3c(c2)C2(CCNCC2)N(c2ccc(C(=N)N)cn2)C3)c1
Cc1ccccc1-c1cc(=O)n(CC(N)(Cc2ccccc2)c2ccccc2)c(C)c(=O)n1Cc1ccc(F)cc1
CC1=CC(=O)N(Nc2nc(-c3ccco3)nc3sc(-c4cccs4)c(C)c23)C1=O
O=S(=O)(Nc1cc(F)nc(F)c1N1CCC(NS(=O)(=O)c2ccc(Cl)cc2)CC1)c1ccc(N2CCNCC2)c(Cl)c1
COc1cccc(-c2ccc(N(Cc3ccccc3)C(=O)c3ccc(O)cc3O)cc2)c1
O=C(NC1CN2CCC1CC2)c1ccc(Cl)cc1
Cc1c(CC(=O)OCC2(C)CC2)c(C)nc(-c2ccccc2)c1-n1cccc1
COc1ccc(-c2nnc(-c3cc4cc(COC)ccc4o3)c3ccccc23)cc1
CC1(C)SCCN(C2(C(=O)O)CC2)C1c1cccc(Cl)c1
CN(C)CCN(C)c1ccccc1S(=O)(=O)Nc1ccc2c(c1C(=O)O)c1ccccc1-2
COc1ccc(-c2cc3nccnc3n(C3CCN(Cc4ncc(C#N)cn4)CC3C)c2=O)cc1
CCN(CC)CCCCSc1nnc(-c2nc3ccccc3s2)o1
CC(c1ccccn1)N(C)CCCOc1cc2ccccc2o1
CSC(=S)N1CCC(NC(=O)c2cnn3ccc(-c4cnn(CCO)c4)cc23)CC1
CC(=O)Nc1nc2cccc(-c3cnc(Cl)c(NCC(O)CN4CCC(F)C4)n3)c2o1
CNC(=O)N1N=c2cc(S(N)(=O)=O)c(OC)nc2OC1c1cc(Cl)ccc1Cl
CC12C=CC(=O)C=C1CCC1C2C(O)CC2(C)C1CCC2(OC(=O)c1ccco1)C(=O)CSc1ccc(F)cn1
CNC(=O)CN1CCC(c2ccc(-c3cnc4occn34)cc2)C(CC(=O)NO)c2cc(Cl)ccc21
Cc1ccnc(C(C)N)c1-n1nc(C(N)=O)c2ccc(F)cc21
OCCCOc1ccc2c(c1)CN(CCCc1cccc(C(F)(F)F)c1)C2
COCC(N=C(O)Nc1cc2[nH]nc(NC3CC3)c2cn1)c1ccc(F)cc1
CC#CCn1c(N2CCCN(CC)CC2)nc2c1c(=O)n(Cc1nc3ccccc3o1)c(=O)n2C
CS(=O)(=O)c1ccc(C(=O)C2CC2c2ccc2[nH]nc(N)c2=O)cc1
N#Cc1cc(Cl)oc1C(=O)Nc1ccc(N2CCC(C(=O)NC3CCCCC3)CC2)cc1
CN(c1ccc2c(c1)c(NC(=O)c1ccc(C#N)cc1)cn2CCC(C)(C)C)S(=O)(=O)c1ccccc1
CC(NCc1ccccc1)c1c(NS(=O)(=O)c2ccc([N+](=O)[O-])cc2)nc(C)n1C
CC1(C)c2nc(N3CC4CC3CO4)sc2C(=O)NC1(C#N)C#N
COCC(COc1ccc(Cc2cc(N3C(=O)C(C)(C)C3=O)c3c(c2)OCO3)cc1)OC1CCCC1
CCSCCC1(c2ccccc2)CCN(C2CCCc3ccccc32)C(=O)N1
CCCOc1cc(CN2CC(C)C2)cc2[nH]c(=O)c3cc(CC(C)(C)C)ccc3n12
COc1cc2c(cc1)N(CCCN(C)C)C(=O)C=C(c1ccccc1)C2
O=S(=O)(c1ccccc1)c1cccc(OC(F)(F)F)n1
OCC(CO)CN1CCc2cccc3c2C1C(=O)c1ccc(Cl)c(Cl)c1-3
CC(=O)c1ccccc1Nc1nc2ccc(C(=O)N3CCC(O)C3)cc2n2ncnc12
CN1CCN(c2ccc(NC(=O)c3cc4ccccc4[nH]3)cc2)CC1
CC(C)(C)C(NS(=O)(=O)c1c(F)cccc1F)C(=O)N1CCN(C2CCCCC2)CC1
COc1ccc(-c2cc3c(OC)cc[nH]c3cc2OC2CC3CC2(C(=O)N2CCCC2)c2ccccc2)cc1
C[S+](O)CCOCC(C#Cc1cccc(Cl)c1)C(N)=O
OC(=Nc1cnn2ccc(Sc3cn(C4CC4)n3)nc12)N1CC2CN(C3CCC3)CCC2C1
FC(F)(F)c1cccc(-c2cc3ncccc3c(NC3CCC(S(=O)(=O)C4(C(=O)N6CCNCC6)CC4)C2)n2nccn2)c1
Cc1cc(C#N)ccc1C1NC(=O)N(CC(=O)c2ccc(F)c(F)c2)C2CCCCC21
O=C(O)C[n+]1ccc(Nc2nccc(Cc3c(-c4cccc(F)c4)[nH]c4ccccc34)n2)cc1
COc1ccc(-c2ccc(S(=O)(=O)N(CC(=O)NO)C3CCCCC3)cc2)cc1
CC(C)c1ccccc1Oc1ccc(S(=O)(=O)N2CCSC(C)(N3CCC(C)(c4ccc(Cl)cc4)CC3)C2)cc1
c1ccc(CCCCCc2ccc(-c3ccc4ccccc4n3)cc2)cc1
COc1cc(-c2cnn(C3CCN(C(=O)OC(C)C)CC3)c(=O)c2)ccc1OCc1ccc(OC(F)(F)F)nc1
CNC(=O)C1C(C)CN(C(=O)c2ccc(C3CC3c3ccc(F)cc3F)cn2)CC1(C)c1ccc(SC(C)(C)C(F)F)cc1
CCCc1cc2c(=O)n(CCc3ccccn3)oc2cc1OC
O=C(Nc1ccc(-n2ccnc2)cc1)NN=C1C(=O)Nc2ccc(Cl)cc21
COc1cc2ncnc(Nc3ccc(Cl)c(Cl)c3)c2cc1OC
CCNC(=O)N1CCC(NS(=O)(=O)c2ccc(NC(=O)c3c(N)c(C)ccc3Cl)c3ccccc23)CC1
CC(Oc1cc(-n2cnc3cc(-c4ccnc(N)n4)ccc32)sc1C(N)=O)c1ccccc1C(F)(F)F
COc1ccc(CNc2nc(NC(C)c3ccccn3)ncc2Cl)nc1OC
NC(=O)c1ccc(-c2ccc(F)cc2F)cn1
NCCC1N=C(c2ccc(F)cc2)c2ccccc2-n2cncc21
CN=C(O)N1CCc2c(-c3cc(OCC(O)CO)ccc3Cl)cccc21
CC(CC1COC(N)=N1)N1CCN(C(=O)C(CN2C(=O)CC(c3ccccc3)NC2=O)NC(C)(C)C)CC1
c1ccc(CCCN2CCN(CC3CCCCC3)CC2)cc1
NC(=O)c1ccc(Nc2nccc(-c3c(-c4ccc(F)cn4)nn3C3CCCCC3)n2)cc1
Nc1c(C(=O)Nc2nc3cn(C4OC(CO)C(O)C(O)C4O)nc3n2)cccc2ncccc12
COc1cccc(OC)c1C1CCCC(=O)N1Cc1ccc2ncc(-c3ccc(C)nc3)[nH]c2c1
COc1ccc(CNC(=S)NCc2cccc(C)c2Cl)cc1
C=CCC1CC1(NC(=O)Cc1ccc(OCCC(=O)O)cc1)c1nc(-c2ccc(S(C)(=O)=O)cc2)no1
Cc1ccc(C2CCN(Cc3ccccc3)CC2)cc1
Cc1ccc(NC(=O)c2ccc(Cl)c(Nc3ncnc4cnc(N5CCN(C)CC5)nc34)c2)cn1
COc1cc(N)c(Cl)cc1C(=O)NCC1CCCN(CC2CN(CCN3C(=O)CCC3c3cccs3)CC2c2cccc(Cl)c2)C1
COc1cc(NC(=O)c2cc3c(Cl)cn(CCN)c(=O)c3s2)ccn1
CS(=O)(=O)N1CCC(c2ccccc2)(c2ncccc2Cl)C1
CCCCc1nc(-c2cccc(C(=O)O)c2)n(CC=CCO)c1-c1ccc(F)cc1
O=C(CN1CCCCC1)Nc1cc(-c2ccc[nH]2)cc(F)c1Cl
CCN(C(=O)c1c(-c2ccc(OC)cc2Cl)n(C)c(=O)n(C)c1Cl)c1ccccc1
CCc1nc2ccc(C3c4c[nH]c(=O)c4C=CC4(O)CCC32)n1C
Cc1cc(C)c(-c2[nH]c(C3CCCCN3C)nc2C)cc1C(=O)N1CC(c2ccc(C#N)cc2)C1
COc1cc2c(cc1OC)-c1cn[nH]c1Nc1ccc(C#N)cc1NC(=O)NN(C)CCCOC
CC(C)C(C(=O)NC1C2CC3CC1CC(C(N)=O)(C3)C2)N1CCN(C(=O)C2CCC(c3ccc(F)c(F)c3)C2)CC1
NC(=O)CC(=O)NC1C(N)CCC(C(=O)O)=C1C(O)OC=C1CC(O)C1
OCC1C2C=CC(C(O)=Nc3ccc(-c4nnc(CC4CC4)n4C(F)(F)F)c(Cl)c3)CC2N=CN1
O=C(Nc1ccn(-c2cccc(C(F)(F)F)c2)n1)C1NCCC1C=Cc1ccccc1
N#CC(=Cc1ccc(Cl)cc1)C(=O)N1CCC(CN2CCC(O)(c3ccc(F)cc3)CC2)(C(=O)Nc2ccc(F)c(F)c2)CC1
CC(O)=NC1(NC(=O)C(C)(C)CN)CCF=C(C(=O)N2CCC(OC(F)F)C2)CC1
CC(=O)CCCOc1cccc(C2CCCC2NC(=O)N2CCC(O)CC2)c1
Cc1n[nH]cc1N=C(O)c1cc(NC(=O)c2cc(-c3ncccc3F)c(Cl)cc2Cl)n(-c2ccccc2)n1
CC(C)Cc1c(N)ncnc1N1CCC(c2nc(-c3ccc(F)c(C(F)(F)F)c3)cn2CCN2CCCC2)CC1
CC(C)(C)c1cc(NC(=O)Nc2ccc(CN3CCOCC3=O)cc2)n(-c2cccc(C(F)F)c2)n1
CC(C)OC(=O)C1CC2(OC)C3Cc4ccc(O)c5c4C2(CCN3Cc2ccc(O)c(O)c2)C1
COc1cc(C=CC(=O)NCCCN(C)C)c(OC)cc1OC
O=S1(=O)OC(Cc2ccccc2)C1c1cccc(-n2nc(Cl)c(F)c2[N+](=O)[O-])c1
NC1=NC2(CCc3ccc4[nH]c5c(c5ccccc25)CCC5)COCC2CC3(O)C=CCC2(CO)C12
[C-]#[N+]c1cc(C(F)(F)F)cc(C2=NC(c3ccc(Cl)cc3)N2)c1
N=C(N)NCCCCC1NC(CN=C(O)c2cnc3ccccc3c2)CCN(CC(c2ccccc2)c2ccccc2)C1=O
Cn1nc(-c2ccc(F)cc2F)cc1C(N)=O
CN(C)S(=O)(=O)c1ccc(CSc2ccc(-c3nc(C4(O)COCC(O)C(O)C4O)nn3-c3ccc(Cl)cc3)cc2)cc1
Cc1ccc(C(=O)Nc2ccc(-c3nc(N)c4ncn(C)c4n3)cc2)cc1NC(=O)c1cn(C)cn1
COc1cccc(-c2ccc(-c3cncc(C)c3N3CCNCC3)cc2)c1
Cc1onc(-c2ccc(C(=S)NCc3ccc(F)cc3)cc2)c1C(=O)O
CCCCCCCCCCCCCCCCCCCC(=O)C(F)(F)F
O=C(c1ccccc1-c1ccccc1)c1cc(-c2ncc(C(F)(F)F)[nH]2)ccc1OC1CCCC1
CCn1c2ccccc2c2cc3c(c(-c4ccc(C(F)F)cn4)c21)C(=O)NC3=O
O=C1Cn2c(-c3cccc(NS(=O)(=O)c4ccc(C(F)(F)F)cc4)c3)nc(Oc3ccccc3O)nc2C(F)(F)F)N1
CN(C)C(=O)c1cc([N+](=O)[O-])c2c(c1)NC(=O)N2CCCN1CCN(c2cccc(C(F)(F)F)c2)CC1
Cc1cc(C)c(NC(=O)Nc2ccccc2)cc1Nc1cnc2ccccc2n1
CCc1ccc(C2c3c4cccc(F)c4nc-3n2CCN2CCCC2)cc1
COC(=O)c1cc(-c2ccc(Cl)cc2)oc1C(=O)Nc1ccc2c(c1)NC(C)(C)CCC2
CCOC(=O)C1=C(C)Nc2nnc(C(C)(COC)C3CCCC3)n2C1c1ccc(Cl)cc1
Cc1c(Nc2c(C3CCC3)cccc2C(N)=O)nc(F)c2ccccc12
CC(C)(O)CNC(=O)c1ccccc1NCc1ccc(C(F)(F)F)cc1
CC(C)NCCn1ccc(-c2ccc(C(C)C(N)C(C)(C(F)(F)F)C(=O)N3CCCC3C(=O)N(CC)C)cc2)c(=O)n1
Cc1ccc(O)c(CNCC2CCC(NCc3ccnc4ccccc34)CC2)n1
O=C(Cc1ccccc1)Nc1ccc(CCCCc2nnc(NC(=O)Cc3ccc(CN4CCCCC4)cc3)s2)nn1
Cc1cnn(-c2ncc(=Nc3cc(N4CCC(F)(F)C5CN=C(O)C5)cn(C)c3=O)[nH]c2)c1
COCCOc1ccc(-n2cc3c(n2)c(N2CC(C)(C)C2)nc3C((C)C)(C(F)F)c1)cc1[nH]c2ccccc2c12
Oc1ccc(-c2ccc3c(c2)CCN(CCO)C3)cc1Cl
Nc1cnc(-c2ccc(-c3ccccc3C(=O)N3CC(N4CCOCC4)CC3C(=O)N3CCCC3)cc2)cn1
Cc1c(C)n(Cc2cccc3ccccc23)c2ccc(C(=O)NCC(C)CN(C)C)cc12
CC(C)C(NC(=O)c1cnc2ccccc2c1)C(=O)N1CCC(NS(=O)(=O)c2ccc3cc(Cl)ccc3c2)CC1
CCc1cccc(Nc2nccc3ncnc(N4CCC5(CC4)OC(=O)C5)c23)n1
NC1=NC(CCc2ccc(F)cc2)CO1
Fc1cccc(CNc2cc(-c3nc4cccc(C(=Nc5ccccc5)n4)c(=O)n4cccc34)ccn2)c1
CC(Oc1cccc(Cl)n1)C1CCC2C3CC=C4C(O)CCC4(CCC2)C3(C)C1
CCn1cnc2ccnc(Nc3cc(OC4CC4)c(C#N)cn3)c2c1=O
c1ccc(NCc2ccc(-c3ccncc3)cc2)cc1
Cc1ccc2nc(-n3ccc(C(=O)NCC(C)(CO)c4ccc(F)cc4)cc3=O)n(CC(=O)Nc3ccc(Cl)cn3)c(=O)c2c1
Cc1cncc(-c2cc(F)cc3[nH]c(=O)c(S(N)(=O)=O)c-3c2)c1
Cc1ccc(Nc2cc(C3CC3)[nH]n2)cc1C(=O)NCCC(=O)N1CCCC1C#N
Cc1cc(S(C)(=O)=O)ccc1-c1c(CN(C)c2ccc(C(=O)NO)cc2)noc1=O
N#CC1CCCN1C(=O)C(N)Cc1ccccc1F
CCN(CC)CCNc1ncnc2sc3c(c12)CCCN3C(=O)NC(CC)(C)C(=O)N(CC)C
O=C(NC1CCCC2(CCCN2)C1)C1CCC1c1ccncc1C(=O)Nc1ccccc1
CN1CC2CC1CN2Oc1ccc(-c2ccc3oc(CCCN4CCc5ccccc5C4)nc3c2)c(Cl)c1
CC(O)Cn1ccc(COc2ccc(C3(c4nnc5n4CCCN(c4ccc(Cl)cc4)CC5)OC(=O)N4)cc2)cc1
CC1CN(c2ccc(F)cc2C2CC2)c2ncc(Cl)cc21
CC(=O)Nc1ccc2c(c1)NC(=O)C2=C1Nc2ccc(F)cc2C(=O)c2cc(CO)ccc21
Cc1c(CN=c2ccc(Oc3cccc(C(F)(F)F)c3)cc(C(=O)N(C)C3CCCC3)[nH]2)cnn1C
Cc1ccc(NC(=O)c2cc(-c3ccc(OC(F)(F)F)cc3)n(C)n2)cn1
O=C(NCC1(c2ccccc2)CC1)c1cncc(C(F)(F)F)c1
Cn1c(=O)n(-c2cccc(-c3c(-c4ccccc4)cnc4c(=O)n(C)ccc34)c2)c2ncccc21
NCCCC(NC(=O)C(N)Cc1ccc(O)cc1)C(=O)C(=O)NCc1ccccc1
CC(C)CC1(O)CCN(C(=O)Nc2ccc(S(F)(F)(F)(F)F)cc2)CC1
CC(Oc1ccccc1)C(=O)Nc1ccc(-c2noc(C3=CCNCC3)n2)cc1
CSc1cn(C(=O)O)c(C(=O)NCc2ccc(F)cc2)c1
COc1ccc(S(=O)(=O)NCC2CCC(C(=O)N3CCc4ccccc4N3)CC2)cc1
CCOC(=O)c1c[nH]c(-c2cnc(N)cn2)nc1OCC1CC1
CCOC(=O)C(C)(C)c1ccc2nc(CCCN3CCC4(CC3)CCc3cn(C(C)C)nc3C(=O)OC4)c3cnc(OC)c3c2c1
CCOC(=O)c1cc(C#N)c(N2CCC2(F)F)nc1C(F)(F)F
COc1cc(NC(=O)c2ccc(C)c(Nc3ncnc4ccc(N5CCCCN(C)C5)nc34)c2)ccc1C(F)(F)F
CC1=C(C(=O)Nc2ccccc2)C(c2ccccc2OC(F)(F)F)N=C1N
CC(C)(C)NC(=O)C1CC2CCCCC2CN1CC(O)c1cccc(Cl)c1
NC1=NC(CS(=O)(=O)c2ccc(F)cc2)CS1
CCCC(=O)N1CCC(C(=O)N(c2ccc(C(C)(C)C)cc2)c2ccc([N+](=O)[O-])cc2)CC1
COc1ncc(Nc2c(C(N)=O)c3ccccc3n2CCOc2cccnc2)cc1Cl
CC(c1cc(C(=O)NCCC(=O)O)cn1Cc1ccc(F)cc1)c1ccc(F)cc1
CCCN1CCN(CCC2CCCCC2)C(=O)C1CNC(=O)c1cn(C)c3cc(OC)c(OC)cc3c21
CCCCCCCC=CCC=CCC=CCC=CCC=CCC=CCCOC(=O)NC
Cc1cccc(Cl)c1NC(=O)c1ccc2nc(Nc3cccc(Cl)c3)sc2c1
Cc1cccc(N=C(O)Nc2ccc(S(F)(F)(F)(F)(F)F)cc2)c1-c1c(Br)cnn1C
CCCC(Oc1cc(C(F)(F)F)cc2cc(-c3cnn(C)c3)c(OC)nc12)C(=O)N1CCC(OC)C1
CC(C)(C)C#Cc1ccc2c(c1)CCn1c-2nc()c(=O)n1Cc1ccc(C(=O)O)cc1F
Cc1cc(NCc2cccc(-c3nc4cc(N5CCN(C)CC5)ccc4[nH]3)c2)c2ccccc2n1
N=C(N)OCC1CCC(c2ccc(C#N)cn2)CC1
COC(=O)Nc1nc2cc(C3(O)c4ccccc4C(=O)N3c3cccc(OC(F)(F)C(F)F)c3)ccc2[nH]1
CC1(c2ccccc2)CC23CN(C(=O)c4ccc(-c5nc6ccccc6[nH]5)cc4C2C3)C1C
CCn1c(CC)nc(C2CCC(c3ccccc3)(c3ccccc3)c3ccccc32)c(Cl)c1=O
CN(c1nc(Cl)cc(OC2CCCC2C(=O)N2CCC(N)CC2)n1)c1ccc(Cl)c(Cl)c1
COC(=O)C1=C(C)N=C(C)C(=C(O)OC)C1c1cccc(NC(=O)NCCN2CCN(c3cccc(C)c3)CC2)c1Cl
O=C(NC(Cc2ccc(F)cc2)C(=O)N1c1cccnc1)c1cnc(Oc2ccc3ccccc3c2)nc1
CCOc1ccc(NC(=O)c2cnc3ccc(N4CCN(C)CC4)nn23)c(F)c1
O=C(O)c1ccccc1N1CCN(c2ncc3cc(-c4nccc(-c5cnc(O)n5)c4)ccc3n2)CC1
O=C(Nc1ccc(-c2nc(N3CC4CCC(C3)O4)nc(N3C4CCC3COC4)n2)cc1)N1CCCC1
CS(=O)(=O)Nc1ccc(C(O)CNC(Cc2ccccc2)c2cccs2)cc1
CC1CCC2(C)C(=NN1)C1=C2C(CCC1(C)CN=C(O)C(N)=O)c1ccc(Cl)cc1S2
CCCOc1ccc(C(=O)N2CCC3(OCCc4ccccc43)C2)cc1
CCC(CCc1ccc(OC(F)(F)F)cc1)NCC(=O)N1CCN(c2cccc(C)c2C(C)C)CC1
CCOC(=O)c1sc(NC(=O)C(OC)c2ccccc2)nc1N
CCN(Cc1cc(C(F)(F)F)ccc1-c1cc(CC)ccc1OC)c1ccc(C(=O)O)cc1
COc1cc(C=C2CCC3=C(c4ccccc4)CC3C(=O)C3=C2C(=O)OC(C)=C2C(C)C(O)C=NC2CCCN(C)C2=O)ccc1
Cc1ccc(-c2ccc(C3=NOCC(=O)N3)cc2)nc1
CCC(CC)(CN1C(=O)c2ccc(C)cc2C1=O)NCC(=O)N1CCC(F)C1
Cn1cc(C(=O)NOC(c2ccc(F)c(F)c2)c2ccc(F)cc2)cc(=O)[nH]c1=O
O=C(CCCCN1CCC(O)(c2ccccc2)CC1)c1ccc(F)c(F)c1
COc1ccc2c(NC3=CC(=O)CC4=C(NC(=O)Cc5ccccc5)=NCCC43)cccc2n1
CCc1cc(Nc2cc(-c3ccc(F)cc3C)on2)ccc1C(=O)Nc1ccc(C(F)(F)F)cc1
O=C(NCCCCCN1CCCC1)c1cc2ccccc2oc1=O
Cc1cccc(CNC(=O)c2cc3cc(Nc4cncc(Br)c4)ncc3n(C3CCc4ccccc43)c2=O)c1
c1ccc(-c2cc(Cn3ccnc3)c3ccccc3c2)cc1
O=C(Nc1ccc(F)cc1)C1CCCN1C(=O)c1ccccc1-c1ccccc1
CCOC1CCN(S(=O)(=O)c2cccc(Cl)c2Cl)CC1N1CCCC1
COc1ccc(-n2c(CCc3cc4cccc(C)n4n3)nn(Cc3cccc(C)c3C)c2=O)cc1
C=C(C)CCC1=CC(C)N1OCC=CCCOc1cccc(C(C)CCCN(C)C)c1
COc1ccc(C2CN(Cc3ccc(C(=O)NO)cc3F)CCC2C)c(OC)c1Cl
Cc1nccn1CCCN1CCC(NC(=O)c2cc3cc(Cl)ccc3o2)CC1
CCn1c(NC(C)(C)C)nc2c(C3(C(F)(F)F)CC3)csc2c1=O
COc1cc(-c2cnn3c(NCc4ccc(F)cc4)cc(C4CCCNC4)nc23)ccc1F
O=C(NCCC#Cc1ccc(CN2CCCCC2)cc1)C1c2ccccc2CCN1C(=N)NCc1ccccc1
O=C(OCCOCCOCCO[N+](=O)NC(CCc1ccccc1)C(=O)O)C1CCCCC1
CC(C)C(NC(=O)Cn1c(-c2ccccc2)ccc(NC(=O)C(Cc2ccccc2)NC(=O)OC(C)(C)C)c1=O)C(=O)C(F)(F)F
CC1CN(c2ccc3c(-c4ccc(N5CCN(C(=O)C6CC6)CC5)cc4)cc(Cl)nc3c2)CC(C)S1(=O)=O
CN(C)c1ccc(-c2ccc(S(=O)(=O)NC(Cc3ccccc3)C(=O)O)o2)cc1
COc1ccc(C(F)(F)F)cc1-c1ncc(C(C)(C#N)c2ccc(C)c(C)c2)c(OC)c1
NC(COc1cncc(-c2ccn(C(=O)c3ccccc3)c3ccccc23)c1)Cc1c[nH]c2ccccc12
NC(=O)c1ccc(-c2ccc(CC(C#N)NC(=O)C34CC5CC(CC(C5)C3)C4)cc2)cc1
CN(C)CC(=O)Nc1ccc(-c2nc(N3CC4CCC(C3)O4)c3cnn(C4CCC(N5CCOCC5)C4)c3n2)cc1
COC(=O)C(C1CCCCC1)N1C(=O)C(CC(=O)O)OC(=O)C12CCCC2CS(=O)(=O)O1
COC(=O)C1C2CC3CCC1N(C=Cc1ccc(-c1ccccc1)cc1c(O)cc(OC)c13)C2
CCCN(CCC)C(=O)Cc1c(-c2ccccc2)n(CC(=O)N(C)C)c2ccc(OS(=O)(=O)O)cc12
O=C(NC1CCN(C2CCC2)CC1)c1ccc2[nH]nc(-c3cncc(F)c3)c2c1
COc1ccc(-c2nc(=O)c3c(s2)CCCC3)c(NS(=O)(=O)c2ccccc2)c1
CC1c2nnn(C3CC=CCCO3)c2COC(C)CN1C(=O)c1ccccc1-c1nnccn1
CCC(N)C(=O)NCCc1ccccc1N1CCCC(N2CCCC2)C1
N=C(NCCC)NCC(=O)NNc1ccc(F)cc1
COc1ccc(-c2ccc(-c3cc4c5n(c4c(=O)o3)CCCN5CC3CC3)cc2C(=O)O)cn1
Oc1ccc(C=NNC(=O)C=Cc2ccccc2Br)cc1
CC(NC(=O)N(C)C)c1ccc(CN2CC(CC#N)=C(c3ccc(F)c(C(F)(F)F)c3)C2=O)cc1
Cn1cc(Nc2ncc(C(=O)Nc3ccccn3)cc2-c2cncnc2)cn1
Cc1csc(C(C)Oc2nc(O)n(-c3ccccc3C(=O)O)c(=O)c2C#N)n1
Cc1cc2c(cc1C)CC(c1cccc(N(C)C(=O)C3CN(C)CC3c3cc(O)c(Cl)cc3Cl)c1)N2
COc1cccc(OC)c1C1CCCC(=O)N1Cc1cccnc1
O=C(C1CNCC12OCCc1cc(C#N)cc(C(F)(F)F)c12)N1CCCC1
FC(F)(F)c1ccc(-c2cnc3cc(-c4cccnc4)cnn23)cc1
OC(=Nc1cnc(C2(O)CC2)c(-c2cnc3ccccn23)n1)c1cccc2ccccc12
COc1cccc(Cn2nc3c(c2C)CC2(CCCC2)Nc3ccc4n3Cc2c(C)cc(=O)n3C)c1
OCC1CN(c2ccc(Cl)c(-c3c[nH]c4ncc(-c5ccc(-c6ccccc6)[nH]5)cc34)c2)CCN(C2CC2)C1
O=C(Nc1ccc(-c2nc3ccccc3o2)cc1)N1CCC(O)(c2ncccc2Cl)CC1
O=C(Nc1cc(-c2ccccc2)ccc1O)c1cnn2c1ncn2C1OC(F)(F)C(F)(F)C1O
Cc1c(C(=O)NCCCc2c(C)ncn2C)cc(-c2ccccc2)n1C1CCCC1
N#Cc1cc(Nc2cc(C(=O)N3CC(O)C(O)C3)ccn2)ccc1C(F)(F)F
COCC(COc1ccc(C(=O)NCCCc2ccncc2)cc1)C(=O)O
CN(C)C(=O)c1ccc(-c2ccc3c(c2)CCn2c-3cc(OCC3CCCNC3=O)nc2=O)cc1
OCC1OC2C(OCC3CCCN3)C(O)C1OCc1cccc(Cl)c1C2
O=C(O)c1ccc(CN2C(=O)C(=O)c3ccccc3S2(=O)=O)cc1O
Cc1ccc(-c2c(NC(=O)C3CC(N)C(=O)N3Cc3ccc(F)cc3)noc2-c2ccncc2)cc1
CC(=O)N(CCC1CCC(O)CN1Cc1ccc(-c2n[nH]c3ccccc23)cc1F)C(C(=O)O)C(F)(F)F
CON=C(C)c1cc(F)c(Nc2ncc(Cl)c(=O)n2Cc2ccc(Cl)cc2)cc1F
COc1cc(OC2CCN(C3CCOCC3)CC2)c2ccccc2c1C(=O)N1CCNCC1
CCOC(=O)NC1CCC(CCN2CCC(c3nc4c(C(N)=O)cccc4[nH]3)C(c3ccc(Cl)cc3)C2)CC1
N=C(N)N1CCCC(NC(=O)C2NC(CC3CCN(CC4CC4)CC3)C3C(=O)O)CCC21
C=CC1c2c(OCCN3CCC(Nc4nc5cc(F)ccc5s4)CC3)cccc2nc2N=C(C)N12
CCOc1cc(=O)n(C)cc1-c1cc(NC(=O)COc2nccc(-c3ccco3)c2C)ccc1Oc1ccccc1
c1ccc(CCN2CCC(N3CCN(c4ccccc4)CC3)C2)cn1
NS(=O)(=O)c1nc2ccc(OC(=O)CC3CCCCCC3)cc2s1
COc1ccccc1N1CCN(CCCCn2cc(-c3ccc(F)cc3)nc2C)CC1
Cc1ccc(N=C(O)c2cc(C#N)cc(-c3cnc4ncc(Cl)cn34)c2)cn1
COc1cccc(-c2cn(CCCCCC(=O)N3CC(NC(=N)N)C3)nn2)c1
O=C(Cc1cc(-c2ccccc2)oc1)Nc1cccc(C(=O)c2ccc3ccccc3c2)c1
NCCNCC(=O)Nc1nc2ccc3[nH]nc(c3c2n1C)C(=O)N(C(F)F)C(=O)C3
COc1ccc(-c2ccc(-c3cc4c(nccn4C)c(=O)n4ccnc34)o2)cc1OC
Cc1ccc2cccc(OCc3c(F)ccc(F)c3F)c2c1
O=C(O)CC1CCc2ccc(OCCCOc3ccc(Cl)c(Cl)c3)cc2O1
CC1(C)SCCN(S(=O)(=O)NCCC(C)c2ccccc2)C1C(=O)NO
CCC(C(=O)Nc1ccc(C(=O)O)cc1)n1cc(Cl)c(-c2cc(C)ccc2OS(=O)(=O)OC)cc1=O
CC(C)c1nc(N(C)C)nc2ccc(N(C)c3ccccc3)cc12
Nc1ncc(-c2cccnc2)c2scc(-c3cccc(NC(=O)Nc4ccc(F)cc4)c3)c12
NCC(c1cc(Cl)ccc1F)N1CCC(N=C(O)c2ccc3[nH]nc(C(F)(F)F)c3c2)CC1
OC(CN=c1cncs1)=NC1CCC(O)(C2CCCC2)OC1
CCc1ccc(S(=O)(=O)NC(=O)c2cc(CCl)cc(NC(=O)Cn3ncc4ccccc43)c2)cc1
Cc1ccc(-c2cc3c(OCc4ccccc4)nn(C4CCCCC4)c-3n2)o1
Cc1ccc(C(=O)O)nc1-c1ccc(C(=O)NC2CCCN(Cc3ccccc3)C2=O)cc1
CC(C)(C)c1nc2c(Cl)cccn2c1-c1ccc(NC(=O)Nc2cccc(S(C)(=O)=O)c2)cc1
Cc1ccc(C(=O)Nc2ccc(S(=O)(=Sr)(=O)N3CCCC3C)cc2)nc1
CCC(CO)NCC(CNC(=O)C1Cc2ccc(F)cc2NC(=O)Nc2cnc3nc(C)nn23)Oc2ccccc21
O=C1OCC(O)=NCC1=Cc1ccc(C=Cc2ccccc2)s1
C#Cc1ccc(C)c2c1C(=O)N(CCc1ccccc1)C(=O)C2=O
CCCCCCc1ccc(NC(CC(C)C)C(=O)NCCCCNc2c3c(nc4ccccc24)CCCC3)cc1
CCN(c1ccc(C)c(OC)c1)c1ccnc2c(-c3cncc(C(F)(F)F)c3)c(C)ccc12
Cc1ccc(Cl)cc1-c1cccc(C(CC(=O)O)c2ccccc2)c1
CCCc1noc(Cc2cccc3cc(OCCCCC)cc23)n1
COc1ccc(CSc2cccc(OCc3cccc(C(=O)O)c3)c2)cc1OC
COc1cc(-c2cc(F)c3ncc(C4CCCN4)cc3c2)ccc1OCC(O)CN1CCOCC1
COc1ccc2cc3[n+](cc2c1OCCc1ccccc1)CCc1c[nH]c2ccccc12
CCNC(=O)C1OC(n2cnc3c(NCc4ccc(NC(=O)NCC(F)(F)F)cc4)ncnc32)C(O)C1N
C=CCN(C)Cc1cccc(COCC2CCN(CCOc3cccc[n+]3cccc3)C2OCCCCCCC)c1
COc1cc(CNC(=O)c2cc(-c3ccncc3)n(-c3ccc(C4CCC(O)C(C)(C)C4)cc3F)n2)cc(OC)c1
CC(C)Cc1cc(-c2cc3c(C)nc(N)nc3n(C3CCCC3)c2=O)on1
CC(Nc1ncnc(N)c1C#Cc1cnccn1)c1nc2cccc(F)c2c(=O)n1-c1ccccc1
O=C(Nc1nc(-c2ccc(C(F)(F)F)nc2)cs1)c1ccc(Nc2ccncn2)cc1
N#CC1CCN(Cc2ccc(-n3ccnc3-c3ccccn3)cc2)CC1
CN(C)c1cccc(C(=O)Nc2ccncc2)c1
O=C(c1ccc(Oc2ccc(-c3cc[nH]n3)cc2)nc1)N(C1CC1)C1CC1
CN(C)c1ncccc1C(=O)NC1(c2cccc[n+]2[O-])CCCC1
CC(C)S(=O)(=O)NC(C)Cc1ccc(OCCCCC[S+](O)C(C)(C)c2ccc(Cl)c(Cl)c2)cc1
CCCCCCCCCC(CC(=O)NO)Cc1ccc2c(c1)OC(C)(C)C(C)(C)C2
O=C(O)c1ccc(C2(F)CCC(N3CCC(c4cc(=O)c5cc(F)ccc5n4)CC3)CC2)cc1
COCCNc1cc(NCc2ccc(C(=O)Nc3nnc(C4(C(N)=O)CC4)s3)cc2)ccn1
CCn1c(=O)[nH]n(Cc2ccc(I)cc2Cl)c1=O
COC(=O)NC1Cc2ccc(O)cc2C2(CCCCC2)NC1=O
NCCOc1cc2c(cc1F)CC(NCCc1cccc(F)c1)CO2
COc1cc(-c2cc[nH]c(=O)c2)ccc1OCc1ccc(CN2CCCC2C)cc1
COc1ccc(-c2cc3ncn(CC4CCN(Cc5ccccn5)CC4)c(=O)c3[nH]2)cc1
CN=C(O)C(C)C(c1ccc(OC)cc1)n1ccc(Cl)c(=Nc2ccc(C3(C)CCCCCC3)cn2)[nH]1
CC(=O)N1CCN(S(C)(=O)=O)CC1C(=O)N1Cc2ccc(C(F)(F)F)cc2CC1
c1nc(N2CCC3CCCCC3C2)c2c(N3CCOCC3)[nH]nc2n1
Cn1ccnc2cc(-c3cccc4[nH]cc(N5CCN(CN6CCOCC6)CC5)c34)c(-c3ccccc3OCC(F)(F)F)cc21
CN(C)Cc1ccc(Cn2c(CCc3ccccc3)nc3ccc(Cl)cc32)cc1
COc1cc2ncnc(Nc3ccc4c(c3)CCN(CC(C)C)C4)c2cc1OC
CN(C)c1ccc(S(=O)(=O)Nc2ncc(C(C)(C)C)s2)cc1
CC(C)CC(O)C(CC1CCCCC1)NC(=O)C(Cc1cccc(C(F)(F)F)c1)NC(=O)C1CN(C)C1
Nc1c(F)c(N2CCNN=C2N)c2c(cccc2n1)CCCC2
CN(CCOc1ccc(-c2ccc3c(c2)N(S(C)(=O)=O)CCC3)cn1)CCN1C(=O)C2CCCC2(C1=O)c1ccc(F)cc1
COc1cccc(OC)c1Oc1ccc(C(=O)N2CCN(C)CC2)cc1
CN1CCC(c2c(-c3nc(-c4ccc(C(=O)N(CC(F)(F)F)C(F)(F)F)cc4)no3)cn(C)c2=O)CC1
N#CCNCC1CCC(F)(F)CC1N=C(O)N1Cc2ncnc(C(F)F)c2C1
Cc1cccc(-c2cc3c(cn2)c(-c2ccc(F)c(OCC(F)(F)F)c2)c(=O)n3C)n1
CCOc1ccccc1C(=O)NCC1CCCN(Cc2ccccc2)C1C(=O)N(CC)c1ccccc1
CC(CO)Nc1cc(-n2ncc3cc(C#N)cnc32)ncc1C(O)=NCCN1CCC(O)C1
O=C(O)c1ccc2cc(-c3ccccc3I)cc(=O)n2c1
CC1(CC#N)CCN(c2ccncc2F)CC1
CC(=O)N1CCC(n2cnc3cnc4[nH]ccc4c32)CC1
COc1cc(CN(C)C(=O)c2cc3ccccc3[nH]2)c(OC)cc1Br
CC1(c2ccccc2Cl)CCN(C(=O)c2ccc3c(c2)C(c2ccccc2)C(N)=O)CC1
O=C(Nc1ccc(C2=CS(=O)(=O)CCO2)c(F)c1)c1cccn2cnnc12
COC(=O)N1CCn2c1nc1n(-c3ccc(-c4ccccc4S(C)(=O)=O)cc3)c3c(=O)n(O)c(=O)n(C4CCCCC4)c3c12
O=C(Nc1cc(C23COCC2CCO)nn1)c1ccc2ccccc2c1
CSc1nc2c(s1)CC(N1CCC(c3ccc(S(C)(=O)=O)cc3Cl)CC1)CC2
CCOC(=O)N1CCN(C(=O)C(CCC(=O)O)NC(=O)c2cc(OCC(=O)N3CCCC3C#N)cc(-c3ccccc3)n2)CC1
CC(c1ccc(-c2ccc(C(N)=O)cc2)cc1)N1CCC(C2)OCC1=O
COC(=O)C=Cc1cccc(OCc2ccccc2)c1
COc1ccc(OC)c(S(=O)(=O)N(CC(C)C)CC(O)C(Cc2ccccc2)NC(=O)OC2COC2OC(C)C)c1
CC(C)C(NC(=O)Nc1ccc(Oc2ccccc2)cc1)C(=O)N1CCC(NS(=O)(=O)c2ccc(Cl)cc2)C1
c1ccc2sc(Nc3ccc(Nc4nccc(-c5nccs5)c(=NN5CCNCC5)s4)cc3)nc2c1
NCC1CCC(CNc2nc(Oc3ccccc3)ccc2[N+](=O)[O-])=N1
Cc1cc(-c2cc(F)cc(C(CC(=O)NS(C)(=O)=O)OC(CO)CO)c2)ccc1F
COC(=O)NC(CC(=O)N1CCCC1C(=O))C(c1ccsc1)c1ccccc1
CCCCc1nn(Cc2ccc(-c3nc4ccccc4[nH]3)cc2)c(=O)n1Cc1ccc(-c2ccccc2-c2nn[nH]n2)cc1
NC(=NC(=O)Cc1ccc(Cl)cc1Cl)NCCCc1ccc(CNCCCCc2ccccc2)cc1
CC(=O)NCCc1cccc(Nc2ncc3c(n2)-c2ccccc2NC3=O)c1
CCCCCC(CCN1CCCC(COC(=O)c2cccc3ccccc23)=NC1=O)N1CCN(C2CCCCC2)CC1
CCC(C)OC(=O)c1cnc(N(C)C)c(-c2nc(C(F)(F)F)nc34cccc(-c5cnn(C)c5)cc32)c1
Cc1ccc(C(NC(=O)Cc2ccc(NS(C)(=O)=O)c(Cl)c2)C(=O)NO)cc1
CC1(CCCc2ccccc2)CC(=O)C2CCC1(CS(=O)(=O)N1CCCC1)C2
CC(C(=O)NCc1ccc(C(C)(C)C)s1)c1ccc2nc(Cc3ccc4ccccc4c3)n(Cc3ccc(Cl)cc3)c2c1
CCC(C)C(CO)NC(=O)c1ccc(N2CC(F)(F)C2)c(OCC2CC2)n1
CCn1c(C)nc2cc(-c3ccc([S+](C)O)cc3)ccc21
CN(CCS(=O)(=O)N1CCCC1)C(=O)c1ccc(-c2ccccc2Cl)cc1
CC(C)(O)C(=O)Nc1ccc2c(C(C)(C)C)c(-c3cccc4cccnc34)cnc2c1
Cc1ccc(-c2ccccc2)cc1N(C)S(=O)(=O)c1ccc(CC(N)=O)cc1Br
O=C(NC1CCCCC1)C(O)(c1ccccc1)C1CCC(C(=O)O)CC1
Cc1cc(C#N)c(C(F)(F)F)nc1-c1ccc(Oc2cccc(S(C)(=O)=O)c2)cc1
c1nc(CCNC2CC2c2ncco2)c[nH]1
CN(C)CC1(Nc2ccc(Cl)cc2)CCN(CCc2ccccc2)C(=O)OC1
CCC(C)C(O)C(O)C(CC)C(=O)NC(C)C(=O)NC(CCC(NS(C)(=O)=O)c1ccccc1)C(=O)OC
CCN1CC(CCOC(=O)c2ccc(OC)c(OC)c2)CC(c2cccc(Cl)c2)C1O
CC(=O)N1CCc2cc(OCCCCN3CCN(c4ccc(C(=O)NC(C)CC)c(Cl)c4)CC3)ccc21
CCCCC(CC)(NC(=O)c1ccccc1)C(C)C
O=C1NCCc2[nH]c(-c3ccnc(-c4ccccc4)c3)cc21
Cn1ncc(NC(=O)c2nc(-c3cccs3)sc2N)c1N1CCCCCN(S(C)(=O)=O)C1
Cn1cc(-c2ccc3[nH]c(=O)c4c(c3c2)N=C(O)CC4)cn1
COc1cc2nc(-c3cc(F)c(-c4cccc(F)c4C#N)c(Cl)c3)cc(O)c2cc1
Cc1nc2ccc(C=Cc3cc(C#N)ccc3O)cc2c(=O)[nH]1
CS(=O)(=O)NCC(NC(=O)c1cnc(Oc2ccc3c(c2)OCO3)s1)c1cc(OC2CCOC2)cc(C(F)(F)F)c1
NC(=O)c1cc(-c2ccnc(N)n2)cc(N2CC3CCC(C2)O3)n1
CCOC(=O)c1csc(-n2c(=O)cc(Cl)c3cc(OCC)ccc32)c1
Cn1nnc(C(CC(=O)O)c2ccc(F)c(OCC3CCCC3N=C(O)Nc3scnc3-c3ccccc3)c2)n1
CN1C2COCC1CC2CN1CCC2CC1
CC(C)NCc1csc2ncnc(Nc3cccc(C(F)(F)F)c3)c12
CCn1ccc2c(Oc3ccc(C#N)cn3)cccc21
CC(C)CC(C(=O)O)N1CC(CN2CCC(c3c[nH]c4ccc(Cl)cc34)CC2)C(c2ccccc2F)C1
COc1ccc(-c2nnc(COCC3CCOCC3)n2C)cc1
COc1cc(C=C2SC(=NC(=O)OC(C)(C)C)NC2=O)ccc1O
CC(CNCc1ccc(S(C)(=O)=O)cc1)Cn1cnc2cnc(Nc3cccc(Br)c3)nc21
CCn1c(NN(C)C)nc2cc(NC(=O)C(C)(C)C)ccc2c1=O
CNC(=O)c1ccc(-c2nc(C)c(C(=O)NCCCN3C(=O)c4ccccc4CC3=O)[nH]2)cc1
CCn1nc(Cc2ccc(F)cc2)cc1C1CCN(CC2CN(C(C(=O)O)C3CCCN(C(C)C)CC3)CC2c2cccc(F)c2)CC1
CC(=O)N1CCc2nc(C(=O)Nc3nc4ccc(C(=O)Nc5cc(CN6CC(O)C6)ccc5F)cc4s3)sc2C1
Fc1ccc2[nH]c3c(c2c1)CN(CCCCN1CCC(C3CCCCCC3)NC1=O)CC2
CCN(CC)CCCCCCOc1ccc2c(c1)C(=O)C(C(=O)N1CCCC1)C2
CN1C2CCC1C(C(=O)OCc1cccnc1)C(c1ccc(Cl)cc1)C2
O=C(c1ccc2cccc(OC(CCN3CCCC3)c3ccccc3)c2c1)N1CCCC1
O=C(NO)c1cncc(-c2ccc(C3(c4nnn[nH]4)CCN(C(=O)CC(=O)O)CC3)cc2)n1
Cc1cc(-c2ccccc2)cc(F)c1C1=NCCN1
CC(N=C(O)Nc1cc2[nH]nc(OCC(C)C)c2cn1)c1ccccc1
CN1CCCC(Nc2cc(-c3cccc(NCc4cccc(F)c4)n3)nc(CCc3ccco3)c2)C1
CC(C)n1cnc2c(NCc3cccc(Br)c3)nc(NC3CC3)nc21
COC(=O)c1ccc(C2(O)CCN(C3Cc4cc(Cl)c(Cl)cc4C3=O)CC2)cc1
NC(=O)c1cc(C2CC2)c2cc(-c3ccc(Cl)cc3Cl)ccc2n1
CCNc1cc(C#N)cnc1N(C)C1CC2CCC2(C1)C(O)c1ccc(Cl)cc1C(=O)N2CCNCCCCCC(=O)O
FC(F)(F)c1ccc2c(c1)NC1(CCN1S(=O)(=O)c1ccc3ccccc3c1)CC2
COc1cccc(NC(=O)c2ccc(F)c(-c3cnc4c(c3)OCCO4)c2)c1
COc1ccc(-c2nc3cc(NC(=O)c4ccc(C=O)n(C)c4)ccc3n2C(C)C)cc1
CNCc1ccc(C#N)c(NCc2ccc(F)c(C(=O)Nc3ccccc3C)c2)n1
CCOc1ccc(C#=Cc2cccc(CC(=O)OC)c2)c(OC)c1
CC(C)N(CC(=O)NN1CCCC1COc1ccc(F)cc1)S(C)(=O)=O
CC(C)C1CCCCN1CCCCN1CCN(C2(c3cccnc3)c3ccccc3C(c3ccccc3)C2)CC1
OCCC1C(O)C(O)C(O)CN1CCCCCOCCl
NC1CCCN(c2ccncc2Nc2[nH]cc(-c3nc4cccc(Cl)c4[nH]3)cc2-c2cncnc2)C1
O=CN1N=C(S)SCC1(c1cccc(O)c1)c1ccccc1
Cc1cc(-c2ccccc2)ccc1CCC1CN(Cc2ccccc2)CCN1
Cc1ncc(F)cc1C1CCCN1c1ccn2ncc(C#N)c2n1
COc1cc(OC)ccc1C(=O)NC(=S)Nc1ccc(OC)c(N2CCN(C)CC2)c1
CC(=O)NCC1CCN(CCC(C(C)C)NS(=O)(=O)CCC2CCCCC2)CC1
CN1CC=C(c2cn(C3CCCCC3)c3ccccc23)CC1
Cn1cccc1C(=O)N(Cc1ccc(-c2ccccc2)cc1)C1CCNC1
COC(=O)Nc1nc2cc(C3(O)c4ccccc4C(=O)N3c3ccc(Cl)c(Cl)c3)ccc2[nH]1
CCCCC(C(=O)N1CC(C)(C)CCc2cn(C)c3ccc(F)cc23)C1CC(=NOC)C
[C-]#[N+]c1c(F)cc(C2CN3CCN(C(=O)C4CC4)CC3C2C)cc1-n1cc(=O)c2cn(C(C)C)c(=O)n21
CCN(c1nc2ccccc2[nH]1)C1CCN(C2CCN(C(=O)c3c(F)cc4ccccc4c3F)CC2)C1
CCNC(=O)Nc1ccc(-c2nccc3cnc(Nc4cccc([N+](=O)[O-])c4)nc23)cc1C
Nc1ccccc1NC(=O)c1ccccc1Cn1ccc(Oc2ccccc2)cc1=O
CC(Oc1c(N)ncc2c(-c3cnn(C4CCC4)c3)coc12)c1c(Cl)ccc(F)c1F
CC(C)Oc1cccc(-c2oc3cc(O)c(C(=O)OCc4ccccc4)cc3c2C)c1
CC1CCN(CCCCc2cccc(Cl)c2)CC1
CCCCCc1ncc(Cc2cc3ccc(OC)cc3o2)n1Cc1ccc(-c2ccccc2-c2nn[nH]n2)cc1
CCNCCCC12c3ccccc3Cc3ccccc3c3c1NC2=O
O=S(=O)(c1ccccc1)c1ccc(SCCCN2CCN(CC3CC3)CC2)cc1
Cc1nc2c(F)ccc(-c3c[nH]c4cc(OCCN5CCN(C)CC5)ccc34)c2o1
O=C(Nc1cccc(C(=O)NC2CCCCC2)c1)c1cccc(F)c1
CC(C)c1cc(NC(=O)c2ccc(-c3ccnc(C(C)C)c3)cc2)n(-c2ccccc2)n1
CCn1c(-c2nonc2N)nc2c(C)cc(C)cc21
Cc1ccc(-c2csc(C(=O)N3CCN(S(C)(=O)=O)CC3)n2)cc1
CCN1CCN(c2ccc3c(c2)ncn3-c2ccc(C(=O)O)cc2)CC1
CN1c2ccc(-n3ncc4cnc5ccccc5c4c34)cc2CCC1OCCCCOCCOC1CCN(C)CCC1
Cc1ncn(CC(F)(F)F)c1Cn1cc(N=C(O)c2cc(OC(F)(F)F)ccn2)cc1=O
N#Cc1ccc(C2=NN(c3cc(NC(=O)c4cnc(Cl)cn4)ccc3Cl)C(=O)C23)s1
O=C(NC1CN=C(c2cccc(Br)c2)c2ccccc2N(CC(F)(F)F)C1=O)N1CCCC1
Cc1cc(C)cc(CNC(=O)c2cc(C)cc(C(C)(C)C)c2O)c1
CC(=O)NC(C)c1ccc(OC2CCN(c3ccnc(N(C)CCF)n3)C2)cc1
Cc1c(COc2cccc(Cl)c2)cncn1C12CC3CC(CC(C3)C1)C2
O=C1Nc2cc(CCc3ccccc3)ccc2C12CC2
COCCS(=O)(=O)Nc1c(OC)cc(OCCOC)cc1-c1ccc(C(C)NC(=O)C(C)N)cc1
Cn1cc(-c2cnc(N)c(-c3ccc(C(C)(C)O)cc3)c2)cn1
CCn1c(=O)c2nc(-c3ccc(OCC(=O)O)cc3CC)[nH]c2n(CC)c1=O
COc1cc(OC(F)F)cc(N(C(=O)c2ccc(OC(F)(F)F)cc2)c2ccc3ncc(-c4cnn(C)c4)nc3c2)c1Cl
COc1ccc2cccc(CNc3cccnc3OC)c2c1
Cc1ccccc1N1CCC(CNc2ccccc2-c2cc3cccc(C#N)c3[nH]2)CC1
CC1CN(C(=O)c2ccccc2Nc2nc(-c3ccccc3)ncc2F)CC(C)N1CC#N
CC(Nc1cc2c(Br)cc(-c3cccc(NS(C)(=O)=O)c3)cc2cn1)c1ccccc1
O=C(Nc1nc[nH]c(NC2=C(c4cc(F)ccc4Cc4ccc(F)cc43)C(=O)NC3(CCCC3)CO3)n1)c1ccsn1
CC(C)CC(C(=O)NO)C(=O)NCCCc1ccccc1
c1ccc(OC(Cc2ccc(Cl)cc2)C2CCC3CN2CCC3)cc1
CCC(CC)C(=O)N1CCCC1C(=O)NC(CC(=O)O)C(=O)CF
CNCc1[nH]n(-c2cccc(F)c2)c(=O)c1-c1ccc(Cl)cc1
CC(F)(F)CC(NC(=O)NC(CS(=O)(=O)Cc1cccc(Cl)c1)C(C)C)C(=O)NC(Cc1cscn1)C(=O)O
CCCCc1c(OCCCOc2cc(OC)c(C(=O)O)c(N(C)C)c2)ccc2c(OC)noc12
Cc1ccc(C(=O)Nc2cncc(C(F)(F)F)c2)cc1Nc1ncnc2cncc(N3CCCCCC3)c12
NC(Cc1ccccc1)C(O)c1ccccc1
COc1cccc(Sc2c1nnnnn2-c2ccccc2)c1
Cc1c(C)c2c(CC(=O)O)c(C)cc(CC(C)C)c2oc1=O
N#Cc1cn(-c2ccc(C(=O)O)cc2)c2cccc(Cl)c12
CC(C)NC(=O)N1CCCC(c2cccnc2Oc2ccc(-ccnc2)cc2)C1
Cc1cn(C)cc1-c1nc(C(=O)NC(C)c2ccc(C3CCC(F)(F)CC3)c(C)c2)c2cccc(F)c2n1
O=C(COc1ccc(C(F)(F)F)cc1)NC1CCC(CCN2CCC(c3cccc4c3OCO4)CC2)CC1
Cc1nc(N)sc1C(=O)NC1CCCCC1C(=O)NC(CC1CCCCC1)C(CC(N)=O)C(=O)O
CC(C)(C)C(CC(O)(Cc1ccccc1)c1ccccc1)C(=O)c1ccc(-c2nnn[nH]2)cc1
CC(=O)C1CCC2(C)C(=CCC3C4CC(O)C4(C(O)=Cc4ccc(-c5ccccc5)cc4)CC3(C)CC2C)C1
CC(C)(NC(=O)c1ccc(C2CC2)c(-c2ccc(C(F)(F)F)cn2)n1)c1ccccc1
COc1cnc2c(N3CCN(C(C(=O)NCC(F)(F)F)CC4CC4)CC3)cc(-c3ccc(OCCO)cc3)cc2c1
Cc1cc(F)ccc1-c1cc2c(n1)CNC1CCCNC1C2
Cn1ncc(NC(=O)c2cc(C3CC3)c(Cl)cc2Oc2ccc(F)c(C(F)(F)F)c2)cc1Cl
CC1=C([S+](C)O)CC(C2CCCCC2)C(=O)N1
CC1Cc2cc(N)cc3c2C(C1)c1cccc(O)c1-3
Cc1[nH]c(-c2ccccc2)nc1C1CCNC1
COc1ccc(CN2C(=CC(=O)C(C(C)C)C(N)C(=O)O)CCc3ccccc32)cc1
CC1(C)CCC(Nc2c(C(N)=O)cnc3ccc(-c4cc(Cl)co4)cc23)CC1
CC12CCC3c4ccc(O)c(I)c4CCC3C1CC(CCc1cccc(F)c1)C2O
Nc1ccccc1NC(=O)c1ccc(CNC(=O)C2(N)CCC3CCC2C3)cc1
NS(=O)(=O)c1ccc(C(=O)O)cc1
CCCNC(=O)Nc1ccc(-c2ccc(Cn3cc(C4(C(=O)O)CCCC4)cn3)cc2)cc1
CC(C)(CNC(=O)CN(c1ccccc1)S(=O)(=O)c1ccccc1)c1ccc(OC2CCCCC2)cc1
CC(COCc1cn(C2CC2)c(=O)c2ccccc12)NS(=O)(=O)c1ccc(F)cc1
CN(C(=O)c1ccc2c3n[nH]cc3cc-2c1)c1ccc(N2CCCCC2)nc1
CC(C)(C)c1cc(CCCC(=O)N2CCC3(C)C(CCC3)C2)c(C(F)(F)F)c(C(F)(F)F)c1
CCn1c(-c2nonc2N)nc2c(-c3ccco3)nc(OCCCN3CCOCC3)nc21
CC(CO)CNCc1ccc(C(=C2C(=O)CCN(Cc3ccccc3)C2=O)c2ccccc2)cc1
CNC(=O)C1OC(n2cnc3c(NCc4ccccc4)ncnc32)C(O)C1O
CNC(=O)c1cc(O(=O)C(CC(F)(F)F)C(=O)N2CC(O)CC2C(=O)NC(C)(C)COC(c2ccccc2)C(=O)NC2c3CCCC2CC3)ccc1F
CC(N=c1nc(N)c2c(Cl)cc(-c3ccccc3)cc2[nH]1)C(N)=N(C)C
Cc1ccc(-c2n[nH]cc2-c2ccncc2)cc1C(=O)N(C)Cc1ccccc1
COC(=O)c1c(CNC(=O)c2ccc3cc(Nc4nccc(-c5cn(C)cn5)n4)ccc3c2)cnn1-c1ccccc1
CCc1c[nH]c(=O)c2[nH]c(=O)n(CCCCF)c12
CNCc1c(C(=O)NCc2ncns2)sc2ccccc12
CCCCCc1cc(O)ccc1OCCc1cc(C(=O)OCCOc2ccc(OCC)c(OC)c2)on1
Cc1cccc(-c2cc(N3CCC(C(=O)NC(C)(C)C)CC3)ncc2Cl)c1
Cc1c(CCO)c2ccc(F)cc2n1C1CCN(Cc2ccccc2)CC1
NCCN(Cc1ccc(-n2c3ccccc3Sc3ccccc32)cc1)CC1CCCc2ccccc21
FC(F)(F)c1ccc2c3c([nH]c2c1)C(NC1CCC1)CC1C3C=C4C5C(=O)C(=O)OC4(C)C(C)C5=CC14CC1CC3C1
CC(C)Nc1nn2cccnc2c(-c2ccccc2)c1C(F)(F)F
CC(=O)NC(C)c1ccc(OC2CCN(c3ccnc(N4CCOC(C)C4)n3)C2)cc1
O=S(=O)(c1ccc(-n2cc(C3CCNCC3)nn2)cc1)n1cc(Cl)cc2ccc(F)cc12
Cc1cc(N2CCC(N3CCNC3=O)CC2)nc2ccccc12
OCCCCCCN1CCC(NC(=O)c2cccc3cc(F)ccc23)CC1
Cc1nc(S(C)(=O)=O)ccc1F
CCCCc1nc(COCC)c(C(=O)OCC)n1Cc1ccc(-c2ccccc2-c2nn[nH]n2)cc1
CCOc1ccc(-c2ccc3oc4nc(NC(=O)C5CC5)cc(OC)c4c3c2)cc1
O=C1Nc2c(O)n[nH]c2C2(CCN(C3CCCCCCC3)CC2)c2ccccc21
O=c1[nH]ccn1-c1nc2ccc(F)c(C(F)(F)F)c2s1
CNCCCC1CNC(=O)c2cccc(-c3ccc(-c4ccc(O)c(F)c4)cc3)c2C1
Cn1ccc(CNc2cc(-n3ncc4cc(Cl)cnc43)ncc2C(O)=NCC(F)C(C)(C)O)n1
N#Cc1ccc(OCc2ccsc2)cc1Nc1ncc(Cl)cn1
CCCCc1ccc(S(=O)(=O)Nc2ccc(CCNCC(O)COc3ccc(O)cc3C)cc2)cc1
CCc1c(C)[nH]c2c3c(cc(NC(=O)NCc4ccccc4)cc13)CCCC2
FC(F)(F)c1ccc(N2CCC34CCC2CC(O)(C2)C3)cc1
CS(=O)(=O)N1CCC(N2CCC(Oc3ccc(Cl)cc3Cl)CC2)CC1
COc1ccc(C(C)(O)c2cc(F)cc(F)c2)cc1N1CCc2cnc(N=C(O)C3CC3)nc2C1
CN1CC(C(=O)Nc2ccc(-n3ccc(F)c4cc(S(=O)(=O)NCc5cccc(F)c5)ccc43)cc2)CS1(=O)=O
O=C(Nc1cccc(Cn2cc(N3CCN(S(=O)(=O)Cc4ccccc4)CC3C(=O)NO)nn2)c1)c1ccccc1
CN1C2CCCC1CC(N=C(O)c1nn(CC(F)F)c3ccccc13)C2
O=C(COc1cccc2[nH]cc(S(O)(=O)c3cccc4ccccc34)c12)NS(=O)(=O)c1ccccc1
CC(C)(C)C(=O)Nc1cccc(-c2nc3cc(-c4ccccc4F)ccc3o2)c1
CCCCCCCNCCOc1ccccc1
CN1CCC=C(c2nsnc2SCCCCCCC(=O)NCCCCCCCNc2c3c(nc4ccccc24)CCCC3)C1
CC1CN(CC(=O)N2CC(C)(C)c3cnn(C)c3C2)CCO1
CC(C)S(=O)(=O)N1CCCC1c1cc(F)ccc1-c1nccc(OCC2CN(C(=O)CC=CCCC(=O)O)CC2)c1
CCC(C)c1cc(C)n2nc(-c3ccc(OC)cc3C)c(CC3CC3c3ccccc3)c(=O)[nH]12
Cc1cc(C)c(-n2[nH]c(C(=O)NC(CS(N)(=O)=O)c3ccccc3)cc2C)c(C)c1
CC(C)CC(NC(=O)C(Cc1ccccc1)NC(=O)OC(C)(C)C)C(=O)NC1CCCC1
Cc1ccc(OCC(C)(C)NCC(NC(=O)c2ccc(N3CCN(C)CC3)cc2)C(=O)O)cc1
O=C(CCN1CCN(c2ccc(Cl)cc2)CC1)NCc1nc(-c2ccccc2)sc1C(=O)Nc1ccccn1
CN1CC(Cc2ccc(-c3ccc4nc(C(C(=O)NC5CCc6ccccc6)C(N(C)=O)=NN4)n4c3)cc2)C1
OC1=NN=C2CCC3(CCC44CCC4C4)Cc4ccc(C(O)=Nc5cccnc5)cc4C3C21
COC(C)(CO)c1cn(Cc2ccccc2CC(O)C(=O)O)c(=O)cc1-c1cnco1
Cc1ccc(C#Cc2cncnc2)cn1
CCCCc1nc2cc(Cl)ccn2c1NC1CCC(NC(=O)c2cccc(Cl)c2Cl)CC1
COc1ccccc1-n1c(C)nnc1-c1ccc(Oc2cccc3ccc(NC4CNCCO4)nc23)cc1
CC(C1CCCCC1)(N1CCCC1)C(=O)N1CCCCC1C#N
N=C(O)CC1CN(c2cccc(-c3cnccn3)c2)CCN1c1ccnc(-n2cnnc2)n1
CN(c1nccc(-c2cc3ccccc3n2)n1)C1CCCC1
Cc1cc(C(C)(C)C)n(C)c1-c1cc(N2CCC(C(O)=NC3(C#N)CC3)C2)ccc1O
CN1CCN(c2cc(Nc3ccc(OC4CCC4)cc3)nc(-c3cccnc3)n2)CC1
CC(=O)CCn1cc(CN2CCC(F)(F)C2)c2ccccc21
CC(C)C1CCCOC(=O)NCCc2cccc(c2)C=CCOCCCC1
CN1CCC(Oc2ccc(N(Cc3ccc(Oc4ncc5nc(N6CCOC(C)(C)C)cc(C(F)(F)F)c5F)n3)cc2(F)F)cn2)CC1
CCCCCN1CCC(c2ccc3[nH]ncc3c2)CC1
CN(C)CCCCC(=O)Nc1sc2ccccc2c(=O)c1NC(=O)N(C2CC2)c1ccccc1
O=C(NC(Cc1c[nH]c2ccccc12)C(=O)O)c1ccc(-c2ccc(C(F)(F)F)cc2)cc1
Brc1ccccc1-c1cnc(Nc2ccccc2N2CCCCCC2)nc1N
O=C(c1cncc(Oc2ccccc2)n1)N1CCN(c2cccc(Cl)c2Cl)CC1
CC(CC(=O)Nc1cnn2c(Cn3nc(C4CC4)c4cccc(F)c4c13)CCC2)c1ccc(Cl)cc1
CC(C)C(NC(=O)c1ccc2c(c1)-c1ccccc1)C(=O)O[N+](=O)[O-]
CN(C)Cc1ccccc1Sc1ccc(O)cc1N
Cc1ccc(C(=O)Nc2cc(F)c(F)c(Nc3ncnn4ccc(C5CCCNC5)n34)c2F)cn1
Cc1cccc(-c2noc(C3(NC(=O)C(C)(C)c4ccccc4O)CCC3)n2)c1
CC1CN(Cc2cccc3[nH]c(=O)c4c(c23)CCC4)CC(C)N1Cc1ccc(-n2ccnc2)cc1
CNC(=O)Nc1cccc(-c2c(C)c3cc(C)cc(C)c3n2-c2ccc(S(C)(=O)=O)cc2)c1
O=C(NCc1cnccc1)Nc1ccc(N2CCN(C(=O)c3ccc(Oc4ccccc4)cc3)CC2)cc1
COc1ccccc1CNc1ccc(C#N)c(NC2=NC3CNC4CCC4C23)c1
CNc1ccc(-c2cccc(-c3cc(F)c4oc(C)nc4c3)c2)cn1
c1ccc(CNc2ncc(-c3ccccc3)c3ccccc23)cc1
NS(=O)(=O)c1ccc(SCCOC(=O)CO[N+](=O)[O-])cc1
Cc1nnc(-c2ccc(OC3CCN(Cc4ccc5cc6c(c5O3)OCC66O)CC3C(C)C)cc2)[nH]1
O=C(Nc1cc(C2CC2)cc(-n2cnc3cnc(NCC4CCOCC4)cc32)c1)c1ncc(C(F)(F)F)o1
O=C(NC1CCN(Cc2cc(I)c3cccnc3c2)CC1)c1cccnc1
N#Cc1cccc(C(=O)Nc2ccc(Cl)c(C3(CF)N=C(N)OC4CC43)c2)c1
COC(=O)N1CCN(c2ccc(CN(C3CCC3)S(=O)(=O)c3ccc(NC(C)=O)cc3)c(F)c2)CC1
CCN1CCN(C2CC(c3ccc(F)cc3)c3ccc(F)cc3-n3cc5c(nc6cnn35)CC4)CC1
CC12CCC(=O)C=C1CCC1C2C(O)CC2(C)C1CCC2(O)C(=O)CSc1nnc2cc(C3(CF)(F)CCC3)ccn21
CCOc1ccc(Cl)cc1-c1nc(C)c2nc(OC)c(Nc3cc(CN4CCN(C)CC4)ccn3)nc2c1F
CS(=O)(=O)Nc1ccc(C(NC(=O)NC2C(=O)Nc3ccc(N4CCN(C(=O)N5CCC5)CC4)cc32)C(=O)N2CCCC2)cc1
Cc1nc2ccccc2n1CC1(C)CCN(C2(C)CCc3cc(Cl)ccc32)C1=O
C=CC(=O)Nc1cc2c(Nc3ccc(F)c(Cl)c3)ncnc2cc1OCCNC(C)=O
CC1CCC(n2c3cnccc3c3cnc(NC(N)=S)nc32)CC1
CC(l)=Nc1cc(Nc2ccc(OCCN3CCN(C)CC3)cc2)ncc1F
COC(=O)NC(CNC(=O)c1cc(-c2ccccc2)on1)C(=O)NCc1ccc(CNCC(F)(F)F)cc1
CN(C)C1CCN(c2cc(NC(=O)c3ccc(CN4CCN(C)CC4)c(Cl)c3)nc(C(F)(F)F)n2)C1
Cn1c(Nc2ccc(C(N)=O)cc2F)nc2cc(C(=O)NC(CCC(=O)O)c3cccc(Cl)c3Cl)ccc21
O=C(Nc1ccc(F)cc1)C1SC(c2ccccc2)C(=O)N1Cc1ccccc1
O=c1[nH]c(-c2ccc(O)c(F)c2)nc2ccccc12
Cc1ccc(CSc2nnc(-c3ccc4c(c3)CCO4)o2)cn1
N=C(Nc1ccccc1CC1NCCCO1)NCC(Oc1cccnc1)c1ccccc1
NC(=O)n1cc(NC(=O)N2CC(c3ccc(F)cc3)C3CC2C3)c2cc(Oc3ccnc4ccccc34)ccc21
COc1ccccc1N1CCN(CCCCNC(=O)c2cc3ccccc3n2)CC1
CC1CN(C2CCC(CN(C)Cc3coc4cc(F)ccc34)C2)CCC1C(=O)O
CN1C(=N)NC(C)(c2cccc(-c3cc[nH]n3)c2)CS1(=O)=O
CCNCC(=O)N1CCC(NS(=O)(=O)c2ccc(NCc3ccccc3)c3ccccc23)CC1
Cc1cc(F)ccc1-n1nnc2c1CCN(C(=O)C=Cc1ccc(OC(F)(F)F)cc1)C2
OCCN1CCCN(CC(=O)Nc2ccc(Cc3cc4nc(-c5ccco5)cn4n3)cc2)CC1
CCC1(CC)C2CCC1(C)C(=O)Nc1ccc(S(=O)(=O)NC(C)(C)C)cc12
O=C(CCS)Nc1cc(NC(=O)c2cc(Br)ccc2Oc2ccc(C(F)(F)F)cc2)cc(C(F)(F)F)c1
N#CCC(=O)N1CC(NS(=O)(=O)c2ccc(NC(=S)NC3CCCC3)c3ccc(Cl)cc23)CC1B(O)O
Cc1ccc(CNC(=O)C(C(C)C)S)cc1C#C
O=C(CSc1nc(NCCC(c2ccccc2)c2ccccc2)no1)NO
CC(C)C1C(=O)N(CC2CCC(F)(F)CC2)C(=O)N1CCCCO
CC1CC(=O)N(Cc2ccc(F)c(F)c2)C(=O)N1Cc1ccc(-c2cccn2C)cc1
Cn1c(-c2ccc(F)cn2)c(-c2ccc(F)cc2)nc1I
COCC(C)Oc1cc(Nc2ccc(S(=O)(=O)N(C)C)cc2)nc(Br)n1
CCCc1ccc2c(c1)c1c(n2CC)CN(C2CCN(Cc3ccc4cnccc4n3)CC2)C1=O
CCCCCCC(C)(C)c1cc(O)c2c(=O)c(O)coc2n1
Cc1c(C)c2ccc(OCc3ccc(-c4ccc(S(C)(=O)=O)cc4)cn3)cc2oc1=O
Cc1ccc(-n2nc(-c3cnc(-c4ccncc4)c(F)c3)cc2N=C(O)c2cnn3cccnc23)nc1
COc1cccn2c(-c3ccc(OCCCCCCF)cc3)c(C(N)=O)c(C#N)c12
COc1ccc(-n2cnc3cnc(Nc4ccc(OC(F)F)c(Cl)c4)nc32)cc1OC1CCCC1
Cc1cc(-c2nccnc2OC2CN(c3ccc4ccccc4n3)C2)cc(C(F)(F)F)c1
CCOc1cc(Cl)nc(SC)n1
N=C(N)c1ccc(OC(=O)c2cc3ccccc3cc2Oc2ccc(NC(=O)Cc3ccc4ccccc4c3)cc2)cc1
CN1CC=CC2(C)c3cc(CC4CCCCCC4)ccc3OCC12
CNS(=O)(=O)c1ccccc1Nc1ncnc2ccc(N3CCCC3c3cccc(F)c3)cc12
CNCC(O)C(c1ccccc1)n1ccc2ccccc21
CC(C)(C)OC(=O)N1CCC(c2cccc(OC(F)(F)F)c2)C1
CC(CNCc1c[nH]c2ccc(C(=O)Nc3cc([N+](=O)[O-])ccc3F)cc12)(NC(=O)C1CC1)C(F)(F)C1CC1
CCCN(Cc1ccc(-c2ccc(-c3nc(-c4ccc(F)cc4)no3)cc2)cc1)c1cccc(S(C)(=O)=O)c1
CC(=O)Nc1cccc(C2CCN(C(=O)c3cc4ccccc4[nH]3)CC2)c1
Cc1cc(C#N)cnc1N1CCC2(C)CN(CCC(N(=O)c3c(C)cccc3C(N)=O)C(C)(C)C)C(=O)C1C
Cc1cccn2nc(C(C)Nc3ncnc(N)c3-c3ccc(OC(F)(F)F)cc3)n(-c3ccccc3)c(=O)c12
CC(C)(C)c1cc(NC(=O)N2CCC(N3CCCC3C)CC2)no1
CCCCCCCCCCCCC[n+]1cccc2c(-c3cnccn3)cccc21
COC(=O)c1ccc(-c2nc(-c3ccc(Cl)cc3)c(-c3ccc(Cl)cc3)[nH]2)cc1C
CC(C)NC(=O)c1ccc(-c2ccc3c(N4CCOCC4C)nc(N4CCOCC4C)nc3n2)cc1
NC(=NC(=O)c1ccc2cnccc2c1)NCc1ccc(F)c(Cl)c1
O=C(NS(=O)(=O)N1CCC1)c1cnc(OC2CCN(c3cnc(OCC4CC4)cn3)C2)cc1
CCC(=O)C1(NC(=O)c2ccc3[nH]nc(C)c3c2)CC1
O=C(NCc1cc(C(F)(F)F)cc(C(F)(F)F)c1)C(CC(=O)O)c1ccc(F)cc1Cl
O=C(Nc1cccc(C(=O)NCCCCCCc2cccnc2)c1)NCc1cc(Cl)ccc1N1CCNCC1
COc1ccc(S(=O)(=O)NC2CN(C(=O)c3cc(Cc4nnc(O)c5c4CCCC5)ccc3F)C2)cc1
COC(=O)CCOc1ccc(C(=O)NC(CC(=O)O)C(=O)CS)cc1
COCCCn1ccc(Nc2ncc3c(n2)-c2c(nn(C)c2Cc2ccccc2)CC3)n1
COC1CCN(C(=O)c2ccc3c(c2)ncn3-c2ccc(OC)cc2OC)CC1NC(=O)NC(Cc1ccc(O)cc1)CN(C)C
CSc1nc(NCCC2CCCCC2)c2ncn(-c3ccccc3Cl)c2n1
Nc1nc(N2CCN(Cc3cccc([N+](=O)[O-])c3)CC2)cc(C(F)(F)F)n1
CN1CCC(c2ccc(OC(F)(F)F)cc2)Oc2ccccc21
O=C(NC1CCC2(O)C3Cc4ccc(O)c5c4C2(CCN3CC2CC2)C1O5)N1CCCC1
CN1CCC(n2nnc3ccc(-c4ccc(=O)[nH]c4)cc32)CC1
COC1CN(c2nc(N3CCC(C(O)=NC4CCCCC4)CC3)nc(C)c2C)CC1
Cc1ccc2nc(N=C(Nc3ccc4ccc(Cl)cc4c3)c3ccccc32)s1
CC(C)(C)N=C(O)C1CC2CC2CN1C(=O)C(N)Cc1ccc(C(F)(F)F)cc1
Cc1cc2c(Oc3ccc(NS(=O)(=O)c4c(Cl)ccc(Cl)c4Cl)cc3)cccc2[nH]1
CC(NC(=O)Nc1ccccc1OCc1ccccc1)C(=O)NC(CC(=O)O)C(=O)COC(=O)C(=O)NCc1ccccn1
N#Cc1ccc(C(=O)Nc2ccc3c(c2)C2(COC(N)=N2)c2cc(-c4cccnc4)ccc2O3)nc1
CCCCCCCCCNC(=O)Oc1ccc2c(F)ccc(F)c2c1
Cn1c(-c2cnc3c(c2)C(c2cccc(Cl)c2)C(N)C3)nc2ccccc21
O=C(CCCCN1CCN(c2ccccc2Br)CC1)N1CCN(Cc2ccc3ccccc3c2)CC1
NC(=NC(=O)c1ccc(C(CC2CC2)NS(=O)(=O)c2ccc(F)nc2)cc1)N1CCCCC1
COc1ccccc1C=CC(=O)C(O)C(=O)OC(C)=Cc1ccc(-c2cc3ccccc3o2)cc1
COC(=O)c1ccc(-c2ccc3c(c2)N(C(=N)N)C(=O)C32CCC2)s1
CC1(CS(=O)(=O)N2CCCCC2c2ccc3c(ncn3Cc3csc4ccc(F)cc34)c(=O)n2C)CC1
CN(C)Cc1ccc(CNC(=O)C2CCC(Oc3ccc(NC(=O)Nc4cc(C(C)(C)C)ccn4)cc3)CN2C(=O)C(NC(=O)O)C(C)C)cc1
Cc1ncc(C)n2nc(CCc3cc([N+](=O)[O-])ccc3O)nc12
O=C(Nc1cc(Cc2cccc(F)c2)nn1-c1ccccc1)c1cc(Cl)ccn1
O=S(=O)(NCCCc1c[nH]cn1)NCC(OCc1ccc(CCN=[N+]=[N-])cc1)C(=O)NC1CCCN(C(=Nc2ccccnc2)c(=O)c2ccccc2)C1
N#CC1CCCN1C(=O)C1CCCCN1C(=O)C=Cc1ccccc1
Cc1c(C(=O)NC(C)(C)C)[nH]n1Cc1cc(Cl)ccc1Cl
c1cc(-c2ccc3sccc3n2)n(-c2cccc(N3CCC(N4CC5C5CC4C5)CC3)c2)nc1=O
NS(=O)(=O)c1nnc(NC(=O)CSc2ncccc2SCc2cccc(F)c2)s1
Cc1sc(C)c(-c2ccc3oc(N)nc3c2)c1C(=O)NS(=O)(=O)c1ccccn1
COc1ccc(CCc2ccccc2-c2ccc(O)c(O)c2)cc1OC
CN(C)c1ccc(S(=O)(=O)c2ccc(Cl)c([N+](=O)[O-])c2)cc1
COc1cc(C(=O)NC2CCN(C)CC2)ccc1Nc1nc(Cc2ccccc2Cl)c2ccn(C)c(=NOC(C)(C)C)c2n1
NC(CC(=O)N1CCCC1C(=O)NCc1ccc(Cl)c(Cl)c1)Cc1cc(F)c(F)cc1F
CCC(C)C(NC(=O)OC(C)(C)C)C(=O)NC(CC(=O)O)CC(=O)NC(CCCc1ccccc1)C(=O)CCCO
CSc1ccc(CN=C(S)N2CCCc3ccc(Cl)cc32)nc1
c1ccc2c(C(OCC3CNCCCOC3)C3CCC3)c[nH]c2c1
CS(=O)(=O)N1CC=C(c2cc3cc(C4CCN(S(C)(=O)=O)CC4)cc(C(F)(F)F)c3[nH]2)CC1
CCC1CC1C(=O)OCCc1cc(Br)ccc1[N+](=O)[O-]
CC(NC1CCC2(CCC2)Oc2cc(C#N)ccc21)c1ccccn1
O=C(Nc1cc(F)cc(F)c1)N1CC(NC2=NCC3(CCOC3)Cc3ccccc32)C1
CN1c2ccc(Cl)cc2N=CCC1C(=O)Nc1ccc(Cl)c(Cl)c1
CCN1c2ccc(-c3cccc(OC)c3)cc2N=C(c2ccccc2)c2cc(C(=O)NCCC(C)(C)O)ccc21
CC(C#CCCOc1ccc(CC(N)C(=O)O)cc1)Cc1ccc(F)cc1
CCCCC(=O)Nc1ccc(C(C)(C)C)cc1
CN1CCN(C2=Nc3cc(Cl)ccc3N(NC(=O)c3ccc(C#N)cc3)c3ccccc32)CC1
CCCCCCCCCCCNC(=O)NCCCCNCCCC
COc1ccc(-n2c(C)nc3c(NCC(F)(F)F)cc(C(F)(F)F)nc32)cc1
CN(C)Cc1ccccc1-n1c(CCCc2ccccc2)cc2ccccc2c1=O
COc1cccc(CCN=C(S)Nc2nc(-c3cccc4ccncc34)cs2)c1
CC(=O)c1cnc2[nH]cc(C3(CNC(=O)Nc4ccc(Cl)c(C(F)(F)F)c4)CCCC3)c2c1C
CCCc1cc(-c2ccsc2)cc(CC)c1OCC(O)CC(O)CC(=O)O
CC1(C)SCCN(S(=O)(=O)c2ccc(Oc3ccnc4ccccc34)cc2)C1C(=O)NO
O=C(Nc1ccc2c(c1)OCO2)Nc1ccc(C2=NCCN2)cn1
Cc1ccc(C(=O)NCCN2CCN(c3ccccn3)CC2)cc1
Cc1ccc(Cl)cc1C(=O)Nc1cccc(OCCCCn2ccnc2)c1
COC1CC2CCC1N2CCCCCCOc1ccc(CC(Nc3nc4c(s3)CCCC4)C(NC(=O)c3ccoc3)C3CC3)cc1
CNCCOc1ccc(C2=Nn(-c3ccccc3)c3ccccc32)cc1
COC(=O)c1c(F)cccc1-c1cc(OC(C2CC2)C2CCCCC2)c(=O)n2c1CSCCS(=O)(=O)N2C
CCC(C)C(NC(=O)C(CC(C)C)NS(=O)(=O)c1ccccc1Cl)C(NC(=O)C(Cc1ccccc1)NC(=O)OC1CO)C(=O)O
NCC1CCC(C(=O)NC(Cc2cc(F)cc(Cl)c2)C(=O)N2CCC(F)(F)CC2)CC1
CCC(C)C(NC(=O)C(CC(C)C)Oc1ccccc1N)C(=O)N(CC(=O)O)c1ccccc1
OC(=NC1CCCCC1N1CCN(CCOC(c2ccc(F)cc2)c2ccc(F)cc2)CC1)c1ccc(F)cc1
COc1ccc(OC)c(-c2cc3nccc(-c4ccc(N5CCN(C(C)=O)CC5)cc4)c3o2)c1
COc1ccccc1N1CCN(CCn2ncc3c(=O)[nH]cnc32)CC1
CN=C(NC)c1ccc(Cl)c(C(=O)Nc2cnc3ccc(N4CC(C)=N(C)CC4C)nn23)c1
CC1CN(CCCc2ccccc2)CCC1(C)c1ccccc1
Cc1cc(C(=O)Nc2ccc(S(=O)(=O)N3CCCC3CN3CCC4(CO)C4(CCc5c(C#N)cc(F)cc54)C3)cc2)no1
Cc1nsc(C)c1Br)c1Oc2ccccc2C(c2ccccc2)OCCCCC(=O)NC1=O
N=C(O)c1cc(N2CCOc3cc(S(=O)(=O)Nc4nccs4)ccc32)ccc1F
CC(OC(C)C(F)F)c1c(C)c(C(=O)N2CCCC2C(O)=NCc2ccccc2)cc2c1OCO2
O=C1OC(COc2cccc(-c3csc(N4CCNCC4)n3)c2)C(c2cccc(F)c2)O1
COCCNC(=O)c1cc(Cl)ccc1NC(=O)c1nc(C2CC2)cnc1Nc1cncnc1
CC(=O)OCC1CC(OC(=O)N2CCN(C(=O)Cc3nc4ccccc4s3)CC2)C(=O)N1C
Cc1cc(-c2cccc(C(F)(F)F)c2)n[nH]c1=NCCCCN1C(=O)COc2ccccc21
Nc1ncc(-c2[nH]c(CCC3CCc4ccccc43)nc2-c2ccc(Cl)c(Cl)c2)cc1C(O)C(=O)O
Cc1cc(NC(=O)c2cccc(C(=O)O)c2)ccc1-c1cccc(O)n1
Fc1ccc(F)cc1-n1cnc2c(NC3CCCCC3)nccc21
Cc1ccc(Cl)c(C)c1Nc1nccc2cnc(Nc3ccc(N4CCN(CCC(=O)NS(=O)(=O)CC(C)C)CC4)cc3)nc12
CN1CCC(Cc2cc(-c3cccc(-n4ccc5c(N5CCOCC5)ncc53)c3ccc(C#N)cc34)ccc2F)CC1
CNCc1ccc(F)c(CN2CCC(F)(C(=O)Nc3ccc(C#N)cc3)C2=O)c1
COc1ccc(F)cc1-c1ccnc2c1ncn2Cc1cccc(CN)c1
NC(=O)c1ccc2nc(-c3ccco3)n(-c3ccc(C4(N)CCC4)cc3)c(=O)c2c1
c1ccc2sc(N3CCN4CCC3CC4)nc2c1
Cc1cccc(OCC(C)N(C)C2CCC(c3nccs3)CC2)c1
COc1ccc(S(=O)(=O)NO)cc1
Cc1cc(-c2n[nH]c3cc(NC(=O)NCc4ccccc4)ncc23)ccn1
CN(C(=O)Cc1ccc(N2CCC3(CC2)CCN(c2ccccc2C(F)(F)F)CC3)cc1)C(C)(C)CO
CON=C(Cc1ccc(Br)cc1Cl)C(=O)NC1C2CN(CC3CCC(C(N)=O)CC3)CC21
CCN(CC)C1CCc2cc(C)c(OC)cc2C1
COc1cccc(C=C2SC(=NCC#N)N=C2N)c1OC
CNCc1cccc(NC(=N)Nc2cccc(Cl)c2)c1
CC(O)=NC(C)c1ccc(NC2CCC(F)CC2)cc1
CC1(C)Cc2nc(C3C4CC5CC3CC(C(O)=NC5)C4)Oc3ccccc3c2C(=O)O1
N#CCC1(n2cc(C(=N)O)c(=Nc3ccc(F)cc3)[nH]2)CCN(Cc2ccccc2F)CC1
CC(C)N1C(=O)C(NC(=O)c2ccc(-c3ccccc3OC(F)(F)F)cc2)N=C(c2ccccc2)c2cc3c(ccc21)-c1cccc(C(F)(F)F)c1
NC(COc1cncc(-c2ccc3onc(-c4ccc5ncc(N6CCN(CCO)CC6)nc5c4)c3c2)c1)Cc1c[nH]c2ccccc12
CCC(N=C(O)c1cc(C(=O)Nc2cnc(OC)c(COCCO)c2)c(Cl)cn1)c1ccccc1
FC(F)(F)CNC1CCC(c2noc3cc(-c4ccco4)ccc23)CC1
CC(C)NC(=O)NC1CCCC1CN(C(=O)c1ccccn1)c1ccccc1
Nc1ccccc1NC(=O)c1ccc(CNC(=O)Nc2ccc(C(F)(F)F)cc2)cc1
Cc1cncc(CC(NC(=O)c2cccc(C(F)(F)F)c2)C(=O)NCc2nc3c(c2C(=O)O)CCC3)n1
CC(CC(c1ccc(O)c(C(=O)NCCCCCCCc2ccncn2)c1)c1nccs1)C(=O)O
COc1ncc(-c2nc(-c3cc(F)c(OCC4CCN(C)CC4)c(C(F)(F)F)c3)n3c2CN(C(=O)OC(C)C)CC3)cc(NC(C)C)n1
Cc1nc2ccc(-n3ncc(C(=O)c4cc5ccc(N(C)C)cc5[nH]4)c3N)cc2[nH]1
Cc1cc(N=S2(=O)CCCC2)n2cnc(Nc3ccc(F)c(F)c3)c2n1
COc1ccc(C(=O)Nc2cncc(C(=O)c3cn(C4CCCN4)c4ccccc34)c2)nc1
Cc1ccccc1CNCC(Cc1ccc(Cl)cc1)N1C(=O)c2ccc(S(=O)(=O)NC(C)C)cc2C1=O
CCc1ccccc1-c1cccc(C(=O)Nc2ccc(OC)cc2)c1
C=C(CCC12OC(C(=O)O)C(O)(N(C)Cc3cccc(O)c3)C(O)C(C(=O)O)C1O)C(OC(=O)CC1CC1)C(C)C(O)CSc1nccs1
CC(C)CCC1(C(=O)NCc2ccc(N3CCN(CCCC(C)C(=O)O)CC3)cc2)CCCC1
Cc1cc(O)ccc1C(=O)NC(Cc1ccc(-c2nc(C3CC3)cn2CCc2ccc(C(F)(F)F)cc2)cc1)C(=O)O
Cc1ccc(COc2ccc(CC(Nc3ccccc3)c3nc(C)c(C)o3)cc2)cc1
Nc1ncc(-c2nnc(-c3ccccc3Cl)o2)c(NC2CCC(F)(F)CC2)n1
CCc1nc(C)c(C(=O)NCC2(O)CCCN(CCc3ccc(F)cc3)C2)o1
Cn1cncc1CN1C(=O)C(c2cccc(Cl)c2)N2C(=O)C(NC(=O)c3cc(F)ccc3-n3cccn3)=C12
C=CC(=O)OCC12CCC(c3ccc(F)c(F)c3)(CC1)C2
CCCC(=O)NCCCc1cccc2ccccc12
Cc1cc(C(F)(F)F)ccc1C(=O)Nc1cc(CN2CCCC2)nc(C2CC2)n1
OC1=Nc2cccc3[nH]nc(c23)CN1C(c1ccccc1Cl)C1CCCCN1
Cc1cc(S(=O)(=O)NCCO)cnc1Oc1ccc(-c2ccccc2)cc1
Cc1cc(C(=O)O)c2c(c1)C13CCCCC1C(C2=O)N(CC1CCC1)CC3
Cc1nnc(C(Cc2ccccc2)C(=O)O)nc1C1CC1
CCOc1c2ncccc2ccc1-c1c(O)nc(O)nc1C
O=C(NC1CCCCCC1)NC1CCCCC1
C=CCc1c(O)ccc2cc(S(=O)(=O)NC(C)(C)C(=O)N(C)C3CCN(Cc4ccc(F)cc4)C3=O)[nH]c12
CCCC(=O)c1ccc(OCCCN2CCN(C(=O)c3ccccc3)CC2)cc1
O=C(O)CCCCCN1C(=O)CCC1C=CC(O)Cc1cc2cccnc2n1Cc1csc(-c2ccc(Cl)cc2)c1
CCCCCN(CN1CCN(CCCc2ccc(NS(C)(=O)=O)cc2)CC1=O)c1ccccc1
N#Cc1cccc(-c2ccc3c(c2)CCN(Cc2nc3ccccc-3[nH]2)CCC3)c1
CN(C)S(=O)(=O)NC1N=C(c2ccccc2F)CC1c1ccccc1
COc1ccc(-c2ccc(-c3cccc(NCc4cccnc4)n3)cc2)cc1OC
C#CC(C)N(C)C(=O)c1cc(O(=O)c2ccccc2F)ccc1Cl
COc1ccc(C2CCc3c(c(=O)n3CC(=O)NO)C2)cc1OC1CCN(C)CC1
CC(C)CC(NC(c1ccc(Br)cc1)c1ccc(Cl)cn1)C(=O)NC(Cc1ccccc1)C(O)C(=O)NCC(=O)O
O=C(Cc1ccc(Cl)cc1)Nc1ccc(CCNCC(O)COc2ccc(O)c(CO)c2)cc1
O=S(=O)(N1CCC(Nc2ncccc2-c2ncc[nH]2)CC1)N1CCC(n2cccn2)CC1
CC(CCc1ccccc1)N(O)C(=O)Cc1cccc(O)c1
N#CC(CCCN1CCC(O)(c2ccc(Cl)cc2)CC1)c1cccnc1
Cc1nc6ccnnc--]c1NC(=O)C1(CC(F)(F)F)CC1
CCN(C)c1ccc(CN2CCC(N3CC(Cc4cc(-c5nc6c(n5)Oc5ccccc56)c(C)c(Br)c4CO)CC3)CC2)cc1
Oc1ccc(C(c2ccccc2)c2ccccc2)cc1
CNC(=O)c1ccc(-c2cnc3c(c2)CCCN3C(=N)O)cc1
Nc1ncc(-c2ccccc2)n(CCc2cccc(Cl)c2)c1=O
CC1CC2C3(N=C(NCCO)C4C=CC3C2O)C2(C)c3ccc(O)cc3C12C
CCN(CC)CCOc1cccc(-c2cn(C)c(=O)c3cc(Cl)ccc23)c1
O=C(c1cnc(C2CC2)nc1Nc1cnccn1)N1CCN(CCCSc2cccc(Cl)c2)CC1
O=C(NC1CCCCC1)N1CCC(Nc2ccncc2)C1
CC1CC(Nc2cc(-n3ncc4cc(C(=N)N)cnc43)ncc2C(O)=NCC(F)C(F)(F)C(C)(C)O)C(=O)N1
COc1cc(OCc2cnc(-c3cccc(C(=O)N4CCN(C)CC4)c3)s2)ccc1Cl
CC(CCc1ccc(-c2ccc(OCC(C)(C)C)cc2)cc1)(C(=O)NO)S(C)(=O)=O
CN(C)CCN1CCc2cccc(C(=O)Nc3cncc(Cl)c3)c2CC1
N=C(O)c1cnnc(-c2cnc(C(=O)N3CCCC3C(=O)NCc3ccc(F)c(F)c3)c(F)c2)c1
CCOc1cnc(C(O)=Nc2ccc3c(c2)C2(CCCCC2)OC(O)=N3)cn1
COc1ccc(S(=O)(=O)N(CC(C)C)CC(O)C(Cc2ccccc2)NC(=O)OC2COC3OCCC23)cc1
O=C(c1ccncn1)N1CCC(F)(F)CC1COc1ccc(-c2cccnc2)cc1F
NC(Cc1ccc(O)cc1)C(=O)N1CCCC1C(=O)c1ccccc1
CN1Cc2c(C3=CCN(S(C)(=O)=O)CC3)[nH]c3ncc(cc23)-c2ccc(F)cc21
CC(=O)NCCCc1cc(F)ccc1S(=O)(=O)N(C)C1CCN(C)CC1
Cc1nn(C)c2nc3ccccc3c(N1CCCN1CCC(N)=NC(C)c3ccc(F)cc31)c1nn(C)c(=O)n1CC2
COCCNc1ncnc2sc3c(c12)C(=O)N(c1ccc(F)cc1F)C(=O)N(C1CCC(C)(C)C1)CC3
CC(C)C(=O)N(C)CCC(C(=O)NO)N(C(=O)CCl)C1CCN(Cc2cccc(C(C)C)c2)c2ccccc21
Cc1n[nH]cc1C(CC1COCC(N)=N1)c1cccc(F)c1Cl
Cc1cccc(-c2c(C)n(Cc3c(F)cccc3F)c(=O)n(CC(N)c3ccccc3)c2=O)c1F
COc1ccc(C=Cc2cn(C3CCCN(C(=O)C4CCCN4)C3)c3ccccc23)cc1OC
CCOC(=O)c1cncn1Cc1ccc(CN(Cc2nc3ccccc3s2)C(=O)O)cc1
NC(=S)NN=Cc1ccc(C(=O)c2ccccc2)cc1
CC(=O)NC1CCN(Cc2ccc(-c3cc4ncn(C)c(=O)c4c(N(C)C)n3)cc2)C1=O
COc1ccc2c(C(=O)N3CCCC3)c(C)n(Cc3ccc(Cl)c(C(F)(F)F)c3)c2c1
O=C(O)C1CCCN1C(=O)c1cc(Cc2ccc(Oc3ccccc3)cc2)c2ccccc2n1
O=c1c(-c2ccccc2)csn1-c1cccs1
O=C(NCCCCN1CCCC1)c1ccc(Nc2ncc3cc(-c4cc(C(F)(F)F)cc(F)c4)cn3n2)cc1
CC(C)c1nc(N(C)C)nc(-c2ccc(C3CCN(C(=O)Nc4ccc(Br)cc4)CC3)cc2)n1
CN(C(=O)Cn1c(=O)oc2ccccc21)c1ccccc1
CCCCn1cc(C)c(C(=O)NC2CCC(C)N(CC)C2=O)c1
NC1=NC(CCc2cccc(F)c2)CO1
Cc1ccc(S(=O)(=O)NCc2cc[nH]c(=O)c2)cc1
Cc1cn(C2CC2)cc1Cn1c(=O)cc(-c2ccc(OC(F)(F)F)cc2)c(-c2ccc(Cl)cc2)n1
COc1cc(C=CS(=O)(=O)c2ccc(C(C)N3CCN(C(C)C)CC3)cc2)ccc1OC
Oc1c(F)cc(F)cc1NCCCCCCCOc1ccc(F)cc1Cl
CC(C)(C)CC1NC(C(O)=NCCCCN2CCC(c3noc4cc(Cl)ccc34)CC2)C(c2cccc(Cl)c2F)C1(Cl)=O
Cc1nn(C2CCCCCC2)c(C)c1N(C)S(=O)(=O)c1c(Cl)cc(Cl)cc1Cl
NC(=O)c1ccc2[nH]c3c(c2c1)CC1c2cc(O)cc(O)c3CCN1CC3
CCc1csc(-c2cc(=O)n(CC(C)(C)O)c(C3CC3)n2)c1C#Cc1ccc(N)nc1
CC(C)(C)NC(=O)c1ccccc1CC(O)C(F)(F)F
CC1CCC(Cn2c(=O)ccc3cc(C)ccc32)CC1O
Cc1ccc(N=C(O)c2cccc(C(F)(F)F)c2)cc1-n1ccn2nc(-c3cncnc3)cc12
CSc1ccccc1CCC(c1ccc(-n2cccc2)cc1)c1cccc(F)c1
N#Cc1ccc(Oc2ccc(CCC(=O)O)cc2NC(=O)c2cccc(Cl)c2)cc1
CCCOC(=O)c1c(C(=O)NC(C)c2ccccc2)c(Cl)c2ccccc2c1-c1ccccc1
Cc1cc(Nc2cc(C(F)(F)F)ccn2)nc(-c2cnc(C3(O)CCCc4cc(CF)ccc43)s2)c1
Cc1ccc2c(c1)c1ccccc1n2C
O=C(NC(Cc1ccccc1)C(O)CN1CC2(CCCCC2)C1)c1cc2ccccc2o1
Cc1nc(C2CCOC2)c2c(N3CCc4cnn(-c5ccc(F)cc5)c4C3)ccnn12
CC(C)(C)n1cc(C(=O)c2cncc(NC(=O)c3ccccc3OC(F)(F)F)c2)c2cnccc21
COc1ccccc1-c1cccnc1Oc1ccc(Nc2ncc(CN3CC(C)(NC(=O)c4ccccc4)C(N)C(C)C3)cn2)cc1
c1nc(NCCC2CCCCC2O)c2cc(Cl)ccc2n1
CCc1c(OCCCOc2ccc(-c3nn[nH]n3)cc2CCCC)cc(O)cc1C(=O)NS(C)(=O)=O
CC1(F)CCN(C(=O)C(=O)NCc2cccc(S(N)(=O)=O)c2)CC1
CC1=CC(=O)N(C(Cc2cccnc2)C(C)C)C(=Cc2ccc(OCC3CCOCC3)cc2)C=C1
NC(=O)c1ccc(NC(=O)NC2CCN(c3nccc(-c4cccnc4)n3)CC2)cc1
COc1cc(OCc2csc(-c3cccc(F)c3)n2)c2cc(-c3cn4nc(OC)sc4n3)oc2c1
Oc1nc(SCCCN2CCOCC2)nc(NCc2ccccc2)c1O
Cc1cc2cc(F)ccc2c(=O)n1CCCN1CCN(S(=O)(=O)c2cnc(Cl)s2)CC1
CCOc1cccc(N2C(=O)c3ccc(C#N)cc3C2C2(O)OC(=O)C2CC=CC2)c1
C(=C(c1cccnc1)c1cccc(C(F)(F)F)c1)c1ccc2ccc(OCc3ccccn3)cc2c1
CC(O)(COc1ccc(Cl)cc1)C(=O)Nc1nc2ccc(C#N)cn2cc1C1(C(F)(F)F)CCC1
CC(CCc1ccc(-c2ccccc2)cc1)c1ncc(CCCC(=O)O)n1Ccnc2c(Cc3ccccc3)c(C)nc12
CCNC1CN(c2cccc3c2CNC3=O)c2cc3c(cc2-3)C1
CN(C)C1CCN(C(=NC#N)Nc2ccc(Cl)cc2Cl)C1
CCCCC12CCC(=O)C(CC)=C1c1cccc(Oc2cccc3cc([N+](=O)[O-])ccc23)c1
O=S(=O)(N1CCC(N2CCC(Oc3ccc(Br)cc3)CC2)CC1)c1cc(F)c(F)cc1F
CN(C)CC1CCCc2c1cc1ccc(N=C=S)cc1oc1nc(-c3ccncc3)cc(=O)n12
CN(CC(=O)N1CCCCS1(=O)=S)C(=O)C(=O)NNc1cccc(S(=O)(=O)O)c1
Cc1ccccc1N1CCN(CCCCCC(=O)NC2CC(=O)NC2=O)CC1
COc1ccc(C#Cc2ccc3c(c2)C2C(CN(Cc4ccc(Cl)cc4)C(=O)N3)CNCC2CO3)cc1
COc1ccc(C(=O)O)cc1-c1cc(F)cc(C(CC(=O)O)c2ncco2)c1
CC(Nc1ncnc2oc(-c3cccc(F)n3)cc12)c1ccccc1
CCS(=O)(=O)c1ccc(C2(c3ccc(F)c(F)c3)CCN(C3CCCCC3)CC2)cc1
O=C(Nc1ccc(F)cc1)c1cc(-c2cccc(NC3CCCCC3)c2)[nH]n1
CCC1CCC(NC(=O)c2c(C)n3n(c2=O)C(C)(C)CC3)c2cc(ccc2=O)N1
Cc1cc(C)c(-n2ccn3nc(-c4cccnc4F)cc23)cc1C(=O)N1CCCCC1
CC1CCCN1CCc1ccc(-c2ccc(=O)n(C)n2)cc1
Cc1cc(-c2nc(-c3ccc(OC(F)(F)C(F)F)c(C)c3)n3c2CCOC(C)C3)cc(C)n1
CNCc1ccc(Cl)cc1Oc1ccc(OCC(=O)NCc2ccc(F)cc2)cc1
O=C(Nc1ccc(F)cc1)N(CCCN1CCCC1)C1CCCCC1
CN(C)C(=O)C1CCc2cc(CN3CCC(Nc4ccc(Oc5ccccc5)cc4)CC3)ccc2[nH]1
CC(C)c1nn(-c2cn3c(c2C(F)(F)F)CCN(Cc2ccccc2Cl)C3=O)c2cc(C(=O)O)ccc12
CC(C)Cc1ccccc1OCCNC(C)Cc1ccc(O)cc1
CSc1ccc(-c2nc(-c3ccc4c(c3)CCN4C(=O)CCS(=O)(=O)C(C)C)no2)cc1
CC1CN(Cc2ccccc2)c2ccc(-n3c(-c4ccc(F)cc4)nc4ccccc43)cc2C(=O)N1
COC(=O)c1ccc(C#Cc2ccc(F)cc2)cc1
CCOC(=O)c1cnc(Nc2c(Cl)cccc2Cl)c2ccc(-c3ncc(-c4cnn(C)c4)cn3)cc12
COc1cc(-c2ccc3c(c2)NCC3=O)cc2c3c(oc12)CCN(Cc1nc(N)c(CC3CC3)cn1)C3
COc1ccc2c(c1)C(NC(=O)Nc1cncnc1)CCC2
O=C(Nc1ccncn1)N1CCN(C(=O)c2cc(=O)[nH]c3cc(Br)ccc23)CC1
CNC(=O)C(C)(C)C(O)=NC1C2CCC2C1C(=O)O
CCCN(CCC)Cc1ccc(-c2ccccc2C(=O)NO)cc1
CCS(=O)(=O)c1cccc(-c2cc(C(F)(F)F)cc(C(F)(F)F)c2)c1
O=C(NCc1ccc(F)cc1)c1cccc(NC(=O)N2Cc3ccccc3C2)c1
CC(=O)Nc1nc(CSc2ccc(S(C)(=O)=O)cc2)cc(-n2nc(C)cc2C)c1C
O=C(NC1CCCC1NC(=O)c1csc(-c2ccccc2)n1)C1CCC1
CCOC(=O)c1cc2c(Oc3ccc(-c4cc(-c5cnc(C)s5)cc(C(F)(F)F)c4F)cc3C(=O)N)ccnc2[nH]1
O=C(O)c1ccc(S(=O)(=O)N(Cc2ccc(N3CCN(Cc4c(O)cccc4Cl)CC3)cc2)c2ccccc2O)cc1
NCC(=O)C(CCN1CCC(O)(c2cccc(C(O)=Nc3cccc(Cl)c3)c2)CC1)NC(=O)c1cc(F)ccc1F
CC(CS)C(=O)N1CC2(CCCCC2)Oc2nc(-c3cc4ccccc4o3)ccc21
CC(C)(O)C(F)CN=C(O)c1ccc(C#N)c(N2CCC(F)(F)C2)c1F
COc1ccc(CNC(=S)NC(=O)c2cnn(Cc3cccc(F)c3)c2)cc1
CC(=O)CCCCC1OC(N)=NC(N)=Nc2ccc(OCC(=O)N3CCCC3C(C)=O)cc21
c1ccc(CNc2ccc(-c3ccc4[nH]c5ccccc5c4c3)cc2)cc1
CC1CN(c2ccc3cc(C(=O)N4CC(C)(C)C(Cc5ccc(OC(F)(F)F)cc5)OC4=O)sc3c2)CC(C)N1
COCCCn1cc(CN(CC2CCC(C(=O)O)CC2)c2ccc(OCc3ccccc3F)cc2OC)cn1
O=C(c1ccc2cccc(C(O)=NC3CC3)c2c1)N1CCOCC1
CCC1CN2CCCC2CN1C(=O)N1Cc2c(NC(=O)c3cccnc3)n[nH]c2C1(C)C
CC(c1ncc(F)cn1)C1c2ccccc2-c2ncnc(N3CC4(CC4)C3)c21
CCC(CC)Nc1nc(C)nc2c1nnn2Cc1ccccc1
Cc1cc(Cl)cc(C)c1CNC(=O)Cn1c(C(C)C)cnc(NCC(F)(F)c2nccc(Cl)c2F)c1=O
COc1ccc(N(CCN2CCC(C(=O)N3CCCC3CN3CCCC3)c3ccccc32)CC(Cc2ccccc2)C(C(=O)O)c2ccccc2)cc1
CN1CCCc2cc(Cl)cc(NC(=O)c3ccc(CN(C)C)cc3)c2C1
N#Cc1ccccc1C1CC(O)C(=O)N1Cc1cc(C(N)=O)c2c(c1)CCCC2
COc1ccccc1N1CCN(CCCn2cc(-c3cccc(F)n3)nn2)CC1
COc1cccc(-c2ccc3nc(Nc4ccccc4N=[N+]=[N-])sc3n2)c1
CNC(=O)c1cc(F)ccc1C1=NCCN1
Nc1nc(-c2cccs2)c2cnn(C3CCOCC3)c2n1
O=C(O)c1ccc2c(c1)nc(NC(=O)c1ccc(CN3CCN(CC(=O)O)CC3)cc1)c1ccccc1n2CC1N=CCN1Cc1ccccn1
C=CCn1cc(C(=O)O)c(=O)c2cc(C(=O)N(C)C34CC5CC(CC(O)(C5)C3)C4)ccc21
COc1ccc2[nH]cc(CCN3CCN(c4ccccc4)CC3)c2c1
c1ccc(CN2CCC3CN(c4nccs4)CC3C2)cc1
Cn1cc2c(n1)-c1c(CC(=O)NC(Cc3ccc(O)cc3)c3ccc4c(c3C1)OCO4)CCN(C)C2
N=C(N)c1c(OC(=O)COc2ccc(C(=N)N)cc2)ccc(F)c1O
COc1cc(OC)c(C2CC2C(C(=O)O)C(c2ccco2)c2ccccc2F)c(OC)c1Br
CC(C)NC(C)C(O)=Nc1cc(-n2nc(C(F)(F)F)cc2C(=O)N2CC3(CC2)CC3)cc(N2CCC(O)C2)n1
COc1ccc(CNc2nc(N3CCCCC3C)nc3c2C(=O)N(c2ccccn2)C3)cc1Cl
O=C(NC12CC3CC(CC(C3)C1)C2)c1cc(N2CCOCC2)ccc1F
O=[N+]([O-])c1ccc(CCCN2CCN(c3csc(Cl)c3SCCO)CC2)cc1
CCCc1cc(=O)n(CC(=O)N(C)C)c(SCc2ccccc2)n1
CCCOCCn1cc(CN(C)C(=O)c2ccc(OCc3ccccc3)cc2)c2ccccc21
CCC(C(=O)Nc1ccc(C)cc1)N1CCCC(Nc2ccc(OC(F)(F)F)cc2)C1=O
O=C(Nc1cc(-c2ccccc2)cc(-c2cc(C(=O)N3CCOCC3)ccc2O)c1)c1cccc(F)c1
CCCCn1ccc2c3c(n(Cc4ccccc4)c12)CCC13CCC(C3)CC1C2
COc1ccc(C2=NN(C3CCCN(Cc4ccc(Cl)c(Cl)c4)C3)C(=O)C2(C)C)cc1OC
c1ccc(CNc2ccc(-n3ccc4[nH]ccc43)cc2)cc1
COCCOc1cc(-c2cccc3[nH]c(=O)n(CC(=O)OC)c23)ccc1-c1nccc(F)c1-c1ccc(CN)cc1
Cc1ccc(-n2c(C)ccc(CC(=O)NCc3ccccc3)c2C)cc1
CCCCCCN(CCCCCSc1nc(-c2ccncc2)c(-c2ccccc2)[nH]1)C(=O)NCC12CC3CC(CC(C3)C1)C2
CC1Cc2ccc(Oc3cccc(NC(=O)Nc4ccc(C(F)F)cc4)c3)cc2C(=O)N1
O=C1CNCc2ccc(C(c3ccccc3)c3ccccc3)cc21
O=C(NC1C2CC3CC1CC(C(=O)O)(C3)C2)c1cccs1
CS(=O)(=O)N1CCC(C(=O)Nc2ccc(-c3ccccc3S(N)(=O)=O)cn2)CC1
OC(=Nc1cccc(CCc2nnc(O)c3c2CCCC3)c1)c1cccc(OC(F)(F)F)c1
CC1CN(Cc2ccccn2)CCC1(C)c1ccc(Cl)cc1
CC(C)(C)c1noc(N2CCC3(CCN(C(=O)Nc4ccc(F)cc4)CC3)C2=O)n1
CC(=O)Nc1cc(N(C)c2ccc([N+](=O)[O-])cc2)ccc1Br
COc1ccc(-c2n[nH]c3ccc(-c4nnc(N5CC6CC5COC6)o4)cc23)cc1
COc1cc(-c2cc(F)cc(COc3ccc(C4CCN(C)CC4)nc3)c2)ccc1OC(C)C(=O)O
COc1cc(=O)oc2cc(OCc3nc(-c4ccccc4)oc3=O)ccc12
COc1cc2cc3[n+](cc2cc1OCCc1cccc2[nH]ccc12)CCc1cc2c(c(c1)O)OCO3
CCCN(CCC1CCC(NS(=O)(=O)c2ccc(Cl)cc2)CC1)C1CCc2c3ccccc3cc2C1
N=C(O)C12CC3CC(C1)C(N=C(O)C1(NS(=O)(=O)c4ccccc4)CC1)C(C3)C2
Cc1c(C)n(Cc2ccc(-c3ccccc3C(=O)O)cc2)c2ccc(C(=O)NC(C)c3cccc(C(C)=O)c3)cc12
O=C(O)CCCC=CCC1C2CCC(C2)C1NS(=O)(=O)c1ccc2ccccc2c1
NC(=NC(=O)c1cnn2ccc(N3CCCC3c3cnn(CC4CCCCC4)c3)nc12)N1CCC(F)C1
CNCC(CC(C)C)C(=O)NC(Cc1ccc(-c2ccccc2)cc1)C(=O)N1CCC(C(C)C)CC1
O=C(Nc1ccc(C(=O)N2CCC3CCNC3C2)cc1)N1Cc2ccncc2C1
CC(C=CC=C(C)C=CC(=O)O)C1C(NC(C)=O)CC(Cc2ccccc2)C1C=C(C)C
CC1CCCCN1CCCCn1c(=O)[nH]c2ccc(O)cc2c1=O
Cc1ccc(CN2C3CCC2CC(Oc2ccc(F)cn2)C3)cc1
COC(=O)c1ccc(C=C2C(=O)Nc3cccnc32)cc1
COc1ccc2c3c1OC1C(CO)C=CC3CN(C)C12
CN(CCCCC1COc2ccc(F)cc2C1)C(=O)C1SC(C)C(=O)N1Cc1ccc(C(=O)O)cc1
COc1cccc(-c2ccc(C3(CN)CC(C(=O)NO)=CC3)cc2)c1
CC(=O)NCCOc1cc(-c2cnc3cc(C)c(C)nc3c2)ccc1OC1CCOC1
CC(C)c1nc(N2CCN(C(=O)C(C)c3ccc(OC(C)C)cc3)CC2)ccc1C(F)(F)F
CNC(=O)c1c(-c2ccc(Cl)cc2)oc2cc(N(C)S(C)(=O)=O)c(-c3ccc4c(c3)-c3cc5c(F)cccc5n3C(CN3CCOCC3)C(C)O4)cc12
CN(C)c1ccc(-c2c(C#N)c3nccc4c3ccn4C2(CCCCN)CN3)cc1Cl
CC(=O)N1CC2C=C(c3[nH]c(C(C)(C)COC(C)=O)c(-c4ccc(C)cc4)c3C)CC2C1
N#Cc1ccccc1OCC(=O)Nc1ccc(CC2NCCCC2)cc1
COc1ccc2cc(-c3cc(Cl)ccc3CN(C)CC(=O)CNC(C)c3ccc(Br)cc3)ccc2c1
COc1ccc(NC(=O)c2ccc(C(C)(C)C)c(NCC3CCC(Nc4ncnc5c(N6CCNCC6)cc(C)cc45)C3)c2)cc1N1CCNCC1
CC(C)C(=O)NC1CCN(c2cc(C(=O)NC(C)Cc3ccn(C)c3)ccc2F)CC1
COCCN1C(=O)C(c2ccc(C#Cc3ccccc3)cc2)(c2ccccc2)N=C1N
COc1ccc2nccc(Cc3ccc4c(c3)NCC(C)(C)C4)c2n1
CC1c2nnc(C)n2CCN1C(=O)CN(CCc1ccc(F)cc1)c1ccc(F)cc1C
COc1ccc(C(C)(C)c2cnc(C)nc2OC)cc1
N#Cc1cncc(-c2ccccc2)c1OCc1ccccc1
COc1ccc(CC(=O)O)cc1-c1ccc(F)c2c1CN(C(=O)CCCc1ccccc1)CC2
NC(=O)c1nn(-c2ccc(Br)cc2)c2c1CCc1ccc(NC(=O)c3ccc([N+](=O)[O-])cc3Cl)cc1-2
CCc1ncc2cc(-c3ccc(OC)c(F)c3)c(=O)n(CC3CC3)nc2n1Cc1ccc(C(=O)NO)cc1
NC(=O)c1nn(-c2cccc(Cl)c2)c2c1CCc1ccc(NC(=O)c3ccccc3Cl)cc1-2
CN1C(=O)C(c2ccc(C=Cc3cccc(F)c3)cc2)N=C1N
CN(C(=O)Cc1ccccc1)C(CN1CCCC(N2CCC(c3coc4ccccc34)CC2=O)C1=O)c1ccc(Cl)cc1
CC1=C(Sc2ccc(F)cc2)C(COCc2ccccc2)C(c2ccccn2)NC(=O)O1
CC(C)(C)COCCN1C(=O)C(c2ccc(Br)cc2C(C)(C)C)N(C2CCN(CC(=O)NC3C(=O)C3C)CC2)C1=O
CN(C)CC(=O)N1CCN(C(=O)c2ccc(Cn3nc(-c4ccc(F)c(F)c4)c4c(N)ncnc43)cc2)CC1
Oc1cccc(Sc2nc(-c3cccs3)nc3c2Cc2cccnc2-3)c1
N#CCC1(n2cc(C(=N)O)c(=Nc3cnco3)[nH]2)CCN(Cc2ccccn2)CC1
N#CC1CC(NCC(F)(F)F)CCC1n1c(C(N)=O)c(-c2ccc(F)cc2)c1C
COc1ccccc1C1=C(Nc2ccc(-c3ccccc3F)nc2)CCC(O)=NC1=O
O=C1NC(=O)C(c2ccc(Cl)cc2)(S(=O)(=O)N2CC3CC2CN3C(=O)CCc2ccccc2)N1
CCN(CC)C(=O)C1CCS(=O)(=O)c2cc(C)c(C)cc2O1
N=C(O)C1(C(=O)c2ccccc2)CCN(C(=O)C2CCN(c3ccc(C(=O)Nc4nc5ccccc5s4)cc3)CC2)CC1
O=C(Nc1cc(C(O)=NC2CCC(O)C2)nn1-c1ccccc1)c1cc(-c2ncccc2F)ccc1Cl
CN(C)Cc1cn2ncc(Cn3cc4ccc(Cl)cc4n3)nc2s1
NC1CCCN(c2nccnc2Oc2ccc(Nc3nc4ccccn4n3)cc2)C1
Cc1c(-c2ccc(N3CCn4ccc(C#N)n4)c(C)c2)sc2ccccc12
CC(=NOC(c1ccc(OC)cc1)C1CCNC1)C1CCN(S(=O)(=O)c2ccc(F)cc2F)CC1
CC1(C)CC(NC(=O)NS(=O)(=O)c2cccc3cc(Cl)ccc23)CCN1
COCC1CCCN1S(=O)(=O)c1ccc2c(c1)C(=O)C(=O)N2CCCF
Cc1ccn(CCNc2c(O)[nH]c(=O)c(Nc3ccc4c(C)n[nH]c4c3)c2=O)n1
O=C(CC1CCCCC1)N1N=C(c2ccc(-c3ccc(C(F)(F)F)cc3)s2)CC1c1ccc(F)cc1
CN1C2CCC1CC(CCOc1ccc(-c3ccc(F)cc3)cc1)C(NC(=O)Nc1cc(C(F)(F)F)ccc1)C2
Cc1ccc(-n2nccn2)c(C(=O)N2CC(C#Cc3cccnc3)CCC3CCCC2C3)n1
COCCOc1cc(OCC2CC2(F)(F)F)ccc1C(=O)N1CCCC1C(=O)NC(C(=O)C1CCCCC1)C(=O)N2
CN(C)CCN(C)c1cc(Cl)c(CN(CCn2ccc(C(=O)c3ccccc3)c2C)C(=O)C2CCCC2)cc1C(=O)N1CCCC1
CC(c1ccc(Cl)cc1)n1ccc2c(-c3ccc(N5CCN(C)CC5)cc3)cc(C)nc21
COc1ccc(NCc2cccc(N3CCCC3)c2)cc1
Cc1nc(=O)n(Cc2cccc(C)c2)c2ccccc12
CC(C)C1C(=O)NC(C)C(c2cccc(C#N)c2)C1(C)C
CS(=O)(=O)Nc1cc(-c2c[nH]c3ncnc(N4CCC5(COC5)C4)c23)cnc1OCC1CC1
CCc1ccc(N2CCC(Oc3ccc(C(C)NC(C)=O)cc3)C2)cc1NC(=O)c1ccc(N)nc1
CN1CCN(C(=O)c2cc(I)cc(-c3ccc(CC(C#N)NC(=O)C4NC5CCC4C5)c3)c2)CC1
O=C(NCCCCC12CCN(Cc3ccccc3)CCC21)c1ccc2ccc(Cl)cc2c1
N#CCC1(n2cc(C(=N)O)c(=Nc3ccccc3)[nH]2)CCN(C(=O)OC2C3CC4CCC(C3)CN4C(=O)C(CO)(C)C2)CC1
Cc1nc(C#Cc2ccc(Cl)cc2)cs1
CCSc1nn2c(-c3c(F)ccc4c(=O)n[nH]c(c34)N3CCNCC3)ccc(N3CCC3)nc2n1
CC(C)(C)c1ccc(-c2cc(NC(=O)C(=O)NC3CCCCC3)ccc2Cl)cc1
CC(C)Oc1ccc(Nc2nccc(Nc3cnccc3)n2)cc1
CC(=O)N1CCC(N2CCC(C3(c4ccc(Br)cc4)OCCc4ccc(cc4)N3)C(CN(C)S(C)(=O)=O)C2=O)C1
CCC(CC(=N)O)NC(=O)C(CCc1ccccc1)CC(c1ccccc1)NC(=O)C(F)(F)F
CONC(=O)Nc1noc(-c2cc(C(C)C)c(O)c(C(C)(C)C)c2)n1
Cn1c(=O)c2c(ncn2CC(=O)O)n(Cc2ccccc2)c1=O
Fc1ccc(C(OCCC2CCN(CCc3ccc4ccccc4c3)CC2)c2ccc(F)cc2)cc1
CC(C)c1ccc2[nH]c(C(=NS(=O)(=O)Nc3ccc(C(F)(F)F)cc3)c3cccnc3)cc2c1
COc1ccc2c(N)c1C1CC2CN1CCCCC1
O=c1c2ccccc2[nH]1CCCCCCN1CCCC1
CC(C)(C)c1ccc(-c2nc(-c3cccc4c(-c4ccc(CN5CCOCC5)cc4)ccc34)no2)cc1
CS(=O)(=O)N1CCC(n2cc(-c3ccnc(N)n3)c3ccccc32)CC1
COc1ccc(-n2ccc3c(N4CCc5c(ccnc5OC)CC4)ncnc32)c2c(N)noc2c1
CCC(CC)c1cc(OCCCCc2cccc(F)c2)ccc1OCCCOc1ccccc1C(C)=O
NCCCCCOc1cc(-c2ccc(C3CCC3)cc2)cnc1C(N)=O
COCc1nn2ccc(-c3cc4c(Br)ccnc4o3)nc2s1
O=C1Nc2cccc(Cl)c2C2(CCCCC2)Nc2cnccc2N1C(=O)Cc1cccnc1
NC1CN(Cc2ccn(S(=O)(=O)c3ccccc3)c2)C1
CN(CCCC(=O)NCc1ccccc1)Cc1ccccc1
CN(C)S(=O)(=O)c1cccc(-c2ccc3c(c2)C(=NNc2ccc[nH]2)CCC3)c1
CC(=O)N1CCC(NC(=O)Nc2nc(N)c3cc(-c4ccccc4F)ccc3n2)CC1
COc1ccc(CC(=O)O)c(OCCc2ccn[nH]2)c1
CNc1nn(C)c2ccc(NC(=O)c3cccc(-c4ccc(F)cc4)c3)cc12
c1ccc(CN2CCN(CC3Cc4ccccc4Oc4ccccc43)CC2)cc1
Cc1ccc(-c2ccccc2COc2ccc3c(Nc4ccc(C(F)(F)F)cc4F)ncnc3c2)nc1
C=C(C)C(CCNC(=O)C[N+](C)(C)CCCCCCO[N+](C)(C)CCCN1C=C(C)C1=O)c1ccc(-c2ccccc2)cc1
CC#CC1(O)CCC2C3COB(C(CCCCCCN)O)OC3OCC2(C)C1C1(O)C(=O)OC(C)=O
Cc1cc(N=S2(=O)CCC2)cc2ncnc(Nc3ccc(F)cc3OC(CO)C(O)=NCc3cnn[nH]3)c12
Cn1cc(C(=O)NC2CCN(C3(O)CC3)CC2)ccc1=O
Cc1c(C(=O)NCCCCC(N)=O)c2ccccc2n1Cc1ccc(C#N)cc1
CN(c1ncc(F)c(-c2cccc(-c3cc(C#N)cc(C(F)(F)F)c3)c2)n1)C1CCOCC1
CCc1ccc(Sc2ccccc2C(O)(Cc2ccc(F)cc2)c2ccc(N3CCCC3)c(Cl)c2)nn1
C=C(C)CC12CC(C)C34OC(Cc5ccc(OC(F)(F)F)cc5)(OC1C3C=C(C1)OC1C(=O)OC(C)(C)C14C)OC2=O
NC1(Cc2ccc(Cl)cc2)CCN(c2ncnc3[nH]ccc23)CC1
C=CCNC(=O)Nc1ccc(C)cc1C1CC2C(C)CCC(CC1(O)c1ccc(C)cc1)N2
NC(=NC(=O)C(=NNC(=O)c1ccc(CCCCn2ccnc2)cc1)Sc1ccccc1F)N1CCCCC1
CCCc1ccc(CC(C(=O)O)c2ccc(C(=CC)C)cc2)cc1
CCCC=CC=CCC=CCC=CC=CC=CCCCC(=O)O
CCOc1ccc(CC(O)=Nc2cnn(C(=O)c3cn(CC(=O)O)c4ccccc34)c2)cc1Cl
COC1CCN(c2nc(N3CCNCC3)ccc2Cl)c2ccccc2C1
CSCCNc1cccc(-c2ccc3c(=O)cc(C45CC6CC(CC(C6)C4)C5)ccc3n2)c1
Cc1cc(C(=O)Nc2ccn(CC(=O)Cc3ccc(Cl)cc3)c(=O)c2)n(-c2ccc3c(c2)OCO3)n1
CS(=O)(=O)N1CCN(c2ccc(CN(CC(F)(F)F)S(=O)(=O)Cc3ccccc3)cc2)CC1
Cc1cccc2c1C(=NN=C(N)N)c1cc(O)ccc1O2
CC(=N)N1CCC(Oc2ccc(F)c(Nc3ncc4c(nnn4-c4cccc(F)c4)c3)c2)CC1
Cc1ccc(C2CC2COc2cc(NCc3cccc(F)c3)c(=O)n(C)n2)nn1
CC(C)CC(CC(=O)NO)C(=O)N1CCCCC1C(=O)NC(C=O)C(=O)CCCCC(=O)O
Cn1cc(S(=O)(=O)NCC(F)(F)F)cc1Sc1ccc(C#N)cc1
O=C(NCCCN1CCC2(CC1)OCc1ccccc12)C1CCCC1
CC(C)OC(=O)N1CCC(c2nc3cc(Cl)ccc3[nH]2)CC1
COc1ccc(Cl)cc1C=C1SC(=S)N(S)N1C
Cc1ccc(-c2nc(O)c(C(=O)NC(C)c3ccccn3)c(C)c2F)cc1
O=C(O)CN1CCC(CNc2nc(-c3cccc(Cl)c3)ncOc2=O)CC1
C=CC(O)=Nc1ccccc1C1CN=C(C)OC1
CCC(=O)NCCCCc1ccccc1
Cc1cc(OCCCc2c(C(=O)NS(=O)(=O)c3cc(F)cc(F)c3F)[nH]c3c(-c4cccnc4)cccc23)ccc1OC(C)=CC(=O)O
COc1ccc(CC(NC(=O)NC(C)(C)C)C(O)C(=O)NC(C(=O)NC(C(=O)NCC#N)C(C)(C)C)C(C)(C)C)cc1
NC12CC3CC(C1CCNC(=O)c1ccc4ccccc4c1)C(C3)C2=O
CCC(C)c1ccc(S(=O)(=O)N2CCOCC2COc2ccc(C)cc2)cc1
CNS(=O)(=O)c1ccc(OCC23CC4CC(CC(C4)C2)C3)cc1
COc1c(C(N)=O)c(SCCC(=O)O)c(C2CCCC2)c(OC)c1Br
COc1ccc(C(=O)N(CC(C)C)Cc2ccc(-c3ccccc3)cc2)cc1
CSc1c(Cl)nc(-c2ccc(-c3cccc4ccc(S(C)(=O)=O)cc34)cc2C(C)(C)C)nc1N1CCOCC1
O=C(CN1CCCCC1)Nc1cc(-c2cccc3[nH]cnc23)ccn1
Nc1nc(NN=C(c2ccc(C(=O)Nc3ccc(Cl)nc3)cc2)C2CCCN(C3CCCCC3)C2)cc(C(F)(F)F)n1
CCc1cc(N(C)Cc2ccccc2)c2cccc(OC)c2n1
CN(C(=O)C(Cc1ccc(OC(C)(C)C)cc1)N1CCC(CNS(=O)(=O)c2cccc(CC=CC3C(=O)O)c2)CC1)C1CCCCC1
Cc1ccc2c(Nc3ccncc3)nccc2c1
CCCCCCOc1nccnc1C1=CCCN(C)CC1
CCCOc1cccc(NC(=O)C(NC(=O)C(C)C)C(C)(C)c2ccccc2)c1
CCC(NC(C)CC(=N)O)c1ccc(Cl)c(C(F)(F)F)c1
FC(F)(F)c1ccc(Cc2nnc(SC3CCCC3)n2-c2cccc(F)c2)cc1
COc1cc(NN=S(C)(C)=O)c2ncnc(Nc3ccc(F)cc3OC)c2c1
COCCN=c1nc2c(s1)C(O)=NCCCCCCCC(C(=O)OC1CC1)c1ccnc(c1)OC
OCCOC12C3CCC(CC3)C1CN(CC1CCC3F)CC2
C=CC(=O)NC1CCN(S(=O)(=O)c2ccc(Cl)c(Cl)c2)CC1CN
CCCCc1ccc(N2C(N)=NC(N)=NC2(C)C)cc1Cl
CC1N(C)CCN(c2cc(-c3n[nH]c4ccc(C(=O)NC(C)(C)C)cc34)nn2)C1=O
Cc1c(C(=O)NCc2ccc(Cl)cc2Cl)nn(-c2ccc(Cl)cc2Cl)c1-c1ccc(Cl)cc1
COc1ccc(C=Cc2ccc(N3CC4CCN(Cc5ccc(Cl)cc5)CC4C3=O)cc2OC)c(Cl)c1
COc1cc(C(C)(C)c2cnn(C)c2)c(F)cc1-n1c(=O)ccc2cc(S(=O)(=O)Nc3ncc(C)cn3)ccc21
Cc1c[nH]c(C)c1C(=O)c1cccc(-c2c3cc(NC(=O)c4cccc(F)c4)ncc3cn2)c1
CC(C)(C#N)C1CCC(N(C(=N)N)C2CCCC2S(=O)(=O)c2ccc(F)cc2)CC1
CNC(=O)C(C)Oc1cccc2ccc(CCc3ccncc3Cl)cc12
NC(=O)c1cccc2[nH]c(-c3ccnc(-c4cccc(N5CCN(C6CC6)CC5)c4)c3)nc12
c1ccc2sc(CCCCCCOCCc3ccccc3)cc2c1
N#CC1CC2CCC2N1C(=O)CC(N)c1ccc2occc2c1
CC[S+](O)CC1OC(n2cnc3c(NC(=O)Nc4ccccc4)ncnc32)C(O)C1O
COc1ccc(C(=O)N2Cc3c(nnn3-c3ccc(F)cc3)C2)cc1-c1nc2cccc(Cl)c2o1
Nc1nc(O)c(Cl)c2[nH]c(N3CC4CCC(C3)N4CC3CC3)nc12
N=C(O)C12CC3CC(C1)C(N=C(O)c1cccc(C(F)F)c1)C(CN1CCC(O)C1)C(C3)C2
C=Cc1ccc(-c2ccc(C(=O)NC3C4CC5CCC(C4)N5CC3CC(=O)O)cc2)cc1
O=C1CCC(C(=O)N2CC(C(=O)NC(Cc3ccc(F)cc3)CC(=O)N3CCCC3)C(O)C2)N1
CCCNCc1ccc(-c2cc(-c3cccc(C(=O)O)c3)ccc2OC)cc1
OC1(CN=C2C(=O)Nc3ccc(F)cc32)CCN(Cc2ccccc2)CC1
Cc1cc(C)c(C=CC2CC(=O)CCC2CCCCc2ncccc2C=CCCC(N)=O)o1
COCCCc1cc(CN(C(=O)C(Cc2ccc(Cl)cc2)NC(=O)C2Cc3ccccc3CN2)C2CCC2)cc(OC)c1
COc1ccc(Cl)c(OC)c1-c1cc(F)cc(C(CC(=O)O)c2nn(C)nn2)c1
COc1ccc(Cc2nccnc2C2CC2c2nc(C)nn2C)cn1
COCCNC(=O)c1ccc(-c2ccc(CC(C)NC(C)=O)cc2)cc1
O=C(CCc1ccccc1)C1CCCCC1
Cc1cc(S(=O)(=O)CC2CC2)ccc1Nc1ncnc2cnc(N3CCNCC3)nc12
O=C(Nc1cc(C2CC2)[nH]n1)c1cccnc1
CSCCCNCC(CN1CCC(C#N)CC1)NC(=O)C(CCc1ccccc1)NC(=O)OC(C)(C)C
CC(=NOCCO)c1cnc2ccc(S(=O)(=O)c3ccc(Cl)c(Cl)c3)cc2c1-c1ccccc1F
Cc1ccc(-c2cc(Cl)ccc2OCc2ccc(F)cc2F)n1-c1ccc(C(=O)NCC(C)(C)O)c(F)c1
COc1cccc(-c2c(Nc3cccc(Oc4ccccc4)c3)ncn2)c1
Cc1cc(-c2cccc(C#Cc3ccc(F)cc3)c2)c(=O)on1
OC1C(O)C(n2cnc3c(NCc4cccc(Br)c4)nc(Cl)nc32)C2C(F)C12
O=C(O)CCCCCC1C(=O)Nc2ccc(F)cc2N(Cc2ccc(F)cc2)C(=O)N1CCc1csc(O)n1
CC(c1ccc(-c2ccc(=O)n(C)c2)cc1)N1CCC(CC(C)(C)O)(c2ccccc2)OC1=O
O=C(Nc1cnccc1)c1cc(O)c2[nH]c3c([N+](=O)[O-])ccc(c3c2c1)C(=O)NC3
COc1cc(N2Cc3ccc(C(=O)Nc4cccc(F)c4F)cc3C2=O)c(OC)cc1OCCOCCOC(=O)NO
CC(C)c1nn(-c2ccc(Cl)c(N)c2)c2nccc(-n3cnc(-c4cnn(C)c4)c3)c12
O=c1c2ccc(O)nc2[nH]c2ccc(Br)cc12
Cc1cc(C(=O)NC2(c3ccc(F)c(F)c3)CC2)nn1-c1cccc(C(F)(F)F)c1C
CCOC(=O)N1CCC(OC(=O)NC2CCC(C)(C(=O)NO)CC2)CC1
C=C1CCCC12CCC1(CC1C(=O)N(C)CC1(C4CC5CC(=O)N5C43)N(C)C1)OCC2=O
CCSc1nnc(SCC(=O)c2ccc(F)cc2)n1Cc1ccccc1
Fc1ccccc1Oc1ccc(-c2ncnc3[nH]cc(C4CCNCC4)c23)cc1Cl
CCn1nc2c3c(cccc31)C(=O)CCC2
CC=CCN1C2CCC1CC(NC2=O)c1nc(-c2cccc(C(F)(F)F)c2)c(=O)c2ccccc12
CC(C)(C)N(CCN1CC(S(=O)(=O)c2ccc3ccccc3c2)CC1C(=O)N1CCCC1)C(CO)C1CCCCC1
O=C(Nc1ccc(OC(F)(F)F)cc1)c1cnc(N2CC(O)COCC2)c(-c2cncnc2)c1
COc1ccccc1OCCCOc1ccc2c(c1)CC(C(O)CO)N(C(=O)C1(c3ccccc3)CCCC1)C2=O
CC12CCC3c4ccc(OS(N)(=O)=O)cc4CCC3C1CC(=O)N(NC(C(=O)O)c1ccccc1)C2Sc1ccccc1
OC(=NCc1ccc(Cl)c(C(F)(F)F)c1)N1CCc2cnc(NC3CCC(O)CC3)nc2C1
O=C(C=Cc1cccc(Cl)c1)NC1CCN(Cc2ccc(-c3nnc4n3-n3cccnc3Nc3cccc(-c4ccccn4)c3)cc2)CC1
COc1ccc(CNc2ncnc3c2ncn3C2OC(CO)C(O)C2O)cc1
CCc1ccccc1Oc1ccc(C(=O)N(CC(C)C)CC(C)(C)C)cc1
Cc1cc2c(nc1Cc1ccccc1)n(-c1ccccc1)c(O)n2C
COc1cc(-c2cccc3ccccc23)cc(Cl)c1N(CCn1nnc2cc(C)ccc21)CC(=O)N1CCNCC1
O=C(NO)c1coc2ccc(N3CCOCC3)cc12
COc1ccccc1C1c2ccc(OC)cc2CC1N
COc1ccc(-c2nnn(CC3CC(C)(C(=O)O)C(C)(C)O3)n2)cc1OC
NS(=O)(=O)c1nc2ccc(Cl)cc2s1
CN1CCN(C2CCN(C3CCC(Oc4nc5ccc(F)cc5c(=O)n4-c4ccccc4)CC3)CC2C(N)=O)CC1
CS(=O)(=O)c1cc(-c2ccc(F)c(C3=Nc4cc(C(F)(F)F)cn4)c3c(=O)[nH]c(C4=CCOCC4)cc23)c(F)cc1F
O=C(Nc1ccc(Cl)cc1)c1ccc(Cc2nnc(O=Cc3ccc(Cl)cn3)c3ccccc23)cc1
Cc1c(F)cncc1-n1nnc2c1CCCN2C(=O)c1nc(C)ccc1NS(=O)(=O)NC1CCC1
Cc1nc(-c2ccc3oc4ccccc4c3c2)cc(-c2ccc(OC3CNCC3)cc2)n1C
CCCn1c(=O)c2c(nc3n2CCCC3)n(Cc2cc(C)ccc2C)c1=O
COc1cc(N(C)C(=O)N(C)C)ccc1-c1cnc2cc[nH]c2c1)C1CC1
CCCCCCCCCCCCC(CC(=O)NO)C(=O)NC(Cc1ccc(O)cc1)C(=O)NC(CC)C(=O)c1ccccc1
CC(C)C1OC(=O)C(=CN2CCCC2C#N)=C(O)C1c1csc2ccccc12
CN1CC(COc2ccc(C(=O)Nc3ccc(OCCN4CCCCC4)cc3)cn2)=Nc2c(cnn2CCN2CCN(C)CC2)c1C1(C)C
Cc1cc(NCC2=C(C(C)(C)C)Nc3cc(OCc4cccc(F)c4)ccc3OC2=O)ccc1O
COc1cc(C(=O)NCCCCCC(C)(C)C)ccc1Cc1ccc(OC)c(OC)c1
CCNC(=O)N(C)C1CCC(Nc2nc(-c3ccc(C(C)(C)(C)O)cc3)cs2)CC1
CCN(CCC(C)(O)C(=O)NO)S(=O)(=O)c1ccc(-c2ccccc2)cc1
CC(Nc1ncnc2c1[nH]c1ccccc12)c1cccc(F)c1
Nc1ncc(-c2ccc(S(=O)(=O)N3CCCC3)cc2)c(Nc2ccc(OC(F)(F)F)cc2)n1
CCCN1C(=O)c2nc(C)n(Cc3ccccc3)c2-c2cccc(OC)c21
CC(Nc1ncnc2nc[nH]c12)c1nc2cccc(Cl)c2c(=O)n1-c1c(F)cccc1Cl
COc1ccccc1N1CCN(CCCCN2C(=O)CC(=Cc3ccccc3)C2=O)CC1
Cc1cc(O)cc(C)c1CC(N)C(=O)N1Cc2ccccc2CC1C(=O)NC(Cc1ccccc1)C(=O)O
COc1ccc(NC(=N)c2ccsc2)c(C(=O)NCc2ccc(Oc3ccc(Cl)cc3)cc2)c1
CCC(C)C1NC(C(=O)NCc2ccc(Cl)c(Cl)c2)C(C)C)CCCCN1C(=O)C1CCCC1
CCC1(COc2ccc(C(=O)N3CCCN(C)C3=O)c(F)c2)C12CC3CC(CC(C3)C1)C2
CC(C)(C)NCc1cc(C(=O)NOCCC23CC4CC(CC(C4)C2)C3)c(Cl)cc1F
CC(c1nc2c3c(cc(Cl)cc23)N(C(C)C)C(=O)CC3)C1(C)C
CCCc1nc2cc(C=CC(=O)NO)ccn2c1-c1ccc(S(C)(=O)=O)cc1
CCOC(=O)c1ccc(Oc2c(C3CCC3)cc(NC(=O)c3cnccc3)c2)c(Cl)c1
COc1cccc2c1c(C(=O)CCC1CCN(Cc3ccc(-c4ccccc4)cc3C)CC1)nn2CCF
OC(=NCc1cccc(C(F)(F)F)c1Cl)C1CCCN1C(=O)N1CCC1
O=C(C=CCOc1ccc(F)c1)NCCCNC(=O)C(Cc1ccccc1)NS(=O)(=O)c1cccc([N+](=O)[O-])c1
COc1ccc2ccc(CCNC(=O)c3cccnc3Oc3ccc(C(F)(F)F)cc3)cc2c1
CCCCN1CCCC(COC(=O)C2c3ccccc3SCc3ccccc32)CC1
COc1cc(OC)cc(-c2cc3cnc(C4CCC(C)(N)CC4)nc-3n2)c1
CC(NC(=O)Nc1ccc(CC2CCCCN2)c2ccc(F)cc12)c1cccc(C#N)c1
O=C(Nc1sc2ccccc2c1-c1ccccc1)C(=O)O
CCN1C(=O)c2ccccc2OC1CCCCNCc1cc(C)ccc1
COc1ccccc1NC(=O)NCC(=O)N1CCSC1
NC1=NC(CCc2ccccc2)CO1
Cc1nc(C2CC2c2nc3ccccc3c(=O)n2Cc2ccccc2)cc(-n2nccn2)n1
CC(C)(CCc1cn(-c2ccc(F)cc2)c2ccccc12)C(=O)OC1CCS(=O)(=O)C1
Clc1ccc2c(Oc3ncc(-c4nncn4C4CCC4)cc3Cl)ccnc2c1
N=C(N)c1ccc(OC2c3cc(OC(F)F)c(C(F)(F)F)cc3CCC2N)cc1
COCC(N=C(O)Nc1cc2[nH]nc(C3CC3)c2cn1)c1ccccn1
C(#CC1CCCC1)C(=O)N1CCN(C2CCC(CNc3nc4c(s3)c3cccc(C#N)c3n3C(=O)c3ccccc3)CC2)CC1
N#CCC1(n2cc(C(=N)O)c(=Nc3ccc(OC4CCOCC4)cc3)[nH]2)CC1
COC(=O)c1ccc(C(Nc2nccc(C#N)n2)C(=O)NC(Cc2ccc(N)cc2)C(=O)O)cc1
Cc1nc(-c2cccc(C(F)(F)F)c2)oc1-c1ccc(COC2CCCN(C(=O)N=C(N)N)C2)cc1
Oc1ccccc1N(Cc1ccc(Cl)cc1Cl)S(=O)(=O)c1ccc2[nH]ncc2c1
Cc1c(C)c2ccccc2nc1CN(C)CCC(N)=O
CC(C)c1cc(NCc2cccc(C3CCS(=O)(=O)CC3)c2)n(C23CC4CC(CC(C4)C2)C3)n1
CNC(C(=O)N1CCC(c2ccccc2)CC1)c1cccc(Br)c1
N=C(N)c1cccc(C2CCC3CCN(C(=O)c4cccc(Cc5ccc(-c6cnn(C)c6)cc5=O)n4)C3C2)c1
Cc1ccc(Sc2ccc3c(c2)C2(CC1CCCCCCCc1nn[nH][nH]1)CCC3)cc1
COCC(C(C)(C)c1ccc(OC(F)(F)F)cc1)n1cc(C)c(-c2nc(C)nc(C)c2F)c1C
N#Cc1ccc(CNC(=O)C2CCCN2c2cc(N3CCCCC3)cnc2-n2cnnn2)cc1
CC(C)(C)CCN1C(=O)C(NC(=O)Nc2cccc(CN)c2)Oc2ccccc21
CC12C=CC(=O)NC1CCC1C2C(C)CC12CCC2(C)C(=O)OC1
CN1C(=N)NC2(c3ccc(OC(F)(F)F)cc3)Cc3oc4ccccc4c3C2(C)C1
N=C(N)c1ccc2c(c1)C(=Cc1ccccc1)C(=O)N2
O=C(O)C#Cc1nc(CCc2nc3ccc(Cl)cc3s2)c(C2CC2)[nH]1
O=C(Nc1nnc(SCc2ccc(F)cc2)s1)c1ccccn1
CC(=O)NCC1CCc2cccc(C(=O)NCC(C)(C)C)c2C1
COc1ccc(S(=O)(=O)c2ccc(C(=O)N3C(C)CCC3C)cc2)cc1
COC(=O)C1C(c2ccc(CCCOC(=O)NC3CCN(Cc4ccc(Cl)cc4)CC3)cc2)CC2CCC1C2
Cc1cccc(CNc2cc(N(C(C)C)C(=N)c3ccccn3)nc(CC3CC3)c2)c1
O=C(O)CCc1ccc2c(c1)c(CCc1cccc(OC(Cc3cccc(Cl)c3)C3CC3)c1)COC2
CS(=O)(=O)CCN(Cc1ccc(F)c(C(=O)O)c1)S(=O)(=O)c1ccc(OC(F)(F)F)cc1
CCNC(=O)c1ccc(-n2cnc3c3c(NCC4CC4)cc(OC)nc3c2=O)cc1
CC(Oc1cc(-n2cnc3ccc(-c4ccno4)cc32)sc1C(N)=O)c1ccccc1-c1ccccc1
CC(=O)NC(Cc1ccc(O)cc1)C(=O)NCCCCCNC(=O)c1c(C(C)C)cccc1C(C)C
O=C(Nc1ccc(Nc2cc(-c3ccc(F)cc3)n3ncnc3n2)cc1)c1ccccc1
OCCCOc1ccc(Cc2ccc(F)cc2)cc1
C=CCC#Cc1cc(OC)cc(-c2nc3cc(C)ccc3o2)c1
CC(c1ccc(=O)n(CCO)c1)N1CCC(NS(=O)(=O)c2cccc3c2OCC(N)C3)C1=O
CCCC1(CC)NCC(C(O)CNC(=O)C(C)c2ccc(F)c(F)c2)NC(=O)S1
Cc1c(C(=NO)N2C(C#N)CC2CN=C(O)C2COC3=C(C(C)(C)C)OC3C=C2)n[nH]c1C
O=C(Nc1ccc(OCc2cccc(Cl)c2)nc1)c1cccc(N2CCCC2=O)n1
CC1(C)OC(=O)N(c2ccc(C#Cc3ccccc3)cn2)C1c1ccccc1
CCc1ccc(-n2cnc3c(sc4cccc(NC(=O)c5ccc(F)cc5F)c43)c2=O)cc1
COc1ccc(C(N=C(O)c2cc(F)c3c(=O)n(C)c(COC)c(COCCN4CCCC4)nc3c2)c2ccc(OC)c(F)c2)cc1
CC(O)c1ccc2ccccc2c1-c1ccc(-c2nnnn2C)cc1F
OCC(O)c1ccc(-c2cccc3c(OC(F)(F)F)cccc23)cc1Cl
CCCCN(C)C(=O)CCCSCC=CC[N+](C)(C)CCCc1ccc(Cl)cc1
Cc1cc(C)c(S(=O)(=O)N(CCC(F)(F)F)c2sc3ncc4nc5c(c3c2CNC5)SCC(N)C5)c(C)c1
NC1CCCCC1N1CCCC(c2ccc(-c3ccccn3)cc2)C1=O
CC(C)(CC(O)(Cc1cc2cc(-c3cn[nH]c3)ccc2[nH]1)C(F)(F)F)c1ccccc1
CN(C)CCc1ccccc1-c1ccc(-c2ccc(N3CCN(C)CC3)nc2)cc1
O=C(Nc1ccc(OC2CCN(C(=O)N3CCN(S(=O)(=O)c4ccccc4)CC3)CC2)cc1)N1Cc2ccncc2C1
c1ccc(-c2c3c(nn2)CCCc2sccc2-3)cc1
COc1cc2c(Oc3cc(OC)c(Nc4ncnc5cc(N6CCC6)nn45)cc3F)ccnc2cc1OCCCN1CCCCC1
CN1CC2CC1CN2C(=O)C12CCC2c2cc3ccc(O)cc3n(Sc3ccccc3)c21
CCNC(=O)c1cccc(-c2c(NC(=O)c3cccc4cccnc34)ncn2CCC)c1
CCc1nc(N)nc(Nc2ccc(OCc3ccccn3)c(C(=O)N3CCC4(C)CCC3C)c2)c1C
O=C(NCCN(Cc1ccc(F)c(F)c1)c1ccc(-c2cccc(F)c2)cc1)Nc1ccc(C(=O)N2CCCCC2)cc1
CC(Nc1ncnc2c(C(N)=O)cccc12)c1cccc(NC(=O)c2ccc3c(c2)n(C)c(=O)n2C)c1
COc1ccc(C(=O)Nc2cc(OC)cc(Nc3nccc(-c4cccnc4)n3)c2)cc1C(F)(F)F
CCc1cccc(C2(O)CCCc3c4c(cc3CCN2CCC2)OCCO4)c1
CCCCc1nc2ccccc2n1-c1nc(N2CCOCC2)c2nc(C)n(C)c2n1
O=C1c2c(C3CC3)n(-c3ccccc3)c3c4c(ccccc14)C(NC3)C2S2
NC(CO)C(=O)NCCc1ccccc1
O=C(Nc1cnccc1)N1CCN(C(=O)c2ccc(CN3C(=O)N(c4ccccc4Br)C3=O)o2)CC1
Cc1ccc(C2=CCN(C)CC2)cc1
Nc1ncnc2c1c(-c1cccc([N+](=O)[O-])c1)cn2C(CCO)c1ccc(Cl)cc1
COc1ccc(CC(=O)ON=C(C)c2ccccc2)cc1
[O-][n+]1ccc2c3c(nc(-c4ccc(Cl)cc4)n2c1)CCCCC3
O=C(NC(Cc1ccccc1)C(O)CN1C=NC2=C(CC=C21)OCCC1CC(O)=NO)c1nc2scc(Cl)c2[nH]1
CNCC1Cc2ccccc2N(C(C2CC2)c2ccccc2Br)C1
COc1cc(-c2ccc(N3C(=O)C(=O)C(COC(C)C)C3c3ccccc3OC)cc2)cc(OC)c1OC
O=C(O)c1cc(F)ccc1Nc1nc(-c2ccco2)nc2c1nnn2Cc1ccccc1Br
CC(C)(C)c1ccc(-c2ccc(S(C)(=O)=O)cc2)cc1
Clc1cccc(C2CC3CCC(C2c2ccccc2)N3CCN(CCC2CCCCC2)CC(=O)O)c1
CN1CCN(c2ccc3c(Nc4ccc(OCc5cccc(C(=O)NC(C)(C)C)c5)cc4)ncnc3c2)CC1
CC(C)C(=O)N1CCC(CCN2CCN(C3(CNC(=O)Cc4ccccc4F)CCCC3)CC2)CC1
COc1ccc(C2=Nn3c(nnc3-c3ccccn3)C3C(=O)N(CCN3CCN(C)CC3=O)C2=O)cc1F
Oc1ccc2c3c1OC1c4ncc(-c5ccc(Br)cc5)cc4CC4(O)C(C2)N(CC2CC2)CCC3C14
NCc1ccccc1C(=O)N1CCC(n2cncn2)CC1
COc1ccnc2c1C(=NN=S(=O)(=O)c1ccc(Cl)c(Cl)c1)CCC2=O
CS(=O)(=O)c1ccc(C2CCN(Cc3ccccc3-n3cccn3)CC2)cc1
NC(CC1(C(=O)O)CCCC1)Cc1cc(Oc2ccccc2I)cc(Br)c1F
Nc1ncnc2[nH]cc(-c3ccc(NC(=O)Nc4cccc(F)c4)cc3)c12
CC(C)N(C(=O)C=Cc1ccccc1)C1C(C#N)=C(O)C(=O)C1c1cccc(OC(F)(F)F)c1
CCOC(=O)C(C)(C)N=C(O)c1cc(NC(=O)c2cc(C#N)ccn2)c(C(=O)NCC(O)CO)cc1Cl
COCCOc1cc(-c2nn(C3CC(N4CCN(C(C)=O)CC4)C3)c3ncnc(N)c23)ccc1N=NC(O)C(C)(C)C
CC(C)C(NC(=O)C(Cc1ccccc1)NC(=O)C(CC(C)C)NC(=O)OC(C)(C)C)C(=O)NCc1ccc2ccccc2c1
CC(C)Oc1cc(=NC2CC(C)(C)NC(=O)N2C2CCCCC2)[nH]c(=N)c1Cl
COc1cc(OC)c(-c2ccc(Cl)c(F)c2)cc1C(=O)C=Cc1ccc(C#N)cc1
N=C(N)c1ccc2[nH]c3c(c2c1)CCCCCC(NC(=O)c1cccc(C(F)(F)F)c1)C3CCNc1ccc(C(F)(F)F)cc1
OC1CCCN(c2ccc3nc(-c4c5c([nH]3)CNCC5)n3c2)C1
Cc1noc(C)c1CNCCc1ccc(OC(F)(F)F)cc1OCc1ccccc1
CC(C(=O)NC(C=O)CC(c1ccccc1)c1nccs1)c1ccc(NS(N)(=O)=O)cc1
COc1cc2c(cc1N1CCN(C)CC1)N(S(=O)(=O)c1ccccc1)CC2
CCc1c(N)ncnc1N1CCC(c2nc(-c3cccc(C(F)(F)F)c3)cn2CCN2CCC2)CC1
CCc1cccc(C)c1N1CC(CN)(C(=O)c2cc(OC)ccc2-n2cccc2)C(C(=O)O)C1C
N#Cc1cccc(-c2cc(=O)n(-c3ccccc3)nc2-c2ccccc2)c1
COC(=O)C1=C(C)N=C(C)C(=C(O)OC)c2cc(S(C)(=O)=O)ccc21
C=CCN(C(=O)CCCc1ccc(CNc2cc(Nc3ccccc3F)c(=O)n2Cc2ccc(C3(CCC(=O)O)CC3)cc2)cc1)c1ccccc1
CC(C)N1C2CCC1CC(C#CC1CCCC1)C(OC(=O)C1(C)CC1)C2
CCCCCCCCN(CCCCCCSc1nc(-c2cccc(OC)c2)c(OC)[n+]1C
CS(=O)(=O)Nc1ccc(-c2cnc(C(=O)CCc3ccccn3)s2)cn1
CN(C)C(=O)c1cc(C#N)ccc1CN1CC=C(c2c(C#N)cccc2OC)CC1
N#Cc1cccc(CN2C(=O)CN(c3cnn4cccnc34)C2=O)c1
Cc1cc(C#N)c(Cl)c(C)c1CN1CCC(NCC=C(C#N)C(=O)N2CCCC2)C1=O
CC(C)C1CCC(N2CCC(Nc3nc4c(N)nc(COc5ccccc5)n4n3)CC2)CC1
Cc1c(CCN2CCCCC2)nc2ccc(F)cc12
Cc1cc(C2C3CCC2CS2(=O)=O)ccc1S(=O)(=O)NCc1ccccc1F
Cc1cc(-c2nc(-c3ccc(OC(F)(F)F)cc3)n3c2CCOC(O)=N3)cc(N)n1
CN1CCN(Cc2ccc(-c3cn4c5nc6cc(Cl)ccc6cnc5c4[nH]3)cc2)CC1
CN1CCCC1Cn1nc(Cc2ccc(Cl)cc2)c2ccccc2c1=O
O=C(O)C1(F)CCC(C(=O)N2CCC(c3ccc(C(OCc4c(F)cccc4F)(C(F)(F)F)C(F)(F)F)cc3)(S(=O)(=O)c3ccc(F)cc3)C2)CC1
CCC(C(=O)O)c1ccc(OC2CC3CCC(C2)N3CC2CCCN(C)CC2)cc1
COc1cc(F)c(-c2nc(NC(=O)Cc3cccc(C)c3)sc2S(C)(=O)=O)c(F)c1
COc1ccc2cc(-c3cc4c(cc3Cl)OCO4)c(=O)oc2c1
CCN(CC)Cc1cccc(S(=O)(=O)c2ccc(C3(C4CCN(C5CCN(S(=O)(=O)=O)CC5)CC4)N(S(C)(=O)=O)C3=O)cc2)c1
CCN(CC)CCNS(=O)(=O)c1cccc(C)c1N=C(O)c1cnn2cccnc12
Cc1nc(C2CCOCC2)c2c(N3CCc4nc(C5CC5)n(C5CC5)c4C3)ncnn12
CCCC(=O)OCN1CCCC(CC#N)(n2cc(C(=N)O)c(=Nc3cccc(COC)c3)[nH]2)C1=O
CCCCCC1(CCCCC)C(O)C(C(=O)O)OC1C(=O)NCc1ccc(F)cc1
CCS(=O)(=O)CC(C(=O)NCCS(N)(=O)=O)c1nc2ccc(-c3ccc(C(=O)N4CC(F)(F)C4)cc3)cc2s1
CC1(C)CC=C(c2cc(C3(O)CC4C(=O)NC(=O)N(c5ccc(C(F)(F)F)cc5)C4C3)ccc2F)CC1
COc1cc(Cc2cnc(N)nc2N)cc(OC)c1O
CCCn1c(=O)c2nc(-c3ccc(OCCC(=O)Nc4cccc(CCN(C)C)c4)cc3)[nH]c2n(CCC)c1=O
COc1cccc(CNC(=O)c2cc(-c3ccccc3Cl)nc3ccccn23)c1OC
CC(C)(C)C(=O)N1CCCCC1C1CC(=O)OCC1
N=C(O)C(N=NNS(=O)(=O)c1cccc2ccccc12)c1cccc(C(=N)NNC(=N)N)c1
C=C1C(=CC=C2CCCC3(C)C2CCC3C(C)CC2OC(=O)C(=C)C2CCCC)CC(=O)N1
N#CC1CN(c2ncc(C(=O)Nc3ccc(OS(N)(=O)=O)cc3)cc2F)C1
COc1ccc(C2=NN(CCN3CCN(c4ccccc4)CC3)C(=O)C3CC23)cc1
COc1ccc(C(=O)C2NC(C(=O)Nc3cc4ccn(-n5nc(C6(C)CC(F)(F)C6)c5CC5)n4)CCC4CCCC32)cc1
COc1ccc(Cl)cc1C(=O)N1CCN(Cc2nnn(-c3ccc(F)cc3)n2)CC1
COCCON=C(c1ccccc1)C1CCN(C)CC1
CC(=O)N1CC(F)CCC1c1nc(N)c2ncn(C3OC(CO)C(O)C3O)c2n1
O=C(NCC1CC1)c1nc(CNc2ccc(F)c(F)c2)ncc1C(F)(F)F
Nc1[nH]nc(-c2ccncc2)c1-c1ccc(S(=O)(=O)c2cccc(CN)c2)cc1
Cc1ccccc1C(CC(=O)O)NC(=O)c1ccc(F)c(F)c1Cl
NC1CCC(Nc2cc(-c3ccc(N4CCc5c(sc6c5CCC6)C4=O)cc3CO)on2)CC1
O=C(Cc1cc(C(=O)O)cc(Cl)c1)NCC1CCCN1
COCCNc1nc(N)nc(NS(=O)(=O)c2cccc3ccccc23)n1
O=C(Nc1cc(C(F)(F)F)cc(C(F)(F)F)c1)c1cccc(NCC2CCC(=O)O2)n1
CC(C)C(NC(=O)C(CS)Cc1ccccc1)C(=O)NCCOc1cccc2ccccc12
COc1ccc(-c2nc3cc(S(=O)(=O)c4ccc(F)cc4F)ccc3o2)cc1
COCC(O)=Nc1cc(Cl)cc(C(O)=Nc2cncc(C#N)c2)c1
CNC(=O)C12CC1C(n1cnc3c(NC)nc(C#Cc4ccc(Br)cc4)nc31)C(O)(1CCOC1)C2
O=C(Nc1ccc(F)c(F)c1)N1CCC(=Cc2ccccc2C(F)(F)F)CC1
CCOc1cc(C(F)(F)F)cc2c1nnc1c(C)cc(-c3cccc(C4CN(C)CC4)c3)cc12
CCc1nc(N)nc(N)c1C#CCc1cc(-c2cccc(C(=O)N3CCC(C)(O)CC3)c2)cc(NS(C)(=O)=O)n1
CN=C(O)c1cc(Cl)ccc1N=c1[nH]c(=Nc2ccc(N3CCCC3)cc2OC)[nH]c2c1C1(CC1)CN2
O=C(Cc1ccc(Cl)cc1)Nc1nc2ccc(C(F)(F)F)cc2s1
CCCCCOC(=O)N1CCc2c(-n3nc(C(C)(C)C)cc3-c3cnc(C)c(C)c3)cnc2C1
CCOC(=O)c1cncc(-c2ccc3c(c2)CCN(C)C3C(=O)NCc2ccc(C(=O)O)cc2)c1
COC1=CC(NS(=O)(=O)c2ccc(OC)cc2[N+](=O))N(Cc2cccnc2)C(=N)N1
NC(=O)Nc1cccc(OC2CCCN(C4CCCCCCC4)C2)c1
Cn1nccc1S(=O)(=O)N1CCC(Oc2ccc(-c3cncnc3)cc2C#N)CC1
COc1cn(C(C)C(C)N)c(=O)cc1-c1ccc(OCCCCNS(C)(=O)=O)cc1
CC1=CCC2(CC1)CC(C)(C(C)c1cccc([N+](=O)[O-])c1)NCC2
CCN(CCCC(=O)NC(CC)Cc1ccc(Cl)cc1)c1ncc(-c2ccncc2)cc1-c1ccccc1
Cc1noc(C)c1-c1ccc2c(c1)C(CNC(=O)c1ccccc1F)N(c1ccc(C3CCC(N4CCOCC4)C3)cn1)C2=O
Cc1c(C(O)=NCc2ccccc2)c(O)nc2ccc(Cl)cc12
CCC12CCC(=O)C(SCCC)=C1NC(=O)c1nnc(CCO)o1
CN(Cc1cnccn1)C1CCc2cc(Cl)ccc2CC1
CCCCN(CCCC)C(=O)C(Cc1ccc(-c2ccoc2)cc1)NC(=O)C(CC)C(CC)C
CN1c2ccc(-c3cncc(Cl)c3N3CCC4(CCNC4=O)CC3)cc2Cl)nc2c1cccc12
Cc1ccc(C(=O)Nc2cccc(C(F)(F)F)c2)cc1Nc1ncnc2cnc(N3CCC(N)C4COCC43)nc12
CC1CCCCC1C1CC(=O)N1CCNCC1
Nc1ncc(-c2cc(N3CC4CC3CO4)nc(C34CC5CC(CC(C5)C3)C4)n2)cc1OC(F)F
CC(C)Oc1cc(-c2ccncc2)ncc1CN1CCCC1
Nc1nc2nc(Sc3cnccn3)nc(-c3ccccc3)c2c2c1ncn2C1OC(CO)C(O)C1O
COc1ncc(Cl)cc1-c1nc2cnnc(NCc3cccnc3)c2n2ncnc1-3
CNC(=O)C1OC(n2cc(C#Cc3cc(C(=O)NS(C)(=O)=O)ccc3OC)cn2)C(OC(C)=O)C(OC)C1OC(=O)NCc1ccccc1
O=C1C(CC(=O)Nc2ccc(CCCCc3ccccc3CN3CCCC3)cc2)NN1c1cccc(F)c1
OC1CCN(Cc2ccc(OCCCc3ccc(F)cc3)cc2)C1
COc1cc(C=CC(=O)NCCC2CCC(=O)O2)ccc1Br
Cn1ccc(=Nc2ncc3c(n2)-c2c(nn(C)c2Cc2cccc(-c4cnn(C)c4Cl)c2)CC3)[nH]1
Nc1nc(N)c2cc(S(=O)(=O)Nc3cc(OCC4CC4)ccc3F)ccc2n1
CCCCN(Cc1c(C(=O)NO)cccc1Cc1ccccc1O)S(=O)(=O)c1ccc(OC)cc1
Cc1csc(-c2ccccc2)c1-c1ccc(C(=O)NC2CCCCC2)cc1
CC(N=C(O)c1cc(C(=O)OCC2CCOCC2)c(Cl)c2c1OC(F)(F)F)c1ncc(C(F)(F)F)cn1
COc1cc(NC(=O)Nc2ccccc2)ccc1-c1cnco1
COc1ccccc1C1C(C(=O)C(C)(C)C)C(=O)C(=O)N1c1ccc(-c2cccs2)cc1
OCC1OC(c2cc(Cc3ccc(Cl)cc3)c(Cl)c3c2CCO3)C(O)C(O)C1O
CC(C)N1CCN(C(=O)C2(c3ccc(Cl)cc3Cl)CC2)CC1
COC(=O)C1=C(C)N=C(C)C(=C(O)OC)C1c1cccc(C)c1C
O=C(NCCCCN1CCN(c2cccc(Cl)c2Cl)CC1)c1ccc2c(c1)OCCO2
COc1ccc(-c2cc3c(ccn3C)c(N(CC(=O)NO)C(C(F)(F)F)C(F)(F)F)nc2)cc1
CC(=O)NCC1=Cc2ccccc2O1
Cc1ccc(C(O)=Nc2cccc(C(F)(F)F)c2)cc1-c1ccc2cc(N)ncc2c1
CCC(CC)c1nnc2c(N)nc3ccc(C(=O)c4ccccc4)cc3n12
COc1ccccc1CNC(=O)Nc1cccc(-n2cc(-c3ccnc(N4CCOCC4)n3)nn2)c1
CSc1ccc2c(c1)c(-c1ccccc1)c(C(C)(C)NC(=O)Nc1ccs1)n2Cc1ccccc1
CC(C)(C)OC(=O)N1CCCCC1C(=O)NC(CO)C(=O)c1nccs1
CC(C)(C)c1cccc(C(C)C)c1NC(=O)NC1(c2ccc(F)cc2)CCCC1
COc1ccc(C(=O)N=c2cc(C(=N)O)ccn2CCN2CCC(c3cccnc3)CC2)cc1C1CC1
CC1CCC(C(C)C)C(NC(=O)Nc2ccc3c(c2)c2cccc2n3Cc2ccccc2)C1
O=C(NC1CCN(Cc2ccccc2F)CC1)C(O)(c1ccccc1)C1CCCC1
CN(Cc1ccccc1)C(=O)C(CCC#N)NC(=O)C(c1ccccc1)N1CCC(N)(Cc2ccccc2)CC1
Cc1oc(-c2ccccc2)nc1COCCOc1ccc(C2OC(CN(C)C(=O)O)C(O)C(O)C2O)cc1
COc1cc(O)c2c(=O)c(C(=O)NCc3ccccc3OC)c(-c3ccccc3)oc2c1
O=C(O)c1ccc(S(=O)(=O)N(Cc2ccncc2)c2ncc(-c3ccc(C4CCCN4)cc3)cc2C(F)(F)F)cc1
O=C(c1cnc(Oc2ccc(COCC(F)(F)F)cc2)s1)N1CCC2(CC1)CN(C1(c3cccc(F)c3)CC1)C2
Cc1sc2ccccc2c1C1CCN(CCCc2ccc(Br)cc2)CC1
O=S(=O)(c1ccccc1-c1cccc(F)c1)c1ncccc1CO
COc1cc2c(cc1Nc1ncc(Br)c(Nc3cc(C4CC4)n[nH]3)n1)N(C)C(=N)N2
Cc1nc2ccc(Cl)cc2c(N2CCCC(N3CCCC3=O)C2)c1-c1nc(C(C)(C)C)cs1
O=c1ccsc2cc(CCc3cncnc3)ccc12
CC12CC=CC1CC1CN(CCCc3ccccc3)C1C2CCI
CC(=C(c1ccc(O)cc1)c1ccc(OC(F)(F)F)cc1)c1ccc(Cl)cc1
N=C(N)N(CCCC1(c2cccc(Cl)c2)CCCC1)C(CCN1CCC(n2c(=O)n(C(C)Cl)c3cncn3)CC1)=NO
CC(C(O)=NCC(F)(F)F)c1ccc(C#Cc2ccccc2)nc1
CC(C)CC(C)C(=O)OCC1(CO)CC(=Cc2ccccc2)C(=O)O1
Cc1cn(-c2ccc(-c3cn(C)nc3-c3ccc(F)cc3)cc2F)cn1
CCn1ncc(C)c1N1CCN(Cc2cc(Cl)cc(Cl)c2)CC1=O
CC(C)C(CO)N=C(O)c1cc(C2CC2)c(OCC2CC2)nc1C#N
CC(C)c1ccc(-c2nc(-c3ccc4c(c3)CCC4=NNNCC(=O)O)no2)cc1
CC(=O)NCc1cc(-c2ccc(C3=Nc4c(NC(=O)CN5CCCCC5)ccc4NC(=O)C3)cc2)nn1C(C)C
CCc1cccc(-n2cc3c([nH]2)c2c(N)c3c(c2cc1Cl)CCCC3)c1ccc(CN2CCOCC2)cc1
CCNc1nc(-c2ccc(C(=O)N3CCCC3)cc2)ncc1OC
CSc1nc(-c2ccco2)nn1C(=O)C(CC(=O)c1ccccc1O)NC(=O)C(CC(=O)O)NC1CN(C(=O)CCCCC(=O)O)C1
CC(C)Nc1nc(SC2=C(c3cn(C)c4c(ccn4C3)C(=O)N(CCC(F)(F)F)C3=O)CCC(=O)O2)ccc1F
Cc1cc(Oc2ncc(C(F)(F)F)cn2)ccc1-c1c(Cl)cnn2cc(S(C)(=O)=O)c(F)cc12
Cc1nc2ccnnc2n2cc(CN3CCN(c4ccc(-c5cnc(C#N)c6cccn5)c(F)c4)CC3C)nc12
O=S(=O)(c1ccc(Cl)cc1)n1cc(C2CCNCC2)c2ccc(-n3cncn3)cc21
COCC(=O)Nc1ccc(-c2nc3ccc(N4CCN(C)CC4)cc3[nH]2)cc1
O=C(OC1CC2C=C(CC1)C1C(=O)NCCN21=O)N1CCC(c2ccc(F)cc2)CC1
CCOC(=O)c1cn(-c2ccc(S(N)(=O)=O)cc2)nc1C(F)(F)F
CC(C)CN1CCC(CNC(=O)c2cccc3ccc(Br)cc23)CC1
O=C(OCc1ccccc1)N1c2ccccc2Sc2ccccc21
Cc1c[nH]c(C(C)(O)C#Cc2cc3ncnc(C)c3cc2C#N)n1
Cc1cc(-c2nc(-c3ccc(Cl)c(F)c3)c3c2C(=O)N(c2ccc3c(C)n[nH]c3c2)CC3)n[nH]1
CNC(=O)C(COCc1ccc(F)c(F)c1)NC(=O)c1ccc(N2CCOCC2=O)cc1
NS(=O)(=O)c1ccc(S(=O)(=O)N2CCN(c3ccc(Cl)cc3Cl)CC2)cc1
N#Cc1cccc(C(=O)Nc2cn3c([nH]2)CC2(CCN(S(=O)(=O)c2ccc(C(F)(F)F)cc2)CC2CCO2)C3)c1
CCOc1ccccc1CNC(=O)CCCCC=C(C)c1ccc(SC)cc1Cl
COc1cc(C(C)C)cc(C(=O)OCC2(c3ccc(F)cc3)N=C(N)N(C)C2=O)c1
Cc1c[n+]([O-])ccc1CC(=O)NCCCCN1CCC(C(=O)c2ccco2)CC1
CCCC1c2ccncc2C2(C(=O)CCC2)CCN1C(=O)Cc1c(C)[nH]c3cc(Cl)ccc13
CCCCOCCn1c(=O)c(NCCN2CCOCC2)nc2cnc(-c3ccc(OC)nc3)cc21
Cc1c(CCCC(NC(=O)c2ccccc2OC(F)(F)F)C(=O)N2CCC(C)CC2)ccc2c1COC2=O
COc1cccc(-c2ccccc2COc2ccc(OC)c(C(=O)O)c2)c1
CC(C)(O)CNc1cc(-c2cc(-c3ccc(C4(N)CCC4)cc3)nc(N(C)S(C)(=O)=O)nc2Cl)ccn1
OC(=Nc1ccc(C2CNCCO2)cc1)c1cnn(-c2ccc(Cl)cc2)c1
OCc1cc(C(O)CNCCc2ccno2)ccc1O
COc1ccc(C2(CNC(=O)NC3CCCCC3)CCOC2)cc1C
COc1cc(-c2cc(F)c3c(c2)nn2c(C)nnc23)ccc1OC
CC(C)Nc1cc(-c2ccc3ncc4[nH]c(NC(=O)CCCS(C)(=O)=O)cc4c3c2)ccc1C(N)=O
O=C(COc1ccccc1)N1CCCCC1c1nnc(-c2cc(F)ccc2S(=O)(=O)NC(=O)c2ccc(Cl)cc2)o1
Cc1cc(OCCCCCN2CCC(N3CC(c4ccc(Cl)cc4)CC3)CC2)ccc1Cl
CN(C)CCCn1cc(-c2ccncc2)c(-c2ccccc2)c1Cc1cncc(-c2ccccc2)c1
Cc1cc(OCCCc2c(C(=O)NCCO)[nH]c3cc(Br)ccc23)ccc1NC(=O)c1ccc(F)cc1F
Cn1ccc(-c2cc(-c3ccc(F)cc3O)cc(C(=O)NCCC(c3ccccc3)c3c[nH]cn3)c2)n1
CC(C)(C)c1ccc(NC(=S)N2CCC3(C=Cc4ccccc43)CC2)cc1
CC(Cc1cc(F)cc(F)c1)N1CCN(CCCN2Cc3cccc(Cl)c3C2=O)CC1
OC1CCC(Nc2ncc(C(F)(F)F)c(NCc3cccc(-c4cccnn4)c3)n2)CC1
NC(C(=O)N1CCCC1)C1CCC(F)(F)CC1
COc1ccc(S(=O)(=O)N(C)CC(=O)N=C2C(=O)Nc3ccc(N4CCCNC4=O)cc32)cc1
CC1(C)Cc2c(cc(C(N)=O)c3[nH]c4cc(C#N)ccc4c23)C2CNCC21
CC(C)(C)OC(=O)N1CCC(CC#N)(n2cc(C(=N)O)c(=Nc3ccnc(F)c3)[nH]2)CC1
Cc1ccccc1C(=O)C#Cc1cc(C(C)C)nn(CC(C)C)c1=O
COc1cccc2oc(Nc3cccc(Cl)c3)nc12
Cc1ncoc1-c1nnc(SCCCN2CC3CCCC(C3c3cc(F)c(F)cc3OCCF)C3(CC3)CC2)n1C
O=C(O)c1ccc2c(c1)nc(Nc1ccccc1)c1nnc(-c3ccc(N4CCNCC4)cc3)nc12
COc1ccc(C(=O)C23CCC4C(C2)C2CC(O)C4CC32C(C)CCC3C)cc1
N=C(O)C1(c2ccccc2)CCN(CC2CCCCC2)CC1
NCCCNC(=O)c1ccc2c(c1)CCCN2c1cccc(F)c1
O=C(Nc1ccc(Cl)cc1)c1cc(Cl)ccc1NS(=O)(=O)c1ccc(Cl)cc1
COc1ccc(Cn2c(=O)[nH]c3c4c(cccc42)C=COC3)cc1
Cc1nc2c(C(F)(F)F)cccn2c(=O)c1Cc1nc2cnc(I)cc2s1
CCn1nc(C)c2c1-c1cc(OC)ccc1C(c1ccccc1)N2
O=C(NC1CCC1)N1CCC(Oc2ccc(N=C(O)N3Cc4ccccc4C3)cc2)C1
CCCCCOc1ccc(CC(C)NCC(C(=O)NO)S(=O)(=O)c2ccc(CN(C)C)cc2)cc1
CCCOC(=O)N1CCC(N2CCN(C(=O)c3cc(-n4cnc(C)n4)ccc3C)CC2)CC1
N#Cc1ccc(Cn2cc(N=C(O)c3ccc4[nH]cc(Cc5cccc(Cl)c5)c4c3)cn2)cc1
CCOC(=O)CNC1=C(Cc2ccccc2F)c2ccccc2C1
NC1CCC(Nc2cc(-c3cccc(NCc4sccc4Cl)n3)c(Cl)cn2)CC1
N#Cc1cc(-c2cccc(S(=O)(=O)N(O)C3CCCCC3)c2)ccc1F
COc1ccc(S(=O)(=O)NN(C)C(=O)c2c(F)cc(F)cc2C(F)(F)F)cc1
CC(C)CN(C(CCCCNC(=O)OC1c2ccccc2-c2ccccc21)C(=O)NO)S(=O)(=O)c1ccccc1
COc1cc(C(=O)NCC2CCCCCN2)ccc1Nc1ncc2ccccc2c1CN(C)C(=O)Cc1ccc(C(F)(F)F)cc1
O=C(Nc1cccc2cccnc12)N1CCN(CC2CCC2)CC1
OCCn1ccc2ncnc(Oc3ccc(N=C(O)Nc4cccc(C(F)(F)F)n4)cc3Cl)c21
CC(C)Cc1cc(C(=O)Nc2sc3ccccc3c2CCC2CCCC(=O)O)ccc1C(=O)O
CN1C(=O)C(c2cccc(-c3ccc(CC(C#N)NC(=O)C4NC5CCC4C5)c(F)c3)c2)N=C1N
CC(C)(C)c1cc(CCC(O)CC(O)CC(=O)O)cc(Cl)c1-c1ncc(-c2cccc(Cl)c2)s1
Cc1ccc(C(=O)Nc2ccc(-c3cccc(CN(C)C)c3)cc2)cc1C
COc1ccccc1C1CC(CN2CCc3cccc(C(F)(F)F)c3C2=O)=NO1
O=C(O)c1ccc(Cn2c(C(F)(F)F)cn(Cc3cccc(OC(F)(F)F)c3)c2=O)cc1
Cc1nc(C(F)(F)F)sc1Sc1ccc(OCCNCC(O)c2csc(N=C(N)N)c2C)cc1Cl
COc1cccc2c1CCN(S(=O)(=O)c1ccc(Cn3c(C)nc4cnccc43)cc1)C2
O=C(NC1CCCCCC1)C1c2ccccc2-n2cccc21
Cc1ncc(C#Cc2ccc(CC(C)N=C(O)C3CC3)cc2)cc1C#Cc1cc(C)cc(NS(C)(=O)=O)c1
CCCCOc1n[nH]c2ccc(-c3nn(C4C(C)C5C(C)=NC5C4C(=O)OC(C)(C)C(C)(C)C)nc3-3)cc12
Cn1c2cc(S(=O)(=O)c3cccc4ccccc34)ccc2n2ccc(C(=O)N(C)C)c21
Cc1cccc(Cl)c1N1CC(CN2CCCC(CNc3c4c(C)cccc4nc4ccccc34)C2)CS1(=O)=O
O=C(CCc1ccccc1)Nc1ncc(C(=O)NO)cn1
COc1ccc(S(=O)(=O)N(CC(C)C)CC(=O)NO)cc1
O=C(Nc1cc(C(O)=Nc2cnn(Cc3c(F)cccc3F)c2)nn1-c1cc(F)cc2ccccc12)c1ccccc1
CNC(=O)N1N=C(c2ccc(F)cc2F)CC1(CCCN1CCN(CC(=O)N2CCCC2)CC1)c1ccc(F)c(F)c1
Cc1oc(C2CCC3C4=CCN6C6CC=C(Cl)CC6C4CCC24C)nc1C(=O)O
CC(=O)c1ccn2ncnc(Nc3ccc(F)c(Cl)c3Cl)c12
COc1cc(-c2ccccc2)cc(Cl)c1-n1c(=O)ccc2cc(S(=O)(=O)Nc3ccncn3)ccc21
O=C(Cc1nc(O)cc(Cl)n1)Nc1ccc(OCCN2CCCC2)c(Cl)c1
COc1ccc(CC(=S)Nc2nnc(CCCc3ccc(N4CCN(C)CC4)nn3)s2)cc1
Nc1cnc(-c2ccncc2)c(-c2cccc(F)c2)n1
C#CCOc1cc2c(cc1OC)C1(C)CCC2C1C(=O)OC(c3ccoc3)=C12
COc1cc(OC)nc(Sc2ccc(Cl)cc2Cl)c1C1CCC2C(=O)N1C(=O)N(C)c1cccc(C(F)(F)F)c1
Cn1c(N=C(O)c2cc(OCC(F)C(F)(F)F)ccc2C(F)(F)F)nc2nc(C(O)C3CC3F)ccc21
O=C(Nc1nccs1)c1ccc(CN2C(=O)N(Cc3cc(O)cc(Cl)c3)C(Cc3cccc(Cl)c3)C(O)C(O)C2Cc2ccccc2)cc1
CCC(CC)(NC(=O)c1c[nH]c2nc(-c3cncc(OC(C)C)c3)n(-c3ccccc3)c12)C(=O)O
COc1c(OCCC#Cc2csc(C)n2)c2ccoc2cc1OC
CC(C)(C)C(NC(=O)c1cnn2ccc(N3CCCC3c3cnc(C(F)(F)F)cn3)nc12)C(=O)O
CCc1cc(Nc2cc(OC)c(CNC)cc2Cl)nc(-c2ccc(C)nc2)n1
CC1(C)NCC(C(=O)N2CCC3COC(c4cnc5[nH]ccnc5c4)C32)N1c1cc(C(=O)NCC(F)(F)F)c(Cl)cn1C
COc1cc(OC)cc(N(CCC#N)c2ccc3ncc(-c4cnn(C)c4C)nc3c2)c1
O=C1c2ccc(Cl)cc2S(=O)(=O)N1C1CCC(CO)CC1
Cn1cc(C=CC(=O)NO)c(Oc2ccc(Cl)cc2Cl)cc1=O
O=C(CCN1CCN(Cc2ccccc2)CC1)c1ccc(F)cc1
CN1Cc2cc(S(=O)(=O)c3cccc(F)c3)ccc2C(c2ccccc2)C1
O=C(O)Cc1ccc(C#Cc2cccc(F)c2)cc1
CC(C(=O)NCc1ccc(C(F)(F)F)nc1N1CCN(c2cccc(OC(C)C)c2)CC1)c1ccc(NS(C)(=O)=O)c(F)c1
CS(=O)(=O)N1CCC(Nc2cc(O)nc3ccc(Oc4ccc(C(F)(F)F)cc4)cc23)CC1
Cc1cccc(-c2nnc(-c3ccc4c(c3)CCC(=O)N4)o2)c1
CCOc1ccccc1N1CCN(CCCC(=O)NC2(c3ccc(F)cc3)C(=O)NC(=O)NC2=O)CC1
CCc1ncnc(-c2ccc(C(=O)N3CCC(CNC(=O)c4ccccn4)CC3)c(F)c2)c1C#Cc1cccc(N)n1
O=C(c1ccc(F)cc1-c1cnccn1)N1C2CCC1C(Nc1cnc(C(F)F)cn1)C2
CN(C)S(=O)(=O)c1cccc(-c2ccc3c(N4CCOCC4C)nc(N4CCOCC4C)nc3n2)c1
CC(=O)c1ccccc1OCC(=O)NCC#CCN1CCCC1
CC(=NNC(C)C)c1ccc(S(=O)(=O)c2ccccc2)cc1
COc1cc(N2CCN(C)CC2)ccc1Nc1ncc2ccc(-c3ccccc3)n2n1
O=C(Nc1ccc(C2CNCCO2)cc1)c1cccc(Cl)c1Nc1cnc(Nc2ccc(O)cc2)cn1
O=C(NC1CCN(Cc2ccc3ccccc3c2)CC1)C(O)(c1ccccc1)C1CCC1
Cn1c(=O)c(Oc2ccccc2)cc2cnc(Nc3ccc(C4CCNCC4)cc3)nc21
CCn1cc2c(nc(NC(=O)Nc3ccc(I)cc3)n3nc(-c4ccco4)nc23)n1
O=S(=O)(c1ccc(F)nc1)n1ccc2c3c([nH]c2c1=O)N=C(c1ccccc1Cl)c134Br
CC(C)NCc1c(-c2ccccc2C2CCC2)cnn2ccc(NC(=O)c3cccc(F)c3N)cc12
Cc1cc(Cl)cc(C)c1OCC(=O)NNc1cc(C(=O)NC(C)C)nn1C
Cc1cc(-n2cnc3c(NCCC(F)(F)F)cc(Oc4cccc(F)c4Cl)cc32)ccc1C
Cc1cc(Nc2cccc(C(F)(F)F)c2)ccc1C(=O)N(C)C1CCC3(c4cccc(C#N)c4)CC3CC1CCN(C1CC2)C3
NCC(=O)NCCCCCCCCNC(=O)C(Cc1ccccc1)NC(=O)C1CCC(N)CC1
CCc1ncc(Cc2ccc3c(c2)CCc2cc3c([nH]2)-3CCCC3=NO)c(=O)[nH]1
Cc1ccc(S(=O)(=O)N(C)Cc2ccccc2)cc1
CC(C)(C)OC(=O)N1CCc2c([nH]c3cncc(C(=O)O)c23)C1c1cc(Cl)ccc1O
N#CCC1(n2cc(C(=N)O)c(=Nc3ccc(C4CCCN4CCOCC4)cc3)[nH]2)CC1
Nc1nc(O)cnc1C(=O)NCCc1ccc(S(=O)(=O)NC(=O)CNCC(=O)O)cc1
O=C(O)c1ccc(-c2ccc3ccc(CCN4C(=O)c5ccccc5C4C4=O)cc3c2)cc1
O=C(c1cccc(F)c1Cl)N1CCC(COc2cc(F)ccc2F)CC1
Cc1c(S(=O)(=O)NCc2ccccc2)cnc2c(-c3ccc(C(N)=O)cc3)c(-c3ccc(Cl)cc3)nn12
COCCn1ccc2c3c(n(C)c(-c4ccc(S(=O)(=O)c5ccccc5C)c(C(N)=O)c4)c1=O)CCCC32=O
CCn1cc(-c2ccc(-c3c4c(nn3C)CCc3cnc(N=c5ccn(C)[nH]5)nc3-4)cc2)cn1
CS(=O)(=O)Nc1ccc(C(=O)N2CCC3=Cc4c(cnn4-c4cccc(F)c4F)CC3C2)cc1Cl
CC(=O)Nc1cc(-c2cccc(N(C)CCOc3cccc(C)c3C)n2)ccn1
Cc1cccc(Sc2ccccc2NCc2ccc(-c3ccccc3)cc2)n1
O=C1CCOc2ccc(NC(=O)NC34CC5CC(CC(C5)C3)C4)cc2N1
O=C(C1CCS(=O)(=O)CC1)N1CCN(c2nc3cc(F)ccc3[nH]2)CC1c1ccc(F)cc1
O=C(c1ccccc1)N1CCC(Oc2ccc(Cl)c(Cl)c2)CC1
Cc1cc(-c2ccc(F)cc2)nc(O)c1C(O)=Nc1ccc([N+](=O)[O-])cc1
c1ccc(CCN2CCC3(CCc4ccccc43)CC2)cc1
CC1COCCN1c1nsnc1Nc1ccc(S(=O)(=O)O)cc1
O=C1C(CNC(=O)N2CCCc3ccccc32)NC(C(F)(F)C(F)(F)F)c2ccccc21
CC(C)CC(CC(=O)NC1(C#N)CCCCC1)C(=O)NO
Nc1ncc(-c2ccc(C3(c4noc5cc(-c6cnc(N)nc6)ccc45)OC(=O)NC3=O)cc2)cn1
CC(C)C(C)Nc1cc(-n2ncc3cc(C#N)cnc32)ncc1C(O)=NCC(F)C(C)(C)O
COCOC(=O)N1CCC(c2ccc(N=C(O)c3cn(CC4CC4)c(C)c3Cl)c(H]2)N2CCC(N3CCCC3)CC2)CC1
CS(=O)(=O)N1CCC(NC(=O)c2cc(Cc3c(F)ccc4ccccc34)ccc2NC(=O)N2CCCC2)CC1
COc1ccc(-c2csc3nc(-c4ccco4)n(-c4ccc(C)cc4)c(=O)c23)cc1OC
Cn1nccc1-c1cc(C(F)(F)F)ccc1Oc1cc(F)c(F)cc1F
CN(CCCc1ccc(C=Cc2ccc(OCCCBr)cc2)cc1)C(=O)CC(=O)O
CC(C)C1CN(CC(=N)O)CCN1c1ncc(C#N)c(-c2ccnc3[nH]c(C(C)(C)O)cc23)n1
COc1ccc(N2CCN(CCCCNC(=O)c3ccccc3)CC2)cc1
CCC(C(=O)Nc1ccc(C=O)cc1)n1c(Br)cc2c(=O)n(-c3cccc(-c4ccccc4CN4CCCC4)c3)c(C=O)cc21
COC1CCC2(CC1)Cc1ccc(F)cc1O2
CN(C)c1ccc(CN(CC(=O)Nc2ccc(-c3cccc(Nc4ncc5c(c4C(=O)N5CCC(C)(C)CCO5)C(=O)O5)c3)cc2)Cc2ccccc2)cc1
Cc1n[nH]c(C)c1CC(C)(C)NC(=O)c1ccc(Oc2ccccc2C)nc1
CNC(=O)CCc1cc(-c2ccc(Cl)c(C)c2)c[nH]1
N#CC1(N=C(O)C2Cc3ccc(c(Cl)c3)F)CC2CC1N2CCC(=NO)c1ccccc1
Oc1cc2c3c1OC1c4c5ccc(O)cc4C4N(CCCO)C(C2)N(O)CCC314
CCCCCCc1ccc(-c2c[nH]c3ccc(NC(C)=O)cc23)cc1
COc1cccc2c1CCCC2CCN(C)CC1CCCCCCCCCCCCC1
O=C(CSc1nc2ccc(Cl)cc2[nH]1)NS(=O)(=O)c1ccc(Cl)cc1
Cc1ccccc1CNC(=O)CCC(NC(=NC#N)Nc1cccc(Cl)c1)C(=O)NCCc1ccccc1
N=C(N)c1cccc(-n2nccc2CC(=O)Nc2ccc(-n3ncc4ccc(C(=O)O)cc43)cc2)c1
O=C(O)COc1ccc(CCCCOc2ccc(-c3cccc(F)c3)cc2)cc1C(=O)O
O=C(NC1CCCCCC1)NC1CCCCC1
COc1cc(-c2cnn(C)c2)ccc1Nc1ncc2ccnc(N3CCC(CN(C)C)CC3)c2n1
C(=CCCCC1CC2CCC(=O)OCC2(C)C)cc1cncn1
COCC(=O)N1CCC(c2ccc(-c3ccc4c(C(=O)Nc5cccc(N(C)C)c5)c[nH]c4c3)cc2C(F)(F)F)CC1
N=C(N)c1ccc(C(=O)NC2CC3CCC2CC3)cc1
CN1CCN(C(=O)c2ccc(Nc3ncc4c5ccnc(Cl)c5n(C5CCCC5)c4n3)cc2C(F)(F)F)CC1
COc1ccc(C(=O)N(Cc2ccccc2)c2ccc(Cl)cc2)cc1
Cc1c2n(c3ccc(C(F)(F)F)c(OCc4ccncc4F)cc3n1)CCNC2
CN(C)CCOc1ccc(Cn2c(Cc3ccccc3)nc3c(Br)c(F)c(Br)c(Cl)c3c2=O)cc1
N#Cc1ccccc1N1CCN(CCNC(=O)C2CS(=O)(=O)CC2c2ccccc2)CC1
CC1Cn2ncc(Cl)cc2C(O)=N1C(C(=O)N1CCN(CCC(C)c3cncc(Cl)c3)CC1)c1ccccc1
CCN1C(=O)CSc2ccccc2C1
Cc1cccc2scc(C=NN3CCN(S(=O)(=O)c4cc(Cl)c(Cl)c4)CC3CN2)c1
CCCn1c(=O)c2[nH]c(-c3ccc(OCC(=O)Nc4ccc(F)cc4)cc3)nc2n(C)c1=O
CC(C)c1ccc(OCC(=O)Nc2cccc(-c3c[nH]c4ncc(-c5cnn(C)c5)cc34)c2)cc1
O=C(NC1C2CC3CC1CC(O)(C3)C2)c1cccc(NC(=O)N2Cc3ccccc3C2)c1
O=C(Nc1ncc(Cc2cccc(F)c2)s1)C1CCC(c2ccccc2)C1
CCOc1ncc(-c2ccc(S(=O)(=O)N3CCN(CCO)CC3)cc2)nc2cc(NC(=O)C3CC3)ccc12
OCC1OC(n2cnc3c(N4CCCC4)ncnc32)C(O)C1O
CCCC(=O)C1=C(C)N(C(=O)NCc2cccc3ccccc23)C(=S)N(C)C1c1ccccc1Cl
CCCn1c(=O)c2c[nH]nc2c2ccc(-c3cccnc3C)nc21
Cn1cccc1CNc1nccc(-c2c[nH]c3ncc(NC(=O)c4ccc(F)c(F)c4)cc23)n1
CCc1nn(Cc2ccc(-c3nc4ccc(C)cc4[nH]3)cc2)c(CC)c1CC(=O)O
N#CC1COC2CCCC2N1C(=O)N1Cc2c(Cl)cccc2C1
Cc1nc(N)ccc1CNC(=O)Cn1c(C)cc(S(=O)(=O)c2ccccc2F)c(=O)n1C
CC(C)Oc1ccc(N=c2nc(O)n(C)c(=O)n2C)cc1F
CCn1ccc2c(OC3OC(C(=O)Nc4ccc(OC)cc4)C(O)C3O)cccc21
CCCn1nc(S(=O)(=O)c2cccc3ccccc23)cc1C1CCN(C)C1
c1ccc(COc2ccc(OCCN3CCCCC3)cc2)cc1
CCc1ccc(-n2c(SCC)nc3c(Br)c(-c4cnc(F)c(F)c4)ccc32)c(O)c1
COc1cc(F)c(C(=O)N2CCC3(CC2)C(=O)NCCN33c2cc(C)cc(C(=O)O)c2C)c(F)c1
NC(N)=NC(=O)c1ccc(-c2ccc3cc(Oc4ccc(C(=O)O)cc4F)ccc3c2)cn1
CCC(C)C(NC(=O)OC(C)(C)C)C(=O)N1CCCC1C(=O)O
CNC(=O)CN1CCC(CN2CCC(Oc3nc(-c4ccncc4)nc4c3n(C)c3=O)C2)CC1
CC(Cc1ccc(OCc2cccc(Cl)c2)cc1)(C(O)=NO)S(C)(=O)=O
COc1cc(C(C)c2c(OC)nc3cc(-c4cnn(C)c4)cnn23)cc(OC)c1OC
Cc1cccc2c1C(=NNC(=O)c1cc3cc4[nH]c5c(c4cc2[N+](=O)[O-])CCCC5)CCCC2CCN1CCOCC1
CS(=O)(=O)NCCc1ccccc1Cc1ccc(Cn2ccc3cc(CC(=O)O)c(O)cc32)cc1Cl
OC1CCC(Nc2cc(-c3cccc(Br)c3)nc(-c3ccncc3)n2)C1
COC(=O)C1(C)CC(Oc2ccc(-c3nnco3)cc2)C1c1nc2cc(Cl)ccn2n1
O=C(C(Nc1ccc(Cl)cc1)c1ccccc1)N1CCCN(c2ncccn2)C1=O
Cc1nc(N2CCC(c3nc4ccccc4n3C(C)C)CC2)cc(C(=O)O)n1
CC(=O)Nc1cn2ccc(-c3cc(-n4ccnc4)nc(N4CC(F)(F)C4)n3)cc2n1
CNC1CC2OC(CN=[N+]=[N-])=C(CNC(=O)c3c(F)cccc3F)OC2(C)C1
CCn1cc2c(nc(NC(=O)Nc3ccc(C)cc3)n3nc(-c4ccco4)nc23)n1
O=C(O)Cc1cccc(-n2ccc(-c3cc(CC(C(=O)O)c4ccccc4)[nH]c3=O)c2CC2CCCCC2)c1
CC(C)C(NS(=O)(=O)c1ccc2c(c1)oc1ccc(-c3cccnc3)cc12)C(=O)O
COc1cccc(OC)c1C1CCCC(=O)N1Cc1ccc(OC(F)(F)F)cc1
Cc1ccc(-c2c[nH]c(C3CCCCCC3NC(=O)COc3ccccc3)n2)cc1
CCOc1ccc(C2(N=C(O)C3CNC(=O)C=CC3CF)CC3CC2C43CC(C)(C)CCS3)cc1
Cc1[nH]c2ccc(F)cc2c1C(CO)CC(O)C(=O)N1CCN(Cc2cccc(C(F)(F)F)c2)CC1
Cc1cc(CNC2=NC(c3cc(Cl)c(F)c(Cl)c3)(c3ccc(Cl)cc3)C2)on1
CCOC(=O)C1=NCN(CC)C1c1cccc(Cl)c1
CC(=O)CC(O)=CC(=O)c1c[nH]c2ncnc(-c3ccc(OC)cc3)c12
O=C(CCc1ccc(F)cc1)NCCCc1c[nH]cn1
CS(=O)(=O)NC(=O)c1ccc(-c2ccc(CC(C#N)NC(=O)C3NC4CCC3C4)c(F)c2)cc1
O=C(CCCC1CCSC1)NCCc1c[nH]cn1
Nc1ccc(S(=O)(=O)Nc2ccc(F)cc2F)cc1
NC(=O)C1=Cc2ccc(C=Cc3ccc(F)c(F)c3)cc2OC1
O=C(NC1C2CC3CC1CC(O)(C3)C2)c1cnc(NCCO)nc1C1CCC1
CCOc1ccccc1-c1cnccc1NC(=O)CCc1ccccc1
COC(=O)C(C)(C1CCC(C)(CO)C(C=CCCCC(=O)OC(C)C)C1)C(c1cccc(Cl)c1)c1ccccc1
Cn1cc(C2(c3ccc(Cl)c(Cl)c3)N=C(N)c3cncc(-c4cncc(C(F)(F)F)c4)c3N2)cn1
O=C(NCc1ccccc1)Nc1ccc(-c2nc(N3CCOCC3)nc(-c3cccs3)n2)cn1
CC(=O)c1cnc2ccc(-c3ccc(O)c(O)c3)nn12
CCC(CO)Nc1nc(NCCCc2ccccc2)nc(N2CCCC2CO)n1
N#CCC1(n2cc(-c3ncnc4[nH]ccc34)cc2C(F)(F)F)CN(C2CCN(C(=O)C3CCC(F)(F)CC3)CC2)C1=O
CC(C)N(Cc1ccc(Cl)cc1)c1cc(C(=O)NCCC2CCN(S(C)(=O)=O)CC2)ncn1
N=c1[nH][nH]cc1-c1cc(Cl)ccc1Oc1ccc(S(=O)(=O)Nc2nccs2)cc1Cl
CC(C)Oc1cccc(-c2nc(-c3cccc4c3CNC4=O)n3ccnc3n2)c1
CC(=O)N1CCC(C2CCN(CCCN3c4ccccc4C(=O)N(C4CCCCC4)c3c4ccccc4F)CC2)CC1
CC(C)C(N)CC(=O)Nc1ccc2c(c1)C(=O)c1ccc(Nc3ccccn3)cc1S2(=O)=O
CC1CCN(S(=O)(=O)c2ccc(-c3cnc(N)cn3)cc2)CC1
CC(=O)N(CCCc1ccc(CN2CC(C)NC(C)C2)cc1)C1CCc2ccc(-c3ccccc3)cc2C1
CC1CCCN1CCc1ccc2c(c1)C(=O)c1cccnc1N2O
CN(C)CC#CC#N1CCCC1Br
Cc1cc(O)cc(C)c1CC(N)C(=O)NC(CCCN(C)C)c1ncc(-c2ccccc2)cn1
CC12CCC34CCC(C=C(S)C(N)=NC4Cl)CCC3C1CCC2=O
CCCc1ccc2c(c1)C1(NC(=N)N(C)C1=O)C1(CCC(OC)CC1)C2
O=C1C(=Cc2cccc(C(=N)O)c2)CCCN1c1ccc(Cl)cc1
COc1cc(OC)cc(-c2ccc(C(=O)NCC3(NS(=O)(=O)c4cccc5ccccc45)CCCC3)cc2)c1
O=C(CNC(=O)C(CCC1(CCN1CCC(NS(=O)(=O)c2ccccc2Cl)CC1)C(=O)O)C(=O)O)NO
CCOc1cc(C2c3ccc(C4=NNC(=O)C(N)=NC4(C)C)cc3C(N(C)C)C2)cc(OC)c1OC
O=C(C=Cc1ccc2c(c1)c(-c1ccc(OCCN3CCC3)cc1)cn2Cc1ccc(F)cc1)NO
NC1=NC2COC(COC(=O)c3cc4cc(F)ccc4[nH]3)C2C(Cc2ccccc2)C1
O=c1sc2ccccc2n1CCCCCN1CCN(Cc2ccsc2)CC1
Cc1[nH]nc(OC2OC(CO)C(O)C(O)C2O)c1Cc1ccc(Cl)cc1
CC(=O)NC(C)Cc1ccc(C#Cc2cnc(OC3CCS(=O)(=O)C3)nc2)cc1
O=C(Cc1ccccc1)N1CCC(N=C(O)c2cc(-n3ncc4ccccc43)ccc2Cl)CC1
CCOc1ccc(O)cc1C(=O)N(C)C(=O)N1CCCCC1(C)NC(=O)C(NCCNC(=N)N)c1nc2ccccc2s1
COc1cc(-n2nc(C(F)(F)F)c3c(-n3cnc4ccc(-c5cn[nH]c5)cc43)c3ccccc32)cc(OC)c1OC
c1cc(CCN2CCC(c3ccccc3)CC2)ccc1OCCN1CCN(C2CCOC2)CC1
O=C(NC1CCN(Cc2ccccc2)CC1)c1cn(Cc2ccc(F)cc2)c2cccc(F)c12
CNc1nccc(-c2c(-c3cccc(Cl)c3)nc3cc(C4=CCN(S(C)(=O)=O)CC4)ccn23)n1
CCOC(=O)C1=C(C)NC(C)=C(C(=O)OC)C1c1cnc(SC)n1Nc1ccccc1
CCC(=O)N1CCC(C(=O)N(CCCN2CCN(c3cccc4[nH]ccc34)CC2)c2cccc(Cl)c2Cl)CC1
CN(C)CCOc1c(N)ncnc1Oc1ccc2[nH]c(Br)c(c2c1)C1CNCC1
CNCCc1cc(OC)cc(OC)c1
Cc1nn(Cc2ccc(-c3nc4ccc(F)cc4[nH]3)cc2)c(C)c1CC(=O)O
O=C(O)c1ccc2cnc(COc3ccc(Cl)cc3)c(-c3ccc(Cl)cc3)c2c1
Cc1cc(C)c2nc3[nH]nc(C)c3c(=O)n(CC(F)(F)F)c2c1
CN1CCN=C1c1ccc(S(=O)(=O)N2CCN(S(C)(=O)=O)CC2)cc1
COCC1OC2C(Oc3ccc(Cl)cn3)(C#N)c3c(Cl)cc(Cl)cc3C2(C)C1O
CC(CN1CCC2(CC1)C(=O)NCN2c1ccc(F)c(F)c1)NC(=O)c1cccc(F)c1
COc1cc(Nc2nccc(-c3ccc(N4CCN(CC#N)CC4)c(C)c3)n2)cc(OC)c1
Fc1ccc(C2CN3CCCC3c3ccccc32)cc1
c1ccc2nc(N3CC(c4nc5cc(C6CCNCC6)ccc5[nH]4)C3)ccc2c1
CN(C(=O)n1cc(N=C(O)c2cc(OC(C)C(O)=Nc3nc(Cl)c(F)c(N)c3F)cnc2C(F)(F)F)cn1)C1CCCCC1
N#Cc1ccc(CN2C(=O)N(Cc3c(F)cccc3F)C(Cc3cccs3)C(O)C(O)C2Cc2ccccc2)cc1
CC1Oc2cc(C)cc(Oc3ncccc3-c3ccc(OC)cc3)c2O1
Cc1ccc(F)cc1-n1ncc2cc(S(=O)(=O)NC(C)c3c(C)nc4sccn34)ccc21
CCCC(=O)N1CCC(=NS(=O)(=O)c2ccc(C(F)(F)F)cc2)(C(=O)NO)CC1
CN(C(=O)CN(CCNS(=O)(=O)c1ccc2ccccc2c1)C1CCC2(CCCC2)C1)C1CCC1
O=S(=O)(NCc1cccc(Cl)c1)c1ccc(-n2nnc(-c3ccccn3)n2)cc1
O=C(CC1CCOC1)N1CCC(N2CCC(c3ccc(Cl)cc3)C2=O)CC1
CCC(CC)N(C)C(=O)C=Cc1ccc(-n2cccc2C)c(C(C)Nc2cccc(C)c2)c1
CN1CCN(c2ccc(C(=O)CN(C(=O)C3CNCCC3c3ccc(F)cc3)C3CC3)cc2)CC1
CCC(Nc1c(Nc2cccc(C(=O)N(C)C)c2O)c(=O)c1=O)c1ccc(N2CCCCCC2)cc1
Cc1ccc2cc(C3(c4cnn(CC(=O)N5CCN(C(C)C)CC5)c4)CCN(C(C)=O)CC3)ccc2n1
COc1ccc(S(=O)(=O)N2CCCc3cc(C(=O)NS(=O)(=O)c4cc(C)cc(CC)c4)ccc32)cc1
CCOc1cc(CC2CCN(CCCc3ccc4c(c3)COC4=O)CC2)cc(OC)c1
CC(=O)Nc1n[nH]c2ncc(-c3cccc(OCc4cccc(F)c4)c3)cc12
Cn1c(COc2ccccc2Cl)ccc(-c2cc(F)c(F)c(F)c2)c1=O
COC(=O)c1ccc(CNc2cc(-c3nc4cccc(C(C)C)c4o3)ccn2)cc1
COc1ccc(S(=O)(=O)N2Cc3ccc(Br)cc3Cc3ccc(C)cc32)cc1
Cc1nn(-c2ccc(Cc3c(Cl)ccc(Cl)c3Cl)cc2)c(C)c1CC(=O)O
Cc1ccccc1N1CCN(CCCCCNC(=O)NCC2CCC(c3ccccc3)CC2)CC1
Cc1ccccc1S(=O)(=O)c1c(C)nc(CC(=O)O)cc1-n1nccc1OC(C)(C)C
Clc1ccc(-c2nccnc2Oc2ccc(Nc3ccc4ccccc4c3)cc2)cc1
c1cnc(Nc2cnc3cc(Cc4ccc5ncccc5c4)ccc3c2)nc1
c1ccc2c(c1)[nH]c1c3ccccc3n3c2c12=O
CC(=O)N1CC2(CC(C(=O)O)CCc3ccccc32)OC1=N
OC(=Nc1cnc2ccc(N3CCCC3c3cncc(F)c3)nn12)N1CCCC(CF)(F)CC1
CC1CCCCN1C(=O)N(Cc1cccc(C(=O)O)c1)C1CC1
O=C(O)CCCCOc1ccc2ncnc(Nc3ccc(F)c(Cl)c3)c2c1
O=C(c1ccc(F)cc1Cl)N(Cc1cccnc1)c1cc(Cl)ncn1
NS(=O)(=O)c1ccccc1N1CCN(C(=O)c2ccccc2-c2ccccc2)CC1
CC1(C(=O)NCc2cccnn2)CCc2cc3c(cc21)C(C(=O)Nc1ccccc1)OCO3
NC1=NC(C(=O)Nc2cc(C3CC3)n(C34CC5CC(CC(C5)C3)C4)n2)c2ccccc2O1
COc1cc(CN(CC2CCC(C(=O)NCCI)CC2)c2ccc(Cl)c(C)c2)ccn1
COc1cc(N2CCN(S(C)(=O)=O)CC2)ccc1-c1cnc2cccc(NCc3ccccn3)c2n1
Cc1nc(Cl)c(COc2ccc(CC(C)NS(=O)(=O)C3CC3)cc2C)c(C)c1C
Cc1cc(C)cc(COC(=O)NN=C(S)Nc2cccc(C(=O)Nc3ccc4c(c3)CCCC4C(=N)N)c2)c1
Cc1ccc(Nc2cc(NC3CCN(C)CC3)ncc2C(F)(F)F)c(C(F)(F)F)c1
CC(C)(O)CNc1nc(C(F)(F)F)cc21SC(C(=O)O)CC2(C)C
COc1ccc(-c2cc(NC(C)=O)nc(-n3nc(C)c(CC(=O)O)c3C)n2)cc1
COc1cncc(-c2nnc(SCCCCn3ccc(C)n3)o2)c1
CCCCN(CCCC)C(=O)c1cc(C)cc(C(=O)OC2CC3C(C)CCC(C(=O)O)(C3=CC(C)CC(C)CCC)C3C2)c1
CC(Oc1ccccc1-c1cccc(C=Cc2ccc(N(CC(=O)NC)Cc3ccccc3)cc2)c1)C1CCCCCC1
CC1(c2cccc(N(C)C(=O)c3ccc(-c4ccc(F)cc4)nc3)c2)OCC(=NO)N1
COCCCC(=O)NCC(CC1CCCCC1)NC(=O)N1CCCC1C#N
COc1ncccc1-c1ccn2c(C)nnc2c1
O=C(O)C1CCCC1n1cc(C(=O)c2cn(C(=O)N3CC4CC4CO3)c3ccc(Cl)cc23)c2ccccc21
CC12CCC3c4ccc(O)cc4CCC3C1CC(C(=O)NCCCCCCCCCCC(F)F)C2O
Cn1cc(-c2ccccc2OCC2CCN(Cc3ccccc3)CC2)c2ccc(F)cc21
Cc1c(NCC2CCCCC2)nc2ccccc2c1Oc1ccc(Cl)cc1F
COc1cccc(C(=O)Nc2cccc(C(=O)O)c2)c1
NC(=O)c1cccc(Cc2nc3cc(-c4ccc(Cl)cc4)c(-c4ccncc4)nc3c(=O)[nH]2)c1
CCCC(=O)N1CCC(NS(=O)(=O)c2ccc(NC(=O)c3c(-c4ccccc4C)no3)c3cc4c(C)cccc4n3c2)CC1
CCN(C)Cc1ccc(NC(=O)Nc2ccc(C#N)cc2Cl)cc1
CN(C)CCCCC=Cc1ccc2c(Nc3ccc4ccc(Cl)cc4c3)ccnc2c1
O=C(NCC(c1ccc(F)cc1)c1ccc(F)c(F)c1)c1cc(F)c(Cl)cc1O
CCS(=O)(=O)c1ccc(OC)cc1C1CCCCN1CC(=O)Nc1ccc(-n2nccn2)cc1
CCN1Cc2cc3c(cc2CCC[n+]2ccccc(c3)cc2)-c2cn[nH]c2cc1OC
COc1cc(N)c(Cl)cc1NC(=O)C1CCCCC1
NC(=O)c1cccc(-c2cc(F)c3c(c2)CCN(Cc2ncccc2C(F)(F)F)C3)c1
CC(C)N1C(=O)C(NC(=O)C(Cc2ccccc2F)NC(=O)OC(C)(C)C)CN(CC(c2ccccc2)c2ccccc2)C1=O
CC12CCC3c4ccc(C(=O)NCCCc5ccccc5)cc4CCC3C1CCC2=O
CN1CCN(CC=Cc2ccc(Cl)c(Cl)c2)CC1
CSc1nn2cc(-c3ccc4c(c3)CCN4C)sc2c(C)c1CN(C)Cc1ccccc1
CCCOc1cc(C(F)(F)F)cc2c1n(C)c(=Nc1ccc(C)c(C(O)=Nc3nc4ccccc4o3)n1)n2C
COC1CCC2(CC1)Cc1ccc(CC3CC3)cc1C21NC(=N)N(C)O1
CCc1ccc(C2(CNC(=O)C3CC3)CC(c3ccccc3)N(C(=O)NC(C)(C)C)C(=N)N2)cc1
NC(=O)c1cc(-c2cccc(F)c2)cc(C2CCCNC2)c1Cl
CCCN(C)C(=O)Cc1c(-c2ccc(Cl)cc2)n(CC(=O)N(C)C)c2ccc(CCO)cc12
O=S(=O)(Nc1ncns1)c1ccc(Oc2ccc(Cl)cc2-c2ccncc2)c(Cl)c1
CCCC(=O)CCCCC(CC(=O)NNC(=O)COc1ccc(CCl)cc1)c1ccc(NS(C)(=O)=O)cn1
O=C(Nc1n[nH]c2nc(C3CC3)sc12)C1CC1
CCOc1cc2ncnc(N3CCC(C)N(CCC(NCc4ccccc4OC)c4ccccc4)CC3)c2cc1OC
Cn1c(=O)n(CC(C)(C)C)c2ccc(F)c3c21
Cc1nc2cccnc2n1-c1ccc(C(=O)c2nnc(C(=O)N(C)C)o2)cc1
CC(NC1=NC(=O)C(C)(Cl)c2ccccc21)c1cccnc1
CC(C)(C)C(O)C(F)(F)C(=O)N1CCC(Oc2ccc(CC(N=C(O)C3CC3)NC(=O)N3CCC(F)(F)C3)cc2)CC1
CC(C)=C1N(c2ncnc(C(F)(F)F)c2Cl)CCC1(C)c1csc2ccccc12
CC(C)(C)NC(=O)C1=CNc2ccc(CCCN)cc2N1C1CCCc2nc3cc(F)c(F)cc3c3[nH]cc21
CN(C)C(=O)C1CCCCC1Nc1ncc(C(=O)c2cccc(Cl)c2CN2CCC3(CCCNC3=O)CC2)c2ccc(F)cc12
N#Cc1ccc(S(=O)(=O)NC2CCOCC2)cc1
CCNCCN(C)c1ccc(-c2cc(-c3ccncc3)nc(NC(=O)c3ccco3)c2C(=O)NCc2ccncc2C)cc1
COCCN1CCC(c2nc3c(Ir)cc(Br)cc3[nH]2)CC1
Cc1ccc2cc(OCCCCCN3CCC(c4ccccc4)CC3)ccc2n1
O=C(Nc1cccc(Cc2nc3c(Cl)ccc(C=O)c3o2)c1)OC1CCCC1C(=O)O
Cc1cc(NS(=O)(=O)c2ccc(NC(=O)N=c3occcc3Cl)cc2)no1
c1cc2c(cc1OCC1CCCCC1)CNCC2
O=C(Nc1cc(C(O)=NC2CC2)nn1-c1ccccc1)c1cc(-c2ccc(F)cn2)c(F)cc1C1(O)CC1
CCn1nc(-c2ccc(Cl)cc2-c2ccccc2)c2c(N)ncnc21
Cc1cccc(F)c1Nc1cc(OCc2ccncc2)nc(NC(CC(=O)NC)C(C)(C)C)n1
COc1cc(F)cc(-c2ccn(-c3ccc(C4CCC(CO)CC4)cc3)nc2=O)c1
Nc1cnc(-c2ccc(-c3ccccc3S(=O)(=O)N3CCCC3)cc2F)cn1
COc1ccccc1-c1nccc2cc(OC(C)C)n(O)c(=O)c12
NCCC1CC2CCC(c3sccc3-c3ccc(Cl)cc3)OC2(CO)C1
Clc1ccc(C2(COc3ccccc3-c3ccccc3)c3ccccc3OC2c2cccc2)cc1
Cc1[nH]n(-c2cccc(F)c2)nc1-c1cccc(C2CNCCO2)c1Cl
Cc1ccc(F)c(N=C(O)Nc2cn(c3ccccc32)c2ccccc2C(F)(F)F)c1
CC(OC(=O)N(C)C)c1cnc(NC(=O)c2cc(C#CCO)cc(Cl)c2)cc1F
CN1CCN(C(=O)N2CCN(Cc3ccc(C(=O)c4ccc(C(F)(F)F)cc4)cc3)C(=O)C2)CC1
CC(C)CC(=O)NCc1ccc(Cl)cc1C(=O)N1CCN(c2ccc(C(F)(F)F)cc2)CC1
CC(C1CCCCN1Cc1cc2ccccc2n1CCN(C)C)N1CCCC1=O
Oc1nc(N2CCOCC2)nc(NC2CCC(Nc3ccnc(C(F)(F)F)n3)CC2)n1
Cc1ccc(C(F)(F)O)cc1N=C(O)c1cnc(C2CC2)c(OCC2CC2)n1
CNc1ncnc2sc3c(=O)n(C)c(=O)n(C4CCCCC4)c3c12
CS(=O)(=O)N(Cc1ccc2c(c1)OCCO2)c1c(C(F)(F)F)cc(C(F)(F)F)cc1Cl
COc1cnccc1-c1cc(C)c2c(n1)c(C)c(C)n2
CBr)Oc1cc(C(=O)NNc2ccc(N3CCCC3)cc2)ccc1I
CC1(C2CCCC2)CCOCC2(C)c3ccc(C(=O)O)cc3C(c3ccccc3)CC12
CCCc1ncc(CNC(=O)c2cc(=O)n(CC)c(=O)n2Cc2ccc(C(C)=O)cc2)[nH]1
O=C(Nc1ccnc(NCC(F)(F)C(F)F)c1)c1ccc2[nH]nc(-c3ccncc3)c2c1
CCN1CCc2ccccc2C(C)C1
CCNC(=O)C1OC(n2cnc3c(NC(=N)NCC)nc(C#CCC(C)(F)C)nc32)C(C)C1C
COc1ccccc1N1CCN(CC2COC3(CCN(CC(=O)N4CCCCC4)CC3)O2)CC1
CCOc1n[nH]c2cc(N=C(O)c3ccccc3C(F)(F)F)ncc12
N#Cc1cc(F)cc(Oc2cc(Oc3ccc(-c4ncc(C(=O)O)[nH]4)cc3Cl)cc(Cl)c2Cl)c1
CC1(C)CC(NC(=O)Nc2cccc(-c3nc(NC4CCOCC4)c4sc(N)nc4n3)c2)CC(C)O1
Cc1sc(NC(=O)Nc2cnc(N3CC4CCC(C3)O4)cn2)nc1-c1cc(=O)[nH]c(=O)c1
COc1ccc(C=Cc2ccc(CCCC(=O)O)cc2)cc1
CC(NC(=O)COc1ccc2ncc(Cl)c(Nc3ccc(F)c(Cl)c3)c2c1)c1ccc(Cl)c(Cl)c1
COC1CCC2(CC1)Cc1ccc(-c3cccc(Cl)c3)cc1C21N=C(N)N(C)C1=O
COc1ccccc1Nc1nc(Nc2cccc(N3CCOCC3)c2)ncc1F
Fc1ccc(-c2cc(-c3ccccc3)cs2)cc1
CC(=O)OCCOc1ccc(Cl)cc1C1NC(=O)C(C)(C)NC(=O)C(C2CCCCC2)NC(=O)c2cccc(COCC(=O)O)c2C1
Cn1cc(-c2cnc3nnc(-c4cccnc4C(F)(F)F)n3n2)c(-c2ccc(NC(=O)Nc3ccccc3)cc2)n1
COc1ccc2c(c1)c1c3c(c4c5ccccc5n(C)c4c1n2C)C(=O)N(C)C3
CBr)Cc1cnc(Nc2ccc(C(=O)NC(CCC(=O)O)C(=O)O)cc2)s1
CC12CCN(C(=O)C3CC3)C(Cc3ccccc31)C(C(=O)O)C2(C)C
CSc1ncc(OC)nc1C1CN(C(=O)C2CCN(C(C)=O)CC2)CCC1c1ccccc1O
O=S(=O)(Nc1ncns1)c1ccc([N+](=O)[O-])c(I)c1
COCC(C)Oc1ccc(N2CCC(c3c[nH]c4ccc(C#N)cc34)C2=O)cc1OCC1CC1
CC(C)S(=O)(=O)Oc1ccc2c(c1)CC13CCN(CC4CC4)C(Cc4ccc(N)cc41)C3
Cc1cc(CC(CC(C)C)NC(=O)COc2ccc(-c3cccc(C#N)c3)cc2)ccc1C(=O)O
COc1cc2c(cn1)CN(CC1CCC(NC(=O)c3cc(C)c4[nH]ncc4c3)CC1)C2
CCOc1ccc(Cl)cc1C=NNC(=S)Nc1ccc(C)cc1
CCc1cc(=O)n2nc(CCCC34CCN(Cc4ccccc4N=NC(=O)c4ccc(Cl)cc4)CC32)[nH]1
CC(C)(C)C(NC(=O)C1CCCN1C(=O)C(NC(=O)C1CCCN1)C(C)C)C(=O)c1nc2ccccc2o1
COc1ccc(Cl)c(N2C(=O)N(Cc3cccc(-n4nc(C)nc4C)c3)C(=O)C(C(=O)O)C3(CCCCC3)C2c2ccccc2)c1
CC1C(=O)N(C)c2cnccc2C12COc1cc(CO)c(OCCNS(C)(=O)=O)cc12
Cc1ccc(C(=O)Nc2cccc(C(F)(F)F)c2)cc1-c1cncn2nc(Nc3ccccn3)nc12
Nc1cc(C2=NOC(Cc3c[nH]c4cc(Cl)ccc34)C2)ccn1
Cc1cc(C(=O)Nc2cccc(S(=O)(=O)NCC3CCCC3C(=O)NO)c2)n(Cc2ccc(C(F)(F)F)cc2)n1
C=CCC1(C(=O)N2C(C)CSC2)CCN(c2cccc(Cl)c2C(=O)CC)CC1
CC(C)(C=CCCCc1ccc2ccccc2[nH]1)c1ccccc1
CCOC(=O)C1=C(Nc2ccc(Br)cc2)CC(C)(CO)N(CCc2ccccc2)C1=O
O=C(O)c1cccc(F)c1NC(=O)c1ccc(-c2ccccc2)cc1
CC(C)c1ncc2nnc(NC(=O)c3ccc([S+](C)C(C)C)cc3)n2n1
Cc1cnc(Nc2ccc(CN3CC(C(=O)Nc4ccccc4)C3)cc2)nc1
CC(=O)CCCCc1cccc2c1c1ccccc1n2C
COc1ccc(C(=O)C=Cc2ccc[n+](Cc3cccc(N(C)C)c3)c2)c2cc(-c3ccc(F)cc3)ccc2c1
Cc1c(C(=O)NCc2ccc4c(ccn3)N(CC)CCN4)cccc2nn1Cc1ccc(F)cc1
CNC(=O)C1CC2CN2C(=O)c2cc(Br)ccc21
Cc1ccc(NC(=O)c2ccccc2)cc1N1CCN(Cc2ccc3ccccc3c2)CC1
CCC(C)(C)OC(=O)CCCCOC(=O)C1=C2C(O)C1=C(CCCC1(C)CC(C)(C)C)C(N)=NCC(=O)NC1=O
CC(c1nc2c(cnn2C2CCCCC2)c(=O)[nH]1)N1CC(Oc2ncccc2C(F)(F)F)C1
Cc1ccc2ccc(COc3ccc(-c4cccc(C(CC(=O)O)C(=O)O)c4)cc3)cc2c1O
CCn1ccc(=Nc2c[nH]nc2)cc1N1CCC(CN)C1
C#CCOC1CCC(Cn2c(=O)cc3c(Nc4ccc(C(F)(F)C#N)cc4)ncnc32)CC1
CNC(=O)C(CCCCNC(=O)Nc1ccccc1)OC
CCOC(=O)C(C#N)C1CCC(C#N)NC(=S)N(CCC(=O)c2ccccc2)C1
COc1ccc(CC(=O)O)cc1-c1ccc(C)c2c1CN(C(=O)OCc1ccccc1)CC2
CCCCN(Cc1sc(Nc2c(CC)cc(C)c2C)cc1C(C)(C)C)C(=O)Cc1ccccc1
Cc1cc(F)ccc1-n1c(Cn2ccc3c(OC4CC4)cc(F)cc32)nc2ccccc2c1=O
Cc1cccc(Cl)c1NC(=O)C1(C(=O)NC(c2ccc(S(C)(=O)=NC#N)cc2)C(=O)N2CCN(S(C)(=O)=O)CC2)CCCC1
Cc1cc(Nc2ccc(C3CC3)cc2)nc(-n2nccn2)n1
CCNCc1nc(-c2ccc(N3CCCC(C(O)=NO)C3)cc2)sc1C(C)C
CCNC(=O)N1CCC(c2ccc(-c3cccc(NCCC(=O)N(CC(C)C)C(=O)O)c3)cc2)(c2ccccc2)CC1
CC(C)CN(Cc1cc(Cl)c2c(n1)CCCn1c-2ccc(OCC)c1=O)C(=O)C(F)(F)F
CN1CCCC1C(=O)Nc1ccc(CN2C(=O)Cc3ccccc3C2=O)cn1
O=C(c1ccc(O)cc1O)N(Cc1ccc(Cl)cc1Cl)Cc1cccs1
COc1ccc(OC)c(-n2cc(C)c(SCC#CCCC(F)(F)F)c2=O)c1
COc1cccc2c1CCC1CN(CCn3c(=O)[nH]c4c(sc5cc(N)ccc54)c3=O)C21
Cc1cc(Nc2[nH]nc3ccc(CN4CCCC4C(O)=NC(C)C(=N)O)cn23)n(C)n1
O=C(Nc1cccc(S(=O)(=O)N2CCOCC2)c1)Nc1ccc(F)cc1F
C=CCCN(C)C(=O)c1cc(C)ccc1OC
c1ccc(-c2nc(CCN(Cc3ccc(OCCN4CCCC4)cc3)CC3CCCC3)ccc2-c2cnccn2)cc1
COc1ccc2[nH]c3c(c2c1)CN1CCCCCC21Cn1cc(C(C)C)c(C#N)c(C)c1=O
CC(C)CN(CC(O)C(Cc1ccccc1)NC(=O)OCc1cncs1)S(=O)(=O)c1ccc(N)cc1
COCCN(C)c1ccccc1-c1nc2cc(-c3ccccc3)ccn2c(C)c1=O
CC(CSC(=O)N1CCc2c(CC(O)c3ccc(F)cc3)c(F)cnc2C1)N(C)C
COCC(O)=Nc1cn2ncnc(Nc3cccc(F)c3)c2c1C(C)=O
NC1(c2ccc(Nc3nccc(C(F)(F)F)n3)cc2)CCC1
CN1CCN(c2ccc(-c3cc(NC(=O)c4ccc(C(F)(F)F)cc4)ncn3)cc2)CC1
CC(C)(F)c1ccc(Cc2cc(C3OC(CO)C(O)C(O)C3O)c3c(c2Cl)CCC3)cn1
NS(=O)(=O)OCC1OC(n2cnc3c(NC(=O)NCC4CCc5cccnc54)ncnc32)C(O)C1O
Nc1nccc(-c2c(-c3cccc(O)c3)noc2N)n1
CNCCCCC(NC(=O)C(C)(C)O)C(=O)NC(C=O)Cc1ccccc1
COC(=O)c1c(CC)cccc1-c1cc(NC(=O)C(N)Cc2cc(N)c(F)cc2Br)ccc1OC(C)C
Oc1ccc(Nc2ccc(Oc3ccc4c(c3)OCO4)c(OC3CCC(O)CC3)c2)cc1
CS(=O)(=O)c1ccc(-c2ccc(-n3c(C)c(CN(C)Cc4ccccc4)nc3C(=O)NCCCO)cc2)cc1
COC(=O)c1ccc(NC(=O)N2CC(n3nc(C)nc3-c3ccc(F)cc3)C2)cc1
Cc1cc(CC(NC(=O)C(S)CNC(=N)N)C(=O)N2CCCC2C(=O)NC(CC=CCCN)C(=O)O)ccc1F
CC12CCCC(=O)C=C1CCC2Cc1ccc(CCCC(=O)NO)cc1
Cc1ccc(-c2c(C#N)c(=O)n(CC(N)c3ccccn3)c(=O)c3ccc(Cl)cc23)cn1
Cc1cccc(Oc2ccc3c(c2)c(Cl)c2nnn3C)c1
NC(=O)C(CCn1ccc(=O)[nH]c1=O)NCC(=O)O
CCCn1c(=O)c2[nH]c(-c3ccc(OCC(=O)OC)cc3)cc2n(C)c1=O
Cn1cc(-c2cncc(-c3cc4c(n3)-c3ccc(-c4cnn(C)c4)cc3C4)c2)cn1
CC(C)N1CCC(C(=O)N2CCC(N3C(=O)CCc4ccccc43)C2)C(CS(=O)(=O)c2ccccc2)C1
CC(c1cc(Cl)c(Cl)cc1-n1nccn1)=C(O)C1CCCCC1
CN(C)C(=O)c1ccncc1Nc1nc(Nc2cccc(NC(=O)N3CC=C(O)CC3=O)c2)c2cccn2c1=NC1CCCC1
CN(c1ncnc2[nH]ccc12)C1CCC(CS(=O)(=O)N2CC(O)C(C)(C)C2)CC1
CCN(CC)Cc1cncc(-c2cc3nc(NCc4ccc(F)c(F)c4)cnc3c2)n1
C=C1C=C(C)CC(C)=C1c1cccc(C(C)C(C)=O)c1
CNC(=O)Nc1cc2[nH]nc(-c3ccc(F)c(F)c3)c2cn1
CN1CCC(c2ccc(CNc3nc4c(Nc5ccc(CS(C)(=O)=O)cc5)cccn4n3)cc2)CC1
CCS(=O)(=O)N1CCc2c([N+](=O)[O-])c(Br)c3c(c2C1c1cccc(C(C)N)c1)CCC3
c1ccc(N2CCCCC2)cc1OC1CCN(Cc2ccc(Br)cc2)CC1
Nc1n[nH]c2cccc(-c3c([N+]=[N-])cc(NCCO)nc3Cl)c12
Cc1cc(Nc2nc(Sc3ccc(NC(=O)CC(C)C)cc3)nn3cccc23)nc(-c2ccccc2)n1
NC1(c2ccc(-c3nc4c5ccc(-c6c[nH]cc6)cc5n(Cc5cn(-c6ccccc6)n5)nc4n3)cc2)CC1
CC(C)(C(=O)N1CC2CC(C1)CN2Cc1ccc(F)cc1)c1ccnc(C(C)C)n1
COc1cc(N2CCOCC2)ccc1Nc1nc(Nc2ccccn2)c2ccoc2c1=O
COC(=O)C(C)(C)c1ccc(-c2ccc(C(=O)Nc3cc(OC)c(OC)c(OC)c3)o2)cc1
CCCCc1ncc(C=C2C(=O)N(CCCCO)c3ccc(C)cc32)n1Cc1ccccc1F
Cc1cc(COc2ccc(C(=O)NC3CN4CCC3CC4)cc2)c2c([N+](=O)[O-])cccc2n1
c1ccc(-c2ccsc2)cc1Nc1ccnc(Nc2ccc(-c3ccccn3)cc2)n1
COc1ccccc1NC(=NC(N)=S)NC1CCCCC1
Cn1cc(-c2nn(CC3CCCC3)c3c(Nc4ccc(Cl)c(C(F)(F)F)c4)ncnc23)c(=O)cc1-c1ccccc1
NC(C(=O)N1CCC(NS(=O)(=O)c2cccc(N)c2)CC1)C1CCCCC1
COc1cc2ncnc(Nc3ccc(F)c(Cl)c3)c2cc1Br
Cc1ccoc1C(=O)c1c(Oc2ccc([N+](=O)[O-])cc2)ccc2ccccc12
COc1cc(-c2nnc(Cl)c3c2Cc2ccc(CN4CC(O)C(O)C4)cc2-3)ccc1C(=O)O
O=C(O)COc1ccc(CCC2c3cc(OCCc4ccc(B(O)O)cc4)ccc3OC(C2)C(=O)O)cc1
CS(=O)(=O)c1ccc(OC2OC(CO)C(OS(N)(=O)=O)C(O)C2O)cc1
Cc1c(N(CCCC(F)(F)F)c2ccc(C(F)(F)F)cc2)cccc1C(F)(F)F
Cc1ccccc1S(=O)(=O)N(Cc1ccccc1)Cc1cc(Cl)ccc1O
COc1ccc(OC)c(CC(=O)N2CCC3(CC2)CCN(Cc2ccc(F)cc2)c2ccnc(Nc3cc(C)ccc3F)c2)c1
CC(C)(O)C(N)Cc1cc2cc[nH]c(=O)c2n1C1CCCC1
CCOC(=O)c1ccc(Cn2nc3c(N4CCN(Cc5cc(Cl)ccc5-c5ncn(C)c5C)CC4C)ncnc32)cc1
CCn1ccc(C(=O)N2CCC(N(C)C)C2)n1
CC(C)S(=O)(=O)NC1CCC(Nc2nc(NCC(C)(C)C)no2)CC1
CCC(C)(C)Nc1nc(C)nc2C(=O)N(c1c1ccc(C#N)cc1C1=NOCCN1C)C2(C)C
Cc1cccn2c(-c3ccc(C4(N)CCC4(C(=O)NC(C)C)OC4=O)cc3)cnc12
NCC(NC(=O)c1cccc(-c2ccccc2)c1)C(=O)O
CC(C)(C)C(=O)Oc1ccc(-c2cc(C3CCN(C4COC4)CC3)[nH]n2)cc1Cl
CC1(C)CCC2(CCC3=C(Cl)Oc4cc(O)ccc4OC32)C(=O)OC12
CC1(C)OC2CC3C4=CC=C5CC(NC(=O)Nc6ccccc6)CC5(C(C)C)C4(O)C2(CO)C1C4
CCN1CCN(c2ccc(-c3nc4c(OCc5ccccc5)cc(C(N)=O)nc4[nH]3)cc2)CC1
COc1cc(C=Cc2cccc(C(=O)O)c2)ccc1OCC1COc2ccccc2O1
CC1CCC(CN2CCC(C(=O)O)(c3cccc(F)c3)c3ccccc32)CC1
Cn1cc(-c2csc3c(N4CCOCC4)nc(-c4ccccc4)nc23)nc1NC(C)(C)C
CNc1ncnn2c(C)cc(OS(=O)(=O)c3ccccc3)c12
Oc1c(-c2c(F)ccc(C(F)(F)F)c2F)csc1-c1cc(C2C3COCC(C2)N3)cn1
O=C1C(O)CCC(C=Cc2cccc(Cl)c2)C(=O)N1CCCCN1CCCCCC1
[C-]#[N+]C12CCC(CC1)C2NC(=O)C1=C2c3ccc(OC)nc3CC2(C)CC1O
O=C(COc1ccc(-c2ccc(F)cc2F)cc1)n1ccnc1
CC(C)(C)c1cccc(CN2CC3CCN(C(=O)Cc4ccc(-n5cnnn5)cc4)CC3C2)c1
CC(C)C1CCC(N2CCC(N(c3ccccn3)c3ccc(Cl)cc3)CC2)C(=O)N1
COc1ccc(CNC(=O)CSc2nc(-c3ccc4c(c3)NC(=S)N4O)ccc2C(=O)O)cc1
CN1CCN(C(=O)C(COCc2ccccc2Cl)NCC(c2ccccc2)c2ccccc2)CC1
O=C(O)COc1ccc(Cl)cc1C1c2scnc2CCN1C(=O)CC1(O)Cc2cccc(Cl)c2C1
CCCOc1ccc(N2CC(COC)N(Cc3cc(Cl)cc(C)c3)C(=O)C2=O)cc1
CCOC(=O)CC1(O)CCC2C3CCC4N(C)C(=O)CCC4(C)C3CCC2(C)C1
COC(=O)c1cccc(C23CCC(N(CCN4CCC(n5c(=O)c6ccccc64)CCCCC5)C(=O)O2)C3)c1
Cn1nccc1-c1cccc(C(Cl)C#N)c1
CC(C)c1ccn(-c2ccc(-c3ccn5c5cc(Cl)c(O)cc5c(Cl)c4n3)c(OC(F)(F)F)c2)n1
NCc1cc(NC(=O)c2ccc3ccccc3c2)ccc1F
CCN(CCCCCCCOc1ccc(-c2ccccc2)cc1)C(=O)c1cccc2ncccc12
Cc1ccc(C(=O)NC2CCOC2)c(N2CC(C)NC(C)C2)c1
COc1cc2c(cc1OC)CN1CCc3c(OC(C)C)cc([N+](=O)[O-])cc3C21
CCC(=O)Nc1nc2cc(Oc3ccC4CC4C[N+](C)(Cc5ccc(Br)cc5)C(=O)N4C)ccc3n2n1C
CC(C)CC(NC(=O)C(CC(C)C)NC(=O)C(Cc1ccccc1)NC(=O)OC(C)(C)C)C(=O)NC(C(=O)O)C(C)O
Cc1cc(C(=O)O)nn1Cc1cc(Cl)c(Cl)cc1-c1ccc(C(F)(F)F)cc1
c1ccc(OCc2ccc(OCC[C--]3c4ccccc4CC3c3ccccc3)cc2)cc1
CC1CCN(C(=O)N2C(C)C(c3ccc(C#N)cc3)CC2C(=O)N2CCCC2)CC1
CC1(C)OC(=O)N(C2CCC(n3cnc4cncnc43)CC2)c2ccc(Cl)cc21
O=C(Nc1ccc(Oc2ccnc(-c3ccc(C4CC(F)(F)C4)cc3)c2)cc1)Nc1ccc(Cl)c(C(=O)Nc2cccnc2)c1
CNCc1cccc2c1-c1nc(Nc3ccc(Br)cc3)ccc1C2
CN1CN(C2CCC(CNC(=O)c3nc(C(=O)NC4(C(F)(F)F)CC5CC5C4CO)c(Cl)cc3Cl)CC2)C1=O
COc1cc(Cl)ccc1Oc1nncc2ccc(-c3cncs3)nc12
COc1cccc(OC)c1C1CCCCC(=O)N1Cc1cccc(C(F)(F)F)c1
[C-]#[N+]c1cccc(-c2cc(C(F)(F)F)cnc2OCC2CCS(=O)(=O)CC2)c1
C#CCN(CC(=O)O)c1ccc(CSc2ccc3nc(NC(=O)C4CC4)cn3c2)cc1
Cc1ccc(S(=O)(=O)N(Cc2ccc(F)c(C(F)(F)F)c2)c2sc3ccccc3c2Cl)cc1
Cc1ccc2nc(C)c(Nc3cccc(O)c3)c(C#N)c2c1
COc1ccc(C(=O)Nc2c(Cl)cncc2F)cc1CCN1CCN(c2cccc(Cl)c2Cl)CC1
NC(=O)c1ccc(-c2ccc(OC3CCN(C(=O)Nc4ccc(F)cc4)CC3)cc2)cn1
N#Cc1ccc(-c2cccc([N+](=O)[O-])c2)cc1
CC1CCCN1c1ccc(-c2nc(-c3ccc(-c4ccccc4)cc3)no2)nc1
N#Cc1ccc(Oc2cc(F)c(C(=O)NS(=O)(=O)c3ccc4c(c3)CCS4)cc2F)nc1
NC(=O)c1cccc(Cn2cnc(NC(=O)c3ccccc3[N+](=O)[O-])c2)c1
[C-]#[N+]c1ccc2cc(S(=O)(=O)c3ccc(Cl)c(Cl)c3)ccc2c1
CC#CC1(F)CCC2C(C)CC3(C)C(=CC=C4CC(O)C(C(F)(F)F)C4C4)CCC3(C)C2CCC1OO
CCCC1C(=O)NC(C(=O)NCC(=O)N2CCC(C(C)C)CC2)C1C(C)(C)C
CC(=NN=C(N)S)c1cccc(C)c1
OC1(c2ccc([N+](=O)[O-])cc2)CCCN(C2CCOCC2)C1
CC(C)(CO)NCc1nc(-c2ccccc2)ccc1F
COc1cccc(F)c1CCC1CCC(C)N1Cc1cc(Cl)cc(C)c1
Cc1cc(C2CCNCC2)cc2c1Nc1cccc(Oc3ncnc4cc(OCCN5CCOCC5)c(OC5CCOCC5)cc34)c1
CC1CCc2nc(Nc3ccccc3C(=O)O)sc2C(=O)N1
O=C(NC1c2ccccc2CCN(C(=O)N2CCN(CC(F)(F)F)CC2)C1=O)C1CC1c1cccnc1
CN1CCN(C2CCN(c3cc(N4CC(C)OC4=O)nc(-c4noc(C5CC5)n4)n3)CC2)CC1=O
Cc1ccccc1-c1cnc(N)c(-c2ccc(N3CC(N4CCCCC4)C3)c3[nH]c(=N)sc23)n1
COc1ccc(-c2ccc(C(=O)N(C)C3CCCCO3)cc2)cc1
CCc1[nH]nc2c1N=C(c1ccc(-c3cc(Cl)cc(NS(=O)(=O)c4ccc(F)cc4)c3)o1)CN(C)C2=O
CCc1nc(-c2ccccn2)sc1C(O)=Nc1ccc(C2CNCCC2c2nnn[nH]2)cc1
CN1CCC(Nc2cc(NC3CC(O)C(O)CC3O)ncn2)CC1
NC(=O)n1cc(NC(=O)N2CC(CF)C2C(=O)Nc2cccc(Cl)c2F)c2ccccc21
COc1ccc(COc2ccn(CCC#CCOc3ccc4ccc(=O)n(C)c4c3)n2)cc1
CC(C)Oc1cc2nccc(Oc3ccc(NC(=O)NC(=O)c4ccncc4)cc3)c2cc1OC
O=S(=O)(c1ccc(Cl)cc1)c1oc2ncccc2c1CCNc1cccnn1
CN(Cc1ccccn1)C(=O)c1cc2c(-c3cccc(NC(=O)Nc4ccccc4)c3)c[nH]c(=O)c2cc1Cl
CSC(=O)NC(CC(=O)O)C(=O)NC1CCCC1C
CN1C(=O)C(NC(=O)Nc2ccc(Cl)cc2)N=C(c2ccccc2)c2ccccc21
CN1CCC(OC(=O)NC(CC(=O)O)C(=O)N2CCC(C(=O)N3CCCC3C(=O)O)CC2)CC1
CC(C(=O)NCc1ccc(C(F)(F)F)nc1N1CCCC1)c1ccc(NS(C)(=O)=O)c(F)c1
COC(=O)Cc1ccc(NC(=O)c2ccc(Nc3nccc(-c4cc(C)no4)n3)cc2)cc1
CCN(CC)C(=O)c1csc(C(=O)c2cccc(Cl)c2)n1
O=C(NC1CCN(Cc2ccccc2)C1)OCCCc1c[nH]c2ccccc12
CCn1cc(-c2nnc3n2CCN(C(=O)c2ccc(Cl)cc2)C3C)cn1
CN(Cc1ccccc1)Cc1c(O)c(O)nc2c(C(C)C)cccc12
Brc1ccccc1Nc1ccc(-c2cn[nH]c2)cc1
CC(C)C1CCCN1S(=O)(=O)c1ccc2c(c1)C(=O)C(=O)N2Cc1cn(-c2cccc(F)c2)nn1
Fc1ccc(-c2nc(Nc3ccccc3)c3ccccc3n2)cn1
Cc1cncn1CCCOc1ccc(Cl)c(Cc2ccc(CCC(N)=O)c3[nH]ccc23)c1
C=CCON=C1CC2(C=C1)OCC(CC1CCO1)C(=O)CC2NC(=O)C1CC[S+](O)CC1
CCN1CCc2cc(OCC3CC3)ccc2CC1
CC1=C(N(CCCN(C)C)C(=O)Nc2ccc(-c3ccc(-c4cccc(Br)c4)cc3)cc2)CC(C(=O)O)=CO1
CC(C)CN(CC=Cc1ccc(OCCCOc2ncc(C(=O)O)n2-c2ccc(Cl)cc2)cc1)C(=O)CC(=O)O
CCNc1ncc(C(=O)Nc2ccc(S(N)(=O)=O)cc2)c(NC(=O)c2ccccc2)n1
Cn1cc(C(=O)Nc2ccc(-c3ccccn3)cc2)c(=O)c2ccccc21
CN(C)C1CCCN(S(=O)(=O)CCCN2CCC(C(=O)c3ccc(F)cc3F)CC2)C1
COCC1(C#CCSC(C)(=O)=O)CNc2ccc(F)cc21
CCc1nn(Cc2ccc(-c3nc4ccc(C#N)cc4[nH]3)cc2)c(C(F)(F)F)n1
CNC(=O)c1cc2cc(C#N)ccc2n1Cc1csc(C(C)C)n1
CCCCS(=O)(=O)n1cnnc1Nc1ccnc(Cl)c1
COc1nc(C#N)nc(NC2(c3ccccc3)CCCCCC2)n1
Cc1c(C(C)C)nc2cc(Cl)c(Cl)cc2c1NC1=CCOCC1
CCOc1ccc(F)cc1-c1ccnc2[nH]c(C3CCN(CCNS(C)(=O)=O)CC3)cc12
O=C(NCc1ccco1)Nc1ccc(-c2nc(N3CCOCC3)c3ccc(Nc4ccccn4)nc3n2)cc1
Cc1cccnc1-c1cc(N2CCN(C(=O)Nc3cccc(C)c3)CC2)ncc1Cl
COc1ccc(C2=NCC(c3ccc(SC)cc3)(C(F)(F)F)C(=NNNc3ccc(CS(N)(=O)=O)cc3)N2)cc1
CC(C)OCC(O)CNC(=O)c1ccc(Nc2ncc3c(n2)-c2ccc(NC(=O)c4cccc(Cl)c4)cc2OCC3)cc1
COc1cc(-c2ccoc2)ccc1Cn1c(=O)ccc2cc(S(=O)(=O)Nc3ccccn3)ccc21
CC(C)c1cc(OCC2CCN(CC#N)CC2)nn(Cc2ccccn2)c1=O
O=C(C1(Cc2cccc(Cl)c2)CC1)N1CCN(c2ccccn2)CC1
CC(C)CC1NC(=O)C2(C)CSCCN2C(=O)C(CC(C)C)N(Cc2ccccc2)C1=O
O=C(O)c1ccn(C2CC3C(c4ccccc4)(c4ccccc43)C(=O)NC3=C2C3CCC(C3)c3ccoc3N2)n1
CC(C)c1cncc(Cl)c1NC(=O)c1ccc(C(F)(F)F)c(F)c1
COC(=O)c1ccc(OC2CCC3C4CCc5ccc(O)cc5C4CCC23C)cc1
CCC(C)N(CCCCN1CCN(c2cccc(Cl)c2)CC1)C(=O)c1ccc(F)cc1
NS(=O)(=O)c1cc(Cl)c(Nc2nc(N3CCC(CO)CC3)nc3c2cnn3-c2cccc([N+](=O)[O-])c2)cc1Cl
CCOC(=O)CCC1(C(F)(F)F)CCN(C(=O)c2ccc(Oc3ccc(OC)cn3)cc2)CC1
CN1CCc2nc(C(=O)Nc3cc(C(=O)N4CCCC(C(F)(F)F)C4=O)ccc3C3CNCC3)sc2C1
COc1cccc(-c2ccc(S(=O)(=O)N3CCN(Cc4ccc(C)c(C(=N)N)c4)CC3)cc2)c1
CNCCc1ccc(CC(=O)N(C)c2ccccc2)cc1
COc1ccc(S(=O)(=O)c2ccc3c(c2)c2c(n3Cc2ccccc2)CCCC2)cc1
COC(=O)Nc1nc2cc(C3(O)c4ccccc4C(=O)N3c3cccc(C(F)(F)F)c3F)ccc2[nH]1
Cc1ccc(C2CC3CCCCC3CC3C(C)OC(C)=CCC23)cc1
CCCc1nc(C)c(C=O)n1Cc1ccc(-c2ccccc2-c2nn[nH]n2)cc1
COc1ccc(S(=O)(=O)N(C)CC(=O)NCCC2CCC(CCC(=O)NC(C(C)(C)C)c3ccccc3)CC2)cc1
COc1cc(-c2c[nH]c3ncc(-c4ccncc4)cc23)ccc1-n1c(=O)ccc2cc(S(=O)(=O)Nc3ccon3)ccc21
CCCCn1c(=O)c(-c2cccc(OC)c2OC)c(O)c2nnn(C)c21
O=C(NC1CCCCCC1)N1CCN(S(=O)(=O)c2cccnc2)CC1
CCS(=O)(=O)c1ccc2[nH]c(-c3cnc(N)cc3NC3CCCC3)c(O)c2c1
CCCc1nc2cccc(C(=O)O)c2n1Cc1ccc(-c2ccccc2-c2nn[nH]n2)cc1
Cc1cc(COc2cc(OC3CCOCC3)cc(C(=O)NC(Cc3ccccc3)C(C)C)c2)n(CCCC1)c(=O)OC
Oc1cc2ncn(-c3cccc(Cl)c3Cl)c2cc1O
O=C1SC(=Cc2ccc(F)c(Cl)c2)C(=O)N1CCCCN1CCC(c2ccccc2)CC1
COc1cc(OC)ccc1N1CCC(CCNc2cc(C(F)(F)F)nn2C)CC1
O=C1C=Cc2cc[n+](Cc3c(F)cc(-c4ccccc4Cl)cc3F)cc2N1
Cc1cc(C)c(NC(=O)C2CCC2NC(=O)CSC(C)C(C)(C)C(=O)N2CCC2)c(C)c1
CNCCCNc1cccc(-c2ccc3ccccc3c2)c1
CN(C)c1cc(C(=O)O)nc2c(-c3ccc(C4(N)CC(F)(F)C4)cc3)cccc12
CCC1CN(C2CCN(C(=O)c3ccc(F)cc3)CC2)c2ccccc2C12CCCCC2
CC(C)(CNC(=O)C1c2cccc(Cl)c2CCN1C(=O)c1cncnc1Nc2ccccc21)c1ccccc1
CC(C)n1nc(-c2ccc(Cl)cc2)c2c(N3CCNCC3)cc(-c3cccc(O)c3)cc21
Cn1nccc1-c1cc(C(F)(F)F)ccc1-c1ccc(S(C)(=O)=O)cn1
N#CC(=C(N)Sc1ccc(O)cc1)c1ccc(Cl)cc1
N=C(O)N1CCCc2cc(C#Cc3ccc(Cl)cc3)cnc21
CCc1cc2n[nH]c(=O)n2c2cc(-c3ccc[nH]3)ccc12
Cc1c(N2CCCC(N3CCCC3=O)C2=O)ccc(C#N)c1Cl
CC1CN(Cc2c(C(F)(F)F)nc3sccn23)CCN1S(=O)(=O)c1ccc(C(C)(C)O)cc1
CCCc1nc(-c2ccc(Cl)c(C)c2)c(-c2cccc(F)c2)n1C=CC(O)CC(O)CC(C)(C)CC1CC(=O)O
CCOC(=O)Nc1cccc(-c2cc(Cl)ccc2CN(C)C)c1
Cc1cccc(C(=O)N(CC(C)C)CC(c2ccc(Cl)c(Cl)c2)c2cccc(Br)c2)c1
O=C(Nc1cc[nH]c(=O)c1)c1cnc(N2CCC(OC3CCN(C4CCOCC4)CC3)CC2)c(-c2ccccc2)c1
CCNC(=O)Nc1ccc(-c2nc3c(c(N4CCOCC4)n2)CCN(Cc2cnccn2)C3)cn1
O=C(Nc1cccs1)C(Cc1ccncc1)N1CCN(S(=O)(=O)c2cccc(Cl)c2)CC1
CC(C)c1nc(-c2ccc(F)cc2)c(-c2ccc(F)cc2)s1
CCCC1(CCCC(NS(=O)(=O)c2ccccc2)C(=O)O)Cc2ccc(F)cc2C1=O
O=C(NCc1cc(C(F)(F)F)ccc1Cl)C1CCOc2c1ccc1cccc21
CS(=O)(=O)N1CCN(NC(=O)c2cccc(-c3cc(-c4cccc(F)c4)ccc3C(N)=O)c2)CC1
COc1ccc(N(CC(C)C)C(Cc2ccccc2)C(=O)O)cc1
CCN1CC(C(=O)N2CCN(C3CC4CCCC4C3C(=O)C(C)C)CC2)C2=Nc3ccccc3CC12
Cc1ccc(N(CCC2(O)CCCC2)c2ccccc2)cc1N(C)C
COc1cc(-c2cccc3ccccc23)cc2c1OCCC2C(C)C
O=C(NCCCCN1CCC2c3ccccc3CCC2C1)C1C1CCCCN1C1CCCC1
c1ccc2c(c1)CCNCC2
Cc1cccc(C)c1-c1cc(OCCCOc2ccc(-n3c(C)nc4ccc(F)cc43)cn2)ccc1C(=O)O
CCCCC1(CCCC)CS(=O)(=O)c2ccc(N(C)C)cc2C(c2ccccc2)C1O
CC12CCC3c4ccc(O)cc4C(CN3CCC3CC3)C1CCC2=O
Fc1ccc(Nc2nc3cc(-c4c(F)cccc4F)c(C4CCNC4=O)cn3n2)cc1
COC1COCCC1NC1CCCC(c2ccc3ccccc3c2)O1
CN(C)CCNc1ccc(-c2cc3cc(Cl)cc(Cl)c3o2)nn1
CCn1ccc(CNNC(=O)C(=O)Nc2ccc(-c3nc4cc(C#N)c(F)cc4s3)c(Cl)c2)n1
COc1cccc(CCNC(=O)c2ccc(-c3nc4cc(C(=O)O)c(C5CC5)cc4[nH]3)cc2)c1
CCN(Cc1ccc(C(=O)O)cc1)c1nc(N)nc(-c2cc(C(C)(C)C)nn2C)n1
CC(Oc1cc(=NC(=O)C2CCC3C4C=CC5=CC(=O)N(C(=O)O)C=CC43C)cnc1F)C(F)(F)F
NC(=O)c1nnc(C(=O)N2CCC(CCc3ccc(F)cc3C(F)(F)F)CC2)s1
CC1=NC(C)=C(C(=O)OCCCc2ccc3c(c2)OCO3)C(C)=C1
Cc1ccc(C(=O)NC2CC2)cc1-c1ccc2c(c1)NC(=O)C21CC1
CCc1ncnc(-c2cccnc2Oc2cccc(C)c2)c1C#Cc1ccc(N)nc1
COc1ccc(C(CCC2(C)OC(C)=O)(c3ccc(F)cc3)C(=O)O2)cc1
CCCCCCNC(=O)Oc1ccccc1[N+](=O)[O-]1CCC(C)(OC(=O)C)C1
CCCCC(Sc1(cccc(F)c1F)Cc1ccccc1)C(=O)O
CN(C)Cc1ccc(Cl)cc1Sc1ccc(C(C)C)cc1-c1ccc(O)c(OCC(=O)O)c1
COc1cccc(Cn2c3c(c4c2-c2ccccc2OC4(C)C)c3C(N)=NCCC3)c1
CON=C(C)c1cc(C(=O)NC(Cc2ccccc2)C(O)CN2CCCC2)cc(Cl)c1
COCCOCC(c1ccccc1)n1c2c(cc1=O)N(Cc1cc(C(=O)N(C)C)ccn1)CCN2
Cc1nc2ccc(OC(F)(F)F)cc2n1-c1ccc(N(Cc2ccc(F)cc2)C(C)=O)c(F)c1
NCc1ccccc1Cn1c(O)nc2c(N3CCCCC3)nc(C=CC(=O)c3ccccc3)nc2c1=O
CN1C(=O)C(CN2CCC(NS(=O)(=O)c3ccc(Cl)cc3Cl)CC2)N=C(c2ccccc2Cl)c2ccccc21
COCCn1c(-c2nonc2N)nc2c(Br)c(Br)c(Br)cc21
C=CCC1CC1(NC(=O)c1cc(C(F)(F)F)cc(C(F)(F)F)c1)c1nnn(C)n1-c1ccccc1
CC(CN1CCC(n2c(=O)[nH]c3ccc(Cl)cc32)CC1)NC(=O)C1CC1c1ccccc1
COc1cc(C(=O)NCC2CCN(CCc3ccccc3)CC2)ccc1OCc1ccccc1
Cc1cccc(-n2nc(C(C)(C)C)cc2NC(=O)Nc2ccc(OCc3ccncn3)c3ccccc23)c1
CCN(CC)CCCNc1ncc2ncn(C3(CNC(=O)c4cc(C(F)(F)F)cs4)CCC3)c2n1
Cc1cc(C)c(CN=C(O)c2cc(-c3ccnc(F)c3)n(C3CCCC3)n2)c(C)c1
CC(C)CNc1cncc(-c2coc3cc(O)ccc23)c1
NC1=NCC(Cc2ccc(F)c(C(F)(F)F)c2)C(N2CCC(F)(F)C2)C(c2ccc(Cl)cc2)C1
O=C1C2CCC2N2CCC2(CCSCCc2cccc(Cl)cc2)CN1C(Cc1ccccc1)C(=O)N1CCCC1
Cc1ncc(C)c(Nc2ncc(Cl)c(Nc3cccc(-n4cncn4)n3)n2)c1C#CC(C)(C)C(=O)O
Cc1c[n+](Cc2ccccc2Cl)cc1CCc1ccc(S(=O)(=O)N2CCCCC2)cc1
CC#CC(O)=Nc1cccc(-c2cnc3[nH]cc(C(=O)C(F)(F)F)c3c2)c1
CC(C)CN1CC=C(c2cccc(C(=O)NCc3cccc(Cl)c3)c2)CC1
Cc1cc(OCCC(C)(C)C)nc(N2CCC(NS(=O)(=O)c3ccc(NC(=O)c4cc(Cl)c5c(c4)cccc4n4C)cc3)CC2)n1
O=C(NCc1cccc(-c2ccccc2)c1)C(O)C(O)C(=O)N1CCOCC1=O
Cn1cc(-c2cc(S(=O)(=O)N3CCCC3)ccc2Oc2ccccc2)c2cc[nH]c2c1=O
COCc1cc(NCc2cnc(Cl)c(-c3nc(C)nc(NS(=O)(=O)C4CC4)c3C(C)C)c2C)cc(-c2ccc3c(=O)n(C)ccc3c2)n1
CC1C(=O)NC(Cc2ccc(Cl)cc2Cl)C(=O)NCCCc2ccc(Br)cc2OCCN=C(O)N1C
CC(=O)C1=NN2c3cc(Cl)ccc3OCC(=NOC(C)(C)C)CC2S1(=O)=O
C=CCC(O)=Nc1cc(F)ccc1N1CCN(C2CCC2OC)CC1
N=C(O)N1CCCc2cc(-c3cnc4c(c3)nn3nc(Nc4ccc(F)c(Cl)c4)cc34)cccc21
CCc1ccc(O)c(-c2cc(NC(=O)CCc3ccc(C(C)(C)C)cc3)ccc2CO)c1
N=C(N)c1ccc(Oc2cc(Oc3ccc(C(=O)NC(=N)N)cc3)cc(-c3cccc(-c4n[nH]c(C(F)(F)F)n4)c3)c2)cc1
CCCC(C(=O)c1ccc(CNS(C)(=O)=O)cc1)c1cccc(OC(C)C)c1
O=C(Nc1ncnc2[nH]ccc12)N1CCC(N2CCCC2C=Cc2cccc(F)c2)CC1
O=S1(=O)OC2(CCN(CCc3ccccc3)CC2)c2ccccc21
OC12C3C4CC5C6C6C4C6C6C6C1C(O)C6(C7CC8C2C(=O)O6)C4=C5Cc1ccc(Oc2ccccc2)cc13
O=[N+]([O-])c1ccc(F)cc1CCc1ccccc1
N#CC(C#N)=C1NCCn2cnc(COc3ccnc(C(F)(F)F)c3)nc21
COC1CCC2(CC1)Cc1ccccc1C21NC(=N)N(CC2CCCC2)C1=O
CC(OCc1ccccc1)(c1ccccc1)c1ccccc1F
CC(Cc1c[nH]c2ccccc12)(NC(=O)C(CSSCc1ccccc1)NC(=O)C1CCCN1C)C(=O)O
COc1cc(N2CCC(O)(CN3CCC3C(=O)NC3(C#N)CC3)CC2)ccc1Cl
NC(=O)c1nc(-c2ccc(OCCS(=O)(=O)Nc3ccc(F)cc3F)cc2)sc1Nc1ccc(F)c(Cl)c1
COc1ccc(-c2ccn3c(CC4CC4)nnc3c2)cc1
CCNC(=CSSc1c(OC)c(OC)c(OC)c(OC)c(OCC)c1Br)c1ccc([N+](C)=O)cc1
N#Cc1c(F)ccc(-c2ccc(S(=O)(=O)NCCNc3ccc4c(n3)CCO4)cc2)c1Cl
CCC(=O)c1csc(-c2ccc(O)c(O)c2)n1
CCC(C)(C)CC(c1ccc(CCC2c3cc(OCCN(C)C)cc3-c3cc(O)c(O)cc3OC)cc2)c1
CN1CCC(c2ccc(N=C(O)c3nc(C4C5CC5C5CC4CO)n4ccnc(N)c34)cc2)CC1
Cc1nc(C#Cc2ccc(CC(C)C(=O)O)cc2)cs1
O=C(O)c1cccc(NC(=O)C2CCCCC2)c1
Fc1ccc(Nc2ncc(Br)c(Nc3ccc(F)cc3F)n2)cn1
CC(C)CC#Cc1cncc(C(=O)Nc2cnc(C(=O)c3cn(C(C)C)c4ncncc34)cc2Cl)n1
CS(=O)(=O)NCCCCS(=O)(=O)N1CCCC1C(O)c1ccc(F)cc1
CN(C)C1(c2ccccc2)CCC(c2nnnn2CCCc2ccccc2)CC1
COc1cc(C(O)=Nc2cc(C#N)ccn2)ccc1-c1nc(C2CCC3C(C)C3(C)C2)n2nnc(N3CCC3)c1cn2C
CC(C)(C)n1c(-c2cncc(-c3cc4c([nH]3)CCNC4=O)c2)nc2cc(NC(C)C)ccc21
Cn1cc(-c2cnc(C3CN(C4CCOCC4)CC3c3ccc(F)cc3F)cc2)cn1
N#CCC1(n2cc(-c3ncnc4[nH]ccc34)cn2)CN(C2CCN(C(=O)Nc3ccccc3)CC2)C1
C=CCN1CCC(c2nc3cc(C(=N)N)ccc3[nH]2)CC1
Fc1ccc(-c2ncn3c2CCCC3)cc1
CC(C)(O)C(F)CN=C(O)c1cnc(-n2ncc3cc(C#N)cnc32)cc1Nc1cnn(CC(F)F)c1
O=C(Nc1ccncc1)C(CC1CCCS1)n1ccc(-c2ccco2)cc1=O
CNCc1ccnc(Oc2ccc3c(c2)CCc2-3(CCN(Cc4ccccc4)CC2)O3)n1
COc1ccc(NC(=O)c2cccc3cnccc23)cc1OCC1CCCO1C
CC(=O)c1cccc(-c2nc3ccccc3s2)c1O
CN1CCN(C(=O)c2ccc(NC(=O)Nc3ccc(C(=O)OCCOCCO)cc3)cc2)CC1
CC#CCOc1ccc(S(=O)(=O)CC2(C(=O)NO)CCN(C(=O)c3ccc(C)cc3F)CC2)cc1
CSc1ncc2cnc3ccccc3c2n1
COc1ccccc1C1c2c(n[nH]c2C(C)(C)C)C(=O)N1c1ccc(-c2ccon2)cc1
COC(=O)c1ncc(CSc2ccc(C)c(C#N)c2)nc1C(F)(F)F
COc1c(C)ccc(C(=O)N(C)C2CCCCC2)c1-c1nnc(C)n1C
CC(CCO)n1ccc(C(=O)c2cncc(N=C(O)Cc3cn(C(C)C)nn3)c2)c(C#N)n1
CCS(=O)(=O)c1ccc(CC(=O)Nc2ccc(Cl)cn2)c(C)c1
Cc1ccccc1-c1cc(NS(=O)(=O)c2ccc(C(C)(C)C)cc2)ncc1C#N
COc1ccc(CN(Cc2ccccc2)c2cccc(C)c2)cc1
NC1CC2(NC(=O)c3ccc4[nH]ncc4c3)CCCCC2C1
CN1C(=N)NC(C)(c2sc(-c3ncnc4c3c3ncn4C(C)C)cc2F)CS1(=O)=O
CN(C)CCCOc1ccc(-c2nc(-c3cccc4c(CCCC(=O)O)cn(C5CCCC5)c34)no2)cc1Cl
O=C(NCCCCN1CCC(c2ccccc2)N(C2c3ccc(C(F)(F)F)cc3-c3ccc(F)cc32)C1=O)c1ccco1
O=c1[nH]c(-c2ccccc2)nc2c(C(F)(F)F)cccc12
Cc1cc(OS(=O)(=O)NCc2ncc(Oc3ccccc3)s2)ccc1Cl
CCN1C(=O)c2ccc(C)nc2S(=O)(=O)C1C(=O)NCCCNCC(=O)NC(C(=O)O)C(=O)OC(C)(C)C
O=C(Cc1c[nH]c2ccccc12)Nc1ccc(CCCCc2nnc(NC(=O)Cc3ccccc3)s2)nc1
CN(C)C1CCN(c2ccc(-c3cncc(-c4cnc(N5CCC(NCCO)C5)nc4)c3)cc2)C1
CC1Cc2cc(C(=O)OC(C)(C)C)ccc2N1C(=O)Cc1nc(O)cc(N2CCOCC2)n1
CC(c1ccc(Cl)cc1)N1CC=C(c2ccc(C3=Nn4c(N)c(C(C)(C)C)cc43)cc2)CC1
N#Cc1ccc(Oc2ccc(-c3ccc(CN4CCOCC4)cc3)cc2)cc1OCC(=O)O
N=C(N)c1cccc(CN2CC(N)(C(=O)Nc3cc(C(F)(F)F)cc(C(F)(F)F)c3)C2=O)c1
O=C(O)CCCN1Cc2ccccc2N(Cc2cccc(OC(F)(F)F)c2)S1(=O)=O
N=C(N)c1nc(-c2ccccc2)cc(N2CCOCC2)nc1F
COc1cc(-c2c(C)cc3n2CC(CC(C)(C)OC)O3)ccc1OC1COC1
COc1ccc(NC(=O)C2(C(=O)NC3CCN(C(=O)C4CCOCC4)CC3)CCCC2)cc1
CCOC(=O)N1CCN(Cc2ccc(-c3cc4ncn(C)c(=O)c4c(N4CCCC(Cn5cnc6ccncc6=O)C4)c3)cc2)CC1
Cc1csc2c(-c3nnc(SCCCCNc4c5c(nc6ccccc46)CCCC5)s3)cccc12
N=C(O)c1c(-c2cccc(C#CC3CC3)c2)n(CC2CCCC2)n(Cc2ccccc2)c2ccccc12
Cc1noc2c(NC(=O)c3ccc(CN4CCOCC4=O)cn3)ccc(OC3CCN(C(=O)Nc4cccnc4)CC3)c12
COc1ccc(C(=O)NC(=N)Nc2ccc(F)c(F)c2)cc1N(C(=O)c1ccc(C#N)c(F)c1)c1cnn[nH]1
CN1CCN(C2=Nc3cc(Cl)ccc3N(NC(=O)c3ccccc3N3CCCCC3)c3c(C2)CC2)CC1
O=C(Nc1cccnc1)c1ccc(C2CC3CCC(C2)N3)cc1
CC1(C)OS(=O)(=O)c2cc(Cl)ccc2-c2ccc(S(=O)(=O)NCC3CCCCC3)cc21
CCCCCn1c(=O)c(NCC(=O)O)c(-c2cccs2)n(CCC)n1
CCN1CCN(CCCCN(C(=N)N)S(=O)(=O)c2ccccc2)c2ccccc21
O=C(NC1CCCCC1)n1c(=O)n(CCN2CCOCC2)c2ccccc21
CCc1cc(-c2noc(-c3cc(C)c(OC4CCC5(CC4)OC(=O)N(C)C5)cc3C)n2)ccn1
COc1cccc(C2OC(CC(=O)O)c3cccn3-c3ccc(Cl)cc32)c1OC
CCC(=O)c1cnc2c(cnn2CC)c1NC(=O)c1cccc(OC)c1
CC(CCNc1c2c(nc3ccccc13)N(C)CCC2)c1ccccc1
CC(C)(CF)N=C(O)c1cccc(-c2cccc(CCN3CCOc4cc(O)c(OC(F)(F)F)cc4C3)n2)c1
CC1CCCN(c2ccc3ccc4nnc(-c5cccnc5Cl)nc4c3n2)C1
CCc1ccc2nc(-c3ccc(C4(N)CCC4)cc3)c(-c3ccccc3)n2c1
CCCCCCC(C(=O)NC(CC(=O)O)C(=O)NC(CCCF)C(=O)NCC(=O)O)S(=O)(=O)c1ccc(OC)cc1
Cc1nc(Nc2[nH]c3ccccc3c2C(=O)N2CCN(c3ccc(F)cc3Cl)CC2)cc(N2CCCC2)n1
CC(C)(C)=CCc1c(C=NOC(=O)CCCOc2ccc(N3CCNCC3)cc2)[nH]c2ccccc12
CC(Oc1ccc(Cl)cn1)C(O)(c1ccccc1)c1cccs1
CNc1ccc2[nH]c(-c3cccc(CNC(=O)NC4CCCC4)c3)nc2c1
CC1c2c[nH]c3ncccc23
CS(=O)(=O)CCOc1cccc2c1ncn2C1CCNC1
Cc1cc2c3c(n1CC1CCCC1)CN(CC1(CCN(C(=O)c3cnc(C)n(C)c3)C1)C1(C)CC1)C2=O
C=CC(=O)Nc1cccc(-n2c(=O)ccc3cnccc32)c1
NS(=O)(=O)c1cc(C(=O)NCc2ccc(F)cc2)ccc1Cl
COc1ccc(S(=O)(=O)N(Cc2cccc(-c3ccsc3)c2)C(CCN(C)C)C(=O)OC(C)(C)C)cc1
CCCCCCC=CCC=CCC=CCC=CCC=CCC=CCC(=O)O
Cn1ccc(Nc2ncnc3ccc(Oc4cccc(F)c4)cc23)n1
N#CCC1(n2cc(C(=N)O)c(=Nc3ccncc3)[nH]2)CCN(Cc2cccnc2)CC1
CN(Cc1c(Cl)cc(NC(=O)c2cnc3ccccn23)cc1Cl)c1ccc(C(=O)O)c([N+](=O)[O-])c1
CCN(c1nc(C)nc2c(-c3ccc(N4CCOCC4)cc3)ccn12)C(CC)(C)OC
CCN(CC)S(=O)(=O)c1ccc(C(=O)NC(Cc2ccccc2)C(O)CN(CC(C)C)S(=O)(=O)c2c(C)cc(C)cc2C)cc1
CNC(=O)c1cscc1-c1ccc(-c2ccc(OCC3CC3)cc2)nc1
O=C(Nc1cccc(C(F)(F)F)c1)Nc1cccc2ccc(F)cc12
O=C(NC(c1ccc(Cl)cc1)C1CCNC1)c1cccc(F)c1NS(=O)(=O)c1ccc(Cl)cc1
CC(=O)NC1CCC(CNc2nc(Cl)c(-c3noc(-c4ccc(C(F)(F)F)cc4)n3)s2)C(O)C1
CCc1c(OCc2ccc(Cl)cc2)cccc1CNC(=O)NCC=Cc1ccc(N)cc1
O=S(=O)(Nc1ccccc1)C1CCN(CCc2ccccc2)CC1
CC(NC(=O)c1ccc(C(=O)N(CCC(C)C)C(C)C)cc1NC(=O)Nc1ccccc1Cl)c1ccccc1
O=C(O)CC1CCC(c2ccc(-c3nc4cc(OCc5ccn(CCC(F)(F)F)c5)c(Cl)cc4[nH]3)cc2)CC1
Nc1ncc(-c2csc(C3CCCCN3C(=O)COc3ccccc3)n2)cc1Cl
Brc1nnc2c3c(ccc(N=NCCC4CCCCCC4)c13)N(C=O)c1cc3c(cc1ncs1)C(=O)N1CCC3=CC12
CCCCc1ccc(Cc2ccc(CCC(=O)O)cc2OC)cc1
COc1cc(F)c(-c2cc(F)c(F)cc2C(=O)CCN2C3CCC2CC(C(=O)N2CCCC2)C3)c(F)c1
Oc1ccc2ncn(-c3cccc(Cl)c3F)c2n1
CC(C)C(C(=O)NCc1ccc(C(F)(F)F)nc1C1=CNC(C(=O)O)CN1)c1cccc(OC(F)(F)F)c1
CN=C(O)C1CC(F)CN1Cc1ccc(C#N)c(Cl)c1
CC(C)CN(C(=S)SS)Cc1cccs1
COc1ccc(Cl)cc1S(=O)(=O)N1CCCc2ccc(NC(=O)c3cccnc3)cc21
Nc1ncc(C2CCOCC2)nc1-c1ccc(N(Cc2ccc(OS(C)(=O)=O)cc2)C(=O)c2ccc(O)c(O)c2)cc1
NC(=O)c1nc(NC2CCC2)cc(-c2cnc(N3CCCC3)c(C3CC3)c2N2CCCCC2)[nH]1
Cn1ncc2cc(Nc3nccc(C(F)(F)F)n3)cc(C(C)(C)O)c21
O=C(Nc1cc2cccc(OCCO)c2oc1=O)C1CC1
COc1cc(CN2CCC(N=C(O)c3c(OC)ns3)CC2)cc(C(F)(F)F)c1
CC(C)CC(NC(=O)Nc1cccc2[nH]ncc12)c1ccc(NS(C)(=O)=O)cc1
Cc1cc(C(C)(O)C#Cc2cccc(Cl)c2)c2c(n1)OCCCO2
N#CCC(=O)NCCc1ccccc1Cl
CC(C)OCOc1cc(-c2ccncc2)cc(F)c1NC(=O)Nc1cnc2ccccn12
CCc1cc2c(c(F)c1)C(c1ccccc1)C1=NOC(C(=O)N(C)C)C1C2
COc1ccc(CCCN(CCc2ccccc2)c2ccc(OC)cc2)cc1
O=C(c1cccnc1)C1CCN(Cc2ccccc2)CC1
CC(=C(F)C(=O)Nc1ccc(-n2cccc(CN3CCC4(CC3)CCC(=NO)N4)c2=O)cc1)c1ccccc1
CCn1cnc2c(N(C(C)C)CC)nc(NC3CCC(O)C3)nc21
CCN=C(O)Nc1cccc(C=Cc2ccccc2Br)c1
CCCC(CC(=O)O)c1ccc(OC)c(-c2ccc(-c3cccc(C)c3)cc2)c1
Cn1cc(Cl)cc(CCC(O)=NNC(=O)c2ccc(O)c(Cl)c2)c1
CCN(CC)C(=O)c1ccc(-c2ccc(C3CCN(C4COC4)CC3)c(Cl)c2)cc1
CCCCCN(CC)C(=O)C(c1ccccc1)N1CCN(c2ccc(Br)cc2F)CC1
COc1ccc(CCN(CCC(C)C)Cc2ccc(C(=O)NS(C)(=O)=O)cc2)cc1OC
Cn1ccc(N=C(O)Nc2ccc(Cl)cc2)c1=NC1CCCC1
COC(=O)C1=C(C)N=C(C)C(=C(O)OC)C(=Cc2cccnc2)C1c1cccc(Cl)c1Cl
Cc1c(C(=O)O)sc2cc(-c3cn[nH]n3)[nH]c(=O)c12
COc1ccccc1-c1ccc(C(=O)Nc2nc(-c3ccccc3)cs2)c(C#N)c1
Cc1ccc(C2(Nc3ncc(C(=O)c4cccc5ccccc45)cn3)CCC2)cc1
Cc1ccc(F)cc1Oc1c(C(=O)NO)c(C(=O)O)nn1-c1ccccc1
CCc1nc(N)n(C(=O)CCCOc2cccc(CCCC(N)=O)c2)n1
O=C1N(Cc2ccc(O)cc2)C(Cc2ccccc2)C(O)C(O)C(Cc2ccccc2)N1Cc1ccccc1
CCN(CC#Cc1cc(C)c2[nH]c(=O)c3sccc3n1)C(=O)c1cccnc1
Cn1cc(-c2ccccc2C(=O)n2ccnc2)c2ccccc21
Clc1ccc2c(c1)ncn2-c1ccccc1
CCCSc1nc(Nc2ccc(OC)cc2)c2cnn(C3CCN(CC(C)(C)C)C(C)C3)c2n1
CCCOc1nc2cc(Oc3ccc(-c4nc5cc(Cl)c(C)cc5[nH]4)cc3)ccn2c1CO
N=C(NCCCN1CCCC1)c1ccc(Cl)c(C(=O)N2CCCC(C(=O)c3ccccc3[N+](=O)[O-])C2)c1
CCn1nc(-c2ccc(-c3coc4ccccc4c3)cc2)cc(NC(=O)Nc2c(Cl)cncc2Cl)c1=O
COCCn1ccc(=Nc2ncc3c(n2)-c2c(nn(C)c2Cc2ccccc2)CC3)[nH]c1=O
CC(OC(=O)OC1C(C)CCC1NC(=O)c1ccsc1Cl)C(C)C
CN(C)c1ccc(N2C(=O)c3ccccc3C2(O)c2ccc3c(c2)OCCO3)cc1F
O=C(NCc1ccc(N2CCCC2)nc1)c1cc(Cl)ccc1Oc1ccccc1
CCCCCNc1ncc(N2CCC(C(=O)NC)CC2)cc1Cl
COc1ccccc1C(C)C(=O)Nc1ccc(N2CC3(CCN(C(=N)N)CC3)C2=O)c(C)c1
COc1cc(C=CC(=O)N2CCC(N(C)C(=O)n3cc(C=Cc4ccc5occc5c45)nn3)CC2)cc(OC)c1OC
OC1CCN(c2nc3ccccc3n(C3CC4CCC1CC(=C5CC5)=C4)C2)C(c1ccc(F)cc1)c1ccs1
C=CC(=O)Nc1ccccc1Nc1nc(Nc2ccc3c(c2)N(C(=O)CO)C(=O)CCCCC(C)(C)CC)nc2cccc12
Cc1ccc(C)c(S2(=O)=O)c1
CC1Cc2ccc(NS(C)(=O)=O)cc2N(Cc2ccc(Cl)cc2Cl)C(=O)N1c1ccc([N+](=O)[O-])cc1
Cc1nc(N2CC3CN(C(=O)Nc4ccc(F)cc4)CC3C2)ccc1C(F)(F)F
CC(=CC=CC(=O)Nc1ccc(S(N)(=O)=O)cc1)C(=O)N1CCCC1C(=O)O
NC1CCC(CNc2nc(NCc3ccccn3)ncc2[N+](=O)[O-])CC1
Cc1nc2cc(C#Cc3ccccc3)ccc2n1-c1ccc(C2(NCC3CCC3)CC2)cc1
C#CCN(Cc1cc(C)cc(C)c1)CCOc1ccc(C(Nc2ccc(CC)cc2C)c2nc(C)c(C)o2)cc1
NC(C(=O)N1CCCC1)C1CCC(NS(=O)(=O)c2ccc(Cl)cc2)C1
CCCCCCCCCCCCCCCCCCCCCN(CSc1ccccc1C(=O)NC(Cc1ccccc1)C(=O)O)C(=O)O
N#Cc1cc(N2CC(F)(F)C2)nc(NCc2nc(Cl)cnc2Cl)c1Cc1ccc(Cl)c(Cl)c1
C=CCOc1ccc(C2SC(c3ccccc3)C3C(O)CC2C3=O)cc1
N#Cc1cc(C(O)=NCc2ccncc2)c(Oc2ccccc2Cl)cc1Cl
CC(C)Oc1ccc(CCNC(=O)N2C(C(=O)NCCc3ccccc3)CC3CCC2C32CC2)cc1
COc1ccc(CCC2CCCCN2C(=O)C(N)Cc2cccc(C)c2)cc1
CCCCC#Cc1nc(N)c2ncn(C3OC(CO)C(OC)C3O)c2n1
CNC(=O)c1cc(CSc2nc(NC(=O)c3cccs3)cc(NCc3ccc(O)cc3)n2)Sccc1O
Fc1cccc2sc(N3C(=O)COCC3Cc3ccccc3)nc12
CC(C)(C)c1nnc(-c2nn(-c3ccc(Cl)cc3Cl)c(-c3ccc(Cl)cc3)c2Cn2cncn2)o1
N#Cc1ccc(C(=O)Nc2ccccc2)cc1CO
Cc1ccc(S(=O)(=O)NC(=O)NC(Cc2cccc(NC(=O)c3ccccc3F)c2)C(=O)NO)cc1
CC(=O)Nc1ccc(-c2cccc(C(=O)NCCC(N)Cc3c[nH]c4ccccc34)c2)cc1
CC(=O)OCCN1CCC(C#N)(n2cc(C(=N)O)c(=Nc3ccccc3)[nH]2)CC1
COc1ccc2ccc(S(=O)(=O)NC3CCN(Cc4cccc(Oc5cccc(C(=N)N)c5)c4)C3=O)cc2c1
N#Cc1ccc(-c2ncccc2C2CCN(c3nnc4ccccc4n3)CC2)cn1
CCNC(=O)C1NC(C(=O)N2CC(C#Cc3ccc(Cl)cc3)C3CC2C32CC2)C(C)(C)C1C
COc1cccc(-c2ccc(C(=O)NCCCC(=O)NO)c(F)c2)c1
CC1CCCN(CCc2cc3ccccc3s2)C1N(C(=O)C(N)=O)C1(CNC(C)=N1)CCc2ccccc21
CCNC(=O)Nc1ccc(-c2nc(N3CC4CCC(C3)O4)c3sccc3c2C)cc1
NS(=O)(=O)c1ccc(Nc2ncc(Br)c(Nc3cccnc3)n2)cc1
COc1ccc(CC(=O)Nc2cccc(-c3cnc4ncn(C)c4c3)c2)c2cn[nH]c12
N#CC(COC1CCN(CCCN2CCN(c3ccc(Cl)cc3Cl)CC2)CC1)c1ccccc1
CC1OC(=O)C2(c3cc(Br)cc(Br)c3F)CC(F)(F)C(COc3ccc4c(c3Cl)OCCO4)C12
CCN=c1[nH]c(N3CCN(C)CC3CN3C2CCC3)ncc1C(F)(F)F
CC1=C(N2CCC3(C4CC4)CC23C(=O)OC=C2CCc3ccccc3O2)C(c2ccccc2)=CSC1
CNc1nc(N2CCCC2)nc2c1nnn2Cc1ccc(C(=O)NC2CC2)cc1
O=S1(=O)CCCCCCC1c1ccc2c(c1)C=CCO2
C#Cc1ccc2ncnc(Nc3ccc(OCc4cccc(CN(C)C)c4)c(Cl)c3)c2c1
O=C(CNc1ccc(OC(F)(F)F)cc1)NN=Cc1ccccc1
Oc1cccc(CN2CCN(Cc3cccc(-c4cc(-c5cccs5)on4)c3)CC2)n1
NC(=O)c1cn(-c2cccc(-c3ccccc3)c2)c2ccc(CN3CCCC3)cc12
CN1CCN(C(=O)c2ccc(Nc3ccc4c(c3)c(Cl)cn4Cc3ccccc3)c(Cl)c2)CC1
Cc1ncc(N2CCN(c3ccccn3)CC2=O)cc1C(=O)Nc1ccc(Cl)c(C2CCCN2)c1
COc1cc(Cl)c(C=CS(=O)(=O)CCCO)c(OC)c1O
Cc1ccccc1S(=O)(=O)NCC(=O)NC(CCCN1CCC2C-CC1C1C(=O)O)C(=O)C(=O)C(C)C(C)C
COC(=O)C1=C(C)N(c2ccc(C(F)(F)F)c(C(F)(F)F)c2)C(=O)N(c2ccc(C)cc2)C1c1ccc(C#N)cc1
CC1(c2cccc(NC(=O)c3ncc(C#N)cc3Cl)c2)N=C(N)COCC1
CC(C)CC(C(=O)NCCN1CCC(O)(c2cccc(Cl)c2)CC1)c1ccc2c(c1)OCO2
Cc1ccc(Cl)cc1Nc1c(C(=O)O)C1CCC2(C1)C(c1ccc(S(C)(=O)=O)cc1)CC2C(=O)O
CC1(C)CCN(C2C3CC4CC2CC(C(N)=O)(C4)C3)C(=O)C1
Cc1cn(Cc2ccc(-c3ccccc3C(C)C(=O)O)cc2)cn1
CNC(=O)c1c(-c2ccc(F)cc2)oc2cc(N(C3CCOCC3)S(C)(=O)=O)c(-c3ccc4c(n3)sc3ccnc32)c1C
C#CCn1cc(CN2CCC(c3cn4c(n3)-c3cc(OC)c(C(=O)O)cc3OCC(F)(F)F)CC2)c2ccccc21
CC(C)(S(=O)(=O)c1ccccc1C#N)c1cc(F)c2[nH]ncc2c1
COC(=O)c1ccccc1I
COCC(C)N=C(O)C1CCC(N=C(O)c2cccc(C(F)(F)F)c2)CC1
CCCC(NC(=O)c1cc(C(O)C(F)F)ccc1Cn1cncn1)C(Cc1ccc(C#N)cc1)C(=O)OCC
Cc1noc(C)c1Cn1cc(N2C(=O)N(Cc3ccc(O)cc3)C(C)(C)C2=O)cn1
Cc1cccc(C(O)(CN2CCC3CCCC3C2=O)c2cnnc(N3CCC(F)(F)CC3)c2)n1
COc1ccc(-c2ccc(Cn3c(N)nc4cc(-c5ccnn(C)c5)ccc43)cc2C)cn1
O=C(O)Cc1nnn1-c1cc(-c2ccccc2)cc1Oc1ccc(F)cc1F
CCCCCCCCCCCCCCCC(=O)c1nnc(-c2ccccc2)o1
CCOC(=O)CN(C)C(=O)C(Cc1ccc(C)cc1)NC(=O)C1Cc2ccccc2CN1C(=O)c1c(C)cccc1C
Cc1c(Oc2ccccc2)nc2cc(F)ccc2c1N1CCN(C)CC1
Brc1ccc(Nc2ncnc3sc(NC4CCNC4)nc23)cc1
COC1CCC(C(=O)NCCCCN2CCN(c3cccc(Cl)c3Cl)CC2)CCC1
Cc1nc(C)n(-c2cc(-c3ccc(C(=O)NC4CC4)cc3)ccn2)nc1=NS(C)(=O)=O
Cc1ccccc1C(Cc1ccccc1)OC(=O)N1Cc2ccccc2CC1c1ccc(C(=O)O)cc1
COc1ccc(CN2C(N)=NC(=O)C2(C)C)cc1
Cc1c(N(C(=O)c2ccn(CC(F)(F)F)c2)c2ccccc2)cccc1C(F)(F)F
CC(C)(C)c1ccc(S(=O)(=O)Nc2ncc(F)s2)cc1
Cc1nc2cccc(-c3cc4c([nH]3)C3(CC3)C3C(O)C=CCC3C3C(O)C(F)(F)F)c2[nH]c1=O
O=C(NCCCNC(=O)Nc1cccc(C(F)(F)F)c1)C(CN1CCC(c2cccc(F)c2)CC1)c1ccccc1
CN(C)CCN(C)C(=O)c1ccc2[nH]nc(-c3ccc4[nH]ccc4c3)c2c1
CCCN(CCC)CCc1ccc(Cl)c(C(=O)c2sc3ccc(Cl)cc3c2C)c1
CCn1cc(-c2nc3c(-c4cnc(OC)n(CC5CCC(F)(F)CC5)n4)cccc3[nH]2)cn1
CN(c1ccc(S(=O)(=O)NC2CCC2)cc1)c1ccn2cc(N(C)S(C)(=O)=O)ccc2n1
CCC-c1ccccc1OCCN1CCC(NC(=O)c2cc(C(C)=O)cc[n+]2[O-])CC1
CC(C)CNCC(NS(=O)(=O)c1ccc(N)cc1)C1CCCCC1
Cn1c(=O)c(-c2c(Cl)cccc2Cl)nc2cnc(Nc3ccc(N4CCN(S(=O)(=O)C(C)(C)C)CC4)c(F)c3)cc21
Cc1ccc(-c2ccc(S(=O)(=O)NC(C)(C)C)cc2)cc1
CN1CC(C)(c2cc(Br)ccc2)Cc2nc(N3CCOCC3)sc21
CCN1CN(C(=O)C(=O)Nc2ccc(Oc3ccnc4cc(OC)c(OC)cc34)cc2)CC1=O
COc1ccc(Cc2ccc(S(=O)(=O)N(C)C)cc2)cc1
COc1cc(C(=O)N2CCC(C)C2)c(=O)oc1-c1ccc(CCCN(C)C)cc1
CN1C(=O)C(CN2CCCCC2)CN(c2ccccc2Oc2ccc(F)cc2F)C1=O
NC(=O)CC1CCC(c2ccccc2)CC1C(=O)N1CCN(c2cccc(Cl)c2C(N)C(C)C)CC1
CNCc1ccc(Cl)cc1OCc1cc(Cl)cc(Cl)c1Cl
N=c1[nH]ccn2c(-c3ccccc3)c(C(N)=O)cc12
S=C(S)n1cc(C(=O)N2CC(CO)C2)c1C(=O)c1ccc([N+](=O)[O-])cc1
CN1CCN(C(=O)c2cccc3c(Sc4cccc(Cl)c4)ccc23)CC1
Cc1cc(Br)cc2[nH]c(-c3cc(N4CC(O)C(O)C4)ccc3C)nc12
CC(=O)NC(C)c1ccc(OC2CCN(c3ccc(OC4CCCC4)cc3)C2)cc1
COc1ncc(-c2cnc3[nH]cc(C(=O)OCCC)c3c2)cc1C(F)(F)F
CC(=NOCCCO)c1ccc2ncc(Cc3ccc4ncccc4c3)n2n1
COCCNCc1ccn2ccc(Nc3cc(-c4c(Cl)cccc4Cl)ccn3)cc2n1
O=S(=O)(c1ccccc1F)c1sc2ccccc2c1-c1ccc(O)c(Cl)c1
CN(C#Cc1ccc(CC2SC(N)=NC2=O)cc1)c1ccc(Cl)c(F)c1
CC(C)CN1CCC(COCCc2cc(C(F)(F)F)cc(C(F)(F)F)c2)NCC1=O
O=C1N(c2ccc(Cl)cc2)CC2CC(c3c4ccccc4s3)OC1(C1CC1)C2C1CC1
COc1cc(N2CCC(Oc3ccc(C(C)NC(=O)NCc4cccnc4)cc3)C2)cnc1OCCN1CCCC1
COc1ccc(-c2nc3c(N4CCN(Cc5cncn5C)CC4)c(NS(C)(=O)=O)ccnc3[nH]2)cc1
CCCn1c(=O)c2[nH]c(-c3ccc(OCC(=O)Nc4ccc(Br)cc4)cc3)cc2n(C)c1=O
Cc1cc(OCC(C)(C)C(=O)O)nc(C(=O)c2ccc(F)cc2C)c1CC(O)CC(C)C
Cc1nc(-c2ccccc2C(F)(F)F)cnc1N1CC(C)N(CC(=O)NC)c2ccc(C#N)cc21
CCn1c(=O)n(-c2cccc(CNC(=O)c3ccc(=O)[nH]c3)c2)c(=O)c2ccccc21
NCc1cc(S(N)(=O)=O)c(Nc2nccc(Cl)s2)cc1F
CC(N=c1[nH]c(Nc2ccc(OC(F)(F)F)cc2)nc2c1CCCC2)c1ccccc1
O=C(CCN1CCC(=O)c2cc(F)ccc21)c1ccc(Br)cc1
O=C(CCCl)NC1CCC(CNC(=O)c2ccc(-c3noc(C5CC5)n3)c3ccccc23)CC1
CCCCc1ccc(N(CCCN(CCC)CCC)C(=O)c2ccc(C(=O)N(CCC)CCC)cn2)cc1
CN1CCN(C(=O)Nc2cccc(NC(=O)c3nc4c(s3)CCC4)c2)CC1=O
O=C(O)CCCCC1=C(CCC(=O)Nc2ccc(-c3ccccc3S(N)(=O)=O)cc2)COc2ccccc21
c1ccc(OCCCN2CCN(CCc3ccccc3)CC2)cc1
COc1cc2c(cc1OC)C1=NOC(CN3CCN(CC(=O)Nc4ccc(F)cc4)CC3)C1CC2
CCNCC(=O)N1CC(C)N(c2ccc(CNc3nc(-c4ccc5cccnc5c4)cc(NC)n3)cc2)CC1C
CNc1ccc(OCc2ccc3ncn(-c4cccc(Br)c4)c3c2)cc1S(C)(=O)=O
CClc1ccc(-c2cnc(-c3ccnc(N4CCOCC4)c3)nc2)cc1
COC(=O)C1=C(C)N=C(C)C(=C(O)OC)C1c1cccc(C(F)(F)F)c1
COc1cccc(OC)c1C1CCCCC(=O)N1Cc1cccc(-c2csc(C3CC3)n2)c1
CCCCCS(=O)(=O)N1CCN(S(=O)(=O)c2ccc(-c3ccccc3)cc2)CC1C(=O)O
COc1cncc(-c2cc3c(cn2)cnn3-c2nccc(C(F)(F)F)n2)c1
CS(=O)(=O)c1ccc(OCc2ccc(-c3ccc(Cl)cc3F)cc2)cc1C1OC(CO)C(O)C(O)C1O
Cc1cccc(NC(=O)c2cccnc2)c1N1CCCc2ccccc21
Cn1cc2cccnc2n1)c1cccc([N+](=O)[O-])cc1
NC(=O)c1nn(-c2ccc(F)c(F)c2)c2c1CCc1ccc(NC(=O)c3cccc([N+](=O)[O-])c3)cc1-2
Cc1ccc(CC(NC(=O)N2CCCC2C(=O)NC(C)(C)C)C(=O)NC2CCOCC2)cc1
CC1CCC(c2ccncc2NC(=O)c2ccc(F)c(-c3c(F)cc(C4(N)CCC4)cc3F)n2)CC1(C)CO
NC(=O)c1nnc(-c2cnc3[nH]c4c(c3c2)CCCC4)o1
O=C(O)COc1ccc(Cl)cc1C1c2ccc(OCc3ccccc3)cc2CCN1S(=O)(=O)c1ccc(Cl)cc1
OC(=NC1CCCC1NS(=O)(=O)c1ccc2ccccc2c1)C1CCCCC1
CN1CCC(n2cc(CNc3ncnc4ccc(C(F)(F)F)cc34)cc2=O)CC1
CCC(c1cscn1)Oc1ccc(CN2CCC(C(=O)O)CC2)cc1
N#CCN(CCN1CCC(N2CCC(C(N)=O)CC2)CC1)c1ccc(Cl)cc1
CCOc1ccc(-c2cn3ncc(-c4ccc(S(N)(=O)=O)cc4)n3n2)cc1OC
COC(=O)CCOc1cc2c(cc1OC)C(=O)C(=Cc1ccc(-c3ccccc3OC)cc1)CC2
CC(C)(C)CN1CCC(c2cn(S(=O)(=O)c3ccccc3)c3ccccc23)CC1
Cc1ccccc1C=Nc1cn(-n2cc3cnnc-3n2)nn1
[C-]#[N+]c1ccc(NC(=O)Nc2nc(-c3ccnc(OC(CO)C(F)(F)F)c3)cnc2N)cc1F
CC(C)(C)n1nnc2c1CCCN(Cc1cccs1)C2
O=C1CC(O)CC(C=Cc2c(Cl)cc(Cl)cc2O)O1
CCCC1(CCCC)OC2Cc3cc4c(C(=O)O)ccc(O)n4C2OC1(C)C
CC(C)(C)c1cc(NC(=O)Nc2ccc(-c3ccc(OC(F)(F)F)cc3)cc2)no1
CCN(CC)CC1SCCCN1C(=O)C1Cc2cccc(C)c2CC1(C)C
COc1cc(OC)c(C)c(CC(C)N(C)C)c1OC
Cc1noc(C)c1-c1ccc2c(c1)C(C)(C)C(NS(=O)(=O)c1cccc(C(F)(F)F)c1)=N2
Cc1ccc(-c2c(C)nc(NCCN3CCOCC3)nc2-c2ccc(F)cc2)nc1
N#Cc1ccccc1-c1cccc(OCCN2CCN(CCCC3CCCCC3)CC2)c1
O=C(Nc1ccc(-c2nc(-c3ccc(F)cc3F)cs2)cc1)Nc1sccc1O
CC1CC(C)CCN1C(=O)NCC(C)(C)CC(=O)O
Cc1cc2c(=O)n(C)c(=O)n(Cc3cccc(Br)c3)c2cc1C
Cc1c(C2CCCCC2)nn(-c2ccc(Cl)cc2Cl)c1-c1ccc(Oc2ccccc2)cc1
Cc1cc(-c2cnc(C(C)(C)c3cccnc3)s2)ccc1C(=O)O
CNc1ccccc1-n1nccc1-c1ccccc1
O=C(C1CCS(=O)(=O)CC1)N1CCN(C(c2ccc(Cl)cc2)c2ccccc2Cl)CC1C(c1ccccc1)c1ccccc1
Nc1ncc(-c2cccc3[nH]ccc23)c2scc(-c3ccncc3)c12
N#Cc1cc2c(cc1C(=O)NC1CCN(Cc3nccn3C3CC3)CC1)N(CCN1CCCC1)CC2
CC(C)n1c(-c2ccc(Br)cc2)cc2ccccc21
NC1=Nc2cnc(CC3CCC(C(=O)O)CC3)c(O2)C2C(C(=O)NCc3cccc(C(F)(F)F)c3)OC12
O=C(NC(CCc1ccccc1)C(=O)O)c1ccc(F)cc1
Cc1noc(C)c1Cn1c(N2CCC(N3CCCC3)CC2)cc(=O)c2ccc(F)cc21
COc1ccc2c(Nc3cc(CC(C)(C)NC(C)=O)ccc3F)ccnc2c1OCCCCCN1CCN(C)CC1
Cc1cccnc1C(=O)NC1(CNCC(C)(C)C)CC2CCCC(N3CC=CC(=O)c4ccc(cc5ccccc45)c4CC3=O)C12
CC(=O)c1ccc(-c2nc(-c3ccc(OC(F)(F)F)c(F)c3)cn2C)cc1
CCC(C)c1nc2cc(S(C)(=O)=O)ccc2n1Cc1nc(OC)cc(n1)c(OC)c1
Nc1cccn2c(-c3ccnc(N)c3)nc(C#Cc3ccccc3)c12
COc1c(C)c(NCc2ccc(Cl)cc2Cl)c(Cl)c(C)c1CC(=O)O
CC(CO)n1c(=Nc2nccs2)c(O)c2ccc(Cn3nc(-c4ccc(F)c(O)c4)cc3=O)cc21
CC1(C)CC(=O)OC(COc2ncc(C#N)c(C3CCC(C)CC3)c2)C1
CC1(C)c2ncnc(N3CCCC(c4ccccc4O)C3)c2CN1C(=O)NC1CC1c1ccccc1Cl
NS(=O)(=O)c1nnc(NC(=O)CCn2cc(-c3ccc(Cl)c(Cl)c3)nn2)s1
O=S(=O)(c1ccccc1)c1ccc2c3c(oc2c1)CCNC3
CCC(C)Nc1cc(N2CCC(C(=O)NCc3ccc(F)c(F)c3)C2)ncn1
CC(O)=NC(C)c1ccc(OC2CCN(c3ccnc(N(Cc4ccc(F)cc4)S(C)(=O)=O)c3F)C2)cc1
CC1(C)N=C(N)N=C(N)N1c1ccc(SCc2ccccc2)cc1
Cc1cc(NC(=O)N2CCCc3ccc(C4CC4)nc32)cc(C)c1CC(=O)O
O=C(COc1cccc2[nH]c3cc2c1-3)N1CCN(c2ncc(F)cn2)CC1
CS(=O)(=O)NC(=S)N1CCCC1c1nc(-c2ccc(-c3ccccc3)nc2)cs1
NC1CN(c2ncc(C#Cc3nnc(OCC4CC4(N5CCCC5)C4)s3)cc2F)C1
CCCS(=O)(=O)N1CC(C(=O)N(C)c2ccc(F)cc2)C(c2ccccc2)C1
COCCN1C(=O)c2c(c3c(cccF32=O)O)NC1=O
OCC1OC(c2ccc(Cl)c(Cc3ncc(-c4ccc(Cl)cc4)s3)c2)C(O)C(O)C1O
CN(C(=O)CC1Cc2ccc(C=Cc3ccccc3)cc2CN1C(=O)CS(=O)(=O)c1cccc(Cl)c1)CC(N)=O
Cc1ccc2c(c1)-c1cc3cnc(Nc4cccc(F)c4F)nc3n(CCCN)c1cN2
CC(=O)Nc1ccc(CN2CCN(CCCNc3c4c(nc5ccccc35)CCCC4)CC2)cc1
NC(CC(=O)N1CCSC1)Cc1cc(F)ccc1F
Cc1nc(C2CC3C(C2)CC(C(=O)NOCc2ccc(F)cc2)=C(C)C3)c[nH]1
CC(C)c1nc2cc(-n3ncc(Cl)c3C(N)=O)ccc2[nH]1
NCc1cccc(Nc2[nH]cc(C(=O)c3ccccc3C#N)n2)c1
COc1ccccc1OCCOc1cc(Br)c2[nH]ccc2c1-c1ccc(Cl)cc1
CCS(=O)(=O)N1CC(C(=O)Nc2cccc(Cl)c2F)C(Cn2ccnc2[N+](=O)[O-])C1
Cc1ccc(C(CN)c2cccc(C(N)=O)c2)cc1
CCC(C(O)=Nc1ccc(Oc2ccccc2)cc1)C(=O)N1CCCC1C(=O)O
Nc1nc(ON=Cc2ccc(CCN3CCCN(CC(=O)O)CC3)cc2)cc(Cl)n1
C=CC(=O)Nc1cccc(C2Cc3ccc(NC(=O)Nc4cc(C(F)(F)F)cc(C(F)(F)F)c4)cc3CCN2)c1
C[N+]1(CC(=O)Nc2ccc(F)cc2)CCCCC1
CCc1cc(C(=O)NCCCN2CCN(c3cccc(Cl)c3Cl)CC2)ccc1Cl
COC(=O)C1=C(C)NCC(CSC2=CC(=O)C(CCc3cccc(C(=O)OC)c3F)(c3ccccc3)CCC2=O)O1
CC1CN(c2ccccc2)C(=O)c2cc(C#Cc3ccccc3)nn21
CC(C)(C)c1cc(-c2c3ccc(OC(F)(F)F)cc3sc2=O)ccc1O
CS(=O)(=O)NCC(NC(=O)Nc1ccc(-c2ccc(CCNCC(O)c3ccccc3)cc2)cc1)c1cccc(C(F)(F)F)c1
NC(CC(=O)NC1(c2nc(-c3ccccc3)cs2)CCS(=O)(=O)CC1)c1cc(F)ccc1F
Nc1c(-c2cccc(C(F)(F)F)c2)nn2ccccc12
CC#CCn1c(N2CC3C(C2)CC3)nc2c1c(=O)n(CC)c(=O)n2C
CC(C)(CC(O)(CNC(=O)c1ccc(C2=NS(=O)(=O)c3ccccc32)cc1)c1ccccc1)c1ccccc1
CCc1ccc(-c2ccc(N3C(=O)C(=O)C(C)(C)C3c3ccccc3OC(C)CCC)cc2)cc1
COC(=O)c1cc(-c2c3ccc(OCc4nc5ccccc5n4C(=N)N)cc3o2)ccc1O
CC(=O)NC(Cc1cc(F)cc(F)c1F)C(O)CNC1(c2ccncc2)CCN(C(O)=NC2COCC2)C1
COc1ccc(C2c3nc(NC(C)C)cc(N4CCCC4=O)n3C(=N)N(CC(C)(C)C)c3ccccc32)cc1
COC(=O)c1cnc2c(cnn2CC(=O)c2ccccc2)c1
NS(=O)(=O)c1ccc(-n2c(-c3cc4cc(NS(=O)(=O)C(F)(F)F)ccc4[N+](=O)[O-])nc3N3CCC3)cc2)ccc1
CCCCCC(NC(=O)OC(C(C)C)C(C)(C)C)C(=O)CSc1ccc(OC)c(OC)c1
N#Cc1ccc(N2CCN(CCCNC(=O)c3nn(-c4ccc(S(N)(=O)=O)cc4)cc3Cl)CC2)cc1
Cc1cc(N2CCN(CCN3CCCC3C)CC2)cn2c(C)nnc12
O=C(COc1ccc(CCc2ccccc2)cc1)NS(=O)(=O)c1ccccc1
O=C1C(CCN2CCCC2)NC(CN=C(O)C=Cc2ccc(Cl)cc2)CCN1c1ccccn1
Cc1ccc(-c2ccccc2Cl)nc1OCc1ccc(NC(=O)c2ccccc2C(=O)O)cc1
OCCCNc1nc(-c2ccccc2)nc2ncnc(Nc3cccc(Cl)c3)c12
FC(F)(F)c1ccc(-c2occc2-c2ccc(OCCN3CCOCC3)cc2)cc1
N#CCC1(n2cc(C(=N)O)c(=Nc3ccccc3)[nH]2)CCN(C(=O)OC2CCOC2)CC1
Cc1cc(N2CCC(O)CC2)cc2[nH]c(-c3ccc(F)cc3)nc12
CS(=O)(=O)Nc1ccc2c(c1)-c1c(c(C#N)cnc1-c1ccccc1)CC2
CCOC(=O)c1cc(NC(=NS(=O)(=O)c2ccc(CC)cc2)NC2CCC(O)CC2)ccc1SC1CCCCC1
COc1cc2c(Nc3ccc(Br)c(Cl)c3)ncnc2cc1OC1CN(C)C1
NC(=O)c1nn(-c2ccc(S(N)(=O)=O)cc2)c2n1-c1ccccc1CC2
Cc1c[nH]c2c(OCCN3CCOCC3)cccc12
OCc1cnc(N2CCC(Oc3ccccc3)CC2)s1
CN1CCC(Oc2ccc(Nc3ncc(C#N)c(-c4cnc5ccnn5c4)n3)cc2Cl)CC1
CC(C)Nc1ccnc2sc3c(=O)n(-c4ccc(Br)cc4)cnc3c12
N#Cc1c(-c2cccc(C(F)(F)F)c2)cc(-c2ccc(S(=O)(=O)NC(=N)N)cc2)nc1C(F)(F)F
Cn1cc(C2=C(c3coc4ccccc34)C(=O)NC2=O)c2ccccc21
CC(C)C(CN1CCC(C(=O)NCc2cccc(C(=O)O)c2)(c2ccccc2)CC1)N(O)C=O
Nc1cnc(NC2CCCCC2)c(F)c1C(=O)Nc1ccc2occc2c1
Nc1ncnc2c1c(-c1ccc(Cl)c(O)c1)nn2C=C1CCCO1
CCCCCN(CCCCC)C(=O)n1nc(Cc2cccc(F)c2)c2ccccc21
COc1cncc(-c2ccc3c(c2)C2(N=C(N)N(C)C2=O)C2(C)CCCC2)c1
COCCCCn1cc(C(=O)N2CCCCC2)c(=O)c2cc(-c3ccc(Cl)c(O)c3)ccc21
CCCc1c(C)n(Cc2cccc(C)c2)c2ccc(CCC)cc12
Cc1ccc(Oc2ccc(C=C3SC(=S)NC3=O)cc2)cc1
CCCCc1nn(-c2ccccc2C(F)(F)F)c(=O)n1Cc1ccc(-c2ccccc2-c2nn[nH]n2)cc1
N#Cc1ccc(C(=O)NCCCCCC(=O)NO)cc1
COc1cccc(-c2cc3cc(OC)ccc3oc2=O)c1
CC(C)(N=C(O)c1cnc(N2CC(F)(F)C2)c(OCC2CCOCC2)n1)c1ccccc1OC(F)(F)F
CN(C)CCCC=Cc1ccc(S(=O)(=O)NC2CCN(C(=O)c3ccc(-c4ccccc4)cc3)CC2)cc1
O=C(c1ccccc1)C1CCN(c2ncnc3c2ncn3C2OC(CO)C(O)C2O)CC1
CS(=O)(=O)Nc1ccc(CNC(=O)CCOc2ccc(C#N)cc2Cl)c(Cl)c1
CC(C)(C#N)c1ccc(Sc2cc(C3=NS(=O)(=O)c4ccccc4C(N)=O)ccc3o2)cc1
CCNC(=O)Nc1ccc(-c2nc(C(F)(F)F)cs2)cc1F
CN(C)C1CCC(Nc2nc(N)n3nccc3n2)CC1
NC(=O)C1CCCN1C(=O)NCc1ccn(-c2cncc(F)c2)n1
Cc1cccc(CC(=O)Nc2nnc(CCCCc3ccc(NC(=O)C(C)(C)C)cc3)s2)c1
COC(=O)C1C=C(C)C=C(C(=O)O)C(C(=O)OC)c2cc(OCCc3cccc(F)c3F)ccc21
COc1ccccc1N1CCN(CCCCc2cn(CCc3ccc(F)cc3)nn2)CC1
CCCc1cc(CC)c(C(CC)C(=O)NCCCc2cccc(CC)c2)nn1
Cc1cc(-c2n[nH]c3ccc(C(O)=NC4CCCCN(C5CCOCC5)C4)cc23)ccn1
NC(=O)C1CCC(n2cc(-c3csc(NCCC4CCCC4)n3)c(C(F)(F)F)n2)CC1
Cc1cc(OCCCn2cnnc2)ccc1-c1cccc(C(=O)c2ccc(C3CCC(NC(=O)O)CC3)cc2)c1
CC(C)(C)Cc1nnc(-c2nn(-c3ccc(CN4CCC(C(=O)O)CC4)cc3)c(CC3CC3)n2)o1
Cc1noc(C)c1-c1ccc(F)c(COc2ccc(CCC(=O)O)c(F)c2)c1
O=C(NC1C(=O)N(c2ccc(-c3ccccc3)cc2)C1=O)c1ccc(-c2cccs2)s1
COc1ccc(N(Cc2ccccc2)C2CCN(C(C)CCNC(=O)C3CNCC3c3ccc(Cl)cc3)CC2)cc1OC
CC(C)(Cc1cccc(C(=O)Oc2ccc(C(=N)N)cc2F)c1)N(O)C(C)(C)C
CN(C)CC(=O)c1c[nH]c(C(Cc2cccc(C(=O)Nc3nnc(CCC(N)=O)n3C(C)C)c2)c2ccc(Cl)c(Cl)c2)c1
c1ccc2nc(-c3ccc(OC4CCCNCC4)cc3)ccc2c1
CC1CCN(c2nc(C(F)(F)F)cc(=NCc3ccc4[nH]ncc4c3)[nH]2)CC1
O=C(NO)c1cccc(CN(C2=NS(=O)(=O)c3ccccc32)C2=CCS(=O)(=O)CC2)c1
CN(Cc1ccc2nc(-c3ccco3)nc(N)c2c1)c1ccc(Cl)cc1
CCOc1cc(=O)n(C)cc1-c1cc(NCc2cnc(N4CCc5nc(C(C)(C)O)sc5C4=O)s2)ccc1OC
N=C(N)NCCCC1=NOC(CCc2ccc(C(F)(F)F)cc2)(S(=O)(=O)c2ccc(F)cc2)CC1
OC1(COc2ccc3c(c2)C2CCN2CCCC3)CCCCCC1
CN(C)CCN=C(O)c1cc(NC(=O)c2cc(-c3ccccn3)c(Cl)cc2Cl)n(-c2ccccc2)n1
CN(C)C(=O)c1ccccc1CC1CCCc2cc(OCC3(C(N)=O)CC3)c(Cl)cc21
CCCC1C(=O)NC2C(=O)N(Cc3cccc(C)c3)c3ccc(Cl)cc3N=C12
CCCOCCn1nc(C(F)(F)F)cc1-c1cccc(Oc2cccc3[nH]c(C)cc23)c1
CCC(=O)Oc1nccn1-c1ccc(-c2ccc(CC(C)C)n2C)cc1
CC(C)CN1C(=O)N(C)C2(CCN(c3ccc(C(=O)NC(C)C)cc3)CC2)c2ccccc21
CC(=O)NC(C)c1ccc(COC2C3(CCOCC(C)(C)CC3O)OC2CC=CCCCCC(=O)O)cc1
Cn1c(-c2ccc(-c3ccc(C#N)cc3)cc2)c(Cl)n(C)c1=S
CC(C)c1ccccc1N1CCN(CCCOc2ccc3c(n2)CCN(C2CCC2)C3=O)CC1
c1ccc2c(c1)[nH]c1c[n+](CCC3CC3)ccc12
Cc1ccccc1-n1cc(C2CCCN2C(=O)c2ccc3cc(-c4cnn(C)c4)ccc3c2)nn1
CS(=O)(=O)c1ccc2[nH]nc(-c3ccc(F)cc3)c2c1
N=C(NCc1cccc(CNC(=O)c2ccccc2)c1)Nc1ccc2ccccc2c1
CC(O)=NCC(C)(C)n1ccc2ncnc(Nc3cccc(Br)c3)c21
NS(=O)(=O)c1ccc(-n2nc(S(N)(=O)=O)cc2-c2ccccc2)cc1
COc1cc(OC(C)C)c(F)cc1N(C)C1CCN(C(=O)c2cc3cc(NS(C)(=O)=O)ccc3[nH]2)CC1
CN(CCCCn1c(=O)oc2ccc(-c3ccco3)cc21)Cc1ccccc1
CNC(=O)c1ccc(-c2ccc(Cl)cc2C(=O)Nc2ccc(Cl)c(C3(C)CSC(N4CCN(C)CC4)CC3c3ccccc3)c2)cc1
COc1cc(-c2cn(C)c(C(=O)O)c2C)ccc1NC(=O)c1cn(CC2CCC2)c2ccc(F)cc12
CSCCC(NC(=O)NC(CCCCNS(C)(=O)=O)C(=O)NC(Cc1ccccc1)C(=O)O)C(=O)O
CS(=O)(=O)NC1CCC(Nc2nc(NCC3CCCNC3)c3[nH]c(C#N)nc3n2)CC1
Cc1ccc(C(=O)Nc2ccc3c(c2)-c2c(c(C(=O)O)cn2CC(O)CO)CC3)o1
O=C1c2ccc(F)cc2S(=O)(=O)N1Cc1ccc(Cl)cc1
CCCS(=O)(=O)N1CCN(C(=O)C(C)c2ccc(OCc3cccc(C(=N)N)c3)cc2)CC1
CN1CCN(C(=O)C(C)(C)c2ccc(F)cc2)CC1
O=C(O)C(Cc1ccccc1)Oc1ccc(-c2cc(Cl)c3c(c2)c(=O)n(-c2ccccc2)c(=O)n3C23CCNCC3)cc1
CC(C)C1=NC(C)(C)C(=O)N1Cc1ccc(Cl)c(C(F)(F)F)c1
CC(NC(=O)C(O)C(O)C(=O)N1CCCC1C)c1ccc(Oc2ccc(Cl)cc2)cc1
Cc1ccncc1-c1ccccc1N1CCN(Cc2ccc(F)cc2Cl)C(=O)C1
NS(=O)(=O)c1ccc(NC(=O)Nc2nc3ccccc3nc2C(=O)Nc2ccc3cccnc3c2)cc1
O=C(Nc1ccc([N+](=O)[O-])cc1)NC1CCCC1c1ccccn1
COc1ccc(N2CC(C)NC(C)C2)cc1NS(=O)(=O)c1ccc(-c2nc3ccccc3o2)cc1
Cc1noc(C)c1-c1cc(C(=O)NC(CO)c2ccccn2)c(O)c2ccc3[nH]ncc3c12
CCCCN(CCCC)CCCc1ccc2c(c1)CCCC2
CN1Cc2ccc(NC(=O)c3cscn3)cc2C1=Cc1ccc(C(=O)O)cc1
Cc1cccc(-c2nn3n2CCN(C(=O)c2ccc(-c4cccs4)cc2)C3C)n1
C#CCOc1ccc(S(=O)(=O)CC2(C(=O)NO)CCS(=O)(=O)CC2)cc1
COc1cnc(C(=O)Nc2cccc(C(C)Nc3ncnc4c(C(N)=O)cccc34)c2)c(OC)c1
O=C(NCc1ccc(C(F)(F)F)cc1)c1ccc(O)cc1
CCCOc1ccc(-c2nc(-c3ccc4c(c3)CCN4C(=O)NCC3CCO3)no2)cc1
CN(C)C1(c2ccccc2)CCC(NC(=O)c2ccccc2)(c2ncc3ccccc3n2)CC1
O=C(c1ccc(N2CCN(C(=O)c3ccc(Cl)cc3)CC2)cc1)c1c(-c2ccc(Cl)cc2)[nH]c2ccc(C23CC4CC(CC(C4)C2)C3)cc12
CNc1nccc(-c2cc(-c3ccc(F)cc3O)c3c3[nH]ncc3c2)n1
COCCC1CCCN1S(=O)(=O)c1ccc2c(c1)C(=O)C(=O)N2Cc1ccc(C(F)(F)F)cc1Cl
CC1CN(c2ccc(Nc3ncc(C#N)c(Nc4cccc(CN5CCCC5)c4)n3)cc2)CC(C)N1
CC(C)(CN1CCC(n2c(=O)[nH]c3ccc(C(=O)N(C4CC4)C4CC4)cc32)CC1)c1ccccc1
CCCn1c(=O)c2nc(-c3ccc(OCC(=O)Nc4c(N5CCOCC5)CC4)cc3)[nH]c2n(CC)c1=O
Cc1nc2ncnc(-c3cc(OCc4ccccc4)ccc3C)c2[nH]1
CCN(CC)Cc1c(C2Cc3ccc(O)cc3C2)c(=O)[nH]c(=O)n1C
CC(=O)NCCN1CCC(N2C(=O)C(NC(=O)Cn3c(=O)sc4ncccc43)CC2CC(=O)N(C)C)CC1
Cc1ccccc1Cn1c(-c2ccc(OC(F)(F)F)cc2)nc2c(N3CCCC3)c(C)nc(C)c21
COC(=O)NC(C)c1ccc(C#Cc2cncc(C)c2)cc1
CCC(CS(=O)(=O)c1ccc(C(=O)NCCCCCCc2cccnc2)cc1)N1CCOCC1
Cc1nn(C2CCCCC2)c2sc(C(=O)Nc3ccc4c(c3)CCN4C(=O)N3CCCC3)cc12
CN1CCCCC1CCNC(=O)C1CCCCC1
COC(=O)C1=C(C)NC(=O)N(CC(=O)OCC)C1c1cccc(OS(C)(=O)=O)c1
Cc1oc(COc2ccc(-c3cccc(S(C)(=O)=O)c3)cc2)nc1CCOc1cccc(C(=O)NC(C)(C)C(=O)NO)c1
COC(=O)c1cccc(C)c1N1CCN(CCNC(=O)c2ccc(C)c(OC)c2)CC1
Cn1c(=O)c2c(nc(N=C=S)n3ccc(N4CCOCC4)nc23)[nH]n(C)c1=O
Cc1cccc(-n2nccn2)c1C(O)=NCCCCCCCCNC1CCCCC1
CCCCCCC(=O)c1ccc(S(=O)(=O)Nc2ccccc2-c2nccnc2OC)cc1
CCCCSCCC1OCc2cc(CCCC(NCC(=O)O)C(=O)O)cc(C)c2C1O
Cc1cc(-c2c(C(=O)NCc3cccc(F)c3Cl)cnc3c2cnn3C)cccc1C1CCCN1CCC(=O)C1
Cc1cc(Nc2ccc(C(F)F)cc2)n2ncc(C#Cc3cncnc3)c2n1
Cn1cc(-c2ccc3nnc(-c4ccncc4F)n3n2)cn1
CCn1ncc(NC(=O)c2nc(C3CC3)cnc2Nc2cncnc2)c1C(N)=O
Cc1cc(Oc2ccc(C)cn2)ccc1-c1c(C)n(C)c2cc(-c3ncnc(N)c3)ccc12
O=C(CCc1ccccc1)c1ccc(CCCCC(=O)NO)nc1
CN(C(=O)c1nc2ccc(-c3ccc(CO)nc3)nc2s1)C1CCCC1O
CCCc1ccnc(OC2CC(NC(=O)c3ccccc3)C2)c1
COc1ccc(C2CN(C(=O)n3cc(N=C(O)c4c(N)nn[nH]4)cn3)CCOC2c2ccc(Cl)cc2)cc1
Cc1c(Cl)cccc1Cn1c2c(c3ccccc31)CCCC2
Cc1ccc(F)c(NC(=O)N(C)C(C)(C)C)c1Cl
CC(C)n1cc(C(=O)c2cncc(NC(=O)c3ccc(F)c(N4CCCC4C)c3)c2)c2cncc(F)c21
C=CCC1CC(C(=O)OCC)C(O)C(O)C1CCCC(C)=C(C)C
CC(C)c1cc(C(=O)c2ccc(N3CCc4cccc5ccnc4c4O3)cc2C(F)(F)F)ccc1OCCN(C)C
CNC(=O)C1CCN(S(=O)(=O)c2ccc(Oc3ccc(Cl)cc3)cc2)CC1
Cn1c(=O)cc(NC2CCCCCC2)n(CC#Cc2ccccc2)c1=O
CCCNc1ccc(-c2cc(-c3ccc(F)cc3OC)c(-c3ccncc3)[nH]2)cn1
CNC(C)C(=O)NC1CC=CCNCC(O)C(Cc2ccccc2)NC(=O)C(CC(C)C)NC1=O
N#Cc1ccnc(OC2CCC(NS(=O)(=O)c3ccc(Oc4ccc(OCl)cc4OC(F)(F)F)cc3)C2)c1
OC1CCC(CC2CCCC=C2C(F)F)CC1N1CCCC1c1cccc(Cl)c1
N=c1[nH]nc(-c2ccc3[nH]cc(-c4cncc(-c5cnc[nH]5)n4)c3c2)s1
COCC(=O)NC1CCC(c2nc(-c3ccc4ccccc4c3)c3c(NC(=O)C=Cc4ccc(OC)cc4)ccc3[nH]2)CC1
CCCCc1nnc(SCc2cc(C(=O)Nc3ccc(-c4ccsc4)c(C)c3)cc(OC)c2)n1Cc1ccc(NS(C)(=O)=O)cc1
N#CC1(C(=O)N2CC3CC2CCC3)CCN(C(c2ccccc2)c2ccccc2)CC1
Cc1cccc(C(Nc2c(Nc3cccc(C(=O)N4CCC4C)c3C#N)c(=O)c2Cl)C2(O)CC2)n1
Cc1cccc(Cl)c1Nc1nnc(CCCCc2ccc(NC(=O)Cc3ccccc3)nn2)s1
Cc1nsc(-c2ccc(N3CCCN(C)CC3)c(C(F)(F)F)c2)n1
CC(=O)NC(C)COc1ccc(C#Cc2ccc(CCC(=O)OCCCSc3ccc(OS(N)(=O)=O)c(C(C)=O)c3)cc2)cc1
CCn1c(=O)cnc2cc(CCC(=O)Nc3ccc(C(=O)O)c(Cl)c3)ccc21
O=C(NO)c1ccc(OS(=O)(=O)c2cccnc2)cc1
CSc1nn(-c2ccccc2)c(O)c1S(=O)(=O)N(Cc1ccccc1)CC1CC1
CC(C)Oc1ccccc1N1CCC(Oc2cccc(F)c2)C1
CC1CCC(Cn2c(N3CC(C)OC(C)C3=O)nc3cc(-c4n[nH]c(=O)[nH]4)nc(-c4cncc(Br)c4)c32)CC1
COc1c(C(=O)N2CCC2)n(Cc2ccc(Cl)cc2Cl)c2ccc(NC(=O)C3CC3)cc12
NC(=O)c1ncc2nc(NCc3cccc(C(F)(F)F)c3)sc2n1
CN(C)c1cccc(-c2c(C(=O)NS(=O)(=O)c3ccc(S(N)(=O)=O)cc3)nc3ccccn23)c1
O=C1N=C(O)C(=Cc2ccccc2F)S1
COc1cc(N2CCN(C(=O)NCc3ccc(Cl)cc3)CC2)ccc1N1CCN(C)CC1
CCCCc1nn(-c2ccccc2C(F)(F)F)c(=O)n1Cc1ccc(-c2ccccc2S(=O)(=O)NC(=O)c2ccc(Cl)n2C)cc1
O=C1Nc2c(Cl)cccc2NC(=O)N1c1ccn2nccc2n1
CCn1c2ccccc2c2ccc(NC(=O)CCc3cccc(OC=C)c3)cc21
NS(=O)(=O)NCCCC(=O)Nc1nc(-c2ccccc2F)cs1
CCN=C1NC2CCCN(c3ccc(-c4cccc(N)c4N)cc3OC)C2C1
Cc1onc(-c2ccccc2)c1C(=O)Nc1cccnc1N1CCCC1
CC(Oc1ccc(Cl)cc1C#N)c1nnc(-c2ccccc2)n1C
CCCC1CN(c2ncc(C(N)=O)c(NC3CCC3)n2)CCN1C(=O)OC(C)(C)C
O=C(Nc1ccc(C2CCCNC2)cc1)c1cccc(C(F)(F)F)c1
CC(=O)N1CCc2nc(C(C)c3nc4c(c(NC(=O)c5cc(F)c(Cl)nn5)ccc4F)c(F)cn3)[nH]c2C1
CN(C)C(=O)c1cc(COc2cccc(COc3ccc(C(=O)O)cc3)c2)n(-c2ccccc2F)n1
Clc1ccc2c(c1)N=C1N=C(CBr)CN12
c1cc(-c2ncc(-c3cn4ccc(-c5cn[nH]c5)cc4n3)cn2)ccn1
COc1ccc(NC(=O)C2C(C(=O)NCCc3ccccc3)C3C=CC2C32CC2)cc1
CN1CCC(c2ccccc2-c2ccc(-c3cnc(N)cn3)cc2)CC1
CNc1nc(Nc2cc(OC)c(-c3ccc(F)cn3)c(=O)c2)ncc1OCCOCCNn1ccnc1
CC1CN(C(=O)N2Cc3ccc(Oc4ccnc5cc(C(F)(F)F)ccc45)cc3C2)CCN1
Cc1cccc(Cl)c1Nc1nc2ccccc2n2cncc12
CS(=O)(=O)N1CCc2c(c(-c3ccc4nc(C(=O)N(C)Cc5ccccc5)c(C5CC5)[nH]c4c3)[nH]c3ccc(Cl)cc23)C1
Cc1noc(NS(=O)(=O)c2cccc(Cl)c2-c2ccc(CCC(=O)O)cc2C)c1Cl
N#Cc1cccc(-c2c[nH]c3ncc(-c4cncc(NC5CC5)n4)cc23)c1
CCC(CC)c1nc(C(c2ccccc2)c2nc3ccccc3[nH]2)cc(-c2ccco2)n1
O=C(OCCN1CCCC1)c1ccc(-c2noc(C34CC5CC(CC(C5)C3)C4)n2)cc1
O=C(NC1(c2ccccc2F)CCC1)C(S)CNC(=O)Cc1c(F)c(F)ccc1F
CC(O)(COc1cc(F)cc(F)c1)C(=O)Nc1ccc(-c2coc3ccccc3c2=O)cc1
CC(Oc1ccc(N2CCN(S(=O)(=O)c3cn4ccccc4n3)CC2)c(F)c1)C(F)(F)F
O=C(C1CCCO1)N1CCC(c2ccc(Oc3nc4ccccc4s3)cc2)C1
CC(C)N(CC(=O)Nc1cccc(-c2cccs2)c1)C(C)CN1CCC2(C)c3ccccc3C2C1CN(CCOCCC2)C(=O)CSSc1nn2cccc1nn2
CCCCN(Cc1ccc(OCCN2C(=O)CCC2=O)cc1)c1ccnc2c1CCOC2
COc1ccc(CC2CN(C(=O)c3ccc(Cl)cc3C)CCc3ccccc32)cc1OC
CC(c1nc(F)c(-c2ccc(NC(C)C)c(C(F)(F)F)c2)s1)C(N)=O
CC(C)Cn1nc(-c2cc3c(cn2)cnn3-c2cccc(N(C)C)c2)cc1C(N)=O
CSC(=S)N1CCC(CNC(=O)c2cn(-c3cccs3)nc2-c2ccccc2)CC1
CNc1nc(-c2ccc(S(C)(=O)=O)cc2)nc2c1nnn2Cc1ccc(F)cc1
CC(C)Cc1ccc(S(=O)(=O)c2sc3ccc(I)cc3[nH]2)cc1
COc1cccc(F)c1-c1ccc(NC(=O)c2ccc(N3CC(C(=O)N(C)C)C3)cc2)cc1
CN1CCN(C(=O)C2CCN(c3ccc(OCCC4(F)CCCC4)cn3)C2)CC1
CC(C)(C)Nc1nc(-c2ccccc2)nc2ccccc12
CC(Cc1ccc(Cl)cc1)NS(=O)(=O)c1ccc(-c2cnc3ccc(NCCN4CCCC4)nn23)cc1
CN(C)CCCn1c2ccccc2c2ccc(NS(=O)(=O)CCCc3ccccc3)cc21
Cc1cccc(C(=O)NC2CC2)c1-c1ccc(C(=O)NCCC2CC2)cc1
CCCCC(NC(=O)OC(C[#+])(CCOC)C)C(=O)C(=O)N1CCCC1C(=O)O
N=C(O)C(CC1(C(=O)Nc2cncc(C(=O)O)c2)CC1)NC(=O)C(CC1CCCCC1)NC(=O)c1ccccc1
N=C(O)C12CC3CC(C1)C(N=C(O)c1ccc4ncccc4c1)C(C3)C2
O=C(NO)c1cc(C2CC2)cnc1O
CCN(C(=O)Nc1ccccc1)C1CCCCC1C
O=C(Nc1cc(C(O)=NCC2(O)CC2)nn1-c1ccccc1)c1cc(-c2ncncc2F)c(F)cc1Cl
Cc1c(F)cc(F)cc1C1CC(c2ccccc2)=NO1
CC(C)Nc1cc(-n2ncc3c1CN(C(=O)OCc1ccccc1)CC3)nc(-c1ccc(Cl)cc1)n1ccnc1
CCN1C(=O)C(NC(=O)C(CC)(C)NC(=O)C(CCC(N)=O)NC(=O)c2ccccc2)Cc2ccccc21
c1ccc(CCC2CCN(CC3CCN(CCCN4CCOCC4)CC3)CC2)cc1
CC(c1ccc2c(c1)CCn1c-2cc(OCC2CCCO2)nc1=O)C1CCCNC1
CCN1c2ncccc2C(=O)N(C)c2c3c([nH]c2n1)CCCC3cc1c3cc(c4c(c2)CCO4)C(=O)O3
COCC12NCCCC1(c1ccc(Cl)c(Cl)c1)C2
C1=CCN(c2ccc(C3CC3)cc2)C1
CCN1CCN(c2ccc(NC(=O)c3ccncc3)cc2C(=O)Nc2ccc(C#N)cc2)CC1
Nc1nc(NCC2CCC2)c2oc3c(=O)[nH]c4ccccc4c3c2n1
CC(C)(O)CC(N)CN(C(=O)c1ccc(N2CC(F)(F)C2)c(OCC2CC2)n1)c1ccc2cc(C(F)(F)F)ccc2c1
Cn1c(=O)c2c(CC(O)=Nc3nc(-c4cccc(OC(F)(F)F)c4)cs3)cccc2n(C)c1=O
CC1CN(C(=O)C2CN(C(=O)c3cnc(-c4ncccn4)cn3)CC2(C)C)CCCS1
NC(=O)n1cc(NC(=O)N2CC(F)CC2CNS(=O)(=O)c2cccc(-c3ccccc3)c2)c2ccccc21
Cc1cc(SCC(=O)O)ccc1-c1cnc(-c2ccc(Oc3ccc(F)cc3)cc2)c(C(F)(F)F)c1
O=C(NCc1ccc(Oc2ccccc2)cc1)Nc1ccc(S(=O)(=O)N2CCCC2)cc1
COc1cc(OC)cc(N(CC(O)CN2C(=O)c3cccc(NC(=O)Nc4cccc(C(F)(F)F)c4)c3N3CCC3)c2)c1
CC1CC(NC2CCCC2OOc2ccc(Cl)cc2)CCCN1S(=O)(=O)c1ccccc1
CC(C)(CO)S(=O)(=O)N(CC(=O)NO)Cc1ccccc1
CCCCOc1ccc(NC(=O)OC(C)(C)C)cc1
COc1cccc(Oc2c(Br)cnn(-c3ccc4c(n3)CCC(c3ccccc3)O4)c2=O)c1
COc1nc(-c2ccccc2C)cc2[nH]c(-c3cc(N4CC5(CC5)NC(=O)NC5=O)ccc3O)nc12
CCOC(=O)C1=C(Nc2ccccc2F)CC(C(O)C(F)(F)F)N(C(=O)C(C)N(C)C)C1c1ccccc1OC
CCCCCON=Cc1c(N)n[nH]c1NC(O)=NCCNCc1ccccc1
CC(=O)N1CCN(c2cc(N=c3[ncc4c(=O)[nH]cn(CCCN(C)C)c4cc4ccccc43)ccc2F)CC1
CCCCCCCN(CCCCCCSc1nc(-c2ccccc2)c(-c2ccccn2)n1)C(=O)C(=O)Nc1ccc(F)cc1F
Cc1c(OCc2ccc(F)c(C=CC(=O)O)c2)c2c(N)ncnn2c1OC(C)C
COc1ccc(-c2nc(C(=O)Nc3ccc(C)o3)c(CNS(C)(=O)=O)cc2C)cc1
CCCCN1C(=O)C(CC2CCCCC2)SC1c1ccc(Cl)cc1
Cc1c2ncn(-c3nc(N4CC5CC4CO5)nc(N4C5CCC4COC5)n3)cc2ccn1
CS(=O)(=O)c1ccc(NC(=O)NC(Cc2cc(F)cc(F)c2)C(O)CN2CCC(F)(F)CC2)cc1
Cc1cc(N)c2nc(-c3ccc(N4CCCNCC4)c(S(C)(=O)=O)c3)sc2c1
O=C(NC1CCC(Cn2c(=O)[nH]c3ccccc32)CC1)C1=C(c2ccc(Cl)cc2)CC1
N#Cc1cc(F)cc(F)c1-c1cc(NC(=O)c2ccc(F)c(Cl)c2)ncc1F
Cc1c([N+](=O)[O-])cc(C(=O)NN2CCN(c3ccc(Cl)cc3)CC2)cc1Cl
CCCCCCCCCCCCOC(=O)CC#CCC(=O)N1CCCC1
Cc1ccccc1C(C=C1C(=O)Nc2cccnc21)C(=S)N1CC(c2ccccc2)CC1C(=O)O
CN(C)C(=O)CCNCc1ccc2c(c1)nc(NCc1ccccc1)c1cc[nH]c21
COc1cccc(C2OC(CO)C(O)C(O)C2O)c1OC
FC(F)(F)c1cc(COC2CCCC2N2CCN(CCc3c4ccccc4s3)CC2)cc(C(F)(F)F)c1
CC(=O)SCCCC(C)CC1NC(CO)C(O)C1O
CCN(CC)CCN(C)c1ccc(C(=O)c2cccc(COc3nc4ccc(Cl)cc4s3)c2)cc1
CC(=O)NCCNC(=O)c1cccc(NC(=O)C2CC3CCC2(C2)CC3(C)C)c1
Nc1ncc(-c2cnc(N3CCOC(Cn4ccnc4)C3)c(C(F)(F)F)n2)cn1
CC1CCCCc2cc(-c3n[nH]c4cnc(-c5ccn[nH]5)cc34)ccc21
O=C(O)c1ccccc1Oc1ccc(-c2ccc(-c3cccc(OC(F)(F)F)c3)cc2)cc1
O=S(=O)(c1ccccc1)c1ccc2[nH]nc(OC3CCOCC3)c2c1
N#Cc1cc(C2CCCN(C(=O)C3CN(C(C(F)F)F)CCO3)C2)ccc1N1CCOCC1
CCc1nn2c3c(c(=O)[nH]c2c1C)CCCC3(O)CO
Oc1ccc(-c2cccc(-c3cccc(O)c3)c2)cc1
Cc1ncccc1Oc1ccccc1-c1ccc(-c2nc(C3CCCNC3)nn2C2CC2)cc1
CCC(C)C(NC(=O)C1CN(C(=O)c2ccccc2)CCN1C(=O)C(NC(=O)OC(C)(C)C)C(C)(C)C)C(=O)C(=O)NC1CC1
CC1(N)CCN(c2cc(-c3nc(Nc4ccccn4)nc4c3CN(S(=O)(=O)C(F)F)CC4)ccn2)CC1
CN(C)CC(O)Cc1ccc(Nc2c(S(=O)(=O)c3ccc(F)cc3)cnc3ccc(Cl)cc23)cc1
O=C1NCCSCCC[N+](CCC(CCc2ccccc2)c2ccc(F)cc2)NC(=O)C(CCc2ccccc2)N1Cc1ccc(Cl)cc1
CN1CCCC1c1cc2c(sc3nnc(Cl)cc13)COCC2
CC(=O)NC(CCCNC(=N)N)C(=O)NC(CC(C)C)C(=O)NC(C(=O)O)c1nccs1
COc1ccccc1C(C)(C)N1CCN(CCC(=O)NC2c3ccccc3NCC2O)CC1
NCCSCCc1c[nH]cn1
COc1ccccc1N1CCN(CCCCCOc2ccc(CNC(=O)C3c4ccc(NC(N)=N)cc4C(O)C3O)cc2)CC1
CN1C2CCC1C(COC(=O)CC(Cc1ccccc1)NC(=O)C(C)(C)N)C(c1ccccc1)C2
Cc1nc(-c2nc(C)cs2)sc1C(=O)NCc1ccc(-c2ccccc2S(C)(=O)=O)cc1F
CCOCC1OC(n2cc(Cc3ccc(-c4ccccc4)cc3)c3c(C)cc(Cl)cc32)C(O)C(O)C1O
O=C(O)CCCCC1CCC(c2cccnc2)CN1C(=O)c1nccs1
N#Cc1ccc2c(c1)CN(CCC1CCC(NC(=O)c3ccc4ccc(Cl)cc4c3)CC1)C2
O=C(CCc1ccc(Cl)c(Cl)c1)NCCCNC(=O)Nc1ccc(Br)cc1
Cn1nc(NCC2CCCO2)c(C(=O)N2CCCN(C3CCC(C(=O)O)CC3)CC2)c2ccc(Cl)cc21
COC1CN(C2CCN(c3cc(-n4nc(C5CN(C5COC6)CC5)c5ccccc54)nc(N4CCCC4)n3)C2)C(=O)OC1O
O=C(NC(=S)S)c1ccc(-c2ccccc2)cc1
Cc1cc(C2(O)OC(=O)C(c3ccc4c(c3)OCO4)=C2Cc2cc3c(cc2F)OCO3)ccn1
CC(C)C(C(O)=NCc1ccc(S(N)(=O)=O)cc1)C(c1cccc(CNC(=O)C2CCCC2)c1)c1ccccc1
O=S(=O)(CCCN1CCCC1)c1ccccc1-c1ccc(Cl)cc1
COC1CNC2CCC1CC2N1CCN(c2ccccc2)C1=O
O=C(COc1cccc(S(=O)(=O)N2c3ccccc3CCCc3ccccc32)c1)NS(=O)(=O)c1ccncc1
O=C(O)Cc1cnc(C(=O)c2ccc(-c3ccccc3)cc2)s1
O=c1[nH]ccc2c(Cl)ccc(-c3ccccc3)nc12
Cc1nc(C(C)(C)N=C(O)c2cnc(C3CC3)c(OCC3CCOCC3)c2)no1
O=C(Nc1ccc(Br)cc1)N1CCN(CC(O)CN2C(=O)CN(CCC3CCCCC3)CC2c2cccc(F)c2)CC1
CNCc1ccc(C(=O)c2ccc(F)cc2)cn1
CS(=O)(=O)NC(C#Cc1cccnc1)C(=O)N1CCC(C(=O)NCc2cccc(F)c2)CC1
CC(=N)N1CCC(C(=O)NNc2ccccc2)(c2ccccn2)CC1
Cc1cc(COc2ccc(S(=O)(=O)NC(C(=O)O)C3CCN(C(=O)COC(C)(C)C)CC3)cn2)no1
Cc1nn(Cc2ccccc2)cc1C(=O)Nc1ccc(C2CNCCO2)cc1
N#Cc1cc(-c2ccnc(Nc3cnc4c(c3)CCNC4)n2)ccc1F
CCCN1CCc2nc(C(=O)Nc3ccc(F)cc3Cl)c(O)c3c2CC1C4
Cc1nn(C2CC2)c(C)c1N1CCN(C(=O)OC2CCCC2O)CC1
CCc1ncnc(-c2ccc(C(=O)N3CCC4(CC3)CN(C(=O)CC(C)(C)C)C4)c(F)c2)c1C#Cc1ccc(N)nc1
COc1ccc(-c2ccc(S(=O)(=O)CCC(=O)O)cc2)cc1
NC1CC(C(=O)NCc2cnc(Oc3ccc(Cl)cc3)s2)=NS(=O)(=O)C1n1cnnc1
CCC(=O)CNC(=O)C(Cc1ccccc1)NC(=O)C(NC(=O)c1ccc(C(F)(F)F)cc1OC)C(C)C(C)(C)C(N)=O
CCc1cc(Nc2cc(=O)n(CCCCCO)c(=O)[nH]2)ccc1C
CCC(C)COc1ccc2c(c1)C(Oc1ccc(-c3csc(C(=O)O)c3)cc1)C(=O)N2
CN(c1cc(C(O)=NC(CO)c2ccccc2)cc2ncccc12)c1ccccc1
CCCCCCC(CC(=O)NO)S(=O)(=O)c1cccc2nsc12
Cc1nc2c(C(=O)O)cccc2n1-c1ccc(C(F)(F)F)cc1
Cc1ccc2ccn(-c3ccc(C(=N)N)cc3C)c(=O)c2c1
COc1cc(OC)cc(N(CC2CC2)c2ccc3ncc(-c4cnn(C)c4)nc3c2)c1
O=C(NCCCCNc1c2c(nc3ccccc13)CCCC2)c1cc2cc(Cl)ccc2oc1=O
CCn1cc(-c2cc3c(cn2)cnn3-c2cccc(N3CCNCC3)n2)cn1
CCc1ncc(C(O)=NCCO)c(=Nc2ccc(CN3CCCC3)cc2)[nH]1
CCn1cc(-c2cc3c(-c4cncc(CNCC(C)(C)C)n4)n[nH]c3cn2)cn1
N=C(O)C12CC3CC(C1)C(N=C(O)C1(NS(=O)(=O)c4ccccc4C(F)(F)F)CC1)C(C3)C2
CCc1ccc(CC(=O)O)cc1-c1ccc(F)c2c1CN(C(=O)CC1CC1c1ccccc1)CC2
CCOCCOc1ccc(C(=O)N(CC(C)=O)C2CC2)cc1OC
Nc1cnc(-c2ccc(-c3ccccc3Oc3ncnc4[nH]ccc34)cc2F)cn1
CC(=O)OCC1OC(n2cc(-c3ccccc3)c(-c3ccc(F)cc3)n2)C(O)C(O)C1O
COc1ccc(N2CCN(C(=O)Cn3ccc(N=C(O)c4cnc5cc(O)ccc5c4)c3=O)CC2)cc1
Cc1cn(Cc2ccc(-c3ccccc3NS(=O)(=O)c3ccc(C(F)(F)F)cc3)cc2)cn1
O=C(O)CCCCCCCN1C(=O)C(C2CCNC2)SCC1=Nc1ccc([N+](=O)[O-])cn1
CNC(=O)C1OC(n2cnc3c(NCc4ccc(CN)c(Br)c4)ncnc32)C(O)C1O
O=C(c1ccc(C(=O)N2CCc3ccccc32)cc1)N1CCC(F)(F)CC1
CCCSc1nc(C)nc2n(-c3ccc(OC)cc3Cl)c(C)nc12
CCN(CC)CCOc1ccc(-c2c[nH]c(-c3ccccc3)n2)cn1
CC1CN(Cc2ccccc2F)CCC1OCCc1ccccc1
CN1CCCC(c2ccccc2)=CC1c1ccc(S(=O)(=O)N2CCN(Cc3ccccc3)CC2)cc1
COc1cc2c(cc1OC)C(=O)c1c(-c3ccc(O)cc3)n[nH]c1-2
OCC1CCC(Nc2nccc(Nc3cc(-c4ccc5c(n4)OCCCN5C(=O)OC(Cc4ccccc4)CO)ncn3)n2)CC1
CS(=O)(=O)C(C(O)CN1CCN(c2ccccc2Cl)CC1)c1csc2ccccc12
O=S(=O)(c1ccc(F)cc1)N(Cc1ccc(F)cc1F)c1sc2ccccc2c1Br
Oc1ccc(Cl)cc1CN=C(O)c1cccc2[nH]ncc12
CC(C)c1cnc(Oc2cccc(NC(=O)c3cc4c(cn3)NS(C)(=O)=O)c2)s1
CN(C)CCCn1ccc(=N2CCC(N)(C#N)C2)[nH]c1O
Cc1cc(C)c(N(CC2CC2)c2ccc3ncc(-c4cnn(C)c4)nc3c2)o1
[C-]#[N+]c1c(C)cc(NCC)c(-c2cccc(CC(C#N)NC(=O)C3NCCC3)c2)c1OC
Cc1ccc(S(=O)(=O)N(Cc2cccc(C(=O)NCCC(N)C(=O)O)c2)c2ccccc2)cc1
Cc1cc(CNc2cc(OC3CCN(C)CC3)ncn2)ccc1-c1nc2ccccc2o1
CCCOCCn1c(=O)c(NCC(C)(C)C)nc2cnc(-c3ccc(OC)nc3)cc21
C(=Cc1ccc(Cl)cc1F)C(=O)Nc1ccc(CCC2CCS(=O)(=O)CC2)cc1
COc1ccc(-c2cc(C3CCN(Cc4ccncc4)CC3)c3sccc3n2)cc1OC
Clc1ccc(Nc2cccc(-c3cnc4sc(-c5ccccc5)cn4n3)c2)cc1
COc1ccc(-n2nc(C(F)(F)F)c3c2C(=O)N(c2ccc(C4(C(=N)N)CC4)cc2)CC3)cc1
COc1ccc(-n2nnc(-c3ccc(OC)cc3)n2)cc1C(=O)N1CCC(N)C1
Cc1cncn1CCCNC(=S)Nc1ccc(Cl)c(Cl)c1
CCCn1c(=O)c2[nH]c(-c3ccc(OC(C)c4ncc(C(C)(C)C#N)s4)cc3)cc2n(CCC)c1=O
CCCCCn1cc(C(=O)C2CSC(NC(=O)CF)=NC2C(=O)NC2CCCCCC2)c2ccccc21
Cc1ccc(NC(=O)N(CCc2ccc(Cl)cc2)C2CCN(C)CC2)cc1OC1CCCCC1
CN1C(=O)CCc2cc(S(=O)(=O)Nc3ccc(F)cc3)ccc21
NS(=O)(=O)c1ccc(NC(=O)c2c(-c3cccc(Cl)c3Cl)noc2NCCSc2ccccn2)cc1
c1ccc2c(c1)c1ccccc1n2CCCCCn12cc[n+](Cc2ccccc2)C1=O
CN(C)CC#Cc1ccc(-c2cc(F)c3c(N)nsc3c2F)cc1
COc1cccc2sc3c(NC(=O)CCN(C)c4cccnc4)ncnc3c12
CC(Cc1c[nH]c2ccccc12)(NC(=O)OC1C2CC3CC1CC(C(N)=O)(C3)C2)C(=O)O
COC(=O)C=Cc1cccc(N(Cc2cccc(CNC(=O)c3ccc(-c4c(C)noc4C)cc3)n2)C(=O)C(C)C)c1
CN(O)C(=O)C=Cc1cccc(OC2CCN(C(=O)C3CCCC3)CC2)c1
CCc1nc2cccc(C(N)=O)c2n1Cc1ccc([N+](=O)[O-])cc1
O=c1c2c(O)ccc3c(O)cccc-3c2c2nc(-c3cccc(Cl)c3)nn12
CN1CCC2(C)c3ccccc3N(C)C12
COc1ccccc1-c1cc(Nc2cc3nccc(-c4cccnc4)n3n2)cc(OC)c1OC
NC1CCC(NC(=O)c2ccc(F)c(F)c2)CC1
O=C(NC1N=C(c2ccccc2F)c2ccccc2NC1=O)C1(c2ccccc2)CCCCC1
COc1ccc2c(c1)CC(NCC1(O)CCC(C)(C)C(NC(=O)c3c[nH]c4ccccc34)CC1)CCC2
O=C(N1CC2CC(O)C1C2)C1CSC(F)(F)CN1
CC12CCN(C(=O)C3CCCN3c3nnnn3-c3ccc(F)c(F)c3)CC1CNC2
COc1cccc(Nc2noc3c(N(Cc4cccc(N)c4)C(=O)c4ccccc4O)cccc23)c1
O=C(NC1CC2CCC1CC2)c1ccc2ccccc2c1
CC(C)c1c(C(=O)NCc2ccc(F)c(F)c2)c2ccc(Oc3ccccc3-c3ccccc3)cc2n1Cc1cccnc1
CCOC(=O)Nc1ccc(-c2cc(F)c(F)cc2S(C)(=O)=O)cn1
c1ccc2c(-c3ccc(NCCCCCCCN4CCCCC4)o3)cccc2c1
CC(=O)OCCOc1ccc(C(=O)c2ccc(CN3CC(C(=O)N4CCc5cccc(C(=O)O)c54)CC3C(=O)NO)cc2)cc1
C=CC(=O)N1N=C(c2cccnc2)CC1c1ccc(Cl)cc1
COCCOc1nc(-c2ccc(N(C)C)cc2)cc(NC(=O)Nc2cnc(C#N)cn2)c1OC
CC(C)n1nc(-c2cnc(N)c(OC(F)(F)F)c2)cc1C1C2COC1CN(C(=O)CC#N)C2
Cc1cc(-c2n[nH]c3ccc(C(=O)NC4CC5(CN6CCCC6C6)C5C4)cc23)cc(C)c1Cl
CCn1ccc(Nc2ccc(-c3cccc(CC(=O)O)c3OC)c(=O)c2OC)c(=O)[nH]c1=O
Cc1nc(Cc2ccc(-c3ccccc3)cc2)c(CC(=O)O)s1
CC(=O)SCCC(=O)C1c2ccccc2CCN1C(=O)NC(C)Cc1ccccc1
CS(=O)(=O)N1CCCN(c2nc(Nc3cc(C4CC4)[nH]n3)ccc2-c2cnnc3[nH]ccc23)CC1
COc1ccc(-n2cc3cnccc3n2)cc1N
COCCN(c1cccc(-c2ccc(-c3ccccc3S(N)(=O)=O)cc2)c1)c1cc(C(=O)NCCCC(=O)O)ccc1Cl
CCC(C)C(NC(=O)CC#Cc1ccc2ccccc2c1)C(=O)NCCC(=O)O
CN(C)C1CCN(C(=O)c2cc3cc(C(=O)N(C)C)cc(C(F)(F)F)c3o2)C1
COc1ccc(C2(c3cccc(-c4cnn(C)c4)c3)N=C(N)N(C)C2=O)cc1
O=C1Nc2ccc(Cl)cc2C(=O)N1
O=C(O)c1ccc(-c2cc3cnc(Cc4ccc5ncccc5c4)c(NC4CCCC4)n3n2)cc1
COc1c(O)ccc(S(=O)(=O)c2ccc(C)c(C(=O)NS(C)(=O)=O)c2)c1C
CCN1CCC(CCOC(=O)N2CCC(c3cn(-c4ccccc4)nn3)CC2)CC1
NC(=O)c1cccc(CNc2ncc(Cl)c(NS(=O)(=O)c3cc4ccc(Cl)cc4o3)n2)c1
CN(C)C1CCc2sccc2C(NC(=O)c2ccc(Cc3nnc(O)c4c3CCCC4)cc2)C1
Cc1c(-c2cccnc2)nc2ccc(C(=O)Nc3ccc(C4CC4)c(C(F)(F)F)c3)cn12
CC(C)CC(=O)N(Cc1ccc(Cl)c(Cl)c1)C1CCNC1
O=C(c1cccnc1Cl)N1CCC(N=C(O)N2Cc3ccnc(Cl)c3C2)CC1
Cn1cc(-c2cccc3c2-c2ccccc2C32CC3C(=O)OC2)cn1
CC(=NNC(=N)N)c1ccc2ncc(C#Cc3ccc4c(c3)OCO4)n2n1
CCOC(=O)C1=C(C)N=C(C)C(=C(O)OCC)C1c1cccc(NC(=O)NCC)c1
COCCNc1cncn(Cc2cccc3ccc(Cl)cc23)c1=O
OC1CCCc2cc(-c3ccc4ccccc4c3)ccc21
CON1CCN(C(=O)c2ccc(OCc3ccccc3)cc2)CC1
COc1ccc(C)cc1-c1cc(N2CC(C)NCC2)nc(NC2CCCC2)n1
O=C(CCCCOc1ccc2[nH]c3ccccc3c2c2ccccc2O)NCc1cccc1O
COCCCc1cc(CC(CC(=O)O)C(=O)NC(Cc2ccc(N)cc2)C(=O)NCCc2cccc(C(=N)N)c2)n(C)n1
N=C(O)c1c(-c2ccc(F)cc2)c(-c2ccc(F)cc2)n(CCC2CCC=CC2C)c1F
CCn1cnc(-c2n[nH]c3c2Cc2cccc(C#N)c2-3)c1C(F)(F)F
CN(C)CCCNc1cc(Nc2cc(N3CCC(N(C)C)CC3)ccn2)nc(N(C)C2CCCCC2)n1
NC(C(=O)N1CCCC1)C1CC(C(=O)NCCCCC(=O)NC2CCc3ccc(F)cc3C2)C(=O)N1
CCC1COc2ccc(C)nc2N1c1cnc2[nH]nc(N3CCOCC3)c2c1
CCS(=O)(=O)C(C(=O)Nc1ccc(-c2ccnn(C)c2)cc1C(C)C)c1ccccc1Cl
NC1=NC(COc2ccc(S(=O)(=O)c3cccc(Cl)c3)cc2)CO1
CCOc1cc(C)cc(-c2ccc(S(C)(=O)=O)cc2)c1
c1ccc(Nc2nc(CCCc3c[nH]c4ccccc34)cn3ccnc23)cc1
Cc1cc(NC(=O)c2ccc(C)c(Nc3ncnc4cnc(N5CCC(C(=O)N6CCCN(C)CC6)CC5)nc34)c2)ccc1Cl
Cc1cc(NC(=O)Cn2cc(Cl)c3cc(Cl)ccc32)ccc1Cl
COc1cc2c(Nc3cc(F)ccc3F)ncnc2cc1OCCNC(=O)CCCNC(=O)Nc1cccc2c1OCO2
[C-]#[N+]c1cn(S(=O)(=O)c2ccc3c(c2)C24CCCCC2(F)C(F)(F)N4)c2nccn12
CN1CCN(CC(N=C(O)c2cc(F)c(F)c(F)c2)c2ccc(Cl)cn2)CC1
COc1ccc(Nc2nc3cc(C(=N)O)ccc3o2)cc1
CS(=O)(=O)Nc1ccc2ncc(C#CCOc3ccc(Cl)cn3)cc2c1
OCC1CCCNc2cc(-c3ccc(-c4ccccc4O)cc3)c(=O)n21
O=C1COc2ccc(CCCN3CCC(c4ccccc4)CC3)cc2C(=O)N1
Cc1ccc(C2(F)CCN(C(O)=Nc3cc(C(C)(C)C)n[nH]3)CC2)cc1
CN(C)C1CCC(Nc2nc(-c3ccccc3)cc(N3CCC4(CCOC4)C3)n2)C1
CNC(=O)c1ccc(COc2ccc3occ(C(=O)N3CCCC3C(=O)NO)c3cccc23)cc1Cl
CNC(=O)c1ccccc1Nc1nc(Nc2cccc(OC)c2)ncc1Cl
CNC(=O)c1cccc(C#Cc2cccc(C)c2)n1O
COc1ccc(N(Cc2ccccc2)CCN(C)CCSc2nc(-c3ccccc3)c(-c3ccccc3)n2C)cc1
N#CCC1(n2cc(C(=N)O)c(=Nc3ccccc3)[nH]2)CCN(Cc2ccccc2)CC1
NC1CCCN(c2ccc3c(c2)c(Cl)cn3S)C1
COC1CN(Cc2nc3cc(F)c(F)cc3s2)C2=C(C(=O)N=C(N)N1)CC2
N=C(NCCc1nc2cc(Cl)ccc2[nH]1)c1ccc(S(=O)(=O)N2CCC(c3ccccc3)CC2)cc1
Cn1c(-c2ccccc2)nc(Cl)c1-c1ccc(C3(O)CCN(Cc4ccc(O)cc4)CC3)cc1
CC(C)(CO)c1ccc(NC(=O)C2COc3ccccc3C2)cc1
CC(C)n1cc(C(=O)c2cncc(NC(=O)Cc3ccc(Cl)cc3Cl)c2)c2cncnc21
CCCN(CCC)C(=O)C1CCN(Cc2ccccc2)CC1
NC1=NC(CC2(c3ccccc3)CCC2)CO1
CCOC(=O)c1cccc(C)c1N1CCN(C(=O)C(Cc2ccc(Cl)cc2)NC(=O)C(C)N)CC1
O=C(NO)c1cccc(COc2ccc(CCCNc3ncnc4c(C(F)(F)(F)F)cccc34)c(Cl)c2)c1
C#CN(C)c1cccc(C(N)=O)c1
Cc1ccccc1CNCc1ccc(OCc2ccc(I)cc2)cc1
CCn1cc(C(=O)N2CCCC(NC(=O)C34CC5CC(C)(CC(C)(C5)C4)C4C#N)=CC32)cc(C)n1
Cc1cccc(S(=O)(=O)N2CCc3cc(-c4cccc(C#N)c4)ccc3C2)c1
O=C(CC1CCCCC1)NNc1cccc(-c2ccc(C(=O)N3CCCC3)cc2)c1
Cc1nnc(N)n1Sc1ccc(NC(=O)c2ccc3[nH]c(Cl)nc3c2)nc1
COc1ccc(C2c3nn(CCc4ccccc4)c(=O)c3CCN3CCC3)cc1
Cc1c(C)n(Cc2ccc(-c3ccccc3C(=O)O)cc2)c2ccc(C(=O)NCc3ccccc3)cc12
COc1cc(OC)cc(N(CCCCCSc2nc(N)c3c(nnn3C)n2)C(=O)O)c1
COc1ccccc1-n1c(Cn2ncc3c(N4CCN(S(N)(=O)=O)CC4)ncnc32)nc2cc(N3CCC(N4CCCC4)CC3)ccc21
COc1ccc(N2CCN(c3cccc4oc5cc(OC)ccc5c34)C2=O)cc1OCCN1CCOCC1
CCOC(=O)C(CCCCNC(C)=O)NC(=O)c1ccc(-c2ccccc2)cc1
CSc1nnc2cnc3[nH]ccc3c2n1
Cn1cc(-c2cnc(-c3ccncc3N3CCNCC3)nc2)cn1
O=C(NC1(C(=O)NC(CCCN2CCCC2)C(=O)c2ccccc2)CCCC1)c1cc2cccc(Br)c2s1
CC(C)(C)CN1CCC2(CC1)C(=S)c1ccccc1C21NC(=N)N(CC(=N)N)C1=O
Cc1ncc(C(F)(F)F)nc1-c1ccc(N(Cc2ccc(CN3CCCC3C)cc2)C(=O)c2cc3ccccc3o2)cc1
O=C(Cn1cc(N=C(O)c2cnn3cccnc23)cn1)Nc1cccc(F)c1
CN=C(O)C1CCCN1c1ccn2ncc(-c3ccc(-c4nc[nH]n4)c(F)c3)c2n1
Cn1c(=O)c2ccc(-c3ccc(Cl)c(Cl)c3)cc2n(C)c1=O
NCN(CCc1c[nH]cn1)C1CCCCC1
O=C(NC1CC2CN(C3CC3)CC2C1)c1cnc(N2CCOCC2)c(Cl)c1
CC(N=C(O)C1CC1(C#N)Cc1ccc(-n2cc(=O)c3cc(C(CC)(C)O)ccc32)cc1F)C(C)(C)C
N=C(NCCCc1c[nH]cn1)NCCC(c1ccccc1)c1ccccc1
CC(C)(O)CC(=O)N1CCCC(C(=O)Nc2ccccn2)(c2ccccc2)CC1
COCCc1ccc(-c2ccc(Sc3ccccc3C(=O)N3CCN(C4CC4)c4ccc(C(F)(F)F)cc43)cc2)cc1
Cc1cn2c(-c3cnn(C)c3)cnc2c(Nc2cc(CN3CCCC(C)(C)C3)ns2)n1
CCCc1nc[nH]c1Oc1ccc(NC(=O)NCc2ccc(S(C)(=O)=O)cc2)cc1OC
N#CC1(N=C(O)C2CCCCC2)CC1n1cc(C(=N)O)c(=Nc2ccccc2)[nH]1
Cc1onc(-c2ccccc2)c1COc1ccc(C(=O)NCC(F)(F)F)cn1
Clc1ccc(Nc2ccc(C3CNCCO3)c(Cl)c2)cc1Cl
Cc1ccccc1-c1ccc(N2CCN(C(=O)c3ncc(C)cc3-c3cccc(C)c3)CC2)nc1
CCN(CC=Cc1ccccc1)c1cc(SC
FCCOC(CCOc1cccc(-c2cc(C3CCCCC3)cnc2O)c1)Cc1ccccc1
CN1CCN(c2cc(Nc3cc(Oc4ccccc4)nc(N4CC5CC5C4C)n3)ccc2F)CC1
COc1ccc(-n2nc(C(N)=O)c3c2-c2cc(NC(=O)c4cc(N5CCN(C)CC5)c(C#N)cc4Cl)ccc2CC3)cc1
COC(=O)c1ccc(Nc2ncc(F)c(Nc3ccccc3)n2)cc1
N=C(N)NCCCC(NC(=O)CCCNC(=O)CNC(=O)C(CC(=O)O)NC(=O)CCc1ccccc1)C(N)=O
CN(Cc1ncco1)C1CCc2c(c3ccccc3n2S(=O)(=O)c2cccc3[nH]ccc23)C1
O=C(NCc1ccc(SC(F)(F)F)cc1)c1ccc(SCc2ccccc2)cc1
NS(=O)(=O)c1ccc(CNC(=S)Nc2ccc3c(c2)C(=O)CCC3=O)cc1
Cc1ccc(NC(=O)c2ccccc2I)cc1Nc1ccc(Cl)cn1
COc1cc(CN(CC2CC2)C2CCN(C(=O)c3ccccn3)C2)nc(-n2nc(C(F)F)cc2C)n1
CN1CCC(N2CCN(CC3CCC(c4ccc(F)cc4)c4ccc(Cl)cc43)CC2)CC1
Cc1c(-c2ccco2)nc(Oc2ccc(S(C)(=O)=O)cc2)n1Cc1cccc(C(=O)O)c1
COCCNC1CCC(CNc2ccc3c(c2)C(=O)c2ccccc2-3)CC1
CN1CCN(c2ncc(C3=CC(C(=O)O)C(c4ccccc4)(c4ccccc4)c4ccccc34)s2)CC1
COCCNC(=O)COc1ccc(CN2CC(=O)N3C(CCOC3(CC#N)c3ccc(C(=O)O)cc3)=C2C(=O)Nc2ncccc23)cc1
COc1ccc(C2(O)CC(CN3CC(NC(=O)Oc4ccccc4)C3)CC3CC2C3)cc1
COc1cc(N(C)CCN(C)C)ccc1C(O)=Nc1cc(C)c(N2CCNCC2)c(OCCN(C)C)c1
Clc1cccc(-c2cc(N3CCOCC3)nc(-c3ccccc3)n2)c1
O=C(NC1CCCCCC1)c1csc(N(C2CCCC2)C2CC=CCO2)n1
O=c1ccc(OCCCCN2CC3(CCc4ccccc43)C2)cn1-c1ccc(Cl)cc1
CN1C(=O)N(c2cccc(C(F)(F)C3CCN(C)CC3)c2)C2=C(C(C)(C)CC2)C1c1ccc(C#N)cc1S(C)(=O)=O
CC(C)CNCc1cnc(OC2CCN(c3ncnc(NC(C)c4ccc(Br)cc4)c3)C2)c(F)c1
CNc1ccnc2sc3c(=O)n(-c4ccc(O)cc4)cnc3c12
C=CC(=O)Nc1cc2c(Nc3ccc(Br)cc3F)ncnc2cc1OCC#N
CCNC1CC1c1ccc(-c2nc3ccc(N4CCN(CC5CC5)CC4)cc3n2C(C)C)cc1
COC(=O)Nc1nc2ccc(-c3[nH]c(C(O)c4ccccc4F)nc3-c3cccc(CNS(C)(=O)=O)c3)cc2[nH]1
CC(=O)N1CC2CC1CN2CC1CCN(C(=O)Nc2ccccc2)CC1
Cc1cc(Nc2ccc3cnn(C)c3c2)nc(-c2ccc(CN3CCOCC3)cc2)n1
Cc1cc(SCC(=O)NO)ccc1Oc1ccc(C(F)(F)F)cc1F
CN(C)c1ccoc1-c1ncccc1Cl
O=C(CN1C(=O)C2(CCCN2C(=O)OCc3occc3C(F)(F)F)CC1c1ccccc1)Nc1ccccc1Cl
O=C(C1CNCC12c1ccc(Cl)cc12)N1CCCC1c1nnn[nH]1
CC(OC(=O)Nc1cccc(-c2cccc(-c3ccccc3)c2)c1)c1cc(I)cc(C(C)(C)C)c1
CCN(c1ccc(S(=O)(=O)c2ccccc2)cn1)C1CC2CC1C(=O)O2
Cn1cccc1Cn1c(SCC2CCCO2)nc2ccc(Br)cc21
O=C(O)CCNC(=O)c1ccc2c(c1)N(c1ccc(-c3ccc(S(=O)(=O)NC(=O)c4cscc4Cl)cc3)cc1)CS2
CN(CC(Cc1ccccc1)c1cc(-c2cccs2)ccc1O)C(=O)c1ccccc1
N=C1NC(c2ccc(F)cc2F)(c2ccc(Sc3nnn[nH]3)cc2)C(=O)N1
CN(C)CN=C(O)c1cc(NC(=O)c2cc(-c3nccc4c(C(N4CCOCC4)c4ccccc4)cnc34)c(Cl)cc2Cl)n(-c2ccccc2)n1
C=CC1C2CCC(CC1c1ccccc1)N2c1cccc(Cl)c1
COc1cc2c(Nc3ccc(NC(=O)c4cccn(C)c4=O)cc3F)ncnc2cc1OCCCN1CCN(C)CC1
CC(C)Cc1sc(C(=O)Nc2cccc(S(C)(=O)=O)c2)nc1-c1ccn(C)c(=O)c1
O=C1Nc2ccc(Cl)cc2C12CCN(Cc1c[nH]cn1)CC2
COc1ccc(OCCNC(=O)C(=O)NCCCc2ccc(C(=O)NO)cc2)cc1
CC(=O)N1CCC(=Nc2ccc(C(=O)NS(=O)(=O)c3ccccc3)cc2)(N2CCCC2)CC1
O=C(Nc1ccccc1)N1CCN(c2cc(-c3nccnc3C3CC3)nc(C3CC3)n2)CC1
CCOc1ccccc1-c1ccc(-c2ccc3nc(C(=O)O)cc(C(=O)O)n3c2)cc1
CCN(CC)CCNCCCNC(=S)Nc1c(C(C)C)c(Br)c(Br)c(Br)c1O
CCCC(F)(F)c1nc2ccccc2n1C1CCN(CCCn2cc(-c3ncccn3)nn2)CC1
CC1Cc2ccccc2NC(=O)C(CC2(CN(C)Cc3ccccc3)CCCC2)N1
CCCCN(CCCC)C(=O)C(=O)c1c(-c2ccc(Cl)cc2)[nH]c2ccccc12
Cn1nc(C(F)(F)F)nc1-c1ccc(OCCCN2CCCC2C(=O)NO)cc1
O=C(O)Cn1ccc(=Nc2ncc3c(n2)-c2c(nn(C4CCOCC4)c2-c2ccc(F)cc2)CC3)[nH]1
CC(C)(O)C(F)CNC(=O)Nc1ccc(-c2nc(N3CC4CC4C3)nc(N3CCOCC3)n2)cn1
COc1ccnc(-c2ccnc(Nc3cc4c(cc3)OCO4)c2)c1F
CC1(C)CCN(c2nc3c(c(Nc4ccc(C(F)(F)F)cc4)n1)CCCN3CC2)c1cc3cc[nH]c3cc=C(C(F)(F)F)c12
O=S1(=O)N(C2CC2)c2ccc(-n3ccc(O)nc3=O)cc2C1=Cc1cccc(F)c1
Cc1cc(N=S2(=O)CCC2)cc2ncnc(Nc3ccc(F)cc3OC3CCOCC3)c12
O=C(NCc1ccc(S(=O)(=O)c2cccc(Cl)c2)cc1)c1cc2cnccc2s1
COc1cccc(CNc2ncnc3cnc(Nc4ccc(OCc5ccccc5)c(OC)c4)cc23)c1
COCC(C(=O)NO)c1ccc2c(c1)CC13CCN(Cc4ccccc4Cl)C(CC1C3COC(=O)c1ccccc1)C2O3
CN(CC(O)CO)Cc1ccc(NC(=O)Nc2ccc(Cl)cc2)cc1
Brc1cnc2[nH]cc(-c3ccc(NCCN(CC4CC4)C(=O)c4ccc(C(F)(F)F)c(Cl)c4)cc3)c2c1
O=C(c1ccncc1C(=O)NCCCCCC1CCOc2ccccc2C1)N1CCCCC1
Nc1ncc(F)c2ccc(-c3ccc(OCC(=O)N4CCCC4)cc3)cc12
Cn1c2c(c3cc1-2)C=NC1CCCCC1(
NC(=O)c1cccnc1N1CCC(c2ccc(F)cc2C(F)(F)F)CC1
O=C(O)C1(c2ccccc2)CCCN1C(=O)OCc1cccc2c1cncn2-c1ccccc1
Cc1nn(C)c2nnc(NC3CCCCCC3N)nc12
CCc1ncnc(-c2ccc(C(=O)N3CCN(C4CCCCC4)CC3)c(C)c2)c1C#Cc1ccc(N)nc1
CC1=NC(C)=C(C#N)C(c2cccc(C(F)(F)F)c2)C1c1ccc(C#N)c(C(F)(F)F)c1
CC(C)c1nn(C2CCS(=O)(=O)CC2)c(=O)c2cc(C3(N)CC3)cnc12
CCN1CCN(c2nc3cc(C(=O)N(C)CCCN4CCOCC4)ccc3n2CC2CCCCC2)C1
CCC(C(=O)Nc1ccc2c(c1)CNC(=S)N2)c1ccc(OC)c(F)c1
CCC(=O)OCC1OC(CO)C(O)C2(CC=CCC3=C(C)CC(O)C(O)C32)O1
CC(=NO)N(O)Cc1ccc(COc2ccc(F)cc2C)s1
CCCCCCn1cc(C(=O)NC23CC4CC(CC(C4)C2)C3)c(=O)cc1-c1ccc(C(F)(F)F)cc1
COc1ccccc1COCCCCNCCCc1ccccc1
CC#CC(O)=NCC1CCCCCCN(CC(=N)N)C1
CC(NS(C)(=O)=O)c1ccc(-c2cc(Cl)cc(C(=O)NCCn3ccnc3)n2)cc1
O=C(Nc1ccc(N2CCN(C(=O)N3CCC3c3ccc(F)cc3F)CC2)cc1)Nc1ccc(Cl)cc1
c1ccc(CCCCCN2CCC3C(Cc4ccc(NCc5ccncc5F)cc43)N=C2N)cc1
CCCCOC(=O)N1CCC(CCN2CCN(c3cccc4[nH]ccc34)CC2)CC1
Cn1c(C)ccc2ccc(C(=O)c3c(-c4cccc(O)c4)n4c3CN(CC3CC3)CC4)cc21
CCCCOc1nc(OCc2ccccc2)c(Cl)cc1C(=O)NCC#N
CCn1c(N2CCN(C)CC2)nc2c(B(O)n3cc(OC)nc3)ncnc21
COCCCC(NC(=O)c1ccc2nc(C)n(Cc3ccc4ccccc4n3)c(=O)c2c1)C(=O)O
OC(=NCC1(O)CCCCCCC2=Cc3ccccc3CC21)c1ccc(F)cc1F
CC1OC(=O)C2CSc3ccc(Cc4cccnc4)cc3N(C)C12
O=C1C2CCCCC2C(C#Cc2ccc(Cl)c(Cl)c2)C1c1ccccc1
Cc1cc(C(=O)NC2C(C)(C)OC(C)(C)C2C)ccc1F
COc1cc2c(Nc3ccc(Cl)c(Cl)c3)ncnc2cc1OCc1nc(N2CCOCC2)no1
Cn1cncc1Sc1c(F)c(F)cc(F)c1F
Cc1nc(OCCF)c(C)nc1-c1ccc(Oc2ccc(S(C)(=O)=O)cc2O)cc1
CCOc1cc(-c2nc(-c3cc(C)nc(C)c3)n3cc(OCCCOC)ccc23)cc(Cl)c1OC
COc1ccc(S(=O)(=O)Nc2ccc3c(c2)ncn3Cc2cccc(Cl)c2)cc1
CC(=O)c1cnc2ccc(-c3cc4c([nH]3)CCNC4=O)cc2c1Nc1cccc(F)c1
CN(C)Cc1ccccc1Sc1ccccc1N
NC(=O)Nc1ncc2cc(-c3cnc(Br)nc3)c(=O)n(C3CCOCC3)c2n1
COc1cc(N2C(=O)C3=C(C)CCN=C3c3ccccc32)ccc1C(=O)NCCCCN1CC(O)CC1(O)C(N)=NS
COCCOc1cc2c(Oc3ccc(NC(=O)c4cnn(-c5ccc(F)cc5)c4=O)cc3F)ccnc2cn1
Cc1nc2cccc(-c3cc4c([nH]3)CCNC4=O)c2nc1NC1CCCN(Cc2ccccc2)C1
O=C(O)CN1CCCC=C(c2ccc(-c3nc(C4CC4C(=O)O)no3)cc2)c2cc(Cl)ccc21
O=C1Cc2ccccc2N1CCCN1CCN(c2ncccn2)CC1
COc1cc(C(=O)NC2c3ccc(F)cc3CC2N2CCN(Cc3cc(C)c4ncc(C)nc4n3)C2)cc(Cl)c1Cl
CC(=O)NC(C)c1ccc(C#Cc2cnc(N3CC(C)CN(C)CC3)nc2)cc1
COCC(C)N(C)C(=O)c1cc2cnccc2c(OC)c1
CC(OC1CN2C(=O)N(C3CC3)C(C(=N)O)C2C1c1cccc(Cl)c1)c1csc1
CC(C)(O)C(=O)Nc1nc2ccc(C(=O)Nc3ccc(C(=O)O)cc3F)cc2s1
O=C(CNC(=O)c1ccc(Cl)s1)NC1CCCCC1
N=C(O)Cc1cccc(-c2cc3c(-c4nnn[nH]4)ccnc3cn2)c1
O=C(CC(NC(=O)c1cccc2c1NC(=O)OC2)C(=O)N1CCC1c1ccccc1)N1CCCC1CO
Cc1cc(-c2c(C3CCC(=O)N3)c3cc(-c4cccc(NS(C)(=O)=O)c4)ccc3n2C(C)C)cccc1C(F)(F)F
CCC1COC2C(=O)N1Cc1ccc(Cl)cc1C(=O)NCCc1ccccn12
Cn1cc(NC(=O)c2c[nH]c3ccc(-c4nn(C(C)C)c5ncnc(N)c34)cc23)cn1
COc1cc(F)c(-c2nc(C)c3nn(-c4ccccc4Cl)c(C)c3n2)c(F)c1
Cn1cc(-c2ccc(-c3c4c([nH]3)CCNCC4)cn2)c(-c2cccc(F)c2)n1
O=C(Nc1nc(-c2ccco2)cs1)c1cccnc1
O=C(O)c1ccc(C=C2CCCCCC2COC23C=CC2C3C4CC(C3)CC2C4)s1
CCCCCCNc1nc(N)c2nc(-c3ccco3)sc2n1
Cn1c2ccccc2c2cc(NC(=O)C3C4CCC3CC(C#Cc4ccc(C)cn4)C4)ccc21
O=C1CCCC2(CCCCC2)C1OC(c1ccc(CCNC(=O)N2CCN(C(=O)OC(C)(C)C)CC2)cc1)O1
Cc1nc(N2CCC(c3cccc(Cl)c3)CC2)cc(-n2nc(C)nc2C)n1
C=CCn1c(C(=O)NC2CC3CC2(C)CCC3)cc2ccccc21
O=C(Nc1ccc(C(=O)N2CCC(O)C2)cc1)N1Cc2ccccc2C1
COc1cc(Cl)cc(-c2ccc(C(=O)N(C)C)s2)c1
CCCCCCCCc1ccc(C(=O)CCCCN2CCc3ccc(O)cc3C2)cc1
CC1(O)CCN(C2CCC(c3ccc(C(C(N)=O)Nc4ccccc4F)cc3)CC2)C1
COc1ccc(S(=O)(=O)N(Cc2ccc3c(c2)OCO3)CC(=O)NO)cc1
CCCCOC1=C(C(=O)OCC)c2ccc(C=Cc3cccc(Cl)c3F)cc2OCC1=O
O=C(CC1CCCCN1c1cc(Cl)cnc1Cl)Nc1cccc(Cl)c1
CCCOc1ccc(C(=O)NC2CC2(O)CN(C(=N)N)CC2(C)c2cccc(Cl)c2)cc1
CN1CCC23c4c5ccc(O)c4OC2c2[nH]c4ccccc4c2C3(C)C1C5
COc1cc(OC(F)(F)F)ccc1-c1c(Cl)cnn1-c1ccc(C#N)cc1S(C)(=O)=O
Nc1n[nH]c(C2CCN2C(=O)COc2ncc3ccccc32)n1
NS(=O)(=O)c1ccc(NC2c3ccccc3-c3ccc(CN)cc32)cc1
CN(C[N+](C)=Nc1ccc(S(N)(=O)=O)cc1Cl)C(=N)Nc1ccccc1Cl
O=C(O)CCOc1cccc(OCc2ccc(Cl)c(Cl)c2)c1
Clc1ccc(CCCCCN2CCN(CC(c3ccccc3)c3ccccc3)CC2)cc1
O=C(Cn1c(Br)cnc(NCc2ccccn2)c1=O)Nc1ccc(F)cn1
Cn1cnc2ccc(-c3ccc4n[nH]cc4c3)cc21
O=C(NCCCCCc1ccc(-c2ccccc2)c(F)c1)c1ccccc1F
COCCn1ccc(N2CC3CCC2C(OC)C3OCc2cccc(C)c2)n1
Cc1nc(C2(c3cnn(C)c3)NC(c3ncc(-c4ccc(S(C)(=O)=O)cc4)cn3)Cc3c2[nH]c2ccccc32)cs1
C(=Cc1cncnc1)c1ccc2[nH]cnc2c1
COc1cc(C=NNC(=O)c2cc(CN)cc(OC)c2Cl)ccc1-c1cn[nH]c1
N=C(N)N1CCC(CC(=O)N2CCN(CCCCCc3ccccc3Cl)CC2)CC1
CC(C)NC(=O)Cn1cc(-c2nc(-c3ccncc3Cl)no2)c(-c2ccccc2Cl)n1
Cc1cc(C(=O)Nc2ccccn2)n(-c2cc3ccccc3cc2Cl)n1
O=C(Nc1ccc(-c2nc(-c3ccc4c(c3)CC(CO)C4=NO)co2)cc1)c1ccc(Cl)cc1
NC(=O)c1cccc2c(NCc3cccc(Nc4ccc(F)c(F)c4)c3)ncnc12
CC=CC=CCC=CCC=CCC=CCCS(=O)(=O)N1CCCCC1
Clc1ccc(-c2ncc(Br)s2)cc1
COc1ccc(CCN(CCN(C)CCCc2ccc(-c3ccccc3)cc2)C(=O)OC)cc1OC
CN(C)C1CC(n2cnc(-c3ccc4[nH]cc(-c5ccc(C(F)(F)F)nc5)c4c3)c2)C(c2ccc(Cl)cc2)S1
O=c1cc(OCc2ccccc2)ccn1-c1ccncc1
COC(=O)c1ccc(S(=O)(=O)N(CCC(C)C)CC(O)C(Cc2ccc(-c3ccncc3)cc2)NC(=O)OC(C)(C)C)cc1
O=C(O)c1ccc2c(ccn2CCN2CC=C3c4ccc(O)c5c4CC3CN4CC2)c1
Cn1ncc2c(F)cc(Cl)cc21
Cc1cccc(-c2ccc(S(=O)(=O)CC3CC3C(=O)NO)s2)c1
Cc1nc(-c2ccc(-n3cnc(-c4ccc(N(C)C)cc4)c3)cc2F)cc(C(F)(F)F)n1
Cc1ccc(CC(NC(=O)CN(C)c2cccc(Cl)c2)c2ccc(Cl)cc2)cc1
N#CCNC(=O)C(Cc1ccccc1)NC(=O)C(NC(=O)c1cccnc1)C(C)C(=O)NO
Cn1cc(-c2cc(NS(C)(=O)=O)ccc2Oc2ccc3c(c2)OC(F)(F)O3)c2cc[nH]c2c1=O
CNCc1ccc2[nH]c(C(=O)c3ccccc3C)c(C(C)(C)C)c2c1
Cc1onc(-c2ccc(Cl)cc2)c1COc1ccc(C(=O)NC(C)(C)C#N)cn1
CC1C(=O)NC(c2ccccc2)(c2ccccc2)CO1
N#CCC1c2c([nH]c3ccc(F)cc23)CC2CCC1N2CC2
Cc1ccccc1CN1CCC(N(C)CC(=O)c2ccc(Cl)cc2)C1=O
CC(C)S(=O)(=O)CCc1ccc2c(c1)C(=O)NC(CS(=O)(=O)c1ccncc1)CO2
CC(C)c1cccc(C(C)C)c1NC(=O)NC1c2ccccc2-n1nccn1
Cc1c(C)cc(-c2ccc(-c3ccccc3Cl)cc2)c(C)c1=O
C=CCN1CCc2ccccc2N(CCN2CC=C(c3ccc(F)cc3)C2=O)C1=O
CC(C)C1CN(c2ccc(C(=O)Nc3cnccn3)cn2)CCN1C(=O)OC(c1ccccc1)c1csc2ccccc12
CCSC(=S)SCC(=O)c1ccc(NC(=O)c2ccsc2)cc1
CN1CCN(c2ncnc3c2sc2cc(OCCOCCN3CCCCC3)ccc23)CC1
O=C1NCCCc2ccc(OCCCOc3ccc(C4CCCN4Cc4ccccn4)cc3)cc21
CCn1c(=O)c2cnccc2c2cnc(-c3ccc(-c4nccn3)C3(O)CCC3)nc21
N#Cc1cc(-c2ccc3c(c2)OCO3)cc2cc(C(Nc3ccc(CC4CC4)cc2)n3Cc1ccc(Cl)cc1)OCC2
COc1ccc(-c2cnc(C(=O)N3CCN(c4cnc5cc(-c6ccccc6Cl)ccc5c4=O)CC3)o2)cc1
Oc1ccc(SCc2ccc([S+](O)c3ccc(O)cc3)cc2)cc1
N=C(N)c1ccc2[nH]cc(-c3cc(OCCN4CCOCC4)cc(-c4nccc(C(=N)O)c4Cl)c3)c2c1
Cc1cccc(Cl)c1Nc1nc2ccccc2n1-c1ccc(C(=O)NC2CN(C)C2)cc1
N#CCSC1CCCCC1NC(=O)CNC(=O)CN=C(N)NS(=O)(=O)c1ccccc1Cl
COc1cc(Nc2nccc(Nc3cccc4[nH]ncc34)n2)cc(OC)c1OC
C=C(C)C12CC(C)C34OC(Cc5ccccc5)(OC1C3C=C(COCCc1ccccc1)CC1(O)C(=O)OC(C)=C13)OC2=O
Cc1cc(C)cc(C(C(=O)N2CCC=C(C#N)C2)c2ccc3ncsc3c2)c1
CCC(N=C(O)c1cc(C(=O)N2CCCC2C)n2c1COCC2)c1[nH]cnc1-c1ccc(C(C)(C)C)cc1
C=CCCN(Cc1ccccc1)C(=O)CN(C)Cc1ccc(C(=O)Nc2cccc(C(=O)O)c2)cc1
COc1ccc(C(=O)N2CCC3(CC2C(=O)NO)Cc2cn(C)c3ccccc23)cc1Cl
Clc1ccc(CNc2cccc(-c3ccc4c(-c5cnn(Cc5)[nH]5)cccc4n3)c2)cc1
O=C(Nc1cc[nH]c(=O)c1)c1ccc(-c2ccccc2OC(F)(F)F)cc1
CCOc1ccc(F)cc1C(=O)CC1CCC(NC(=O)CC(N)Cc2cc(C)c(O)c(O)c2)CC1
COC(=O)Nc1nn2c3c(cnc(C)c3c1-c1ccc(Cl)cc1)CCNC2
COc1ccccc1N1CCN(CCc2ccc(F)cc2Cl)CC1
CN1CCC(c2ccc(Nc3cc(C4CC4)[nH]n3)cc2)C(=O)S1
COc1cc2ncnc(Nc3cccc(Br)c3)c2cc1OC
N#Cc1ccc2[nH]c(-c3cccc(O)c3)c(CCCCCNCc3ccc(F)cc3)c2c1
N=C(O)C12CC3CC(C1)C(N=C(O)c1ccc(NS(=O)(=O)c4ccc(Cl)cc4)cc1F)(C3)C2
COc1ccccc1Oc1cccnc1Oc1ccc(NC(=O)Nc2ccc(C(=O)O)nn2)cc1
CCc1nc(N)nc(N)c1C#CCc1cc(C)c(N)c(C)c1
CS(=O)(=O)N1CCc2c(c(-c3ccc(C(F)(F)F)c(SCCN4CCC5(CC4)CCO5)c3)nn2CCN2CCN(C3CC3)CC2)C1
CCc1cccc(-c2nc(Nc3cnn4ccccc34)c3cn[nH]c3n2)c1
CC(C)C1(C(=O)N2CCN(c3ccc(C(F)(F)F)cn3)CC2)CCC(NC2CCOCC2)CC1
Cc1ccc(-c2ccc(C(=O)N3CCC(C(N)=O)CC3)cc2)nc1
CN1CCC2(CCCCC3C(=O)OC(C4=CC(c5cccc(OCl)c5)C(=O)N4)CCC32)OC1=O
Cc1nc(NC(=O)N2CCC(N3CC(O)C3)CC2)cc(C)n1
OCC1OC(c2ccc(Cl)c(Cc3ncc(-c4ccco4)s3)c2)C(O)C(O)C1O
Cc1cc(C)cc(-c2cc(NC(=O)C3CNC(=O)C3)c(=O)[nH]c2C(C)(C)C)c1
CC(C)c1ccccc1Oc1ccc(C(=O)N(C)CC2CCNCC2)cc1C#N
CS(=O)(=O)N1CCc2c(c(-c3ccc(CCl)c(Cl)c3)nn2CC(O)CN2CCC(c3ccc(F)c(F)c3)CC2)C1
COc1ccc(C(C)(O)C#Cc2cc3c(cc2OC)C2CC(C2)N3C)cc1
CC(C)CCN(Cc1cc2ccccc2cc1O)S(=O)(=O)c1ccc(OC(F)(F)F)cc1
COc1cc(C(=O)N2CCC3(CC2CN(C)C)CN(C(C)=O)c2ccccc2O3)ccc1O
Cc1cc(C(=O)O)c2nc(-c3ccc(-c4cccc(N5CCN(C)CC5)n4)cc3)nn12
CCCCCCC(=O)NCC1Cc2cccc(C(=O)OC)c2O1
CCOC(=O)C(N=C(O)c1cc(-c2nc(C)c3nc(C4CCC5CCC(=O)N5C4)n(CC#N)c34)ccc2s1)c1ccccc1
CCC(N=C(O)c1cc(C(=O)N2CCCC2(C)C)n2c1Br)c1ccccc1Br
O=S(=O)(F)CCn1c2ccc(OCCN3CCOCC3)cc2c2c3c(c(21)O)CC1OC1C1
CC(C)S(=O)(=O)Nc1ccc(F)c(C(=O)Nc2cnn(Cc3ccccc3)c2)c1F
COc1cc(CNC(=S)NCCCc2ccc(C(=O)Nc3ncc(CC(=O)O)s3)cc2)cc(OC)c1
c1ccc2c(c1)[nH]c1c2c(ccc12)CNCC2
Cc1cc(N(C)C(=O)NCc2cccc(Cl)c2)ccc1CN1CCCC1
COCCCc1cc(CN2CCN(C(N)=O)CC2)cnc1OC
CN(C)CCc1cccc(-c2cc3c(NS(=O)(=O)CC(c4ccccc4)c4ccccc4)cccc3[nH]2)c1
Cc1ccc(OC2CCCC2)cc1N1C2CCC1c1cc(=O)c2c(Cl)c(F)c(Cl)cc2o1
O=C(NCCN1CCOCC1)c1cc(=O)nN2c(F)cccc12
Cc1cc(C(=O)Nc2cccc(Nc3ccc(Oc4ccnc5nc(NCCO)cc(N)c45)c(Cl)c3)c2)n(C)[nH]1
CCn1cc(C2CCN(C3(CN4CCC4)CCCCC3)CC2)c2ccccc21
Cc1ccc(-c2[nH]c(C(C)(C)C(=O)OCc3cccc(F)c3)n(CCCCN)c2=O)cc1
CCOc1ccc(-c2csc3c(N(CC(=O)NCC)S(=O)(=O)c3cccc4ccccc34)n)c(OC)c1
Cc1ccccc1OCCn1c(C)c(C)c2cccc(F)c21
Nc1ncc(-c2cc(C3(c4nc5ccc(-c6cnc(N)n(C)c6)nc5OC(F)CCO)CCCC3)c(N3CCCC3)n2)cc1OC(F)F
CC1(C)CCc2cc(C3C(c4ccc(C(F)(F)F)cc4)=CC4N=C(N)NC43)ccc2O1
O=C1C(=Cc2ccc(O)c(Cl)c2)CCCC1=C1Oc2cccnc2CN1C(=O)c1ccccc1
Fc1cc(-c2n[nH]c3ccc(-c4nnn[nH]4)cc23)ccc1Oc1ccccc1C1CN1CCOCC1
CC(=O)c1cnc2ccc(-c3cnc(Cl)c(NS(=O)(=O)c4ccc(Cl)cc4)c3)cc2c1NC1CC1
O=C1Sc2ccccc2N1c1ccc(CNCCc2ccccc2)cc1
CC1CC2CSC(=N)NC2(c2nc(N=C(O)c3nc(C(F)(F)F)cs3)cs2)CO1
COc1ccc(S(=O)(=O)N2CCN(CCCN(Cc3ccccc3)C(=O)CCc3ccccc3)CC2C(=O)N(c2ccccc2)c2ccccc2)cc1
CC(C)(O)C(O)C(=O)NC(Cc1ccc(Cl)cc1Cl)C(=O)N1CCC2(CC1)OCCO2
CC(C)C(=O)C1(C)CCc2ccc(OCCN3CCc4ccccc4C3CNC(=O)c3ccccc3)cc2O1
COc1cccc(Oc2ccc3c(Nc4ccncc4)ncnc3c2)c1
CCON=C(C)c1ccc(S(=O)(=O)NC(Cc2ccccc2)C(=O)NO)cc1
CN(C)CCNc1ccc(C(=O)N2CCC(N3CCCC3C)CC2)cc1
Cc1ncoc1-c1nnc(SCCCN2CC3C(c4ccccc4)C3C2C(=O)O)n1C
[C-]#[N+]c1c(F)ccc(C2CCN(C(=O)c3ccc(-c4ccc(CN5CCN(C)CC5)c(OC)c4)cc3)CC2)c1C
Cc1c(-c2cccc(NS(=O)(=O)c3ccc([N+](=O)[O-])cc3)c2)oc2cccc(Cl)c12
O=C(O)Cc1ccncc1S(=O)(=O)Nc1csc(-c2ccc(Cl)cc2)c1
COc1ccc(Oc2cccc(NC(=O)Nc3ccc(-c4ccncc4C(N)=O)cc3)c2)cc1
CNCc1cc(S(=O)(=O)N=c2[nH]cc(C(=O)C)c(O)c2C(=O)NO)ccc1F
CC(C)Oc1ccc(Cl)nc1C(=O)Nc1ccc(F)c(N2CC(F)(F)C2)c1
CC(=O)c1cnc2cc(-c3cc(F)c(O)c(Cl)c3)ccc2c1NC1CC1
CC(=NNC(C(C)=O)C(C)(C)C)c1ccc(-c2ccc(OC(F)(F)F)cc2)cc1
COc1ccc(C2CC3=C(CCC3O)C2C(=O)Nc2cccc(C)c2)cc1F
COC(=O)Nc1nc2ccc(C(=O)c3ccccc3C3c3ccccc3)cc2s1
CC1=NCC(C)(COc2ccc(C3CCCCC3)c(Cl)c2)C(=O)N1CC1(C3N=C(O)C3C(N(C)C)C3)CC1
COc1cc(C(=O)NCCc2ccccc2)c(OC)cc1OC
COc1ccc(-c2ccc(S(=O)(=O)NC(C(=O)O)C3CCN(Cc4ccccc4Cl)CC3)cc2)cc1
Cc1ccc(F)c(NC(=O)Nc2ccc(-c3cccc4c(=O)cc(N5CCOCC5)oc34)c3onc23)c1Cl
Cc1n[nH]c(-c2cccc(-c3cccc(S(=O)(=O)N4CCCCC4)n3)c2)n1
O=C(O)CC(C1CCCCC1)n1ccc2cc(Cl)ccc21
COc1ccc(S(=O)(=O)NCCCNC(CC(C)C)C(=O)NO)cc1
COC(=O)C(C)(C)N1CCn2c(=O)oc3cc(S(=O)(=O)N4CCCC4CN(O)CC4)cc32)C1
N=C(N)NCCCC(NC(=O)CN1CCN(S(=O)(=O)c2ccc(Cl)c3ccccc23)CC1=O)C(=O)c1nc2ccccc2o1
Cc1nc2cccc(-c3cc4c([nH]3)CCNC4=O)nc2n1C(C)C
CS(=O)(=O)CC(=O)Nc1ccc(-c2cccc3oc(CN4CCN(Cc5cccc(OC6CC6)c4)CC4CC4)cc23)cc1Cl
Cc1c(Cl)cccc1S(=O)(=O)NC1CC2CCC(C2c2ccccc2)(c2ccccc2)C1
COc1cc(OC)cc(-c2cccc(-c3cnc(N4CCN(C)CC4)c(C#N)c3)c2)c1F
COc1ccccc1C1C(C(=O)C(CCl)Cc2ccccc2C(F)(F)F)C(=O)N1c1ccc(Br)cn1
CC(O)CNc1ncc(C(F)(F)F)c(NCc2cccc(-n3cccn3)c2)n1
CC(c1ccc(ccc1)c1ccccc1)N1CCN(C(=O)C(C)c2ccccc2)CC1
CCN(C)Cc1ccccc1Oc1ncnc2sc(C(N)=O)cc12
Cn1ccc2c(Nc3ccc(S(=O)(=O)NC(C)(C)C)cc3)nccc21
CC(=O)NC(C)c1ccc(OC2CCN(c3ncnc(N4CCC(C(F)(F)F)CC4)c3F)C2)cc1
Cc1c(Br)cccc1N1CCC3CNCC3C21
O=C(Nc1cccc(Nc2cc(N3CCOCC3)cc(C(F)(F)F)c2)c1)c1ccccc1
Cc1cn(CC(N=C(O)c2ccccc2)c2cccc(C(F)(F)F)c2)cc1C(F)(F)F
COC(=O)c1cn(C)cc1-c1ccc(F)c(C(CC(=O)O)c2nccn2C)c1C
CN(C)Cc1nc2cn(-c3ccccc3)cc2c2cc(CN3CCCCC3)ccc12
CCNC(=O)c1cn(C)c2c(Oc1=O)C(O)=C(C(=O)OC)C2
CCCC1CC2C(CN3CC(NC(=O)Nc4cn(C)nc4Cl)CC3C)C3(C)CCCC1C2
N#Cc1ccccc1-c1cccc(C(=O)Nc2cccc(OC(=O)N3CCCC3)c2)c1
Cc1ccccc1N1CCN(CC2=NC(C)(C)C(=O)NC2c2ccc(F)cc2)CC1
COc1cc(N(Cc2ccccc2)CC2CCN(C(C)C)CC2)ccc1Cl
CCCC(=O)OCC1(CO)CCC(C(C(=O)O)N)O1
O=C(c1cccc(F)c1Cl)c1cc2ccccc2[nH]1
CC(C)(C)c1cccc(Cn2nc(C3=C(c4c[nH]c5ccccc45)C(=O)NC3=O)cc2CCC(C)NCc2ccc3c(c2)OCO3)c1
Cc1nc2ccc(-c3n[nH]c4ccc(C(O)=NC5CNCC5CO)cc34)cc2[nH]1
Cc1ccc(C(=O)N=c2cc(C(C)(O)c3cccc(C4CCN(CC(C)(C)C)CC4)c3)[nH][nH]2)c(-n2nccn2)c1
O=C(Nc1ccc(OC(F)(F)F)cc1)N1CCC2(CCCO2)C1
Cc1c(Cc2ccc(=O)n(CCCC)c2)c2ccccc2n1CC(N)=O
COC(=O)c1ccccc1CNCc1ccc(Cc2ccc(OC)cc2)cc1
COc1ccc2c(c1)c(Cc1ccc(C(F)(F)F)c(Cl)c1)nn2Cc1ccccn1
Oc1ccc2c3c1OC1c4ccc5c5c(n4c(c2O)C13)CCC5(O)CC4(C)C2
O=C(Nc1cn2ccccc2n1)c1cc(-c2ccc([N+](=O)[O-])cc2)cs1
COc1ccc(-c2cccc(S(=O)(=O)N3CCCC3C(=O)N3CCN(C)CC3)c2)cc1
CC1CCC(OCCc2c(-c3ccc(F)cc3)cnn2CCCN2CCOCC2)CC1
COc1cc(C(=O)N2CC(C)OCC2Cc2ccc(C)cc2)nc(-n2nccn2)n1
COc1cc2c(Nc3ccc(Cl)c(Cl)c3)ncnc2cc1OCC1CCN(CC(F)(F)F)CC1
COc1ccc(C(=O)c2cncc(NC(=O)c3ccc(OC)c(OC)c3)c2)cc1OC1CCCC1
CCC(c1cc(C)c(C(=O)NC)c2c(OC)c3ccccc3n12)c1ccc(OCC)c(C)c1
CCCOC(=O)C1=C(C)N(c2cccc([N+](=O)[O-])c2)C(=O)N(CC#N)C1c1ccc(F)cc1F
COc1ccc(C2(N3CCN(C(C)C#N)CC3)C(=O)NC(=O)NC2=O)cc1OC
CCc1ccncc1-c1cc(C)c2nc(CCC3CC3)c(NCc3ccc(CCC(=O)O)cn3)n2n1
CCOc1cc(C(C)=O)ccc1-c1cc(Cl)ccc1C1CC(=O)NC2(c3ccccc3)C(=O)NC12
COc1cc(-c2cc(C(=O)N(C)CCCN3CCCCC3)ccc2Cl)ccc1O
CCCc1cc(Oc2ccccc2C(F)(F)F)ccc1CCC(=O)O
Fc1ccc2c(c1)C13CCCCC1C(C2=O)N(C1CCC1)CC3
COc1ccc(C2=NOC(c3ccc(F)cc3)(c3ccc(F)cc3)C2)cc1
CN(C)C(=O)c1ccc(-c2cncc(-c3cnc4c(c3)CCCN4C(=O)COc3cccc(F)c3)c2)cc1
O=C1NC(=O)C(c2cccnc2Oc2ccc3c(c2)nc(NCCc2ccc(CNS(=O)(=O)Cc3ccccc3)cc2)c3)=C1
COc1cccc2c1CCC1CN(CCn3c(=O)[nH]nc3C)CCN21
Cn1cc(-c2ccc3c4nc(ncc243)CCNC4)c(-c2ccc(OC(F)(F)F)c(C#N)c2)n1
COc1cnc2ccccc2c1C(=O)N(C)C(=O)N1CCC(OC(=O)c2ccc(Cl)cc2)C1
CN(C(=O)C1(C(=O)NC(C)c2ncccn2)N=C(c2ccc(Cl)cc2)C1)C(C)(C)C
COC1CN(Cc2ccc3c(c2)OCO3)CCC1NC(=O)C1CCCN1C(=O)C=Cc1cnn2ccccc12
CC(NC(=O)C(F)(F)F)C(Oc1cccc2c1cnn2-c1ccccc1)c1ccccc1
COC12C=CC3(C)C(C1=O)C1C(Br)CC1(CC1CCC1)C2=C(C1=CC1)CCC3
CC(C)(C)N1CCC(c2c[nH]c3ncc(C=Cc4ccc5c(cnn5Cc5ccccc5)c4)cc23)CC1
COc1cccc(NC(=N)Nc2c(Br)cccc2Br)c1
CCSC=C1c2ccccc2Sc2ccccc21
Cc1nc(C(C)C)coc1C(=O)NCC1CCCN1C
O=C1CN=C(c2cccc(OC(F)(F)Cl)c2)C=C1C(F)F
OB(O)c1nc(N2CCOC3CCC23)nc(O)c1O
CC(N=c1cc(C(O)=Nc2ccc(C3CCCN(C(C)=O)CC3)cc2)n[nH]1)c1ccc(-c2cccc(F)c2)cc1
CCS(=O)(=O)c1ccc(OC)cc1C1CCC(=O)N1Cc1cccc(-n2nccn2)c1
CCC1CC(C)(C)Oc2nc(N3CC4CCC(C3)O4)nc(C#N)c21
Cc1cc(Cn2cncc2N=Cc2cncc(C(F)(F)F)c2)nn1C(=N)O
C#CC1CC2C3CCC4N(C)C(=O)CCC4(C)C3CCC2O1
COc1cccc(-c2nc3c(N)nc4ccccc4n3n2)c1
CC1=CC2Cc3[nH]c(=O)ccc3C2(Cc2ccccc2)C1
CC#CCn1c(N)nc2ccc(NC(=O)C=Cc3ccccc3)cc21
NC1CCC(Nc2ncc3cc(-c4cccc(Cl)c4)n(C4CCCC4)n3n2)CC1
CS(=O)(=O)Nc1cccc(-c2c(-c3cccc(Cl)c3Cl)c3ccncc3n2CCCO)c1
CCCc1nc(OCCCN(C)C)c(C(=O)c2ccc(F)c(F)c2)c(O)n1
CC(C)CCc1cccc2c3c4c([nH]c12)CN1C(=O)CN=CC13CCCN(Cc2cncc(F)c2)C12
Cc1ccc(NC(=O)c2cccc(-c3cccc(OC(F)(F)F)c3)c2)cc1-c1ccc(C(=O)Nc2ccc(C(=O)O)cc2)cc1
N#Cc1cc(-c2ccnc(Nc3cncnc3Nc3ccnc(N4CCOCC4)c3)n2)ccc1OC1CCCC1
CC(C)n1cc(C(=O)c2cncc(NC(=O)Cc3cccc(-c4cccc(C(=O)O)c4)c3)c2)c2cnccc21
CC(=O)c1ccc(N=C(O)N2CCC(C(=O)Nc3nc4ccccc4s3)CC2)cc1
CCN(CC)CCc1cccnc1Oc1ccc(Nc2ccccn2)cc1
NC(=O)C=Cc1cnnc(OCc2ccccc2)c1
Clc1ccc(-c2ccc(C3=NOC(c4ccccc4)N3c3ccc(-c4n[nH]c(C5CCC5)n4)cc3)o2)cc1
COc1ccccc1N1CCN(CCCCNC(=S)Nc2ccc(Sc3nccn3)cc2)CC1
CCOC(=O)N1CCC(c2ccc(C(=O)NC(CCC(=O)O)C(=O)O)cc2F)(c2ccc(F)c(C)c2)CC1
Cc1c(C2CCN(Cc3ccccc3)CC2)c2cc(F)ccc2n1CC(C)(C)O
CN(C)C1(c2cc3cccc(-c4cncnc4)c3cc2OCCN2CCCC2)CC1
CN1CCC2(O)C3Cc4cccc(C(=O)Nc5ccccc5CCc5ccccc5)c4C2C1
COc1ccc(CN(C)C(=O)c2ccc(N(Cc3ccccc3)C(=O)c3ccc(O)cc3O)cc2)cc1
Cc1cc(-n2ccnc2)cc2c(C(N)=O)cccc12
O=C(NC1CCN(c2ccc3cc(=O)[nH]c3c2)CC1)c1cccc(N2CCN(c3ccccc3OC(F)(F)F)CC2)c1
CN1C2CCC1C1(O)C(OC(=O)N(C)CCCc3ccccc3)CC2
COC1(c2cc(-c3nnc(SCCO)o3)ccc2Cl)CNCC1S(=O)(=O)c1ccc(OC(F)(F)F)cc1
O=C(NCCCNc1c2c(nc3ccccc13)CCCC2)Nc1ccc2nc[nH]c2c1
CC(C)Oc1ccc2[nH]cc(C3=CCN(C)CC3C(=O)NO)c2c1
CS(=O)(=O)CCCn1c(=O)c(NC(=O)c2cccc(C(F)(F)F)c2)nc2cnc(-c3ccccc3)cc21
O=C1CC(NC(=O)Cc2cccc(I)c2)C(=O)N1CC(F)(F)F
C=CC12CC(CC[N+](C)(Cc3cccc(OS(=O)(=O)c4ccccn4)c3)C(C)O1)CC2O
CC(C)(C)c1ccc(C(=O)Nc2cncc(C(=O)c3cn(C(C)C)c4ncnc(N)c34)c2)nn1
Cc1ccc(C(c2ccncc2)c2ccc(C)nc2)nn1
Nc1ccccc1N=C(O)c1ccc(Cc2cn(C3(O)CCCCC3)c3ncc(Sc4cncn4)cc23)cc1
CC(C)CC(NC(=O)OCc1cccc2ccccc12)C(=O)NC(Cc1ccccc1)C(=O)NO
CCC(CN1CCCC(NC(=O)c2cccc3ccccc23)CC1=O)c1ccccc1
Cc1cnc(Cl)nc1-c1cc(N2CCC(C(=O)NC3CCCN(C(=O)N(C)C)C34CCCCC4)CC2)nc(Cl)c1
FC1CCN(Cc2ccn3c(Cc4cccc(Cl)c4)nnc3c2)CC1
COc1ccc(CCN(Cc2cc(C(F)(F)F)cc2C(F)(F)F)C(=O)Nc2ccc(-c3ccccc3S(C)(=O)=O)cc2)cc1F
CCN(c1c(O)nnc2ccc(F)cc12)c1cccc(OC)c1
Nc1cccc(Cc2ccc(-c3nccs3)cc2)c1
Nc1ccc(-c2ccc(N3CCN(CC4CC4)CC3)cc2)cc1
CCNc1cc(Nc2ccnc(NC(c3ccc(F)cc3)c3cc(C)sc3)n2)ncn1
O=C1C(Nc2ccccc2)=NC(C=O)CC(=O)N1c1ccccc1
CCCN(CCC)S(=O)(=O)c1ccc(C(=O)Nc2cc(C(=O)Nc3cncc(C)n3)ccn2)cc1
NC(=S)NN=Cc1ccc(CCN)cc1
Cn1c(=O)c2c(nc(N3CCCC(N)C3)n2Cc2ccccc2Cl)n(C)c1=O
CN1C2CCC1CC(CCN1CCC(c3c4ccccc4s3)(C3CCCC3)CC1)C(OCCNCc1ccc(F)cc1)C2
Cc1ccc(S(=O)(=O)n2cc(Br)c3cc4c([nH]c32)COC5=O)cc1
CNC(=O)c1cccc(F)c1NCc1cnc2ccccc2c1
NC(=O)c1cn2c(n1)-c1ccc(-c3cnc(Cl)c(Cc4ccccc4)c3)cc1CCC2
Cc1nn(-c2ccc(F)cc2)c(=O)c2nc(CC#CC3(O)CCCC3)nn12
C1=C(c2c[nH]cn2)CCC1c1cc2c(n1O)CCCC2c1ccccc1C1CC1
CCCC(CC)C(=O)OCC1(CO)CC(=Cc2ccc(C(F)(F)F)cc2)C(=O)O1
COC1CCC(Nc2ncc(CC(=O)NS(=O)(=O)c3ccc(F)cc3)s2)C(C#N)C(=O)N1
Cc1c(OC2CCCCC2)nc(S(C)(=O)=O)cc1-c1ccccc1
O=C(NC(Cc1ccccc1)C(=O)N1CCCC1C(=O)O)C1CCCC1
CC(C)(C)n1nc(-c2cnc3c(N)ncnn23)cc1C1CCN(C(=O)NC2CCC(O)CC2)CC1
CCCCOC(=O)N1CCN(C(=O)C(CCC(=O)O)NC(=O)c2cc(NC3CCC(O)CC3)cc(-c3ccccc3)n2)CC1
NCc1ccc(Nc2nccc(-c3ccc(-c4ccsc4)c(C(F)(F)F)c3)n2)c(OC(F)F)c1
CN(C)C(=O)c1ccccc1CC12CCN(CC1)CC2
Cc1cc(OCC(F)F)cc(C)c1C(=O)NC(=O)NCC(=O)NN=C(N)N
CCCN(CCC)C(=O)C(c1cccc(OC)c1)N1CCN(c2ccccc2C(N)C(C)C)CC1=O
Cc1c(S(=O)(=O)Nc2cccc(C(F)(F)F)c2)nn(-c2ccc(F)cc2F)c1-c1ccc(C(F)(F)F)cc1
CC(C)CC(NC(=O)C(CCCCN)NC(=O)NCc1cccs1)C(=O)N1CCN(CCO)CC1
CCCCCOC1=C(CC(=O)O)C(c2ccc3c(c2)OCO3)Oc2ccc(OC)cc21
CC1CN(c2nc(C(F)(F)F)ccc2C2CC2)CCN1c1nc(-c2cc(C(F)(F)F)cnc3[nH]ccc23)cs1
CN1CCN(c2nc3cc(Cl)c(Cl)cc3[nH]2)CC1
CCOC(=O)C(=Cc1ccc(OCc2ccc(C(=N)N)cc2)cc1)C1CCCCC1
CC(=O)c1cc(-c2cnc(C)c(N=C(O)C3CC3)c2)nn1C(C)C
CCCCCCC#CCC1(O)CCC2C3CCC4=CC(=O)CCC4=C3C(c3ccc(N(C)CCC)cc3)CC21C
Cc1ccc(C(=O)N=c2cc(C(F)(F)F)o[nH]2)cc1-n1cc(-c2cncc(N3CCOCC3)c2)nn1
CN1c2ccc(F)cc2Sc2cccc(N3CCc4c(C5CCN(C)C5)nn(C)c4C3)cc21
CCN(c1ccccc1)c1ccccc1C(O)=Nc1ccc(C(=O)NCC(=O)O)c(F)c1
N#Cc1nc(Nc2ccc(O)cc2)c2ccc(-c3ccc(=NCCC(=O)O)cc3)cc2n1
CCCc1ncc(Cc2ccc(C3(OC(C)C(=N)NNC(=O)c4ccccc4Br)CC3(C)C)cc2)s1
COc1ccccc1Nc1c(C(=O)OCCOc2ccc(S(=O)(=O)NC(=N)N)cc2)nnnc1OC
CN(C)CCNC(=O)c1ccc(-c2ccc3c(c2)CCN(C2CCCC2C(=O)N(C)Cc2ccc(F)cc2)CCO3)cc1
Cc1cccc(CCC(=O)NO)c1
CC(CC(=O)O)c1ccc(CC(c2cccc(N)c2)c2ccccc2)cc1
OC1(c2cccc(C(F)(F)F)c2)CCN(C(c2ccccc2)c2ccccc2Cl)CC1
CC(C(=O)NC1CCCC(Cn2ccc(=N)[nH]c2=O)C1)c1ccc(F)cc1
COc1ccc2ncc(C(C)N3CCCC3)c(OC)c2c1
N#Cc1cc(S(=O)(=O)Nc2nncs2)ccn1
COCCn1c(=O)c2nc(-c3cnn(Cc4ccc(OC(F)(F)F)cc4F)c3)[nH]c2n(CCC)c1=O
CCN(CC)CC=CC(=O)N1CCc2cc(C(F)(F)F)ccc21
CCC1(CCCCN(C)c2ncc(Cl)c(Cl)c2)=NC(=O)CC1(C)C
Cc1nc2cccc(-c3cc4c([nH]3)C(CCOCCO)CN=C4O)c2nc1N(C)C1CCCC1
O=C(O)CN(c1ccccc1)S(=O)(=O)c1cccs1
CC(C)(C)c1ccc(-c2cc(-c3ccc(C(=O)O)c(Cl)c3)cnc2N2CCN(CC3CC3)CC2)cc1
COCCNC(=O)C(=O)C(Cc1ccccc1)NC(=O)c1ccccc1
Cc1nc(C(C)(O)C(=O)NC(CC(=O)O)C2CCCCCC2)sc1C(F)(F)F
CNC(=O)c1cccc(-c2nc(C3CCCCN3C(=O)COc3ccccc3)no2)n1
COc1ccccc1-c1ccccc1CCOc1ccc(N2C(=O)CCCC2=O)cc1
COc1cccc(CNC2=NC(=N)C=C(C(=O)O)NC2c2cc(Cl)cc(Cl)c2)c1
Cc1cc(COc2cc(NC(=O)C3CCC(C)(O)CC3)ccc2Cl)c2ccccc2n1
CNC(=O)c1cccc(-c2ccc3cnc(NC(C)=O)nc3c2)c1
CCCCC(=O)c1cnn(-c2ccc(NC(=O)c3cn(CCC(=O)O)c4cccc(Cl)c34)cc2)c1C
CCCCCCNC(=O)N(C)CCCCCCC=CCCCCCCCCC(O)O
CCC(CN(C)Cc1ccc(Cl)cc1)Nc1nc2ccc(S(=O)(=O)N=C(N)N)cc2o1
Cc1cccc2cc(C(=O)NO)c(-c3ccc(F)c4ccc(O)cc34)nc12
CNC(=O)c1cn2cc(-c3cc4ccc(CC5CCC(CC(F)(F)F)CC5)nc4o3)nc2n1
O=C(NCCCN1CCC(O)(c2ccc(F)cc2)CC1)c1ccccc1
N#CC1(N=C(O)Cn2cc(C(=N)O)c3ccccc32)CCNCC1
CC(=O)N1CC(OC(C)c2cc(CCNS(=O)(=O)CCCCc3ccccc3)ccc2F)CC1C(=O)NO
COc1ccc(Oc2ccc(C(=O)NC3(C(=O)NN=C(N)N)c4ccccc4C3c3ccccc3)cc2)cc1
CC12CCC(CBr)C(C#CC#Cc3ccccn3)=C1C2C=CC1CCC(=NO)CC2(C)C1CO1
COc1ccc(-n2cc(C(N)=O)cn2)c(F)c1-c1ccc(S(C)(=O)=O)nc1
O=C(Cc1ccc(C(F)(F)F)cc1)Nc1ccc(CCCCc2nnc(NC(=O)Cc3ccc(Cl)cc3)s2)nn1
Cc1cnc(C2(C)COC(N)=N2)cc1-c1ccc(OC(C)C)c(F)c1
CCCN(CCC)c1cc(C)nc2c1N(c1cc(C)c(NCCN)cc1OC)S(=O)(=O)c1ccc(C)cc1S2(=O)=O
O=S1(=O)N(Cc2cccc(-c3ccc(C(F)F)cc3)c2)c2cnccc21
CC(C)C(CN1CCC(NC(=O)c2ccc(C3CC3)cc2)CC1)C(=O)NO
COc1cc2c(N3CCN(C(=O)C(C)(C)C)CC3)nc(-c3cnc(NC(=O)Nc4cccnc4OC)cn3)nc2cc1OCCCO
Cc1ccc(CN=C(O)c2ccc(-c3ccco3)c(OC(C)C)n2)cc1
Cc1cccnc1-c1cc2ncc(Nc3cccc(C(=O)O)c3)c(-c3ccccc3)n2c(=O)n1
COc1cnc(C(=O)Nc2ccc(F)c(C3(C(F)F)N=C(N)OC4CC43)c2)c(Cl)c1
CN(CCCC(=O)O)c1ccc(C=C2CSC(=NN)NC2=S)cc1
CC(=O)NCCC1CCN(c2ncnc3c2nnn3-c2cccc(NC(=O)c3cc4ccc(Cl)cc4n3)c2)CCO1
COc1ccc(C(=CCl)c2nnc(NC(=O)c3c(C)[nH]c4ccccc34)s2)cc1
Cc1nc2cccc(-c3cc4c([nH]3)C3(CCN(CC(C)(C)C)CC3)C3CC3)c2nc1N1CCNCC1
CC(C)(N=C(N)N)c1cccc(C(F)(F)F)c1
O=c1c2cncn2c2ccccn12
CC1CCC(Oc2n[nH]c3cccc(OCC(=O)C4CCCN4)c23)CC1
CCCN1CCC23CCC4C5C6C6C5C2C1C6C14O6)CC3(O)C
CC(=O)NC(C)C#Cc1cnc(Oc2cc(C(=O)N3CCC(Oc4ncc(C(F)(F)F)c(F)c4C)CC3)cc(Cl)c2Cl)s1
O=C(O)CCCc1cccc(-c2ccc3c(Nc4ccc(Br)cc4)c(Cl)cnc3c2)c1
O=C(NCc1ccc(-c2nc3ccc(C(=O)O)cc3s2)cc1)c1ccc(Cl)cc1Cl
CCC(NCCC1CC(=O)c2ccccc2N1C(=O)C(N)=O)c1ccc(NC(=O)c2ccc3nc(C)ccc3n2)cc1
COc1ccc(C(=O)Nc2ccc(-c3nc4cc(C(N)=O)ccc4[nH]3)cc2)c(OC)c1
O=C(O)C1CN(C(=O)c2cccc(-c3cccc(C(=O)N4CCCC4C(=O)O)c3)c2)C1
COc1cc(OC)cc(-c2cc(C(=O)Nc3cncnc3N3CCC(N)CC3)cc(N(C)C)n2)c1
NC(CNc1nc(Nc2ccc(S(=O)(=O)C(F)(F)F)cc2)ncc1F)Cc1ccccc1F
CC1CN(CC(=O)N2CCc3cc(F)ccc32)CCN1c1nc2ccccc2o1
CC(C)(C)OC(=O)NCC1CCN(CCCc2ccc(Oc3cccnc3)cc2)CC1
CCC12CCC3C4C(CC5CCC(NCc6cccc(F)c6)CC43C)C1CCC2O
CCOC(=O)c1cnc(NC(=O)c2ccc(-c3ccccc3)cc2)c2ccc(OC)cc12
CC(C)CN1C(=O)N2Cc3c([nH]c4ccccc34)C2C1c1cccc(F)c1
CCC(=O)N(C)c1ccc(-c2cc(C(=O)NC(C)c3ccc(F)cc3)cn(C)c2=O)cc1
CC(C)NS(=O)(=O)c1ccccc1-c1ccc(-c2cnc(N)cn2)cc1
COc1cc(Cl)c2[nH]c3c(c12)CCN(Cc1ccccc1)CC3
NC1=NC(COc2cccc(-n3cccn3)c2)C2=NC(=O)CCC12
COC(=O)CN1CCC(Oc2ccc(NC(=O)Nc3ccc(C(F)(F)F)cc3)nc2-c2ccc(C)cc2)CC1
COc1cc(C(=O)NC2CCN(C)CC2)ccc1Nc1ncc2c(n1)-c1c(nn(C)c1-c1ccc(-c3cnn(C)c3)cc1)CC2
COc1ccccc1-c1ccc(-c2ccc(C(=O)N3CCN(C)CC3)c(Cl)c2)nc1
CCc1ccccc1OCCCN1CCN(C(=O)c2ccc3cc(Br)ccc3n2)CC1
CCc1nc(N)nc(N)c1C#CC(c1ccc(O)c(F)c1)c1cccc(OCc2cccc(F)c2Br)c1
Cc1nc(N2CC3CN(C(=O)c4ccc(F)cn4)CC3C2)cc(C(F)(F)F)n1
CC1SC(=NC(=O)c2ccc([N+](=O)[O-])cc2)NC1=O
O=C(Nc1ccc(CCCC1CC(=O)O)[nH]1)c1ccc(Cl)cc1
CN(Cc1ccc(Cl)c(Cl)c1)C(=O)C1c2ccccc2CN1C(=O)CSc1nc2ccccc2[nH]1
Cn1c2cccnc2c2ccc(-c3cccc(OS(=O)(=O)N4CCN(C(=O)c5ccc(C(F)(F)F)cc5)CC4)c3)cc21
Nc1cc(NC(=O)c2cccc(C(F)(F)F)c2)cc2c1N=C(O)C=CC=Cc1ccc[nH]12
CNC(=O)CCc1ccccc1N1CCN(C(=O)C(CNC(=O)c2cccc(F)c2)c2ccccc2)CC1
CC(O)(c1ccc(C2CC2CC(=O)N(CCO)S(=O)(=O)C(Cc2ccccc2)C(=O)N(N)F)cc1)C(F)(F)F
CCC(=O)NCC1Cc2ccccc2C2CCC(N(C)C)C(=O)CCC21
CN(C)CCCC#Cc1cccc(-c2ccc3ncnc(C(CS)CF)c3c2)c1
Cc1ccc(Cl)c(Nc2nc(=O)c3nn(Cc4ccccc4Cl)cc3c3n2CCC3)n1
COc1cc2ccccc2cc1CC1CCN(CCCNc2c3nc(Br)ccc3nc3cnn2)CC1
CCN(C)c1ccc(C=C2Cc3cccc(C)c3C2=O)cc1
Cc1cc(Nc2cccc(C(F)(F)F)c2)n2ncnc2n1
COc1ccccc1CNc1nc(NC2=NCCO2)nc(N2CCC3(CNCC3)CC2)n1
Cc1cc(-c2nc(-c3cc(C(N)=O)cn4c(-c5ccc(CS(C)(=O)=O)cc5)cnc34)no2)ccc1OC(C)C
CCOc1cc(C#Cc2ccc(CC3SC(=O)NC3=O)cc2)cc(OC)c1
CCc1ccc2c(c1)[nH]c1c(C)nc(N)cc12
COc1ccc(-c2cc(S(C)(=O)=O)nn2CC(=O)O)cc1
N#Cc1cccc(-c2c[nH]c3ncnc(N4CCOCC4)c23)c1
CC(OCc1cccc(Cl)c1)C(=O)Nc1cccc(-c2ccccc2)c1
CN1C2CCC1C(CS(=O)(=O)N1CCC3(CCc4ccccc43)CC1)C(c1ccc(Cl)cc1Cl)C2
O=C(Nc1ccccc1)c1ccc(C(=O)N(Cc2ccccc2)c2cccc(Br)c2)cc1
C=CC(=O)Nc1cc(OCc2csc(B(=O)(O)Nc3cnc(C)c3)n2)ccc1C(C)C
O=C(NCCN1CCN(c2cccc(Cc3cc4ccccc4oc3=O)c2)CC1)c1cccs1
O=C(CCCCCCc1nc(-c2ccccc2)no1)NO
COc1cc(OC)c(-c2ccc3ncc(-c4cnc(C)c(OC)c4)n3c2)cc1OC
CC(C)(C)c1ccc(C(=O)Nc2ccc3c(c2)-c2cc(Fnn2C)C(N)=N)cc1
CSc1ccccc1-c1cc(C(F)(F)F)ccc1C(=O)N(CC(=O)O)c1nccs1
CC1(O)C(=O)N(c2ccc(C#N)c(C(F)(F)F)c2)C2=C(C(=O)CC2)C1c1ccc(C#N)cc1S(C)(=O)=O
Cc1noc(NS(=O)(=O)c2ccccc2-c2ccc(-c3cncnc3)cc2)c1C
O=C(CCn1c(Cl)cnc(NCC(F)(F)c2cccc[n+]2[O-])c1=O)NCc1ccc(Cl)cc1OC(F)F
CCCN(CCC)CCCCCCCCCCC(=O)NC1C(=O)C(=O)Nc2ccccc2C1=O
COC(=O)NC(Cc1ccc(OCCF)c(C(=O)NCc2ccc(S(C)(=O)=O)c(F)c2)c1)C(c1ccc(Cl)cc1)c1cccc(Cl)c1
Cc1cc(C)c2nc(CNC(=O)C3CCC(c4ccncc4)CC3)[nH]c(=O)c2c1
O=C(Nc1ccc(O)c2ccccc12)NC(Cc1ccccc1)C(=O)NCC(=O)Nc1ccccc1
CC(=O)OCCC1(C(N)=O)CCN(S(=O)(=O)c2cc3cc(Cl)ccc3[nH]2)CC1
COCCN1CCN(Cc2ccc3cc(Oc4ccc(C(F)(F)F)cn4)ccc3n2)CC1
COc1ccccc1N1CCN(Cc2ccc(=O)[nH]n2)CC1
O=C(O)c1ccc(-n2cnc(-c3ccc4c(c3)OCO4)c2)cc1O
Cc1nc(C(CC2CCCCC2)N(C)C)c(C)c(NC(=O)Nc2ccccc2C(F)(F)F)c1C
Cc1ccc(N2C(=O)c3ccccc3C2(C)O)cc1S(=O)(=O)c1cc(C(=O)O)ccc1O
CCCN(C)C(=O)c1cc(-c2ccc(Cl)cc2)n[nH]1
C=Cc1nc(O)c2c(ccc[n+]2Cc2ccc(OC)cc2)n1Cc1ccc(N)cc1
COc1ccc(C=C2C(=O)Nc3ccc(C(=O)O)cc32)cc1
CC1(C)SCCN(C(=O)Cn2cc(N=N)c(Nc3ccc(C(F)(F)F)cc3F)n2)C1C(=O)N(C)C
CC(C(O)=Nc1ccc2c(c1)COC2=O)c1ccccc1
Cc1c(C)cc(S(=O)(=O)NC(C)COC(c2ccccc2)c2cccc(F)c2)cc1Cl
CC1CN(Cc2ccc(F)cc2)c2ccccc2C(=O)N1c1ccc[n+](Cc2ccccc2)c1
CN(C)CCC=Cc1cc2ccccc2cc1O
CCN(CC)C(=O)C1c2ccccc2Sc2c1cccc2C(=O)NC(=S)N2C
CN(C)Cc1ccn2c(-c3ccnc(NCc4cccc(OC(C)(C)C(=O)N(C)C)c4)n3)cc(C(F)(F)F)nc12
Cc1cc(-c2n[nH]c3cc(NC(=O)NC4CCc5ccccc5C4)ncc23)ccn1
Cn1ccc(C(=O)Nc2ccc(C3CCCC3)cc2)c(=O)c2ccc(F)cc21
O=C1OC(COc2cc(F)cc(C3CCCC3)c2)=C1c1cccc(-n2ccnc2)c1
COc1cc2nc(-c3c(-c4ccc(OC(F)(F)F)c(Cl)c4)nn4c3CCC4)cc(O)c2cc1-c1cnco1
CN(C)CCCC=Cc1ccccc1Sc1ccccc1N
CN1CCCC=CC(n2cc(CNc3ncc4c5ccccc5n(C5CCCC5)c4n3)cn2)C1
Cn1c(=O)c2c(F)cccc2c2nnc(-c3cccc(-c4nnn[nH]4)c3)cc21
CCN1CC(C)(C)Oc2nc(N3C4CCC3COC4)nc(-c3ccc(N=C(O)Nc4ccc(N5CCNCC5)cc4)c(F)c3)c2C1=O
CN1CCC(NC2CC2c2ccc(Cl)cc2F)CC1
CC1OC(=O)C2CC3CCCCC3C(C)CC3C(C(C)(C)C)CC12
CC(=O)N1CCc2cnc(Nc3cccc(C#N)n3)nc2C1
Oc1ccc2cncc(-c3ccc(NCc4ccc(N5CCNCC5)cc4)nc3)c2c1
CC(C)N(c1ccccc1Oc1ccc(C(=O)O)cc1)S(=O)(=O)c1ccc(Cl)cc1
COc1cc(C=CC(=O)NCc2cccc(CCc3nnc(NC(=O)Cc4ccccc4)s3)c2)cc(OC)c1OC
CC1(c2ccccc2)OCC(NC2CC3CCC(C3)C2(C)C)C(O)C(O)C1O
CCC(=O)NCCc1cccc2c1OCO2
CN1CCC(n2cc(-c3cc(C(=O)NC4CC4)oc3C(F)(F)F)cn2)C1
CCc1cc(Nc2cc(OC)c(C(F)(F)F)cc2Cl)n(CCO)c(=NO)c1
O=C(CCc1ccccc1)Nc1ncnc2c1ncn2C1OC(COS(=O)(=O)NCc2ccccc2)C(O)C1O
CCOc1cccc(N2CCC(Oc3ccc(C(C)NC(C)=O)cc3)C2)c1
COc1nc(C2CCC(c3cc(F)c(OC)c(OC)c3)N2C=N)cc(OC)c1Cl
COc1ccc2c(c1)CCc1cccnc1N2
COc1cc(F)c(-c2ccc3ncc(-c4ccc(C(=O)NC5CC6(C)OC6)c(OC6C6)c4)n3n2)cn1
Cc1onc(-c2ccc(C(=O)N3CC(O)C3)cc2)c1-c1ccc(OC(CCO)c2ccccc2)cc1
O=C(COc1ccccc1)N1CCCC1c1nc(C(=O)CCc2ccccc2)no1
N=C(N)NCCCC(NC(=O)C(N)Cc1ccc(Cl)cc1N)C(=O)O
Nc1ncc(-c2ccccc2)cc1-c1cccc(Oc2ccccc2)c1
Cc1ccc(CNCCc2ccc(O)cc2)cn1
O=C(CN1CCCCC1=O)N1CCC(CNc2ccc3c(c2)CCO3)C1
CC1(C)CC=C(c2cc(-c3ccccc3)ccc2NC(=O)c2nc(C#N)[nH]c2N)CC1
CN(C)C1CCC(c2ccccc2)(c2ccccc2)C(C(=O)O)O1
CNC1CCN(c2ccnc(Nc3c(C#N)cnc4[nH]c5c(Br)cccc45)n2)C1
CCNC(=O)c1ccc(F)c(-c2ccc3c(=O)cc(N4CCOCC4)oc3c2)c1
CN(c1ncnc2[nH]ccc12)C1CC(N1CCCC(F)(F)C1)c1cccc(C(F)(F)F)c1
CCN1CCC(n2cc(Oc3ccc(C(=O)N(C)C4CCN(C(C)C)C4)cc3F)cn2)CC1
COc1cc(Nc2cc(CN3CCN(S(C)(=O)=O)CC3)ccc2OC)nc2ccc(C(F)(F)F)nc12
CCCCCCCCCOC(=O)C(C)(C)C(=O)NC(CCCNC(=N)N)C(=O)O
Cc1ncnc(C)c1-c1ccc2c(c1)CC1CCN(CCCF)CC1N2
O=S(=O)(Cc1ccc(Cl)c(F)c1)c1sc2ncccc2c1-c1ccc(Cl)cc1
Cc1ccc(-n2cc3cc(C(=O)N4CCCCC(C)(C)C4)cnc3n2)cc1C#N
O=S(=O)(Nc1ncns1)c1cc(F)c(Oc2ccc(F)cc2-c2cn[nH]c2)cc1F
CC#CCn1c(N2CCCC(N)C2)nc2c1c(=O)n(Cc1ncc(C)c3ccccc23)c(=O)n1-c1ccccc1
OC(=NN=C1Cc2nnc(Cc3cccnc3)o2)C(c2cccc(I)c2)C1NC1CCNCC1
CC(O)=NC(C)c1ccc(CN2CCc3c(cc(OC4CCCN(C)C4)nc3C(N)=O)C2)cc1
Cc1cc(F)c([N+](=O)[O-])cc1N=Nc1ccc(C(=O)N2CCC3(CC2)OC(=O)N(C)C3=O)cc1
CC(=O)N1CCc2cccc(CC(O)CNC(=O)C3CCCC3N3CCC(C)CC3)c21
CSc1ccc(F)cc1C1(C(F)(F)F)CCN(C(=O)C(N)=O)CC1
COCCNC(=O)c1ccc(C(=C2CC3CCCC(C2)N3Cc2cccc(F)c2)c2ccc(NC(=O)OC)cc2)cc1
O=c1cc(N2CCOCC2)oc2c(Cl)cccc12
CC(C)C1COCCN1C(=O)N1CCCN1C(=O)c1ccc(C(=O)N2CCCC2)cc1
CC(NC(=O)C(NC(=O)C(C)(C)N)C(C)(C)N1C(=O)C(NC2(c3ccccc3)CCCCC2)C1c1ccc(Cl)cc1)c1ccc(Cl)c(Cl)c1
Cc1ccc2c(NC3CCCCCC3N)nc(NC(=O)COc3ccccc3)sc2c1
CCn1c(=O)n(C2CCC3C4CC(=O)N5CC3CC45)c2ncccc12
N=C(N)NCCCC1(C(=O)Nc2cc(Cl)cc(Cl)c2)CC1
CCC1COc2cccc3c(C)c4c(c23)SC1C(=O)NC(=O)NC(C(=O)O)C(=O)C(C)(C)C(C)(C)CCCC(O)C(=O)C1CS
OC(=Nc1ccccc1)NC12CC3CC(CC(C3)C1)C2
CC1CC2(C(=O)N1)C1CC3CCCC3CN1CC2(C)C
CCC(Nc1ncnc2c(C(N)=O)cccc12)c1cccc(NC(=O)c2ccc([N+](=O)[O-])cc2)c1
O=C(Nc1ccc(Oc2ccncc2)cc1)Nc1ccc(-c2cc3ccccc3o2)c(F)c1
O=C(C1CNCCC1(O)c1ccc(-c2ccc3c(c2)CN(C2CC2)C3=O)cc1)N1CCC1
CC1(C)OC2Cn3c4ccccc4CC3C(Oc3cccc(C(N)=O)c3)C12
CC(C)(C)Cn1cc(C(=O)c2cncc(NC(=O)Cc3ccc(C#N)cc3)c2)c2cncc(F)c21
Cc1ccc2c(c1)c(C)cn2Sc1ccc(F)cc1F
Cc1ccc(CNCC(C)OCCCCCCCNC(=O)NCC2CCCCN2C(=O)OC(C)(C)C)c(F)c1
CC(F)(F)c1cc(NC(=O)Nc2cccc(C(F)(F)F)c2)cc(C(C)=O)c1
CC(C)(CO)C1CCc2c(C3OC(CO)C(O)C(O)C3O)sc3cccc21
CC(=O)NNc1ccc(N2C(=O)CCc3cc(Oc4ccccc4)ccc3C2=O)cc1
CCCCCN=C(O)C(C)c1ccc(OC2CCC(OC)CC2)cc1
Nc1ncc(-c2ccc(F)cc2)c(-c2ccccc2)n1
CCCCCCC=Cc1ccc(C=C2OC(CCCCCCCCCC(=O)NO)C(=O)N2Cc2ccc([N+](=O)[O-])cc2)cc1
CCS(=O)(=O)CC(O)C(CC1CCCCC1)NC(=O)C(C)NC(=O)C(Cc1ccccc1)NC(=O)CC(=O)N1CC(O)C1
NC(=O)CCC(c1ccccc1)n1c(=O)n2c3ccccc3n(CC(=O)N3CCOCC3)c2n1
C=Cc1cc(C2CC3C(C)CCCC3C(C)C3C(C)CCC23)cc(F)c1OC
c1ccc(Nc2nc(NCCCc3ccncc3)nc3c2CCN3)cc1
O=C(Cc1cccc(-c2cc3ccccc3s2)c1)Nc1ccc([N+](=O)[O-])cc1
OC(=NCc1cnccc1N1CCC(O)CC1)c1coc2ccc(F)cc12
Fc1cccc(F)c1-c1ccsc1-c1ccc(C(=O)O)cc1
OCc1ccc(F)cc1-c1cc(N2CCC(N3CC(c4ccc(F)cc4)C3)C2=O)ccc1F
CC1CCCN1C2CCCN(c1cc(C(=O)N(C)Cc3ccc(Cl)cc3)ccc1Cl)C2=O
C=CCC(=O)N1CCCC(n2ncc3c(N(CCC)C(=O)Nc4cc(C(F)(F)F)cc(C(F)(F)F)c4)ncnc32)C1
CNC(=O)C(CC(C)C)N1CCC(CO)(c2ccccc2)C1
COCCCn1cc(-c2cc3c(-c4ccc(C5(N)CC5)nc4)n[nH]c3cn2)cn1
CS(=O)(=O)c1cccc2c(CO)c(-c3ccc(N4CCNCC4)cc3)[nH]c12
CC(=O)c1ccc(NC(=O)NC(Cc2nc(C3CC3)c[nH]2)C(=O)NC2(C(=O)NC3CCC(C)CC3)CCCC2)cc1
COc1ccc(S(=O)(=O)NC2(C(=O)NC(C)c3ccc(F)cc3F)CCOC2)cc1
C=CC(=O)NCCCCCCCCCN1CCC(CCN(C(=O)c2cccc3ccccc23)C(=O)C2CCCCC2)C1
CCN(CC)CCCNc1nccc(-c2ccnc(C3(O)CCC4C5CCC(C5)C3C4)c2)n1
CN(Cc1c(C(N)=O)nn2c(OC)cc(C#N)c(C(F)(F)F)c12)c1ccc(Cl)c(F)c1
NC(=O)c1cccc2c(NCc3ccncc3)ncnc12
CCc1cc(Cc2cc(C3OC(CO)C(O)C(O)C(O)C3O)ccc2F)c2c(c1OC)CCO2
N=C1NC2(c3ccc(F)c(Cl)c3)COC(c3ncccc3C(F)(F)F)CC2CS1
COc1ccc(CCN(C)C(=O)c2ccc3c(c2)C2(N=C(C)C(N)=N2)C2(CCC(F)(C3)CC2)C3)cc1
Cn1nccc1CC1C(C(=O)CCN2CCCS1(=O)=O)c2ccccc2O1
COc1cn(C2=NCC(=O)N3CCc4c(C=CC(=O)NO)cccc4C3=C2)cn1
Cc1noc2c1-c1onc(-c3ccc(CO)cc3)c1C(c1ccccc1Cl)=NC2
COc1ccc(CC(NC(=O)N2CCC(N3Cc4ccc(C(F)(F)F)cc4N4CCCC4=O)C23)C(=O)N2CCC(N3CCCC3=O)CC2)cc1OC
CC(=O)NCc1cccc(-c2cc3c(NS(=O)(=O)c4ccc(OC)cc4)ncnc3s2)c1
O=C1N(Cc2cccnc2)C(Cc2ccccc2)C(O)C(O)C(Cc2ccccc2)N1Cc1cccc(CNS(C)(=O)=O)c1
CCCS(=O)(=O)N1CCN(C2(CCCN(C(C)=O)C(C3CCCC3)c3ccccc3)CCCC2)CC1
COc1ccc(-c2ccc(S(=O)(=O)NC(C(=O)O)C3CCN(Cc4cccc(C)c4)CC3)cc2)cc1
CC1CN(C(=O)C2CN(C(C)(C)C)CC2c2cccc(F)c2F)CCCF12
CCSCCc1nc(N(C)c2ccc(S(C)(=O)=O)cc2)c2ncn(C)c2n1
N=C(O)C1CCCCC1NC(=O)C(Cc1ccc(O)cc1)NC(=O)C(CCc1ccccc1)NC(=O)OC1CCOC1
CNCc1cccc(C(=O)Nc2nnc(CCCCc3ccc(N)nn3)s2)c1
COc1ccccc1Oc1cc(NS(=O)(=O)c2ccc(C(=O)O)c(Cl)c2)ccc1NS(C)(=O)=O
CCOc1ccc(-c2ccc(F)cc2C(=O)NCCC(=O)NS(C)(=O)=O)cn1
NC(CSC(=O)N1CCCC1)C(=O)N1CCC(O)(c2cccc(Cl)c2)C(c2ccc(F)c(F)c2)C1
CN1N=CC(NCc2ccc3c(c2)OCO3)CC1c1ccccc1
CCCCCCCCCCCCCCCCCCNC(=O)O
COc1ccc(COc2cccc(-c3ccc(C(=O)NCCN4CCCC4CO)cc3)c2)cc1
N=C(N)c1ccc(CC(NS(=O)(=O)c2cccc(-c3ccccc3)c2)C(=O)N2CCC(N3CCCCC3)CC2)cc1
CC(C)C(NC(=O)Cn1c(-c2ccccc2)ccc(NC(=O)C(F)(F)F)c1=O)C(=O)C(F)(F)F
CCCN(CCc1ccc(S(C)(=O)=O)cc1)S(=O)(=O)c1ccccc1
CCCCCC(NC(=O)C1C2CCCC2CN1C(=O)C(NC(=O)OC(C)C)C(C)(C)C)C(=O)C(=O)NC1CC1(C)C
Clc1cccc(-c2cnn3ccc(NCCCSc4cnc(-c5ccc(Cl)cc5)n4Cc4ccccc4)cc23)c1
COc1cccc(-c2cc3c(c(Nc4ccc(CC(=O)O)cc4)n2)n(C)c(=O)n3C)c1
CNC(=O)C(N=c1cc2cnc(N3CCC(OC)CC3)cc2[nH]1)C1CCN(C(=O)Nc2ccc(F)c(Cl)c2)C1
CC(C)(O)C#Cc1ccc2c(c1)CCn1c-2cc(OCC2COC(c3ccncc3)O2)nc1=O
CC(=O)Nc1ccc(CC2CCOCC2)cc1
CC(=O)NC(C)c1ccc(OC2CCN(c3ncc(C(c4ccccc4)(c4ccc(C)cc4)C(C)C)cn3)C2)cc1
Cc1ccc(C(=O)Nc2cc(C(=O)NCC3CC3)cn(C)c2=O)cc1C
COc1cc(Nc2ncnc(Nc3ccc(OC)cc3)n2)cc(OC)c1OC
CCCCCNC(=O)Nc1c(OCCCCn2cnc(-c3cccc(C#N)c3)c2)cccc1N(C)C
COc1ccc(-c2cc3c(N4CCOCC4C)n[nH]c3nc2-c2cnc(C)c(NC3CCCCC3)n2)cc1Cl
CCc1cccc2[nH]cc(C)c12
c1ccc(CNc2ncnc3oc(-c4cccc5ccccc45)c23)cc1
COc1ccc(NS(=O)(=O)c2ccc(-n3cccn3)cc2)cc1
CCc1cc(-c2cc(OC)c(COC)c(OC)c2)n(CCCOC)c(=O)c1
[C-]#[N+]c1cccc(C2CN3CCN(C(=O)Cc4nn(C(C)c5ccccc5)c(COC)c4F)CC3CO2)c1C
CC1(c2nnc(N=C(O)c3ncon3)s2)CN(CC(F)(F)CC(F)(F)CF)CCN(CC2CC2)C(CO)C1=O
CCOC(=O)c1cccc(NC(=O)NCCCCC#Cc2ccccc2)c1
CNc1ccc(Nc2cccc(-n3c(-c4cccc(C(F)(F)F)c4)c4ccccc43)c2)nc1
N=C(N)c1cccc(-n2nc(C(F)(F)F)cc2C(=O)Nc2ccc(-c3ccccc3S(N)(=O)=O)cc2)c1
CCOCCOc1ccc(C2C(C(=O)O)C(c3ccc4c(c3)OCO4)CN2CCC=CCCC(=O)O)cc1
CCC(C)Oc1ncnc2[nH]c3ccc(Cl)cc3c12
CC(C)c1cc(-c2ccc(=O)n(CC(N)(CCc3ccccc3)c3ccccc3)n2)ccc1O
Cc1ccc(-n2cnc3cc(-c4ccc(C#N)cc4)ccc32)c(C)c1
CN(C)c1ccc2nc(NC3CCC(N4CCCCC4C)C3)sc2c1
CCNC(=O)C(=O)N1CC(NS(=O)(=O)c2ccc(NC(=O)NC(CC)CC)c3ccccc3c2)CC12CC(=O)N(C)C2=O
CC(C)CCN(CC(O)C(Cc1ccccc1)NC(=O)OC1COC2OCCC12)C(=O)C(=O)NCc1ccccc1
O=C(Nc1ccsc1)c1c(O)cc(Cl)cc1Oc1ccc(F)cc1Cl
CC1CN(Cc2ccccc2)c2nc(Nc3c(Cl)ccnc3Cl)ccc2C(=O)N1
Fc1ccc(Oc2ccc(-c3nn(C4CCNCC4)c4c3-c3cccnc3N4)cc2)cc1
Cc1nc(-c2ccccc2)sc1C(=O)NCC1C2CCC(=O)C2C(c2ccc3c(c2)OCO3)=CC1C(=O)O
Nc1cnc(-c2ccc3ccccc3c2)cn1
COc1cc(OCc2ccc4c(ccn3)c(=O)n3cccc23)cc(OC)c1OC
Cc1ccccc1-n1c(Cn2nc(-c3ccc(N(C)C)c(Cl)c3)c3c(N)ncnc32)cnc1C
Cc1ccc(-c2cc(C(=O)N3CCOCC3)n(C)n2)cc1
Cc1nc(-c2nc(C)cn2-c2ccc(S(C)(=O)=O)cc2)c(C)o1
Cc1c(C#N)c(-c2cccc(Cl)c2)c(-c2ccccc2)n1C1CCCCC1
COc1ccc(Cc2[nH]nc(-c3ccc(S(=O)(=O)N(C)C)cc3)c2-c2ccc3ncnn3c2)cn1
COc1ccc(C2c3c(nn(C)c(=O)c3C)NC(c3cccnc3)CN(C3CCCC3)C2)c(C)c1
Cc1c(NC(=O)c2ccc(C(C)(C)C)c(NS(C)(=O)=O)c2)ccc(C(F)(F)F)c1Oc1c(C(F)F)cc(C(F)(F)F)c1
COCCC(c1ccc(C(O)=NC2(C)COC2)cc1)C1CCC(C(N)=NF)CC1
CC1(C)CC(CCNc2ccc(F)cc2)(c2ccccc2)CCO1
O=C(Nc1cccc(Cl)c1)c1cc(Cl)c(O)cc1NCc1ccccc1
NC(=O)c1cc(Nc2ccc(I)cc2F)nc(N=c2ccncc2O)n1
Cc1cc(O)ccc1-c1ccc2cc(NC(=O)C3CCCO3)ncc2c1
COc1ccc2ccc(C(c3ccc(Cl)cc3)n3ccnc3)cc2c1
O=C(Nc1ccc(Oc2ccccc2)cc1)c1cnn(-c2ccc(Cl)cc2Cl)c1
Nc1nc(N)c2cc(-c3cccc(Cl)c3)ccc2n1
CN1C(=O)CC(c2cccc(Cl)c2)C1C1Cc2ccc(CN3CCC4CCC3C4)cc2C1
O=C1CCc2cc(-c3cccnc3Cl)cc3c2N1CC3
Nc1ncnc(-c2cccnc2)c1C(=O)Nc1ccc(S(N)(=O)=O)cc1
CC(C)c1cn(-c2ccc(F)cc2)c(=O)n1Cc1ccc(-c2ccccc2-c2nn[nH]n2)s1
COCC(C)Oc1n[nH]c2cc(NC(O)=NC(C)c3ccc(F)cn3)ncc12
CCNC(=O)C1OC(n2cnc3c(NCc4cccc5ccccc45)ncnc32)C(O)C1O
Cc1sc2nc(N3CCC(N4CC(CF)CC4)CC3)nc(Nc3ccc(C#N)cc3)c2c1C
N=C(N)c1cccc(CC(NS(=O)(=O)c2cccc(OC(F)(F)F)c2)C(=O)N2CCC(C(=O)O)CC2)c1
COC1=NC(C)=C(C#N)C=C1Nc1ccc(S(=O)(=O)NC(C)(C)C#N)cc1
CC(OCN=C(O)c1cc(C#N)cc(-c2nc3ccccc3nc2N)c1)c1ccc(N2CCN(CC(C)(C)C)CC2)cc1
CCC1(C(=O)OCC)CC(c2ccccc2)c2cn(c(=O)c3ccccc3c2)c2ccccc21
O=C(c1cccnc1)c1ccccc1N1CCN(C(=O)c2ccc(F)cc2)CC1
CC1C(Nc2cc(-c3cncc(Cl)c3C#CCC(=O)O)ccn2)CC1
Cc1cc(C)cc(S(=O)(=O)c2c(C(=O)NC(C)c3ccns3)[nH]c3ccc(Cl)cc23)c1
Cc1nn(Cc2ccc3c(-c4ccc(Cl)cn4)c4c(cn3)OCO4)c(Cl)c2nn1C1CCC(N)CC1
CC(=O)c1c(C)c2cc(OCCCOc3ccc(CCCCCC(C)CC)cc3C)ccc2n1CC
Cc1ccc(N2CCN(CC(=O)N3CCS(=O)(=O)c4cccc5c4NCCC4=O)CC2)cc1C
CCCc1ccc(C(=O)c2cc3ccccc3cc2O)cc1
CC(C)n1c(=O)c(C(=O)NC2CC3(CNC3)C2)cc2ccccc21
CC(C)(O)C1CCN(S(=O)(=O)C2CC2c2ccc(N(C)C)nc2)CC1
COc1cc(C(=O)N(C2CCN(C(C)c3ccsc3)CC2)C(C(=O)NO)c2ccccc2)ccc1OCCNS(=O)(=O)c1ccccc1
CCS(=O)(=O)c1ccc(OC)c(-c2ccc(-n3c(-c4ccc(C(=O)O)c(F)c4)n[nH]c3=O)cc2Cl)c1
Cc1oc(-c2ccc(C(F)(F)F)cc2)nc1OC(=O)Nc1ccc(F)cc1Cl
CCOC(=O)c1cnc(Nc2c(Cl)cccc2Cl)c2sccc12
N#Cc1cc(S(=O)(=O)c2ccccc2)cc2c(O)cccc12
CC(C)C(C(=O)NO)N1CCC(c2ccc(F)cc2F)CC1
c1ncc(-c2[nH]c3ccc(C45C6CCC(CC4C6)C5)cc3nc2-c2cncc(F)c2)cn1
CS(=O)(=O)c1ccc(-c2cc3c(cn2)cnn3-c2cc[nH]c(=NC3CCCC3(F)F)c2)cc1
Cc1ccc(C)nc1-c1cc(C)cc(N(Cc2ccsc2)C(=O)c2ccc(O)cc2O)c1
CCc1cc(OC)cc(C)c1OC(C(=O)O)c1ccc(C)cc1
CC(=O)NC1CCC(c2nnc(C)c3c2Cc2ccc(Cl)cc2-3)CC1
CC1(C)OC(=O)N(C2CCC(CN3CCCC3)CC2)c2ccc(N=C(O)c3cccc4ccccc34)cc21
CCn1cc(C2=NCC(=O)N3CCc4c(cccc4OCCCOCc4ccccc4)C3=C2)cn1
Cc1ccc(NC(=O)N(C)CC(C)C)cc1Cl
Cc1cc(-c2nc(-c3ccc(CC(C)(C)O)c(Cl)c3)n3c2CCOC(C)C3)cc(C)n1
Cc1cc(-c2cn(Cc3ccc(F)cc3F)c(=O)c3cnc(NC4CCC(CO)CC4)nc32)ccc1F
C1=C(c2ccc(Cl)cc2)CC(c2ccccc2)=C(c2ccccc2)C1
Cc1cccn(-c2ccc(C(=O)N3CCN(Cc4ccc(C(F)(F)F)cc4)CC3)c(F)c2)c1=O
CC(C)CC(NC(=O)NCC(F)(F)F)C(=O)N1CCN(C2CCC(O)(c3ccc(Cl)cc3)CC2)CC1C
Cc1c(Cl)cccc1CC(c1ccc(OCCN(C)C)cc1)N1CCCC1
CCC(C)C(C(=O)NC(C(=O)N1CCCCC1C(=O)O)C(C)(C)C
N#Cc1cncc(-c2ccc(C3(c4nc5ccc(Cl)cc5[nH]4)CC3)c(C3CC3)n2)c1
COc1ccc(-c2ccc(S(=O)(=O)N3CCN(C)CC3)cc2)nc1
CCCCNC(=O)c1ccc2cc(OCC)ccc2n1
Cc1cc(C(=O)Nc2cc(C(N)=O)nc(C(C)(C)C)c2)n(CC(=O)NC(C(=O)NC)C(C)C)c1
COc1cc(C#N)ccc1-c1c(F)cnc(Nc2ccc(N3CCOCC3)cc2)c1F
CCCCCOC(=O)Nc1cccc(-c2ccc(CC(C)NCC(O)c3ccc(O)c4[nH]ncc34)cc2)c1
N=C(NCCCc1ccc(Cl)cc1)c1n[nH]c2c(F)c(F)ccc12
COc1cc(-c2cc(Cl)c3ncnc(Nc4cccc(F)c4)c3c2)ccc1O
O=C(NO)c1cnc(NC2(c3ccccc3)CCCN(c3nc4c(s3)CCCC4)CC2)nc1
CCCN(C)C(=O)C(C)NC(=O)C1CCC(c2ccccc2)N1C(=O)C(N)C(c1ccccc1)c1ccccc1
CCCc1c(Cc2ccc(-c3ccccc3-c3nc(=O)o[nH]3)cc2)c(=O)n(C2CCCCC2)c2ncnn12
Cc1ccc(C2=C(C(N)=O)C(c3ccc(OCCCCCCC(=O)O)cc3)(c3ccc(Br)cc3)OC2=O)cc1
Cc1cn(-c2cc(F)c(NC(C)C)c(C(F)(F)F)c2)c(C)c1
CCCCc1noc(C2CN=C(O)CS2)n1
COc1ccc(N2C(=O)C(=NNc3ccc4cnccc4c3)N=C2c2ccccn2)c(OC)c1
Cc1cncc(-c2cc(OCc3cc(C(=O)N4CCCCC4C(=O)O)ccc3C)ccc2OC2CC3COC2)c1
CC(C)CN(Cc1ccc(N2CCN(Cc3ccccc3OC(F)(F)F)CC2)cc1)S(=O)(=O)Cc1ccccc1
CC(C)CC1CN(c2nc(N(C)C)n(-c3ccc(C(C)C)cc3)c3ccc(O)cc23)CCN1
O=C(Cc1coc(C(Nc2cccc(CC(F)(F)C(F)F)c2)c2nc3ccccc3s2)n1)N1CCN(C2CC2)CC1
Cc1ccc(CCC(=O)Nc2ccc(CCNc3ncnc4oc(NC(C)c5ccccc5)nc34)cc2Cl)cc1
Cc1cnc(C)nc1-c1ccc2c(c1)CCn1c-2cc(OCC2COCCO2)nc1=O
CCc1ncnc(-c2ccc(C(=O)N(C)C)c(C)c2)c1C#Cc1ccc(N)nc1
COc1nc(-c2ccc(-c3ccccc3C)cn2)cc(OCC2CN(c3ccnc(OC(F)(F)F)c3)C2)n1
CC1CN(CC(=O)N2CC(C)(C)c3ncc(C(C)(C)C)cc32)C(=O)N1C1CCC1
Cc1ccc(C(=O)N2CCCC2CCc2cc(-n3ncc(C)c3NCCCN3CCOCC3)ccc2O2)c(C)n1
CN(C)CC(=O)N1CC2C(=C2c2ccc(F)cc2F)c2cn(-c3ccccc3)cc(=O)c21
CC1CN(C(=O)c2cc(CSc3nnc(=O)[nH]3)ccc2Cl)CCN1C(=O)N1CCN(C(C)=O)CC1
Cc1c(Cl)cccc1-c1nnc(SCC(O)CN2CC3(CC3)C2(C)C)nc1CN(C)Cc1ccccc1
FC(F)(F)c1ccc(COC2CC3C(O2)C(=O)Nc2nc(-c3cccc(C(F)(F)F)c3)cc3[nH]ncc24)cc1
c1ccc(-c2cnc3[nH]cc(-c4cnn(C5CCNCC5)c4)c3c2)cc1
Cc1ccc(S(=O)(=O)N(CC(C)C)C(CCCc2ccccc2)C(=O)O)cc1
COc1ccccc1OCC1CN(CCc2ccn(-c3ccccc3)c2)CCO1
CN(C)c1ccc(-c2ccc(N3CCC(N4CCOCC4)C3)nc2)cc1
CCCn1cc(C(F)(F)F)cn1
Nc1ncc(C2CCN(C3C(=O)OCc4c(Cl)cc(Cl)cc4C3=O)CC2)cc1F
COc1ccc2ccc(-c3ccc(C(O)CN4CCCC4C)cc3)cc2c1
CC(C)N1CCC(n2cc(N=C(O)c3cnn4cccnc34)c(-c3cc(Cl)ccc3OC(F)F)n2)CC1
CN(C(=O)c1ccc(-c2ccc(CN3CC(O)C(CC#N)C3=O)cc2)cc1)C1CCCCC1
CCCCCCCN1CCC2(C)Cc3c(cccc3C2=O)C(C(=O)OCC(C(C)C)C(C)CC)C1
Cc1cc(N2CCC(C)(N(CC)S(C)(=O)=O)CC2)c2ccncc2c1
CN1CCC=C(c2cn3cccc4c3nc(Nc4ccc5c(c3)CCC5CCN4C)n2)C1
CCNC(=O)Nc1nc2cc(-c3cccnc3)c(=O)n(C3CCCC3)c2o1
Nc1ncccc1-c1nnc(Oc2ccc3c(c2)CCC3)o1
Cc1cc(-c2cc(OC3CC4CCC3C4)c3cc4c(cc23)OCO4)cc(C)n1
COc1ccc2c(c1)-c1c(c(=O)c3cnc(Nc4ccccc4NC(=O)Nc4ccccc4)cc3[nH]1)CC2
COc1cc2c(cc1OCCC(C)C)-c1[nH]c3ccc(C#N)cc3c1C2=O
CC(F)(F)c1ccc(-c2nc3cc(-n4ccc(-c5cnn(C)n5)c4)nc(N)c3[nH]2)cc1
Cc1ccc(C(=O)Nc2cc(C(C)(C)C)on2)nc1
CCC(Oc1nc(-c2ccc(Cl)cc2)cc(=O)n(CC(C)C)c1Cl)c1ccc(C#N)cc1F
CN(C(=O)c1cc2[nH]cc(NC(=O)c3ccc(Cl)cc3)cc2s1)c1ccncc1
CC(C)n1cc(CN(C(=O)C2CNCCN2c2ccc3c(c2)C(=O)NC(C)(C)C3)C2CC2)c2ccccc21
COc1ccc(CCn2c(N3CCC4(CN(C(=O)c5ccccc5)CC4)C3=O)nc3ccccc32)cc1OC
CCNc1ccc(-c2cc(-c3ccc5c(n(C)c4)CCNC5=O)ccc3C(F)(F)F)cc2nc(Nc2ncccc2C)n1
O=C(O)C(C=Cc1ccccc1)NS(=O)(=O)c1ccc2c(c1)C(=O)CCO2
CON=CCN(CCN1CCN(c2cccc3ccccc23)CC1)c1c(C)nc2ncccn12
CC(C)c1cc(COc2ccc(OCCN3CCCC3)cc2)c2c(c1)C(=NO)CC2
Cc1ccc(-n2nc(C3CCN(S(C)(=O)=O)CC3)cc2N=C(O)c2cnn3cccnc23)nc1
Nc1nc(O)c2c(ccc3[nH]c(Oc4c(F)cccc4Cl)nc32)n1
CC(=O)c1cnc(Nc2ccc(OC(C)C(C)C)cc2)nc1Nc1cc(C2CC2)ncn1
CCCCCC=CCC=CCC=CC=CCC=CCC=CCCC(=O)NCC
O=C1CCc2ccc(C#Cc3cccc(F)c3)nc2N1
CNC(=NC#N)NCCc1cccc(-c2cccc(C(=O)N3CCC4(CCNC4=O)Cc4cnc(N)nc44C3)n2)c1
COC(=O)c1cc(C)cc(CSc2c(-c3cccc(C(F)(F)F)c3)nc(C)n2)c1
Cc1cc(OCC=CC2C(C)(C)CCCC2C=C2C(=O)OC2C(=O)C=CC3(C)C(=C)CCC23C)ccc1Cl
CC(C)NC(=O)c1ccc(NC(=O)N2Cc3ccc(F)cc3C2)cc1
N=C(N)N1N=C(c2cc(Cl)cc(Cc3ccc(Cl)cc3Cl)c2)N=C1O
CC(C)CC(C(O)C(Cc1ccccc1)NC(=O)c1cccc(Cl)c1)N1Cc2ccccc2CC1(O)c1ccccc1
O=C(NN1CCN(Cc2ccccc2)CC1)c1ccc(F)cc1
CC(=O)N1CC(C)N(Cc2ccc(C#CCC(C)(O)c3nccc(N4CCCC4=O)c3s[nH]3)cc2)C1=O
CC1NC(=O)c2[nH]c(-c3ccnc(OC4CCCC4)n3)nc21
CCCc1nnc(C(C)NC(=O)C(CCCCNCC(=O)(c2ccccc2C(C)=O)NC(=O)c2cccc(C(C)=O)c2)C(C)(C)C)o1
COC(=O)NC(C(=O)NC(C(=O)NC1CCCCC1)C(CCS)C(=O)O)C(C)C
CS(=O)(=O)c1ccccc1C#Cc1ccn2nc(C3CC3)c(N3CCS(=O)(=O)CC3)nc12
CN(C(=O)c1ccn[nH]1)c1cccc(-c2cnn(C)c2)c1
N#Cc1cc(F)cc(Cl)c1CN1CCN(C(=O)OCc2ccccc2)CC1
NS(=O)(=O)c1nn(Cc2ccccc2-n2cccn2)c2cnccc12
COc1ccc(NC(=O)Nc2ccc(-c3cccc4c(-c4ccc(CC(F)(F)F)cc4)no3)cc2)cc1OC
Cc1nc2ccc(Oc3cccc(C4(C(=O)O)CCO4)c3)cc2s1
CN1CCN(C2=Nc3cc(Cl)ccc3N(c3ccccc3)c3ccccc32)CC1
Cc1ccc(C)nc1C(=O)Nc1cnc(Cn2nnc3ncccc3c2=O)cn1
CC(C)Nc1nc(-c2ccc(-c3ccccc3S(=O)(=O)NCCN)cc2)nc2ncn(C)c12
OCC1OC(c2ccc(Cl)c(Cc3ccc4c(c3)OCO4)c2)C(O)C(O)C1O
O=C(Nc1ccnc(Cl)c1)NC(Cc1ccccc1)C(=O)N1CCOC1
CN1CC(NS(=O)(=O)c2cccc(CS(C)(=O)=O)c2)CC1C(=O)NO
CCc1c(C)n(Cc2ccccc2)c2ccc(NC(=O)NC3CCCCC3)cc12
CC(Nc1nccc(-n2sc(O)c(OC(F)F)c2)n1)c1ccc(Cl)cc1
NCC1(C(=O)NC(Cc2csc(Br)n2)C(=O)N2CCC3(CCNC3=O)CC2)CCC(N=CO)CC1
CC1CN(C(=O)C2CN(C(C)(C)C)CC2c2ccc(F)cc2F)CCO1
O=C(c1c(F)ccc(F)c1F)N1CCC(CNc2ncc(Cl)cn2)(c2ncccc2C(F)(F)F)CC1
Cc1cnc(-c2cc(N3CCC(F)CC3)n3nc(C)nc3c2)o1
COc1cc(C)cc(-c2c(C)c(I)nc(NC(C)c3ccc(C4CC(=O)N(C)C4)cc3)n2C)c1
Cc1ccc(-c2ccc3nc(C(C(=O)NCCS(N)(=O)=O)S(C)(=O)=O)oc3c2)cc1
CC(C)Oc1ccc(S(=O)(=O)N2CC3CCC(C2)N3CC(=O)N2CC(c3ccc(C#N)cc3)CC2)cc1
COC(=O)C(C)(C)Oc1nc(NCc2ccccc2)nc2sc3c(c12)CCN(c1c(C)cccc1C)CC3
O=C(O)c1ccc2c(c1)nc(Nc1cccc(Cl)c1)c1nc(N3CCCCC3)ncc12
NS(=O)(=O)c1cc(F)c(-n2nc(Cl)cc2-c2ccc(NC(=O)Nc3ccccc3)cc2)cc1F
C=CCc1c(-c2ccccc2)c(-c2ccccc2)nc2c1OC(C(=O)O)CCC2
Cn1ncc(C(=O)NCC2CCN(Cc3nc(CF)on3)CC2)cc1-c1nc(C)[nH]c(=O)c1Cl
COc1cc(C(=O)NC2CCN(C)CC2)ccc1Nc1ncc(C(F)(F)F)c(NC)n1
N=C(N)c1ccc2[nH]cc(C(Cc3ccccn3)(c3ccccc3)C(O)=NCc3ccc(Cl)cc3)c2c1
COc1cc2c(cc1OC)C1=NOC(CN3CCN(Cc4ccc(F)cc4)C(C)C3)C1CO2
CCN(CC)c1ccc(OC)c2nc(C(=O)Nc3cc(CN4CCN(C)CC4)ccc3C(=O)O)c(O)cc12
[C-]#[N+]c1c(F)ccc(C2CN3CCN(C(=O)C4CCc5nc(-n6cnnn6)nc54)CC3CO2)c1C
CN(CCC(=O)NCCCCCCNc1c2c(nc3ccccc13)CCCC2)Cc1ccccc1
Cc1c(Cl)cccc1-n1c(Cn2nc(C)cc2C)cn2cc(C(=O)NCc3ccc(Br)cc3)ccc12
NC(CC(=O)N1CCn2nc(C(F)(F)F)nc2C1Cc1cc(F)c(F)cc1F)Cc1cc(F)c(F)cc1F
COc1c(OC(C)=O)c(F)cc(Br)c1NC(=O)NC1(c2cc(F)cc(F)c2)CCCC1
CC(C)C1CCC=C(C(=O)O)C1C(C)(C)CCC(CC1CCCC1)C(=O)OCC1c2ccccc2C(C)(C)C1O
COc1ccc(C(=O)Nc2cc(-c3ccncc3)ccc2C(=O)Nc2ccc(CN3CCCC3)cn2)cc1
Cn1ccc2ccc(S(=O)(=O)c3ccc4c(c3)NC(=O)CO4)cc21
CC(Oc1nc(N)c(NC2CCCC2(F)F)nc1C(=O)N=c1cnn2cccnc26=O)cc1Cl
CC(C)C(O)C(=O)NC1CCC(CCN2CCC(c3csc(Cl)c3C(=O)N3CCCC3)CC2)CC1
OCC12CC3CC(CC(CCN3CC4CC5CCC(C4)N4C3c3cccc(C(F)(F)F)c3)CC3)C1C2
O=C(CCn1cnc(Cc2ccccc2)c1)Nc1cccc(-c2csc(O)n2)c1
Cc1ccc(C(=O)NNC(=O)c2ccc(-c3cnc(N4CC(C)C(F)(F)C4)cn3)cc2)cn1
C=CCN1CCC2=C(CCCC3C(F)(F)CCC2N3C)C1
CSc1cnc(-c2ccc(C3CC3N)cc2)nc1C(N)=O
Cc1oc(-c2cccc(O)c2)nc1CCOc1ccc(S(=O)(=O)N2CC(C#N)C2)cc1
COC(=O)C1=C(C)NC2=C(C1c1ccccc1F)C2Nc1cccc(C(=O)O)n1
N#Cc1ccc(-c2cccc(N3CC4(CNC4=O)C3)c2)[nH]1
CCCCC1(Cc2ccc(OC(F)(F)F)cc2)C(=O)Nc2ccc(Cl)nc21
CC(CO)NS(=O)(=O)c1cnccc1N=c1[nH]c(Nc2cccc(C#N)c2)c2ncn(C(C)(C)C)c2c1C(F)(F)F
COc1ccc2c(S(C)(=O)=O)cnc(-c3cc(C)[nH]c3C)c2c1
Cn1ncc(NC(=O)c2ccc3nc(Oc4ccc5ccccc5c4)[nH]c3c2)c(Cl)n1
CCC(C)C(NC(=O)c1cccc(Cl)c1)C(=O)N1CCC(N2CCCCC2=O)CC1
Cc1cc(C(Nc2nccc(C(F)(F)F)n2)C(C)O)ccc1Cl
COC(=O)C(C)(C)Cn1c(O)nc(=Nc2ccc(OC(C)C)c(C)n2)n(Cc2ccc(Cl)cc2)c1=O
CCOC(=O)c1ccccc1-c1ccccc1OCC1CCNCC1
COc1ccc(C2CC2COc2nc(C)ncc2-c2ccc(S(C)(=O)=O)cn2)nc1
CC(C(=O)NCc1ccc(C(F)(F)F)cc1SCc1ccccc1Cl)c1ccc(NS(C)(=O)=O)c(F)c1
NC(=O)c1cccc2[nH]c(C3CC(CNS(=O)(=O)c4cccc5c(Cl)cccc45)C3O)nc12
CC(O)(CSc1ccc(F)cc1)C(=O)Nc1cc(C(=O)C(F)(F)F)cc(-c2nc3ccc(Cl)cc3[nH]2)c1
Cc1ccc(-c2ccc(C(=O)NCCc3ccc(F)cn3)cc2)cc1
COc1ccc2c(c1)CCC1(COC(N)=O)C(=O)N(Cc3cccc(Cl)c3)C1c1ccccc1O2
CC(=O)N1CCN(C2CC(c3ccc(Cl)c(Cl)c3)=NC(C(=O)N3CC(C)(C)c4ccccc34)C2)CC1
CS(=O)(=O)N1CCc2c(c(-c3ccc(F)c(C#N)c3)nn2C2c3cccc(-c4cn[nH]c4)c3CC2)C1
CCC(CC)C(=O)c1cnn(CC(C)(C)O)c1Cc1ccccc1
CCCCCCC(C(=O)NO)S(=O)(=O)c1ccc(OC)cc1
Cc1c(Nc2c(C#N)cncc2C=Cc2cccc(S(=O)(=O)N3CCCCC3)c2)ccc2[nH]ccc12
COC(=O)C1(c2ccc(F)cc2)CC1CN
N=C(O)c1cc(NC(=O)c2cc(-c3nnc(SCC(F)(F)F)c4ncn(C5CC5)c34)cs2)ccc1F
CCCCc1c(CC)n(Cc2ccc(-c3ccccc3-c3nn[nH]n3)cc2)c2ccc(OC)cc12
CCn1nc(=NC(=O)c2ccc(C#N)cc2)sc1NCc1cccc(N(C)C(=O)Oc2cccc(C#N)c2)c1
CN1CCn2cc(CN(c3ccc(Cl)c(C(F)(F)F)c3)S(=O)(=O)CC3CCCO3)ccc2C1=O
CN(Cc1ccccc1)C(=O)N1CCC(c2ccc(I)cc2)CC1
O=C(O)CCc1sc(Cn2ccc3ccccc32)nc1-c1ccc(Cl)cc1
C=Cc1ccc(N2CCN(CCC(C(C)C)c3ccc(Br)cc3)CC2=O)cc1
CC(C)Cn1c(=O)c2c(nc(C=Cc3ccc(OC(F)(F)F)cc3)n2C)n(C)c1=O
CC(C)c1cc(NC(S)=NCCOc2ccc(F)cc2Cl)n(-c2ccccc2)n1
COc1cccc2ccc(CN3CCN(CCc4ccc(F)cc4)CC3)cc12
Cc1c(Oc2ccccc2NS(C)(=O)=O)ncnc1OC1CC2CCC1C2
CC(NC(=O)NCc1nnc(C)o1)c1cc(Cl)ccc1-c1ccc(Cl)cc1
COc1cc(OCC2Oc3ccc(O)cc3O2)ccc1-c1ccc(C)nc1
CC1CN(Cc2ccncc2)c2ccc(S(=O)(=O)N3CCCC3COc3cccnc3OC3CCCC3)cc2C(N)=N1
COC(=O)Nc1cccc(Nc2ncc(C)c(CCCCC(C)C(=O)O)n2)c1
CS(=O)(=O)NCCCNc1nccc2ccc(OC3CCN(CC(F)F)C3)cc12
COC12CCC3(CC1CN=C(O)CCc1ccccc1)C1Cc4ccc(O)c5c4C3(CCN1CC1CC1)C2O5
COc1ccc(C(Cc2cc[n+]([O-])cc2)c2ccc(OC)c(OC)c2)cc1
NC(=O)c1ccc(NC(=O)N2CCCC2)cc1
CCC(C)Nc1cc(-n2ncc3cc(Cl)cnc32)ncc1C(O)=NCCCN1CCC(C)C1
O=C(NC1CCC(CS(=O)(=O)c2ccccc2)C1)c1ccc(F)cc1
CCn1cnc(-c2ccnc(Nc3ccc(Cl)c(C(=O)Nc4c(Cl)cccc4Cl)c3)n2)c1
Cc1nc(N)nc2c1cc(-c1cnc3[nH]ccc3n1)cn2C1CCC(O)CC1
N#Cc1ccc(C(=O)N2CCCC(c3cccc(C(=O)O)c3)C2)cc1
CSCC(=O)Nc1ccc(C(SCC(=O)N2CCC(N(Cc3ccccn3)C3(C(F)(F)F)CC3)CC2)C(=O)O)cc1
c1ccc(CCCc2ccccc2)cc1
CN1CCC23CCN(Cc4ccc(NS(=O)(=O)c5cn(-c6ccco6)c5)cc3OCC(S(=O)(=O)CC(=O)O)C4)CC2C1
CN1C(=O)C(C)(C)c2cc(COC(=O)Nc3cccc(C#Cc4cccnc4)c3)ccc21
CC(C)CN(Cc1ccc(N2CCC(N(C)C)CC2)cc1)S(=O)(=O)Cc1ccccc1
CCn1c(-c2cccc(NC(=O)c3ccc(C(O)c4ccccc4)cc3)c2)nnc1-c1ccc(OC)cc1
CNc1nc(Nc2ccc(C3CCC3)cc2Cl)ncc1C(F)(F)F
N=C(N)N1CCCC(COC(=O)C2CCCCCC2)(N2CCCCC2)C1=O
O=C(Nc1cnc2[nH]c(CN3CCCC4(CCNC4=O)CC3)cc2c1)c1ccccc1
COCCNCC(C(=O)NO)c1ccccc1
CC1(c2cc(NC(=O)c3ccc(C(F)(F)F)cn3)ccc2F)N=C(N)OCC1(F)F
CC(C)(C)CN1CCC2(CC1)C(=O)N(c1ccc(C#N)c(F)c1)c1ccccc12
COc1cc(COc2ccc(F)c(F)c2)c(F)cc1-n1c(=O)ccc2ccc(F)cc21
O=C(c1ccc(O)cc1O)N(Cc1ccccc1)c1ccc(Cl)cc1
CC(C)N(C(=O)C1CCC2C3CCC4=CC(=O)CCC4=C3C1C=CC2OC1CC1)C1CCN(C1CC1)C2
NC1(C(N)=O)Cc2scc(S(=O)(=O)N3CCCC3c3ccc(F)cc3)c2C1
NC1CCC(Cn2ncc3c(NC4CC4)nc(-n4ccnc4)nc32)CCC1
Cc1cccc(C)c1CNC(=O)c1ccc(Br)cc1
COCCOc1cccc(-c2ncc(C(=O)N3CCC(N4CCC5(CC5)CC4)CC3)c(C)n2C)c1
Cc1cccc(C2=C(c3ccc(S(C)(=O)=O)cc3)C(C)(C)Oc3ccc(OCC(F)(F)F)cc32)c1
Cc1ccc2c3c(nccc3c1)OCCC=2c1ccc(O)c(O)c1CC(=O)O
CCN(CC)c1ccc(N2CCC(CNC(=O)c3cccc(-n4nc(C(C)C)c5ccc(Cl)cc54)c3)CC2)nc1
O=C(O)Cc1nn(Cc2nc3c(F)cc(F)c(F)c3s2)c(=O)c2ccccc12
COc1cc(C(F)F)ccc1-c1ncnc2cc(S(=O)(=O)Nc3nccs3)ccc12
COc1c(NN2CCN(C)CC2)ccc2cc(-c3c(Cl)cc(S(C)(=O)=O)c4[nH]cnc34)oc12
O=c1ccc2ccc(-c3cccc(O)c3)cc2o1
O=C1NC(=O)C2(CC=Cc3ccccc32)N1
Cn1cc(-c2cc(S(C)(=O)=O)ccc2Oc2ccc3c(c2)CC(NC2CCOCC2)CC3)c2ccccc21
C=CCn1c(=O)c2c(nc3n2CCNCC3)n(CC)c1=O
CCN(c1cccc(N2CCC(O)CC2)c1)S(=O)(=O)c1cc([N+](=O)[O-])ccc1OC(F)F
NC(=O)c1cccc2c1CC(C1CCC1)CC2
CC(C)n1cc(C(=O)c2cncc(NC(=O)c3csc(N)n3)c2)c2cnccc21
COc1ccc(C=Cc2ccccc2C=Cc2ccc(C=CC(=O)NO)c(O)c2)cc1OC
O=C1c2ccccc2C2CCCC21N1CCN(c2ccccn2)CC1
CS(=O)(=O)Nc1cc(C(O)CNCCCCCCc2ccc(CCCC(=O)NO)cc2)ccc1N1CCN(S(C)(=O)=O)CC1
COc1ccc(N2CCN(Cc3ccc(Cl)cc3)C2=O)cc1OC1CCCC1
CC1(C2CCCCC2)CS(=O)(=O)CC(Oc2cccc(C(=O)N3CCCCC3)c2)C1
N#Cc1ccccc1-c1ccccc1-c1ccc(-c2cnn(Cc3ccc(Cl)c(Br)c3)n2)cc1
O=C(NCC(O)c1ccccc1)c1cc(Cl)ccc1Cl
CS(=O)(=O)NCC1CCC(c2nccnc2OC2CC(NS(=O)(=O)c3ccccc3F)C2)CC1
CCC1=C(c2ccccc2)CCC(C)C1=O
CC1CN(C(=O)OC2CC3CCC2N3C(=O)c2cccc(F)c2)CCCN1C(=O)C1(F)CCNC1
COc1cccc(C=NNS(=O)(=O)c2cc(Br)ccc2OC)c1O
OCC1OC(c2cc(Cc3nnc(O)c4c3Nc3ccc(C4CNCCO4)cc3)ccc2OCCOC2CCCC2)C(O)C(O)C1OC1(CO)CC=CC1
CC(=O)Nc1cccc(Nc2nc(-c3ccccc3OCCNCc3ccccc3)nc3c(C)csc23)c1
CCC(Oc1cnc(-c2cncc(C)c2)cn1)C(=O)Nc1ccnc(Nc2cccc(C(=O)N3CCN(C)CC3)c2)n1
O=C(OCCCN1CCC(c2ccccc2)CC1)c1ccc2ccccc2c1
COc1cc(OC)cc(-c2cc3nccc(-c4ccn(CC)c4)c3cn2)c1
COc1ccc(-c2cc3c(NC(C)c4cccc([N+](=O)[O-])c4)c(C#N)cnn3n2)cc1CO
O=C(CCc1ccccc1)c1ccccc1CNCCc1ccccc1
CC(C)(C)c1ccc(C(=O)Nc2cc(-c3ccc(C(=O)O)cc3)n[nH]2)c(Cl)c1
O=C1c2ccccc2Sc2ccccc2N1CCCN1CCCCCC1
CCn1c(C)nc2c1-c1nc(N)n(Cc3cccc(Cl)c3)n1
c1cc(-c2ccc3c(c2)CCNCC3)ccc1CCN1CCN(C2CCCC2)CC1
CCCCN1CCN(C(C)C(=O)NCc2ccc(C(F)(F)F)cc2)CC1
Cc1ccccc1C(CC(=O)O)NC(=O)c1cn(C)c(=O)c2ccc(F)cc12
CCCCNC(=O)c1ccc(Oc2nccc(-c3ccc(CN(C)C4CCOC4)nc3)n2)cc1
COc1cc(OCc2ccccc2)cc2ccc(S(=O)(=O)NCc3ccc(C(=O)NCCNC(=O)Nc4ccc(CC(=O)O)cc4)cc3)cc12
CC1=CCC2CCc3nc4cc(CC(=O)NC(C)(C)C)ccc4nc-3N(C)C12
CCCCCC1(Cc2ccc(O)cc2)CS(=O)(=O)C(C(=O)NCc2cccc(C(=O)O)c2)C(=O)N1C
COc1cc(CN(CCO)c2ccc(C3CCN(S(C)(=O)=O)CC3)cc2)cc(OC)c1
Cc1c(F)cccc1C(=O)Nc1ccc(Cn2cc(C(=O)O)cn2)cc1
NC1CCN(C2CCC(N3CC(CN4CCCS(=O)(=O)c4ccc5c(c4Cl)OCO5)C3=O)CC2)CC1
COc1ccc2[nH]cc(CCCn3cc(N=C(O)c4ncoc4-c4cccc(Cl)c4)cn3)c2c1
OC1CCC(Nc2cnn3sc(-c4cccc(Cl)c4)cc23)CC1
O=C1C2C=Cc3oc(-c4ccc(C(F)(F)F)cc4)c4C3N2C(=O)CN1C(=O)Nc1ccc(-c2cccnc2)cn1
O=C(NO)c1nccnc1Nc1nc2ccccc2s1
O=C(c1nccc(CN2CCC(C(=O)O)C2)n1)N1CCC(n2c(=O)[nH]c3ccccc32)CC1
CCn1cc2c(cc(Nc3ccc(C(F)(F)CC)cc3)n1)CN(c1ncccc1C)CC2
O=C(O)CCCCc1ncc2c(Nc3ccc4[nH]ccc4c3)c3ccccc3n12
O=C(O)Cc1cnc(Oc2ccc3c(c2)C2(CO3)C2C(C2)C(=O)N3)nc1
NC(CNc1nc(N)nc(NCCc2cccc(F)c2)n1)Cc1cccc(C(F)(F)F)c1F
Cc1ccnc(OC2CCC(NC(=O)C3CCCN3C(=O)OCc3ccccc3)CC2)c1
COc1cc(C(C)NCC(O)c2ccc(O)c(NS(=O)(=O)c3ccc(O)cc3)c2)cc(OC)c1
CCCn1c(=O)c2nc(-c3cccs3)[nH]c2n(CCCC)c1=O
COc1nc(N2CCc3cccc(COc4cncnc4C4CC4)c3C2)cc(-n2nc(C)nc2C)n1
O=C(C1C(=O)N(Cc2ccccc2F)c2ccccc2C1=O)N1CC(CN2CCCC2)c2ccccc21
CN(C)CCCCn1cc(S(=O)(=O)c2ccccc2)c2cccnc21
CC(=O)OC(C)c1c[nH]c(C(Cc2ccccc2)CC(O)C(Cc2ccccc2)NC(=O)OC2CCCS(=O)(=O)C2)n1
CCN(CC)C(=O)C1CC1C(=O)NC(Cc1ccccc1)C(=O)c1cccc(C(F)(F)F)c1
CCC(C)Nc1nc(C)nc2c1n(C)c(=O)c(=O)n2-c1c(C)cc(C)cc1C
Cc1cccc(Cl)c1-c1cccc(COc2ccc3c(=O)c4cc(O)ccc4oc3c2)c1
CNC(=O)Nc1cnc2ncnc(Nc3cc(C(=O)Nc4cc(C(=O)O)ccc4F)ccc3C)c2c1C(C)C
CCn1nc2c(c1-c1ccccc1)-c1nc(C)ccc1CN2
CC(C)(C)c1cc(NC(=O)C2CCC3CCC2N3C2CCCCC2)cc(C(C)(C)C)c1
CC1=CC(C)(C)Nc2ccc3c(c21)C(c1cccc(Br)c1)Oc1ccccc1-3
Cc1ccc(-c2cc(C(=N)O)ccc2OCc2cccs2)cc1
NS(=O)(=O)c1cc(NC(=O)C(F)(F)C(F)(F)C(F)(F)C(F)(F)C(F)(F)C(F)(F)C(F)(F)C(F)(F)F)cc(C(F)(F)F)c1
O=C1CC(NS(=O)(=O)c2ccc3ccccc3c2)CC=Cc2ccccc21
CN(C)c1ccc(C(=O)O)cc1
NS(=O)(=O)c1ccncc1Oc1ccc(NCc2ccccc2Br)cc1
Cc1n[nH]c(=O)n([N+]=CCOC2CCCCC2)c1C#N
C[n+]1ccc(CC2CN=C(c3ccc(Cl)s3)N2)c(Cl)c1
CCCCN(C=S)c1cc(C)c(C)cc1CC(O)CN1C(=O)CN(c2cccc(Cl)c2Cl)CC1=O
Cc1cc(Cl)cnc1-c1nc2cc(NC(C)c3ccc([N+](=O)[O-])c(Cl)c3)ccn2n1
O=C(Nc1ccc(Oc2ccncc2)cc1)c1ccc(Br)cc1
O=C(O)c1cccc(-c2ccc(Br)cc2)c1O
COc1cc2ncc(C#N)c(Nc3cccc(Br)c3)c2cc1NC(=O)C=CCl
Cc1ccc(CNCC(C)C(O)C(=O)N2CCCCC2c2ccc(C)cc2)cc1
CS(=O)(=O)Nc1ccc(-c2cc(F)ccc2Cn2cncn2)cc1
CC1(C)Cc2cc(C(=O)NCc3cn(C(=O)N4CCCCC4)c4ccccc34)cc3cnn4c2C1
CC(C)C(=O)NC1CCC(CN=c2ccc3ncc(-c4cccc(Cl)c4)n3[nH]2)C(C)(C)C1
Cn1c(Nc2c(F)ccc(I)c2Cl)nc2cc(C(=O)N3CCC(N4CCCC4)CC3)c(N3CCOCC3)cc21
O=C(Nc1sc2c(c1=O)CCC(C1ccccc1)CC2)c1ccccc1F
CNC(=O)Nc1ccc2ncnc(Nc3cccc(Br)c3)c2c1
CCCC(C(=O)NO)N(CC(Cc1cccnc1)NCC(=O)O)S(=O)(=O)c1ccc(-c2ccccc2)cc1
Cc1ccccc1N1CCN(CCCN2C(=O)C3C4CCC(C3)N4C(C)CCCc2cn3cc(Br)cc23)CC1
CCc1sc(=O)n(C)c1Cc1ccc(-c2cc(F)ccc2C(F)(F)F)cc1
CCN1CC(C)(C)Oc2nc(N3CC4CCC(C3)O4)nc(-c3ccc(NC(O)=Nc4ccc(OC)nc4)c(F)c3)c2C1=O
CCCOc1cncc(-c2cc(C)n(Cc3c(F)cccc3F)c(=O)n2CC)c1
Cc1cc(C=Cc2c[nH]c3ncccc23)c(-c2ccccc2)o1
Cn1cc(CCOc2ccc3nc(C(C(=O)NC4CC4)c4ccc5cc6c(c52)C(C3)CO55)c(=O)n3C)c2ccccc21
Oc1ccc(-c2ccc(CN3CCc4ccc(Cl)cc4C3=O)cc2)cc1
C[S+](O)c1ccccc1-c1cccc(N2CCC(N3C(=O)c4ccc(Cl)cc4NC(=O)C(C)(C)C4C)CC2=O)c1
CCCCOc1ccc(C(=O)NN2CCCC(Cc3c[nH]cn3)C2C(N)=O)cc1
CC(C)(C)c1cc(NC(=O)C2CCC2NC(=O)C=Cc2cccc(F)c2)no1
COc1ccc(S(=O)(=O)N(C)C2CCN(CCC3=CCC4C=CCC4C3)C2=O)cc1
N=C(Nc1ccc(F)cc1)c1cc(-c2cccc(Cl)c2)n[nH]n1
COc1ccc(C(C)NCC(C(=O)NO)c2ccccc2)cc1
COc1ccc(-c2ccc3c(N4CCOCC4C)nc(-c4cnc(N)nc4)nc3n2)cc1CO
COc1ncc(Cl)cc1-c1c[nH]c2c(NC3CCOC3)nc(N3CCOCC3)nc12
Cc1ccc(CC(NS(=O)(=O)c2cccc(Cl)c2Cl)C2OC(C)S2(=O)=O)cc1
Oc1ccc2nc(-c3ccc(C4(N)CCNCC4)cc3)[nH]c2c1
COC(=O)N(C)C1CCC(Nc2ncnc(C#Cc3cncc(F)c3)c2C#Cc2ccncn2)CC1
Cc1oc(C(=O)NC2CC2)cc1-c1ccc(CCCC(=O)N2CCn3c(C)c(C(F)(F)F)c(C(F)(F)F)c3C2)cc1
O=C(NC(Cc1ccccc1OCC(=O)O)C(=O)O)c1ccccc1NS(=O)(=O)c1cccc(-c2nn[nH]n2)c1
CN1C(=O)CNC1C(=O)NCc1ccccc1Cl
COc1cccc(CO)c1-c1cc2c(NC3CCCCC3)ncnc2s1
CC(C)CN(Cc1c(F)cc(-c2ccc3nc(N)n[nH]c3c2)cc1F)C(=O)NCCN1CCC(C(F)(F)F)CC1
CC(=O)Nc1cc2c(cc1F)CC(Nc1cc(C(=O)N3Cc4cccc(Cn4)C3)n(C)n1)CC2
O=C(NC1C2CC3CC1CC(C(=O)O)(C3)C2)c1ccc(N2CCNCC2)cc1C(F)(F)F
N#Cc1cc(-c2ccnc(N)n2)ccc1OCc1ccccc1Cl
Cc1ccc(N2CCC(CCOC(=O)C3C(S(C)(=O)=O)CCN3C(=O)c3ccccc3)CC2)c(Cl)c1
NS(=O)(=O)c1ccc(F)cc1NS(=O)(=O)CCc1ccccc1
N#Cc1cc2c(C(O)=NCc3ccc(F)cc3F)n[nH]c2cc1OC1CC1
CCc1cccc(Nc2ncnc3c(C)nc(N3CCN(c4ccc(C(=O)O)cc4)CC3)c23)c1
CC(C)Nc1nc(-c2ccncc2)cc2ncn(C)c(=O)c12
O=C1NCc2ccc(CCN3CCC(F)CC3)cc2N1c1c(Cl)cccc1Cl
COc1ncc(F)cc1C1CCCN(c2ncnc3[nH]cc(-c4cccc(C)c4)c23)C1
Cc1c(-c2ccc(=O)n(Cc3ccccc3C(F)(F)F)n2)c2cc(F)ccc2n1CC(=O)O
Cn1c2cccc(-c3cncc(OCCC4CCNCC4)c3)c2c2ncnc(N3CCC(N)CC3)c21
CCNC(=O)c1ccc(C(=C2CC3CCC(C2)N3Cc2ccoc2)c2cccc(C)c2)cc1
Cn1c2c(c3ccc(-n4ccc(-c5ccc(C(F)(F)F)cc5)cc4=O)cc31)C1(CC1)CN2CC1(C)CN=CO1
CC(C)c1ccc2ncc(-c3ccc(OCC(C)(C)C(=O)N4CC5CC4CC(=O)O5)cc3)oc2c1
COc1cccc(CN(Nc2ccc3c(c2)CN(C(=N)N)CC3)S(=O)(=O)CC(F)(F)F)c1
CCN(c1c(OC)c(C(=O)N2CCC(C)(C)CC2C)cc(-n2cnc(=O)c2)c1Cl)C1CC1
CCCCCCCC(NC(=O)OC1C(=O)OC3CC(C=Cc4ccccc3)CC2C1C(=O)O)C(=O)CSc1ccccc1
COC(=O)C=Cc1ccc2c(c1)OCC1C(=O)N(CCc3ccccc3)C(=O)CO21
COCCN1C2CCC1c1c(n(C)c3ccc(SC)cc13)C2
CCCC1NC(=O)C2CCCN2C(=O)C(C(O)C(CSc2ccccc2)C(=O)NC(Cc2cccc(N)c2)C(=O)N2CCn[nH]c2)C12C
CC1(C)C(CO)N=C(O)c2cc(C3CCCCC3)c(OCc3ccc(C(F)(F)F)cc3)n21
Nc1ncc(-c2cc(N3CC4CC3CO4)nc(N3CCC(N)C3)n2)cc1Oc1cc(C(F)(F)F)cc(F)c1
CCCOC(=O)CCCC(NC1=NC(C)=C(C(=O)OC)C(N)C1c1ccc(Cl)cc1)c1ccco1
NC(CSC1CC1)C(=O)C(CSCCc1cccs1)C(c1ccccc1)N1CCNCC1
COc1c2c(c(OC)c3ncccc13)C(=O)N(c1ccc(OCC(F)(F)F)cc1)C2=O
CCOC(Cc1ccc(OCC=Cc2cc(C(=O)c3ccccc3)ccc2OC)cc1)C(=O)O
Cc1cc(NC(C)CO)nc2ccc(NC(=O)c3ccc(OC(F)(F)F)c(C4CC4)c3)cc12
CCC1=C(CC(C)C)C(=O)N(CCCCN2CCC3(CC2)CC1Cc1ccc(OC(F)(F)F)c1)Cc1cccc(OC)c1
COc1ccc(-c2ccc3c(N4CCOCC4C)nc(N4CCOCC4C)nc3n2)cc1CO
CCCCCC1(CCCC)CC(C(=O)O)=C(c2ccccc2)OC1=O
CCC(=O)C1=C(C)N(C(=O)c2cccc(C(=O)NCC)c2)C(=O)N(C)C1c1cccc(C#N)c1
O=C(O)N1CCC(c2nc(C#CCOC(c3ccccc3)c3ccccc3)[nH]c3ccccc23)CC1
CCOC(=O)N1CCC(CCc2nnn(C(C)C)o2)C(=O)CC1
CCCCc1nnc(SC(c2ccccc2)c2ccccc2)n1Cc1ccc(NC(=O)c2cccnc2)cc1
O=c1[nH]c2ccccc2c(=O)n1O
Nc1nc(NCc2ccco2)c2ccn(C3OC(CO)C(O)C3O)c2n1
CCOc1ccc(-n2c(C)cc(C(=O)N3CCC(c4ccc(F)c(F)c4C(F)(F)F)CC3)c2C)cc1
N#Cc1cccc(-c2ccn3c(-c4cccc(NCc5ccc(F)c(F)c5)c4)cnc3c2)c1
Cc1nc(C2CCOC2=O)c2c(N3CCN(C(=O)C4CCc5c(Cl)cc(Cl)c(Cl)c55)CC3)ccoc2n1
N#Cc1cccc(-c2cnc(N)cn2)c1
CC(=O)NC(CC(=O)O)C(=O)N(CCCCNC(=O)c1ccc([N+](=O)[O-])cc1OCc1ccc(F)cc1)c1ccccc1
CCOc1ccc(Cc2cc(C34CC5CC(CC(C)(C)O)CC4COC(=O)N4C)ccn2)cc1
Cc1cc(NC(N)=O)c2ncnc(Nc3cccc(C(=O)O)c3)c2c1C
CNC(=O)c1noc(C2CCN(C(=O)Nc3ccc(F)c(Cl)c3)CC2)c1C
COc1cccc(-n2c(C)nc(OCCCN3CCN(c4ccccn4)CC3)c2C)c1
N#Cc1ccccc1Cn1ccnc(NC(=O)c2ccc3[nH]ccc3c2)c1=O
COc1ncc(-c2cc3c(n2C(C)C)C(c2ccc(Cl)cc2)(c2cccc(Cl)c2)=NO3)c(OC)n1
Cn1c(=O)c(-c2c(Cl)cccc2Cl)cc2cnc(Nc3cccc(Br)c3)nc21
Nc1nc(N2CCC(CNC(=O)c3ccccc3)CC2)nc2ccccc12
CCCCCCCCCC#CCC1(CC)CCC(=CCC(c2ccccc2)c2ccccc2)=C1
CC(=C1CCCC1C(=O)O)(Cc1ccccc1)c1ccccc1
COC(=O)Nc1nc2cc(C3(O)c4ccccc4C(=O)N3c3cccc(F)c3F)ccc2[nH]1
CC1(C)CCN(CCCC2CC(OCCN=[N+]=[N-])CN2C2CCCCC2)CC1
CC1(C)C(=O)N(c2ccc(C#N)c(Cl)c2)C1C(=O)NC1C(C)(C)OC12CC1C(OC(=O)C1)C2
CCN1CC(C(=O)N2CCN(c3c(Cl)cnc4cc(C5(O)CCOCC5)oc24)CC3)Oc2ccc(C)cc21
CC1(c2ncc(COc3ccc(F)cc3)cn2)CCCC1
COc1cccc2cc3[n+](cc12)CCC1Oc2cc(O)ccc2CN1CC3
COc1cc2ccc(OCc3noc(-c4ccc(C(F)(F)F)nc4)c3C)cc2cc1NC(=O)CC(C)C
Cc1nc2cc(N=C(O)c3ccccc3Br)ccc2n1Cc1ccccc1
COC(=O)N1CCC(n2ncc3c(NC(=O)Cc4ccc(F)cc4)nc(Cl)nc32)CC1
O=C(O)C1CCCCN1C(=O)c1ccc2c(c1)C(=O)c1ccccc1CO2
Cc1n[nH]c(C)c1-c1n[nH]c2cc(NC(O)=NC(C)c3ccc(OC(F)F)cc3)ncc12
CN1CC2C(CNc3ccc(C(=O)NC4C5CC5C5C5C4)cc3)C=C(C1)O2
Cc1cccnc1CN1CC=C(c2cccc(OCC(=O)NN(C)c3ccc4c(C)noc34)c2)CC1
O=C(NC(Cc1ccc(O)cc1)C(=O)O)c1cc(F)ccc1Cl
CCCc1nc2[nH]cnc2c2nc(-c3ccc(-c4cccn(C)c4)cc3)nn12
CCCc1ccc(C(=O)c2sccc2S(=O)(=O)Nc2onc(C)c2C)c(F)c1
CC(C)S(=O)(=O)N1CCC(n2cc(S(=O)(=O)c3cccc(F)c3)c3ccccc32)C(CN2CCOCC2=O)C1
CC(C)(O)CCn1cc(-c2ccc(CC3CCC(N=C(O)CO)CC3)c(F)c2)cn1
CCC1CN(C(=O)NC(C)C(Cc2ccccc2)NC(=O)OC(C)(C)C)CCC1(C)c1cccc(O)c1
COCC(C)Oc1ccccc1C1C(C(=O)CC(C)C)C(=O)C(O)=Cc2ccc(Cl)cc21
Cc1ncnc(C)c1C(=O)N1CCC(C)(c2ccc(Cl)cc2)CC1
CC(=O)N1CCC([H]2cc(C=CC(=O)N3CCCC3c3ccc(F)cn3)c(C)o2)CC1
CC(C)n1cc(-c2cnc3cc(CC(C)(C)CC(=O)NCC(=O)O)ccn23)c(C)n1
Cc1sc(N=c2nc(O)c(C(C)c3ccccc3Cl)c(=O)n2Cc2cccc(Cl)c2)nc1Cl
CCc1nc2c(c(Nc3cc(C)[nH]c3C)n1)CCN(c1cccc(C)n1)CC2
C=CCn1c(=O)n(C2CCCN(C(=O)c3cccc(C)c3)C2)c2ccccc21
O=C1NC(=O)c2ccc(-c3ccccc3)cc21
CCCCC(NC(=O)OC(C(=O)N(C)C)COC1(S)C(=O)N(Cc2ccccc2)C1=O)C(=O)Nc1cccc2ccccc12
CON=C(C)c1ccc2ncn(-c3cc(OC)c(CS(C)(=O)=O)c(OC)c3)c(=O)c2c1
NC(=O)n1cc(NC(=O)N2C(C(=O)Nc3ccccc3Cl)CC3C=C-32)c2ccccc21
Cc1ccccc1C1=Nc2ccccc2NC(=O)C1SC
CC(C)(CC(=O)NCc1cccc(Cl)c1)N1CCCC1C(=O)NC(C(=O)NC(Cc1ccccc1)C(=O)O)C(C)C
CCC(C1CC1)n1cc(Cl)nc(Nc2c(Cl)cc(C(=O)Nc3ccc(Cl)c(Cl)c3)cc2Cl)c1=O
Cc1nn(Cc2ccc(NC(=O)c3cccc(C(=O)N4CCN(C)CC4)c3)cc2)c(C)c1CC(=O)O
COc1ccc(-n2c(CCN3C4C(C)CC3CC(O)(CCCOC(F)(F)F)C4)nc3ccccc3c2=O)cc1
CCCCCCCNC(=O)c1ccc(OCCCN2CCC(c3ccccc3)(c3ccccc3)CC2)cn1
Nc1ncc(-c2cc(C3CC3C(=O)O)cc(C3(C3)CC3)c2)cn1
CC1OCCN1C(=O)c1cccc(C#Cc2cccc(F)c2)c1
Cc1c(Cc2ccccc2)nc(N2CC3CCC(C2)N3C(=O)CNCc2cccc(C(F)(F)F)c2)n(C)c1=O
CS(=O)(=O)c1ccc(S(=O)(=O)c2cccnc2)c2ccccc12
COc1cccc(-n2nc(N3CCN(S(C)(=O)=O)CC3)c3ccccc3c2=O)c1
CN1CCCC(Oc2ccc(NC(=O)Nc3ccc(Cl)c(Cl)c3)cc2C(N)=O)C1=O
CCCN1CCC2(CC1)COc1ccc(Nc3c(C)ccc4c3OCO4)cc12
O=C1NC(=S)c2cc(CO)ccc2N1c1cc(NCc2ccncc2)ncn1
CC(C)N1CCc2c([nH]c3ncccc23)C1c1cccc(O)c1
Cc1ccc(CN2CCCC(Nc3c(C(=O)C4CC4)cnc4ccc(-c5cc(F)c(O)c(Cl)c5)cc34)C2)cc1
CC(C)(C)C(=O)C1C(=O)C(=O)N(c2ccc(-c3ccsc3)cc2)C1c1ccccc1OC(F)F
CC1CC=C(C(=O)O)C(NC(=O)C(CCCNS(=O)(=O)Cc2ccccc2)CN(C)C)C1
Cc1cc(C)cc(CC2(CO)CC(c3cncn3)C(=O)O2)c1
Cc1cc(CNC2C3CC4CC2CC3C4)ccc1C(C)Cn1c(C)cc(=O)[nH]c1=O
N#CC12CC3CC(C1)C(NCc1ccc(-c4ccc(Cl)c(Cl)c4)cn1)(C4)C3
COc1ccccc1N1CCN(CC2CC3C(CN(S(=O)(=O)c4ccccc4)CCN3c3ccn(C)n4C)C2)CC1
CC(CN1CCC(n2c(=O)[nH]c3c(sc4nc(Cl)c(C5(C)CC5)c(Cl)c(C#N)c44)ccc32)CC1)(C(F)(F)F)C(=O)O
N=C(NCCCc1c[nH]cn1)NC(=O)CC(c1ccc(O)cc1)c1ccccc1
Cc1c(N(Cc2ncccc2F)S(=O)(=O)c2ccc(NS(=O)(=O)c3ccc(F)cc3F)cc2)ncn(C)c1=O
CC12C3CCC(C1Br)C1(C2CCC3)CC(=O)CC(C#N)=C1O
CN1CCC(N2CC(C)Sc3ccc(Cl)cc32)CC1
NC(=O)CC1CN(Cc2ccc(-c3cc(-c4cscc4Cl)ccc3Cl)cc2)C2CCC12
CNC(=O)c1ccc(CC(C)C)c(NC(=O)Nc2ccc(F)cc2)c1
NCCCCC(COC(=O)Nc1ccc(-c2ccccc2)cc1)N1CCCCC1
O=C1CC(CN2CCC(O)(c3ccc(F)cc3)CC2)NC(=O)C(CS)NC(=O)C(Cc2ccccc2)NC1=O
CC1CCCN(C(=O)c2cc(Cc3c[nH]cn3)ccc2F)C1
CC(Nc1nnc(-c2cnn(C3CCCCC3)c2)c2ncccc12)c1ccccc1
CCCCC(Sc1ccccc1C#N)c1ccc(S(=O)(=O)c2ccc(C)cc2)cc1
COc1cc(CC(=O)O)ccc1-c1ccc(F)c2c1CN(C(=O)C(C)c1ccc(C(F)(F)F)cc1)CC2
CN1CCN(c2cc(-c3ccc4c(F)ccc(F)c4c3)nc(NCCN)n2)CC1
COc1cccc(C(F)(F)C(=O)Nc2nnc(CCCCc3ccc(NC(=O)Cc4ccc(C)nc4)nn3)s2)c1
CON=C(Cc1ccc(OC)cc1)C1CCN(C2CCN(C(=O)C3CCCC3)CC2)CC1
Cn1cc(N=C(O)c2csc(-c3c(Cl)cc(F)c(NC(=O)C(C)(C)F)c3Cl)n2)cn1
OC1=NCCc2[nH]c(-c3cccc4cnccc34)cc21
O=C(Nc1ccc(S(=O)(=O)NC2CCCCC2)cc1
O=C(O)c1ccc(S(=O)(=O)c2cccc3ncsc23)cc1
O=C(Cn1c(Cl)cnc(NCC(F)(F)cc(F)c2C(F)(F)F)c1=O)NCc1ccc(Cl)cc1Cl
Cc1ccc(-n2nncc2COc2cccc(C#N)c2)cc1
CC1C2Cc3ccc(NS(=O)(=O)C4CC4)cc3C1(C)CCN2C(=O)c1ccc(C(F)(F)F)cc1Cl
COCCOC(=O)N1CCC(n2nc(C)c3cc(-c4ocnc4C)ccc32)CC1
CCCN(CCC1CCC(NS(=O)(=O)c2cccc3cc(Cl)ccc23)CC1)C1CCc2ccc(O)cc2C1
CNC(=O)c1ccccc1C1=C(C)CCC1N=C(O)C1Oc2ccccc2O1
COCc1cc(CN(Cc2ccc(NS(=O)(=O)c3ccc(Br)cc3)cn2)CC(C)C)ccc1C(=O)OC
CCOC(=O)C(=Cn1ccc(-c2ccc(CN3CC(C(=O)O)C3)cc2)n1)C1CN(C(=O)C=Cc2ccccc2)CC1
Cc1cccc(NC(=O)NCCS)c1
Nc1ncc(-c2cnc3ncc(Cl)c(NCCc4cccc(Cl)c4)c3c2)cc1O
O=C(Nc1ccccn1)NC1CCC(N2CCN(Cc3ccc(F)cc3Cl)CC2)CC1
CC(C)C(=O)N(Cc1ccccc1)C1CC2CCC1CC(O)(c1ccc(Cl)cc1)C2
COc1cccc(-c2c[nH]c(Cc3cccc(NC=S)c3)n2)c1
CN(C)C(=O)C(CCCc1ccccc1)NC(=O)C(Cc1ccccc1)NC(=O)C1CCCN1C(=O)C(N)C
CCCOC(=O)c1ccc(S(=O)(=O)N2CC(NC(=O)c3ccccc3C(F)(F)F)CCCCC2C(=O)NO)cc1
COc1cc(C2CC3CCC2N3C(=O)CCl)ccc1N=C(O)Nc1cc2c(c1)C(=CN1CCOCC1)COC2
CC(C)(C)COc1nnc2n1-c1cnc(C#CC3CCCOC3)cc1C2
CN(C)C(=O)C1CCCN(S(=O)(=O)c2ccccc2-c2ccc(C(C)(C)C#N)cc2)C1
CC(C)(C#N)c1ccc(OC2CCN(C(=N)N(C)C)C2)cc1
Cn1cc(-c2cnc(C3(c4ccc(-c5cnc(N)nc5)nc4)CCC3)cn2)cn1
COCc1ccc(CN2C(=O)C(Cc3ccc4c(c3)OCO4)C3C(O)CC2C4)cc1
O=C1N(CCCc2ccc3ccccc3c2)CCCC12CCN(Cc1n[nH]c3ccccc13)CC2
COCCOc1c(OCC2OC(CO)C(O)C(O)C2O)cc(N(C)S(=O)(=O)c2ccc3cc(C)ccc3c2)cc1C(C)=O
Cc1ccc2ccccc2c1-c1nc(-c2ccc(O)c(F)c2)n(CC(N)=O)c(=O)n1
CN1CCC(n2cc(CNc3c(C(=O)C4CC4)cnc4ccc(-c5ccc(Cl)c(O)c5)cc34)cn2)CC1
CN(C)c1ccc(C(=O)n2cc(C3=CCNCC3)c3c(Cl)cccc32)cc1
Cn1cc(C=CS(=O)(=O)c2ccc(F)c(F)c2)c(=O)c2ccc([N+](=O)[O-])cc2N1
Nc1onc(-c2ccc(S(=O)(=O)c3ccccc3)cc2)c1-c1ccc2c3c(c1c1OC(F)(F)F)OC(=O)N2
O=C1CCCCN1c1nnc(Cc2ccccc2)n1-c1ccncc1
CCCN=C1SC(=Cc2ccc3c4c(cc3[nH]2)-c2ccncc2C4)C(=N)N1
CC(C)OCCn1cc(-c2nc(C3(c4ccc(-c5cnc(N)nc5)nc4)CCC3)no2)cn1
COc1cc(-c2ccccn2)ccc1OCCCN(C)Cc1ccc(C=Cc2ccc(C(=N)N)cc2)cc1
Cc1cccc(COc2ccc(S(=O)(=O)NC(CC=C(C)C)C(=O)O)cc2)c1
COC(=O)NC(C)Cc1ccc(C#Cc2ccc(OCC3CC3)c(=O)n2-c2ccccc2)nc1
O=C(c1ccsc1)N1CCN(c2ncc(-c3ccccc3S(=O)(=O)NC3CCCN(C(=O)OC(CO)c4ccccc4)CC3)s2)CC1
CC(=O)OC1CCC2(CC1)C(=O)N(Cc1cc(Br)ccc1OC(F)(F)F)c1ccccc12
Clc1ccc(OCCCCCCCCCNCCc2cccnc2)cc1
CNc1ncc(-c2cccc(-c3cc(CN4CCOCC4)cc(NC(C)=O)c3)c2)nc1C(F)(F)F
CC1CCC(NC(=O)Nc2ccsc2Br)CC1
Cc1ccc(S(=O)(=O)NC2(c3ccc(Cl)c(Cl)c3)CCN(C(=O)NC3CCOCC3)CC2)cc1
CCCCCn1cc(C(=O)C2(C34CC5CC(CC(C5)C2)C4)C2CC5C(CCC(C)(C)O4)C2)cn1
CCc1cc2[nH]ncc2cc1N=C(O)c1csc2ccccc12
Cn1nnnc1-c1cccc(-c2ccc(C3(C(=O)Nc4nc5ccc(C(F)(F)F)cc5[nH]4)CC3)cc2)c1
CC(C)C(C)(C)C#Cc1cn2c(n1)-c1nc(C(N)=O)c(-c3cnc(O)c(Br)c3)n1CCC(F)(F)F
N#Cc1cccc(-c2ccc(C3(N4CCN(C5CCC6(CC6)CC5)CC4)OCCN3)cc2)c1
CN(C)C(=O)Cc1ccccc1-c1ccc(NC(=O)c2cc3c(s2)-c2ccc4c(c2)OCO3)cc1
Clc1ccc(-c2nccs2)c(C2CCN(c3ncccn3)CC2)c1
NNS(=O)(=O)c1cccc(NC(=O)c2c(-c3ccc(Cl)cc3)noc2-c2ccc(Cl)cc2)c1
O=C(Nc1ncc(C2=CCC(Nc3cncc(-c4cc5c(s4)CCN5Cc4ccccn4)c3)CC2)o1)OCC(F)F
CN(C)CC1CC1c1ccc(-c2cc3c(-c4c(C5CC6CC6)ccn5)cc(C(N)=O)cnc3[nH]2)cc1
CC(Oc1cc(-c2cnc(F)c(C3CCCCN3)c2)cnc1N)c1c(C)n[nH]c(=O)c1Cl
COc1ccc(N(CC(O)CN2CCC(C#N)CC2)c2ccccc2)nc1
CCC1(c2ccc(CCC(=O)O)cc2)C2=C(C1)C(c1cccc(-c3ccccc3)c1)CS2
COCCN1CCCC(c2cc(N=C(O)c3cnn4cccnc34)n(-c3ccc(C)cc3OC)n2)C1
COc1cc(OCc2csc(CCC(=O)O)n2)c2cc(-c3cn4nc(OC)sc4n3)oc2c1
COC(=O)c1ccc(C(C)(NC(=O)c2ccc3nc4cccnc4n(Cc4ccccc4)c3c2)c2ccccn2)cc1
NC(CC(=O)NC1(Cc2ccc(Cl)cc2)CCSC1)c1ccccc1
O=C1Nc2ccccc2C=C1Sc1c(F)ccc(F)c1F
COc1ccc(S(=O)(=O)NC(C)(C)COc2ccccc2)cc1
C=CC(=O)N1CCC(N2CCC(c3ccc(C(=O)NC(CC)C)cc3)C(F)C2)CC1=O
CC(=O)N1CC2C=C(COc3ccc(-c4cnn(C)c4C)c(C)c3)CC1CC2
NC(=O)CN1C(=O)C2C(=O)NC12
NS(=O)(=O)c1ccc(NC(=O)c2c(F)c(F)c(F)cc2F)cc1
O=C(Cc1ccccc1)Nc1ccc2[nH]cc(-c3ccccc3)c2c1
CC(C)OC1C=C(C(=O)O)CC2(C3CCCC3)N(c3cccc(C(F)(F)F)c3)CC(c3cccc(F)c3)O12
CNC(=O)c1nc(N2CCC(F)CC2)nc2c1CCN(c1ccc3[nH]c(C(=O)N4CCCC4)cc3c1)CC2
CCNc1[nH]c(=N)cc(C#Cc2cccc(CN3CCCCC3C)c2)c1Br
Cc1ccc(F)c(C(=O)N2CCC(Nc3ccc(Br)c(N=C(O)C4CC4)c3)CC2)c1
CC1CCCN(CCCCC2CCSCC2)CC1
OC(CCN1CCC(Cc2cccs2)CC1)(c1ccccc1)c1ccccc1
NC(=O)c1cc(-c2ccc(Cl)cc2)ccc1OC1CCNC1
Cc1cccnc1CN1C(=S)C(c2cccc(Br)c2)=C(c2cccc(Br)c2)S1(=O)=O
CS(=O)(=O)c1ccc(-c2ccc(CC(C#N)NC(=O)C3NC4CCC3C4)c(F)c2)cc1
CC(=O)NCC1C(C)CC(C(Cc2ccccc2)c2ccccc2)(c2ccccc2)CC1
COc1ccccc1N1CCN(CC(=O)N(c2ccc(Cl)cc2)c2ccc(C(=O)N3CCCC3)cc2)CC1
CCOCCn1cc(Cc2ccc(OC)cc2)c2c(N)ncnc21
Cc1nccn1CCCN1C2CCC1CC(c1cccc(C(=O)O)c1)C2
Nc1cc(Cl)cn2c(=O)c(-c3cccc(OC(F)(F)C5CC5=NN4)c3)nc12
O=C1CC(C(=O)Nc2cccc(Br)c2)c2ccccc2N1
Nc1ncc(-c2ccc(Cl)c(F)c2)cc1C(=O)N=c1cc[nH]cc1
CCOC(=O)C1=C(C)N(c2cccc(C(F)(F)F)c2)C(=O)N(C)C1c1cccc(C#N)c1C(=O)N(C)C
CCCN(C)c1ccc(-c2nnc(Nc3ccc4c(c3)OCO4)c3cccn3n2)cc1C(F)(F)F
O=C(Nc1cc(-c2cccc(C(F)(F)F)c2)ccn1)c1ccccc1Oc1ccc(C2=CS(=O)N=C2)cc1
CCOc1ccc(NC(=O)c2ccccc2C(=O)NCCc2cccc(C(=O)O)c2)cc1
CS(=O)(=O)c1ccc(-c2csc(C(NCCC(F)(F)F)C(F)(F)F)n2)cc1
CN1Cc2c(C3=CC4N=CN(C(=O)N(C)c5ccccn5)c5[nH]nc(-c6cccc(F)c6)c54)[nH]c3nc(12)C(=N)S(C)(=O)=NCCCN
N#Cc1cccc(-c2cnc3c(C(=O)N4CCNCC4)ccnc3c2)c1
Cc1ccc(-n2nnnc2SCC(=O)Nc2ccc(Cl)cc2-c2cccc(Cl)c2)cc1
COc1cc2nccc(Oc3ccc(NC(=O)Nc4cncn4C)cc3)c2cc1OC
[C-]#[N+]c1ccc(N2C(=O)c3c(c4c5ccccc5n(C5CCCC5)c4n3CCCC(N)=O)C2(C)C)c(C)c1F
CCCN(CCOC)c1nc(C)nc2c1nnn2-c1ccc(C(C)C)cc1Br
Cn1cc(-c2cnc(C(=O)NO)c(-c3ccc(F)c(F)c3)c2)cc(C(=O)NCc2ccc(C(F)(F)F)cc2)c1=O
Cc1cc(C(=O)Nc2cc(Br)ccc2C(C)C)n(-c2ccc(Br)cc2)n1
Cc1ccc(NC(=O)NC(CC2CCCC2)C(c2ccccc2)c2ccccc2)cc1
CCc1cc(CNc2nc(C)nc(N3CCCC3CO)n2)cc(C)c1
N=C(N)c1cccc(CN2CCC(NS(=O)(=O)c3cccc4cccnc34)C2=O)c1
CC(C)(C)c1ccc(-n2c(C(C)CO)nc3ccc(C#N)nc32)cc1C(N)=O
CC(C)N1CCN(CCN(Cc2ccc(Cl)cc2)S(=O)(=O)c2ccc(Cl)cc2Cl)CC1
COC(=O)c1ccccc1N1CC2CCC1CN2CCc1ccccc1
N#Cc1ccc(C(=O)N2CCCC(Cn3ccnc3)C2)cc1
O=C(Nc1ccccc1)Nc1nc(-c2ccccc2)nc(NC2CCCC2)n1
N=c1[nH]cnc2nc(-c3cccc(OC(F)F)c3)c(-c3ccccc3)cc12
COc1cnc(SCc2cccc(CN3CC4CC3CN4OCc3ccccc3)c2)cn1
COc1ccc(Oc2ccc(S(=O)(=O)NC(C(=O)O)C3CCCN(C)C3)cc2)cc1
Cn1ncc(N=C(O)c2csc(-c3ccc(Br)nc3)n2)c1C1CCC(N)CC1
N#CCc1ccc(C23CC4CC(CC(C4)C2)C3)cc1
CCCN(CC(C)C)S(=O)(=O)c1ccccc1N1CCN(C(=O)C2N=C(C(C)(C)C)CN2C)CC1
CN1CCN(CCc2ccc3c(c2)-c2ccccc2C3=O)CC1
CCCCNc1nc(C)ncc1OCc1cccc(-c2ccccc2)c1
COCCN(C)Cc1c(CNC2CCC(c3nc4ccccc4n3)CC2)n[nH]c1-c1ccc(SC)cc1
O=S(=O)(N(Cc1ccccc1)c1ccccc1)C1CC1
COC(=O)C=Cc1cc(Cl)c(C)cc1OCC(O)CN1CCN(c2ccccc2Cl)CC1
CC(C(=O)NCc1ccc(S(C)(=O)=O)cc1)c1cccc(=Nc2ccc(C(=S)O)c(C(F)(F)F)c2)[nH]1
Cc1cc(C(=O)Nc2cccc(CN3CCN(C)CC3)c2)[nH]n1
NC(=O)C(Cc1ccccc1)NC(=O)C(CCc1ccccc1)NCC(=O)NC1CCCC1
N#Cc1cccc(C(=O)Nc2ccc(CCCCc3nnc(NC(=O)C(C)(C)CO)s3)cc2)c1
Cc1ccc(-c2noc(C3CCc4c(-c5ccc(Cl)cc5)n(C)nc4C3)n2)cn1
C#CC(F)(F)Oc1ccccc1-c1ccc(C2=Nc3c(C(C)(C)CO)nn(C(C)C)c3N=C(O)N2)cc1
CN(C)CCn1c(N)c(C(N)=O)nc(Cl)c1=O
O=C(Nc1ccc(C2CCNC2)cc1F)NC12CC3CC(CC(C3)C1)C2
O=C1CC(c2ccccc2)=CN1c1cccc(O)c1
COc1ccc(CCCCC(C)=CC(O)CC(C)Cc2cnc[nH]2)cc1
Clc1ccc(C2CC3CCC(C2c2ccc(-n4ccc(Cl)c4)cc2)N3)cc1-c1ccc2[nH]cnc2c1
Cc1ccc(S(=O)(=O)NC(=O)Nc2ccccc2OCCCc2ccccc2)cc1
CC(C)C(=O)NCc1ccc(Cl)c(-c2ncc(CC(C)N3CCC(c4ccccc4)CC3)nc2-c2ccc(Cl)cc2)c1
c1ccc(CN2CCN(CCC(=O)NC3CCCCC3)CC2)cc1
COc1cc2nc(Nc3c(C)cc(Cl)cc3Cl)sc2cc1OC
CC(=O)c1ccc(NC(=O)NC(Cc2ccc(F)cc2)C(=O)NCCc2cccc(C(=N)N)c2)s1
CC(C)N1CCC(NC(=O)c2cc3cc(Nc4nccc(-c5cn(C)cn5)n4)cc(Cl)c3n2C)C1=O
Cc1ccc(C(=O)Nc2n[nH]c3c2CN(C(=O)N2CCC2c2ccccc2)CC3)cc1
CCN1CCC(n2cc(N=C(O)c3c(-c4cccc(Cl)c4F)noc3C)nc3cc(-c4ccnc(Cl)c4)ccn23)CC1
CCCN(CCC)CC1CCC2=Cc3cc(OC)cc4NC2(CCN3CCC(N(C)C)CC3)C1
CCC(NC(C)CC(=N)O)c1ccc(Cl)c(Cl)c1Cl
CCCCSc1nc(NCC)c(C(=O)Nc2ccc(C(=O)NCCc3ccc(C)cc3)cc2)cc(CCCC)n1
O=C(NCc1ccc(Cl)cn1)c1ccc(N2CCC(Oc3ccccc3)C2)cc1
O=c1ccc2c(CN3CCN(CCNc4nc5ccccc5s4)CC3)c3c(n2)oc1=O
CC(Oc1ccc(Cl)cc1)c1cc(-c2nc(NCCCN(C)Cc3ccccc3)c(Cl)c(=O)n2Cc2ccc(F)cc2)ccc1F
COc1nc2cc(Br)ccc2n1Cc1csc(N)n1
Cc1ccc2cccc(OCc3c(-c4cnnn4)n[nH]c3C)c2n1
CC1CCC(Cn2c(N3CC(C)COC3c3ccc(F)cc3)nc3cc(-c4noc(=O)[nH]4)nc(O)c32)CC1
CN1C(=O)C(NC(=O)c2cccc(Br)c2)(c2ccc(Cl)cc2)N=C1N
Cn1cc(-c2cc(S(=O)(=O)c3cccc(C(C(=O)NCC(=O)NO)C(=O)O)c3)ccc2F)c2ccccc21
N=C(O)c1ccc(N2CCC(CC3CCCC3)CC2)cc1
Cc1c(S(=O)(=O)c2cncc(C(=O)NCCCCCN3CCC(O)CC3)c2)cnn1Cc1cccnc1
Oc1cc(-c2cc3c([nH]2)c(=O)[nH]c(=O)n3C2CCNCC2)cc2cnccc12
CN(c1ncccc1Cl)C1CCN(c2ncnc3[nH]ccc23)C1
O=C(C=Cc1ccccc1)c1ccc(-c2cccc(O)c2)o1
O=C1NC(=O)c2c1c1c(c3[nH]cnc3c1-c1cccc(Cl)c1)cc(Cl)c1[nH]c3ccccc3c12
COCCn1cc(-c2cc(-c3ccc(F)cc3)c3c(NCC(O)=NC4CC5(CCN(C5)CC4)C(C)=O)cnn2)c(=O)c(F)c1
CC(=CC(C)(C)C(=O)CCCCCc1ccccc1)CC1CCCC1
CCC(O)=NC1C2CCC(CC1)C2c1ccc(-c2ccccc2)cc1
O=C(Nc1cc(-c2cccc(C(F)(F)F)c2)nn1C(=O)Nc1nc2ccccc2[nH]1)c1ccccc1
CCCCNC(=O)C(C)C1CCC2C3CCC4N(C)C(=O)C=CC4(C)C3CCC12C
COC1CCC(n2c(=O)n(C)c3cnc4ccc(-c5cccc(F)c5)cn4c32)CC1
Nc1cc(COc2ccc(F)cc2C(=O)Nc2ccc3c(c2)CCN(C2CCCC2)C3=O)ccn1
CCC(CC)n1cc(-c2cn(C)nc2-c2cc(F)c(F)cc2F)c2cc(OC)ccc21
COc1ccccc1N1CCN(CCCNc2nc(NCc3ccc(F)cc3)ncc2F)CC1
CNS(=O)(=O)Nc1ccc(-c2c[nH]c3ncc(-c4cccc(OC)c4)cc23)cc1
OCc1ccc(N2CC(c3cn4cccc4n3)=NOC2=O)cc1
COc1c(C)c(OC)c(CN=C2OC(C)=O)cc1C(=O)N1CCC(NS(=O)(=O)C(C)C)C1
Cc1c(C3CCCNC2C(=O)O)c(=O)oc2c(C=O)ccc(O)c12
Oc1nc(Nc2ccc(Cl)cc2)nc2ccc(-c3ccco3)cc12
O=C(C1CCCN(c2cc(N3CCCC3)cnc2O)C1)N1CCCC1
O=c1c2ccc(CNc3ccccc3Cl)nn2-c2ccccc2n1C1CNC1
O=C(NC1CCN(Cc2ccc(F)cc2)CC1)c1ccc(-c2ccc(C(=O)O)cc2)cc1
Cc1nn(Cc2ccc(NC(=O)c3ccc(-c4ncccc4-c4cnccn4)cc3)cc2)c(=O)o1
CCOc1cc(NC2CCC(NC)CC2)c2cn[nH]c2c1
COc1cc(-c2nc3ccccc3s2)nc(OC)n1
O=C(O)c1c(Br)c(Nc2cncc(F)c2)n2ncnc2n1C1OC(CO)C(O)C1O
COCCNC(=O)c1ccc(C(=O)Nc2nc3ccc(C4(C)N5C(=O)CC5C4(C)CC(N)=O)cc3[nH]2)cc1
CC(c1ccc(SC)cc1)N1CCC2(CCC(=O)CC2)OC1=O
N#CCC1(n2cc(-c3ncnc4[nH]ccc34)cn2)CN(C2CCN(C3CCCC3)CC2)C1
Fc1ccc2c(c1)ncn2N1CC=CN1CCc1ccccn1
NC1CCC(NC2CC2c2ccccc2)CC1
N#CCC1(n2cc(-c3n[nH]c4ccc(-c5cnn(C)c5)cc34)cn2)CN(C2CCN(C3CCC3)CC2)C1
CCC(C(=O)NC(CC(=O)O)C(=O)C(CSc1ccccc1)NC(=O)OC(C)(C)C)n1ncc(C)n1
CCCOC(=O)c1cccc(NC(=O)Nc2cccc(Cn3nc(-c4ccccc4)c4c(N)ncnc43)c2)c1
CNC(=O)C1OC(n2cnc3c(NCc4cnn(CC(=O)NC(C)(C)C)c4)ncnc32)C(O)C1O
CCCCCCc1ccc(NC(=O)Nc2ccc(S(=O)(=O)Nc3ccc4c(ccn4C)c3)cc2)cc1
COc1cc2c(Nc3ncc(-c4nncn4C)cn3)ccnc2cc1OCc1nnc(C2CCN(C)CC2)o1
COc1cc(N=C(O)N2CCCccc2C2(C(F)(F)F)CC2)ccc1Br
N#Cc1ccc(-c2cc(C(=O)Nc3ccc(C4CNCCO4)cc3)cnc2N2CC(Cc3ccc(F)cc3)C2)cc1
Cc1cc(Nc2cc(C3CC3)[nH]n2)nn1C(=O)NCC#N
Cc1ccc(C(C)(C)NCCc2cccc(F)c2)c(OC2CCCCC2)c1
O=S1(=O)CCN(c2cnc3cc(C4CCNCC4)ccn23)CC1
FC(F)(F)c1ccc(COC2CCCN(CC(c3ccccc3)c3ccc(Br)s3)C2)cc1
Cc1cc(NCCc2ccccc2)c2ccccc2c1-c1ccc2c(cnn2C)c1
N=C(N)NCCCC(NC(=O)n1-c2ccccc2C(=O)N(Cc2ccccc2)C(=O)C(F)(F)F)C(NS(=O)(=O)Cc1ccc(F)cc1)C(=O)O
CCOc1ccc(CCC(NC(C(=O)O)C(C)C)C(=O)NO)cc1
CCCc1nn(C)c2c(=O)[nH]c(-c3cc(N4CCN(Cc5cccc(CNCCCN(C)C)C(C)C)CC4)ccc3OC)nc12
Nc1c(C(=O)c2cc(Cl)ccc2Cl)cnn1-c1ccc2c(c1)OCO2
Cc1ccc(-c2cnc3c(NS(C)(=O)=O)ccnc3c2C)cc1
Nc1ccccc1NC(=O)c1ccc(C2(N3CCN(C(=O)C4CCCNC4)CC3)CCCCC2)cc1
COc1ccc(-c2ccc(CNC(=O)C3(N)CCC(N4CCCC4)C3)cc2)cc1
COC(=O)c1ccc(C(=O)Nc2ccc(F)c(F)c2F)nc1OC
O=C(Nc1cccc(Cl)c1)Nc1ccc2oc3c(c2c1)CCSC3
CCCCCc1nc2[nH]cnc2n1C1COC=C(COC(C)=O)C1c1ccc(Cl)cc1
O=C(NCCCO)Nc1ccc2c(c1)[nH]c1cccc([N+](=O)[O-])c21
CN1CCC(C2=NC(c3ccc(Cc4nnn[nH]4)cc3)C(=O)N2)CC1
COc1cc(N2CCN(C(C)c3ccc(F)cc3)CC2)ccc1C#N
Cc1nc(C2CCN(C(=O)C3CN(C(C)(C)C)CC3c3ccc(F)cc3F)CC2)c(Cl)o1
CN1CCC(Nc2ccn(S(=O)(=O)c3ccccc3Cl)c(=O)c2)CC1
CC(N=C(O)c1cccc(-c2cccc(N(C)C)c2)n1)c1ccc(Cl)c(Cl)c1
CS(=O)(=O)Nc1ccc2ccncc2c1C(=O)NCCCCCN1CCN(c2ccccc2)CC1
Cc1ccc(-c2cnc3c(c2)N(Cc2ncccn2)CCN(S(=O)(=O)c2ccccc2F)C3=O)cc1
NCCc1ccc(CC(NC(=O)c2ccccc2)c2ccccc2)cc1
NS(=O)(=O)c1ccc(N2C(=O)CSC2c2ccccc2Cl)cc1
COc1cccc(C(=O)N2CCC(NC(=O)NC34CC5CC(CC(C5)C3)C4)C2)cc1O
OCC1OC(c2c(Cc3ccccc3)c(Cl)c3c2OCO3)C(O)C(O)C1O
COCC1CC(O)C(O)C(C)(C)C2C2=C(C(O)CC=C(C)C2)C(=O)O1
N=C(N)c1cccc(OC(=O)c2c(O)ccc3ccc(C(=O)NC(Cc4ccc(C(=O)NS(=O)(=O)c4)ccc3C(=O)Nc4ccc(S(N)(=O)=O)cc4)C(=O)O)cc23)cc1
Cc1ccc2nc(Cc3nc4c(N5CCN(C)CC5)ccnc4[nH]3)nn2n1
O=C1COc2ccc(Br)cc2N1CCCCN1CCc2ccccc2CC1
CN1CCC(CNC(=O)c2ccc(Nc3ncc4c5ccnc(C6CC6)c5n(C)c4n3)cc2)C1
CCc1ccccc1C1C(C(=O)C(C)(C)C)C(=O)C(=O)N1c1ccc(-c2ccccc2S(N)(=O)=O)cc1
O=C(Nc1ccncc1)NC1CCCCC1
CCNC1CC(C(=O)O)N(C(=O)c2cccc(F)c2)C(C(=O)N(C)C)C(Cc2ccccc2F)C1
OC1CCCCN(Cc2ccc(-c3cc(C=C4c5ccc(O)cc5CC43)o)cc2)C1
Cc1cccc(CN=C(O)c2ccc(-c3ccccc3)cc2)c1
O=C(NC1CCCC1)N1CCC(CCCc2ccccc2)(c2nc3cc(-c4cccnc4)ccn3n2)CC1
CC(C)NC=Nc1cccc(-c2cccc(NC(=O)Nc3ccc(N4CCCC4=O)c(F)c3)c2)c1
CC1CCCCC12CCCC1CCC3C(C)(C)(Br)CC2(O)C3(CCC12)C(C)(C)O
COC(=O)Nc1nc2ccc(C(=O)c3ccccc3C(=O)Nc3ccc(Cl)c(Cl)c3)cc2[nH]1
CCc1ccc(C2CC2COc2nc(C)c(=O)n(C)c(NC(C)Cc3ccccc3C)n2)nc1
O=C(O)Cc1cnc(Cl)c(C(=O)Nc2ccc(C(F)(F)F)cc2)c1
Cn1cc(C(C)(O)c2ccc(Cl)c(-c3nc4c([nH]3)CCN(c3c(Cl)cccc3Cl)CC4)c2)cn1
CCCCCCOC(=O)N1CCN(C(=O)C(CCC(=O)O)NC(=O)c2cc(N3CCC(N(C)C)CC3)nc(-c3ccccc3)n2)CC1
NCCN=Cc1ccc2c3ccccc3n(CCN3CCOCC3)c2c1
CCN1CCCCN1C(=O)c1cc(-c2ccc(F)cc2)c2[nH]c3ccc(C(=O)NCCN(CC)C)cc3c2c1
O=C(OCc1ccc(Cl)c(Cl)c1)N(Cc1ccccc1)c1ccc(-n2ccc(-c3cccc(Cl)c3)c2=O)cc1
NCC1OC2(CCN(C(=O)OCc3ccccc3)CC2)c2ccccc21
CC(=CCCCCCCC(=O)O)Cc1ccccc1
O=C(O)c1cccc(S(=O)(=O)c2ccc3c(c2)CCN3)c1
COc1cccc2c(C(C)=O)nn(C3CC4CCC3N4C(=O)C3CCCCC3)c12
CN(C)CCCn1c2ccc(NS(=O)(=O)c3cccc(C(F)(F)F)c3)cc2c2c3c(c4c(c21)CCc1ccccc1-4)C(=O)OC3
CCN1CCC(Nc2ccc3c(=O)cc(=O)c(=O)n(C4CCC4)c3n2)CC1
O=C(c1cccc(-c2ccsc2)n1)c1cccc(F)c1
NC(Cn1cc(C(=O)c2ccc3cnccc3c2)cn1)c1ccccc1
CN1CCN(c2ccc(-c3c[nH]c4ccc(-c5ccnnc5)cc34)cc2)CC1
NS(=O)(=O)c1ccc(C#Cc2ccccc2)cc1
O=C(O)c1ccc(CCOc2c(C(=O)CCCc3ccccc3)cc(C(F)(F)F)c(N3CCC3)c2Cl)cc1
O=C(C=Cc1c(-c2ccccc2)[nH]c2ccccc12)NO
N#CCC1(n2cc(C(=N)O)c(=Nc3ccccc3)[nH]2)CCN(CC(F)(F)F)CC1
Cc1nc2n(c1-c1c(Cl)cccc1Cl)CN(c1ccc(CC(C)N)cn1)C2=O
N=C(O)n1cc(N=C(O)N2C(C(O)=Nc3cccc(-c4cccc(Br)c4)c3)CC3CC32)c2ccccc21
CC(C)Nc1ncc2c(n1)CN(C(=O)NCc1cccnc1)CC2
CSc1nc(-c2ccc(F)cc2)c(-c2ccnc(NC(C)C)c2)[nH]1
COC(=O)CNC(=O)Cc1ccc(OCCc2c[nH]c3ccc(Br)cc23)cc1
Cc1ccc(Nc2ncc(C3(C)COC3)cc2-c2nc3ccccc3[nH]2)cc1C(F)(F)F
CCC(CC)C(NC(=O)CNC(=O)c1cc(OC)ccc1O)C(=O)NCC(=O)NC)CCc1ccccc1
CCCCc1nnc(SCc2ccccc2Nc2ccc(S(=O)(=O)Nc3ccccc3)cc2)n1Cc1ccccc1OC
COC(=O)Nc1nc2cc(C3(O)c4ccccc4C(=O)N3c3ccc(F)c(F)c3)ccc2[nH]1
NC(=O)c1cccc(F)c1Nc1cccc(-c2ccc(O)cc2)c1
CC(C)CCC(NC(=O)OCc1ccccc1)C(=O)Nc1ccccc1
O=C(NCc1nc(-c2cccnc2)cs1)C12CC3CC(CC(C3)C1)C2
CC(C)(C)C1COC(NC23CC4CC(CC(C4)C2)C3)=NN1c1ccccc1
NC(=O)c1cc(-c2ccnc(Nc3ccccc3)n2)cnc1N
CC(C)(C)c1nc2nc3ccccc3oc2c(=O)c1C=CSCCCN1CCN(C)CC1
CCCCNC(=O)C(C)Cc1ccc(O)cc1
NC(CNc1nc(-c2ccnc2)nc2sc3c(c12)CCCC3)c1ccccc1
CC(C)=Cc1csc(S(N)(=O)=O)n1
COC(NCC(Cc1ccccc1)C(C)(C)C)c1cc(C)ccc1OCCO
Cc1cc(=O)n(CC(C)(C)C)[nH]c1=O
COC(=O)C(C(=O)NS(=O)(=O)c1ccccc1)c1sc2ccccc2c1C
COc1cc(C(=O)NC2CCN(C)CC2)ccc1Nc1ccc(Cl)c(Cl)c1
NC1(c2ccc(-c3nc4c5cc(-c6ccc(F)cc6F)ccn5n4cc3-c3ccccc3)cc2)CCC1
COc1cc(-c2ccc3scc(-c4ccc(OC(F)(F)F)c(OC(C)=O)c4)c3c2)ccc1O
COc1ccc(-c2c(-c3cc(C)ccc3O)nc3cc(C)ccn23)cc1OCCN1CCCC1
Nc1n[nH]c2cnc(N3CC(S(=O)(=O)c4cccc(Cl)c4Cl)C3)nc12
N#Cc1cc(S(=O)(=O)Nc2ncns2)ccc1Oc1ccc(-c2cccc(C(F)(F)F)c2)cc1
CC(CC(C)(C)C)Oc1ccc(C#Cc2ccc(Cl)cc2)cc1
O=C(NCCS(=O)(=O)c1ccccc1NC1CCCC1)Nc1cccc(-c2nnc(NC3CC3)o2)c1
CN1CCC(c2cccc(OC(F)(F)F)c2)C(C(=O)NCCCCCC(=O)NO)C1
COc1cc(C(C)C)c(Oc2cncc(C(=O)NCC3CCN(Cc4ccncc4F)CC3)c2)cc1F
CC(O)=NC(C)(C)c1nc2c(OCCN3CCOCC3)cccn2n1
Cc1nn(Cc2ccccc2)c(C2CCCCC2)c1-c1ccc(OC(F)(F)F)cc1
C#CCN(Cc1ccc2nc(C)nc(O)c2c1)c1cc(C(F)(F)F)cc(C(F)(F)F)c1
Cc1c(NC(=O)c2cnc(C(C)(C)C)o2)cccc1-c1ccc(C(C)(C)C)cc1
CC(Oc1cc(Cl)c(F)cc1Nc1ncnc2cc(N=S3(=O)CCC3)cc(Cl)c12)C(O)(COC)C1CC1
CC(C)c1c(N(Cc2ccccc2)C(=O)CC23CC4CC(CC2C3)C3)ncc(C(F)(F)F)n1CC1CCCCC1
NC(=O)CSc1ccc(-c2ccc(CN3C(c4cccc(Cl)c4)C(C4CC4)C4CCCC43)cc2)cc1
CC1(C)Cn2nc(CCc3ccccc3)cc2C(C)N1C(=O)Cc1csc(-c2ccc(F)cc2)c1
COC1(C(=O)N2CCc3cccnc3C2)CCN(C(=O)Nc2cc(C(C)(C)C)cc(C(C)(C)C)c2)CC1
O=C(NCCO(CCc1ccccc1)Cc1ccncc1)C1CCCCC1C(O)=NOCc1ccccc1
CC(C)(C)OC(=O)N1CCC(C(=O)NC(Cc2ccccc2)C(=O)NCc2cn(-c3ccc(C(=O)O)cc3)c3cc(Cl)ccc23)CC1
O=C(NNC(COC1CCCCC1)c1nc(C(=O)NCc2ccccc2)c(O)c(=O)n1)c1ccccc1
FC(F)(F)c1ccc(I)cc1N=c1[nH]c(Nc2ccc(F)cc2)ncc1Cl
CC(C)CN1CCC(C#CC(C#N)NC(=O)c2ccccc2)CC1
O=C(Oc1ccc2c(c1)CCOC2=O)N1CCN(c2ncnc3sc(CCOCCO)c(NCCO)c23)CC1
CC(C)(N=C(O)c1cc(C(=O)O)cOC1C(O)COCC1)c1ccc(NS(C)(=O)=O)cc1
NS(=O)(=O)Oc1ccc2c(c1)C(C(=O)Nc1ccccc1)CC2
CC(C)CCCCn1c2ccnc(NC(=O)c3ccccn3)c2c2cncnc21
COC1CNCCC1c1n(CC(=O)N2CC(F)(F)C(N3CC(=O)N4CCN(C)CC4)C2)n(C)c2ccccc12
Cc1ccc(OCC2(O)CCC(NC3(c4ncc(Br)cn4)CCOCC3)CC2)cc1
O=C(NCCCCCN1CCOCC1)C1C(C(=O)Nc2ccc(Br)c(Br)c2)C2C=CC1C21CC1
COC(=O)Nc1nc2cc(C3(O)c4ccccc4C(=O)N3Cc3ccccc3C)ccc2[nH]1
O=C(Nc1ccc(Oc2ccccc2)cc1)C1c2ccccc2-c2ccccc21
COc1cc(N)c(Cl)cc1C(=O)OCCN1CCCN(CC(O)CN2CCC(NC(=O)c3coc4ccccc34)C2)C1=O
COc1ccccc1-c1ccc2cc([N+](=O)[O-])ccc2c1
CCCc1nc(CC)c(C(=O)OC)n1Cc1ccc(-c2ccccc2-c2nnn[nH]2)cc1
COC(=O)C(C)(C)C(c1ccc(Nc2ncc(I)c(Nc3cccc(C)n3)n2)cc1)c1cnccn1
Cn1c(=O)c2c(cc(N3CCCC(C)C3)n1)CCN(c1c(Cl)cccc1C(C)C)C2
CCn1c(C2CC2)nc(C)cc1=Nc1ccc(C(=O)O)cc1
CC12CCC3C(C(CCCCCC=[N+]=[N-])CCC31)Cc1c2cc(O)ncc2n1Cc1cccc(-c2cccnc2)c1
CN(C)C1CCN(CCCN2C(=O)CC(c3cccc(F)c3)C2=O)C1
CC(C)c1cccc(C=Cc2ccc(O)c(CO)c2)c1
N#Cc1ccc(C(N)=O)c(Nc2ccc(F)c(F)c2)c1
CCN(c1ccccc1)C1CCN(CC2COC3(CCCCC3)C2c2ccc(Cl)cc23)CC1
CC1CN(CC(=O)N2Cc3c(NC(=O)c4ccc(Cl)cc4F)ncnc3N)C(C2CC(F)CO2)CO1
N#CC1CCCCN1C(=O)C(N)CC(=O)N1CCN(c2ncccn2)CC1
N#Cc1ccccc1N1CCC(NC(=O)Nc2ccc(Cl)c(Cl)c2)CC1
CCc1noc(C)c1-c1ccc2c(c1)C(N1CCOCC1)C(O)=NC2c1cccc(O)c1
CC12CCC3C(CC4=CC(=O)CCC43C)C1CC=C2c1ccncc1
CN=C(O)OC(c1cccc(F)c1)c1ccc2c(c1)C(=O)C(=O)N=C2Nc1ccc(F)cc1
COC(=O)c1ccc(Oc2cc(CC(F)(F)F)cc(-c3nnc(C4CCN(C5CCOCC5)C(=O)N4)o3)c2)cc1
CCOC(=O)c1cc(C(=O)Nc2ccc(C)n2)ccc1-c1cc(OC)c(=O)n(CC)c1
O=C(NO)C1(NS(=O)(=O)c2ccc(Oc3cncc(Cl)c3)cc2)CC1C(=O)NO
NCc1ccc(-c2cccc3c2NCCCC3)cc1
CC(=O)N1N=C(c2ccc(Cl)cc2)CC1c1ccc(Cl)cc1
CCCCCCCCCCCCCCC(=O)c1n[nH]c2c1C(=O)N(c1ccccc1)C2=O
CC1CCCN1CCc1ccc(-c2nc3cc(-c4cncc(NC(=O)Nc5cncc(C(C)(C)C#N)c5)c4)ccc3o2)cc1
Cc1ccc2ccccc2c1-c1ccc(N2CC(C)N(C)C(C)C2)cc1
c1cccc(Cn2c(C3CCCCO3)nc3ccccc32)c1
CCOC(=O)N1CCC(N2CCN(c3ccc(C#N)cc3)C(CC2=CCCCC2)C(C)(C)C)CC1
CCN(CC)C(=O)C(NC(=O)C(c1ccccc1)c1ccc2ccccc2c1)c1ccncc1
CC(O)C(=O)N1CCC(COc2ccc(-c3cn4ncccc4n3)cc2)CC1
COC(=O)c1cnc(N2CCN(C(=O)CC3CCC(Cl)CC3)CC2)c(Cl)c1
CCCc1cc(OCCCCOc2cccc(N3CCCCCS3=O)c2CCC)no1
Cc1cc(C)c(CCc2ccc(CC(=O)NS(=O)(=O)c3cccc4ccncc34)cc2)s1
COc1cc2c(Oc3ccc(NC(=O)c4c5ccccc5o4)cc3F)ccnc2cc1OCCCN1CCCC1
CCOC(=O)c1c(O)c(F)ccc1C(=O)Nc1cnn2ccc(N(C)C)nc12
Cn1cc(-c2nc(C3(c4ccc(-c5cnc(N)nc5)nc4)CCC3)no2)c(-c2ccc(F)cc2)cc1C(N)=O
N=C(C=Cc1ccc(Cl)c(Cl)c1)NO
COCc1cnc(C(=O)Nc2ccc(Cl)cc2-c2cccc(C(=O)O)c2)cn1
N#CN=C(N)NCCCCS(=O)(=O)Nc1cccc(-c2nnc(N3CCCCC3)o2)c1
CC(N=C(O)c1cc2[nH]c(OC3CCC(F)CC3)cc2cn1)c1ccc(F)cc1
O=C1NC(=O)C(COc2cc(C(F)(F)F)cc(C3CC3)c2)(N2CCC(F)(F)CC2)C(=O)N1
N#Cc1ccc(CN2CCC(N(C3CC3)C(=O)c3ccc(-c4ccc(F)cc4)cc3)CC2)cc1
COc1ncnc(-c2ccc(Br)c(C(=O)NC3N=C(O)CC3c3cccc(C(F)(F)F)c3)c2)c1
N#Cc1ccc(Cc2ccc3nc(C(F)(F)F)cc(C(F)(F)F)c3c2)cc1
CCc1nc(NCc2ccc(C)cc2)c2snc2n1
CC(=O)C1=NN2c3cc([N+](=O)[O-])ccc3Oc3ccccc3N(CC(=O)O)c3cccc1c32
Cc1ccc(-c2ccc(CCNCC(O)c3cccc(Cl)c3)cc2)cc1
CCN(CCF)CC(N=C(O)c1ccc(-c2nc(C3CCC(F)(F)CC3)n3ccccc23)cc1)c1cccc(Cl)c1F
CCCN(CCC)C(=O)c1ccc(N(c2ccccc2)C(=O)c2ccc(O)cc2O)cc1
CC(CO)N=C(N)c1c(O)nsc1Nc1nc(=Ncc2ccc3ocnc3c2)cs1
Cc1cc(-c2nc(-c3ccc(OC)c(C)c3)n3c2CCOCC3)cc(C)n1
COc1cc2c(Oc3ccc(NC(=O)c4cn(C)c5c(OC(CO)CCO)cccc45)cc3F)ccnc2cc1OCCCN1CCN(C)CC1
Cn1nccc1-c1cc(Cl)ccc1Oc1ccc(S(=O)(=O)Nc2ncns2)cc1C#N
Cc1cc(C)c(-c2[nH]nc(C3CCCCN3)n2)cc1C(=O)N1CCC(N(C)C)CC1
COc1ncc(-c2cc(C(=O)N3CCC4(CC3)CN(C)c3ccc(C(=O)O)cn3)ccc2OC)cc1NS(=O)(=O)c1ccc(Cl)cc1
COc1cc(Nc2cc(C)ccn2)ccc1-c1cc(N2CCC(CO)CC2)nc(N2CCOCC2)n1
COc1ccc(C(=O)NC(=O)NC2CCCCC2N2CCC(Cc3ccccc3)CC2)cc1OC
O=C(Nc1cncc(C(=O)N2CCC(C(=O)N3CCCC3)CC2)c1)c1ccc(F)cc1
Cn1nc(-c2ccc(F)cc2)c(-c2ccc3nc(NCc4sc5cccc(F)c5n4)cn3n2)c1N1CCN(CC(O)CN(C)C)CC1
CS(=O)(=O)Nc1ccc(-c2c[nH]c(C3CCCN3C(=O)CSc3ccccc3)n2)cc1
CCCCN(Cc1ccc(C(=O)NCCC(=O)OC)cc1)c1cc(C(=O)NC(C)c2ncc(C)s2)ccc1C
Cc1ccc(C(=O)N2CCC(c3ccc(C#N)cc3)CC2)cc1-c1nc2c(S(C)(=O)=O)cccc2[nH]1
CCOCc1cccc(C2(C(=O)Nc3ccc(C)c(Cl)c3)CC3CC2C3)c1
N#Cc1ccc(C(=O)Nc2cccc(C(=O)N3CCc4c(F)cccc4C3)c2)o1
Cc1ccc(Oc2cncc(NC(=O)c3ccc(NC(=O)CN4CCCC4C(=O)O)cc3)c2)c(C)c1
CCC(F)(F)c1ccccc1OCCN1CCC(NS(=O)(=O)c2ccc3cc(Cl)ccc3c2)C1=O
CN1CCN(C2Cc3ccc(-c4ccc(C#N)c(F)c4)cc3C2)CC1
CCCCC(=O)NCCc1cccc(C(=O)Nc2sc(-c3ccccn3)cc2C(N)=O)c1
CC(C)OC(CO)Cc1ccc(C=C2C(=O)Nc3ccc(Br)cc32)cc1
O=C(O)CCCNC(=O)C1C(C(=O)O)C1NC(C=O)CCc1ccc(Cl)cc1
CCC(C)C1NCCOc2ccccc2C=CCNC(=O)C(Cc2ccc(F)cc2)NC(=O)C2(CCCC2)NC1=O
CN1C(=O)NCCN1CC(=O)N(c1ccc(OCC(F)(F)F)cc1)c1ccc(F)cc1F
Cc1ccncc1Oc1ccc2c(c1)c(Cl)c(=O)n2CC(=O)NC1CC1
CCCCCCc1ccc(C(=O)NCCCN2CCN(c3cccc(Cl)c3Cl)CC2)cc1
COc1ccccc1-c1c[nH]c2c(C)ccc(C(N)=O)c12
CC1c2ccccc2C2CC(c3ccc(Cl)cc3)N2C1
CC#CCn1c(N2CCCC(N)C2)nc2c1c(=O)n(CC(=O)c1ccccc1)c(=O)n2C
CNc1ncc(-c2nc(C3CC3)nc(N3C4CC5CC3CC(C5)C4)n2C)cc1C(N)=O
Cc1n[nH]c2cccc(-c3cc(N=c4[nH]c(N)ncc4C(F)(F)F)ccc3Cl)c12
CCc1cc(-c2n[nH]c3ccc(C(O)=NC4CCCCC4C(=O)O)cc23)ccn1
COCCn1cc(-c2cc(-c3cccc(C#N)c3)c3onc(N)c3c2)cn1
CN(CC(C)(C)(C)O)C(=O)c1ccc(-c2ccccc2)cc1F
CC1(NCc2ccsc2Cl)COC(C)(C(C)(C)NO)C(=O)N1c1ccc(C#N)cn1
Cc1cccnc1-c1cc(N2CC(F)(F)C2)ccc1C(=O)N1CC(C)OC1
CCN(C(=O)Oc1ccccc1)C1CCN(Cc2ccc(Cl)cc2)CC1
Cc1c(C(=O)N(C)CCCCN2CCN(c3ccc(Cl)c(Cl)c3)CC2)oc2c(Cl)cc(Cl)cc12
O=C(N1CCCCC12CCCC2)N1CCc2ccccc2C1
Cn1nnc(C2CCN(CCCSc3nc4ccccc4cc3-c3ccccc3)CC2)n1
O=C(NS(=O)(=O)N1CCC1)c1cc(C2CC2)c(OC2CCC3CCC23)cc1C1CC1
O=C(O)c1ccc(C2C(=O)N(c3cnn(-c4cccc(F)c4)c3)C(=O)C2c2ccccn2)cc1
COCCN1CCN(c2ccc(Nc3ncc4c5ccncc5n(C5CCCC5)c4n3)nn2)CC1
c1cc2c3cnc(Nc4ccc(N5CCNCC5)cn4)nc3n(C3CCCC3)c2cn1
NS(=O)(=O)c1nc2ccc(OCCCOS(=O)(=O)CC(=O)O)cc2s1
N=C(N)c1ccc(C#Cc2cc(Cl)ccc2OCC(=O)O)cc1Cl
COC1COCCC1NC1CCC(C(=O)CC(=O)NCc2ccccc2)(C(=O)O)CC1
CC(C)=NN(C)C(=O)c1cc2ccccc2nc1Oc1ccc(OC(F)(F)F)cc1
Cn1nccc1-c1cc(NC(=O)c2cccc(Oc3cccnc3)c2)ccc1OC1(C(F)(F)F)CCCC1
O=C(Cc1ncc[nH]1)NS(=O)(=O)c1cccc(C(F)(F)F)c1
CN(C)c1ccc(-c2cc3nccc4c3c(CN3CCOCCC3)nn3c2N(c2cc(Cl)c(Cl)cc2Cl)CCC3)cc1F
COCCC1(Oc2ccc(Oc3ccc(-c4c(Cc5ccccc5)oc5ccccc45)cc3)cc2)C(=O)NC(=O)O1
CC(C)(C)COc1cnc(-c2ccc3[nH]nc(C4CCOCC4)c3c2)cn1
Cc1cc(C(=O)Nc2ccc(-c3ccnc4c(Br)cnn34)cc2F)n(C)n1
O=C1NCC2(CCN(Cc3ccc(-c4cc5nc(-c6ccc(Cl)cc6F)cn5cn4)cc3)CC2)OCCN1C(=O)N1CCNCC1
CCCCN(CCCC)C(=O)C(=O)c1c(-c2cccs2)[nH]c2c(N(CC)CCCO)cccc12
CC(C)(C)CN1CCN(S(=O)(=O)c2ccccc2-c2ccc(-c3ncco3)cc2)CC1
CCCOCCCCCOc1ccc(C(F)(F)F)cc1-c1cnn(C)c(=O)cc1
O=C(Nc1cccnc1)c1ccc(O)cc1OCc1ccc(F)cc1
CC(C)N(Cc1ccccc1F)C(=O)C1(CCN(C(=O)C2CNCCC2c2ccc(F)cc2)CC1)CC1CCCCC1
CC(CNC(=O)c1ccc2c(c1)Cc1ccccc1-2)N1CCC(N2CCCC2)C1
CN1CCN(CCCNc2c(C(N)=O)c(Nc3ccc(Cl)cc3)nc(=O)c2C#CCO)CC1
COCCN1CCN(C2CCN(C(=O)c3cccc(C(F)F)c3Cl)CC2)CC1
Cc1cccc(C)c1N1C(=O)C(=Cc2cc(OCCCC#N)cc(C(F)(F)F)c2)C2C(=O)Nc3ccc(C(=O)O)cc3C2c2ccccc21
Cc1nc2c(c(-c3cc(F)c(C)nc3N)n1)CCNC2
Cn1c(=O)ccc2c(NC(=O)NC3CCC(F)(F)C3)cccc21
O=C(Nc1cc(C(O)=NC2CCCCC2)nn1-c1ccccc1)c1cc(-c2ccc(F)nc2)c(F)cc1Cl
COC(=O)c1cccc(F2c(C3CC3)n(C34CC5CC(CC(C5)C3)C4)c(=O)c(OC)c2=O)c1
O=C(O)CCCOc1ccc(-c2ccc(CSc3nc(-c4ccc5c(c4)OCO5)c(-c4cc(Cl)c(Cl)cc4O)[nH]3)cc2)cc1OC1CCOC1
COc1ccc(CN2C(=O)N(Cc3ccc4[nH]ncc4c3)C(=O)C2(C)C)cc1C(F)(F)F
Cc1cccc2occ(-c3n[nH]c4ccc(-c5ccc[nH]5)cc34)cc12
Cc1c(C(=O)NCCCCN2CCN(c3ccc(C(=O)O)cc3)CC2)ccc(-c2nccn2)c1C
CCN1C(=O)c2nc(C)n(Cc3cccc(F)c3)c2N2CC(Cc3ccccc3)N=C12
CN1CC=CCC=C1c2ccccc2N(N(Cc2ccccc2)C(=O)CCc2ccc(O(F)(F)c3F)cc2)C1=O
CCOc1ccc2[nH]nc(-c3cccc(-c4nc(-c5cccc(F)c5F)c[nH]=O)c3)c2c1
COc1cc(OCc2csc(-c3c(C)n(C)c(=O)c4ccccc34)n2)c2cc(-c3cn4nc(OC)sc4n3)oc2c1
Cc1ccc2c(NCC(NC(=O)C(=O)NC(CC(=O)O)C(=O)O)C(=O)NCCc3cncs3)c3ccccc3nc2c1
COC(=O)C(CCC(C)C)OC(=O)C(Cc1ccccc1)CCCN1CCCC1
O=C(O)c1ccc(-c2nn(CCOc3ccc4cc(OCCN5CCCC5)ccc4n3)cc2C(F)(F)F)cc1
Cc1nnc2n1-c1sc3c(c1C(=O)Nc1ccccc1OCCC(=O)O)C(c1ccc2c(c1)OCO3)=NC2
C=CCN=C1SC(=Cc2ccc3c4c(cccc32)OC(F)(F)F)C(=NS(=O)(=O)c2ccccc2)N1CC
COc1ccc(CN2CCC(CC(=O)N3CCC3c3ccccc3)CC2)cc1OC
Cc1c(Cc2ccccc2)nc2ccccn12
COCCN1CCN(c2ccc(Nc3ncc4ncnc(Nc5ccccc5)c4n3)cc2)CC1
CC(=O)NC(C)C#Cc1cnc(Oc2ccc(OCCC(=C(F)(F)F)C(=O)O)cc2)s1
CC(C)CC(=O)c1cncc(C#Cc2ccc(C(N)=O)cn2)c1
Cc1ncc(C)n2nc(-c3ccn4c(-c5cccc(NS(C)(=O)=O)c5COCC5)cnc4c3)nc12
COc1ccc(N(C=O)c2cccc(C(=O)NO)c2)cc1OC1CCCC1
CC(C)Oc1ccc(-c2nnc(-c3ccc(F)cc3)s2)cc1C(F)(F)F
Cc1cc(Nc2nccc(-c3cn(C)cn3)n2)cc2cc(C(=O)N3CCC(F)(F)CC3)[nH]c12
CN(C)Cc1cccc(-c2cc3ccccc3c(OCCCCCCCc3ccccc3OCCF)c2)c1
CCOC(=O)C1(N=C(O)c2ccc(-c3ncc(C)o3)cn2)CCN(CC2CC2)C1
COc1ncc(-c2nnc3n2CCOc2cc(CN3CCCC3)ccc2-3)cn1
O=C(C12Cc3c[nH]c(=O)cc3C2CN1C(=O)c1ccccc1O)N1CCNCC1
O=C(C=Cc1ccc(O)c(O)c1)NC1CCC(c2ccccc2)CC1C(=O)O
CCCCN(CC)c1c(C)nc(-c2c(C)cc(C(F)(F)F)cc2OC)nc1OC
O=C(Nc1ccc(N2CCOCC2)cc1)NC12CC3CC(CC(C3)C1)C2
OC(=NC1CCCC1Nc1ccc(C(F)(F)F)cc1)c1c[nH]c2ccccc12
O=C(O)Cc1ccc(COc2cccc(-c3c(Cc4cccc(F)c4)c(C(=O)O)c(C(=O)O)cc3C[N+](=O)[O-])c2)o1
CCCOc1ccc(F)cc1-c1csc(Cn2nc(=CCC)c3cnc4ccccc4n2)n1
COc1ccccc1CNC(=NC#N)c1c(O)cnn(C)c1Br
Cc1cccc(C(=O)N(C)CC2CCN(c3cncc(C(C)C)n3)CC2)c1
Oc1ccccc1N=c1cccn(-c2ccc(N3CCC4(CCNCC4)C3)cc2)n1
O=C(O)CCCCCCCCC(OC1CCCCC1)C1CCCCC1
O=C(O)CC1C=CC=C(c2cc(F)c(F)c(Cl)c2)C(=O)C1
Cc1nc(C#S)nc2c1sc1c(NCc3sc(CCCO)cc3Cl)nc(Br)nc12
CC(=O)n1ccc2ccc(-c3cncnc3)cc21
N#CC(CCCN1CCN(c2ncccn2)CC1)c1ccc(Cl)cc1
O=C(NC(CO)c1nnsn1)c1csc(-c2ccccc2)n1
CC(=O)c1ccccc1NC(=O)NS(=O)(=O)c1cccc(NC(=N)N)c1
O=C(O)CCN1CCC(c2ccc(N=C(O)Nc3nc4ccccc4s3)cc2)CC1
O=C(C1CCc2c(Cl)cc(C(F)F)cc2O1)N1CCCN(C2CCCCC2)CC1
Cc1cc(NC(=O)c2cccc(CN3CCC(F)(F)C3)c2)ccc1C(F)(F)F
N#Cc1ccccc1Cn1cc(N2CCCC(N)C2)nc(CC(N)=O)c1=O
O=C(NCCO)c1ccc(NC(=O)N2Cc3ccccc3C2)cc1
CCN(CC)Cc1ccc2c(c1)C(O)(C(F)(F)F)c1ccccc1-2
COc1c(C(C)(C)C)c(=O)on1C(=O)N1CCCCc2ccccc21
CC(C)CC(NC(=O)c1ccc(N(C)C)cc1)C(=O)N1CCC2=NN=C(N)N12
O=C(CCCN1CCN(c2ccccc2)CC1)c1ccc2ccccc2c1
COc1ccccc1Cc1ccc2[nH]c3c5c(c)cc(F)c-4n(c3CCCN)cc3cc2c1
COc1ccc(COc2ccccc2)cc1C(=O)NCCSc1cnc(C)cn1
COc1ccccc1N1CCN(CCCNc2c(C(C)C)nc3cc(-c4cnn(C)c4)ccc3n2)CC1
CN1CCCC12CCN(c1ncnc3[nH]ccc13)C2
O=C1C(C(=O)NCCN2CCN(c3ncc(F)cc3F)CC2)NC(CNc2ncc(F)cn2)C(C(=O)NC2CCCCC2)CN1
CCN(CC)c1ccc(-c2cc3nc(-c4cccnc4C)c(-c4ccco4)n3c2C)cc1
CC(C)c1cccnc1Oc1ccc(N2CCC3(CCN(Cc4ccccn4)C3=O)CC2)cc1
CC(C)C(=O)NCC1CCCCNC(=O)c2ccc(Br)cc2N1C(=O)CCc1ccc(Cl)cc1
CC(NC(=O)c1ccc(-c2cccc(OC(F)(F)F)c2)cn1)C1CCC1
O=C(CC(=O)Nc1cccc(Oc2ncnc3cc(OCc4ncccn4)ccc23)c1)NO
Cc1cccc(C#Cc2ccc(CCC(=O)Nc3nnc(S(N)(=O)=O)s3)cc2)n1
O=C(O)Cc1nn(Cc2nc3ccc(OCCC(F)(F)F)cc3s2)c(=O)c2ccccc12
NS(=O)(=O)c1nc2ccc(OCCN3C(=O)CC4(CCCC4)SCC(N)=N4C(Cc4ccc([N+](=O)[O-])cc4)C3=C(C(=O)O)C1(Cl)F)C2C1CC1
CC(C)CC(N)c1ccc(Cl)c(C(=O)c2cccc(C(C)F)c2)c1F
Cc1nc(C#Cc2cccc(C#N)c2)cs1
COc1ccc(OC)c(C=Cc2cccc(OC)c2)c1
CCOCC(C=O)Nc1cc(-c2ccc(Cn3c(C)nc4c(C)c(C)c(O)cc43)cc2)[nH]n1
O=C(O)COc1ccc(C#Cc2ccc(F)cc2)c2ccccc12
COC1COC(c2ccc(Cl)c(Cn3nc(-c4ccc(F)cc4)ccc3=O)c2)OC1C(=O)NO
Cc1nnc2n1-c1ccc(C#CCCN3C(=O)COc4ccccc43)cc1C(c1ccccc1Cl)=NC2
CCc1cn2cc(C)c3c(CCN(CC(C)c4ccccc4)C(=O)C(C)N4CCCC4)cn13
CCOc1cc(C)c(OC2CC(NC(=O)N3CCC(N4C(=O)CCC4C)CC3(C4CCCCCC4)C(=O)N(OC)C(=O)O)C2)cc1
O=C(C=Cc1ccc(F)cc1)NCCCN1CCC(C(=O)c2cccc(OC(F)(F)F)c2)CC1
CC1(C)CC23CCC1(C2=O)C1C2=CC4=CC(=O)C(CC=NO)C4CCC3(C)C1C4
CN(Cc1ccc(Nnc2ncc3c2c(C=CC(=O)NO)c(OC(F)(F)F)c12)c1ccc3c(cc2Cl)C(=O)N3)CS(C)(=O)=O
CS(=O)(=O)Nc1cc(C(O)CNCC(O)c2cccc(C(=O)N3CCC(N4C(=O)OCc5cc(Cl)ccc54)CC3)c2)ccc1O
CCCNC(=N)c1cc(O)c2ccc(C(=O)NCCCCc3ccccc3)cc2c1
CCCCNC(=O)c1ccc2c(c1)C1(CCCCC1)N2
CC(C)(C)OC(=O)NC(CC1(C)CCCC1)C(=O)N1CCC2(CC1)CCN(Cc1cc(Cl)ccc1Cl)c1ccccc12
Cc1cc(CN2CCC(O)(c3ccc(Cl)cc3)CC2)ccn1
CC1(C)C2CC3OB(C(CCCCCN)NC(=O)Cn4nc(C(C)(C)F)nc4Cc4ccc(O)cc4)OC3(C)C1C2
COc1ccc(COc2ccc3c(c2)c2CCN(C(Cc3ccccc3)c2ccccc2)CC3)cc1
CCCCC(NC(=O)CC(C(=O)NO)N(C)C)C(=O)C(=O)Nc1cc(-c2ccccc2)ccc1OC
CCc1nccn1CC12CCC(c3nc4cc(F)c(F)cc4[nH]3)(CC1)CC2
O=C1NC(=O)C(c2cn(CCCC(F)(F)F)c3cc(C=CC(c4ccccc4)c4ccccc4)ccc23)C(=O)N1
O=C(Nc1cccc(-c2ccc3cnc(Nc4ccc(OCCCN5CCCC5)cn4)nc3c2)c1)Nc1ccc(F)c(F)c1
COCCNCCN(C)c1cc2ncccc2cc1OC
O=C(NC1CCN(C(=O)c2cccc(-c3cc[nH]n3)c2)CC1)c1ccccn1
CCSc1nc(-c2ccc(S(C)(=O)=O)cc2)nn1-c1ccccc1
CCN(Cc1c(C(F)(F)F)nc2n(C)cc(C)cc12)c1ccc(C(=O)NCc2ccc(F)c(F)c2)cc1C
Cn1nc(-c2ccc(C=CC(=O)O)cc2)c2ccccc21
C=CCCn1c(C)nc(C(=O)NCc2ccccc2)c1Cc1ccc(-c2ccccc2-c2nn[nH]n2)cc1
COc1cc(N(C)Cc2ccc(-c3cccnc3N(CC(C)(C)C)S(C)(=O)=O)cc2)ccc1C(=O)O
Cc1nn(C2CCCC2)c2sc(C(=O)NC3CCOC3)cc12
COc1cc(NC(=O)C2CC2C)ccc1Nc1nc(C)c(-c2cccc3[nH]ncc23)n1
NC(=O)c1cc(C(=O)NC2CCCC2NC(=O)c2cc(Cl)c(N3CC=C(C(=O)N4CCCC4)C3)c3ccccc23)ccc1N1CCCC1
CC1(C)C(C(=O)O)N(c2ccc(-c3cccc4nnccc34)cn2)C1(C)C
COC(=O)c1cccc(NC(=O)N2CCC(C)(c3cccc(C#N)c3)C(F)C2)c1
COc1ccc(Cn2c(CCc3cccnc3)nnc2C(=O)Nc2ccccn2)cc1
COc1ccc(CNc2cnc3nc(Nc4cccc(F)c4)sc3c2)cc1OC
CCOc1ccc(-n2c(C)c(CCC(=O)O)c3ccccc32)nc1-c1ccccc1Cl
COc1ccc(CNCCN2C(=O)C(=O)c3ccccc32)cc1
COC(=O)c1ccc(S(=O)(=O)NC(CCn2ccnc2)C(=O)NO)cc1
Cc1cc(C(=O)NC2CCC3CN(c4ccc(Br)c(C(F)(F)F)c4)C3C2)ccn1
O=C(Nc1cc[nH]c(=NC(=O)c2ccccc2F)c1)c1cncc(C2CCC2)c1
CC(C)(C)C(C(=O)O)N1CC(CN2CCC(CC#N)(c3ccc(Cl)cc3)CC2)C(c2ccccc2)C1
CC(=O)N1CCCC1Cn1nc(-c2ccc(NC(=O)c3cc4ccccc4[nH]3)cc2)c2ccccc2c1=O
CC(C)C(Nc1ncc(C2CC2)c(NC)n1)c1nccc(-c2ccc(C(F)(F)F)cc2)n1
COc1ccccc1C1c2c(n[nH]c2C)C(=O)N1c1ccc(-c2ccsc2)cc1
O=C(Nc1ccc(CN=C(O)C2CCCC2)cc1)N1Cc2ccccc2C1
Cn1c2c(c3ccccc31)CCN(CCCOc1ccc(Cl)cc1)C2
c1cncc(-c2nc3nccc(-c4ccc5[nH][nH]c5c4)c3[nH]2)c1
NC(=O)c1cccc2c(NCc3cccc(Cl)c3)ncnc12
COc1cc(-c2nc(-c3cccc4c3CCC4N3CC(C)C3)no2)cc(OC)c1OC
CC(Oc1cc(-c2cnn(CCCN3CCOCC3)c2)ccn1)C(F)(F)F
COc1cc2ncnc(N3CCC(C)N(C(=O)Nc4cn(C)c5cccc45)CC3C)c2cc1OC
O=C(O)CCCCCC1C(=O)NC(COCc2ccccc2)CCCc2ccccc2NC1c1ccc(NCc2ccccc2)cc1
NC1CCCC(C(=O)Nc2[nH]cnc2C(=O)NCCc2ccccc2)C1
CC(=O)NC1CCN(CCCN2CCN(c3nsc4ccccc34)CC2)CC1
NC(=O)c1ccc2c(c1)-c1ccnc(c1)Cc1ncccc1N2CCC1(O)CCOCC1
CSc1csc(SC(C)(C)C)n1)c1=OC2(CCCCC2)NC(=O)C1(C#N
CC(C)CN(Cc1c(F)cc(-c2cccc(C(=O)O)c2F)cc1F)C(=O)C(N)S(C)(=O)=O
COc1ccccc1CN1CC2(CCN(C(=O)c3c(Cc4c(F)cc(F)cc4F)c4[nH]ccc4c3=O)CC2)C1
CCCCCC(C(=O)NO)n1cc(C(O)=NC(Cc2ccccc2)C(O)CN(CC(C)=O)C(C)=O)cn1
O=C(Nc1ccncc1)Nc1nccnc1NC(=O)c1cccc(F)c1Cl
Cc1nn(Cc2cc(N3CCOCC3)cc(C3CCN(CC=O)CC3)c2)c2nccc(-c3cnc4ncsc4c3)cc12
CN(c1ccc2[nH]c3ccccc3c2c1)S(=O)(=O)c1cccc(F)c1
CN=C(O)C1CCCN(Cc2ccc(N=c3nc(C)c(C)[nH]c3C(C)(C)C)cc2)c2cccc(C)c2-n1
C#CCN(Cc1c[nH]c2c(C)cccc12)c1cc(C(=O)NCc2ccc(C(F)(F)F)cc2)ccc1Oc1ccc(C)cc1
CC(=O)NC(C)c1ccc(OC2CCN(c3ccnc(N4CCOCC4)c3)C2)cc1
CSc1nc(-c2ccc(F)cc2)c(-c2ccnnc2)n1C=CC1CC(C)(C)C(=O)O1
CC(=O)Nc1cccc(S(=O)(=O)n2c3ccccc3cc2[N+](=O)[O-])c1
Cc1cc(-c2cncc(NC(=O)c3cc4cc(C)ccc4[nH]3)n2)ccc1Cl
CCn1c(NC2CCN(C)CC2)nc2c(c1C)CN(c1cc(C)c(=O)n(C)c1)CC2
O=C1C(NS(=O)(=O)CCC2CC2)CCCN1c1ncc(Cc2ccccc2Cl)cn1
NC(CC(=O)O)C1Cc2ccccc2O1
Nc1cccc2c1OC1CCN(Cc2ccc(F)cc1)C2
CC(c1ccc(F)cc1)n1ccc2c(N)nccc2c1=O
CN(C)C(=O)C(c1ccc(-c2ccc(F)cc2)cc1)C(=O)N1CCN(c2ccccc2S(=O)(=O)N(C)C)CC1
Cc1cc2nc(C(C(=O)NCCCCCCNc3c4c(nc5ccccc35)CCCC4)Cc3ccccc3)[nH]c2cc1C
O=C(O)C1(Sc2ccccc2)COC(CN2CCC(Cc3cccc(Cl)c3)C2)C(=O)N1
CC(C)(C)Cn1c(N)nc2c1-c1nc(Nc3ccc(-c4ccccc4)cn3)cc(Cl)c1CC2
O=[N+]([O-])c1ccccc1COc1ccc([N+](=O)[O-])cc1NS(=O)(=O)c1ccc(CO)c(Cn1)cc1
NC1=NC(c2cccc(F)c2F)CO1
O=C(c1ccc(N2CCN(c3ccc(F)cc3)CC2)cc1)c1c(-c2ccccc2)[nH]c2ccc(O)cc12
COc1ccc(C(C)c2ccccc2OC)cc1OC
Cc1cccc(C(=O)Nc2ccc(CN3CCN(C)CC3)c(C(F)(F)F)c2)c1C#Cc1cnc2ncnn2c1
CS(=O)(=O)N1CCC(NC(=O)c2ccc(-c3cc(N)cc(C(F)(F)F)c3)o2)CC1
CCC(CN(CCO)C(=O)c1ccc2c(c1)COC2=O)N1C#Cc2ccc(C)cc2C1
COC1CN(C2CCN(C(=O)Cn3cnc4ncc(-c5cccc(OCC(F)(F)F)c5)nc43)CC2)C1
CC(C)CC(C(=O)NC1CCC(CO)CC1)N1C(=O)N(CC(=O)NCCC(F)(F)F)C(=O)C1(Cl)Cl
CCOC(=O)N1CCN(C(=O)C(CCC(=O)O)NC(=O)c2cc(NC(=O)N3Cc4ccccc4C3)cc(C(F)(F)F)c2)CC1
O=C(Nc1ccc(C(=O)N2Cc3ccccc3C2)cc1)Nc1cccc(C(Cc2c[nH]c3ccccc23)c2cccc([N+](=O)[O-])c2)c1
O=C(O)C(=O)c1cnccc1-c1ccc(N2CC(F)(F)C2)c(F)c1
CC(c1ccc(S(=O)(=O)NN(C)C)cc1)(c1cccc2nsnc12)n1cccc2=O)Nccccc12
CC1(C(=O)O)CC(c2ccccc2Cl)C1(N)c1ccccc1
Cc1cccc(C)c1N1CC(NS(=O)(=O)c2ccc(C(C)(C)C)cc2)(C(=O)NO)C1=O
O=C(Cn1c(-c2ccccc2F)nc2ccc(Cl)cc2c1=O)NC1CC1c1ccccc1
Cc1cc(C)c(C(=O)N2CCCCc3cc(OCCCN(CC(=O)N4CCCCCC4)C(=O)N4CCCCC4)ccc32)c(C)c1
COc1cc(OC)n(-c2ccccc2)cc1C(O)=NC(C)c1cc(F)ccc1O
Cc1cc(Nc2cccc(C(=O)O)c2)ncc1-c1ccccc1OCc1ccccc1
O=C1CC(c2ccc(-n3cc(-c4ccc(C(F)(F)F)cc4)cn3)cc2)=Nc2ccc(C(F)(F)F)cc2N1
CCCCC1=CC(C)(C)Nc2ccc3c(c21)OCCO3
NC(=O)c1ccccc1Nc1cc(-c2ccccn2)nc2cc(NC(=O)C3CC3)ccc12
CCCCCNc1nc(NCc2ccc(S(=O)(=O)Nc3ccccc3)cc2)nc(N2CCCCC2C)n1
c1ccc(Cn2c(-c3noc4ccccc34)nc3ccccc32)cc1
COc1ccc(F)c(-c2ccc(C=NNC(=N)N)cc2F)c1
CCOc1ccc(CC(N=C(O)c2ccccc2NS(C)(=O)=O)C(=O)O)cc1
Cn1cc(-c2cc(CC3CCCN(C4CCOCC4)CC3)cnc2OC2CCCCCN2)c2ccccc21
CC(C)N(Cc1ccccc1)C1CCN(CCCc2c[nH]c3ccc(-n4cnnc4)cc23)CC1
O=C(Nc1cc(C(O)=NC2CCC2)nn1-c1ccccc1)c1cc(-c2ccccn2)nc(-c2ccc(Cl)cc2)c1
NC1=C(c2cccc(I)c2)CCN(C(=O)c2cc(N3CCC4(CC3)COc3ccccc34)n3ncnc3n2)C1
CCn1c(=O)c2[nH]c(-c3ccc(OC(C)c4cc(O)cc(Cl)c4)cc3)cc2n(CCC)c1=O
CCOc1ccccc1-c1csc(NC(=O)c2cc(C(F)(F)F)nn2-c2ccc(CNC(=O)CO)cc2)n1
CC1CN=C(O)c2cc(-n3cnc(-c4ccc(C#N)cc4)c3)[nH]c21
NC(=O)N1CCC(=O)N(Cc2ccc3c(c2)OCO3)CC1
CC(C)c1cc(F)cc(C(=O)Nc2ccc(F)c(C(=O)Nc3cncc(Cl)c3N3CCN(C4CC4)c4ccccc43)c2)c1
N=C(N)c1cccc(CN2CCC(NS(=O)(=O)c3cc4cc(Br)cnc4s3)C2=O)c1
NC(=O)c1cccc2[nH]n(Cc3ccccc3)c(=O)c12
Cc1ccc(-n2nc(C(C)(C)C)cc2NC(=O)Nc2ccc(OCCN3CCOCC3)c3ccccc23)cc1
Cc1nn(Cc2ccc(OCc3ccc(F)c(F)c3)cc2)c(C)c1CC(=O)O
COc1ccc(-n2c(CCN3C(=O)c4cccc(F)c4C3=O)nc3ccccc3c2=O)cc1
CN(C)C(=Nc1nc2ccccc2n1Cc1cccc([N+](=O)[O-])c1)c1ccc(Cl)cc1O
CC(C)C(=O)N(Cc1ccc(OC(F)(C(C)C)c2ccccc2C(=O)Nc2cccc(C(=O)O)c2)cc1)CCc1cc(O)ccc1O
CC(O)C(CO)NC(=O)c1cc(C2CCO2)c(-c2nc(C)n(C)c(=O)c2C)cc1Cl
Cc1cc(C#N)cc(C)c1Oc1nc(Nc2ccccc2C(=O)O)cn1
CC(C)Oc1ccc(-n2cnc3c(sc4ncc(Cl)c(NC(=O)NC=S)c43)c2=O)cc1
Cc1cnc(CN(C)Cc2ccc3c(c2)OCO3)s1
N#Cc1cccc(-c2cnc(C(=O)CCCc3ccc(-c4ccccc4)nc3)o2)c1
COCCN(CCOC)c1nc(C)nc2c1sc1c3c(c(=O)n1-c1ccccc1)CCCC3
CC(C)(C)C(NC(=O)C(S)NCC(C)Cc1ccccc1)C(=O)NO
O=C(C=COc1ccccc1)Nc1ccc(-c2nc(N3CCCC(C(=O)O)C3C(=O)O)nc3sc4ncccc4c23)cc1
COc1cc(CNC(C)c2cccc(NS(C)(=O)=O)c2)ccc1OCc1cccc(C(=O)NO)c1
CC1Cc2cc(Br)cnc2OC1CCN1CCN(CC(O)c2coc3cc(O)ccc23)CC1
CC(N=c1cc(C(=N)O)nc(-c2ccc(Cl)cc2)o1)c1ccc(-c2ccccc2)cc1
Cc1[nH]c(C=C2C(=O)Nc3ccc(F)cc32)c(C)c1C(=O)NCCc1ccccc1
Cc1ccccc1-c1cnc2c(c1)CCNCC2
O=C(NC(c1ccc(Cl)cc1)c1ccc(Br)cc1)c1ccc(Cl)cc1Cl
O=[N+]([O-])c1c(Cl)ccc2c(C3(c4ccccc4)CC3)cn(CC3CC2)c1=O
CCSc1ccc(S(=O)(=O)N2CCC3(CC2C(=O)NO)CC3)cc1-c1ncc([S-])cc1F
O=C(c1ccc(F)cc1)C1CCN(CC(=O)N2CCCC2C(=O)N2CCC(N=C3Nc4ccccc43)CC2)CC1
CC(=O)Nc1ccc(C(=O)Nc2cccc(C(C)N3CCN(CC(C)C)CC3)c2)cc1
CCOC(Cc1ccc(OCCc2ccc(=O)[nH]c2=O)cc1)C(=O)OC
CCC(C)NC(=O)c1ccn2c(-c3ccccc3)c(-c3ccc(C4(N)CCC4)cc3)c(C)nc12
CCCCC(NC(=O)C(Cc1ccccc1)NS(=O)(=O)N1CCOCC11=O)C(=O)O
O=C(NCc1ccc(C(F)(F)F)cc1)c1cc(CN2CCC(O)C2)ccc1Cl
O=C(Nc1ccc(C2CCCNC2)cc1)c1cnn(-c2ccccc2)n1
Clc1ccc(NCc2cncc(-c3cc4c(n3)CCN5Cc3ccccc3-4)c2)nc1
CC#CCn1c(N2CCCC(N)C2)c(C#N)c(=O)n(Cc2ccc(F)cc2)c1=O
OCc1ccc(F)c(C2CC(c3ccccc3)=NN2Cc2cc(Br)ccn2)n1
Cc1cc(C)c(-n2cnn3c(NC(C)Cc4cnnn4C)cccc32)cc1C
O=C(NCC(Cc1ccc(F)cc1F)C(=O)N1CCN(c2cccc(N3CCCC3=O)c2)CC1)N1CCCC1
N#CC(=C(N)Sc1ccccc1N)c1ccc(C(O)c2cccc(C(F)(F)F)c2)cc1
CC(C)C(=O)NCCCCC(=O)N1CCCC1C(=O)NC(CC(=O)O)C(=O)CC(=O)O
Nc1ccc(-c2ccc(C3CCCCC3C(=O)N3CCC(O)CC3)cc2)cn1
O=C(NC12CC3CC(CC(C3)C1)C2)c1cnc(NC2CCC2)c(C2CC2)c1
C#CCN(Cc1ccc2nc(C)nc(O)c2c1)c1ccc(C(=O)NCc2cncnc2)cc1
CCc1nccc(-c2ccc(F)c(C(=O)N3CCN(C4CCCC4)CC3)c2)c1C#Cc1ccc(N)nc1
COC1C(=O)NCC23CCCCC2C1C=CC=C1CCC1C3C2=CC(C)CC1(C)C
COc1ccc(CNCCF)cc1-c1cc(N2CCC(O)CC2)nc(N2CCOCC2)n1
CC(C)(C)NS(=O)(=O)c1cncc(-c2ccc3c(c2)C2(CCCCC2)C(=O)N3)c1
CC(=O)C1c2ccc(C(=O)NCCc3ccccc3)cc2CCN1C(=O)c1ccccc1
CC1(N2CCc3[nH]c(NC(=O)c4nccs4)cc3C2C2CC2)CCCCCC1
CC1(C)OC(=O)N(C2CCCCC2)c2ccc(Nc3nccc(-n4cnc55cccccc5c45)n3)cc21
Nc1ncc(-c2ccc(N3CCOCC3)cc2)cc1OC(F)(F)F
NS(=O)(=O)c1nnc(NC(=O)N2CCCC2CN2CCC(Cc3ccccc3)CC2)s1
Cc1nc(N)c2c(F)cc(-c3ccc(CC(C)(C)N4CCC(C(=O)O)(c5ccc(Cl)cc5)CC4)c(F)c3)cc2n1
O=C(NC1CCCCC1)N1CCN(CC(c2ccccc2)c2ccccc2)CC1
Cc1nc2c(C(F)(F)F)cccn2c1-c1cc(CN2CCOCC2)cc(N2CC(C)NCC2)c1
COc1c(OCC(O)CN2CCCC2)ccc2cc1C=CCC2
CC1(O)CC(CC(N=C(O)c2cnc3ccc(Cl)cn23)c2ccc(Cl)c(Cl)c2)=NO1
Cn1c(Nc2c(Cl)ccc(CNC3CCCCC3)c2Cl)nc2ccc(C(=O)Nc3cccc(F)c3)cc2n1
Cc1ccc2ccccc2c1-n1ccnc1
N#Cc1ccc(C(=O)NN2CCC(n3ncc4c3nc(N)n4)CC2)cc1C(F)(F)F
COC(=O)NC(C)C(=O)Nc1ncnc(C(=O)c2nc3ccc(Cl)cc3[nH]2)c1C
CCNC(=O)C1OC(n2cnc3c(NC(=O)Nc4ccccc4)ncnc32)C(O)C1O
O=C(Nc1csc(-c2nccs2)n1)NC1CCCCCC1NCc1ccc(Cl)cc1Cl
Cc1nn(-c2ccc(C(N)=O)c(N3CCC(N4CCCC4=O)CC3)c2)c2ncncn12
O=S(=O)(c1cccc2occc12)N1CCCC1Cc1ccc(F)cc1
Cn1c(C(C)(C)C)nc(CCC(O)CC(=O)O)c1-c1ccc(F)cc1
CCN1c2ccccc2C(=O)N(C2CCN(C3CCC(C)(N(C)C)CC3)CC2)C1C
Cc1ccccc1S(=O)(=O)c1ccccc1-c1ccn2c(C3=NCCN3)cnc2c1
CCC(Cl)CN(CC(O)CN(CCc1ccc(-c2ccccc2)cc1)S(C)(=O)=O)c1cccc(C)c1
COc1ccc2[nH]cc(CC(=O)NC(Cc3ccccc3)C(N)=O)c2c1
CC(C)c1nc(-c2ccc(C(F)(F)F)cc2)c(-c2ccc(C#N)cc2)[nH]1
Cn1nc(-c2ccc(F)cc2)c(-c2ccc3nc(N=C(O)c4ccnc(-c5cccnc5)c4)cn3n2)c1N1CCN(C2CCCC2)CC1CN
COCCN(C)C(=O)c1ccc(N(c2cccc([N+](=O)[O-])c2)C2CCCCC2)cc1
COC(=O)C1C2N=C(NC(=O)c3cc(F)ccc3Oc3ccccc3)CN2C1CCCN1CCOCC1
CCc1cc(-c2ccccc2)cc2nnc(O)c(Nc3ccc(N4CCN(C(=O)N(C)C)CC4)c(O)c3)c12
CCc1nccc(-c2ccc(C(C)N3CCC(CC(C)(C)O)(CC)CC3)c(F)c2)c1C#Cc1ccc(N)nc1
CCCCCC1(C(O)C(CC)(CO)C1)Sc1cccc(-c2ccc(S(C)(=O)=O)cc2)c1
N#Cc1ccc(CNC2CC3CCC(C2)N3S(=O)(=O)c2cnccc2)cc1
COc1ccc(Cl)c(OC)c1C1CCC(=O)N1Cc1ccc(S(=O)(=O)Nc2nccs2)cc1
O=C(c1c(Cl)cc(O)cc1O)N(Cc1ccc(F)c(F)c1)c1ccc(C(=O)NCCN2CCCC2)cc1
O=C(O)CCNC(=O)c1ccc(-c2ccc(Cl)cc2C(=O)Nc2ccc(NC3CC3)c(F)c2)cn1
CC(Nc1ncnc2sc(-c3ccc(OCCCCCC(=O)NO)cc3)cc12)c1cccnc1
Cc1c(Nc2c(C#N)cncc2C=C2C(=O)Nc2ccc(S(=O)(=O)NCC#N)cc2)cccc1Cl
Cc1nn(Cc2c(Cl)cccc2Cl)c2ccccc12
CC(C)CN1C(=O)c2cccc3c(OCC(F)(F)F)ccc2c2c3c(cccc12)CNC2
O=C(NCC(=O)N1CC=CCC1=O)Sc1ccccc1
COc1cc2c(cc1OC)-c1n[nH]c(-c3ccc(-c5ccc2CCCN5C)O3)c1C2
Cc1ccccc1CN1CCC2(CC1)NC(=O)N(CCC(=O)N(C)C(=O)c1ccccc1)CS2(=O)=O
CC(NS(C)(=O)=O)c1ccc(S(=O)(=O)c2ccccc2)cc1C(=O)c1c(N)cccc1C
ONC1(c2ccc(Cl)cc2)CC2CCC(C1)N2C(c1ccccc1Cl)c1ccccc1Cl
Clc1ccc(CO)c(Nc2ccc3[nH]cc(C4CCCNC4)c3n2)c1
Cc1cc(Nc2ccc(C3(C)CSC(N)=N3)cc2)nc(C)n1
CCOc1cc2c(ccn2C(=O)c2ccccc2)cc2ncnc(Nc3ccccc3OC)c12
CCOc1ccc(F)c(-n2c(-c3ccc(Cl)cc3F)cc3c(CC(C)N(CC(C)C)C(C)=O)cnn32)c1
CN(C(=O)Cc1ccc(C(=O)O)cc1)c1ccccc1Cl
CNC(=O)c1ccc(-c2ccc(C(N)=O)c(C(C)(C)C#N)c2)cc1-n1cc(C)c(N2CCOCC2)n1
Cc1cc(N2CCCN(C(=O)N(C)C(C)(C)C)CC2)ccc1Br
C=CCN(C)CCN1CC(C)N(C(=O)c2cccc(C)c2)C(C(=O)O)C1c1ccc(OC)cc1
CCNCc1ccc(Cl)c(C(=O)Nc2nnc(CCCCc3ccc(NC(=O)Cc4ccccc4)nn3)s2)c1
Cc1cc(CNC(=O)C2CC2c2ccccc2)cn2c(C3CCC3)cnc12
C=C1CCC2(CCC3(C)C(=O)CCC2C(C3OC(CO)C(C)C(=O)OC(C)(C)C)C3C=CC(=O)CC3=O)OC1
CS(=O)(=O)N1CCC(Nc2ncc(Cl)c(-c3ccccc3OC(F)(F)F)n2)C(c2ccccc2F)C1
COc1cc(C=CC(=O)NC2CCCC2)ccc1Nc1ccnc(Nc2cccc(F)c2)n1
CCc1nnc(C2(c3cccc(F)c3)NC(c3ccccc3)C(c3ccccc3)N2)o1
O=C(O)CCC(NC(=O)N1CCN(c2ccc(NC(=O)c3cc4ccccc4nc3-c3cccnc3)cc2)CC1)C(=O)O
CC(O)(c1ccc(Cl)cc1)C1CCNCC1
CS(=O)(=O)N1CCc2c([nH]c3ccc(-n4ccc(OCc5ccc(F)cc5)cn4)cc23)C1
O=C(NC1CCCCC1)c1nc(C2CC2)ccc1Nc1cn(Cc2ccc(F)cc2)cn1
CC1(C)CCc2ccccc2C1
Cc1ccc2c(c1O)C(C(=O)Nc1c(Cl)cccc1Cl)CC2
O=C(COc1ccc(CSc2nnc(O)n2Cc2ccc(F)cc2)cc1)NS(=O)(=O)c1ccccn1
CC(O)(c1ccc(Oc2ccccc2)cc1)c1ccc2cc[nH]c2c1
CNc1cnc(-c2cc3c(cn2)cnn3-c2cccc(N3CCCC3)c2)cn1
CC1CCCN1CCc1cc2cscc2o1
Cc1ccccc1CNC(=NC#N)Nc1ccc(Cl)cc1C
COCn1c(NS(=O)(=O)c2ccc3c(c2)NC(=O)c2ccccc2-3)cc2ccc(C)cc21
Cc1nc(-c2cccc(C(F)(F)F)c2)c(-c2ccnc(NC(C)C)c2)s1
COc1cc(OCc2csc(-c3cccc(C)c3OC)n2)c2cc(-c3cn4nc(OC)sc4n3)oc2c1
Nc1ccc(C(=O)NC2CCCC(CCN3CCN(c4ccc(C(F)(F)F)c4)CC3)C2)cc1
[H][H]c1ccc2c(c1)OC1C1(C)C2CCCC2(C)C12
CN(C)CCOc1ccc(NC(=O)N2Cc3ccccc3C2)cc1
Cc1nc2ccccc2n1-c1ccc(C(=O)N2C3CC(C2)C(C)(C)C3(C)C)cc1
C=CC(=O)Nc1ccc(S(=O)(=O)Nc2nc3ccccc3n2-c2ccc(NC3CCC(C)CC3)nc2)cc1
Oc1ccccc1CNC1CCN(CC2CCCCC2)CC1
O=C(C1CCS(=O)(=O)CC1)N1CCN(c2ncc(C(F)(F)F)cn2)CC1c1ccc(F)cc1F
CC(=O)NC(C)Cc1ccc(C#Cc2ccc(OCC3CCC3)cc2)cc1
CC(=O)c1[nH]c(C(=O)c2cccc(CCCC(=O)NCCC(=N)CN3CCN(C)CC3)c2)c(C)c1C
O=C(Nc1ccc(N2CCN(C(=O)c3ccccc3)CC2)cc1)N1Cc2ccccc2C1
Cc1ccc(S(=O)(=O)NCCCN(C)C)cc1
CC(C)Oc1ccccc1C1CC(SCCN=C(N)N)=NC1=O
Cc1cc(OCC2CCN(C(=N)N)CC2)ccc1-c1ccc(F)cc1
COc1nc(-c2cnn(-c3cc(C(=O)O)ccc3C)c2C)c2ccccc2c1C(=O)O
Cc1nc(-c2ccc(F)cc2)sc1C(C)=Nc1ccc(N2CCNCC2)cn1
Oc1cc2c(c3c1)CN(CCc1ccc(O)cc1)CC2
CC(C)Nc1nc2cc(-c3n[nH]c4ccc(-c5cccc(N(C)C)c5)cc34)[nH]n2n1
CCN(CC)Cc1cc(-c2cc(-c3cccc(F)c3)c3c(N)ncnn3c2)cc(CCC(=O)NO)c1
CCSc1ccc2[nH]cc(C3=CCNCC3)c2c1
N#CC1(F)CCN(CNc2ncnc3scc(-c4n[nH]c5ccccc45)c23)CC1
O=C(Nc1ccccc1)N1CCC(Oc2ccc([N+](=O)[O-])cc2)C1
CN1CCN(c2ncc3cc(-c4cccc(C(F)(F)F)c4)c(-c4ccc(C5(N)CCC5)cc4)nc3n2)CC1
CC1CCN(C(=O)c2cccc(CNC(=O)c3cccc(C(F)(F)F)c3)c2)CC1
Cc1cccc(C)c1-c1cc(C(=O)C(N)=O)c2[nH]c(C(C)C)c(C)c2c1
Cc1cc(Cl)cc(-c2ccc(S(C)(=O)=O)c(Cl)c2)c1
CN1CCC(NC(=S)Nc2ccc(Cl)c(Cl)c2)CC1
O=S(=O)(c1ccccc1)N1Cc2ccccc2N(C2=C(c3cc4cc5cccnc5s4)C(=O)OC2)C1=O
COc1ccc(S(=O)(=O)N(Cc2ccccc2)C(Cc2cccnc2)C(=O)NO)cc1
CNc1cc(C(=O)Nc2nc(-c3cccc(S(N)(=O)=O)c3)ccc2C)ccn1
CC(F)(F)CC(NC(=O)N1CCC(S(=O)(=O)c2cccc3nscc23)CC1)C(=O)NC(CN)C(=O)C1CC1
CCCc1c(OCCCOc2ccc(-c3nnc(SC(C)C(C)C)s3)cc2CCC)ccnc1O
O=S(=O)(CC1CCN(Cc2ccc3c(c2)CC(c2ccc(F)cc2)C(=O)N3)CC1)NCCCO
CCNC(=O)N1N=C(c2cc(F)ccc2F)CC1(CCCOCc1ccccc1)c1ccccc1
COc1ccc(CNC(=O)NCCc2ccc(S(N)(=O)=O)cc2)cc1
CCN1CCN(c2ncc(C(=O)Nc3cc4c(o3)COC4CCN(C)CCCO)cn2)CC1
Cc1cn(-c2ccc(F)c(Cl)c2)c(=O)cc1-c1ccnc(N2CCC(N3CCCCC3)CC2)c1
CCc1ncnc(-c2ccc(C(=O)N3CCN(C4CC4)CC3)c(NCc3ccccn3)c2)c1C#Cc1ccc(N)nc1
CCCn1c(=O)c2nc(-c3cnn(Cc4cccc(F)c4)c3)[nH]c2n(CCC)c1=O
COC(=O)C1=C(C)NC(=O)N(C)C1
O=C(c1nc(CC(O)=NC2(CO)CCC2)co1)c1cc(C2CC2)[nH]n1
CC(C)(c1ccc(C(=O)Nc2c(F)ccc(F)c2Br)cc1)C(F)(F)F
CC(=O)CCCCCC(O)C(CC(C)C)NC(=S)Nc1ccccc1S(N)(=O)=O
Cc1cc(C)c2c(N=C(O)c3ccc4cc5n(c4c3)CCCNC5=O)cccc2n1
Cc1ccc(N2N=C(c3ccccc3)CCC2)cc1
CC(=O)OC1(C)CCCC2(C)C3CCC4=CC(=O)CCC4=C3C5CC2(C)CC1(C)CC3O5
Cc1ccc(-c2cnc3cc(Cn4ccnc4)ccc3n2)cc1C(=O)N1CCC(N)C1
CCN(CC(O)(CN=C(C)O)c1ccc(C)nc1)c1c(C)ccc(F)c1Cl
CC1(C)OC(N)=Nc2c[nH]c3ncc(-c4cncc(F)c4)cc231
CC(C)CCC(COC(=O)NCc1ccccc1)c1ccccn1
O=C(O)c1cccc(Cc2cc(-c3cc(F)c(O)c(F)c3)n(-c3ccc(F)cc3)c(=O)n2)c1
O=C(C1CCN(c2ccc3c(c2)OCO3)CCN1)N1CCSC1
COCCN(CCOC)c1nccc(N2CCC(Oc3ccccc3C)C2)c1C
CNC1CCC(N2CCN(C(=O)Cn3cc(N=c4nc6c(s4)COc4ccccc46)c(-c4ccc(F)cc4)n3)CC2)CC1
CC(C)(O)C(=O)NC(Cc1ccccc1)Cc1ccccc1
COc1cc2c(cc1CC(=O)Nc1ccc(Cn3ccnc3)nc1)C(=O)NC1(C)CCCC1
CCC(C)(C)N=C(O)C1CCCN1CC(=O)N1CCCC1C(=O)NC1(C#N)C1(C)C
N#CNCC1CCCCC1NC(=O)C(Cc1ccccc1)NC(=O)CCCCN1CCN(Cc2ccc(F)cc2)CC1
COc1cc(Cl)c(-n2nnnc2Sc2nc(-c3ccco3)cc(Cl)c2O)c(Cl)c1
Cc1cc(C)cc(-c2[nH]c3c(c2Cl)CN=C3N)c1
O=C(O)CN1CCCCC(NC(=O)C(S)Cc2ccccc2)C(=O)C1
CC(Nc1ncnc2c(F)cccc12)c1cccc(NC(=O)c2ccccc2)c1
CCCCCCCCCCCCCC(=O)NC1CCOCC1
CCOc1cnn2c(C)c(N)ncNc1c1ccc(OC(C(C)C)c3c(ccn3C)C(=O)NCC(C)C)cc12
O=C(CSc1nc2c(n(CC3CCC3)c1=O)CCN(Cc1ccccc1)C2)Nc1ccc(F)cc1
Nc1n[nH]c2nccc(-c3cccc(NC(=O)Nc4ccc(F)c(F)c4)c3)c12
CC(=O)N1CC(OC(=O)N2CCC(N(C)C)CC2)CCC1C(=O)NC1CCCCC1
COc1cccc(C(=O)NCCN2CCC(Cc3ccc(F)cc3Cl)CC2)c1
COc1cc2c(Nc3ccc(Cl)cc3Cl)ccnc2cc1OCCN1CCCC1
Cc1cc(N2C(=O)C3CCN(C(=O)c4[nH]cnc4C(F)(F)F)CC3C2=O)ccc1Cl
CN1CC2CC1CCN2c1ccncc1
CCN(CC)CC#Cc1ccc2c(c1)c1c3c(c4c(c1n2CCC)CCc1nn(C)cc1-4)C(=O)NC3
CC(C)CC(=O)Nc1ccc(-c2oc3ccc(O)cc3c2=O)cc1
O=C(O)Cc1ccc(Nc2nc3cccnc3c3c4c((=O)Nc5ccccc4)[nH]c3n2)cc1
CCCc1nc2[nH]cnc2c2nc(-c3ccc(OC)cc3)nn12
CCN(CC)CCC(C)Nc1cc(-c2ccnc(NCc3ccccc3)c2)cc(NC(=O)Nc2c(Cl)cccc2Cl)c1
CCCOc1c(OCC)cc(-c2ccccc2)cc1C(=O)CSc1ccc(C(C)C(=O)O)c2c1CCCC2
COCCn1cc(C(C(=O)NO)Nc2cc(F)c(F)c(CC3CCCN3)c2)cn1
O=C(NCCCCN1CCCC1)C1C(C(=O)Nc2ccc(Br)cn2)C2C=CC1C21CC1
CSc1ccc(-c2nc(-c3ccccc3)[nH]c2-c2ccc(Br)cc2)cc1
Cc1ccc(S(=O)(=O)NCC(C(=O)NC(Cc2ccccc2)c2cccc(Cl)c2)C(=O)NO)cc1
CN(C(=O)Cc1c(C(C)(C)C)n(Cc2ccc(Cl)cc2)c2ccc(Cl)cc12)c1ccc(CN(S(C)(=O)=O)c2ccccc2)cc1
Cn1ccnc1Sc1ccc(-n2c(CCc3c[nH]c4ccccc34)nc(NC(=O)c3ccc(O)cc3)c2=O)cc1
COc1cc(N=c2ccc(S(N)(=O)=O)cc2OC)ccn1
CC(CC(=O)O)N1C(=O)C(c2nc3cc(-c4ccc(F)cc4)ccc3o2)SC1=O
COc1cc(S(=O)(=O)c2ccc(C)nc2)cc2c3c(oc12)CCNC3
CCN(CC)CCOC(=O)Nc1ccc2[nH]c3nccc(C)c3c2c1
O=c1[nH]nc(C2(Cc3ccccc3)CCC2)n1-c1ccc(-c2cc(C(F)(F)F)ccc2Cl)cc1
COc1cccc(-c2ccc(NC(=O)c3csc4ccccc34)cc2)c1
CN(C)c1cc(C(=O)NC2CCN(Cc3ccc4c(=O)cc(N5CCOCC5)sc4c3)CC2C(C)C)ccc1C(=O)O
CCn1c(C2CC2)nc2c1CN(c1ncnc3c1ncn3-c1ccccc1)CC2
CCCN1C(=O)C(NC(C)(C)C)=C(C(=O)Oc2ccc(OC)cn2)CC1c1ccccc1
CSC1Oc2ccc(Oc3nc4ccccc4s3)cc2OC1C(=O)N(CC(=O)O)c1ccc(Cl)cc1Cl
NC1CCCCC1N=c1cc2[nH]cccc2c2ccccc12
CC(=CCc1ccc(Cl)cc1)C(=O)c1ccccc1
CCN(CC)S(=O)(=O)c1ccc(-c2ccc(CC(C#N)NC(=O)C3CNCCN3C(=O)CCC3)cc2)cc1
Cn1c(=O)n(C)c(=O)c2[nH]c(-c3ccc(OCC(=O)O)cc3)nc21
COc1ccc(NC(=O)Nc2nc3ccccc3c(=O)n2-c2cccc(Cl)c2)cc1
CCC(N=C(O)c1cc(C(=O)N2CCCC2C)n2c1COCC2)c1ccccc1
Cc1cccc(S(=O)(=O)n2cc(CCC(=O)NCC(=O)O)c3ccccc32)c1OC(C)C
COCCCOc1cc(-n2ncc3cc(C#N)c(N4CC(C(F)(F)F)C5)nc32)nc(N2CCN(C)CC2)n1
CCOc1ccc(-c2cn(C)c(=O)c(NCCN3CCOCC3)n2)cc1C#N
O=C(Nc1ccc(C2CCN(C(=O)C3CCC(O)CC3)CC2)cc1)Oc1cccc(Cl)c1
O=C(Cc1ccccc1)NCC(O)CN1CCC(NS(=O)(=O)c2cccc(-c3ccc(F)cc3)c2)CC1
CC1(C)CC=C(c2cc(CN3CCCCC3=O)ccc2NC(=O)c2nc(C(N)=O)c[nH]2)CC1
NCc1ccc(-n2cc(N3CC4CC3C4)nn2)cc1
CC(C)NOc1ncc(C(N=C(O)CO)Cc2ccc(Cl)c([N+](=O)[O-])c2)cn1
CC(C)(C)Cc1nc(N)nc(-c2ccc(C(N)=O)cc2)n1
COc1ccc(C(Cc2ccccc2OC)n2ccc3ccccc3c2=O)cc1
O=C(NCCN1CCOCC1)c1cnc(OCc2cc(C(F)(F)F)ncc2Br)s1
CCC(=O)c1cccc(C)c1OCC(=O)NC(COCc1ccccc1)C(C)(C)C(=O)NO
CCC(=O)NC(Cc1ccc(Cl)c(Cl)c1F)C(O)CNC1(O)CC2(CCC2)C(c2ccccc2)SC1(C)C
CC(Oc1c(Cl)cccc1Cl)C(=O)Nc1ccc(Cl)c(C(=O)O)c1
C#CCN(Cc1cc2c(CO)nc(C)nc2cc1C)c1ccc(C(=O)NCc2ccc(F)c(F)c2)c(NS(C)(=O)=O)c1
Cc1ccc(C(=O)N2CCC3(CC2)CN(C2CCc4c(ccc(F)c42)C2)C3)cc1-c1nc(C2CC2)no1
CC(C)S(=O)(=O)c1cc(OC)cc(-c2cc(-c3c(-c4cccc(C(N)=O)c4)cc4[nH]cnc34)ccn2)c1
COc1cc(OC)cc(N(CCCN2CCCC2)c2ccc3ncc(-c4cnn(C(C)(C)C)c4)nc3c2)c1
O=C(Nc1ccc(N=Nc2cccc3cccnc23)c(F)c1)c1n[nH]cc1-c1cnccc1
COc1ccc(CN(CC2CCN(Cc3ccc(Cl)c(NC(=O)C(C)N)c3)CC2)C(=O)C(C)C)c(OC)c1
N#Cc1ccccc1N1CCN(CCCOc2ccc3c(c2)CN(C(=O)N2CCCC2)C3=O)CC1
O=C(NCCCCCCc1ccccc1)C(O)C(O)C(CB3CCCCO2)C(=O)O
O=C(Nc1cccc(O)c1)c1cc(Br)ccn1
CN1c2cc(Cl)c(Cl)cc2C(CO)=NCc2nc(C(F)(F)F)c(Cc3ccccc3)[nH]2)=N1
O=C(CCc1ccccc1)Nc1nc(-c2ccccc2)cc2ncn(CC(=O)NC(CCO)c3nc4ccccc4s3)c12
O=C(NCc1ccncc1)c1ccc(S(=O)(=O)c2ccccc2)cc1
CCS(=O)(=O)NCCCCCNc1nc(-c2cccnc2)cs1
O=C(Nc1ccc(Cl)cc1)c1ccc(NC(=O)N2Cc3ccccc3C2)cc1
O=C(Cc1ccccc1)Nc1n[nH]c2ccc(-c3ccco3)cc12
OCC1OC(c2cc(Cc3ccc(C4CC4)cc3)c(Cl)c3ccccc23)C(O)C(O)C1O
O=c1cc(OCc2cccc(Br)c2)c2ccc(F)cn2n1Cc1cccnc1
Cc1nc(S(=O)(=O)c2ccc(C3CCN(C4COC4)CC3)cc2)cs1
CCc1c2cnn(C)c2c(C)ccc1OCc1ccccc1
O=C1Cc2ccc(OCCCN3CCN(c4cccc5sccc45)CC3)cc2N1
CC(C)CCC(C#Cc1cc(CCC(=O)O)c(F)c1)n1ccnc(NCc2ccc(N3CCCC3)c(F)c2)c1=O
CNC(=O)C1OC(n2cnc3c(NC(=O)Nc4ccc(S(=O)(=O)N5CCCC5)cc4)ncnc32)C(O)C1O
O=S(=O)(c1ccccc1Cl)c1ccccn1
N#Cc1ccc2c(c1)C(C=Cc1cncc(O)c1)CCCC2
CCC(=O)c1c(Sc2ccc([N+](=O)[O-])cc2)[nH]c2c1C(=O)CCC2
CCOc1cc(Cl)cnc1C(=O)Nc1nc(C)c(F)c(F)c1NC(=O)Nc1cnc(C)cn1
OC1(CNc2cccc(-c3ccc(C(F)(F)F)cc3)c2)CCc2ncccc2C1
Cc1ccc(C(=O)Nc2cccc(O)c2C)cc1-c1ccc(C(=O)O)cc1
Cn1ccc2cc(-c3ccccc3)c(-c3ccc(C4(N)CCC4)cc3)cc21
Cc1cnc(Cl)nc1-c1ccc(N(Cc2cccc(CN3CCC4(C=C(c5ccccc5)cc(Cl)c4)CC3=O)c2)C(=O)c2ccccc2)cc1
Fc1ccc(Cn2cnc3c(-c4ccn[nH]4)cccc32)cc1
Cc1cc(-c2nc(-c3ccc(OCCO)c(C)c3)n3c2CCOC(C)C3)ccn1
Cn1ccc2c(Nc3cc(OC4CCCC4N)ccn3)nccc21
CC1c2nncn2CCN1C(=O)c1ccc(NC(=O)N2CC(C)(C)c3ccc(Cl)cn3)cc1
CC(C)c1nc(C(=O)NC2CC3OCC(C2)N3)c2ccccc2n1
O=C(CCc1ccccc1)c1cc(-c2ccc(Cl)cc2)on1
N#CCC1(n2cc(C(=N)O)c(=Nc3ccccc3)[nH]2)CCN(C2CCCC2)CC1
CC(=O)NC(Cc1cc(F)cc(F)c1)C(O)CNC1(c2ncc(C(C)(C)C)c([N+](=O)[O-])c2)CCCCC1
Cc1nc(N)nc(N2CCN(C(=O)c3cccc(Cl)c3)CC2)c1Cl
Cn1c(-c2ccc(F)cc2)nnc1C1(c2ccc(Cl)cc2)CCC1
O=S1(=O)CC=CC1=Cc1cccc2nccn12
N#Cc1ccc(C(=O)NC2CC2C(=O)N(CCCN2CCCC2)CC(c2ccccc2)N(Cc2ccccc2)C(=O)O)cc1
Cc1cc(C)c(S(=O)(=O)c2c(C(=O)NCCOCCO)c(C)[nH]c2C)c(C)c1
COC1CC(c2cc(Nc3cc4ncn(C)c(=O)c(N5CCN(CCN(C)C)CC5)c4c3)ccc2F)O(C(F)F)C1
CCOc1ccc(-c2nc(C(=O)N=c3ccc(F)c(C(=O)N(C)C)c3)sc2-c2nnc(C)o2)cc1C(F)(F)F
Cc1cc(C(F)(F)F)ccc1C(=O)Nc1ccc(F)c(N2CCCCC2=O)c1
CC(C)N(CC(O)(Cc1cc2cn(C(N)=O)cnc2C1C(=O)N1CCC1)C(F)(F)F)S(=O)(=O)c1ccccc1
CN(C)C(=O)Cn1cc(-c2cc3c(Nc4ccc(Oc5ccccc5Cl)cc4)ncnc3c2)cn1
CCS(=O)(=O)CCCCCNc(C)c1cc(C)nc(NS(=O)c2cc(C(C)C)ccn2)c1
CCc1ccc2c(C3=NN(C4CCS(=O)(=O)OCC4)C(=NON=C(N)N)N3)ccnn2c1
CCCc1ccc(C(=O)Nc2ccc(C3CCCN(CCOc4cnccc4F)S3(=O)=O)cc2)cc1
C=CCN1CCC23c4c5ccc(O)c4OC2C(C)CCC3(O)C1C5
CC1COCCN1c1nc(N2CCOCC2C)c2ccc(-c3ccc(F)c(C(F)(F)F)c3)nc2n1
CC(C)Oc1ccc(Oc2ccc(OC(F)(F)F)cn2)cc1-c1ncccc1Cl
O=C(N1CCC(NC(=O)c2ccccc2Cl)CC1)N1CCC(n2c(=O)[nH]c3ccccc32)CC1
O=C(CCN1CCC2(CCc3ccccc32)Cc2cnccc21)Nc1ncc(C(=O)NCCC1CCCCC1)s1
O=C1NC(=O)C2OC(C=Cc3cccc([N+](=O)[O-])c3)C(=O)C(C(F)F)C(=Cc3ccc4occ(=NCC(F)F)c4c3)=C12
CC1CCC(C(=O)O)Cn2cc(C(F)(F)F)cc2C1Cc1ccc(S(C)(=O)=O)c(C(F)(F)F)c1
Cc1ccncc1N(CC(=O)O)Cc1ccc(F)c(F)c1N1CCC2(CC1)CSSc1cnc2ccccc2c1-c1ccccc1O
CC(C)CC(NC(=O)N1CCN(Cc2ccc(-c3ccccc3)cc2)C(=O)C1)C(=O)N
Cc1cc(NC(=O)c2c(N)n3ncc(C(C)(C)c4cc(Cl)c(Cl)c([N+](=O)[O-])c4)cc3n2)ccc1F
O=S1(=O)CCCC1c1nc2ccccc-2c(-c2ccccc2F)n1
COC(=O)C(C)(C)C(c1ccc(Nc2ccccc2C(=O)NC)cc1)n1cnnc1
O=C(NCc1cc2cc[nH]c(=O)c2cc1F)c1ccccc1F
N#Cc1cc(Cc2cc(NC3CC3)ncn2)ccc1N1CCC(F)C1
CC(C)C(c1ccc(-c2cc(=O)n(C)[nH]2)cc1F)C(=O)N1CCCC1C(=O)O
CN(C(=N)O)c1cc2c(Cl)cc(-c3ccc(OC4CCCCC4)cc3)cc2cn1
c1ccc(C=CC2COC2CCCCCOc2cccc(N3CCN(c4ccccc4)CC3)cc2)cc1
Cc1nc2nc(C(F)(F)F)nc(Nc3ccc(S(C)(=O)=O)cc3)c2c(=O)[nH]1
Cc1cccc(Cl)c1Nc1nc2ccccc2n2cncc12
Fc1ccc2c(c1)CC1CN(CCn3cccn3)CCC21
CC(C)(CN1C(=O)c2cc(S(=O)(=O)Cc3ccccc3-c3ccc(CO)cc3)ccc2C1=O)C(=O)NO
Brc1cnc2scc(-c3cnc(NC5CC5(COC5)CO5)nc3)c2c1Nc1cnc(C#N)c(Cn1cnc1)c1c1ccc1ncn(C1CCN(CO)CC1
CCCCc1nc(SCCCC(=O)NC(=O)CCCCCCCCCCCCCCCCC)n1CCC
OC1C(O)C(n2cnc3c(NCc4cccc(F)c4)nc(-c4cccc5[nH]ncc45)nc32)C2C1C1C1(F)F
CN1C(=O)N(c2cccc(C(F)(F)F)c2)C2=C(C(=O)CC2)C1c1ccc(C#N)cc1C(=O)N1CCC1
COc1cc(S(=O)(=O)NC(C)CCN2CCCC2)cc2ncnc(Nc3ccc(F)cc3OC)c12
CCn1nccc1CC(=O)NCc1cccc(C)c1
COc1cccc(-c2cn(-c3cccc4c(-c5ccc(Cl)cc5)c(C)n(-c4ccccc4C)c3=O)nn2)c1
Cc1ccc(-c2cc(C(F)(F)F)nn2-c2ccc(S(C)(=O)=O)cn2)cn1
Cc1ncnc2nc(-c3ccc(N4CCC(N5CCCC5)CC4)cc3)sc12
N#CC1CCCN(c2ncnc3[nH]ccc23)C1
COc1ccc(OCCCn2ccc3[nH]cc(CCCC(=O)O)c32)cc1OC
CNS(=O)(=O)c1ccccc1-c1ccc(CNc2ccc(C)cc2)cc1
CCCN(CC)c1nc(C)nc2c1sc1cc(C(=O)NC3CC3)c(=O)n(C)c12
CN1CCC(c2cc3c(-c4cncc(NCc5cccc(F)c5)n4)ccnc3[nH]2)CC1
CCCCCc1ccc(O)cc1-c1cc(OC)c(OCC(O)CN(C)C)c(OC)c1
CN(C)Cc1ccc(-c2ccc3nc(O)c4ccc(O)cc4c3c2)cc1
CC(=O)OCC1OC(n2cc(CNC(=O)c3c(N)cncc3Cl)cn2)C(OC(C)C)C(O)C1OC(=O)c1cccc(Br)c1
CC(=O)Nc1nc2ccc(-c3ccn(CC(=O)Nc4cccc(C(F)(F)F)c4)c(NC4CCCS4(=O)=O)c3)cc2[nH]1
CC(=O)N1CCC(c2ccc(C(=O)Nc3ccc(CCNc4ncnc5c(OC5CCC6(F)F)c(C(F)(F)F)ccc45)cn3)cc2)CC1
Cn1cc(-c2ccc(-c3c4c([nH]3)CCNC4=O)cc2)cn1
COc1ccc2nc(C#N)c(Nc3ccc(S(=O)(=O)NCCCF)cc3F)cc2n1
Cc1c(-c2cccc(F)c2)c(=O)c(C(=O)O)c(C(C)c2ccccc2)n1C1CCCCC1
CC(=O)NC(C)Cc1ccc(C#Cc2ccc(C#N)cc2F)cc1
CC(C)CC(=O)N1CCC(c2nc3cc(Cl)cc(F)c3[nH]2)CC1
Cc1cc(C(C)C)c2c(c1)CCN2C(=O)N1CCc2cc(C(=O)NO)ccc2C1
CC(C)(O)C(F)CN=C(O)c1cnc(-n2ncc3cc(C#N)cnc32)cc1NC(C)(C)C
Cn1cc(N=C(O)c2ccc3cc4n(c3c2)CCCNC4=O)cc1C1CC1
O=c1cc(-c2cccc(Cl)c2)c2ccc(O)c(S(=O)(=O)N=C(Nc3ccc(O)cc3)c3ccccc3)c2o1
Cn1ncc(NS(=O)(=O)c2ccc(-c3cccc(NC(=O)c4cccc(C(F)(F)F)c4)c3)cc2)cn1
O=C(NCc1cccnc1)C1CCCN(C(=O)N2c3ccccc3SCCC2C(=O)NO)C1
CC1=C(C(=O)OCCOC(=O)C2C(C)(C)C2(C)C)C(C)(CC=Cc2ccccc2)C(C)=C1
CS(=O)(=O)c1ccc(-c2nc(C3CCCCO3)nc(C3=C4CC=CCC4C(=O)OC3)o2)cc1
CC1(C(=O)OC(c2nc(-c3ccc(F)cc3)c3c(N)nccn23)CC2CCC3(CC2)CC1)CC12CC(Nc2ccccn2)CC1
COc1ccc(CN(Cc2ccc3ccccc3c2)CC(C)C)cc1OC
FC(F)(F)c1cc(COC2C3COC4CCC2(OC4)C3)ccc1F
NC(Cc1ccccc1)C(=O)N1CCCC1C(=O)NCc1cc2cnccc2o1
C=C(c1ccc(-c2ccc(S(=O)(=O)N3CCCC3)cc2)cc1)c1ccccc1
N#Cc1ccc(C2=NCCN2)cc1
CC(l)CC(NC(=O)c1cccc2ccccc12)C(N)=NC1CCCCC1
CC1CN(C(=O)OC)c2cc(F)c(F)cc2-n2c(nnc2C2CC3COCCC32)C1
CN(C)Cc1cc(F)ccc1N1CCN(C(=O)C2CN(Cc3ccc(F)cc3)CC2c2ccccc2)CC1
CN1CCN(CCN=c2nc(-c3ccccc3)c(-c3ccccc3)o2)CC1
COc1ccc(Cn2c(CCc3ccccc3)nnc2C(Cc2c[nH]c3ccccc23)NC(=O)C2CCCCC2)cc1
Cc1ccc(-c2ncccc2CC2CS(=O)(=O)CC(NCc3cccc(Cl)c3)C2C(=O)O)cc1
CC(C)CCC(NC(=O)c1cccc(-c2cccc(OC(F)(F)F)c2)c1)C(=O)N1CCCC1C(=O)NC(C(=O)O)C(C)(C)C
COc1cccc2c1CCC1CC(C(=O)N3CCN(c4ccc(C(=O)NCCO)c(C)c4)C3=O)CN(C(C)C)C1C2
CN1CCC(Nc2ccc(N(C)C(=O)n3nc(-c4ccc(F)c(C(F)(F)F)c4)cc3C(F)(F)F)cn2)CC1
Cc1ccc(-n2nccn2)cc1C(O)=Nc1ccc(Oc2ccnc3[nH]ccc23)cc1
Nc1nc(N2CCN3CC4CC3CC2C4)nc2ccccc12
Cn1nccc1-c1ccccc1S(=O)(=O)N(CCc1ccc(F)cc1)C(F)(F)F
OCC1OC(n2cnc3c(NCc4cccc(I)c4)ncnc32)C(O)C1O
O=C(C1CCCCC1)N1CCC(=O)N(N2CCC(Oc3ccc4ccccc4n3)CC2)C1=O
COc1cc(Nc2ncnc(N=Cc3c(C)cccc3C)c2-c2ccc(CN(C)C)s2)ccc1F
CC1=CC(=O)N(Nc2nc(-c3cccc(NCl)c3)ns2)C1c1ccccc1OC
Cc1ccc2[nH]c3c(c2cc1-c1ccc(C#N)cc1)C(=O)NCC3
CN(C)CCN(Cc1ccc2cc(cc(=O)n3c(=O)c4ccccc4[nH]c3=O)c2c1)C(=O)CO
CC(C)c1cccc2[nH]c3c(c12)COC(C)(C)CO3
FC(F)(F)c1cccc(COc2ccccc2OCC(O)CN2CCC(N3CCCOCC3)(c3ccccc3)CC2)cc1
CC(=O)c1ccc(NCc2cc(OCCCOCCc3ccccc3)c(=O)n(-c3ccc(C(F)(F)F)cc3)c2=O)cc1
CCCCCC(F)c1cc(C(F)(F)F)cc(C(O)=NCc2ccc(S(=O)(=O)N=C(N)N)cc2)c1
CCCOc1ccc(-c2nc(COC(=O)CCc3cc(C(=O)O)cc(C)c3)c(C)n2Cc2ccc(-c3ccccc3-c3nn[nH]n3)cc2)cc1
OC1OC=C(c2ccc(OCC3CCNC3)cc2)C2=C(C(O)=N2)C12
Cc1cc(CC(NS(=O)(=O)c2ccccc2Cl)C(=O)N2CCC(C)(C)CC2)cc(C)c1Cl
COCCCc1c(-c2cc3cccnc3s2)c2ccc(OC)cc2c(=O)n1-c1ccccc1
CCCNC(=O)Nc1cccc(-c2cc3c(N)c(C(=O)N(C)C)c(C)cc3s2)c1
Cc1ccc(C(=O)Nc2cccc(-c3nnc(NCC4CCCC4)o3)c2)cc1
S=S(=O)(Br)n1cc(N=c2[nH]c3ccccc3n2C2CCOCC2)c(-c2ccccc2)c1=O
N#CC1(CF)CC(C(=O)N2CC(F)C2)N1C(=O)C12CCCCC1CC2
CCOC(=O)CNC(=O)c1ccc(Cl)c(NC(=O)N(CC2CCCC2)C2CC2)c1
OCC(O)CCN1C(=O)C(NCC(O)COc2cccc3c(=O)c(O)coc23)CCc2ccccc21
C=CC(=O)Nc1cccc(-n2c(=O)cnc3cnn(Cc4ccc(C)c(OC)c4)c3c2=O)c1
CCNC(=N)c1ccc(C(=O)NC(Cc2ccc(Cl)c(Cl)c2)C(=O)N2CCC(C)C2)cc1
C=CC(=O)Nc1ccc(Oc2ccc(CC(=O)O)cc2)cc1
CC(C)(C)c1cc(C2=Cc3ccccc3N(Cc3ccc(C(F)(F)F)cc3)C2=O)cc(C(=O)O)c1
COc1ccc(-c2cc3c(N)nc(N4CCOCC4)nc3n(C(C)(C)C)c2=O)cn1
CC1Cc2ccccc2N1C(=O)Cc1nc(O)cc(N2CCOCC2)n1
CC(=O)N1CCN(C(=O)c2cc(Oc3ccnc(NC(=O)c4ccc(CN5CCOCC5)c(F)c4)c3)cc(C(F)(F)F)c2)CC1
COc1ccc(-c2cnc(C)c(C(=O)NCc3ccc(C(F)(F)F)cc3C)c2)cc1
CCCCCc1ccc(Oc2cccc(CC)c2C(=O)NN=C(N)N)cc1
CCNc1ncc(C(=O)c2cccc(OC3CC4COCC(C3)O4)c2)c2cnc(N)nc12
CCc1nc(C(=O)NCCN2CCN(c3ccc(C(C)(C)O)cc3)CC2)c(C)n1-c1ccccc1Cl
CC1=CCC2C(C1)c1c(O)cc(C3CC3)cc1OC(C(C)C)C2(C)C
O=C(NC1CCCC1OC(=O)c1ccc(-n2ccccc2=O)cc1)c1ccc(F)cc1
CC(=O)Nc1ccccc1Nc1cc(F)c(C(=O)Nc2nccs2)c1Cl
CCC(C(=O)OCC(C)C)n1cnc2c(-c3ccc(C(=O)NCCCC(=O)NO)cc3)ccnc21
O=C(O)c1ccc2c(c1)CC13OCC(O)(C2)C1(OCC1CCCCC1)C3
CC1C2C=CC(=O)C=C1CCC1C2CCC2(C)C(OC(=O)c3cccnc3C)CC12
Nc1nc(N2CCN3CCCC3C2)cc2[nH]c(C(F)(F)F)cc12
Cc1c(C(=O)O)cc2ccc(Cl)cc2c1Nc1cncc(C(=O)Nc2ccc(C3CCN(C(=O)C(C)(C)C)CC3)s2)c1
Cc1cc(C(=O)NC2CCCC2C(=O)NC2C3CCCC2(CS(C)(=O)=O)N3)ccc1F
NC1=NC(c2ccc(Cl)cc2F)CO1
Cc1cccc2nc(-c3ccccc3)oc(=O)c12
CCC1(c2ccccn2)CCCN(C(=O)OC(C)(C)C)C(c2cccc(-c3cccc(C(=O)O)c3)c2)C1
Cc1c(C(=O)N(CCN2CCN(CCc3cccc(Br)c3)CC2)c2ccc(F)cc2)ccc(F)c1F
CCc1cccc2c1CN(CC(C)=O)C2
CCn1cc(-c2cnc(N)c(-c3ccc(C(O)=N(C)C(F)(F)F)cc3F)c2)cc(NC(=O)Nc2c(Cl)cncc2Cl)c1=O
COc1ccc(-c2ncc(C(=O)NC3CCCCC3N)nc2-c2ccc(N3CCN(C)CC3)cc2)cc1
O=C(O)CCC1NCCC2(S(=O)(=O)c3ccccc3)CNC(c3ccc4cccnc4c3)C(=O)N21
CS(=O)(=O)Nc1ccc(-c2ccc3nccn3n2)cc1F
Nc1nc(C2CC2)nc2c1nnn2CC1CCCNC1
C[N+](C)(C)CCCCN1CCC(c2cccc(OC(F)(F)F)c2)C(C)C1
Cc1c(F)cccc1S(=O)(=O)N1CCC(N2CC(C)C2C(=O)Nc2ccc(-n3ccccc3=O)cc2)CC1
CC1(C)OCC(=O)N(C2CCC(CN3C4CCC2Cc4ccccc43)CC2)C1
C=CCc1cc(OC)c2ccc(OC)cc2n1
CN1CCN(CCc2ccc(-c3ccc(CN4CCCC4=O)c(C#N)c3)cc2)CC1
CC(=O)COCC1CCC(C(=O)OC)C(NS(=O)(=O)c2ccc3cc(C#N)c(F)cc3c2)C1
NC(=O)c1cccc2c1C1(N=C(O)CCc3ccccc31)c1cccc(CN3CCOCC3)c1-2
NCC(=O)Nc1ccccc1-c1ccc(-c2nccnc2OCc2cc(CN3CCC(F)C3)ncn2)cc1
O=C1CCCC2(CCCC2)C1CN1CCN(c2ccc(F)cc2)CC1
NC(C(=O)N1CCSC1)C1CCC(NC(=O)c2cccc3c(Cl)cccc23)CC1
CC(Nc1ncnc2c(C(N)=O)cccc12)c1cccc(NC(=O)c2ccc(OC(F)(F)F)nc2)c1
OC1C(O)C(n2nnc3cc(-c4cccc5c(=O)[nH]ncc45)ccc32)C2C=CCC12
N=C(N)c1cccc(OC(=O)Nc2n[nH]c3ccc(S(=O)(=O)N4CCOCC4)cc23)c1
C=CCN(C(=O)c1ccc(Cl)cc1)C1CN(C(=O)C2NCCC23c2cccc(OC)c23)CC1O
COc1c(OCC2OC(CO)C(O)C(O)C2O)cc(Br)c2c1OC(C)(C)C2C
O=C(NC(Cc1ccc(Cl)cc1)C(=O)N1CCN(c2ccccc2CNC2CCCCC2)CC1)c1ccc(N2CCCCC2=O)cc1
O=C(CC1SC(c2ccccc2)N(CC(=O)NCCCN2CCC(C3CCCCC3)CC2)C1=O
CNCCc1cnc(N)c(Cl)c1)Nc1cccc(N2CCC3(CC2)OC(C(=O)O)c2ccccc23)n1
COc1ccc(-c2ccc(CC(CC3CCN(C(=O)c4ccccc4Cl)CC3)n3cnnc3)cc2)cc1
O=C(Nc1nccs1)c1ccc(OCc2cc(C(F)(F)F)cc(C(F)(F)F)c2)cc1
NC(Cc1ccc(F)c(F)c1)C(=O)N1CCCC1C(=O)NC(C(=O)C(F)F)C(Cc1ccccc1)C1CCCC1
CCN1CCC23c4c5ccc(N)c4OC2C(NCc2ccc(F)cc2)CCC3(O)C1C5
C1=CCN(c2nc(N3CCCC3c3cn4ccccc4n3)c3ccccc3n2)CC1
O=S(=O)(Nc1ccc(CCNCC(O)c2cccnc2)cc1)c1ccc(-c2nc3cc(C(F)(F)F)cc(Cl)c3[nH]2)cc1
CC(=N)NCCCCC(NC(=O)C(CC(C)C)NC(=O)Cc1ccc(F)cc1)C(=O)NO
CS(=O)(=O)c1nc(NC(=O)c2cccc(CN3CCOCC3)c2)c2ccccc2n1
Fc1ccc(SCC(c2ccccc2)c2ccc[nH]2)cc1
Cc1ccc(F)cc1Oc1ncnc(N2CCN(CCC3CC3)CC2)c1NS(C)(=O)=O
COc1ccccc1Cc1n[nH]c2c(O)cccc12
CNC(=O)c1ccc2[nH]ncc2c1Nc1c(Cl)ccc(C#N)c1Cl
NC(=O)c1cccc2sc(-c3cccc(OC(F)(F)F)n3)nc12
CCCn1c(=O)c2[nH]c3ccc(C)cc3c2n(C)c1=O
O=C1NC(=O)C(c2ccc(-c3ccc(-c4ccccc4)cc3)o2)=C1n1ccnc1
Cn1cc(Nc2ncc(Br)c(Nc3ccc4nccc(N5CCCC5)c4c3)n2)cn1
COCCCn1c(=O)c2nc(Sc3cc(F)c(F)cc3F)[nH]c2n(CCC)c1=O
Nc1nc(N2CCN(Cc3ccnn3-c3ccccc3)CC2)nc2c1ncn2C1OC(CO)C(O)C1O
COc1ccc2[nH]cc(CCn3cncn3)c2c1
COc1cc(N2CCN(C)CC2)ccc1Nc1nc2ccc(C(F)(F)F)cn2cc1Cl
C=Cc1cccc(N2CCN(S(=O)(=O)c3ccc(Cl)c(Cl)c3)CC2)c1
CCS(=O)(=O)Nc1cccc(-c2c[nH]c3ncc(-c4cncc5ccccc45)cc23)c1
Cc1[nH]c2ccccc2c1CCCN1CCCCC1
COc1cccc(-c2cnc(OCCC(C)C)c(CF)c2C)c1
O=C(C=Cc1cncc(O)c1)Nc1ccccc1C1CCN(Cc2ccccc2)CC1
Cn1cc(-c2ccc3[nH]nc(-c4ccncc4)c3c2)cn1
Cc1c(-c2cc(Cl)cc(-n3n[nH]c4c(Br)c(OCCN5CCOCC5)cnc34)c2)ccc(N2CCOCC2)n1C
CC(C)(C)C(NS(=O)(=O)c1ccc(-c2ccc(-c3cnn[nH]3)c(F)c2)cc1)C(=O)OCc1ccccc1
COc1ccc(Nc2sc(-c3cc(C(=O)NCCN(C)C)nn3C)cc2C)c(F)c1
O=C(NC1CCN(c2ncc(OCc3ccccc3)cn2)C1)c1cc(Cl)cc(Cl)c1
NS(=O)(=O)c1cnccc1SCCCCCn1cnc2cnccc21
CSC(=O)c1c(C#N)cccc1C1=C(C)CN(CC2CN(C(C)(C)C)C3(CC(O)=Nc4ncnc5ccccc45)CCN32)CC1
CCN(CCCOc1cc(-c2cccc(Cl)c2)cc(-c2ccccc2)c1)C1CCOCC1
COc1cc2c(Oc3ccc(-c4c(-c5ccncc5)no4)c(F)c3F)ccnc2cc1OCCCN1CCCC1
Cc1cc2ccccc2nc1-c1ccc(S(N)(=O)=O)cc1
CCC(O)(C)CCC#Cc1cc(C)c(N)nc1NC(C)c1ccc(F)cc1
CC(C)Oc1cc(-c2cnnc(N)c2)ccn1
C=CC(=O)Nc1cccc(-n2cnc3cc(C(=O)N(CC)CC)ccc32)c1
Cc1cc(C(=O)Nc2cccc(C(C)O)c2)ccc1[N+](=O)[O-]
Cc1ccc(N(C)C(=O)C(C)Cc2ccc(-c3nc4cc(OC(F)(F)F)ccc4[nH]3)cc2)cc1C
COc1ccc(CC(=O)O)c(N2CCC(C(O)=NC3CCCCC3)CC2)c1
CCc1nn(Cc2csc(C)n2)c2cccc(N3CC4(CCN(CC)CC4)C3)c12
CN(CC1CCc2cc(F)ccc2O1)c1ncnc2ccc(N3CCN(C)CC3)cc12
CNc1nc2ccc(N=C=S)cc2n2nc(-c3ccco3)nn12
CC1(C)SSC(Nc2cccc3c(C(N)=O)ccc23)C(=O)NC1=O
CN(C(=O)CC1CCC(O)(C=C2C(c3ccc(Cl)cc3)C3CCC(=O)C(N(C)C)C3N2C)CC1)C1CC1
COc1cc(N2CCN(C(C)=O)CC2)ccc1Nc1cc(-c2cnc3ccccn23)ncn1
CC(C)CNCCn1c(S(=O)(=O)c2ccc(F)cc2)cc2cccnc21
Cc1n[nH]c2ccc(-c3cncc(OCC(N)Cc4ccccc4)c3)cc12
CC(C)n1c(=O)c(-c2ccc(F)cc2)nc2cncc(-c3cncnc3)c21
CCCCCCCN(CCCCC)S(=O)(=O)c1ccc2c(c1)C(C)(C)c1ccccc1-2
C=CCNC(C)Cc1ccc(C(=O)NCCc2ccccc2)cc1
O=c1nc(OCC2COCCO2)cc2n1CCc1cc(OCc3ccc(Cl)cc3)ccc1-2
COc1cccc(C2(O)CCCCC2NC2=Cc3cc(Cl)ccc3NC(=O)N2)c1
Cc1cc(O)cc(C)c1CC(N)C(=O)NC(CCCN1C(=O)c2cc3ccccc3cc2C1=O)NC(=O)C1(NC1=O)CC1
CC(O)=CCN1CCC2(CC1)NC(=O)N(c1cccc(C(F)(F)F)c1)C2c1ccc(Cl)cc1
O=C(NC1CCCCC1NC(=O)N1CCCC1)c1ccc(C(F)(F)F)cn1
CC1Cn2ncc3cc(Cl)c(c3c2=O)CC1C(=O)NCCNC(=O)OCc1ccccc1
CCCS(=O)(=O)N1CCC(CNC(=O)c2ccc(OC)c(-c3ncccn3)c2)(c2ccccc2)CC1
CCC1CN2CCC1CC(N1CCC(C(=O)O)(c3ccc(F)cc3)CC1)C2
FC(F)(F)c1cc(C=C2CCC(OC3CCCCC3)C2C=CC2c2ccccc2)ccc1F
COCC(C)Oc1nc2sc3c(Nc4ccc(Br)cc4F)ncnc3c2cc1Cl
Cc1nc(Sc2ccccc2F)ccc1C(O)=NC1CCOc2ncccc21
Cc1nc(=O)c(C(=O)NCCCN2CCN(c3cccc(Cl)c3Cl)CC2)cc(C)c1C#Cc1ccc(Cl)cc1
CNC(C)c1cc(F)ccc1Oc1ccc(O)c(C)c1
N=C(N)c1ccc2c(c1)C1(CC[N+](Cc3ccc(OCC(F)(F)F)cc3)CC1)C(O)=N2
Cc1cc(-c2ccc(C(=O)N(C)CCN(C)C)cc2)ccc1O
CCCCN(CCCCCNC1=NC(=Cc2ccncc21)NCC1CCCN1)C(=O)Cc1ccc(O)cc1
O=C(NC1CCCCC1NC(=O)c1ccc(Cl)cc1)c1ccc(OCCN2CCCC2)cc1
COc1ccc(N2CCN(CCCN3C(=O)CCSC=C3c3ccccc3)CC2)cc1
CN(C)c1ccc(C=NNC(=O)Nc2ccc(-c3cccc4[nH]ncc34)cc2)cn1
NCc1c(Oc2ccc3c(c2)CC(NCC(O)c2cccc(NC4CCOCC4)c2)C3)ccnc1C(F)(F)F
COc1c(NC(=O)C=Cc2ccc(C)cc2)cc(-c2cccc(O)c2)cc1N(C)C
CC(C)(NC(=O)c1c(Cl)ccc2c1CCCC2=Cc1ccc(CC(F)(F)F)cc1)c1ccc(Cl)cc1
CN(C)Cn1cc(C(=O)c2ccc(OCCCOC(=O)C3CCCC3)cc2)c2ccccc21
CC(C)CN(CC(O)C(Cc1ccccc1)NC(=O)OC(C)(C)C)S(=O)(=O)c1ccccc1Cl
CC(OC1CCC(N(Cc2ccc(-c3cccnc3)c2)C(=O)N2CC3CCC(C3)N3C)C(=O)N1)c1ccc2ccccc2c1
N#Cc1cc(Cl)cc(Oc2cncc(-c3cc(N4CCC(C(=O)O)CC4)ncc3Br)n2)c1
CN(C)CCc1cccc(-c2ccncc2)c1
Cc1ncoc1-c1n[nH]c2cc(C(=O)N3CCC4(CCCO4)C3)ccc12
CCCCc1c(Cc2ccc(C(=O)NCCc3ccc(C(=O)NO)cc3)cc2)c2cc(OC)ccc2n1C
CN(C)C(=O)c1ccc(-c2ccc3cc(OC(C)C(=O)NO)ncc3c2)cc1
Cc1ccc(Br)c(NC(=O)NCc2ccc(-n3cc(C)cn3)cc2)c1
Cc1cc(Oc2ncccc2C)ccc1N1CCc2[nH]c(=S)c3ccc(c13)C2
N=C(O)c1cccc2c1N(CCCCc1c(F)cc(F)cc1F)C(=O)N2
C=CC(=O)N1Cc2ccccc2N(C2CCN(CCCN3C(=O)c4ccccc4NC3=O)CC2)C1=O
CCN(CC)Cc1ccc2c(c1)c1cc3c(c5c(c3n2CCCCO)C(=O)NC5=O)nCC3
CC(Oc1cc(-c2nc3cc(N=C(O)c4cnco4)cnc3[nH]2)ccc1C(F)(F)F)C(F)(F)F
CC(C(=O)NO)N(Cc1ccccc1[N+](=O)[O-])S(=O)(=O)c1ccc(F)cc1Cl
CC(=O)NC(Cc1cc(F)cc(F)c1)C(O)CNC1(c2ccccc2)CCCCC1
O=c1[nH]c2cc(CN3CCC(Cc4c[nH]c5ccccc45)CC3)ccc2c2ccccc12
CCc1cc(-c2nnc(C3CC3)n2Cc2cccc(NC(=O)c3nn(CC4CCCC4)cc3C)c2)ccc1F
CCCCCNC(=O)C(C)CC(O)C(N)CCCNC(=O)C(CC(C)C)NC(=O)C(CC(C)C)NC(=O)C(N)C
COc1cc(OC)cn2nc(CCc3cn4c(n3)CCN(C(C)=O)CC4)nc12
CN(c1ncc(F)c(N2CCC(Oc3ccc(C(C)NC(C)=O)cc3)C2)n1)C1(c1ccc(Cl)cc1)C1COC1
O=C(CNc1ncnc2ccc(C(F)(F)F)cc12)NC1CN(C2CCC(c3ccccc3)CC2)C1
CN(C)c1cnc(-n2ncc3cc(C#N)cnc32)nc1Nc1ccc2cc(-c3ccccc3O)ccc2c1
COCC(C)n1cc(C2=NCC(=O)N3CCc4c(cccc4C4CC4)C3=C2)cc(NC2=O)c1=O
Cn1cc(C2=C(c3coc4cnccc34)C(=O)NCC2=O)c2ccc(F)cc21
Cc1cc(C)cc(Oc2cc(OCC3CC3c3ccccc3)ccc2C(=O)NO)c1
COc1cc(OC)nc(-c2ccn3c(-c4cccc(NC(=O)NCC(F)(F)F)c4)cnc3c2C)n1
CCc1cc(=O)oc2cc(OCCCN3CCCCC3)ccc12
CC(C)Nc1ccc(-c2ccccc2)[nH]c1=NC1CCCC1C(=O)NC1C2CCC1C2
CC(=O)NCCSc1nc(O)c(C(C)C)c(-c2ccccn2)n1
CCCOC(=O)C1=C(C)N=C(C)C2N=C(C(O)OCCOC)COC12
Fc1ccc(C(C(c2ccccc2)c2ccc(F)cc2)(N2CCC3(CCN3)CC2)c2ccc(Br)cc2)cc1
CS(=O)(=O)c1ccc(C(=O)Nc2ccc(-c3ccccc3Cl)cc2)c(C(F)(F)F)c1
Cc1nc(C)c(-c2ccc(C(CC(=O)O)c3ccccc3-c3ccc(C(F)(F)F)nc3)cc2)o1
O=S(=O)(Nc1ccc(-c2ccc3nccn3n2)cn1)c1ccc(F)cc1
CC(O)C(O)=C1C(=O)N(CC(=O)O)C1c1ccccc1
Cc1ccc(-n2nc(C(C)(C)C)cc2NC(=O)Nc2cccc3ccccc23)cc1
CC(C)CC(CO)NCc1nc(C2CC2)ccc1F
Cc1cc(-c2nc(-c3ccc(F)c(F)c3)c3c(C)cccn23)ccc1C(=O)N1CCC(F)(c2ccc(Cl)cc2)CC1
CNc1ncc2scc(-c3ccc(CNC(=O)c4cnc(N5CC(F)C5)nc4C)c(F)c3C)c2n1
CNc1ncc2ccc(Nc3ncnc4ccc(NCC5CC5)nc34)cc2n1
CC(C)(NC(=O)c1cc2ccccc2[nH]1)c1ccc(F)cc1
N=C(O)n1cc(N=C(O)N2CC(=O)Nc3ccccc32)c2ccccc21
CCCC1COc2ccc(NS(=O)(=O)c3ccccc3)cc2N1
O=C(c1ccc(O)cc1)N(Cc1cccnc1)c1ccc2ccccc2c1
CCN(CC)CCCCN1CCc2cc(O(=O)c3ccccc3)ccc2C1
Cc1ccc(-c2cc(=O)n(Cc3ccc(F)c(F)c3)c(CN3CCOC(C(C)=O)C3)n2)cc1
CCOC(=O)Nc1ccc(Nc2ncc(S(=O)(=O)N3CCC3)c(=O)n2Cc2ccc(Cl)cc2)cc1
CC1(C)C(=O)N(c2ccc(C#N)c(C#N)c2)CCN1c1cccc(C#N)c1
COc1cc(-c2cccc(C=NN=C(N)N)c2F)ccc1OCc1ccccc1
Cc1cc2ccccc2nc1-c1ccccc1
NCCc1ccccc1OC1CCOC1
COc1ccc(C2=Nc3cccn3-c3nc(C)co3)cc1OC
CC(C)N1CCC(c2ccc(Cl)c(Cl)c2)C1
CCCN1CCN(C(=O)N2Cc3c([nH][nH]c3=NC(=O)c3cnccn3)C2(C)C)CC1
N#CC(=CN1C2C(COC1C(N)=O)C(N1CCC(c3ccccc3F)CC1)C2(C)C)c1ccc(F)c(F)c1
O=S(=O)(c1cccc(F)c1)N1CC(F)CC(N2CCC(n3c(=O)c4cnc(-c5cccnc5)[nH]c43)CC2)C1
CC(C)N(Cc1ccc(Br)cc1)c1ccc(C(=O)Nc2ccc(CS(C)(=O)=O)cc2)cc1
CC(C)Nc1cc(-n2ncc3cc(C#N)cnc32)ncc1C(O)=NCCCN1CCC(O)(c2ccccc2)CC1
O=C(O)C1CCCN1C(=O)c1ccc(N2C(=O)c3ccc(Cl)cc3C232CCCCC2=O)c(F)c1
CNC(=O)C1OC(n2cnc3c(NCc4cccc(I)c4)ncnc32)C(O)C1O
C#CC1(C)OC(n2cnc3c(NC4CCCCC4)ncnc32)CO1
O=C(Nc1nccs1)c1ccc(C(F)(F)F)cc1
COc1ccccc1N1CCN(Cc2ccc(CC(=O)O)cc2Cl)CC1
NC(=Nc1cnc2[nH]c(CCc3ccccc3)cc2c1)c1cccs1
COc1ccccc1S(=O)(=O)NCCCCN1C(=O)c2cccc3c2OC(C(=O)NCCC(=O)O)C(CCC(C)C)(C)OC1=O
CCn1c(C(C)NS(=O)(=O)c2ccc(-c3ccc(F)cc3)cc2)cc(C)c1C(F)(F)F
Cc1cc(-c2c(Cl)cccc2Cl)cn2ncnc(Nc3ccc(F)cc3F)c12
COc1cccc(NC(=O)CCCN(CC2CCCC2)C2CCc3ccccc3C2)c1
COc1ccc2nc(-c3ccccn3)ccc2c1
O=C(O)C1CCC(CN2CC(NC(=O)c3ccc(C(F)(F)F)cc3)C(c3ccc(Cl)cc3)C2)CC1
O=C(CCCC1CCNCC1)NNc1cc2c(Nc3ccc(F)c(Cl)c3)ncnc2cc1OC1CCOC1
OC(=Nc1ccccc1)N1CC(O)(c2ccccc2)C2C=CCC12
O=C(NC(C(=O)N1CCC(N2CCOCC2)CC1)c1c(Cl)ccc2[nH]c(=O)sc12)C1CC1
CCNC(=O)c1cc2nc[nH]c2cc1N1CCCCC1=O
O=C(COc1ccc(Cl)cc1)N1CCC(c2ccc(Cl)cc2)=NOC1C(=O)O
CN(C)CCCn1c(NCc2cc(C(F)(F)F)cc(C(F)(F)F)c2)nc2cc(Cl)ccc21
CN1CC(C(=O)Nc2ccccc2CN2CCC(Oc3ccc(C(F)(F)F)cc3)CC2)CC1=O
CCCCCCN1CC(C(=O)NC(CCCN=C(N)N)C(=O)Nc2ccc(C(=O)O)cc2)C(C(=O)NCc2ccc(OC)cc2)C1
COc1cc(OCc2cccc(-c3cc(C(=O)NO)ccc3Cl)c2)c2ccoc2c1
OCCCCC1(c2ccc(F)cc2)CC2CCC(N3CCCC3)CC2C1
CC(C)(O)Cn1ncc2c(N3CCN(Cc4cnc(NC5CCCCC5)cc4)CC3)cc(O)cc21
C=CCN1CC(C)N(C(c2cccc(Cl)c2)c2ccc(Cl)cc2)CC1C
O=C(CNc1cc(F)c(OCC2CCCC2)cc1)NN=C1C(=O)Nc2ccc(Cl)cc21
CC1(C)CCc2ccc(Cl)cc2C(NC(=O)Nc2cccc3[nH]cnc23)C1
Cc1ccc(NC(=O)NNC(=O)c2ccccc2)cc1
Cc1cccc(C)c1-c1c(CCN(C)C)c2ccc(NS(C)(=O)=O)cc2n1
COc1ccc(C2=NN(C3CCCCCC3)C(=O)C3CC=CCC23)cc1OC
CN(C)Cc1ccc(Cl)cc1OC(=O)CCc1ccncc1
Cc1ccc(C(=O)Nc2ccc(Cl)c(C(F)(F)F)c2)cc1Nc1ncnc2cnc(N3CCN(C4CC4)CC3)nc12
CC(C)(C)CCNc1nc(-c2cccc3c(=O)n(CC4CCCCC4)cc(C(N)=O)c23)ccc1F
Cc1cc(-c2n[nH]c3ccc(C(O)=NC4CCCC(=NO)N(C(=N)N(C)C)C4CF)cc23)ccn1
CCCCn1cc(CCC(=O)NCC(=O)NC23CC4CC(CC(C4)C2)C3)c2cc(OC)c(OC)cc21
Cc1cc(-c2nc(-c3ccc(F)c(F)c3)n3ccc(C(=O)N4CCCC4COCC(=O)N(CCC(C)C)C4)cc23)ccn1
Cn1c2ccccc2c2cc3c(c(-c4ccccc4)c21)CCNC3=O
Nc1ncc(-c2ncc(C3CCCCN3C(=O)CSCC(F)(F)F)o2)cn1
CC(=O)NCCc1cccc(C2(O)CCC3C5CCc6cc(OS(=O)(=O)C)ccc5C2(CCN4CC3CC3)C4)c1
CCn1cc(-c2ccc3nnc(-c4ccc(-c5nnnn5)c(F)c4)n3c2)cn1
COc1cnc(-c2ccnc(Nc3ccc4c(c3)CCN5C(=N)O)c2)c(F)c1
COc1cccnc1N1CCN(CCCNC(=S)Nc2ccc(SC)cc2)CC1
CC(Cc1ccc(Cl)cc1)=NNc1nc(CCN)c(C(F)(F)F)n1
N=C(N)c1cccc(CC(NS(=O)(=O)c2cccc(-c3ccco3)c2)C(=O)N2CCCC2CN=C(N)N)c1
O=C(c1ccc(Oc2ccccc2)cc1)c1c[nH]c(-c2ccccc2)c1
COCCN(c1cc(C(=O)N(C)Cc2ccc(-c3ccccc3)cc2)cc(C(C)(C)C)c1C)c1ccccc1C(C)(C)C
Fc1ccc(C(Cn2nc(-c3ccccc3)cc2Cl)N2CCOCC2)cc1
Cc1cc(-c2nc(-c3ccc4c(c3)CCC4NCCO)no2)cc(NC(=O)NC2CCOCC2)n1
COc1cc(-c2ccc3ncnc(Nc4cccc(S(C)(=O)=O)c4)c3c2)cc(OC)c1OC
Cc1ccc(S(=O)(=O)N(CC(C)C)c2sc3ccccc3c2Cl)cc1
COc1ccccc1N1CCN(CCCCNC(=O)c2ccc3ccccc3c2)CC1
N#CC(CC1CC1)c1cc(COC(F)(F)F)cc(C(F)(F)F)c1F
Cc1ccccc1NC(=S)NC(=O)c1ccc(SCc2ccc3ccc(Cl)cc3n2)cc1
CCn1cc(-c2ccc(-c3c4c(nn(C)c(=O)n4-c4ccc(Br)cc4)cn3)cc2)cn1
N=C(N)c1ccc(CC(NS(=O)(=O)c2ccccc2)c2ncc(Cl)cn2)cc1
CCCCc1nc2[nH]cnc2c2nc(-c3cncc(C)n3)cn12
N#CC(Cc1ccc(N2CCC3C(O)CC2C3)cc1)=C(O)c1ccccc1
CCC(=O)c1ccccc1OCCCCN1CCC(N2C(=O)c3cccc4cccc(c34)C2=O)CC1
Cc1cccc(-c2c[nH]c(C(=O)c3c(C)ncn3C)c2)c1
CN1Cc2c(c(N=C(O)c3ccc(C(F)(F)F)cc3)c3ncc(F)c(C4=CCCCC4)c3)ccc2O1
O=[N+]([O-])c1c(Br)cc2nc(O)c(O)nc2c1-c1ccc(Br)s1
O=C1C(CN2CCC(C(=O)NCCN3CCC(c4nsc5cc(F)ccc45)CC3)CC2)CCCN1NS(=O)(=O)c1ccccc1
CCCCCNC(=O)Nc1ccc2[nH]cc(C(C)C)c2c1
CCOc1ccc(C(=O)c2cc(C)ccc2NC(=O)N2CCC(N3C(=O)N(C4CCCCC4)CC3c3ccccc3)C(C)(C)C2)cc1
CCCN(CC1CC1)c1cc(C)nc2c(-c3ccc(OC)cc3C)c(C)nn12
Oc1ccc(-c2ccc(OCCCN3CCC(O)CC3)cc2)cc1
CCCN(CCC)C1CCc2ccccc2C1
O=C(CCc1ccccc1)c1cnc(C(=O)c2ccc(N3CCOCC3)cc2)o1
CN(C)CCC(C(=O)c1cccc(Cl)c1)n1ccc2ccc(O)cc2c1=O
CC(C)C(NC(=O)OCc1ccccc1)C(=O)N1CCCC1C(=O)NC1CCCC1
CN(c1ccc(F)cc1)c1nc(NCC2CCCN2)c(-c2ccc3ncsc3c2)nc1Cl
Cc1cc(N(CCC2CC2)c2ccccc2)ccc1C(=O)NC1CCCCC1
CCN(CC)C(=O)CN1CCC(Cc2ccc(F)cc2F)CC1C#Cc1ccccc1
O=C1C(O)C(O)=C(C(O)=O)C(=O)O1
CCC(NC(=O)C(NC(=O)c1ccccc1Cl)C(C)(C)C)C(=O)C(=O)NCC(=O)Nc1c(Cl)cccc1Cl
CN(C)c1cc(NC(=O)c2cccc(C[N+](=O)[O-])c2)ccn1
CCC(CC)Oc1cc(=O)[nH]c2c1C(=O)N(CCCN(C)C)C2=O
COc1cc(C(=O)Nc2[nH]cc(C)c2C)ccc1Nc1ncc(Cc2cnc(N(C)C)cn2)cn1
COc1cc(OCc2cncnc2)c2cc(-c3ccc(F)nc3)oc2c1
COc1ccc(N2C(=O)C(=S)SC2c2ccc(C(F)(F)F)cc2)cc1
O=C(O)CN(C1CCN(Cc2ccc(F)cc2F)S1(=O)=O)C(=O)c1ccc(O)cc1
CC(N=c1[nH]c(=N)[nH]c(F)c1Cl)c1nnc(C(F)(F)F)n2ccccc12
N#CC(O)C1CCCCC1C(=O)N1CCC(F)C1
CC(C)OC(=O)C=CC(CC=CC(C)=O)NC(=O)C(Cc1ccccc1)c1ccccc1
c1ccc(Nc2nc3ccnc(Nc4cccc(N5CCNCC5)c4)c3n3nccc23)cc1
CCCc1c(OCCCCn2ccc(N(CC)CC)n2)ccc(C(=O)O)c1Oc1ccc(C)cc1
Cc1cc(Nc2nccc(C(F)(F)F)n2)cc(-c2cnc(C(CO)CO)s2)cc1C
O=C(O)Cc1csc(NC(=O)c2cc(-c3cn[nH]c3)ccc2Cl)n1
Cc1ccc(CN(CC2CCN(Cc3cccnc3)CC2)c2ccc(OC(F)(F)F)cc2)cn1
CC1N=C(O)c2c(NC(=O)c3cccc(S(F)(F)(F)F)c3)c(F)ccc2Sr1
CN1Cc2cc(N3CCC(N4CCCC4)CC3)ccc2NC(=O)c2cnn21
CC(O)=Nc1cnc(-c2ccc3c(N4CCOCC4C)nc(N4CCOCC4)nc3n2)cn1
CCN(CCCCCCCCCCCCOc1ccc2c(=O)n(OC)c(=O)oc2c1)CCc1ccccc1OC
CONC(=O)C1CCCN(c2ccc(-c3nc4ccccc4s3)c(C(N)=O)c2)C1
CCCCCCCCCC(=O)NCC1c2ccccc2CCN1C(=O)c1ccccc1-c1cccs1
CCC1CC(c2cccc(C(=O)O)c2)=C(c2cccc(N)c2)c2sc(N)cc2C1=O
COc1ncc(-c2ccc3ccc(C#N)cc3c2)cn1
Cc1ccc(NC(=O)Cc2nnc(C)cc2Cl)cc1Cl
CCOCn1c(=O)n(C2CCN(c3ccc(F)cc3C)CC2)c(=O)n(Cc2ccc(F)cc2)c1=O
CN1c2cccc(-c3ccnc(NCCc4cc(F)c(F)cc4F)n3)c2N=C(CCOC(C)(C)C)c2cccc21
O=C(CC1CC(O)=Nc2cc(C(F)(F)F)cc(C(F)(F)F)c21)c1cnc(Cl)cn1
CCc1ccc(-c2cc3c(c(NC(=O)C(C)(C)C)cn2)c(=O)n(CCOC)c(=O)n3C)cc1
Cc1ccc(=O)n(C2CCCCC2)[nH]1
Cc1cc(-c2noc(-c3cc(OCC(=O)NCCNN)ncc3Cl)n2)cn(C)c1C#N
NC(N)=Nc1ncc(C(=O)O)cc2sc(Cc3ccc4ccccc4c3)c(=O)c12
Cc1ccccc1COC(=O)NN1CCN(Cc2ccccc2)CC1
CN(C(=O)Cc1ccco1)C1CCCCC1N1CCCC1
N#Cc1cccc(Oc2ccc(Nc3ccc4c(c3)CCC(c3ccccc3)O4)cc2[N+](=O)[O-])c1
Cc1nn(Cc2ccc(Nc3nc(N4CCC(F)(F)C4)c(C4CC4)c4ncn(C)c34)cc2)c(=O)c2ccccc12
CC(C)(CO)Nc1ncnc2sc3c(=O)n(-c4ccc(C#N)cc4)cnc3c12
CN1CCN(C2C3CC4(CCC2c2cccc(C#)c2)C3)CC1
COc1ccc(C=C2CC(=O)N(C3CCCCC3)C2=O)c(C)c1OCC(=O)O
CCOc1ccc(S(=O)(=O)c2ccccc2C(C)C)cc1NC(=O)N(CCC(C)C)c1ccccc1-c1ccc(C(F)(F)F)cc1
CC(=O)Nc1cc(Nc2ccc3ccc(NC4CCCCC4O)cc3n2)nc(C(C)C)n1
Cc1cccnc1-n1c(-c2ccc(C(=O)c3ccccc3)cc2)nc2ccccc2c1=O
CCOc1ccc(CN2CC(C(=O)O)C2)cc1OC1CCCC1C(=O)OCCc1ccccc1
Cc1sc(NC(=O)Nc2cccc(C(c3nnn[nH]3)N3CCN(C(=O)C(F)(F)F)CC3)c2)nc1C
Cc1nc(-c2cccc(C(N)=O)c2)ccc1N1CCc2cc(-c3ccccc3F)ccc21
CCc1cc(Nc2sc(Cl)c3ccc(F)cc23)nc(N2CCCC2S(=O)(=O)C)n1
NC(N)=NCCCCC(NC(=O)C1CCCN1S(=O)(=O)c1cccc2ccccc21)C(=O)c1nnn2cC2(CCCCC2)[nH]c1-c1ccccc12
CCCC(CC(=O)O)n1c(=O)c(C(=O)NCc2cccc(Cl)c2)c(-c2ccccc2)c2ccccc21
Cc1nc(N)nc(-c2cc(CN3CCN(C)CC3)c(CC3CC3)nc2Nc2cnc3ccccc3n2)n1
CCn1c(=O)c2c[nH]nc2c2ccc(-c3ccco3)cc21
CC(C)c1cc(N2C(=O)C(C)(C)CC2C(O)=NCc2cccc(Cl)c2F)c(F)nc1N1CC(F)C1
N=C(N)c1ccc2c(=Nc3cccc(C(F)(F)(F)F)c3)[nH]ccc2c1
CN(C)CCn1c(=NC(=O)c2ccccc2Cl)[nH]c2cc(C=Cc3cc4ccccc4n3)ccc21
CN1CCN(C(=O)c2cc3c(Nc4cccc(Br)c4)c(C(N)=O)cnc3[nH]2)CC1
O=C(NCCCCCN1CCC(Cc2ccc(F)cc2)CC1)Nc1ccccc1C(=O)O
N=C(O)N1CCCc2cc(-c3ncnc4ccc(-c5ccc(OCc6cccc(F)c6)cc5)cc34)ccc21
Cc1cc2c(cc1S(=O)(=O)c1ccccc1C(=O)N2C)C(=O)N(c1ccccc1)C2(C)C
Cc1c(=O)on(CCNC(=O)C(O)C(C)(C)O)c1Cc1ccccc1
CC(=O)c1ccc(OCc2cccnc2)cc1
Cc1c(C(=O)NN2CCC3(C)c4cccc(O)c4CCC2C3)nn(C)c1-c1ccc(Cl)cc1
CN(C)C1CCC(CC(=O)N2CCCC2)C1c1ccc(F)cc1
O=C1CCc2ccc(OCCCN3CCC(c4cnn(C5CCCC5)c4)CC3)cc2N1
COc1ccc(Cl)cc1-c1ccnc2[nH]c(C3=CCN(Cc4cccc(F)c4)CC3)cc12
Cc1noc(C)c1Cn1cc(-c2cc(OC(C)C(=O)N3CCC(N(C)C)CC3)ccc2C)nn1
COc1cc(OC)cc(-c2cc3n(c2=O)C(=O)N(C2CCCN2C)CCO3)c1
O=C1CCN(C(=O)Nc2cnc3ccc(N4CCCC4c4cc(F)ccn4)nn23)CCN1
N#Cc1cccc(C2OC(CCOC(=O)C(O)CCc3cccc(Cl)c3)C(=O)O2)c1
Cc1cc(-c2c(-c3cccc(-c4nc5cc(C(F)(F)F)ccn5c4N)c3)c3c(N)n[nH]c3n2)n[nH]c1=N
O=C(Nc1cccc2[nH]c(=O)ccc12)OCCc1ccc(S(=O)(=O)c2ccc(NBr)cc2)cc1
COc1ccc(S(=O)(=O)N2CCNCC2C(=O)NO)cc1
O=C(O)CCNC(Cc1cccc(Br)c1)C(=O)c1ccccc1Br
O=C1NC(=O)C(c2cccc(Br)c2)(NC(=O)c2nc(CCC3CCCCC3)ccc2Nc2cncnc2)C1
CCCCCCCCCCC(C)(C)CC(=O)Nc1c(C)cc(C)cc1Oc1ccnn1Cc1ccc(C(=O)O=NO)cc1
COc1cccc(C(=O)NC(NC2CCN(CCCSC(N)=N)CC2)C(C)=O)c1
CS(=O)(=O)NCCC(Nc1nccc2c(Cl)cc(C(F)(F)F)cc12)c1ccc2ccccc2c1
CC(C)CC(NC(=O)c1cnc2ccc(F)cc2c1)C(=O)N1CCC(N2CCCC2)CC1
CNC1CCN(C(=O)c2cc(COc3cccc(C=CC(=O)NO)c3)ccn2)CC1
Nc1c(F)c(F)c(F)c(Oc2cccc(OCCCN3CCN(C(=O)CN=C3O)C3(C(=O)O)CC3)c2)c(F)c1F
O=C(NCC1=CCCOC1)c1cc(OCCCc2ccc(F)c(F)c2)ccc1F
CC(C)c1cccc(C(C)C)c1NC(=O)Cn1c(O)cnc1Cc1ccccc1O
Cc1c(F)ccc(C(=O)Nc2ccc(CCNc3ncnc4c(C(N)=O)cccc34)cc2)c1Cl
CCOc1ccc(-c2cc(NC(=O)c3ccncc3)ncn2)cc1
OCc1ccc(-c2nc(C3CCCCCC3)c3ccc(C(c4ccccc4)c4cccc(F)c4)cc3n2)cc1
NC(=O)c1cc(NC(=O)C(Cc2ccccc2)NC(=O)C2CCC3CN(C(=O)C4CCCC4)C3)cc(C(F)(F)F)c2C1=O
CCc1cc(O)ccc1Oc1ccc(C(=O)N(CC(=O)O)C2CCN(C(C)=O)CC2)cc1
Cc1cn(C2=NCC(=O)N(C3CCCCCC3)C2)cc1C#Cc1ccc(N)nc1
CNC(=O)c1ccc(-c2cc3c(-c4cccc(N5CCC(NC(=O)c6cccc(F)c6)CC5)n4)n[nH]c3cn2)cc1
CCCCc1ccc(N2C(=O)N(C)Cc3cnc(Nc4cccc(C(F)(F)F)c4)nc32)cn1
CCn1cc(C(=O)Nc2ccc(-c3ccccc3S(N)(=O)=O)cc2)c(=O)c2ccccc21
COc1ccc(-c2c(-c3cnc(Cl)c(N(C)C)c3)cnn2C)cn1
Cc1ccc(Oc2cccc(-n3cc(-c4cc(C(=O)O)cnc4C(C)C)c(=O)c4cc(C)oc43)c2)cc1
O=C(C1CC(n2cnc3cnccc32)CN1C(=O)C1(c2ccc(F)cc2)CC1)N1CCC(N2CCCC2)CC1
O=C(NC(Cc1ccc(Cl)c(Cl)c1)C(=O)N1CCC(Cn2c(=O)nc4ccc(O)cc4c32)CC1)c1ccc(F)cc1
CCCCc1nc2ccccc2n1Cc1ccc(-c2ccccc2S(=O)(=O)NC(=O)C(C)C)cc1
Nc1nc(N)c(-c2ccc(NC(O)=NC(C(=O)O)c3ccccc3)cc2)c(F)c1C(F)(F)F
CN(C)Cc1cccc2c1-c1ccc(Cn3c(CC(=O)O)nc4ccccc43)cc1CC2=O
Fc1ccc(Cc2cc3ccccc3n3c(N3CCC4(CCCCC4)CC4C3)nn2)cc1
CCOc1cc(Cl)ccc1N1CC(C)C(C)NC(C)C1=O
NCCCn1cc(C(=O)NC2CCC(CO)CC2)cc1Oc1ccc(Cl)cc1
CCCCCOCc1cc(C(C)(C)C)sc1CCNC(=O)Cc1ccc(N)c(OC)c1
O=C(NCC1(O)CCCN(Cc2cc(F)cc(F)c2)CC1)c1cccs1
Cc1nc(-c2ccc(Cl)cn2)c(C2CCCC2NS(C)(=O)=O)o1
N#Cc1c(-c2ccccn2)ccc2c3cc(C(=O)Nc4ccccn4)ccc3oc12
CNc1ccccc1F
COc1ccc(-c2ccc(CN3C(=O)CNC3=O)cc2)cc1OC
Cc1nc2sc(-c3[nH]c4c(c3Br)C(C)O=N4)nc2cc1Cl
COc1ccc(-c2cc3c(C)nc(N)nc3n(C3CC4CCC(C3)N4C3CCC3)c2=O)cn1
CCN(CC)CCCC(=O)Nc1ccc2c(c1)CC(C(O)=Nc1ccc(F)cc1)C(N)=O
COc1cc(N(C)C)cc(N(CCCNC(=O)c2cnc(C)cn2)c2cc[nH]c2)c1
COc1ccc(C2Cc3cc(OC)c(OC)cc3C2=O)cc1OCCN2C
CC(C)c1nn(-c2cccc(S(N)(=O)=O)c2)c(-c2ccc(F)cc2)c1CC(=O)O
CC1C(=O)N(C(=O)I)C(=O)N1Cc1ccc(Cl)c(Cl)c1
CN=C(O)N1C(=O)N(c2cccc(C(F)(F)F)c2)C2=C(c3cccc(Cl)c3F)C(=O)CC21
CN=C(O)c1c(-c2cnn(CCO)n2)noc1Nc1ccc(C(F)(F)F)cc1
COc1cc(N2CCN(C(=O)Cn3c(=O)oc4ccc(C)cc43)CC2)ccc1C(F)(F)F
CCN1CCC(S(=O)(=O)c2cccc3cccnc23)CC1
C=Cc1cc(C(=O)NCc2ccc(F)cc2)c(O)cc1-c1cncc(C(C)C)c1
CCS(=O)(=O)CC(C)c1cccc(Cc2nc(O)cc(C(c3ccccc3)C3CC3)n2)c1
Cc1ccc(C(O)=Nc2ccc(C3CCCC3C(=O)N3CCCCC3)cc2)c(F)c1
CCC(N)c1ccnc2cnc(Nc3ccc(N4CCCC4)n3)cc12
CC1C(S(=O)(=O)NCc2cccc(C(c3ccccc3)c3ccccc3)c2F)CC(N)=N1
Cc1cccnc1-c1ccc(CCN2CCC(c3ccc(F)cc3)C2)cc1
CN1CCC(COc2ccc(-c3nc(N4CCOCC4C)c4nc5cn(O)cc5c4n3)cc2OC)CC1
CC(C)CC(NC(=O)c1cccnc1)C(=O)c1ccccc1
Nc1ccccc1N=C(O)CCCCCN=C(O)c1ccccc1C(F)(F)F
CCCC(C(C)C(=O)NNS(=O)(=O)c1ccccc1)C(=O)NCC(O)CO
CN(C)C(=O)c1ccccc1Nc1cc(N(C)C(O)=Nc2c(F)c(OS(C)(=O)=O)c(F)c(Cl)c2F)ncn1
CC(=O)NCC1CCC(Oc2ccc(C=Cc3nc4c([nH]3)c(=O)n5Cc3ccccc3F)cc2)CC1
COc1ccc(OCCCN(C)CCCc2ccccc2)cc1OC
CC(=NO)c1ccc2[nH]c(C(C)C)nc2c1
Cn1nc(-c2ccc(F)cc2)c(-c2ccc(S(C)(=O)=O)cc2)n1
O=C(NC(CO)CN1C(=O)C(n2cnc3c(NCc4cccc(I)c4)cccc32=O)c2cc(Br)cc(F)c21)c1ccccn1
O=C(NCc1ccccc1)Nc1ccc(-c2cccc(-c3cccnc3F)c2)cn1
Cc1cc(OCCCN(C)C)cc(-c2cc(NC(=O)COc3ccc(F)cc3)ncn2)c1
COc1ccc2c(c1)CCCC2CCCCN(C)C
CC1(C)n2ncc(C(=O)N3CCC(F)(c4cc(F)c(F)c(F)c4)CC3)c2C(=O)[nH]1
CNCC1(O)Cc2ccccc2C1=O
N#Cc1cccc(-c2cccc(C3c4cc(O)ccc4C(=O)N3c3ccc(-c4cccc(Cl)c4)cc3O)c2)c1
COc1ccccc1N1CCN(Cc2ccc(C)cc2Cl)CC1
Cc1cc(-c2ncnc3[nH]ccc23)ccc1[N+](=O)[O-]
CCC(NC(=O)C(CC(C)C)C(C)C)C(=O)C(=O)Nc1ccccc1
COc1cc2ncn(-c3ccc(F)cc3Cl)c2cc1OC
Cc1ccc(-n2nc(-c3cc(C(=O)O)cc(C(F)(F)F)c3)cc2N=C(O)c2cnn3cccnc23)cc1
NC(=O)c1cc(-c2cccs2)cc(NC(=O)C2CCCO2)c1
Cc1nc(NC2CC2c2ccc(F)cc2)c2ccc(NC(=O)c3cccc(CO)c3C#Cc3ccc4c(c3)OCO4)cc2n1
CC(CS)CC(O)C(CC1CCCCC1)NC(=O)C(Cc1ccccc1)NC(=O)C(CC(=O)O)NC(=O)c1ccccc1
COc1ccc(S(=O)(=O)n2c(C)c(C)c3ccc(Cl)cc32)cc1
Cn1cnc(-c2cc3nccc(-c4ccc(N5CCC(N)C5)c(C#N)c4)c3s2)c1
COc1ccccc1COCCCN1CCCCC1
CC(C)C(CO)Nc1nc(SCc2ccc(F)cc2F)nc2nc(N)sc12
O=C(O)COc1cccc2c(=O)n(CCn3nc(C=Cc4ccc(Nc5ccncc5O)cc4Cl)c4cccc(Cl)c43)cnc12
COc1cc(C=CC(=O)NCCCOc2ccc(-c3cc([N+](=O)[O-])cc(C)c3)cc2)cc(OC)c1OC
CC(C)(O)C1CNC(=O)c2cccc(-c3ccc(C4CCCN4)cc3)n21
N#Cc1ccc(-c2nc(N)c3cc(OCCCN4CCOCC4)ccc3n2)cc1
NC(=O)N(O)CC(Cc1ccccc1)=NO
COc1ccc(CC(=O)N2CC(c3ccccc3)(c3cncn3Cc3ccccc3)C2)cc1
N#Cc1ccc(-c2cc(C(=O)Nc3ccc(OCc4cccc(F)c4F)c(Cl)c3)ccc2C(=O)N2CCC(N3CCCC3)CC2)cn1
CC1CC(C(N)=O)CCN1c1ccc(Cl)c(C(F)(F)F)c1
CCCC(Oc1cc(F)c(F)cc1Nc1ccnc(Nc2ccc(OC)cc2)n1)C(=O)O
COc1cc(N)c(Cl)cc1C(=O)OCCN1CCC(O)CC1
N#Cc1c(-c2cccc(CC(O)CO)c2)cc(-c2cccc(Cl)c2)nc1O
Cn1cc(C(=O)NC2CC(C)(C)Oc3nc4c(cc32)[nH]c(=O)n4C)cc(=O)c1
Cn1c(CNc2cccc3[nH]ncc23)nc2ccccc2c1=O
NS(=O)(=O)c1ccc(NC(=O)Nc2c(F)c(F)c(F)c(Cl)c2F)cc1
O=C1C2=C(C(O)=Nc3ccc(-c4cnc(S(=O)(=O)N=c5cccn5)c(F)c4)cc3)SC(=NC2=O)C2(COCC2)C1C(F)(F)F
Nc1cccc(Cc2cccc(OCCCN3CCC(N4CCCCC4)CC3)c2)c1
CCCCn1cc(C(=O)NCC)c(=O)c2cccnc21
CN(C)CC(=O)Nc1ccc(C(=O)Nc2ccc([N+](=O)[O-])cc2)cc1
O=C1Cc2ccccc2CN1CCCCN1CCN(c2ccccc2)CC1
CSc1nc(-c2ccc(F)cc2)c(-c2ccnc(NC(=O)c3cccc(F)c3)c2)n1CCOCCO
CC(C)C1CCCC(N2CC3CC2CN3C(=O)C=Cc2cc(F)c(F)c(F)c2)C(=O)O1
Cc1cc(-c2nc3c([nH]2)CN(C2(C)CC4(CCC(=N)N4)C2)CC3)cc(C)n1
CCC(=O)Nc1cc(Nc2cc(N3CCC(Oc4ccc(F)c(C(C)C)c4)C3)ncn2)nc(C)n1
CCCCOc1nc(-c2cccc(C(C)C)c2)cc2ccc(OC)cc12
OC1CCC(Nc2ccc(C3CCC3)c(Nc3nc4c(s3)CCNC4)n2)CC1
CC(C)(C)CC(NC(=O)CN1CC(F)CC1C(=O)NC(C=O)C(N)=O)C(=O)C(=O)NC1CCCC1C(=O)OCc1ccccc1Cl
CCOC(=O)c1ccc(OC2CC3CCC(C2)N3CC(O)CN2CCC(c3cccc(F)c3)CC2)cc1
COc1ccccc1N1CCN(CCCCN2C(=O)c3ccccc3C2=O)CC1
CC(C)(NCC(NC(=O)c1ccc(N(Cc2ccccc2)C(=O)c2cccs2)cc1)C(=O)O)c1ccccc1
CC1Cc2ccccc2N1S(=O)(=O)c1ccc2c(c1)CC(C)(C)c1ccccc1-2
COc1cc(O)cc(C(=O)NCCCN2CCN(c3ccccc3C#N)CC2)c1
O=C(Nc1ncc(Cl)s1)C1CCC(c2ccccc2)CC1
CC(=O)Nc1n[nH]c2ccc(-c3cccc(S(C)(=O)=O)c3)cc12
CNC(=O)C12CC1C(n1cnc3c(OC)nc(C(NC(=O)c4ccc(Cl)cc4Cl)C(F)(F)F)nc31)C(O)C2O
CC(=O)OCC11OC(OC(S)=NCc2ccc(C)c(C)n2)CC(C(=N)O)C1(C)C
Cc1ccc(Nc2nnc(OCCNS(C)(=O)=O)cc2-c2nc3ccccc3[nH]2)cc1
Cc1cc(Cl)cc(Cl)c1-c1ccc(C(=O)NC2CCC(C)N(Cc3ccc(F)cc3)C2=S)cc1
Cn1c(=O)c(-c2ccc(OC(F)(F)F)cc2Cl)cc2c3n[nH]c(=O)c-21
CC(C)(CCCN1CC=C(c2ccccc2)CC1)c1cccc(C(C)(O)c2ccccc2)n1
C=CCN1CCCC(c2ccccc2)C1CN(C)C
Cc1ccc(CN(Cc2ccccc2)C2CC3CCC(C2)n2cnnc23)cc1
NCCCc1ccc(CC(=O)CCCCCCc2sccc2CCSS)cc1
NC(=O)c1cc(-c2[nH]c3ccc(Cl)cc3c2-c2ccccc2)ccc1F
NCC1CCCCN1C(=O)CNC(=O)c1cc2ccccc2[nH]1
CNC1(c2ccc(N=C(O)c3nc(-c4c(F)cccc4F)sc3N)cn2)CCCC1
CCc1cc(C)cc(-c2nc3c([nH]2)CN(C(=O)C(N)CC(C)(C)C)CC3)c1
COc1cc(-c2cccc3c2ICCNC3)ccc1OCCN(C)C
COc1ccc(S(=O)(=O)N(Cc2cccc3c(C(=O)NO)oc(C)c23)C2CCOCC2)cc1
Cc1nsc(-c2ccc(C)c(F)c2)c1CCNS(C)(=O)=O
N#CC1CCCCCC1n1nnc(C(Nc2ccc(C(F)(F)F)cc2)c1=O)c1cccc(C(F)(F)F)c1
CC1Cc2c(nnn2-c2cn3ncccc3c(O)n2)CN1C(=O)c1ccc(F)cc1
O=C(NC1CCN(Cc2ccccc2)CC1)c1ccc(-n2nccc2-c2ccccc2)cc1
CC1(C)CCCN(C(=O)CC(NC(=NC#N)Nc2ccccc2C(F)(F)F)c2ccccc2)C1
COC(=O)c1ccccc1-c1cccc(-c2nnc(C3(c4ccc(Cl)cc4)CCC3)n2C)c1
Cc1cccc(C)c1NC(=O)c1ccc(-c2ccccc2)cc1
Nc1ccc(Cl)cc1C(=O)Nc1cc(Cl)c(Cl)cc1S(N)(=O)=O
COc1cnc(C(C(=O)Nc2ccc(C)c(-n3ccn4c(N5CCN(COC)CC5)nc43)c2)c2cc3cc(C)ccc3n2)[nH]1
COc1cc(OCC(=O)N2CCN(C3CCC3)CC2)ccc1-c1cc2c(=O)n(C)n(C)c2[nH]1
N#Cc1cc(C=Cc2ccc(F)c(Br)c2)cc(Br)c1O
CCNC(=O)C1OC(n2cnc3c(NC(C)=O)cc(C#Cc4cccc(Cl)c4)nc32)C(O)C1O
CNC1CCC(n2cc(-c3ccc4c(c3)c(C)c(=O)n4Cn3cnc(C5CCC5)c3C)cn2)C1
COc1cc(-c2ccc3c4c(ccc4c(N)c2)N(C)CCC4)ccc1O
CC(=O)NC(C)(C)c1nc(N2CCC3CCNC3C2)cc(C(F)(F)F)c1N
CC(Nc1c(C(O)(C(F)(F)F)C(F)(F)F)cc(C(F)(F)F)n2cnc(-c3ccc(Cl)cc3)c12)C(C)(C)C
O=C(Cc1ccccc1)N1CCC2c3ccccc3CCc3c2C12OC2CCCC1(O)C2
CC(C)=CCN1C(CC)c2cc(S(N)(=O)=O)ccc2C(c2ccccc2)C1O
Cc1nccc(C)c1C(=O)NCc1ccc(F)cc1
CNC(=O)c1cccc(-n2cnc3c(NC4CC4)cc(C(N)=O)cc32)c1
CS(=O)(=O)Nc1cccc(-c2cc3c(NC4CC5CCC4CN5C(=O)c4cccc(C(F)(F)F)c4)ccnc3o2)c1
COC1OC(n2cc(C#N)c3c(NCCc4cccc(F)c4)ncnc32)C(O)C2(C)CCC(=O)CC21
CCCSc1nnc2c(n1)OC(c1cc(C)ccc1F)N(C(C)=O)C2(C)c1ccc(Cl)cc1
CC#CCOc1ccc(S(=O)(=O)N2CCN(C(=O)n3cccn3)CC2C(=O)NO)cc1
CCCN1c2ncccc2C(=O)N(C)c2ccc(-n3cccc3C)nc21
O=C(O)C1CCCN1S(=O)(=O)c1c(Cl)cc(Cl)cc1Cl
Cn1cc(-c2cc(F)c(NC(=O)Nc3cncc(Cl)c3)cc2)cn1
NCCc1cc(Br)c2c(c1)C(O)COC21=Nc2ccccc2-c2cc(B(O)O)ccc21
COc1ccc(CC(=O)O)cc1-c1ccc(F)c2c1CN(C(=N)OCc1ccccc1)CC2
COc1cc(-c2cc3ncccc3c(OC(C)C3CN=C(O)C3)n2)cc(OC)c1OC
O=c1[nH]c2ccc(COc3cccc(Cl)c3)nn2n1
COCCN(CCOC)c1nc(N(C)C)nc(N(C)SC)n1
CC(C)Cn1cc(C(F)(F)F)c2cc(OCCC3CCN(CCCCNS(C)(=O)=O)CC3)ccc21
CC(C)(C)C(=O)NCCc1ccc(Cl)c2ccccc12
Clc1ccc2c(c1)C1c3ccccc3CN(Cc3cccc(N4CCCCC4)c3)C1(CCNCC1)C2
O=S(=O)(c1ccc2[nH]ccc2c1)N1CCCc2cc(S(=O)(=O)c3cc4ccccc4s3)ccc21
Cc1ccc(C2=CC(C)c3nc4cc(N)ccc4[nH]c3=O)cc1
COc1ccc(-n2nc(C)c3c2C(C)(C)C(=O)N(Cc2ccc(Cl)c(Cl)c2)C3=O)cc1OC
Cc1cc2c(s1)N(Cc1cncc(C(F)(F)F)c1)CC2
CN1C2CCC1CC(COC(c1ccc(F)cc1)c1ccc(F)cc1)C2
CONC(=O)c1ccc(Oc2ccc(NC(=O)Nc3nc(C)c(C)s3)c(C)c2)cc1
CC(=O)N1CCC(n2cc(-c3cnc(N)c4sc(-c5cccc(N6CCOc7cccc(F)c7)c5)nc34)cn2)CC1
C=CC(=O)Nc1cccc(Nc2ncc(C#N)c(Nc3ccc(S(=O)(=O)NCC(C)(C)C)cc3)n2)c1
COc1ccc(-c2cccc(C(=O)NCCC3CCN(Cc4ccc(C#N)cc4)CC3)c2)cc1
COc1ccc(S(=O)(=O)N2CCSC2C(=O)NCC#N)c(C)c1
CC(C)(C)CC(NC(=O)C(CC(C)C)NC(=O)C(NC(=O)OCc1ccccc1)C(C)C)C(=O)NCC(=O)NCc1ccccc1
O=C(Nc1ccc(F)cc1)C1CN2C(=O)C(C3C3(F)CCC3)=CC2S1
CNC(=O)C(c1ccccc1)2CCCCCCC=C(c1ccccc1O)CCC(=O)O
OC1C(Cl)C(n2cc(-c3cccc(-c4cnc(NC5CC5)c5ncsc45)c3)cn2)C2CC1C2
Cc1ccc(S(=O)(=O)N(CC(C)C)C2CCN(C(=O)NC3=Cc4ccccc4C(=O)O)CC3C=C2)cc1
CN(C)Cc1ccccc1C(=O)c1ccc(N(C)C)c(NS(=O)(=O)c2ccc3ccccc3c2)c1
Cn1c(=O)c2c(nc(SCCCCN3CCC4(CC4)CC3)n2Cc2cccc(Cl)c2)n(C)c1=O
CC(=O)N1CCC(NC(=O)Nc2ccc(C)cc2)(c2ccccc2)CC1
COc1ccc(-c2cc(C(F)(F)F)cc(NCC=CCN3CCC(O)CC3)n2)cc1
Cc1ccc(C2=C(c3ccc(Cl)cc3Cl)C(=O)NC2=O)cc1
Cc1cc(-n2nnnc2SCc2cccc(F)c2)ccc1-c1c(C)cnc(N2CCN(C)CC2)n1C
Nc1ccc(C2(c3ccc(F)cc3)CCNCC2)cn1
OC(=NC1CCC(Oc2ccccc2Cl)CC1)c1cc(F)ccc1F
CCC(C(=O)NC(Cc1ccc(OC=C(C)C)cc1)C(=O)NC(C)(C)(C)C)N(C)S(C)(=O)=O
CC(NC1CCC(c2nnn3cnc4[nH]ccc4c23)CC1)c1ccc(N)c([N+](=O)[O-])c1
N#Cc1cccc(Oc2ccccc2-c2ccccc2)c1
Cn1ccc2cc(Cc3nnc(-c4ccccc4)n3CCCCC(=O)O)ccc21
Cn1ncc(C(=O)N2CCCC2)c1C(=O)NCCc1nc2cc(Cl)ccc2[nH]1
Cc1ccc(-c2nn3c(=O)c(C(=O)NC45CC6CC(CC(C)(C)O6)C5C5)ccc4n3NC3COC3)cc2occc12
O=C(O)C(Cc1cccc(OCc2ccccc2Br)c1)C(=O)NCC#Cc1ccccc1
N=C(N)NCCCC(NC(=O)Cn1ccc2cc(Cc3ccccc3)ccc21)C(=O)c1ncc(F)cc1Cl
COc1ccc(S(=O)(=O)N2CCN(S(=O)(=O)c3cccc(C(F)(F)F)c3)CC2C(=O)NO)cc1
O=C(Nc1cc(C(O)=NCC2(CO)CC2)nn1-c1ccccc1)c1cc(-c2ccc(F)cn2)c(Cl)cc1Cl
CCC(C)Oc1cc(OC)c(C)c(C(=O)Nc2ccc(F)c(NS(C)(=O)=O)c2)c1
O=c1oc2ccc(Cl)cc2c(-c2ccc(Cl)cc2)c2cc3c(cc12)N1CCC1
O=C(Nc1ccc(Cl)c(F)c1)N1C2CCC1C(COc1ccc3c(c1)COC3=O)C2
C(=NNc1nc2cc(S(=O)(=O)c3ccccc3)ccc2s1)c1cccs1
Cn1c(-c2ccc(Cl)cc2)c(C2CCCCC2)c2c1C1(CCC2)CC1
COc1ccc(C(CN(C)C)c2ccc3c(c2)CCO3)cc1
COc1ccc(C2(NC(=O)C(NC(=O)C(C)(C)O)N(OC(C)=O)C(C)(C)CO)CCCC2)cc1
Cc1c(CNc2ccccc2)c(=O)c2ccccn2c1CCc1cccc(C(C)=O)c1
N#CCCCCc1cnc(O)c(C(=O)NCc2ccc(OC(F)(F)F)cc2)n1
Cc1c(N(C)c2ccc(C(=O)Nc3ccccc3C(C)(C)C)cc2)ccc(C(C)(C)C)c1C(=O)NCCN(C)C
NCC(=O)c1ccc(C2CC3CSC(N)=NC3(c3ccc(F)cc3)CO2)cc1
Cc1ccc2ccc(-n3cc(CNCCCO)nn3)cc2n1
COc1cccc2c1ccn2CCCCN1CC(c2ccccc2)CC1
CS(=O)(=O)NC(=O)C=Cc1cccc(-c2cc3ccnc(Oc4cccc(C(F)(F)F)c4)c3cc2F)c1F
O=C1c2ccccc2CCC12CCN(Cc1ccccc1Oc1ccccc1)CC2
Cn1ccnc1COc1cc(C#N)cc(-c2ncccn2)c1
CCNC(Cc1ccc(O)cc1)C(=O)N1CCCC1C(=O)NC(CC1CCCCC1)C(=O)NC1c2ccccc2CC1O
CCCN(CCC)C(=O)c1ccc(C(=C2CCN(S(=O)(=O)c3ccccc3)c3ccccc32)c2nc(C)no2)cc1
[C-]#[N+]c1c(F)ccc(C2CN3CCN=C2NC3=C4C=CCC4=C2)c1C
COc1ccc(NC(=O)NCc2ccc(NC(=O)C=Cc3ccccc3)cc2)cc1
NCCCCC(NC(=O)c1cccc(F)c1)C(=O)N1CCCC1C(=O)NC(CC1CCCCC1)C(=O)NCc1ccccc1
COc1cccc(OC)c1C1CCCCC(=O)N1Cc1ccc(OC(F)(F)F)cc1
N=C(N)NCCCCC1NC(CN=C(O)c2ccc3ccccc3c2)CCN(CCc2ccccc2)C1=O
N=C(NCCCCn1ccc(=O)[nH]c1=O)c1cccs1
CCOc1c(Cl)nc(Cl)c(Oc2ccc(NC(=O)N3CC(C)C(C)(C)C3)cc2C)c1C
CC(CCNC(=O)c1ccc(Oc2cccc(C(F)(F)F)c2)cn1)c1ccccc1
C=Cc1csc(S(=O)(=O)NC(=O)Cc2cc(C(F)(F)F)cc(C(F)(F)F)c2)c1
Cc1ccc(-n2nc(-c3ccccc3)cc2NC(=O)c2ccc(-n3cnc4ncccc43)cc2)cc1
Cc1cncc(-c2nc3ccc(N4CCC(N5CCCC5)C4)cc3[nH]2)c1
Cn1nccc1Cc1cc(=O)[nH]c(C(C)(C)O)c1
COc1cc2c(Oc3ccc(NC(=O)c4nnn(-c5ccccc5C)c4C)cc3F)ccnc2cc1OCCCN1CCCC1
CN(C)CCCCC1CCN(Cc2ccc3cc(NC(=O)NCCC(Cc4ccccc4)NCc4ccccc4)ccc3c2)CC1
CC(C)CCOc1ccccc1S(=O)(=O)NC(=O)c1ccc(-c2nccs2)cc1
CCC(CC)C(=O)N(C)c1ccc(S(N)(=O)=O)cc1
CC1(F)CCN(c2cc(-c3ncc(N4CCC(N)C(C)(C)C4)cn3)cnc2F)CC1
NCc1ccc(-n2cc3c(=O)c(Br)ccc3nc3cnnc32)cc1
COc1cc2ncnc(Nc3ccc(F)c(Cl)c3)c2cc1OC
N#CCCN(Cc1c[nH]cn1)c1ccccc1
COc1cc(C=NNC(=O)c2ccc(O)cc2)ccc1OCc1ccc(F)cc1C
C=CC(O)=Nc1ccccc1C1CCCN1C(=O)C(O)C(CC(C)C)Oc1cccc(C(F)(F)F)c1
COC(=O)c1nn(-c2ccccc2)c(OCCn2cnc3ccc(F)cc3c2=O)c1Cl
CN1C2CCC1CC(COC(c1ccc(F)cc1)c1cccnc1)C2
Oc1cc2c3c(cnc2o1)Nc1ccc(Cl)cc1C3
Cc1ccc(S(=O)(=O)NC(=O)NCCCCCCNc2c3c(nc4cc(Cl)ccc24)CCCC3)cc1
CCCC1CCN(C(=O)Nc2ccc(S(=O)(=O)N(C)C3CCC(OC)CC3)cc2)C1
CC(C)(CC(OC(=O)N1CCC(N2CCCCC2)CC1)c1ccc(C(C)(C)C)cc1)C(F)(F)F
CC(C)CCc1cc(Cc2ccc(C(=N)N)cc2)cc(-c2ccc(C(=O)N(C)Cc3ccccc3)c2)n1CCC(C)(C)O
CC1(C)CC(CCNc2nccc(I)c2C2CCCN2c2ccn3ncc(-c4ccc5nn[nH]c5c4)c3n2)CCS1
O=S(=O)(Cc1ccccc1)NC1CCC(CCCNc2ncccn2)CC1
COc1nc(-c2ccco2)c(Oc2ccccc2C)c2oc(=O)ccc12
CCc1nc(-c2ccc(Cl)cc2Cl)c(-c2ccc(C(C)(C)C)cc2)n1Cc1cccc(C(F)(F)F)c1
NCCCC1C(F)CCC1N=C(O)c1nc(-c2ccncc2)cs1
Cc1c(CCCC(=O)c2cc(C)cc(C)c2)c2ccccc2n1Cc1ccc(F)c(F)c1
CCC#CCOc1ccc(S(=O)(=O)CC2(c3ccc(OC)cc3)CCN(Cc3ccccc3)CC2)cc1
O=C(C1CCOCC1)N1CCCC1c1nc2cc(Cl)c(Cl)cc2[nH]1
Cc1ccc(F)cc1C(=O)Nc1cc(C(F)(F)F)cc(-c2nnn(C)n2)c1
COCCC1(NC2CCC(C(=O)N3CCN(C(=O)OC(C)(C)C)CC3)C(C#N)(Cc3ccc(C(F)(F)F)cc3)C2)CC1
CCN(C(=O)c1ccc(OC)nc1)c1ccc(OC)cc1
CC(C)(O)C(=O)NC(CCCN=C(S)Nc1ccc(F)cc1)c1ccc(F)cc1
O=C(Nc1ccc(OC(F)(F)F)cc1)c1cnc(N2CC(F)(F)C2)c(-c2ccncn2)c1
COc1ccccc1C1(C(F)(F)F)CCNCC1
O=C(O)COc1ccccc1C1c2c(n[nH]c2C(F)(F)F)C1c1cccc(F)c1
Cc1ccc(Cl)cc1-c1cccc2c1CNCC2
COc1ccc(CN(CC2CCC(C3CCCCC3)CC2)C(=O)C3=Cc4ccc(F)cc4C3)cc1
CCCCCc1cc(OC)c(Br)c(OC(CC)C(=O)O)c1
Cc1cc(Cl)ccc1-c1nnc(Nc2ccc(N3CCC(N(C)C)CC3)cc2)nc1C(F)(F)F
CCC(C)C(NC(=O)Oc1c(C(C)C)ccc(N)c1C(=O)c1c(Br)c(C(C)C)[nH]c21)C(=O)NC1c2ccccc2C1
O=C(O)CCc1ccc(C#Cc2ccc(-c3ccccc3)cc2)cc1
Cc1nn(-c2ccc(F)cc2)c(C)c1CCC(O)C(CNC(=N)N)c1cccc(C(F)(F)F)c1
COc1ccccc1CN(c1sc2ccccc2c1C)S(=O)(=O)c1ccccc1
COCC1CCCN1S(=O)(=O)c1ccc2c(c1)C(=O)C(=O)N2Cc1ccc(F)cc1C
CC1N=C2c3ccc(OCc4ccc(F)cc4)cc3NC(C)=NC2N(C)C1C
CC(C)c1nc(C2CCOC2)c2c(NC(=O)c3ccc(C(F)(F)F)cn3)ncnn12
Cn1cc(-c2cc(OCCC3CCN(S(C)(=O)=O)CC3)ccc2OCC2CCCCN2)c2ccccc21
CCOc1cc(NC(=O)C2Cc3ccccc3CN2C(=O)C(CC(C)C)NC(=O)C2CCc2nnn(C)n2)cc(C(=O)OC)cc1OC
Cc1nc(S(C)(=O)=O)ccc1Oc1ncnc(Nc2ccccc2C(=O)N2CC3CNCCN3CC2C)c1Cl
COc1cc(C=CCNS(=O)(=O)c2ccc(NC(=O)Oc3ccccc3[N+](=O)[O-])cc2)ccc1O
Nc1nc(N2CCNCC2)c2oc3ccc(N4CCCN(C(N)=O)CC4)cc3c2n1
COc1cc(OC)cc(C2CCC2)c1
COc1cnc2ccc(C(CO)c3nnnn3C)cc2c1Nc1ccc(F)c(-c2nn[nH]n2)c1
CN(C)CCC1(C(=O)Nc2cc(Cl)c(F)c(Cl)c2)CN(c2ncnc3[nH]c4c(c23)CCCC4)C1
COc1cc(F)c(F)cc1-c1ccc(C(CC(=O)O)c2ncco2)cc1
Cc1cc(C(C)C)nc(SC)n1
CC(=O)c1cnc2ccc(-c3cnc(C#N)n3C)cc2c1Nc1ccc(CN2CCN(C)CC2)nc1
CCCCCC12CCC(CC(O)C(CC)CC(=O)O)=C(C(=O)O)CC1(C)CC=CC1CCC1C2CC(C)(C)C1CC(=O)O1
O=C(Cc1ccc(Cl)cc1)NC1C(=O)N(CCN2C(=O)CCc3cccnc32)C(=O)C1SCc1ccccc1
COc1ccc(N2Cc3ccc(CO)nc3C2=O)cc1OCCN1CCC(C)(C(C)(C)C(F)(F)F)CC1
O=S(=O)(Nc1ccc(Oc2ccccc2)cc1)c1ccc2c(c1)CCN(S(=O)(=O)c1ccccn1)C2
COc1cccc(-c2cc(S(=O)(=O)NC(CCc3ccc(C(=O)O)cc3)C(=O)O)ccc2S(C)(=O)=O)c1
COc1ccc(CCN(CCCc2ccccc2)C(=O)C(CCc2ccccc2)NS(C)(=O)=O)cc1
O=C(c1ccccc1Cl)N1CCOC2(CCN(Cc3ncccn3)CC2)C1
COc1cc2ncnc(Nc3cccc(Cl)c3)c2cc1OCCNC(=O)C1CCNCC1
CC(C)Oc1ccc2cc(-c3n[nH]c4cc(-c5cnn(C)c5)ccc34)[nH]c2c1
CCC(C)(O)C#Cc1nc(Nc2cccc(Cl)c2)c2ncn(C(CO)C3CC4CCCC(C3)O4)c2n1
Cc1cc(-c2ncc(C(=O)N3CCC(N4CCN(C)CC4)CC3)s2)cc(C)n1
COc1ccc(-c2cc(F)cc(C=CC(=O)NO)c2)cc1
CCCCCCCC1=CC2C(CCC3C(=O)CCC23C)C2(C)C=CCC3(C)C(=CCC)CC12
O=C(COc1ccc(F)cc1)N1CCCCC1c1nc2ccccc2s1
NC(=O)C(CCCN)C(Cc1ccccc1)c1c[nH]c2ccccc12
CNc1nc(Nc2cc(OC)c(-c3nc(C)cn3C3CCCCC3)cc2C)ncc1Cl
CCCCCCNc1ccc(S(=O)(=O)Nc2ccc(CCNCC(O)COc3ccc(O)c(CO)c3)cc2)cc1
CONc1ncc(-c2nc(C(=O)N3CCCN(C(=O)NC4CC4)c4ccc(C(F)(F)F)cc43)ccc2F)cn1
Fc1cn(-c2ccc(CCN3CCCCC3C(=O)NC3CCCCC3)cc2)cn1
CCOC(=O)C(C)(C)c1cc(C)c(C)c(C(=O)NO)c1
CC(=O)N(C)C1CCCC(Nc2cc(-c3cccc(N4CCc5c(n(C)c6cccc(F)c6)cc(F)c5C4=O)c3C)c(C)cn2)C1
CC(Oc1cc(-n2cnc3cc(-c4ccnn(C5CC(C)C5)c4)ccc32)sc1C(N)=O)c1ccccc1Cl
N=C(N)N1CCC(Oc2ccc(NC(=O)C3(C(=O)Nc4ccc(F)c(C(F)(F)F)c4)CC3)c(Cl)c2)CC1
CC(=O)Nc1ccc(-c2nc(N3CCCC(C(=O)O)C3)nc3sc(NC(=O)C4CC4)nc23)nc1
O=C1CCc2cc(-c3cncc(C4CC4)n3)ccc2N1Cc1ccc(N2CCN(CCO)CC2)cc1
Cc1c(Cn2cc(C(=O)Cc3ccc(Cl)cc3)ccc2=O)c2ccc(F)cc2n1CC(=O)O
CC(Oc1cc(F)ccc1Nc1ncnc2cc(N=S3(=O)CCC3)cc(F)c12)C(O)=NCC(F)(F)F
CN(c1ncnc2[nH]ccc12)C1CCC(CS(=O)(=O)N2CCC(C#N)(c3ccccc3)C2)CC1
N#CCC1(n2cc(C(=N)O)c(Nc3ccc(F)cc3)n2)CCN(Cc2cc(F)ccn2)CC1
CCCN(CCC)c1cc(C)nc2c1NC(=O)CN2c1ccc(C)cc1C
N#Cc1nccnc1N1CCC(c2nc(-c3ccc4ccccc4c3)c3c(N)ncnn3)CC1
Clc1ccc(-c2n[nH]c3ccnc(OC4CCOCC4)c23)cc1
CCc1cc(NC(=O)NCc2ccc(C(=O)NCCC(=O)OC)cc2)cc(N(C(C)C)C(C)(C)C)c1
O=C(C1CCS(=O)(=O)CC1)N1CCN(c2ncccc2C(F)(F)F)CC1c1ccc(Cl)cc1
COc1cc(Br)c(-c2cccc(Cn3cc(NC(=O)c4c(-c5ccncn5)n(C)n4)nn3)c2)cc1OCC(=O)O
O=C(NCCCCc1ccccc1)c1ccc(OC(F)(F)F)nc1
Clc1ccc(-c2c[nH]c3ncnc(N4CCOCC4)c23)cc1
Nc1nc2c(cnn2CC(=O)N2CC3CS(=O)(=O)CC3C2)c2nc(-c3ccco3)nn12
CCCC(CN(C)C)NCC(Cc1ccc(Cl)cc1)N1CCN(C(=O)C(Cc2ccc(Cl)cc2Cl)NC(=O)CCN)CC1=O
CN(C(=O)Cc1cccc(C#Cc2ccc(Br)cc2)c1)C(C)(C)C
O=C(C1CCS(=O)(=O)CC1)N1CCN(c2cc(Cl)c(Cl)cn2)CC1c1ccc(F)cc1
Cc1ccccc1C(=O)Nc1ccc(N2CCC(N(C)C)CC2)c(C)c1
CCN(CC)c1ccc(CNc2ccc(S(=O)(=O)Nc3ccccc3)cc2)cc1
CCCN(CCC)c1nc(N)nc(NCCOC)c1Cl
COc1cc(OC)cc(C2CC3CSC(=O)NC3(c3ccc(F)c(F)c3)C(=O)O2)c1
CC1CCC(Oc2ccccc2)C1C(=O)NC(C=O)CCCCC(=O)O
CCCCCc1cccc(C(=O)NC2CCN(C3CCN(S(C)(=O)=O)CC3)CC2)c1
Cc1cn(C(C)C)c(C)c1C(=O)NCCC(C)N(Cc1ccccc1)c1ccccc1
COc1ccc(-n2cc(C(=O)Nc3cc(CN(C)C)ccc3C)ccc2=O)cc1
Cc1cccc(-c2cc(C(=O)NCc3ccc(C(F)(F)F)cc3)ccc2N2CCC(O)C2)n1
O=C1Nc2cc(NS(=O)(=O)c3ccccc3Cl)cc(Cc3ccccc3)c2C1=O
Cc1cccc(C)c1NC(=O)CCc1nc(-c2ccncc2)no1
CCN(CC)c1ncnc2[nH]c3cc(C(=O)Nc4cccnc4)ccc3c12
Cc1ccc2nc(-c3cccc4c3ncn4C(C)CN=C4O)ccc2c1
O=C(Nc1ccc(C(F)(F)F)cc1)NN1CCc2ccc(C(=O)Nc3ccc(Cl)cc3C(F)(F)F)cc21
CC(C)(C)C(O)C(O)CN1CC2(CCCCC2)CSS1(=O)=O
COc1cc(-c2cncs2)ccc1-c1nccc2cc(S(=O)(=O)Nc3nccs3)ccc12
CCN(CC)C1CCc2ccccc2C1
COc1ccc(-c2ccc(CN(CCCCF)CC(=O)NC)cc2)c(C)c1
CN(c1cc(-c2ccncc2)c(-c2ccc(F)cc2)nc1C(N)=O)c1ccccc1
CNC(=O)c1cccc(Cn2nnc3c2nc(NC(C)c2cccc(F)c2)n3Cc2ccccn2)c1
NC(=O)N1CCCn2cc(Cl)c(-c3ccc4c(c3)CCC4=O)c2C1
CN(c1nccc(F)c1C(F)(F)F)c1ccccc1Sc1ccc(OC(C(=O)O)C(=O)O)cc1C
COc1cc(Nc2nc3cc(C(=O)Nc4cncs4)ccc3n2CC(C)OC)cc(OC)c1OC
N#Cc1ccc(CC(c2ccncc2)c2cccc(C(=O)O)c2)cc1
COc1ccc(-c2cc(OC)c3c(NC4CC5CCC4(C)C5)nc(-c4ccnc(C(F)(F)F)c4)nc3n2)cn1
COc1cc(C(=O)N2CCN(C)CC2)ccc1Nc1ncc(C(F)(F)F)c(Nc2ccccc2C(=O)NOC)n1
Cn1cc(-c2ccccc2C(=O)Nc2ccc(Cl)cc2)c2ccc(S(=O)(=O)Nc3ncns3)cc21
O=C(NCC1CCNCC1)c1cn(Cc2ccc(Cl)cc2Cl)c2ccccc12
CSCC1(CO)CCC2=C(C=C(c3ccc(-c4cscn4)cc3)CC2=O)C1
O=C1c2ccccc2Sc2nc(CF)cc(C3CC3)c21
Cn1cc(-c2cc3c(-c4ccc(-c5ccccc5)c(C(N)=O)c4)ncnc3o2)cn1
O=C(c1ccncc1)N(c1ccc(Cl)cc1)C1CCNC1
COc1ccc(N2C(=O)N(c3ccc(-c4cccc(F)c4C)cc3)C(=O)NC2c2ccc(F)cc2)cc1
Cc1c(F)cc2[nH]cc(C(C)(C)C(=O)N3CC4CCC3CC4)c2c1Cl
CC1CN(Cc2ccccc2)CCC1c1nc2c(C(N)=O)cccc2[nH]1
CC(C)C1COCCN1c1nc2cc(Oc3ccc(NC(=O)C=CC(=O)c4ccc(OC(F)(F)F)c(Cl)c4)cc3)ccc2o1
COC(=O)c1cccc(-c2c(C(=O)NCc3ccc4ccc(CN5CCCC5)c(=O)n4c3)on2)c1
O=C(CCC1CCc2ccc(F)cc2C1)NCC(O)CN1CCc2cccnc2C1
Cc1ccncc1-c1cc(C2C3C(CO3)C(OC(=O)N(C)C)C3(C=Cc4ccc(C(=O)O)cc4)CC23)n2ccccc2n1
CCN(C(=O)c1cc(C)cc(OCCCCNC(=O)OCc2ccccc2)c1)C1CCc2ccccc2C1
CCOC(=O)C(C)C(c1cccc([N+](C)(C)C)c1)N1CC(C)N(C)CC1=O
CCCCC#Cc1nc(N)c2ncn(C3OC(C(=O)NC)C(O)C3O)c2n1
COc1ccc(S(=O)(=O)N2CCCCC2C(=O)NO)cc1
CCOC(=O)c1ccc(C(=O)c2ccc(C3(O)CCCCCCC3)cc2)cc1
Cn1nc(-c2ccc(F)cc2)nc1C1CCN(C2CN(C(=O)C3(C(C)(C)C)CC3)CC2c2cccc(F)c2)CC1
COc1cccc(OC)c1C1CCCCC1
Cn1nccc1-c1cc(Oc2c(Cl)cc(Cl)cc2O)c(O)c(O)c1=O
Cc1cccc(C)c1N(CC(=O)NCCC1CCCO1)C(=O)Cc1cc2ccccc2o1
CC1CN(CCC(Cc2c[nH]c3ccc(F)cc23)c2ccc(Br)cc2Cl)CC(C)CN1
COc1cc2nccc(Oc3ccc4c(c3)NCCO4)c2cc1OC
CNC(=O)COc1ccc2c(c1)C1(COC(N(C)c3ccnc4c3OCO4)=(O)C2)CN(CC3CC3)C1C
COc1ccc(CN2C(=O)COc3ccc(C=C4SC=NC4=S)cc32)cn1
COc1ccc2occ(C(=O)NCC3CCN(Cc4ncccc4C(=O)Nc4ccc5ncccc5c4)CC3)cc2c1
Cc1n[nH]c(C)c1-c1ccc(Oc2nccc3[nH]cc(S(=O)(=O)n4ccnc4)c23)cc1
Cc1ccoc1C(O)=NNc1cccc(N2CCC(Oc3ccccc3)C2)c1
COc1ccc2cc(-c3n[nH]c4cc(C(C)(C)NC(=O)C55CC5)ccc34)[nH]c2c1
CCc1c(NS(=O)(=O)c2ccc(C(C)(C)C)cc2)cccc1C(=O)Nc1cnc(C(F)(F)F)[nH]1
CC(C(=O)NCc1ccc(COc2ccc(Cl)cc2-n2nccn2)cc1)n1cccc(N)n1
CC(N=C(O)Nc1cc2[nH]nc(OCC(C)C)c2cn1)c1ccccc1
Cc1cc(-n2cnc3c(NCC(N)=O)cc(Cl)c(OCc4ccc(C(F)(F)F)cc4)cc32)ccc1C(=O)NC1CC1
COC(=O)C=Cc1cccc(NC(=O)c2ccc(O)c(Cl)c2)c1
CC(OC1CN2C(=O)C(=CC=C3CCCC3)CC2CS(=O)(=O)c2ccc(F)cc2)C1O
O=C(Nc1cnc(C2CCC2)c(F)c1)Nc1ccc(Cl)cc1C(=O)Nc1cccnc1
Cc1nc(C)n(-c2cc(C3CC3c3nc4ccccc4n3C)nc(C3CC3)n2)n1
CC(=O)N1c2ccc(-c3cncc(OCCc4ccccc4)c3)cc2C(N(C)C)CC1C(=O)OCCc1ccc(F)cc1
CCc1ncnc(-c2ccc(C(=O)N3CCC(F)(F)C(=CCCN(C)C)c4cc(CN(C)C)ccc43)c(Cl)c2)c1Cl
OCc1cccc(-c2ccnc3[nH]cnc23)c1
CCCCCCCCOC(=O)N1CCN(C(=O)C(CCS)NC(=O)OC(C)(C)C)CC1
Cn1nccn1C(OCc1ccc(F)cc1)CC(O)C(Cc1ccccc1)NC(=O)c1ccc2ccccc2n1
O=C1NC2(CCCC2)C(=N2CC(c3c(-c4ccc(Cl)cc4Cl)sc4cc(Cl)ccc34)C2)N1CC(F)(F)F
CC(NC1=NC(=O)C(C)(c2cccc(O)c2)S1)c1ccc(S(C)(=O)=O)cc1
O=C(NCC(F)(F)F)c1ccccc1C1CCCN1Cc1ccc(-c2cccs2)cc1
CC(C)C1NCCOc2ccc(Cl)nc2C2CC(NC3(C)CCO3)CCN2C(=O)N1c1ccc2ncsc2c1
Brc1ccc(CNC2CN=N(C3CCC3)CC2N(Cc2ccccc2)C2CCCC2)cc1
COc1ccc(CSc2nc(N3CC4CCC(C3C)O4)nc3c2ncn3C)c(F)c1
Cn1c(=O)c2c(nc(C(N)=O)n2Cc2ccccc2)n(Cc2cccc(Cl)c2)c1=O
Cc1n(Cc2ccc(-c3ccccc3CN(C)C)cc2)ccc1C(=O)O
O=C(Nc1cccc(I)c1)NC12CC3CC(CC(C3)C1)C2
CCSc1nc(N2CCOCC2=O)c2nnn(C3CN=C(O)C3)c2n1
O=C(O)c1cccc2[nH]c(C(=O)O)c(Cc3ccccc3)c(=O)c12
ClCC12NCCC3(CNC2C=C3c2ccccc2)C1Cl
CCCOc1ccc(NC(=O)C2Cc3ccc(OC)c(OC)c3CN2C(=O)C(C)C)cc1
NC(=O)C1CCC(c2ccc(-c3cnc4c(c3)ncn4C3CC3)cc2)CC1
NC(=O)c1ccc2[nH]cc(CN3CCN(CCC4=NS(=O)(=O)C(Cl)(Cl)C4)C(=O)C3=O)c2c1
O=C(Nc1cccs1)c1ccc(C2CCCNC2)cc1
CC(C)(C)c1cc(NC(=O)Nc2cccc(-c3cn4c(n3)sc3cc(OCCN5CCN(C)CC5)ccc34)c2)no1
NC1=NC2(c3cccc(Cl)c3)COC3CCCC1C2
Cc1c(Cc2ccc3cc(OC=C(C(=O)O)C4(C)CC4)ccc3n2)c2ccccc2n1CC(=O)O
COc1cc(CN(CCO)C(=O)C(=O)CNS(=O)(=O)c2ccc(CCC3=CC(=O)CC3)cc2)ccc1I
Cc1ncncc1-c1ncnc2c1C(=O)N(c1ccc(C3(CO)CC3)cc1)CC2C
CN1C(=N)NC(C)(c2sc(-c3cccc(-c4cncc(Nc5ccc(C(F)(F)F)cc5)n4)c3)cc2Cl)CS1(=O)=O
c1cncc(-c2cccc(-c3cc(NCC4CCNCC4)ncc3OCc3ccccn3)c2)c1
CC(=O)NC(Cc1cc(F)cc(C(F)(F)F)c1)C(O)CNC1(c2cccc(C(C)(C)C)c2)CCC(N2CC(c3cccc(Cl)c3)CC2)CC1
CC1(C)OC(=O)N(C2CCC(n3c(O)nc4c(n3)CCC[N+]4CCc3ccc(NS(C)(=O)=O)cc3)CC2)C1c1ccccc1
Cc1nc(CCCCCOc2ccccc2)c(C#N)c(-c2ccccc2)c1C(=O)O
CC#CCn1c(N2CCCN(CC(=O)N3CCC(N(C)C)CC3)CC2)nc2c1c(=O)n(CC)c(=O)n2C
O=C(O)C1CC1C(=O)NCCN1CCC(O)(c2ccccc2)c2ccccc21
CS(=O)(=O)c1ccc(S(=O)(=O)N2CCCC2C(=O)Nc2ccc(Cl)c([N+](=O)[O-])c2)cc1
CCc1cc(N)c2cc(OCc3ccc(OC)cc3)ccc2n1
Cc1c(C(=O)O)sc2cc(OCc3cccc(F)c3Cl)ccc12
COC(=O)c1cccc(NC(=O)Nc2cccnc2Nc2ccc(F)cc2)c1
CCNC(=O)COc1ccc(-c2cc3ccccc3cc2OC)cc1
COC(=O)N1CCN(c2ccc(CN(C3CCCC3)S(=O)(=O)Cc3ccccc3F)cc2)CC1
CC1(C)SCCCC(Cc2ccccc2)=NO
COc1cc(-c2ccoc2)ccc1CCNC(C)Cc1ccc(OC)cc1
COC1C(F)CN(C(=O)CNC(=O)c2ccc(NC(=O)Nc3ccc(F)c(Cl)c3)cc2)C1C(=O)NO
CCOC(=O)c1c(CO)c(OCc2cccc(C(F)(F)F)c2)c(I)c(I)c1F
CCCC(O)CN1CCC(c2ccc(C(=O)Nc3ccc(Oc4ccncc4)cc3)cc2)CC1
Brc1cc(-c2nc(N3CCN4CCC3CC4)nc3sccc23)c(C2CCOCC2)cc1Cl
Cc1ccc(S(=O)(=O)Nc2ccccc2C(=O)NC2CCCCCC2)cc1
NC1CCC1COc1ccc(-c2cncn3nc(Nc4ccc(OC(F)(F)F)c(Cl)c4)cc23)cc1
CNCCCCSCCCN(C)C)c1ccc(NC(=O)c2ccccc2-c2ccccc2)cc1
O=C(NC(c1ccc(Cl)cc1)C1CCCN1C(O)=Nc1cnccn1)c1ccc(-n2ccccc2=O)cc1
COCC(=O)N1CC(C(c2ccc3c(cnn3-c3ccc(F)cc3)c2)c2cn(C)cn2)C1
CC(=NC1CCN(C(=NC#N)N2CCCC2)CC1)C(C)(C)c1nc2cc(C#N)ccc2[nH]1
CC(C)(C)C(NC(=O)COc1ccccc1C(=O)O)C(=O)NC(Cc1ccccc1)C(=O)NCC(=O)O
CN(C)CCCc1cn(S(=O)(=O)c2ccccc2C(C)C)c2ccccc12
CNC1CCC(c2cc(-c3cnc4n3CCCN4CCF)ccn2)C1
CC(=O)N1CCC(C(=O)N2CC(c3ccc(C(F)(C(F)(F)F)C(F)(F)F)cc3)(S(=O)(=O)c3ccc(F)cc3)C3CN(C(=N)N2)C3)CC1
COc1ccc(F)cc1-c1c(Cl)nc(=O)n(CC2CC2)c1N
NC(=O)c1ccc2[nH]c3ncnc(Nc4cccc(Br)c4)c3c2c1
Cc1cn(-c2ccc(C(=O)N3CCC(c4ccc(C#N)cc4C)CC3)nc2)cn1
Cc1cc(C)cc(-c2nnc(C(O)=Nc3cn(C)c(CC(=O)NC)c3C)c(C)F)c1Cl
N=c1c(O)n(Cc2ccc(F)c(F)c2)c2nc3ccc(-c4cn[nH]c4=O)cc3cc12
COc1cnc(C(O)=Nc2cccc(CN3CC(C(=O)N(C)C)C3)c2)cn1
CC1COC(c2cc(N=C(O)c3cn[nH]c3CF)cnn2)=N1c1ccc(C#N)cn1
C#Cc1cccc(Nc2nc3c(CN(C)C)cc(=O)n(CC(=O)NC(C(C)F)CC(C)C)c3cc2C)c1
CCc1c(-c2cc(NC(=O)c3ccc(S(C)(=O)=O)c(F)c3)ccc2F)[nH]cc(C(C)(C)C)c1C
O=C(c1cc2cc(F)ccc2[nH]1)c1c[nH]c2nccc(-c3ccc(F)cc3)c12
CCOC(=O)COc1ccc(CNc2cc(OC)c(OC)c(OC)c2)cc1
Cc1cc(C)c(NCCCCCc2ccccc2)n(C)c1=O
COc1cc(-c2ccc(O)cc2I)ccc1-n1c(=O)ccc2cc(S(=O)(=O)Nc3ccon3)ccc21
Cn1ccc(COc2ccn(C(=O)Nc3cccc(C(F)(F)F)c3)cc2C#N)n1
Cc1ccc(C(=O)N2CCC(N3CCCC3CNc3ccc(F)c(-c4nc5cccc(F)n5c4)n3)CC2)cc1F
CCN(CC)c1ccc(-c2c(O)nc3cc(Cl)c(C)cc3c2=O)cc1
OCc1ccc(Oc2ccc(Cl)cc2Cl)cn1
CNC(=O)C12CC1C(n1cnc3c(NC)nc(C#Cc4cn(-c5ccccc5)nn4)nc31)C(O)C2O
c1ccc(Cc2n[nH]cc2-c2cnc3ncccc3c2)nc1
CCn1nccc1-c1cc(C(F)(F)F)ccc1Oc1cc(F)c(S(=O)(=O)Nc2nccs2)cc1F
CCS(=O)(=O)c1ccc(F)c(-c2ccc3c(c2)C2(N=C(C)CN2)C2(CO3)C2(C)COC2)c1
Cc1ccc(F)c(-c2cc(Nc3cc(C(C)(C)C)[nH]n3)c3ccc(C(=O)N(C)C)cc3n2)c1
CC(Nc1nccc(N2C(=O)OCC2C(C)O)n1)c1ccc(C(F)F)cc1F
c1ccc(CCCCN2C3CCC2CC3)cc1
COc1ccc(S(=O)(=O)NCCn2cc(S(N)(=O)=O)c(=O)c3ccccc32)cc1
COc1ccc(-c2coc3cc(O)c(OC)cc3c2-c2ccc(F)cc2)cc1F
CC(C)(NS(=O)(=O)c1ccc(Cl)cc1)c1ccc(-c2ccccc2)cc1
CCn1c(=O)n(CC)c2cc(OCc3ccccn3)ccc21
N=C1NC(c2cccc(O)c2)(c2ccc(NC(=O)c3c(F)cccc3Cl)cc2)C(=O)N1CC(F)(F)F
CCCCC(=O)NCC(c1ccccc1)c1ccccc1
Cc1ccc(CNCCCCCCc2ccc(NC(=O)Nc3ccc(C)cc3)cc2)cc1
CCC1C(C)CC2(C)(C)C(CC=C3C4OC(C)(CO)C4CCCC34O)OC2=O1
N#Cc1ccc(-c2ccccc2OC2CN(c3ccc4cccc(C(N)=O)c4n3)C2)cc1
O=C(Nc1cccc(Cl)c1)c1ccc(CN2CCC(Cc3ccccc3)CC2)cc1
CCN1CCN(c2ccccc2Cl)C2(CCN(C(=O)Nc3ncccc3Oc3ccc(C(F)(F)F)cc3)CC2)C1=O
COc1ccccc1-c1cc2c(c(O)c1O)C=NCC1CCC(=O)O2
CN(C)C(=O)COc1cccc2c(CCN3CCCC3C(=O)c3ccccc3)csc12
Cc1nc2c3c(ccc2o1)C(=N)NCC3(C)C
O=S(=O)(Nc1ccc(F)c(Nc2nccc(-c3c4cccnc4s3)n2)c1)c1cccc(C(F)(F)F)c1
O=C1Nc2ccccc2C1=C1CCCCCC1
Cn1cc(-c2ccccc2)c(=O)n1nc(Nc1ccccc1Cl)c(=O)n1cnc14CCC(C(N)=O)N2
O=C(Nc1[nH]cnc1-c1ccccc1)c1cccc(Cl)c1
Nc1ccc(C2CN(S(=O)(=O)c3cccc4ccccc34)CCOC2c2ccncc2)cc1
Cc1ccc(-c2csc3c(C)c(NC4CCCNC4)cnc23)cc1
c1cn(CC2CCCC2)cn1
CC(C)Nc1nnc2c3ccccc3n(C)c2n1
O=C(c1cccc(S(=O)(=O)N2CCOCC2)c1)c1cc2ccncc2s1
CCc1ccc(CNCC(NC(=O)NC(CCC(F)(F)F)C(=O)N(C)C)C(=O)N2CCN(C(=O)C3CC3)CC2)cc1
CCCc1nn(CCOCc2ccc(Br)c(Br)c2)c(=O)n1Cc1ccc(-c2ccccc2-c2nn[nH]n2)cc1
O=C1c2cc(-c3ccc(F)cc3)ccc2C(O)(C2CCCC2)N1Cc1ccco1
CCN1CN(C2CCC(CNC(=O)c3cc4cc(Cl)ccc4o3)CC2)C1=O
N=C1NC2(c3ccc(Cl)cc31)C(=O)C(C(=O)NCCCNS(N)(=O)=O)c1nccs12
CC(C)(Cc1cc2cc(c1)OCCn1cc(N=C(O)c3cnc(Cl)c3)cnc12)C(=O)O
O=C(O)c1ccc(-c2csc3c(-c4cccc(OC(F)(F)F)c4)nn(CC3CCO3)c2=O)cc1
N#Cc1nc(N)c2ccc(Oc3ccc(S(=O)(=O)N=C(N)N)cc3Cl)cc2c1O
CCCCCn1c(C)c(C(N)=O)c(=O)n(Cc2ccc(-c3ccccc3C(=O)O)cc2)c1=O
COC1(C#CC(O)(c2ccccc2F)C2CC2)CN2CCC1CC2
CCC1Nc2c(sc3ncnn3c2N=CCN)COC1C
C[N+]1(CCN2CCOCC2)CCN(c2ncc3ccn(-c4ccccc4F)c3n2)CC1
Cc1cc(Nc2cc(C3CC3)n[nH]2)nc(NCc2nc(-c3ccccc3)cs2)n1
CS(=O)(=O)c1ccc(-n2nc(C(F)(F)F)cc2-c2ccc(C(F)(F)F)cc2)cc1Cl
CC(C)C(C(=O)NC(CCCS)C(=O)NC(Cc1ccccn1)C(=O)NCc1ccccc1)c1ccccc1
NS(=O)(=O)OCC1OC(n2cnc3c(COc4ccccc4)ncnc32)C(O)C1O
Nc1cc(Nc2ccc3occ(NC(=O)c4ccc[nH]4)c3c2)ncn1
ON=CC1SC(=Cc2ccc(Cl)c(Cl)c2)C(=O)N1Cc1ccc2ccsc2c1
CNC(=O)N1Cc2c(Oc3ccc(N4CCN(C=Nc5ccccc5)CC4)cc3)ccnc2NC(=O)c2cccnc21
CS(=O)(=O)Nc1cc2c(cc1CNC(=O)CCCCCN(C)C(=O)C(CC(F)(F)F)NC(=O)OC1C(O)C(C)C)cn2C1CC1
Cn1c(C2CCNCC2)nnc1-c1ccc(C(=O)NC2CC2)cn1
CN(C(=O)c1ccc(F)c(Oc2ccccc2C(=O)NCc2ccc(CCCC(=O)O)cc2)c1)c1ccccc1Br
CCS(=O)(=O)c1ccc(C#N)nc1-c1ccc(S(=O)(=O)n2ccc3ccccc32)cc1
CCCc1ccc(NC(=S)N2N=C(c3ccccc3)CC2c2ccccc2)cc1
Cc1cnn(C)c1-c1ccc(Oc2nccc3[nH]c4ccccc4c23)cc1F
Oc1ccc(C2CCC(c3ccc(OC4CCN(Cc5ccccc5)CC4)cc3)=NN2)cc1
COc1ccc(-c2cc(O)ncc2-c2cccs2)cc1Cl
O=C(NN=Cc1cccc2ccccc12)c1ccc(O)c(OCC(CO)C(F)(F)F)c1
COc1ccc(C2(C#N)CCN(C(=N)N)CC2)cc1
CC(N=C(O)Nc1cc2[nH]nnc2cc1NS(=O)(=O)c1ccc(F)cc1F)c1ccccc1Cl
Cn1cc(CC(=O)NC(Cc2ccccc2)C(=O)NC(CSCCN)Cc2ncc(C(=O)O)s2)c2ccccc21
CC12CCC(C2O)C(c2ccc(Cl)cc2)(c2ccc(Cl)cc2)C1(O)C(=O)NS(N)(=O)=O
NC(CC(=O)O)c1ccc(OC(=O)NCc2c[nH]cn2)cc1
COc1ccc2nc(C(=O)NCc3cnc(NC(=O)c4ccccc4Br)s3)sc2c1
N#Cc1ccc(OCc2cccc(CNCC3CCCN3)c2)cc1S(=O)(=O)c1ccccc1-c1nnccs1
CN1CCN(c2ccc(OC(F)(F)F)cc2)C(=O)C1=O
Cc1ccc(-n2ncnn2)c(C(=O)Nc2ccc(-n3ccccc3=N)cn2)n1
CCn1c(CN2CCN(c3ccc(C(=O)Nc4ccc(Cl)cc4F)cc3)C(C)C2)cc(=O)c2ccccc21
C=CCC(O)C(CNC)c1cccc(I)c1Cl
CC(=O)N=c1[nH][nH]c2cc(NC(O)=NC(C)c3cccc(F)c3)ncc12
O=C(c1cccc(C(F)(F)F)c1Cl)N1CCc2c(nnn2-c2ccccc2)C1
CCOc1cc2ncnc(Nc3ccc(F)c(Cl)c3)c2cc1OC
CCC(COC)Oc1ccc(C(Cc2c[nH]c3ccc(OC)cc23)NC(=O)C(C)c2cnccn2)cc1
O=C(O)COc1ccc(-c2ccc(-c3ccc4c(c3)CNC4=O)cc2)cc1
O=C(O)CCc1ccc(CCN2C(=O)CCc3ccc(Sc4ccccc4)cc32)cc1
CCn1c2ccccc2c2ccc(N(C)C(=O)c3ccc(CC)c(F)c3)cc21
Cc1cc(C(=O)N2CCC(Oc3ccc(C#N)cn3)CC2)c(C)nc1C1CC1
CC(NC(=O)C(C)(C)c1ccc(-c2ccccc2)cn1)c1ccccc1-n1nccn1
O=S(=O)(F)CC(S)=Cc1ccc(Cc2ccc(COCCOc3ccc4ccc(O)cc4c3)cc2)cc1
O=C1CCC(CN2CC(N3CCC(OC(F)(F)F)CC3)(c3ccc(F)c(F)c3)CC2)CO1
COc1cc(N(CC2CC2)c2ccc(Cl)cc2)ccc1C(=O)C1CC1c1cccc(F)c1
COC(=O)Nc1nc2ccc(C(=O)O)cc2n1Cc1ccc(CN)cc1
COc1cc(C(C)(O)C#Cc2ccc3c(c2)-c2nc(C(N)=O)sc2C(C)CCC3)ccc1F
COc1ccc(S(=O)(=O)Nc2ccc(-c3c4c(n(C)c4ncccc35)CNCC4)cc2)cc1
CCCCc1nn(-c2ccccc2C(F)(F)F)c(=O)n1Cc1ccc(-c2ccccc2S(=O)(=O)NC(=O)C(C)(C)CC)cc1
Cc1nc2c(c(OCCN3CCN(Cc4ccc(F)cc4F)CC3)c1CCNC(C)=O)COC2
CCCOc1ccc(-c2noc(CCCc3ccccc3)n2)cc1
N#Cc1c(C(F)(F)F)cc(-c2ccccc2)c(F)c1-c1ccc(C(=O)NCC(F)(F)F)cc1
CCn1ncc2c1C(=O)N(c1ccc(C(F)(F)F)cc1)CC2c1ccccc1
CC1CCCCCSC(NC(=O)C(Cc2ccccc2)NO)C(=O)O1
CCC(C)NS(=O)(=O)c1ccccc1-c1ccc(-c2nc3cncc(Nc4ccc(OC)c(O)c4)c3s2)c(F)c1
CC(C)CC(NCc1cc(C(F)(F)F)cc(C(F)(F)F)c1)C(=O)NO
N#CC=C1C(O)=NC(C2CCOc3cc(C=C4SC(NC5CC5)CC4=O)cc32)C1c1ccn[nH]1
Cc1nc(N)nc(-c2c(Nc3cc[nH]n3)nc3ccc(-c4cncs4)cn23)n1
CNc1ccc2[nH]c(-c3cccc(OCC(=O)Nc4ccc(Cl)c(Cl)c4)c3)nc2c1
CCCCn1c(Cc2cc(F)ccc2SC)c(=O)c2c(N)ncnc21
Cc1cc(Cl)ccc1C1c2c(nn(C)c2C(C)C)C(=O)N1c1ccc(-c2ccoc2)cc1
O=C(Nc1nc2ccccc2s1)c1ccccn1
Cc1cc(-c2ccc(CC(NC(=O)C3CC3)c3ccc(CC(C)(C)C)cc3)cc2)cc(C)c1C=CC(=O)O
CCn1nccc1CNC(=O)c1cc2cc(Nc3ccc(F)c(Cl)c3)ncc2[nH]1
O=C(O)Cc1nn(Cc2nc3ccc(OCCCCO)cc3s2)c(=O)c2ccccc12
CN(C(=O)c1cc2c(s1)-c1cccc(OCc3cc(Cl)ccc3Cl)c1)C1CCNCC1
FCCOc1ccc(Cl)cc1C=Cc1ccc2c(c1)CCCCO2
O=C(NCc1cccnc1)c1nc2ccccn2c1O
COC(=O)N1CCc2c(c3ccccc3n2S(=O)(=O)c2cccc(C(N)=O)c2)C1
CCCN(CCC)C1CCc2nc(-c3nc(C4(O)CCC4)cs3)oc2C1
CN(C(=O)CC#N)C1(c2cc(F)ccc2)CC2CCC(N3CC(NC(=O)CNC(=O)c4ccc(Cl)cc4)C3)(C(C)C1)C2
COc1ccc2c(N)c(C(=O)Nc3cnccn3)cnc2c1
CCC1(C(=O)N2CCC(C(=O)NC(Cc3cccc(Cl)c3)C(C)C)CC2)CCCN1
CC(=O)c1ccc2c(c1)nc(-c1ccc(OC(F)(F)F)cc1)n2C1CCCNC1
Cc1cc(CCC(=O)O)cnc1-c1ccc(-n2nc(C(C)(C)C)c(C)c2C)cc1
CC(O)=NC(C)c1ccc(OC2CCN(c3ccccc3)C2)cc1
CC(C)(CO)NS(=O)(=O)c1ccccc1-c1ccc(-c2ccc3c(c2)CCN3)c(F)c1
CC1=C2CCc3nc4cc(C#N)c(Cl)c(c42)C3(CCF)C(C(C)C)C(=O)N1
Cc1c(Nc2ccc(I)cc2)nc(N2CCN(C)CC2)nc1N
O=C(c1ccc(F)c(Cl)c1Cl)N1CCC(C(=O)Nc2ccc(F)cc2)(c2ccccc2)CC1
Cc1ccc(C(=N)OC2CCN(Cc3ccc4c(c3)OCCO4)CC2)nc1
CCNC(=O)C(Cc1cccc2ccccc12)OCCCCN(CC(=O)NC1CCOCC1)C1CCCCC1
CC(=O)NC(C)c1ccc(OC2CCN(c3nc(N(C)CCO)ncc3C)C2)cc1
O=C1c2ccccc2CN1c1ccc(-c2cccc(O)c2)cc1
CS(=O)(=O)c1cccc(-c2cnc(N3CCN(CCO)CC3)c3nc(C(F)(F)F)ccc23)c1
CC(C)(O)=C(NC(=O)c1c(C2CC2)n(C2CC2)c2ccccc12)c1ccccc1
CC12CCC(O)CC1=CC=CC1C2CCC2(C)C(O)CC12
CON=C(C)c1cccc(S(=O)(=O)N2CCC3(CC2)Cc2cc(C(=O)NO)ccc23)c1
O=C1NCC(c2cccc(Cl)c2)(Nc2ccc(C(F)(F)F)cc2)C12CCCNC2
CC(C)CN(C(=O)CN)c1ccccc1N1CCN(C(=O)C(Cc2ccc(Cl)cc2)NC2CCCCC2)CC1
CC(Oc1ccccc1)C1OC2c3ccccc3CCN(CCCNC(=O)Nc3c4ccccc4oc3=O)C12
COc1ccc(Cc2nc3cc(F)cc(F)c3n2CC(=O)NCC2CCCCC2)cc1Cl
CN1c2ccc(-c3n[nH]c4cc(-c5ccc(F)cc5OC)ccc34)cc2COCC1C
CC(C)(C)c1ccc(S(=O)(=O)Nc2ccc(Cl)cc2C(=O)c2cccnc2)cc1
CSc1ccc(C2CC3C(C)SC(=S)NC3(c3ccc(Cl)c(Cl)c3)CO2)cc1
COc1cc(-c2nnnc3cccn23)ccc1Oc1cccc(C(=O)c2c(C)c[nH]c2C)c1
Nc1ccccc1NC(=O)c1ccc(-c2nc3cc(F)ccc3[nH]2)cc1
CCNC(=O)N=C(Nc1ccc(Cl)cc1)c1cccc(C(N)=O)c1
COc1cc(Oc2cccc(-c3ccc4c(c3)C(=O)c3c([N+](=O)[O-])cccc3C4=O)c2)ccc1F
O=C(Nc1ccc(Cl)cc1)c1c(C2CCCCC2)c2nnc(C(F)(F)F)cc2cn1
CC(C)(C)C(F)CN(C(=O)C1CNCC1c1ccc(-c2ccccn2)cc1)C1CCCC1
FC(F)(F)Oc1cccc(-c2cc(C3CCCCN3)n3c(-c4cncnc4)cnc3c2)c1
COc1ccn(C2C(O)=Nc3ccc(C(=O)N4CCOCC4)cc32)c(=O)c1
COc1ccc(CN(c2ccccc2)c2cccc(NC(=O)c3cc[nH]c3-c3ccccc3)c2)cc1
NCC1CCCCN1Cc1ccc(Cl)cc1
COCCN(C)CCNc1nc(N2CCCC2)c2ccc(-c3cccc(NS(C)(=O)=O)c3)nc2n1
CC(=O)NC(CNc1cc2c(ccc3ccccc23)c(C(N)=O)n1)C(=O)N1CCC2(CC1)CNCC2
Oc1nc(-c2cnn(C3CCNCC3)c2)nc2ccccc12
CCCCCS(=O)(=O)N1CCC(C(=O)C2CC2)CC1
CCCOc1ccc(N2CCN(CCN(C)C)CC2)cc1
CCCn1c(=O)c2nc(-c3ccc(OCCCN(C)C)cc3)[nH]c2n(CCC)c1=O
CS(=O)(=O)C1CCC2(C)CCC3C(=O)OC1CC1(C)OC2=O
COCCNC1CCC(n2cc(C(=N)O)c(Nc3ccc(F)c(Cl)c3)n2)CC1
Cc1cc(-c2nc(-c3ccc(C)c(C(=O)O)c3O)no2)ccc1Oc1ccc(C(F)(F)F)cn1
CS(=O)(=O)NCc1cccc(-c2c3c(cnn3Cc3ccccn3)sc2=O)c1
COc1ccc(CS(=O)(=O)c2ccc(CCNC(=O)c3ccccc3C)nc2)cc1
O=S(=O)(Cc1ccc(Cl)cc1F)N(Cc1nc2ccc3[nH]ncc3c2s1)CCN1CCCC1
OCCON=Cc1c(Cl)cccc1Cl
Cc1cccc(C)c1N1CC(C(=O)Nc2cc(C(F)(F)F)cc(C(F)(F)F)c2)(C2=CCSC(C(C)(C)C(C)(C)C)C2)CC1=O
NC1(C(=O)O)C(OCc2ccc(F)c(F)c2)CC2C1C2(F)C(=O)O
CCCCc1nn2c(N3CCCC3c3ccccc3)ncc2s1
C=CC(=O)Nc1cc2c(Nc3ccc(F)c(Cl)c3F)ncnc2cc1OCC1CN(Cc2cnsc2)CCO1
CC(Cc1ccccc1)NC(=O)C1CCCN1C(=O)C(O)C(C)C1C(=O)NC1(C#N)CC1CC1
Cc1cc(C(N)=O)ccc1-n1nc(C(C)C)c2c(oc3ncnc(N)c32)c1=O
CCCCCCN(C)C(=O)NC(=O)C(CC)Nc1ccncc1
CCCCCCN1CCc2c(ccc(Oc3ccccc3)c2O)C1
OC(=NC1CCOC1)c1cnn2ccc(N3CCCCC3c3cncc(F)c3)nc12
CCCN(CCC)C1Cc2ccc(NC(=O)c3ccc(C)c(NC(=O)c4ccc(OC)cc4)c3)cc2C1
C=CCn1c(=O)c2c(n3n1CCCc1cc(C(N)=O)c(-c4c(C)cccc4Cl)cc13)-c1ccc2c(c1)OCO2
Cc1ccnc(C)c1C(=O)N1CCC(N2CCC(Nc3ccc(C(=O)O)cc3)CC2)CC1
CN(C)C1CCC(n2ncc3cc(NC(=O)CCCNC(=O)COc4cccc(F)c4)ccc32)CC1
CCCN1C(=O)CSC1C(=O)NCc1ccc(C(=O)c2ccccc2C)cc1
C=C(C=CC1CC(C)C(C)C1CC=CC1C(C)C)C(=O)O
Cc1cccc(C)c1N1CC(C(=O)Nc2cncc(-c3cscn3)n2)CCC1C(=O)N1CCCC1C#N
Cc1ncsc1C(=O)NC1CCN(Cc2cccc(-n3ccccc3=O)c2)CC1C(=O)N1CCCC1
NS(=O)(=O)Oc1ccc(N(CN(C(=O)C2CCCCC2)C(=O)Nc2ccc(C(=O)O)cc2)C(=O)c2ccccc2)cc1
CN(C)CCNc1ncc2cc(-c3ccccc3)c(-c3ccc(C4(N)CCC4)cc3)nc2n1
CNCC(O)COC(=O)N(O)C(C)=O
O=C1C2Cc3ccccc3CN2C(=O)N1c1ccc2c(c1)c1ccc(CN=C(O)N3CCC3CNC3)cc1c1cncn2C(F)(F)F
CC1(Cc2ccccc2)CCC(c2cccc(F)n2)=NNc2cccc(C(=O)NCCN3CCCCC3)c21
N=C(N)N1CCCc2ccc(-c3cncc(F)c3)cc21
O=C(NO)c1ccc2c(c1)C=C(c1ccc(F)cc1)C(=O)N2
CCn1c(CNc2ccc(Oc3ccc(S(=O)(=O)C(C)(C)C)cc3)cc2)cc(C(C)C)n1
Cc1nc2cccc(-c3c4c([nH]3)CCN=C4O)c2nc1NC(C)(C)C
Cc1ccnc(Nc2cccc(C(=O)Nc3cccc(C(=O)N4CCCC4C(N)=O)c3)c2)c1
CCCCc1nc2ccc(NC(=O)N(C)c3ccccc3)cc2c(=O)n1Cc1ccc(-c2ccccc2-c2nn[nH]n2)cc1
CCc1cccc2c1CCN(C)C2c1ccc(C(=O)N2CCC(O)(c3ccc4ccccc4c3)CC2)cc1
CC(=O)Oc1ccc2c(c1)C13CCN(CC4CC4)C(Cc4ccc(Cl)c(C)c41)C3CC2=O
Cn1c(=O)c2c(nc(N3CCCC(N)C3)n2Cc2cccc(F)c2)n(C)c1=O
Cn1c(N2CCC3(CCN(C(=O)Nc4ccc(C(F)(F)F)cc4)CC3)C2)nc(C2CC2)cc1=O
CC1(C)c2ccc(C(F)(F)F)nc2C2CC(F)(F)CN3C1(F)COC2
Cc1ccc(C(=O)O)nc1-c1ccc(F)c(C(C)CC2(N)CCN(C(=O)c3cnccc3O)CC2)c1
O=C(NCc1ccc(C(=O)O)cc1)C1CCCCC1O
COCC(COc1ccc(OC(=O)C(Cn2c(=O)n(S(C)(=O)=O)c3ccccc32)C(=O)O)cc1)OC
NC(CCCN1CCN(c2ccccc2)CC1)C(=O)c1ccccc1
Cc1ccc(NC(=O)CSc2ncc(Br)s2)cc1
CS(=O)(=O)N1CCC(NCc2cc3cc(-c4nsc(-c5cnn(C)c5)n4)ccc3o2)CC1
O=C(Nc1ccc(Cl)c(C(F)(F)F)c1)c1cnc(N2CCCC(O)C2)c(-c2cncnc2)c1
C#CCc1ccc2c(c1)C1(COC(NCC)N=C(N)c3ccccc3F)CN(CC3CC3)C1c1ccccc1OC
CCc1noc(-c2ccc(-c3ccccc3C(=O)NC3CCCCC3N)c(Cl)c2)n1
Cc1cc(-c2n[nH]c3cc(NC(=O)NC(C)c4ccncc4)ncc23)ccn1
Cc1cc(NC(=O)N2CC3CC3C2C(Nc2c(C(F)(F)F)cnc3-c2ccc(O)cc2)C(=O)O)ccc1F
O=C(CCCCCCC(=O)c1ccc(C(=O)NCCCN2CCCC2)cc1)NO
CCNC(=O)N1N=C(c2cc(Br)ccc2F)=CC1(CCN1CCN(C)C(C)C1)c1ccccc1
Cc1ncnc(N2CCC3(CCN(C(=O)NCc4ccc(F)c(F)c4)CC3)CC2)c1C#Cc1cncc(F)c1
CCOC(=O)C1=C(C)NC(C)=C(C(=O)OC)C1c1cccc(-n2ccnc2)c1
COc1ccc(N2CCN(S(C)(=O)=O)CC2)cc1OC1CCCC1C(=O)OC(C)c1cccnc1
COc1ccc(-n2nc(C(F)(F)F)c3c2C(=O)N(c2ccc(CN(C)C(C)(C)CO)cc2)CC3)cc1
COc1cccc2c1OC1CCCCC1C(=O)N2
CCOC(=O)c1ccc(Nc2c(C(N)=O)cnc3ccc(C#CCCN4CCOCC4)cc23)cc1
CC(OCc1cn(C2CC2)c(=O)c2ccccc12)C(=O)NC1CC1
Cc1ccc(=NN2CCC(C(=O)N3CCC(c4ccc(Cl)c(Cl)c4)CC3)CC2)[nH]n1
Cc1ccc2c(c1)-c1cnc(N)nc1C(C)C2
OC(=NC1CCC1C(O)=NCc1c(F)cccc1F)c1cnc(Oc2ccc(Br)cc2)c(Cl)c1
O=C(NCc1ccc(S(=O)(=O)C(F)(F)F)cc1)c1cc2ccncc2s1
O=S(=O)(Cc1ccc(-n2cccn2)cc1)N1CCC(Oc2ncccc2Br)CC1
COC(=O)c1sc(NC(=O)NC2CCCN(Cc3ccccc3O)C2)nc1-c1ccc(-c2nnnn2C)cc1
Cc1nc(N2CCN(CCCCN3C(=O)c4ccccc4C3=O)CC2)nc2cnc(Nc3cccc(C(F)(F)F)c3)cc12
CCn1cc(CC2(c3ccccc3)N=C(N)N(C)C2=O)c2ccccc21
CSc1nc(-c2ccc(F)cc2)c(-c2ccnc(NC(=O)c3ccccc3)c2)n1CCCO
Cc1c(C(=O)c2ccccc2)c2ccccc2n1CCN(Cc1ccccc1)C(C)C
NC1=NC(CCCc2ccccc2)C2OCC3=C2c2ccccc23)C1
CC(C)(C)c1nc(C(=O)NCCc2ccccc2)n2cccnc12
Cc1nn(C2CCCCO2)c2sc(C(=O)Nc3ccc(OC(F)(F)F)cc3)cc12
CN(C)c1ccc(C=C2C(=O)Nc3ccc(F)cc32)cc1
CC#CC(CC)(O)c1cccc(OC)c1Cc1ccnc(-c2ccc(CC(=O)N3CCN(C(=O)N(C)C)CC3)c(F)c2)c1
CN1CCN(OCCn2ccc(=O)n(-c3ccc(Oc4ccccc4)cc3)c2=O)CC1
Fc1ccc2oc(-c3cnc4ccc(N5CCC(N6CCCCC6)CC5)nn34)cc2c1
CN(C)CCCc1cc(Cl)c(-c2nc3cc(C4CCCC(CO)CC4)ccc3[nH]2)c(F)c1
CCOc1ccc(NC(=O)Nc2ccc(C#N)c(F)c2)cc1Cl
Nc1cnc(-c2ccc(-c3ccccc3Sc3ccc(C(=O)O)cc3)cc2F)cn1
CC(O)CS(=O)(=O)c1c(Br)cccc1Oc1ccc(S(=O)(=O)Nc2ccc(C(=O)O)cc2)cc1
CC(Sc1ccc(-c2ccc(=O)[nH]n2)cn1)C(=O)N1CC(O)C1
CCCn1c(=O)n(C(C)C(C)(C)NC(=O)c2ccc(-c3ccsc3)cc2)c(=O)c2ccccc21
Cc1cc(-c2nc(-c3ccc(Cl)c(Cl)c3)n3c2CCOCC3)ccn1
NC(COc1cncc(-c2ccc3c(c2)C(=O)CCCC3C(=O)O)c1)Cc1c[nH]c2ccccc12
CCCn1c2ccccc2c2cc(C=NO)ccc21
O=C(Nc1cccc(-c2cccc(-c3cc4c[nH]ccc4c3)c2)c1)c1ccc(-c2nc(C(F)F)nc(N3CCC(F)(F)CC3)n2)cc1
O=[N+]([O-])c1ccc2c(c1)CN(c1ccc(CCN3CCOCC3)cc1)S2(=O)=O
Cc1cc(C)c(-c2nc3cc(C(=O)O)ccc3n2C(C)COc2cccc(Cl)c2)nc1C
CCC(C)C(NC(=O)C(Cc1ccccc1)CN1C(=O)C(Cc2cccc(C(=N)N)c2)CCC1=O)C(=O)O
NC1CCC(Nc2snc3ccccc23)CC1c1ccc(F)cc1
CCOC(=O)N1CCN(Cc2nc3cc(C)c(C)cc3o2)CC1
Fc1cc(OCc2ccc(OCCN3CCCC3)cc2)c2ccccc2c1
CC(C)(C)NS(=O)(=O)c1cnccc1-c1ccc(-c2cnc(N)cn2)c(F)c1
Cc1cc(CCC(OC2CC3CCCC3C2)c2ccc(F)c(F)c2)ccc1OCC(=O)O
CC(=O)N1c2ccc(C(=O)O)cc2C(N1CCC2CCCCC2(C(=O)N2CCC(O)c3ccccc32)C1)C(C)(C)C
Cc1ccccc1-c1noc(COc2ccc3c(c2)OCCO3)n1
CC(C)NS(=O)(=O)c1ccccc1-c1ccc(-c2ccc(NC(=O)C=Cc3cccs3)cc2)cc1
Cc1c(C(N)=O)sc2ncnc(Nc3cccnc3OC3CCCC3)c12
C#CCc1cc(C(=O)NCc2ccc(F)cc2)nn1-c1cccc(Cl)c1
N=C(NCc1ccccc1)C(N)=C(O)C(=O)C(=O)Oc1c(Cl)cccc1Cl
OC1C(O)C(n2cnc3c(NC4CC5CCCC5C4)nc(Cl)nc32)C2CC21
NC(N)=NCCCCCC(Oc1ccccc1)c1cccc(Cl)c1
CC1CCCN1CCCOc1cc(-c2nc3cc(Br)ccn3c(Nc3ccc(F)c(F)c3)c2F)ccn1
CC(N)=NC(=O)c1ccc(-c2cc(C)cc(CC(C)(C)N(C(=O)Nc3ccccc3)c3ccccc3)c2)cc1
O=C(C1CCCCC1)N(CCN1CCN(C(Cl)CCc2ccccc2)CC1)C1CCCc2cccnc21
CN1C2COCC1CC(OC(=O)c1cn(C)c3ccccc13)C2
CCc1cccc(N(CC#N)c2ccc(CSc3ccncc3)nc2)c1
CCOc1c(-c2cc(OC)c(-c3ccc(CCN4CCC4C)cc3)cc2C(=O)O)cc(Br)cc1C(=O)O
COc1nn(C)c(N)c1-c1cc(C(O)=NC(C)c2ccc(C(F)F)cc2)ccc1Oc1ccccc1Cl
Clc1cccc(-c2ccnc(Nc3cccc(-n4ccnn4)c3)c2)c1
COc1ccc(COC2C(C3CCCCC3)c3ccc(-c4ccoc4)cc3OC2C(=O)NO)cc1
Cc1nc(-c2ccc(S(N)(=O)=O)cc2)sc1S(=O)(=O)c1ccc(S(=O)(=O)N2CCN(C(=O)C(N)N)CC2)cc1
CCCc1ccc2oc(C(=O)Nc3cnccc3N3CC(C)CC3)c(=O)c(NCc3cccc(F)c3)c2c1
CCN(CC)Cc1ccc(-c2cc(C(=O)Nc3cccc(C(F)(F)F)c3)cnc2N)cc1
COCCOc1ccccc1-c1cc(NC(=O)C(Cc2ccc(C)cc2)NC2CCCN(CC=N)C2)ccc1C
CN1CCN(C(=O)c2ccc(NC(=O)c3cc(-c4ccccn4)ccc3Cl)c3ccccc23)CC1
CC(C)C(NC(=O)OCc1ccccc1)C(=O)N1CCC(c2ccc(Cl)cc2)CC1
COc1ccccc1N1CCN(CCCCNc2oc3ccccc3c2=O)CC1
CC(=O)c1cnc2cc(-c3cnc(=O)o3)nc(N3CCOCC3)c2c1NC(=O)C1CCCN1
CC(=O)Nc1n[nH]c2cc(C#CC(C)(C)O)c(-c3cccc(OCCC4CCCCCC4)c3)cc12
N=C(N)c1sc(-c2cccnc2)cc1C(=O)NCCc1ccccc1
O=C(Nc1cc(C(O)=NCC2(O)CC2)nn1-c1ccccc1)c1cc(-c2ccc(F)cn2)c(Cl)cc1Cl
Oc1ccc(-c2ccc3c(-c4cccc(C(F)(F)F)c4)c[nH]c3c2)cn1
O=C(O)c1csc(CCc2nc3ccc(-c4cccc(Cl)c4)cc3n2)c1
OC(=Nc1cn2nc3n(c12)CC1N(CC2CC2)CNC3=O)N1CCCC1
CC(OC1CN2C(=NC3=C(C)CC3C)COC2C1c1ccccc1C(C)=O)C(F)(F)F
CN(C)CCCOc1cccc(-c2ccc3c(N4CCOCC4C)nc(N4CCOCC4C)nc3n2)c1
CC1CCCN1c1ccc(-c2nnc(C3(O)CCCCCC3)s2)cc1
COc1ncc(Br)cc1-c1cc(F)ccc1C1CC2C(C)C(=O)NC1=O
Cc1cccc(C#Cc2nc(-c3nnco3)cn2Cc2ccc(Cl)cc2)c1
Cc1ccc(C(=O)Nc2cccc(C(F)(F)F)c2)cc1Nc1ccc(OC(F)(F)F)cc1
Cc1nc(-c2cc(Cl)cc(Cl)c2)sc1C#CCOc1cccc(-c2c[nH]cn2)c1
COc1ncc(-c2cc(-c3cc4c(nn4C(C)C)c(C#N)n3)ccn2)cc1C(F)(F)F
O=C(Nc1ccc(OC2CCNC2)cc1)c1cnn2cccnc12
CN1CCC(N(C)C(=O)c2ccc(-c3cccc(CN4CCc5c(ccc(NC)c6)nc5C4=O)c3)cc2)C1=O
COc1ccccc1N1CCN(CCCCc2cn(-c3ccc(Br)cc3)nn2)CC1
O=C(Nc1ccc(Cl)c(C(F)(F)F)c1)NCC1CCCC1c1cccc(O)c1
Cc1ccc(C(=O)Nc2ccc(Cl)c(C(F)(F)F)c2)cc1Nc1ncnc2cnc(NC3CCN(C)C3)nc12
CN1CCN(C(=O)CC(=O)N2CCC(c3ccccc3C(F)(F)F)CC2)CC1
CCCCCCCn1cc(C)c2c(CCC3CC(=O)OC(C)=CC3)c3ccc(OC)cc3nc21
CCCC1Cc2c(OCc3cccc(Br)c3)cccc2N1C(=O)c1ccc(C(=O)O)c(C)c1
CC(=O)Nc1ccc(-n2ncc3cnc(NC4CCOCC4)nc32)o1
COC(=O)CN(Cc1ccccc1)C(=O)C(Cc1ccccc1)NC(=O)c1cc2ccccc2[nH]1
Nc1nccc(-c2ccc(-c3ccccc3Cn3nccc3-c3ccccc3)cc2)n1
Cc1cc(C)cnc1-c1ncc(NC2CN(c3ccc(-c4cnc5nc[nH]c5c4)cc3)C2)nc1C(F)(F)F
COc1ccccc1-c1ccc(CN2C(O)CN(Cc3csc(C5CC(O)=NN5C)n3)C2=O)cc1
COCC1=C(C2=NC(=O)c3cc(Br)ccc3N2c2ccc(O)nc2)COC1
O=C(O)C1(F)CCC(c2ccccc2C(=O)NCCCc2cccnc2)CC1
CN(Cc1cnc2nc(N)nc(N)c2n1)c1ccc(C(=O)NC(CCC(=O)NC(C)C)c2ccc(Cl)cc2)nc1
CNCCCC1CN(CC(=O)Nc2cc(Cc3nnc(O)c4c3CCCC4)ccc2F)C(=O)O1
CCC1(CC2COCCN2S(=O)(=O)O)C(=O)N2CCOCC2=N1
CCS(=O)(=O)c1c(-c2cccc(C(F)(F)F)c2)sc(C=Cc2ccccc2)c1C
Cn1cc(NC(=O)c2csc(C3=NCC(=O)CS3)c2)c(=O)c2c(Cl)cccc21
O=C(Nc1ccc(CC2CCCNC2)cc1)c1ncccn1
O=C(CO)N=C(O)c1cc(NC(=O)c2cccc(Cl)c2)ccc1Cl
O=C(O)c1cc(N2CCSCC2)nc2ccccc12
OCCN1CCCC1c1ccc(-c2cnc3cc(-c4ccc(C5CCN5CC5)cc4)ccn23)cc1
COc1ccc(NC(=O)c2ccc3[nH]cc(C(=O)O)c3c2)cc1-c1ccccc1
NC(CC(=O)N1CCn2nc(C3CC3)nc2C1Cc1c(F)cccc1F)Cc1ccccc1F
Cn1ccc2c3cnc(Nc4ccc(OCCC(=O)O)cn4)nc3n(C3CC3)c21
CC(=O)NC(C)c1ccc(OC2CCN(c3cc(F)c(NC4CCC4)cc3Cl)C2)cc1
CN1CCCc2cccc(OCCN3CCC(c4cccc[n+]4)CC3)c21
O=C(Cn1c(=O)ccc2ccccc21)Nc1ccc(-c2ccccc2O)c(-c2cccc(F)c2)c1
c1ccc(CCCN2C3C4C5C5CC2C6C4)cc1
COc1cc(C)cc2[nH]c3c4c([nH]c4c2c1)CCCC4
COc1ccccc1-c1cn(-c2ccc(C)cc2)nc1-c1ccc(N(C)C)cc1
O=C(O)CCc1ccc(C#Cc2ccccc2)cn1
COC(=O)C1C(c2ccc(C)cc2)CC2CCC1N1CCC(C)(C)CC1C2
Cc1cc2nc(NC(=O)CNCC(=O)NC(CC(C)C)C(=O)O)sc2cc1-c1c(Cl)cccc1Cl
COc1ccc(C#Cc2ccc3c(c2)ncn3CCN2CCOCC2)cc1OC
CS(=O)(=O)Nc1ccc2c(cccC(F)(F)F)cc2c1
COc1ccc2cc(C(=O)N3CC4CN(C(=O)c5cc(F)ccc53)CC4)ccc2c1
COc1ccc(N2CCN(C(=O)c3cc(Br)cc(C)c3Cl)C(=O)C2=O)cc1
CCCCOc1ccc(N)c2c(=O)c3cc(C(=O)O)ccc3n(CC(O)=Nc3cccnc3O)c12
COC1CN(Cc2cc3c(-c4cncc(NCC(N)=O)c4)ccnc3s2)C1
COc1ccc(N)c(Cl)c1C(=O)NC1(C(=O)Nc2ncccn2)CCCCC1
COc1ccc(-c2cc(-c3ccccc3)c(-c3ccccc3)o2)cc1
CCC(C)C(NC(C)=O)N1CC(N2CCN(C(=O)c3ccccc3)CC2)C(c2ccccc2)C1
Cc1cc(OCCC(C)N)ncn1
CN(C(=O)c1ccc(OCCN2CCN(Cc3ccccc3)CC2)cc1)c1ccccc1
Cc1cccc(Cl)c1NC(=O)Oc1cccc(C(=O)N2CCN(c3ccc(F)cc3)CC2)c1
Cc1ccc(S(=O)(=O)Nc2ncc(SC3=C(c4cnc(N)cn4)CC(=N)N(O)C3=O)s2)cc1
CC(CO)Nc1nc(NCc2ccccc2)ncc1F
Cc1ccc(C(=O)N2CCC3c4ccccc4CCC3C2)cc1NC(=O)OC(C)C
Cc1cc(-c2ccc3c(-c4ccc(N5CCC(N6CCNCC6)CC5)nc4)ccnc3c2)ccc1C(=O)NC1CC1
OCc1cccc(Nc2nc(-c3cnc4[nH]ccc4c3)cc3ccccc23)c1
Cc1occc1-c1ccc(N2C(=O)C=CC3(CCN3C(=O)OCc4ccccc43)C2=O)cc1
Cc1c(CCCN2CCCC2CO)ccc(S(=O)(=O)c2cccc3ccccc23)n1Cc1ccccc1
Nc1ncnc2cncc(Cc3ccc4c(c3)OCO4)c12
Cc1ccccc1-c1ccc(C(=O)N(C)c2ccc(Cl)cc2)cc1
O=C(NC1CCC(O)CC1)C1CCN(S(=O)(=O)c2ccco2)CC1
Cc1nccn1CC1CC(c2ccccc2)(c2ccccc2)C(=O)O1
Nc1ncc(N2CCN(CCOc3cccc4ccccc34)CC2)o1
Nc1ccccc1N=C(O)CCCCSc1nc(Nc2ccccc2)c2cnn(C3OC(CO)C(O)C(O)C3O)c2n1
COc1ccc(C=C2COc3ccccc3C2=O)cc1
CN(C)CCC(c1ccccc1)N1CCC(c2cccc(F)c2)CC1
C=CC(=O)NCC1C(N)C2C=CCC2C2CCCCC12
Cc1ccc(C(=O)NC2CC2)cc1Nc1ncnc2cnc(N3CCC(O)C3)nc12
CC(Oc1cccc2cccnc12)c1csc2ccccc12
CN1c2ccc(NC(=N)c3ccc(Cl)cc3F)cc2C2=NCCCN21
CCCn1c(=O)n(C2CCCCN2C(=O)CC(N)Cc2cc(F)cc(F)c2F)c2ccccc21
Cc1cc(-n2cnc3c(NCCC(F)(F)F)cc(Oc4ccc(Cl)c(C#N)c4)cc32)ccc1C(=O)O
CC1=CC(CCN2CCOC2=O)=Nc2ccc(-c3cccc(F)c3)cc21
COc1cc(OC)cc(N(CC#Cc2cc(C)ccn2)c2ccc3ncc(-c4cnn(C)c4)nc3c2)c1
O=C(CN(c1ccc(F)c(Cl)c1)SC1CC2(CCCCC2)CC1)NCc1cccc(Cl)c1
CC(C)(C)C(=O)Nc1ccc2[nH]nc(S(=O)(=O)c3ccccc3)c2c1
COc1cc2c(Nc3ccc(Cl)c(Cl)c3)ncnc2cc1OCCN1CC(C)(N(C)C)C1
FC(F)(F)c1ccc(-c2nc(-c3cccc4c3CCC4S)no2)nc1
CC(=CCc1cc(C)c(O)c2c(=O)cc(-c3ccccc3)oc12)CC(C)C
Cc1nn(C)c(C)c1N[S+](=O)(O)c1ccc(-c2ccnc(N(C)C)n2)cc1F
NC(=O)C1CCCN1Cc1ccc(CN2CCCC(Nc3ccc(F)cc3Cl)C2=O)cc1
CCn1c(=O)n(C2CCN(Cc3ccc(-c4cccnc4)c(F)c3)CC2)c2ccccc21
COC(=O)c1ccc(F)c(C#Cc2ccc(OC)cc2)c1
CNC(Cc1ccccc1)C(=O)N1CCCC1C(=O)NCCCCCNC(=O)C(N)=O
O=C(Nc1cc2ccc(C(F)(F)F)cc2cn1)c1cccc([N+](=O)[O-])c1
CC(=NNC(N)=S)c1ccccc1
CCN1CCN(C(=O)c2cccc(Cn3cc(N4CC(C)OC(C)C4=O)nc3-c3ccc(F)cc3)c2)CC1
CN1CC(Cn2c(CCc3ccccc3)nc3c(c2=O)C(C2CCCCS2)=NCC2CCCCC2)C1=O
Cc1cc(S(=O)(=O)c2ccc(F)cn2)cc2c3c(oc12)CCNC3=O
Fc1ccc(C(OCCN2C(=O)NC(=S)NC2=O)c2ccc(F)c(-c3ccccc3)c2)cc1
COc1ccc(C(=O)O)cc1-c1ccc(F)c2c1CN(C(=O)C1C(F)(F)CC1)CC2
CCCCCCCc1ccc(C(=O)N(CCN(CCCCC)CCC)Cc2ccc(-c3ccc(OC)cc3)cc2)cc1
C#CC1(O)CCC2C3Cc4ccc(OC(F)F)cc4C3C(OS(=O)(=O)c3cnn(C)c3Cl)CC2(C)C1C(=O)OC(C)=O
CC(c1ccc(OC(F)(F)F)cc1)N1C(=O)N(c2cncc(OCC(N)C(N)=O)c2)C2=C(C(=O)CC2)C1c1ccc(Cl)cc1
CN1CCCC(CCc2ccccc2)C1
CC1CCCN1CCc1ccc2c(-c3cccc(F)c3)c(-c3ccc(CC(=O)O)cc3)[nH]c2c1
CC1CN(C(=O)Cc2cccc(F)c2)CCN1C(=O)c1cc(Cc2nc(C3CC3)cn2C)cc(N(C)C)c1
Cc1ccc(COc2ccc(OCCN3CCN(Cc4cccc(C(F)(F)F)c4)CC3=O)cc2)cc1
CC(C)(Cc1ccc(COc2ccc(C(=O)O)cc2)cc1)C(=O)O
Cc1cccc(C)c1N1CC(CN3CCC2CC(NC(=O)CNc2nnn4cccc(C)c34)C3(C(=O)Nc4nccc(C(F)(F)F)cc4F)CC32)CC1=O
O=S(=O)(Nc1ccc(CCNCC(O)c2cccnc2)cc1)c1ccc(-n2ncc3ccc(C#N)cc32)cc1
Nc1ncc(-c2cc(N3CC4CC3CS4)nc(C3CC3)n2)cc1OC(F)F
CN=C1NC2COCCCC1CN(C(=O)c1ccc(F)cc1)C2
COc1ccc2cc3[n+](cc2c1OCCCCc1cnc[nH]1)CCc1cc2c(cc1-3)OCO2
C=C(c1ccc(Cl)cc1)C1CCCCN1C
CNc1cnc2scc(-c3ccc(NC(=O)Nc4ccc(C(F)(F)F)cc4)cc3)c2c1
CC(=N)N(Cc1ccc(C)cc1)C1CCC2(CC1NS(=O)(=O)c1ccccc1)CC2
CCCCCCCCCCCCCCc1cc(CCCCCC)n(CCCCCCCCC)c(=O)c1
COc1ccc(Cc2nc3cc(OCCCN(C)C)ccc3n2Cc2ccc(OC)cc2)nc1
CCCc1ccc(CCc2ccc(SCCC(=O)O)cc2)cc1
CC(C)Oc1ccc(-c2nc(-c3cccc4c3CC(=O)O4)no2)cc1F
CCCCc1nc(Cl)c(C(=O)O)n1Cc1ccc(-c2ccccc2-c2nn[nH]n2)cc1
CN(C(=O)CCCOc1ccc2[nH]c3nc(O)nc-3cc2c1O
N=C(N)NCCCC(NC(=O)C(CN)N)C(=O)NC(CC1CCCCC1)C(=O)c1nccs1
COc1ccccc1C1CCN(c2nc(C)ccc2C(F)(F)F)CC1
CN1C(=O)Nc2cc(-c3ccoc3Cl)ccc21
O=C(Cc1nc(N2CCCC2)cc2ccccc12)N1CCN(c2cccc(Cl)c2)CC1
CC(Nc1ncnc2c(S(=O)(=O)c3cccc(C(F)(F)F)c3)cccc12)c1ccccc1
NC1CCC(Nc2c(C(=O)C3CC3)cnc3ccc(-c4ccc5c(c4)NC(=O)C5)cc23)CC1
NC(=O)c1sc2nc3c(sc2c1NC(=O)c1ccc(Cl)c(Cl)c1)CCCCC3
N#CC1(N=C(O)C2Cc3ccc(c(C(O)(C4CC4)C(F)(F)F)c3)OCC2C2CCC(F)(F)CC2)CC1
CCCc1ccc(Cn2c(N(C(C)C)C(=O)CSC(=O)N3CCN(C(=O)CCCN)CC3)nc3ccc(C)cc32)cc1
Cc1ccc(S(=O)(=O)C(COc2c[nH]cn2)C(=O)NO)cc1
O=C(Nc1ccc(Cl)cc1)NC1CCN(CC(=O)N2c3ccccc3C(=O)N2c2ccccc2)CC1
CC(C)(C)c1cc(=NC(=O)Nc2ccc(C#N)cc2)nc(-c2ccc(C(C)(C)c3ccncc3)cc2)[nH]1
NCC12CC3CC(CC2)C(Cc2ccccc2F)C1CNC1C2CC3CC(=O)CC2(c2cccc(F)c2)C1
Cc1cc(C2CC2CO)ccc1-c1cc(N2CCC(C)OCC2)on1
Cn1ccc2ccc(S(=O)(=O)CCOc3cccc(C4=NOCC4)c3F)cc21
NCCCC1SC(Nc2c(O)cccc2Br)=NC1c1ccc(Cl)cc1
Cc1cc(OCc2cc(F)cc(F)c2)c(-c2ccc(Cl)cc2Cl)n1-c1ccc(Cl)c(C#N)c1
COCCCOc1cc2ncnc(Nc3ccc(C(=O)NC4CC4)c(C)c3)c2cc1OC
CCCCC(CCC)Nc1c2ncc(C(C)(O)=Nc3cn(C)cn3)cc2s1
Cc1noc(C(=O)N2CCCC(c3ccc(CO)c(Cl)c3)C2)n1
O=C(COc1ccc(Cl)cc1)Nc1cccc(-c2cccc(-n3c(C(F)(F)F)cnc3=O)c2)c1
O=C(Nc1ccccn1)Nc1cccc(-n2ncc3cc(-c4cccnc4)ccc32)n1
CC#CC1(O)CCCC2C3CCc4ccc(OCCC(=O)Nc5cccnc5)cc4C3CCC12C
CC(C)(C)C(Nc1nc2cc(F)ccc2[nH]1)C(=O)N1CC(Oc2ccc(F)cc2)C1
Cc1ccc(-c2ccc(C(=O)N(Cc3ccccc3)c3ccc(N)c(F)c3)cc2)o1
CC1(c2cc3ccccc3cc2Cl)CCC(n2nnc3c(N4CCN(C5CC5)C4)ncnc32)CC1
COC(=O)Nc1cc2c(cc1C(=O)C1CC2CC1C(=O)NO)ncn2Cc1ccc(C(=O)Nc2nc2nn(C)cn2)cc1
Cc1ccc(C(=O)N2CC(C)OCC2c2cc3ccccc3s2)c(-n2nccn2)n1
Cc1ccc(C(=O)NC2CC3CCC2(CS(=O)(=O)N2CCC(NCC(=O)N4CCCC4)C2)C3(C)C)cc1
CCc1cc(Oc2ccc(NC(=O)Nc3ccc(-c4ncc(Cl)c(Cl)c4C)cc3)cc2)ccn1
CC(C)(C)OC(=O)N1C(C(N)=O)CCC1C(=O)O
CC1=C(C(=O)N2CC(F)CC3C3C(C)=CCC3(C)C2)C(c2ccc(Br)cc2)NC(=O)N1
CC(C)CC(CC(O)C(Cc1cnc(O)nc1)NC(=O)c1c(F)cccc1F)C(C)C
CCC(Nc1c(Nc2cc(C#N)cc(C(F)(F)F)c2)nc2ccc(C#N)cc12)c1ccccc1
CNC(=O)Nc1ccc(-c2nc(N3CC4CCC(C3)O4)c3sccc3n2)cc1
CN(C)C(=O)C1=C(C(=O)Nc2ccc(CC(=O)O)cc2Cl)C(=O)NC1c1ccc(Cl)cc1Cl
COC(=O)N1CC(Cl)CC1CNc1nc2ccc(-c3cccc(Br)c3)nc2c(N)n1
CN1CCCCC1CC(=O)N1CCCC(N2CCCC2(O)c2cccc3c2Occccc23)C1
CCCOCCn1c(=O)c(-c2nn[nH]c2N)c(-c2cccc(C)c2)c2cncn12
CCCn1c(=O)n(CC)c(=O)c2[nH]c(-c3ccc(OCC)cc3)nc21
O=c1[nH]c(N2CCCCC2)c(C#Cc2ccccc2)c(C(F)(F)C2CC2)c1
NS(=O)(=O)c1ccc(-n2nc(C(F)(F)F)cc2-c2ccccc2)cc1
N=C(N)NCCCC(NC(=O)c1ccc(C=O)cc1)C(=O)O
O=C1Nc2cc(NS(=O)(=O)c3ccc(Br)cc3)ccc2C1=O
CC1(NCc2ccc(O)cc2Cl)CC(N)=Nc2ccc(NC(=O)c3cccc(Br)c3)cc21
COC1C(F)CN(C(=O)Cn2cc(C(C)=O)c3ccc(Cl)cc32)C1C(=O)NO
NCc1ccc(-c2ccc(-c3ccc(C(=O)c4ccc5c(c4)OCCO5)nc3)cc2)cc1
O=C(Nc1cccnc1)N(CC(=O)NCCc1ccc2ccccc2c1)C1CCCCC1
CC(=O)c1cn(CC(=O)N(C)C)cc1CNc1cc(Cl)cc(C(=O)Nc2ccc(OCCCO)nc2)c1
CN(Cc1cccnc1)CCNCC1CCCc2cc(F)ccc21
Cc1c(C(=O)NC(C)(C)C)sc2ncnc(Nc3cccnc3OCC(C)CO)c12
CN1CCN(c2ccc(NC(=O)N)cc2)c2ccc(-n3cnc(C#N)c3)cc21
CCCCCC#Cc1nnc(-c2ccccc2C(F)(F)F)o1
CCCn1c(C)nc(C(=O)Nc2ccc(F)cc2)c1C
N=C(N)c1ccc2[nH]c(-c3cc(C(F)(F)F)c(-c4ccc([N+](=O)[O-])cc4)o3)nc2c1
N=C(N)c1cccc(Oc2cccc(Cc3c4c([nH]3)C(C3CC4CCCO4)CN(Cc3ccccc3)C4=O)c2)c1
CN(C)Cc1cnn(C)c1-c1ccc(C(=O)N(C)C2CCN(C(=O)N3CCC(c4ccc(F)cc4)CC3)C2)cc1
COc1cc2c(cc1NCCc1ccccc1)N(C(C)C(=O)c1ccc(-c3ccccc3)cc1)CC2
CCCCCCCCCCCCCCCNC(=O)Nc1c(C)cccc1C(C)C
COc1cc(N2CCN(C3CCN(C(=O)C(C)(C)C)C3)CC2)ccc1C(F)(F)F
CCc1nc2cc(S(=O)(=O)NC(C)CCC(C)(C)c3ccc(C(OCC)(CC)C(C)(C)C)cc3)ccc2n1C
CC(C)C(=O)N1CCC(n2cnc3cnc4[nH]ccc4c32)CC1
Cc1ccc(-c2ccc3nnc(Cc4cccnc4)n3n2)cc1
CCCCCCCCOC(=O)c1c(O)c(C(C)=O)c(O)c(C(C2CC2)C(C)C(C)CC(C)(C)C(C)C)c1O
O=C1NC(=O)c2c(-c3ccccc3)n(-c3ccccc3Cl)cc21
CC(C)c1ncc(N2CCN(c3cccnc3)C2=O)cc1C(C)(C)C
CCCCN1CCC(COCCc2cc(Br)ccc2OC)CC1
CCN=C(O)C(C)c1ccc(OC2CCN(c3ncc(OCC(C)C)cc3F)C2)cc1
CN(C)C(=O)c1ccc(-c2cccc3cnc(Nc4ccc5c((O)c5ccccc5F)c(C(=O)O)c4O)nc23)s1
CC(C)(C)OC(=O)C(Cc1c[nH]c2ccccc12)NC(=O)C1(NC=O)CCCC1
CN1C(=O)C(=Cc2c[nH]c3cc(Cl)ccc23)NC1=S
CCn1ncc(Cl)c1C1CCCN(CCC(Oc2cccc3c(=O)[nH]c(C)c32)c2cccc(Cl)c2Cl)C1
Cc1c(C(=O)NCCc2ccc(F)cc2Cl)cc(-c2ccccc2)n1CCN(C)C
CC(Oc1cc(-c2cn(C)c(=O)c3ccc(C(=O)O)cc23)c(Cl)cc1Cl)C(=O)O
COc1cc2c(Nc3ccc(I)c(Cl)c3Cl)c([N+](=O)[O-])cnc2cc1OCCCN1CCCCC1
NC(CCNc1ccc(C(=N)N)cc1)C(c1ccccc1)c1ccccc1
O=C(C1CC1c1ccc(C(F)(F)F)cc1)N1CCN(c2nc(Cl)ccc2CN2CCC3(CCOC3)CC2)CC1
CCn1cc(-c2cnc(N)c(COc3ccc4c(c3)c(N)c4C(=N)NC3CC3)n2)cn1
O=C(Nc1nc2ccc(OC(F)(F)F)cc2s1)c1ccccc1Cl
CCc1nn(Cc2ccc(-c3nc4cc(Cl)c(C(F)(F)F)cc4[nH]3)cc2)c(-c2ccccc2)c1CC(=O)O
CC(OC(=O)N(Cc1ccc([N+](=O)[O-])cc1)C1CCCC1)c1ccccc1Cl
CCn1c(=O)n(C2CCC(NC(=O)Nc3ccc(C(F)(F)F)c(F)c3)CC2)c2ccccc21
Fc1ccc(CC2CCN(Cc3ccccc3)CC2)cc1
c1ccc2nc(SCc3ccc4nccnc4n3)ccc2c1
CN=C(O)C(N=C(O)c1cc(C2CC2)c(OCC2CC2)n1)c1cc(F)ccc1OC
Cc1cc(S(=O)(=O)NC2CCC3(Cc4ccccc43)C2)c(C(=O)Nc2nccs2)c(Cc2ccc(Cl)cc2)c1C
O=C(NS(=O)(=O)c1cccc(C(F)(F)F)c1)c1ccc2cc(-c3ccc4c(c3)CCN4)ccc2n1
COCC(N=C(O)c1cc(F)c(C2CC2)c(F)c1)c1ccc(F)c(F)c1
CC(C)C(NC(=O)c1cccc(N2CC(=O)N(c3ccccc3OC3CC3)C2=O)c1)C(N)=O
CC(N=C(O)C(C)(CC(=N)O)N=C(O)C(C)c1ccc(C(F)(F)F)cc1)c1ccccc1
COC(=O)C(=O)N(C)CCCc1cccc(C2=CCC3CCN(C(=O)NC4(C(=O)Nc5cccc(Cl)c5)CC4)C3(C)C2)c1
COc1cc(N)c(Cl)cc1C(=O)OCCN1CCN(c2ccccc2)CC1
COCCc1[nH]c(=N)c(CCCCc2ccc(F)cc2Cl)c(=O)[nH]1
Cn1ccc(C(OCCN2CCN(C(=O)CCc3ccccc3)CC2)c2ccc(Cl)cc2)cc1=O1CCOCC1
O=C(Nc1ccccc1)Nc1cccc(Cc2ccc3ncccc3c2O)c1
O=C(Nc1cccc(OC2CCNCC2)c1)C1CCN(Cc2ccc(F)cc2)CC1
Cc1[nH]c2ccccc2c1C(O)(c1ccccc1)c1ccccc1C[n+]2C
CCCN(CCC)C(=O)c1cc(C)cc(C(=O)NC(Cc2cc(F)cc(F)c2)C(O)C2CC(OC)CN2)c1
CCC(C(=O)O)C1CCc2cc(OCCc3nc(-c4ccccc4)oc3C)ccc21
O=C(c1cnc(-c2cc(Cl)ccc2Cl)o1)N1CCc2cc(Oc3ccc(C(F)(F)F)cn3)ccc21
O=C(O)CNCCNC(=O)c1cnn2ccc(N3CCCC3c3cc(F)cc(F)c3)nc12
CC(C)Oc1ccccc1N1CCN(CCCNC(=O)c2ccc(-c3nc(C4CC4)no3)cc2)CC1
OCC1OC(c2ccc(Cl)c(Cc3ncc(-c4ccc(-c5ccccc5)cc4)s3)c2)C(O)C(O)C1O
Cc1ccccc1-c1ccc2cc(-c3nnc(-c4ccccn4)o3)ccc2c1
c1ccc(-c2cc(C3Cc4ccc5[nH]ccc5c4CC3O)n[nH]2)cc1
C=CCOc1ccc(C(=O)NC(CCC(=O)O)c2cccc(C)c2)cc1OC
O=C1NC(NCc2ccc(F)cc2)COC12CCCN(Cc1ccccc1)C2
CC(NC(=O)c1c[nH]c2ncc(-c3cccc(N4CCNC(C)C4)c3)cc12)C(N)=O
CSc1snc(-c2ccc(F)cc2)c1C(=O)N(C)c1ccc(C(F)(F)F)cc1
CC1(c2ccc(NC(=O)c3ncc(C#N)cc3Cl)cc2)N=C(N)OCC1(F)F
CC1CC(c2ccncc2NC(=O)c2ccc(F)c(-c3c(F)cccc3F)n2)CC(N)=N1
CC(C)CC(C(=O)NC1CCC(CN2CCC(c3coc4ccccc34)CC2)CC1)N1CCN(C)C1=O
COCC1CN(c2nc(-c3ccc(F)cc3)c(C(N)=O)c3[nH]c4cc(C#N)ccc4c23)C1
O=C(Nc1ccc(C(=O)N2CCC(N3CCC(O)CC3)CC2)cc1)N1Cc2ccncc2C1
O=C(O)Cc1nn(Cc2nc3cc(F)cc(F)c3s2)c(=O)c2ccccc12
[C-]#[N+]C1CC(N2CCC2)CCCC1n1cc(C(=N)O)c(Nc2ccc(CN3CCCC3)cc2)n1
Cc1ccccc1C1CCc2cncc(-c3ccnc(N4CCOCC4)c3)c2C1=O
Cc1cc(N=S2(=O)CCC2)cc2ncnc(Nc3cccc(Cl)c3)c12
CSc1ccc(-n2nnnc2C2CCCC2)cc1
NCc1ccc2c(c1)[nH]c(=NC(=O)c1cc(Br)sc1)n2Cc1cccc(-c2ncnc3cccc(F)c23)c1
N#Cc1cccc(NC(=O)NN2CCC(n3nc(-c4ccc(F)c(F)c4)c4c(N)ncnc43)CC2)c1
NS(=O)(=O)c1ccc(NC(=O)CN(CCN(Cc2ccccc2)c2ccccc2)CCc2ccccc2)cc1
CN(c1ncc(F)cn1)C1CCc2c(CC(=O)O)c3ccc(F)cc3n2C1
CCNC(=N)Nc1ccccc1C(=O)N1CCC(Nc2cncc(F)c2)CC1
N#Cc1cccc(-c2ccc(NC(=O)Nc3ccc(N4CCCC4c4cccnc4)cc3)cc2)n1
COc1cnc(Nc2ncc(F)c(Nc3cccc(C(F)(F)F)c3)n2)c(F)c1
CCCC(c1nc2cc(C=CC(=O)NO)ccn2c(-c3ccc(C(C)(C)C)cc3)c1C(F)(F)F)C(=O)N1CCN(C)CC1
OC(CN=c1cnc(C(F)(F)F)co1)c1ccc(OC2CCNC2)nc1
COc1ccc(CN=C(O)c2cnc(CCCc3nnc(NC(=O)Cc4ccccc4)s3)nc2)nc1
O=C(CSc1cnnnn1)NC1CCC(c2ccccc2)CC1
CN(C)CC1(c2cccc(Cl)c2)c2ccccc2C(c2ccccc2)C1
Cc1cc(C)c(SC2CC(O)CC2NC(=O)c2ccccc2Cl)c(C)c1
Cc1ccc(C(C)N2CCN(Cc3ccccc3)CC2)cc1
CCc1ccc(-c2cc3ccc(C(=O)O)cc3[nH]2)cc1
Cc1ccccc1C(=O)N1CCC23CC(C)(C)CC1C1(C)CCC2=C1CC(=O)OC1
Cc1ncc2ccc(F)c(Oc3ccc(NC(=O)Nc4ccc(F)cc4F)cc3Cl)c2n1
CCCS(=O)(=O)NCCCCCCC12CCC(C3CCCCC3)(CC1)CC2
CCCCCCc1nc2[nH]cnc2c2nn(C)c(Cc3ccccc3)c12
O=S(=O)(Cc1ccc(N2CC=CC(C(=O)O)C2=O)c(F)c1)NO
C=CCC(C(=O)NO)C(CCCc1ccccc1)C(Cc1ccc(C(=O)NO)cc1)C(=O)O
Cn1c(=O)c2c(nc(CCCCCl)n2Cc2ccc3c(c2)OCO3)n(C)c1=O
COc1ccc2[nH]c(-c3cc(-c4cccc(N5CCNCC5c5ccc(Br)c6[nH]nc56)c4)n[nH]3)cc2c1
O=C(Cn1cc(C(=O)N2CCN(C(=O)c3ccccc3C(F)(F)F)CC2)nn1)NC1CCC1
CC(C)(C)CC(=O)NC(CO)C(=O)NC1CCCCNC1
Cc1n[nH]c2ccc(C(=O)N3CC=CC3c3cccc(OC(F)(F)F)c3)cc12
CC(C)Oc1ccc(Nc2ncc3cc(C(N)=O)c(NC4CCCCC4)cc3n2)cc1C(F)(F)F
Cc1cc(CN2CCC(n3ccc4c(OCc5cccc(F)c5)ncnc43)CC2)ccn1
O=C1Nc2cccc(C3c3ccccc3)c2C(CO)C12CCCOc1ccccc12
O=c1cc(Nc2ccc(C(F)(F)F)cc2)oc2ccc(S(=O)(=O)N3CCCCC3)cc12
O=C(NCC1CCOC1)c1cc2nc(Nc3ccccn3)c3[nH]nc(C4CCNCC4)c3c2cn1
CC(C)CC(NC(=O)C(=O)Nc1cccc(-c2ccccc2)c1)C(=O)NCC(O)COSC(=O)O
Oc1ccc2c3c1OC1c4[nH]c5ccccc5c4CC4C(CCN4CCCCCC4)CCC412
N#Cc1cn(-c2cccnc2)c2ccc(-c3cc(-c4cc(F)cc(F)c4)n[nH]3)cc12
CC(C)(CO)N1CCN(C(=O)c2cc(-c3ccc(C#N)cc3)c(-c3ccc(C4CC4)cc3)[nH]2)CC1
NC(CCNC(=O)C(=O)N1CCCC1CC(=O)O)Cc1cc(Cl)c(F)cc1F
CN(CC(=O)NC(CCCN)C(=O)O)C(=O)C(=O)NCCc1ccccc1
O=C(CCCOc1cc(C(F)(F)F)cc(C(F)(F)F)c1)N1CCCCC1
O=C(O)C(Cc1ccsc1)Oc1ccc(-c2cncc(CO)c2)cc1
O=C(O)C=Cc1cccc(-c2ccccc2)c1OCc1ccccc1
CN1C(=O)CC(c2ccc(F)cc2)C1C(O)c1ccc(C#CCO)cc1
COc1ccccc1C1CC(S(=O)(=O)c2ccc(F)cc2)=NNN1c1ccccc1OC
Cc1ccc(CNCC(NC(=O)NC(CC(=O)O)C(=O)O)C(=O)O)ccc1
O=S(=O)(NCC1OC(n2cnc3c(NC4CCc5c(c5ccccc5Cl)ccc44)nc(Cl)nc32)C(O)C1O)C(F)(F)F
COc1cc(C(=O)N2CC(F)CC2c2cccnc2)cc(C2CC2)c1-c1nc(C)n[nH]1
CC(C)CC(=O)NC1CCC(CCN2CCC(c3cccc4c3OCO4)CC2)CC1
NC(COc1cncc(Oc2ccc3c(c2)CCCC(c2ccccc2)c2ccccc2)c1)c1c(-coc2ccccc2)ccc1Cl
C#Cc1cccc(Nc2sc(=O)[nH]c(C)c2C)c1
CC(=O)NC(C)C#Cc1cnc(OC)c(Nc2ncnc3c2ncn3C2(C(=O)NCC(F)(F)F)CC2O)c1
COC(=O)CCn1c(N)c(C(=Nc2ccc(F)cc2)c2ccccc2)cc2ccccc21
COc1ccc(C2c3[nH]c4cc(C(=O)O)ccc4c3CCN(CCC(=O)NO)C2C(=O)N(c2ccccc2)C(=O)O3)cc1OC
NC(=O)c1ccc(C(O)=Nc2cnc(Oc3ccc(N=C(O)C4CC4)cc3)c(F)c2)cc1
CC(CS)C(CC1(C(=O)O)CC1)C(=O)O
CN1CCN(CCCOc2cc(-c3ccc(-c4cccnc4C(=O)O)cc3)ncn2)CC1
COCOCCn1c(=O)cnn(Cc2ccc(C(=O)c3ccccc3F)s2)c1=O
CN1CCN(C2CCN(C(=N)c3cc(Cl)cc4[nH]cnc34)CC2)CC1
CS(=O)(=O)N=C(N)c1ccc(C(=O)Nc2ccc(CCO)cc2NC(=O)c2ccc(F)cc2F)c(S(=O)(=O)O)c1
CC(=O)NC(C)CCc1ccc(C#Cc2ccc(OCCCC(=O)O)nc2)cc1
O=c1c(NCCNc2nccc3ccccc23)c(O)c(=O)n(C2CCCC2)c2ccccc12
COc1ccc2c(c1)CCCC2=Cc1cccc(N)n1
COc1ccc(-n2nc(C(N)=O)c3c2C(=O)N(c2nc4ccccc4[nH]2)CC3)nc1
CCNc1c(C#N)c(-n2cnc3cc(Cl)c(=N)[nH]c32)ccc1C(=O)N1CC(F)C1
Cc1c(Cc2ccc(F)cc2)nc(SCCc2ccccc2)n1CC(C)(C)O
COC1CCCC2(C)C(C=C(C)C=CC(=O)O)CCC3(C)C(=CC(=O)O)C1CC2OC
Cc1nnc(C2CC3CSC(=N)N(C)C3C2)o1
Cn1c(=O)c2c(ccn3cnnc(C4CCC4)c23)[nH]c(=NCC(C)(C)C)c1=O
CS(=O)(=O)N(CC(O)C(=O)NO)c1ccccc1Cl
COc1ccc(-c2cc3c([nH]2)c(=O)n(C)c(=O)n3C)cc1
CCN1CCC(c2cc(-c3cnc(N)c(OC(F)F)c3)c3c(c2)C(C)(C)C(=O)N3)C1=O
CCN1C2CC(c3c(-c4cnn(-c5ccc(Cl)cc5)c4)nn(-c4ccc(Cl)cc4Cl)c3=O)CC1CCC2
O=c1ccc2ccccc2c2c(CCCCCCN3CCCCC3)ccc12
CCCC(C)OC(=O)c1cccc(COc2ccc(CC(C)N(C(=O)CC)C(C)=O)cc2)c1
CC(C)c1ccc(N=c2[nH]n(CC3CCCO3)cc2C(=NO)N2CCCC2)cc1
Cn1c(C(=O)NNC2(c3cc(N4CCCC(O)C4=O)ccc3Cl)CC2)nc(C2CC2)c2ccccc21
CCCCCCCCCCOC(COCc1ccc(OC(=O)C(C)(C)C)cc1)C(=O)O
Cc1ccn(-c2ccc(C(=O)N3CCC(N4C(=O)OCc5ccccc54)CC3)cc2)n1
O=C1Nc2ccccc2C1Cc1ccc(NS(=O)(=O)c2cccc3c[nH]cc23)cc1
CCCn1cc(C2CCN(CC)CC2)c(=O)c2cc(C#N)nn12
CCCn1cc(C2=NCC(=S)N2)c(=O)c2c(C)nc(NCc3ccncc3)nc21
Cc1nn(Cc2ccc(NC(=O)c3cc4ccccc4cc3C)cc2)c(C)c1CC(=O)O
O=C(Nc1ccc(-c2nnn[nH]2)cc1)N1Cc2ccccc2C1
CCC(C)c1cc(C)c(C(=O)NC(C)c2ccc(F)c(F)c2)cc1C(=O)O
CN(C)c1ccc(S(=O)(=O)Nc2ccc3c(c2)C(=NNOC(=O)O)c2ccccc2N=C(C)C(F)(F)F)cc1
Nc1nc(C(=O)N2CC3CN(C(=O)C(c4ccccc4)c4ccccc4)CC3C2)cc(C(F)(F)F)n1
Cc1ccc(C(=O)O)cc1-c1cc(F)c(F)c2c1CN(C(=O)OCc1ccccc1)CC2
CCC(N=C(O)c1cc(C(=O)NCc2ccc(OC)cc2)n2c1COCC2)c1ccccc1
Cc1ocnc1C(=O)NCC1c2cccc3cccc(c23)CN1C
Cc1ccc(C(=O)N2CC(C)OCC2Cc2cnc(NC3CCC3)nc2)cc1C
OCC1OC(c2cc(Cc3cc4ccc(Br)cc4[nH]3)ccc2F)C(O)C(O)C1O
Cc1[nH]c(C(=O)NC2CCN(C)CC2C(=O)NC(Cc2ccccc2)C(=O)NCC2CCCC2)cc1Cl
OCCCN(CCO)Cc1cccc2ccccc12
CCCNCc1ccc(-c2ccc3c(N4CCOCC4C)nc(N4CCOCC4C)nc3n2)cc1
CC(NC(=O)Nc1cccc(Cl)c1)C(=O)N1CCC1C(=O)N(C)C
Cn1cc(C#N)cc1-c1cc2c(cn1)-c1ccc(cc1)Sc1cccc1n2C
CCCC(CC1(OCC)CC1)n1cc(Cl)c(C)nc1C(=O)c1ccc(O)cc1
CN(C)CS(=O)(=O)c1cnc(-c2ccc3c(c2)CN(C(=O)Nc2nc4cc(OCCO)c(C(C)(C)C)cc4s2)C3)cc1
C(=Cc1ccccc1)CC1OC(c2ccc(Cl)cc2)C(Cl)C(O)C1O
CCC(c1ccccc1)C(NC(=O)C(C)C)C(CS)C(=O)NCC(=O)NCc1ccc2c(c1)OCO2
CC(=O)Nc1nc2ccc(-c3cnc(Cl)c(NC4CCC(C)(C)CC4)c3)c(OC3CCCC3)c2s1
COc1ccc(-c2cccc(F)c2)cc1-n1c(=O)ccc2cc(S(=O)(=O)Nc3ccon3)ccc21
COc1ccccc1CC(COc1cc(Oc2cccc(OC)c2)ccc1)N1CCCCC1
CC(C1(C(=O)O)C1Cc2cc(OCc3ccncc3)ccc21)=NO
CN1CCC2(CCC(c3ccccc3)c3cccc(F)c3)CC2C1
O=C(O)c1cc(-c2[nH]c(C3CCCCC3)nc2-c2ccccc2)ccc1F
CCCCCCn1cc(C(=O)c2cccc3ccccc23)cc1-c1ccccc1
CN(C)c1cc(OCCCC(C2CCCCC2)C(=O)NO)ccc1C(=O)Nc1ccccc1
CN(C)c1cccc(-c2cc3c(-c4ccccc4)cn[nH]c3cc2C#N)c1
CC(=O)N1CCN(C(=O)c2ccc(NC(=O)c3ccc(C#N)c(Cl)c3)cc2)CC1
NS(=O)(=O)c1nnc(NC(=O)Cc2ccc(-c3ccccc3F)cc2)s1
O=C(Nc1ccccn1)C1CCN(c2nc3ncccc3nc2C2CC2)CC1
OCC1OC(n2cnc3c(NCCc4cccc(Br)c4)ncnc32)C(O)C1O
COc1ccc(Cc2ccccc2NCCCCCCCN(C)CCC(C)C)cc1
COc1cc(OC)cc(N(CCO)c2ccc3ncc(-c4cnn(C)c4C)nc3c2)c1
CS(=O)(=O)NC1CCc2ccc(OCCCN3CCN(c4ccc(F)c5c4OCC(F)C5)CC3)cc2C1
Cc1cc(C(=O)NC2(c3cccc(F)c3)CCN(CC(=O)N3CCCC3)CC2)cc2cn[nH]c12
NC(=O)C1CCC(NC(=O)C2CCCN2C(=O)C(CC2CCCCC2)NC(=O)C2CCc3ccccc32)CC1
CC(C)CNc1nc(Cl)cn2c(-c3ccc(C(=O)NC4CC4)cc3)cnc12
Cc1cccc(C)c1Sc1ccccc1N
Cc1ccc(C(=O)Nc2ccc(-c3cccc4nc(N)oc34)cc2)cc1Cl
Cc1cc(C)cc(N(C)c2cccc(C(=O)Nc3ccccn3)c2)c1
CS(=O)(=O)N1CCc2c(c(-c3ccc(C#N)cc3)cnc2Oc2cccc(F)c2F)C1
CCCCN(C)Cc1nc(-c2cc(C(F)(F)F)n)oc1-c1cn(C(=O)c2ccccn2)c(=O)n(C)c1F
O=C1N(c2ccncc2)CCCC12CCN(c1cc3nccc(-c4ccccc4)c3s1)CC2
OCCc1c(-c2ccc3cc(O)ccc3c2)ccc2ccccc12
CSc1ccc(-c2cc3c(n2)n(C)c(=O)n3CC(O)CN2CCCC2)cc1
Nc1cc(N2CCN3CC(=O)c4ccccc4CC3C2)ccn1
COc1ccc(C(CO)Nc2ncnc3c2ncn3C2OC(CO)C(O)C2O)cc1Cl
Cc1ccc2c(-c3n[nH]c4ccnc(OC5CCOC(C)(C)C5)c34)ccnc2c1
COc1ccc(-c2cc3c(NC(=O)C4CC4)nc(Nc4ccc(Cl)cc4)nc3s2)cc1
O=Nc1ccc2ccc(-c3ccccc3Oc3ccc(C(F)(F)F)cc3Cl)cc2o1
CS(=O)(=O)c1ccc(-c2cc3c(-c4cccc(-n5ccc6ncn(c7c6=O)ccc-6c6cc(C(F)(F)F)ccc7ccc7F)cc45)n[nH]c3cn2)nc1
C=CCN1CCc2cccc3c2CC1Cc1ccc(OC)cc1-3
NC(=O)Cc1cc(Cl)ccc1Oc1ccc(F)cc1Cl
O=c1c2ccccc2c(Cc2ccccc2)nn1-c1c(Cl)cc(C(F)(F)F)cc1OC1CCNCC1
CC1C(=O)NC(Cc2ccccc2)C(=O)NCCc2ccccc2OCCN1C(=O)c1cccs1
CN(C(=O)C1Cc2ccc3[nH]nc(Cl)c3c2OCC1CO)C1CCCCC1
NCCCCOc1ccc(CC(=O)N2CCc3cc(N4CCCCC4)ncc32)cc1
COC(=O)C1=C(C)N=C(C)C(=C(O)OC)C1c1cccc(OC)c1
COC(=O)c1cccc2c(=O)cc(-c3nc4cc(C(N)=O)ccc4[nH]3)oc12
NC(=O)c1cn(-c2ccc(F)c(C(F)(F)F)c2)c2c1-c1cnc(N2CCOCC2)cc1Cl
CC=CC(=O)N1Cc2ccc3c(N2CCN(Cc4ccc(Br)cc4)CC2)c1
CCC(CC)Cc1c[nH]cn1
Fc1ccc(COCCOOCCCCOC2CCCCOC2)c(C(F)(F)F)c1
N#Cc1ccnc(Cl)c1-c1nc2c(n1C(C1CC1)C1CC1)C(=O)CC2
Cc1nc(-c2nc(C3CCC3)n3cnnc(N4CCOCC4)c23)c2ccc(F)cc2n1
COc1cccc(Oc2cc(NS(=O)(=O)c3ccc(F)c(C(=O)O)c3)cc(C3CCCCC3)c2)c1
CCCC(CN(N)C(=O)C(C(C)(C)C)NC(=O)C(Cc1cccc[n+]1ccc1)NC(=O)C=C(Cl)NC(=O)O)C(=O)O
CC1CC(c2cc(NC(=O)c3cnc(OCC(F)F)cn3)ccc2F)=NN1C(=O)Nc1ccc2[nH]ncc2c1
CN(C)CC1COc2ccccc2C1
Cn1cc(-c2ccc(-c3c4c6c([nH]c3=O)C(=O)NC6(C)C4=O)cc2)cn1
CC(C)=CC(=O)N1CCC(Cn2cc(Cl)cc(=NC3CC4(CCCC(C4)N3)OC(=O)N4)N2)CC1
COc1cc(OC)cc(-c2ccnc(C(=O)CN3CCCC3C)c2)c1
Cn1c(C(=O)C(C)c2ccccc2)nc(C)c1-c1ccc(C(=O)O)cc1
CN1CCN(C2CCc3ccc(-c4cncc(Cc5ccc(Cl)cc5)n4)cc32)CC1
Nc1ncc(-c2cccc(-c3ccccc3Oc3ccccn3)c2)cn1
Nc1nccc(-c2sc3c(c2-c2ccc(CC(=O)N4CCC(N5CCCCCC5)CC4)cc2C3=O)COCCC(F)(F)F)n1
CCCCNC(=O)C1CCCN1C(=O)c1cccc(Nc2ncc(Br)c(Nc3cc(C4CC4)n[nH]3)n2)c1
COc1ccc(Nc2ncc(-c3cn(-c4ccc(-c5ccccc5)cc4)nn3)cc2Br)nc1
COC(=O)c1nc(-c2ccccc2)c(-c2ccc(F)nc2)[nH]1
CC(C)=CCc1ccc(-c2cc(C(=O)O)ccn2)cn1
CN(C)C(=O)c1ccccc1C=CC(=O)c1cc(Cc2ccc(Cl)cc2)c2ccccc2n1
CCC(C)CC(NC(=O)OC(C)(C)C)C(=O)NC(CC(C)C)C(=O)NC(C)c1ncco1
CCC1Cn2ncccc2C(=O)N1CC(=O)N1CCCC1C(=O)NCCCCCN1CCCO1
O=C(O)c1ccccc1Nc1ncc(C(=O)O)c2ccccc12
CC1(C#N)c2ccCC3cc4[nH]ccc4cc2C1C3
C(=CCCC1Cc2ccccc2S1)C([N+](=O)[O-])C(=O)O
CC(C)Oc1cc(-c2cc(F)c(F)cc2OCC(C)(c2ccccc2)NC(=O)C2CC[N+](CCO)C2)nnc1C(F)(F)F
Brc1cccc(Oc2ccccc2Br)c1
OC(=Nc1cnn2ccc(N3CCCC3c3cnc4[nH]c(=O)n(-c5ccc(F)cc5)c4c3)c12)Nc1cccc(Cl)c1
O=S(=O)(c1ccc(O)cc1)n1cc(C2=CCNCC2)c2ccccc21
OC(=NCC3CCc4cccc5c4CCC2(O)C(Cc4ccccn4)C1)c1cccc(Cl)c1F
CC1C=C(C(N)=O)C(c2ccc3cc(-c4cccc(OC(F)F)c4)sc3c2)CC2(CCC2)N1
CCCS(=O)(=O)NCCOc1ccc2[nH]c(-c3cccc(C)c3)nc2c1
CCC(CC)(NC1=NS(=O)(=O)c2ccccc21)c1ccccc1
N=C(N)NCCCC(NC(=O)CN1CCN(S(=O)(=O)CCOc2ccc(Cl)cc2)CC1=O)C(=O)c1nccs1
CC(C)(C)c1nc2cnc3c(c(Nc4ccc(CC=CN(C)C)cc4)cn3)ccc2c(=O)n1-c1ccccc1
Clc1ccc(-c2nc3cc(S(=O)(=O)Cc4c[nH]c5ccccc45)ccc3[nH]2)cc1Cl
CSc1nn2cc(-c3nc4ccccc4s3)nc2s1
Cc1ncc(C)n2nc(CCc3cn4c(n3)-c3ccc(-c4cc5c(c5c4)C(C)NCC5)cc3CC4)nc12
O=C(c1ccccc1)c1cc(-c2cnco2)ccc1O
CCN(CC)Cc1cc(-c2nc3c(C)cc(N4CCN(C)CC4)cc3[nH]2)cc(OC)c1O
CC(=O)N1CCC(n2cc(Nc3ncc4c(n3)N(C3CCC3)CCN(CCCN(C)C)CC4)cn2)CC1
CCCCCCCCCCCCCOCC1OC(COC(=O)N(C)C(=O)c2nc(-c3ccc(Cl)cc3Cl)cs2)C(O)C1O
CCCN(CCC)C(=O)c1ccc(C(O)=NC(Cc2ccccc2)C(O)CNC(C)=O)cc1CN
CCc1ncc(Cc2ccc3cccc(C)n3n2)c2cc(-c3cnn(C)c3)ccc12
N#CC(=CC#N)c1cccc(-n2cc(CSc3ccncc3)nn2)c1
CC1(c2cc3c(cc2C)OC(C)(C)C2CCC32C(=O)O)CCCCC1
NC1CN(c2cccc(-n3ccc4c(-c5cc(Br)c(O)c(Br)c5)cnn4c3=O)c2)CCC1CN1CCOCC1
CNc1ncccc1-c1ccc2ccn(C)c2c1
CC(=O)NCC1CCc2cc(S(C)(=O)=O)sc21
CC(=O)CCCCC(NC(C)=O)C(=O)NC(Cc1c[nH]c2ccccc12)C(=O)O
CC(=COc1ccc(C=Cc2ccccc2)cc1)c1ccccc1
CN(C(=NO)CCC#N)c1ccc2nnc(-c3ccccc3F)n2n1
O=C(c1ccccc1)c1cccc(O)c1O
CCc1ccc(N(C(=O)C2CC2)CC(C)C2C(=O)NO)cc1
CN(C)c1nccc2cc(C(=O)NO)c(O)cc12
Cc1ccn(CCCn2c(O)nc3c(ncc(C4CC4)c3F)n2nc1=O)Cc1ccccc1
CC(C(=O)NCc1ccc(C(=O)O)cn1)N1CCC(C(F)(F)CO)(c2ccc(F)cc2)CC1
CCCCSc1ncc(Nc2c(C)cccc2C)c(OCc2ccccc2)n1
CC(C)n1c(CN2C(=O)COc3cc(C#N)ccc32)cc(-c2cccc(F)n2)cc1C(F)(F)F
N=C(O)c1cc(=NC(CO=N2CCOCC2)c2ncc(C(O)=Nc3ccccc3)OC2)cc(F)cc1O
O=C(O)c1ccc(CCn2cc(Cc3ccncc3)c3ccccc32)cc1
Cc1ccncc1-c1ccc2cc1OCC=C2=NNc1ccc2c[nH]cc2c1
CCS(=O)(=O)N1CCC(c2cc(-c3cc(-c4ccc(OC(F)(F)F)cc4)nn3-c3ccc(F)cc3)c(F)cn2)CC1
CC1(C)CCc2c(-c3ccccc3)ccc(F)c2O1
Cc1cc(-c2nc(-c3ccc(Cl)c(C)c3)c(CN(C)C)s2)ccn1
CC1=C(C(=O)c2ccccc2CC(=O)CC2CC2[N+](C)(Cc3ccccc3)CCC2)C(c2ccc(Br)cc2)=NSC1
CCCCNC(=O)c1ccc(C(=O)OC)c(NC(=N)OC)c1
c1ccc(-c2nc(C3CCC(N4CCCC4)CC3)nn2-c2ccc3ccccc3c2)cc1
Cc1cccc(Cl)c1NC(=O)c1ccc(-c2ccccc2)o1
CCOC(=O)c1cnc2ccc(-c3cc(Cl)c(O)c(Cl)c3)cn12
c1cncc(-c2cc3nc(-c4ccncc4)[nH]c3cc2CC2CCC2)c1
CCCCCCCCCCCC=C1CC(CO)(COC(=O)c2ccccc2)OC1=O
Cc1ncnc(N2CCC3(CCN(Cc4ccc(C(F)(F)F)cc4)CC3)C2=O)n1
c1ccc(COc2ccc(-c3scn4c3CCCN4)cc2C2CC2)nc1
Cc1cccc(NC2CN(c3cccc(Cl)c3)C2)c1
O=c1cc(-c2ccc(O)c(O)c2)oc2ccccc12
Cc1ccc(NC2CCC(NC(=O)c3ccc(C(F)(F)F)cc3)CC2)nc1
COc1ccc(Nc2ncc(C(F)(F)F)cc2-c2nc(C)nc(N)n2)cn1
O=C(c1ccc(F)cc1)C1CCN(C2CCN(Cc3ccc(F)c(F)c3)CC2)CC1
CCCCCCCN1CCc2c(-c3nc(C)n[nH]3)[nH]c3nccn3c2C1
CCc1cc(-c2noc(-c3cc(OC)c(OC)c(C4OC(C)O(C)C(=O)N4O)c3)n2)cc(C)c1OCC(O)=NCCF
Cc1ncc(-c2ccc(N3CCC(NO)CC3)nn2)cc1C(F)(F)F
Cc1cncc2[nH]cc(S(=O)(=O)c3cccc4c(Nc5cccc(C(F)(F)F)n5)cccc34)c12
COc1cc(C(C)C)c(F)cc1-c1ccc(C(CC(=O)O)c2ncc(C)s2)c(C#N)c1
Cc1cccc(-c2ccccc2S(=O)(=O)Nc2ccc(S(N)(=O)=O)cc2)c1
Cn1ccc2cc3c(cc21)C(=NO)CCC3
Cn1cc(-c2ccc(CCC(=O)Nc3ccc4c(c3)CN(C(=O)N3CC3)CC4)cc2)cn1
Cc1cc(OCC(F)(F)F)cnc1C(=O)Nc1cnc(C2(C)CC(C(F)(F)F)O(F)C(N)C2)cn1
CCCCCCC1(c2cc(OC)n(-c3onc(NCCN)c3Cl)c2C)CCC1
Oc1cc(C=C2C3CCNCC3C2)c2c(c1)CCC(C(=O)O)O2
CC(OCC1OC(NS(=O)(=O)N(C)C)CCC1(O)c1ccc(Cl)c(Cl)c1)c1ccc(Cl)cc1
Cc1cc(CC(C)C)cc(S(=O)(=O)N2CCCCC2(C)C(=O)NC2C3CC5C(C6CC(C3)O5)CC3C2)c1
CCC1CCCCC(N2CCC3(CC2)CCN(S(=O)(=O)c2ncc(F)cc2Cl)c2ccc3ccccc3c2)C1
O=S(=O)(c1ccccc1)c1sc2ncccc2c1-c1ccc(F)cc1
CC(C)N(C(=O)Cc1ccc(C(F)(F)F)cc1)C1CCNCC1
N#CC1CCC(CNc2nccc(C(N)=O)c2O)(c2ccc(F)cc2)OC1
COc1cc(C(=N)N)ccc1Oc1cc(OC)ccc1C(=O)NC1CCC(O)CC1
COC(C)(C)Cn1cc(-c2cnc(Nc3cc(Cc4ccccc4)c4ncn(C)c34)o2)cn1
CC1COCCN1c1nc2ccc(-c3ccccc3OC(F)(F)F)nc2n2cncc12
CC(C)N1CCC(C(=O)NO)(S(=O)(=O)c2ccc(Oc3ccc(OC(F)(F)F)cc3)cc2)CC1
Cc1ccc2c(NC3CCCCC3)n[nH]c2c1
Cc1ccc(-c2nn(C)cc2-c2cc(C)cc(OC3CN(C)C3)c2)cc1
C=CC(=O)Nc1cccc(Oc2ncc(C(=O)Nc3ccc(C4(N)CCC4)cc3)cn2)c1
CC(C)(C)CNC(=O)c1ccccc1NC(=O)c1nc(C#N)cn1Cc1ccccc1
Cc1cc(-c2n[nH]c3cc(NC(=O)NCc4ccc(C#N)cc4)ncc23)ccn1
CC1OC(SCC(C)(CC)C(=O)Nc2ccc(S(N)(=O)=O)cc2)C(O)C1O
COc1cccc2c1ncc1c(=O)n(-c3cccc(Cl)c3)c(=O)n(C3CCNCC3)c12
CCc1nc(SC)c(Cl)s1nc(NCc2cccnc2)n1
Cn1nc(-c2ccc(F)cc2)c(-c2ccc3nc(NC(=O)c4cccc(OC(F)(F)F)c4)cn3n2)c1N1CCN(CCN(C)C)CC1
Cc1ncccc1-c1cc(C)c2c(n1)ncn2C(COCCc1ccccc1)Nc1cccc(Cl)c1
O=C(Nc1ccc(Oc2cccc3[nH]nc(OC4CNCC4O)c23)cc1)Nc1cc(Cl)ccc1Cl
COc1ccc2c(NC3CC3)nc(Nc3ccccc3C(C)C)nc2c1
CC(=O)NC(C(=O)N1CCCC1C(=O)NC(Cc1ccccc1)C(=O)NC(C=CC(=O)O)C(C)C)C(C)C
CC(C)c1nn(-c2ccc(C3(N)CCC3)cc2)c2ncc(-n3cnc(-c4cnn(C)c4)c3)cc12
COCCCCn1c(=O)c(C2=NS(=O)(=O)c3ccccc3N2)c(O)c(=O)c2ccccc21
CC(O)C1=C(C(=O)OC)C(c2cccc(C)c2)N(C(=O)Nc2ccc(-c3ccccc3OC(F)(F)F)cc2)C1
CC12CN(C(=O)c3ccco3)C(C)C(C=CC#N)OC12
CN1CCN(c2ncnc3c2c2cnn3Cc2ccccc2-3)CC1
COc1ccc(Cn2c(N3CCC(N(C)C)CC3)nc3ccc4nc(c23)CS(C)(=O)=O)cc1
Cc1ccc(S(=O)(=O)N(Cc2ccc(N3CCN(C)CC3)cc2)c2cccc(O)c2)cc1
CN1CCN(C2CCC(c3ccc(N4CCc5nc6c(c5C4)OCCC6)cc32)C(=O)O)CC1
COc1cc2ncnc(N3CCN(C)C(C)C3)c2cc1OC
Cc1cccc2c1N(C(=O)CSc1ccccc1)S(=O)(=O)CC2
CCN1c2ncc(CCN(C)C)cc2N(c2ccc(OC)c(OC)c2)S(=O)(=O)c2ccc(C)cc21
CN(C)CCCNc1nc(-c2cccc(Cl)c2)cc2ncn(C)c(=O)c12
NC(=O)c1cncc(F)c1-c1ccc2c(c1)CC[nH]c1ccc(Cl)cc1-2
CC1(N2CCC(n3nc(-c4cccc(OC(F)(F)F)c4)c(-c4cncc(C(F)(F)F)c4)c4cc(Cl)ccc43)CC2)CCSCC1
CC(C)C(CN(C)C)N(Cc1ccc(Cl)cc1)C1CCc2ccc(Br)cc2C1
CCC(C)C(N)C(=O)NCc1cccc(F)c1C(F)(F)F
CC(CN1CC=C(c2c[nH]c3ccccc23)CC1)NC(=O)c1ccc2[nH]c(-c3cccc(C(F)(F)F)c3)cc2c1
CCCCCOc1c(C)cccc1-c1ccc(NS(C)(=O)=O)cc1
CC(O)=NC1CC(C)N(C(=O)Cn2ncc3ccc(O)cc32)C1C(=O)NCCN1CCC(O)C1
O=C(Cc1ncn(-c2cccc(Cl)c2Cl)c1-c1ccc(Cl)cc1)NC1CN=C1
Cc1ccc(CN2CCC(N3CCN(c4cccc4Cl)CC3)C2=O)cc1
CCCCCCOc1cc(CCC(C)C)cc(C(=O)NC(CC(=O)O)C(=O)NCc2ccccc2)c1
CCCCCCCCCCCCCCOC(=O)c1ncc(-c2ccccn2)o1
CCC1(O)C(=O)OCc2c1cc1n(c2=O)Cc2c1ccc-2[nH]c1cccc1Cc1ccccc1
CC(=O)c1c(Nc2ccc(I)cc2F)c(=O)n(-c2ccccc2)n1C
COc1cc(C(=O)N2CCC23CCN(Cc2cc4c(cc2C)C(=O)CO4)C3)cc(OC)c1C
Cc1cc(C2CCC2)cc(-c2nnc(C)s2)c1C(=O)N1CC(c2ccc(C#N)cc2)C1
CN1CC(C(=O)N(c2cccc(F)c2)c2ccccc2)=C(c2ccccc2)c2ccccc21
CCOC(=O)NC1CCC(NS(=O)(=O)c2ccccc2C)C1
O=C(NO)c1ccc(Cl)cc1Nc1nc(Nc2cccc(N3CCNCC3)c2)ncc1Cl
CCCCCOc1ccc(C(=O)Cn2ccc(OC(F)(F)F)cc2=O)cc1
Cc1cc(C(=O)Nc2ccc(N3CCOCC3)c(Cl)c2)n(CC(=O)NCc2ccccc2)n1
Cc1cc(NS(=O)(=O)c2ccc(-c3cccc(CN(C)C)c3)cc2)n(-c2ccc(C(=N)N)cc2)n1
O=C(O)CCCCCN1C(=O)C(=Cc2cccc(OCCCc3ccc(Cl)cc3)c2)SC1=S
COc1cnc2c(cnn2CCN(CC(C)C)CCc2ccccc2)c1
CC(C)(C)OC(=O)NCc1cccc(Nc2ncc(C(N)=O)c(Nc3cccc(Cl)c3)n2)c1
Clc1ccc(-c2nc(N3CC4CCNCC4C3)c3ccccc3n2)cc1Cl
Cn1cc2c(cc1=O)CCN(C(=O)c1ccc(-c3c(Cl)cccc3Cl)o1)C2
Cc1ccc(S(=O)(=O)Nc2ccc(F)cc2F)cn1
CCC(NC(=O)C1C(C(=O)Nc2c(Cl)nccn2)C2C=CC1C21CC1)c1cnccn1
NCCCCCCCN(CC=C(c1ccccc1)c1ccccc1)C1CCCCC1
O=C1CN=C(n2cnc(C3CC3)c2)C=C2c3cccc(-c4cc(F)c(F)cn4)c3CCN12
CC(=O)c1ccc2[nH]cc(CC(=O)OCC)c2n1
Clc1ccc(Nc2nccc(-n3cncn3)n2)cc1
Cc1cccc(-c2nc(NC(=O)C3CNC(=O)C3)sc2-c2ccccc2)c1
Cc1nc(N)ccc1CNC(=O)Cn1c(O)nc(Nc2ccccc2)c(=O)n1C
Cc1cccc(C)c1-c1c[nH]c2ncnc(Nc3cccc4c(Cl)nsc34)c12
Sc1nc(-c2ccco2)nc2sc(CN3CCOCC3)c12
CCCC(NC(=O)c1ccc2[nH]nc(-c3ccn(C)c3)c2c1)c1ccccc1
CC(=O)NC(C)c1ccc(-n2c(C(C)C)nc3cnc(C4CCCCN4C(=O)CO)cn32)cc1
CCCCCCCCCOC(=O)C(C(=O)Nc1c(C(C)C)cccc1C)NC(=O)C(CC)N1CCN(CC2CCCCC2)CC1=O
O=C1OC2(CCC(c3nc4cc(-c5cn[nH]n5)ccc4[nH]3)CC2)c2cnccc21
C=CC(=O)Nc1ccccc1CCc1c[nH]cn1
Cc1ccc(NC(=O)CSc2nc(C)cs2)cc1Cl
COc1cc(C=C2SC(=S)N(CC(=O)O)C2=O)ccc1OCC1CCCCC1
OC(=NC1CCN(Cc2cn(-c3cccc(Cl)c3)c3ccccc23)C1)N1CCCC1
CCN(CC)Cc1ccc(CNC(=O)c2cc(-c3cccc(C(=O)O)c3)ccc2NS(=O)(=O)c2cc(C)cc(C)c2)cc1
O=C(O)COc1ccc(SCc2ccccc2F)cc1O
CC(C)(C)c1c(N(CC(C)C)S(=O)(=O)c2ccc(Cl)cc2)ncc(C(C)(C)C)c1O
COc1cc(C#N)cc(-c2ccc(C(=O)NCC(c3ccccc3)c3ccc4[nH]c(N)cc4c3)cc2)c1
CC(C)N1CCC(c2ccc3c(c2)Cc2c(-c4ccc(O)c(C#N)c4)n[nH]c2-3)CC1
CC(C)(C)Sc1c(CC(Cc2ccc(-c3ccccc3)[nH]2)C(=O)O)c(C(=O)O)n(CCc2ccc3ccccc3n2)n1C
CN1CCCN(CCc2c[nH]c3ccccc23)CC1
COc1ccc(C=NNc2nc(C)n(-c3ccccc3)c(=O)c2CO)cc1
CN1CCN(CCN2C(=O)N(c3cccc(C(=O)OCC(F)(F)F)c3)C(=O)c3ccccc32)CC1
Cc1cccc(C#Cc2cccc(COc3ccc(-c4ccc(C(F)(F)F)cc4)cn3)c2)n1
COc1ccc(F)cc1C(=O)NC1CCN(C2CCN(C3CCCCC3)CC2)CC1
Cc1cccc(-c2cccc(Cc3c(C4CCN(CC5(C)COC(=O)N5)c5cccnc54)[nH]c3C(=O)O)c2)c1
COC(=O)c1ccc(OC)c(-c2cc3cc(C)ccc3o2)c1
Cc1cnc(N2CCN(CC3CC3)C2=O)n(C)c1=NCc1ccc(C(F)(F)F)cc1
O=C(NCCO)c1n[nH]c(=Nc2cccc(Br)c2)c1
COc1ccc(CCNCCOc2ccc(Oc3ncnc4c(C(N)=O)cccc34)cc2)cn1
COc1ccc2c(c1)CCC2O2CCCOCc1ccc(OCCN2CCCCC2)o1
Cc1nc2cc(S(=O)(=O)c3ccc(Cl)cn3)cc(Cl)n2c1-c1cccc(Br)c1
O=S(=O)(Cc1ccccc1)c1ccc(Oc2ccc(C(F)(F)F)cc2O)nn1
NC(=O)c1ccc2[nH]c(-c3ccc(-c4ccccc4)cc3)nc2c1
CC(C)(CCCN1C(=O)c2ccccc2C1=O)c1ccccc1
CCOC(=O)Nc1ccc(OCCN2C(=O)N(Cc3ccc(O)c(F)c3)C(Cc3ccccc3)C2c2ccccc2)cc1
CC(O)(c1ccccc1)c1cc2ccnc(N=c3cccc(N4CCN(c5noc(-c6ccccc6)n5)CC4)cc3O)c2[nH]1
CCCn1c(=O)c2[nH]c(-c3ccc(OCC(=O)O)cc3)cc2n(CC)c1=O
CCCCCCCC=CCC=CCC=CCC=CCCCCCC=NOCC1(CO)OC(C)C(=O)O1
CC1CN(c2cccc(F)c2CCC(=O)N2CCC3(CC2)OC(c2ccc(Cl)c(Cl)c2)c2ccc(F)cc26)CC(C(=O)O)O1
COc1ccc(CN2C(=O)N(Cc3ccc4[nH]cc(CC(N)=O)c4c3)C(Cc3ccccc3)C(O)C(O)C2Cc2ccccc2)cc1
CC(C)c1c(C(=O)NCc2ccc(Oc3cccnc3)c(Cl)c2)[nH]c(=O)n1C1CCCCC1
COc1ccc(S(=O)(=O)c2ccc(C3(C(=O)NO)CCN(C(=O)NC45CC6CC(CC(C6)C4)C5)C3)cc2)cc1Cl
CC(=O)OCCOCCOCCCCCCCCCCOc1ccc(=O)cc(C(=O)N2CCCCCC2)c1
Fc1ccc(-c2nc(N3CCN4CCC3CCC4)c3occc3n2)cc1
CN1CCC2(C=CCN3CCC(Oc4ccc(F)c(C(N)=O)c4)CC3)CN=C1N2
CC1Cc2c3cc4c(c(N)c3cc3c2OCCCCN3C(=O)C2CC3)OC1(C)C
O=C(O)COc1ccc(-c2cc(-c3ccc4cn(CC(=O)O)c(=O)n4c3)ccc2Cl)cc1Cl
O=C(O)CCNC(=O)c1ccc(-c2ccc(-c3cccc(OC(F)(F)F)c3)cc2)cc1
Fc1ccc(-c2cnc(Nc3cccc(CN4CC(O)C(O)C4)c3)cn2)cc1
Cc1nnc(-c2ccc3c(c2)CCN3C(=N)N)o1
N#Cc1ccc(F)cc1C(=O)Nc1ccc(CCC2CCC(N(CO)Cc3ccncc3)C2)cc1
O=C1NC(=O)C(c2cn(Cc3ccccc3)c3cc(Cl)ccc3c2=O)N1
CC(Oc1cc(-c2cnc3n2CCCN3)cnc1N)c1c(C)nn(-c2cccc(C(F)(F)F)c2)c1C
N=C(N)NS(=O)(=O)c1ccc(-c2ccc(C(F)(F)F)cc2)cc1
Cc1nc(C)c(-c2c[nH]c(=O)c(NS(=O)(=O)c3ccc(F)cc3)c2)s1
Cc1nc2cccc(-c3cc4c([nH]3)C3(N=C(O)C4CCCO4)CN=C4O)c2oc1=O
CCOC(=O)C1(Cc2cccc(OC)c2)CCN(C(=O)C(C)c2ccc(F)cc2)CC1
CC1(C)C2CCC1(CS(=O)(=O)N1CCC3(CCc4ccccc43)CC1)C(NC(=O)NCc1ccccc1)C2
CC(C)(C)c1ccc(CCCCCCC(=O)NCc2cc(F)c(F)c(F)c2)cc1
CC(C)c1cc(C#CC23CN4C(CC4C2C5)C(OC2OC4)C3F)ccc1C(N)=O
Cc1cccc(NC(=O)NCC(c2cccc(F)c2)N2CCN(Cc3ccc4c(c3)CC(=O)N4)CC2)c1
CCc1ncnc(-c2ccc(C3CCN(Cc4ccc(-c5nc6ccc(C)nc6cc5-c5ccccc5)cc4)CC3)c(C)c2)c1CO
Cc1cc(-c2cc(NC(=O)C(N)Cc3ccc(Br)cc3)[nH]n2)n[nH]c1=O
Cc1nc2cc(-n3ncc(C(=O)c4cc5ccc(Br)cc5[nH]4)c3N)ccc2[nH]1
O=C(CCN1CCOCC1)Nc1nc2ccc(-c3ccccc3F)cc2s1
CS(=O)(=O)Nc1ccccc1-c1ccc(-c2cc3ccccc3o2)c(F)c1
COc1cc(C(=O)N2CCC3(CC2)Cc2cnccc23)cc(-n2nccn2)c1F
CCCCCCC(=O)N1CCCC1Cn1nc(-c2ccc(C)cc2)cc1-c1ccc(C(=O)OC)cc1
O=C(CCc1nc(O)c2cc(Cl)sc2n1)NCc1cc(Br)cc(C(F)(F)F)c1
C=CCN1CCOC(COc2ncc(C3CC3)cc2C(=O)NC(C)c2cnn[nH]2)CC1
CC(C)(C)c1nc2c(C(F)(F)F)cccc2n2c(-c2ccc(Cl)cc2Cl)nn12
O=C(O)Cn1c(=O)c(=O)nc(SCc2ccc3cccnc3c2)[nH]1
CC1CN(c2ncccc2C(F)(F)F)CCCN1C(=O)N1CCC(c2ccccc2)C1
COc1ccccc1Oc1ccc(Br)cn1
COC(=O)C1=CC=CC2C(C1)OC1C(=O)N(CCc3cc(F)ccc3F)C(=O)C1Cc1ccc(-c3cccc(F)c3)cc1S2
CCN(CC(O)(CN(C)C)C(=O)c1cc(C(F)(F)F)cc(C(F)(F)F)c1)C(C)c1ncnn1C
COc1cc(CNCc2cccs2)ccc1C1=NCCN1
Cc1ccc(C2CC3CCC(O)(C3)C2C(C)C(F)F)cc1F
CC(C)(C)c1cc(-c2nnc(C(N)=O)o2)n2ccc(NC(=O)c3ccc(-c4ccccn4)cn3)cc12
CCc1ncc(C(=O)N2CC(Oc3ccc(CN(C)C)cc3)C2)cn1
Cn1c(Nc2c(Cl)ccc(NC(=O)C(C)(C)C)c2F)nc2cc(C(=O)Nc3cccc(F)c3)c(C#N)cc21
O=C(NCC(c1ccccc1)c1ccc(Cl)cc1)N1CCC(N2CCCC2)CC1
CCOc1cc(N)nc(N(CC)c2cccc(-c3ccc(CN4CCC(c5c[nH]c6ccccc56)CC4)cc3)c2)n1
c1cc(CCCN(C2CC2c2cc[nH]c2)C2CC2)ccn1
COc1cccc(CCC2(O)CCN3CCC2C3)c1
COCc1cccc2c1-c1ccc3c(c1C(C)c1ccccc1[nH]1)C(=O)C(=O)NC3=O
COc1cc(OC)cc(N(CC2CCCC2)c2ccc3ncc(-c4cnn(C)c4)nc3c2)c1
COCC(=O)NC1CCC(CCN2CCC(c3ccc(Cl)cc3)CC2)CC1
O=C(Nc1ccc(Cl)cc1)C1CCCN1C(=O)C1CCc2ccccc2C1
CC(C)(C)OC(=O)NS(=O)(=O)c1ccccc1-c1ccc(-c2cnc(N)nc2)c(F)c1
CNc1nc(-c2ccc(N(C)C)cc2)cc2ncn(C)c(=O)c12
N#Cc1n[nH]cc1-c1cc(Cl)cc(-c2cnc3[nH]ccc3c2)c1
C=C(C)COCCOC1CC(CO)Nc2ncnc(Nc3cncc(F)c3)c21
COCC(=O)N1CCC(Oc2ccc(NC(=N)N)cc2)CC1
NCCCc1cc(-c2ccc(C(N)=O)cc2)c2sccc2c1
CC(C)(C)c1ccc(NC(=O)c2nc3ccccc3c(=O)[nH]2)cc1
NC=NCCCCCOc1ccc(N2Cc3oc4c(c4c(c43=O)NC3=CCN=C(O)CC4CC(=O)O)C3=CCNC3=C2)cc1
N(C(=O)C(NC(=O)c1cc(-c2ccc(Cl)cc2)[nH]c(=O)c1)c1ccccc1F)C1CC1
O=C(CCCCCN1CCC(c2ccccc2)CC1)Nc1ccccc1O
CCCCCC(NC(=O)C1CCCN1C(=O)c1nc3ccccc3nc2n1C1CCCCC1)C(=O)C(F)(F)F
NCCOc1ccc(-c2cc(C3CCOCC3)cc(C(=O)Nc3ccc(C(F)(F)F)cc3)c2O)cc1
CN=c1[nH]ccnc1C(=O)c1c(Cl)cncc1Cl
O=S1(=O)c2cccc3ccccC3c2OCC12CCN(CC1CC1)CC2
Cn1cc(-c2ccc(CS(=O)(=O)NC3(c4ccc(S(C)(=O)=O)cc4)COC(=N)N3)cc2)cc(NC(C)(C)C)c1Cl
CC(C)(C(=O)NCC#N)c1cncc(-c2ccn3ncnc3c2)c1
CCc1ccc(-c2ccc3c(c2)CN(C(C(C)C)c2ccccc2)CCC3)c(Cl)c1
Cc1nn(Cc2ccc(-c3nc4cc(F)cc(F)c4[nH]3)cc2)c(C)c1C(=O)O
NS(=O)(=O)c1ccccc1NS(=O)(=O)C=Cc1ccc(O)cc1S(N)(=O)=O
O=C(CNC1(O)CCCCC1)NN1CCC(Oc2ccc(C(F)(F)F)cn2)CC1
CCN(CC)c1nc2c(c(=Nc3cccc(C(F)(F)F)c3)[nH]1)CCN(c1ncccc1C(F)(F)F)C2=O
CC(C)CC1(C)CCc2cccc(OCCCN3CCC4(CC3)OCc3ccccc34)c2O1
Cc1ccc(C(=O)Nc2ccc(OC(F)(F)F)cc2)cc1Nc1ncnc2cnc(N3CCN(C)CC3)nc12
CN(C)c1ccc(-c2ccc(Cn3ccnc3)c(SCC(=O)O)c2)cc1Cl
N#CC1CCCN1C(=O)CNC12CC3CC(CC(C3)C1)C2
NC(=O)C1=C(c2ccccc2)SCS2=NCCN12
Cc1ccc(S(=O)(=O)N(Cc2ccccc2)C2CCN(C3CCCCCC3)CC2)cc1Cl
Cc1nc(C2CCCCC2)cc(-n2nnc3cc(C(=O)O)cnc32)n1C1CCC(O)CC1
Nc1ncnc(N2CCN(C(=O)CCc3ccccc3)CC2)c1I
CC(C)c1ccc(Cn2ccc(-c3cccc(C(=O)O)c3)n2)cc1
COc1ccc(-c2cc(O)cc3c2OC(C(C)=O)C(N(C)C)C3C)cc1
NC1=NC(CF)(c2ccccc2)CO1
CC(C)(C)CC(NC(=O)OCc1ccccc1)C(=O)Nc1ccccc1
Nc1ncc(-c2ccc(-c3ccccc3)cc2)c2sccc12
CC(=O)c1cnn2cc(-n3cnc(NC)c3)nc1-2
CC1(C)CCN(C(=O)C2CCCCC2NC(=O)c2c[nH]c3cc(Cl)ccc23)CC1
CCCCN(C)c1cc(C)nc2c(-c3ccc(Cl)cc3Cl)nn(CC)c12
COCc1cc(C)cc(OC)c1-c1cc(Cl)cc(COc2ccc3c(c2)OCCO3)c1
Nc1nc(C(=O)NCc2ccc(F)cc2)c2ccccn12
CC(C)Oc1ccc(-c2ccc(-c3cnc(N)c4c3ccn4CCN(CCO)C)c(F)c2)cc1Cl
N#CCc1ccc(-n2nncc2-c2cccc(Cl)c2)nc1
Cc1ccccc1-c1cnc(N)c(C(=O)NCCCO)c1
CN1CCC(c2ccc(-c3nc4cCcnc4c(=O)c4ccccc43)cc2)C1
CC(C)(C)N=C(O)N1C(=O)N(c2cccc(C(O)(C(F)(F)F)C(F)(F)F)c2)C2=C(C(=O)CC2)C1c1ccc(Cl)cc1Cl
Cc1[nH]cnc1C1CCN(c2nc(N3CCCC3CO)c3ncn(C)c3n2)CC1
CCN(CC)C(=O)c1cnc(Oc2ccccc2)nc1NCc1ccc(C)cc1
CC(C)(C)C(=S)NN1C(=O)C(NC(=O)c2ccc(OCc3ccccc3)cc2)(c2cccc([N+](=O)[O-])c2)=C(c2ccccc2)C1=O
Cc1nn(C2CCOCC2)c2sc(C(=O)Nc3ccc(C(=O)O)cc3)cc12
O=C(Nc1ccccc1)c1cc(OCCCc2ccccc2)ccc1OCc1ccc(F)cc1
COc1ccccc1C=CC(=O)c1cc(CC(N)=O)c2ccc(N3C(=O)C4Cc5ccccc5C43)cc2n1
O=C(NCC1Cc2ccc(F)cc2CN1C(=O)C1CCCN1C(=O)OCc1ccccc1)c1ccc(-c2ccc(F)cc2)cc1
COc1cc(OC)cc(N(CC2CC2)c2ccc3ncc(-c4cnn(C)c4)nc3c2)c1
COC1N=C(c2ccc(F)c(F)c2)SCN(C)C1c1ccc(F)cc1
CC(C)Oc1ccc(-c2nc(-c3cccc4c3CC(=O)O4)no2)cc1C#N
CC(c1ccc(Cl)cc1)N1C(=O)OC(Cc2ccc3ccsc3c2)(C2CCCC2)C1=O
CC1(C)C2CC3OB(C1)C2CSC3(C)C(CCCCCc1cccc(C#N)c1)O3
N=c1nc(Nc2ccc(OCc3ccc(F)cc3)cn2)c(Cl)[nH]1
CCCCOC(Cc1ccc(OC)c(OCC[1=O)c1ccc(OCC)c1)C(=O)O
CCn1c(CN2C(=O)C(C(=O)O)CC2c2ccccc2)nc2ccccc21
CC(=O)c1cnn(CC(=O)N2C(C(=O)O)CC3C4CC3CC42)c1Cc1ccc(OCc2ccncc2)cc1
C=CC(O)=Nc1cccc(-c2cnc3[nH]cc(C)c3c2)c1
CN(C)S(=O)(=O)c1c(Cl)cc(NCc2ccc(-c3ncccn3)cc2)cc1Cl
N#Cc1c(C(=O)NCCNC(=O)OCc2ccccc2)nn(-c2cccc(OCC(=O)O)c2)c1-c1ccccc1
CC12CCc3cnn(-c4ccc(F)cc4)c3C=C1C(=O)c1ccc(F)cc1C(c1ccccc1)CC2=O
CC(C)(C(=O)O)c1ccc(-c2noc(-c3ccc4c(c3)CCN4C(=O)C(C)(C)C)n2)cc1
Cc1cc(C)c(-n2c3c(c4ccccc42)CCN(Cc2ccc(C(=O)N(C)C)cc2)C3Cc2ccccc2)cc1
CC(C)N1OC2(Nc3cc(S(=O)(=O)c4cccc(F)c4F)ncc32)Sc2ccccc21
CC(=N)N1CCc2c(c(-c3ccc(Cl)cc3)nn2CCCN2CCCC2)C1
COc1cc(-c2nc3ccccc3n2CC(=O)NCc2ccc(C(N)=O)cc2)ccc1Oc1ccccc1
CN(CCN1C(=O)Cc2cccc(c(Cl)c21)C1CCCC1)CC1CCCCC1
O=C(NC(Cc1ccc(Cl)cc1)c1non1CCCCc1ccc(Cl)cc1)c1ccc(N2CCCCC2)cc1
NC(C(=O)N1CCN(c2ccc(F)c(F)c2)CC1)C1CCS(=O)(=O)C1
CN1CCC(COc2ccncc2CCN2CCN(S(=O)(=O)c3c(Cl)cccc3Cl)CC2)C1
Nc1ncc(-c2cc(Br)c(Br)cc2Oc2cc(F)c(S(=O)(=O)N=c3sc[nH]3)cc2F)nc1C(F)(F)F
CCC(=O)c1cnc2ccc(-c3ccc(OC4CCCC4)c(Cl)c3)cc2c1Nc1ccc(N2CCN(C)CC2)nc1
Cc1nc(-c2ccccc2)nc2c1OCCC2NC(=O)Nc1ccccc1
CN(C)c1ccc(Cl)c(Cl)c1CNC(=O)CN1CCN(c2ccccc2C#N)CC1
O=C(NO)c1cnc(NC(=O)c2ccc(Br)cc2)nc1
CC1CCCN1CCc1cc2cccc(-c3cccc(N4CCc5ccc([N+](=O)[O-])cc55)c4)c2nc1F
COc1cccc(C2CN(C(=O)c3ccc(C)[n+]([O-])c3)CCC2C)c1
CN(C)c1ccc(N2C(=O)C(=O)C(C(=O)O)c3ccccc32)cc1
CCCSc1nc(NC2CCCCC2)cc(C)n1
COc1ccccc1C=CC(=O)NCCCc1ccc2c(c1)CCO2
COc1ncc(-c2ccc3[nH]nc(-c4cnn(C)c4)c3c2)cc1OC
O=C(NN=Cc1cc[nH]c2ccccc12)c1cc(Cl)ccc1C1CCCN1C(=O)C=Cc1ccccc1
CNc1ccc(-c2ccc3c(N4CCOCC4C)nc(N4CCOCC4C)nc3n2)cc1C(N)=NO
N#Cc1cc(-c2ccnc(Nc3ccc(CN4CCNCC4)nc3)n2)ccc1N1CCC(N2CCCC2)C1
CS(=O)(=O)N1CC2(CCN(C(=O)Nc3ccc(Oc4cccc(C(F)(F)F)c4)cc3)CC2)c2ccccc21
Oc1cccc(CNC2=NC(Cc3ccccc3)CS2)c1
CC1CC(O)=Nc2ccccc21
CC(C)(C)c1ccc(-c2nc3c(N4CC5CC4CC5)nc(C(N)=O)cc3[nH]2)cc1
COC(C(=O)N1CCC(c2c[nH]cn2)CC1C(=O)NC1(C#N)CC1)B1CCC(C)(C)CC1
O=C(c1ccc(N2C(=O)c3cccc(N4C(=O)C5CC5C4(C(=O)O)C(F)(F)F)c3C2=O)cc1)c1cc2cccc(Cl)c2[nH]1
CC(C)C(NC(=O)CNC(=O)c1ccccc1S(N)(=O)=O)C(=O)N1CCC(C(=O)O)CC1
NC(c1ccc(Cl)c(Cl)c1)c1ccccc1
c1cnc2[nH]cc(-c3cc(NNC4CCCC4)nc4scc(-c5ccc(F)cc5)c34)c2c1
Cc1cc2nc(-c3ccc(N(C)C)cc3)c(NC3CCC(C)(N=C(O)CC(N)=O)CC3)nc2c(C)c1C
CC1CC2CSC(=N)NC2(c2nc(NC(=O)c3ccnc4ccccc34)cs2)CO1
C=C(C)COc1cccc2c3c1OC1=CC=C4CN(CC4)C(=C)CC312
CN1CCN(c2nc(-c3ccncc3)c3cnccc3n2)CC1
Cn1nc(C(F)(F)F)c(Cl)c1-c1cnc(Nc2ccccc2C(N)=O)c(N)c1
CNC(=O)c1ccccc1-c1ccc(N2CCc3c(Cl)ccc(C#N)c3C2)nc1
O=C(Cn1cc(COc2cccc3[nH]ccc23)cn1)c1ccccc1
CC1CN(Cc2ccc(Cl)cc2)CCC12CCN(C1(C#N)CCC1)CC2
COc1ccc(N(Cc2ccccc2[N+](=O)[O-])C(=S)Nc2ccc(C)cn2)cc1
COc1ccnc(-c2ccc(C3(CNC(C)=O)CC4C5CCC(C5)C4C4)c(Cl)c2)c1
O=C(O)CCCCc1ccc(OCc2ccccc2)cc1
COc1ccc(C(=O)Nc2ccc(OC)cc2)cc1-c1ccnc2ccc(N3CCN(C)CC3)nc12
COc1ccc(CC(=O)NCCN2CCC(c3cccc4c3OCO4)CC2)c(OC)c1
CC1COCCN1c1nc(C2=C(c3cn(CC(F)(F)F)c4ccccc34)C(c3ccc(F)cc3)SC2)[nH]n1
CCSCCC1OC(n2cc3ccccc32)C(O)C(O)C1O
COc1ccc(-c2cnc(N3CCN4CCCCC4C3)nc2C2CC2)c(F)c1
Cc1cccc(S(=O)(=O)NCCN(C)C)c1
Cc1cccc(OC2N=C(c3ccccc3)c3cccnc3N(Cc3ccc(F)cc3)C2=O)c1
OCCOc1cc(Oc2ccccc2)ccc1C(=O)Nc1ccc(C(F)(F)F)cc1
Cc1cccc(Cl)c1C(=O)NC(C)(C)c1cc(C(=O)NS(C)(=O)=O)c(F)c(F)c1F
O=C(NC1CCC(O)CC1)c1cc(-c2ccccn2)ccc1F
OC(=Nc1cnc2ccc(Oc3ccnc(N=C(O)C4CC4(F)F)c3)cc2c1N1CCC(O)C1)C1CC1
Cc1ccc(C(CN=c2cc(-c3cccc(C(N)=O)c3)nc2N)=NO)cc1
COc1ccc(C(=O)NC2CC(C(=O)NC3CC4CCC3C4)c3cc(F)ccc3C2)cc1OC
CC1(c2cc(NC(=O)c3cn(CCO)cn3)ccc2F)N=C(N)OCC1F
CCc1cc(=O)n(CCN(CC)CC)c(=O)n1Cc1cc(F)ccc1OC
Nc1cccc(CSCc2ccc(Br)cc2)c1
N#Cc1ccc(-c2ccn3ncnc(Nc4ccc(OCc5ccccc5F)c(Cl)c4)c23)cc1
CS(=O)(=O)c1ccc(Nc2nccc(Nc3ccc4c(N5CCOCC5C)ncnc4c3)n2)cc1
CN1CCC(Oc2ccc(C(=O)NC3(C(=O)NC(CC(=O)O)C(=O)O)CCCC3)cc2)CC1
COCc1cc2c(c(O)c1CCCn1ccnc1-c1ccc(F)cc1)CC(C(C)=O)OC2
CCCCCCC(=O)Nc1ccc(S(=O)(=O)Nc2ccc(CCNCC(O)c3cccc(O)c3)cc2)cc1
CC(OC1(c2ccccc2)CC2CCC1N2C)c1ccc(-c2ccccn2)cc1Cl
NS(=O)(=O)c1ccc(NN=C2C(=O)Nc3ccc(C(=O)O)cc32)cc1
CC(CS(=O)(=O)NC1Cc2ccccc2C1)N1CCCC1
Cc1cc(C)nc(N2CC3CCN(C(=O)c4cccc(F)c4-c4ncccn4)CC32)n1
O=C(O)C(C1CCCCC1)N1CCC(CNS(=O)(=O)c2ccc(Cl)c3ccccc23)CC1
CON=C(C)c1cc(NC(=O)c2cccc(C(F)(F)F)c2)ccc1Oc1ccnc(N2CC(C)N(C)CC2)c1
CC(Br)=NOCC(C#N)=Cc1csc(Cl)c1
Nc1nc(N)c2c(n1)CCN(Cc1ccc(F)cc1)CC2
Cc1ccoc1C(O)=NCc1cccc(CN2CCc3c(cccc3OC3CC3)C2)c1
CC(NC(=O)C(C)(C)C)C(=O)N(C)C
Cc1cc(N2CCC(OCc3ccccc3Cl)CC2)nc2ccccc12
CN(C)CCOc1ccc2c(c1)CCn1c-2nc1cc(C(N)=O)c(-c2cn[nH]n2)n1
CCCCC=CCC=CCC=CCC=CCC=CCCCCC(=O)O
N#Cc1cc(S(=O)(=O)Nc2nncs2)ccc1Oc1ccc(Cl)cc1S(N)(=O)=O
OCC1OC(n2cnc3c(NCc4cccc(Oc5ccccc5)c4)ncnc32)C(O)C1O
CCCc1nc2c(C)cc(C)nc2n1Cc1ccc(-c2cccs2)cc1
Nc1ncc(-c2ccc(-c3ccccc3S(=O)(=O)N=c3o[nH]cn3)cc2F)cn1
CC(=NNC(=O)c1ccc(C)cc1)c1ccc(OC2CCN(C(=N)N)CC2)c(Br)c1
O=C(CC(CCO)CCCCc1cccnc1)c1cnccc1O
O=C(Cn1cccc1=O)NCC1COc2ccccc2O1
CCCCN1CCn2c(=S)[nH]c3ccccc3c2C1C
O=C(CCCC1CCN(CC(=O)N2CCC(N3CCCC3Br)CC2)c2ncccc2N1Cc1cccnc1)NO
CSc1nc(-c2ccc(F)cc2)c(-c2ccnc(NC(=O)c3ccccc3)c2)n1CCCCN1CCOCC1
Cc1c(N(Cc2ccccc2)C2CC2)ncn(CC(=O)N2CCC(O)C2)c1=O
NCc1c(-c2ccccc2)nc(N2CCC(c3ccccc3)CC2)[nH]c1=O
O=S(=O)(Nc1cc(-c2ccc3ncn(CC4CCCN4C4)c3c2)cnc1Cl)c1ccc(F)cc1
Cc1nn(C2CCCCC2)c2scc(COc3ccc(S(N)(=O)=O)cc3)c12
O=C(CCc1ccccc1Cl)Nc1ccccc1Br
O=C(O)Cn1ccc(=O)c(NCc2ccc(OC(F)(F)F)cc2)c1
O=C(Nc1ccc(C(F)(F)F)nc1)C(CN1CCCCC1)c1ccc(F)c(F)c1
O=S(=O)(Nc1nccs1)c1ccc2c(c1)OC(Cc1ccccc1)(CCc1ccccc1)O2
NC(CCc1ccccc1)C(=O)NC(Cc1ccccc1)C(=O)N1CSC(CNS(=O)(=O)Cc2ccccc2)(Sr)C1=O
Cc1cccc(Nc2nc3ccc(N4CCC(C)CC4)nc3n2CCN2CCCC2)n1
CCCCCCCc1ccc(CC(CC)NCCc2c[nH]c3cc4cc(C#N)ccc4cc23)cc1
NC1=NC2(CO1)c1cc(-c3ccnc(F)c3)ccc1Oc1c2c(O)ncnc12
Cc1nn(C2CCC2)c(C)c1N1CCN(C(=O)C2CCCN2S(=O)(=O)c2ccc3c(c2)OCO3)CC1
Cc1cc(N(C)C)nc(NC2CCC(N=C(O)c3ccccc3)CC2)n1
CC(=NOCCN(C)C)c1ccc(CCCCc2nnc(Nc3ccccc3C(=O)O)s2)cc1
Cc1cccc(S(=O)(=O)NC(=O)Nc2cccc(-c3c(C)noc3C)c2)c1
CC(N=C(O)Nc1cc2[nH][nH]c(=NC3CC(O)CC3O)c2cn1)c1ccccc1
CN1C2CCC1C(C(=O)OC(COC(=O)c1ccc(Cl)cc1)C=O)C(c1ccc(Cl)cc1)C2
Nc1cccc(-n2nnc(-c3nc4ccccc4[nH]3)c2C(N)C(F)(F)F)n1
CCc1c(C)n(Cc2ccc(-c(NC(=O)C(C)OC)cn3)cc2)c2ccc(Cl)cc12
Nc1ncnc2c1c(-c1c(O)cccc1OCC(O)CN)cn2C1CCCC1
NC1=NC(COc2ccc(F)cc2)CO1
O=C1c2ccc3c(c2C2(O)OC12)CCC3
CC1C(C)CCC(C)(C)S1
COc1ccc2oc(N3CCN(C)CC3)nc2c1
CNC(=O)N1CCC(NS(=O)(=O)c2ccccc2-c2ccc(-c3nc(C(F)(F)F)cn3-c3ccc(F)cc3OC(F)F)cc2)C1
CC1CN(CC(O)Cc2ccc(-c3cc4ccccc4s3)nc2)CCN1CCNC1CC1
Nc1ncc(-c2ccc(-c3cncc4cc(Cc5nnc(C6CC6)o5)ccc34)c(Cl)c2)cn1
Cc1cc(C)c(NC(=O)Nc2ccc(-c3cccc4c3OCO4)cc2)c(C)c1
CC1CN(CCC(O)=Nc2ccc(-c3nc(=O)c4c(s3)CCCC4)c(F)c2)CC(C)N1
CC(Oc1cc(-c2cnc3ccccn23)c(Cl)cc1C(F)(F)F)C(=O)O
COc1cccc(-c2ccc(C(=O)Nc3cccc(C(=O)O)c3)n[nH]2)c1C
CN(C)CCn1cc(-c2ccc3c(c2)N(c2ccc(OC4CCCC(C#N)C4)cc2)CC3)cn1
O=C(CCCCCCNC(=O)NC12CCC(n2cncn2)CC1Cc1ccccc1)NO
CN(C)C1CCN(c2conc2-c2ccccc2)CC1
Cc1onc(-c2ccccc2)c1CSc1ccc(Cl)cc1[S+](C)O
CCc1c(Oc2ccccc2C)cccc1N=C(O)c1cc(C)c(=O)[nH]c1=O
Cc1cc(OCC2CCCN2S(=O)(=O)c2ccccc2)cc(C)c1Cl
CCC(Nc1c(Nc2cccc(C(=O)N(C)C)c2O)c(=O)c1=O)c1ccc(C)c(F)c1
Cc1ccc(Cn2nc(C(=O)NCc3ccc(-c4cccnc4)c(F)c3)c3c(N)nccc32)cc1C
COc1cccc(CNCCC(O)C(Cc2cc(F)cc(F)c2)NC(=O)C(C)NS(=O)(=O)c2cccc(C(C)(C)C)c2)c1
CCCCSc1ccc(Cl)cc1C1CCC(=O)N1Cc1ccn2cccc2n1
COc1cc(OC)cc(-c2cc3cnc(C#N)cc3nc2NC(=O)NC(C)C)c1
Cc1ccc(S(=O)(=O)NC(=O)C(Cc2c[nH]c3cc(F)ccc23)NC(=O)c2ccccc2)c(F)c1
CCCc1c(OC)cc2cc(OCc3cccc(C(=N)N)c3)ccc2n1-c1ccc(S(=O)(=O)N(C)C)cc1
Cc1onc(-c2ccccc2)c1COc1ccc(Cl)cc1C(=O)O
COc1cccc(Sc2c(C)n(Cc3ccc(Cl)cc3)c(=O)n(C(CC(O)CC(N)c3ccccc3)C(=O)O)c2=O)c1
COc1c(F)cc(O)cc1-c1cnc2ccc(S(=O)(=O)Nc3cncnc3)cc2c1
COc1cc2nccc(Oc3ccc(NC(=S)N=Cc4cscn4)cc3)c2cc1OC
CCCCCOC1=C(C)=C(C(=O)OCCCc2ccccn2)S(=O)(=O)C(C(=O)OCC)C1c1ccc(OC)c(OC)c1
O=C(Nc1ccc([N+](=O)[O-])cc1)N1CCc2cc(Cl)ccc21
c1ccc(CCCCCNCCCCNc2c3c(nc4ccccc24)CCCC3)cc1
COC1CCN(c2nc(-c3cnc(NC(=O)N4CCC(F)(F)C4)cc3Cl)ccc2C#N)C1
COc1cc(C)c(C(C)NC(=O)c2c(-c3ccccc3)nc3ccc(Cl)cc3c2OCC(=O)O)c(C)c1
CN(C)CCc1cn(CN2CCN(c3cc(C(F)(F)F)ccn3)CC2)c2ccc(-c3cn4nc(OC)sc4n3)cc12
CC(C(=O)O)N(CCn1ccc2ccccc21)S(=O)(=O)c1cccc(Cl)c1
COc1cccc2c1CCc1cc(C(=O)NCc3c4ccccc4s3)[nH]c1-2
Cc1cc(N(C)C)nc(N2CC3CCN(C(=O)c4ccccc4-c4ccccn4)CC32)n1
FC1CCC(c2ccc(C#Cc3ccncc3)cc2)CCN1
O=C(NC1CCN(c2ncccn2)CC1)c1ccc(Cl)cc1
CC(C)(C)OCc1cc(Nc2cc(I)cc(Cl)c2)nc(-c2ncco2)n1
O=C(c1ccc(Oc2ccccc2)cn1)c1nc2ncccc2[nH]1
CSCCc1c(-c2ccc(F)cc2)c2ccccc2c(=O)n1Cc1ccc(S(C)(=O)=O)cc1
CC(C)C(=O)CCCCCCC=CCCC=CCC=CCC=CCC=CCC=C
Cn1c2c(c3ccc(-n4ccc(OCc5ccccc5)cc4=O)nc31)C1CC=CCC21
Cc1c(N(Cc2cccc3ccncc23)S(=O)(=O)c2ccc(Cl)cc2)ncc2ccccc12
CN=C(O)C(C)c1ccc(N=c2nc(O)c(C(C)(C)C)nc2CC(O)=N2CCOCC2)cc1
COc1cccc(CC2=NC3(CCN(C(=O)C=Cc4cccc(C(=N)N)c4)CC3)C2=O)c1
N#Cc1ccc(CN(c2ccc(F)o2)C2CN(C(=O)C3CCCC3)CC2c2ccc(F)cc2)cc1
CCC(C)(C)CCN(Cc1ccc(NC=C2c3ccccc3CCc3ccccc32)cc1)C(C)=O
Cc1c(COc2cccc3cnc(Nc4ccccc4N)cc23)ccc2ccccc12
O=C(NCCCN1CCC2CCCCN2C1=O)c1cc(-c2ccc(Cl)cc2)cs1
FC(F)(F)c1ccc(Nc2ccc(Sc3nnc(-c4ccccc4)o3)cc2)cc1
Cc1nc(N2CCC(N3CCN(C)CC3)C2)nc2ccc(NC(=O)Cc3ccccc3)cc12
O=C(C=Cc1ccc(O)c(O)c1)c1cc2cc(O)c(O)cc2[nH]1
CN(C)c1nc(C2CCC(N)CC2)nc2c1CN(C(=O)c1ccc(C(F)(F)F)cc1)CC2
CC(Oc1cc(-c2ccnc3[nH]ccc23)ccc1N1CCN(C)CC1)C(C)(C)C
CN(C)CCc1ccc(Nc2ncc3c(n2)-c2ccc(CCO)cc2NC3=O)cc1
CCN1CCCC1Cn1nc(Cc2ccc(OC)cc2)c2cnccc2c1=O
CNc1cc(C#CC(C)(C)C)ccc1C(=O)N1CCC(Oc2ccc(C(F)(F)F)cn2)CC1
CC(=O)c1sc2ncnc(Nc3ccc(Cl)c(Cl)c3)c2c1N
Cc1oc(S(=O)(=O)NCCOc2ccc(C)c(CC(C#N)(CCNC(=O)C(C)NC(C)=O)C(=O)O)c2)nc1C
c1ccc2sc(Cc3cn[nH]c3)cc2c1
CN(C)c1ccc(-n2cc(-c3cnn(C)c3)c(-c3ccc(Cl)cc3)n2)cc1
Cc1ccc(-n2c(C)c3c(C)nnc(C4CCCCC4)c3c2C)cc1
CC(C)S(=O)(=O)CC(C)(C)c1ccc(OCC(F)(F)F)cc1
CCc1nn(Cc2ccc(-c3nc4ccc(Cl)cc4[nH]3)cc2)c(CC)c1CC(=O)O
COc1ccc2[nH]cc(C(=O)OCC34CCN(CC3)CC4)c2c1
S=C(NC1c2ccc(-c3ccc(-c4ccc(Cl)cc4)cc3F)cc2CCC1O)N1CCC(N2CCCC2)CC1
COc1ccc(-c2ccc(C)c(S(=O)(=O)C(C)(C(=O)NO)CCC(C)CC(C)C)c2)cc1
CCn1ncc(C(=O)N2CCC2)c1C(=O)N=c1cn2ccc(-c3cccnc3)nc2s1
N=C(N)c1cccc(-n2c(-c3ccccc3)cc3cc(-n4cncc4C(F)(F)F)ccc32)c1
Cn1nccc1-c1ccc(C(F)(F)F)cc1CN1CCN(C(=O)CCCc2ccccc2)CC1
CC(Oc1cccc2[nH]ccc12)C1CCCN1C(=O)CSc1nc2ccccc2[nH]1
O=C(OCC#CCSc1nnc(-c2ccc3c(c2)OCO3)o1)c1ccc2ccccc2c1
CN1CCN(c2ncc(-c3ccccc3S(=O)(=O)NC(=O)Nc3ccc(S(N)(=O)=O)cc3)c3ccc(F)cc23)CC1
Cc1cc(=O)[nH]c(C)c1CNc1nc(C(=O)NCc2cccc(F)c2)cs1
CC1CCCN(CCCOC2(C(=O)NC(C)c3ccc(C(=O)O)cc3)CCCC2)C1
CS(=O)(=O)N1CCCc2cc(-c3cncc(CN4CC(c5n[nH]c(C(C)(C)C)n5)C4)c3)cnc21
O=C(Nc1ccc(Cl)c(C(F)(F)F)c1)c1ccc(Nc2ccc(N3CCNCC3)cc2)cc1
CN=c1[nH]cc(Cl)c(=NC2CC3CCC(C2)N3C(=O)c2cc(OC)ccc2Br)n1
CC(=O)N1CCC(C)(C)N(c2ccc(C#CC3(O)CN4CCC3CC4)c(F)c2)C(=O)C1
COC(=O)C(OC1CCC2CCC1N2C)C(=O)N1CCN(C(=O)OCc2ccc(F)cc2)CC1
C=CCN1CCCN(c2cccc(Nc3nc4c(-c5cnn[nH]5)ccn4n3)c2)CC1
CC(C)(C)n1cc(C(=O)c2cncc(NC(=O)Cc3ccc4c(c3)OCCO4)c2)c2cnccc21
N#CC1(NC(=O)C2CC(S(=O)(=O)c3ccccc3-n3cccn3)CN2C(=O)C2(c3ccc(C(F)(F)F)cc3)CNC(=O)C2)CC1
CC(C)(C)c1cc(NC(=O)Nc2ccccc2)no1
Cc1nn(-c2ccc3onc(N)c3c2)cc1-c1cncc(F)c1Cl
CC(C)c1ccccc1Sc1nc(OC2CCN(Cc3ccccc3)CC2)c2ccccc2n1
CCC(CC)(N)CN(C(=O)C1CCCCC1)c1ccc2ncn(Cc3ccc(-c4ccccc4S(C)(=O)=O)cc3F)c(=O)c2c1
COc1ccc(-c2cc3c(c(=O)o2)C(O)CC(CCS(C)(=O)=O)O3)cc1O
CC(C)CC(NC(=O)CNC(=O)C(=O)c1ccccc1)C(=O)NC(CC(=O)O)C(=O)CN1CCN(Cc2ccccc2)CC1=O
Cc1cccc(C)c1Nc1nc(Cl)c(Cl)n2ccnc12
CC(O)=NC1CCN(C(=NC#N)Nc2ccc(NS(C)(=O)=O)cc2)C1
Cc1ccncc1N1CCCC(N2CC(C)C(O)C2)C1c1ccc(C(C)=O)c(Cl)c1
Cc1ccc(C=C2C(=O)Nc3ccc(S(N)(=O)=O)cc32)cc1
CC(CO)n1c(=O)c(Cl)c(O)c2oc3cc(O)ccc3c21
O=C(CCCc1cc(=O)oc2cc(O)ccc12)NO
CC(C)(C)c1cc(NC(=O)N2CCCCC2C(=O)N2CCC(O)(c3ccc(Cl)cc3)CC2)no1
CCc1ccc(S(N)(=O)=O)cc1CN(C)C)c1ccc(-c2nn(CCCN)c(=O)n2-c2ccc3ccccc3c2)cc1
CC1CCCN(C(=NC#N)Nc2ccc3c(c2)NC(=O)C(C)(C)N3)C1
O=C(Nc1nc(-c2cccc(Cl)c2)cs1)C(CC(=O)O)C(F)(F)F
Cc1ccc2c(c1O)sc1nc(S(=O)(=O)c3ncco3)ccc12
COc1ccc(COc2ccc(Cn3ccnc3C3=C(C(C)=O)C4SC(C)(C)CCC43)cc2)cc1
NCCCCCCN1CCN(CCCCc2ccccc2)CC1
CN(C)S(=O)(=O)c1cccc(-c2ccc(NC(=O)Nc3ccc(N4CCOCC4)cc3)cc2)c1
Cc1ccc(-c2ccccc2N2CCC3(CC2)OC(c2ccc(C(F)(F)F)cc2)c2ccccc23)nc1
NC1(c2ccc(-c3nc4nc(-c5ccco5)cn4c3-c3ccccc3)cc2)CCC1
O=C(NC1CCN(Cc2ccccc2)CC1)NC1c2ccccc2-c2ccccc21
Cc1cccc(C(=O)NC(=O)Nc2ccc(Oc3cc(N4CCOCC4)nc(N4CCCC4)n3)cc2)c1
N=C(N)NS(=O)(=O)c1ccc([N+]1=O)ccc1O
CCN1CCN(C(=O)CSc2ccc(F)cc2)CC1
COc1ccc(CC2CN=C(N)N=C2N)c(OC)c1
CC1CC(O)=NN=C1c1ccc(Br)c(O)c1
Cn1c(Nc2c(Cl)ccc(CNC(=O)C(C)(C)C)c2Cl)nc2cc(C(=O)Nc3nc(C(F)(F)F)cs3)c(N3CCCCOCC3)cc21
Cc1cc(C)cc(S(=O)(=O)N(CCCCS(C)(=O)=O)c2sc3ccccc3c2C)c1
Cc1c(C(=O)NCCCN2CCCC2)oc2cc(Cl)ccc12
NCC1CCN(c2nnc(C(=O)c3cc(-c4ccc(Cl)c(F)c4)ccc3C3CC3)s2)C1
CC(=O)NCCc1cc(C#Cc2cccc(C)c2)ccc1OCC(=O)O
N#Cc1ccc(C2=CC(c3ccccc3)C(=O)N2Cc2cccc(C(F)(F)F)c2)cc1
C=CC(=O)Nc1ccccc1N1CCC(N2CCN(C3CCC(c4cc(F)cc(F)c4)CC3)C(=O)C2)CC1
NC(CNc1nnc(C2CC2)c2ncccc12)C1CC1c1ccccc1
CN(C)CCc1cc(-c2cn3c4c5c(n(cc3c2=O)CC(C)CCC4)CCNC4)ccc1Cl
Cc1ncc(C#Cc2cncc(N3CCC(CCO)CC3)n2)cn1
CCn1ccc(=O)n(Cc2ccc3c(c2)OCCO3)n1
CN(C)CC=C(c1ccc(C(=O)O)o1)c1ccc(Cl)cc1Cl
CN1CCC(=C2c3ccc(C(F)(F)F)cc3CCn3c(=O)nc(C(F)(F)F)c4cccnc34)CC12
O=C(Cc1n[nH]c(=O)c2cc(Cl)ccc12)NCc1ccccc1
CC(c1ccc2[nH]ccc2c1)c1c(-c2ccc(F)cc2)n[nH]c1C(N)=O
CCCN(C)C(=O)c1cc2c(Oc3ccc(C(F)(F)F)cc3F)ccnc2s1
Cc1ccc(N=C(O)c2cc(C#N)ccn2)cc1-c1csc(N2CCOCC2)n1
CC(C)(C#Cc1ccc(C(=O)O)cc1)C(=O)Nc1nc2ccc(Cl)cn2c1Cc1ccc(-c2ccccc2)cc1
COc1ccccc1C1COC2C(OCc3ccccc3)CCC12
COc1cc2c(cc1Nc1nc(Nc3cccc(F)c3C(N)=O)c3cc[nH]c3c1)OCO2
C#CCN(CC#C)Cc1c(C)nn2c(C)nc(N)nc12
Nc1ncc(-c2ccc(-c3c(Cc4ccc5c(c4)OCO5)oc3N)cc2)cn1
N#CCN1CCCCC12CCN(CCc1ccccc1)CC2
CS(=O)(=O)c1ccccc1-c1ccc(NC(=O)C(C(C)(C)C)c2ccc(C(=O)NCCC(=O)O)cc2)c(F)c1
CC(C)c1nc(CCc2ccc(I)cc2F)n2ccc(N3CCCCC3=O)cc12
CCc1nc2n1CCC1c1cnc(Nc3ccc(C(O)=N(C)C)cc3)c(-c3ccc(OC)c(OC)c3)n12
CCCCCC(NC(=O)C(NC(=O)C(C)NC(=O)CC(C)C)C(C)C)C(=O)C(=O)NCc1ccc(C(=O)O)cc1
Cc1ccc2cc(-c3n[nH]c(C)c3Cl)cn3c2c1
CN(c1ncc(C(=O)Nc2c(Cl)cccc2Cl)cn1)C1CCN(S(C)(=O)=O)CC1
CC1(C)C(=O)N(Cc2cn(-c3cc(F)ccc3O)c3c(N(C)C(=O)NC(CF)C)cc(C(F)(F)F)nc23)CC1Cc1ccccc1
COc1ccccc1Cn1c(C(=O)O)c(=O)[nH]c(=O)c(=O)c1=O
C=CCCC1NC(C)C(O)C(C(=O)O)N1CC(=O)NC#N
CCc1cc(NC(C)C(C)(C)C)nc2ccc(NC(=O)C=Cc3ccncc3)cc12
CSc1ccc(-c2ccccc2)cc1Nc1cc(O)nc(N)c1
Cc1nnc(-c2ccc(-c3ccccc3F)cc2)n1-c1ccccc1OCC(F)(F)F
N#Cc1ccc2c(c1)COc1c(O)cc(Cl)cc1C(=O)N2
Cc1ccccc1C(C)(C)C(=O)c1ccc(C#Cc2ccc3ccccc3n2)cc1
NC(=O)c1ccc2c(Cl)c(C=Cc3ccc(Br)cc3)oc2c1
Clc1ccc(-n2ncc(-c3ccncc3C(F)(F)F)n2)cc1
O=C(O)CCCCCC=C(c1ccccc1)c1cccc(C=Cc2ccccc2[N+](=O)[O-])c1
CC(C)NC(=O)C1CC=C2c3ccccc3N=C(N3CCCC3)c3cccc1c(c1=O)n(CC1CCCC1)c(=O)n3CCCC2
CCOC(=O)CCC(NC1=NS(=O)(=O)C(C)(C)C1)c1ccccc1OC
Cc1nc(N)nc(-c2ccc3[nH]cc(-c4ccnc(CN5CCCC5)c4)c3c2)n1
Cc1nc2c(NC(C)c3cc(Br)ccc3F)cc(Br)cn2c(=O)n1C
Cc1cc(-c2ccc(N3CC(C)OC(C)C3)cc2)cc(CNC(=O)C(C)(C)c2ccc(C(F)(F)F)cc2)n1CC1CCCC1
O=C(CCc1nc(-c2ccccn2)no1)Nc1ccc(Br)cn1
Cc1cccc(OC(=O)Nc2cccc(S(=O)(=O)N(C)C)c2)c1
CC(Nc1ncnc(N)c1C#Cc1ccccc1)c1nc2cccc(Cl)c2c(=O)n1-c1ccccc1
O=C(Cc1nc(N2CCOCC2)cc(=O)[nH]1)Nc1ccccc1Br
O=C(O)c1cc(-c2ccc3c(c2)CCO3)cc(-c2ccccc2)n1
COc1ccc(C(c2ccc(O)c(Br)c2)c2ccc(OC)c(OC)c2)cc1
CCC#CC1(C#N)COC2CCC3CC(=O)OC3C(F)(F)CC2C1
O=S(=O)(CC1CCN(c2ccc(OC(F)(F)F)nn2)CC1)c1ccc(Cl)cc1-n1cncn1
O=C(Nc1ccc(N2CCN(S(=O)(=O)c3ccc4ccccc4c3)CC2)cc1)Nc1cnccc1
N=C(N)c1cccc(C=CCc2ccccc2)c1
CN1C(=O)C(c2ccccc2)(c2cccc(OCc3ccccc3S(C)(=O)=O)c2)N=C1N
CCCN(CC)c1ccc(CN2CCc3cc(OC)c(OC)cc3C2)cc1
CC(=O)NCCCCCN(CC1CCCC1)c1ccc(Cl)c2ccccc12
Cc1nnc2n1-c1sc(-c3cncc(Cl)c3)cc1C(c1ccccc1Cl)=NC2
COc1ccc(CCN2CCN(Cc3ccccc3)CC2)cc1
CN(C)C1CCC(Nc2ncc(C#Cc3cccc(C(N)=O)c3)c(N(C)C)n2)CC1
COC(=O)Nc1cccc(-c2con(C3OC(C)C(O)C(O)C3O)c2=O)c1
O=c1sc2cc(-c3ccccc3F)ccc2n1CC1CCN(Cc2ccccn2)CC1
COc1ccc(OCCN=C(O)c2ccc3[nH]nc(OC4CCC(N5CCN(CCO)CC5)CC4)c3c2)cc1
Cc1cnc(CNC(=O)c2cc3c(C)[nH]nc3s2)cc1Cl
O=C(O)c1ccc2nc(-c3ccc(F)cc3)c(-c3ccc(Cl)cc3)n2n1
CC1CN(c2ccc(C(F)(F)F)cn2)CCN1c1ncc2ccc(-c3cc(F)cc(F)c3)nc2n1
O=C(O)C1CCC(C(=O)N2CCC(c3ccc(C(OCc4ccc5ccccc5c4)(C(=O)O)C4CCCCC4)cc3)CC2)CC1
CCCCCC(NC(=O)C1C2CCCCC2CN1C(=O)C(CC(N)=O)NC(=O)C(c1ccccc1)c1ccccc1)C(=O)OC
c1ccc(CN2CCN(CCc3ccc(Br)cc3)CC2)cc1
CCCN(C)c1ccc(C)c(-c2cccc(Nc3[nH]nc4ccc(C(=O)O)cc34)c2C)c1
C=C(C)CNc1nc(-c2cnc(NC(C)c3ccc(C4(C)COC4)cc3)c(OC)c2)cc2ncn(C)c(=O)c12
COc1ccc2[nH]cc(CC3CCCN3S(=O)(=O)c3ccccc3)c2c1
CCN(CC)c1ccc(-c2ccc(C(=O)N3CCCN(C4CCCCC4)CC3)cc2)cc1
Nc1ncnc(C#Cc2ccc(N3CC4CC4C3CS(=O)(=O)NC3(CO)C(=O)O)nc2)c1Cl
C=CCN1C2CCC1CC(NC2=O)c1ccc(NC(=O)NC)cc1
CN1CCN(C(=O)C2CCC3CN2C(=O)N3OS(=O)(=O)O)CC1
COC1C=CC(=O)c2cccc3cc(O)cc1c23
CC(C)CC(NC(=O)c1ccc(N2CC(F)(F)C2)c(OCC2CC2)n1)C(=N)O
CCN(Cc1cc(Cc2ccc(Cl)cc2)nc2cc(C#CC(C)(C)O)ccn12)CC1CC1
CC(C)N1CCN(C(=O)C2CCN(c3ccc(C#N)cn3)CC2)CC1C(=O)N1CCCC1
CON=Cc1ncc(-c2cc(C)nc(OC)n2)s1
O=C1Nc2ccc(S(=O)(=O)NCc3cccc(F)c3)cc2C(=O)N1Cc1ccc(F)cc1
CCON=C1CN(C)C(=Cc2ccc3c(c2)CCO3)C1c1ccc(C#N)cc1
COc1cccc(-c2cc(=O)n(CCCN3CCCC3C)c(O)c(=O)n2)c1
CC(C#N)NC(C)(C)Cc1ccc(Cl)cc1
O=C1C(c2ccc(Cl)cc2)=Nc2ccc(Cl)cc2N1
OS=C(NCc1ccc(F)cc1)c1cccc(-c2n[nH]c3ccc(-c4nc[nH]n4)cc23)c1
Cn1c(CC2(O)CCCCC2)nc(-c2ccc(F)c(Cl)c2)c1-c1ccnc(NCc2cncnc2)c1
COc1ccc(S(=O)(=O)N2CCN(C)CC2C(=O)NO)cc1
Nc1nc(CN2CCC(F)CC2)cc(Nc2ccccc2)n1
CCN1OC2(CN3CC4CC3C42)c3cccnc3-c3ccc(C(=O)Nc4ccc(CN5CCOCC5)cc4)cc3C21
O=C(Nc1n[nH]c2nc(-c3ccccn3)sc12)C1CC1
CC1CN(Cc2ccc(CN3CCN(C(=O)c4ncc(C(F)(F)F)cn4)CC3=O)cc2)CC(C)N1
COc1c(Cl)c(N(C)Cc2ccc3nc(N)nc(N)c3c2)cc(OC)c1Cl
CCOc1ccc(C2(N=C(O)C3CCOC3)C3CCCCCC23)c(OC)n1
CNCc1ccccc1-c1ccc(N2CCC3(CCNCC3)C2=O)c(F)c1
O=C(NCCCCCN1CCN(c2cccc(Cl)c2Cl)CC1)c1ccco1
COc1ccccc1Oc1c(NS(=O)(=O)c2ccc(C(C)(C)C)cn2)nc(N2CCC(N3CCN(C)CC3)C2)nc1OCCO
N=C(O)C12CC3CC(C1)C(N=C(O)C1(CNS(=O)(=O)c4cccc(Cl)c4)CC1)C(C3)C2
Cc1cc(-c2n[nH]c3ccc(C(O)=NN4CCCC(CO)C4)cc23)ccn1
CCN(C)CC(C)Oc1cc(N)c(Cl)cc1NS(=O)(=O)c1ccc(Cl)cc1
CC(C)c1c(C(=O)NCc2ccc(F)c(F)c2)c2ccc(OC(F)(F)F)cc2n1Cc1cccnc1
C=CC(=O)Nc1cccc(S(=O)(=O)NC2N=C(c3ccc(OC)cc3)CCN(Cc3ccccc3)C2Cc2ccccc2)c1
CN1C2CCC1C(c1cc(Cl)cc(C#Cc3nc4cc(Cl)cc(Cl)c4[nH]3)c1C2)C(c1ccc([N+](=O)[O-])cc1)C(=O)NS2(=O)=O
CCSC(=S)SCC(=O)c1ccccc1Cn1cnnc1Sc1cccc(F)c1
CCCCCc1cccc(CC(=O)c2ccc(C(=O)O)cc2)c1
COCC(N=C(O)Nc1cc2[nH][nH]c(=NC(=O)c3cnn(C)c3)c2cn1)c1ccc(F)cc1
O=C(NCc1ccccc1)N1CC(c2ccccc2)C1c1ccccc1
COc1ccc2[nH]c3c4c([N+]C)cccc4c(=O)cc3c2c1-3
Cc1ccc(C(=O)NNC(=O)c2cccc(-c3cccnc3N3CCN(C(=O)NCc4ccc(F)cc4)CC3)c2)nc1
NS(=O)(=O)Oc1ccc2c3c(n(Cc4ccc(F)cc4F)c2c1)CCCC3
Cc1ccc(-c2ncccn2)c(C(=O)N2C3CCC2C(COc2ccc(F)cn2)C3)n1
O=C(c1ccc(N2C(=O)C3(COc4cccc4)C3=N2)cc1)c1ccccc1C(F)(F)F
N#Cc1ccc(N2C(=O)c3cccc(C(=O)OCCOC(=O)C(F)(F)F)c3C2c2cccc(Cl)c2)cc1Cl
N#Cc1ncc2nnn(CCc3ccccc3)c(Cl)c2n1
CC(C)CC(NC(=O)c1ccc(-c2ccccc2)cc1)C(=O)N1CCCC1C(=O)NC(C(=O)CS)CS(=O)(=O)c1ccccc1
Cc1cccc(NC(=O)Nc2ccc(OCc3cccc(C)c3)cc2)c1
Cc1oc(-c2ccccc2)nc1CCOc1ccc(C2(C(=O)O)CC2C(=O)O)cc1
CC1CNCC(C)(CO)Cc2ccccc2CCCNC(=O)C(NS(=O)(=O)c2cccc3ccccc23)C(N)=O1
CCN(CC)c1ccc(Nc2c(C(=O)C3CC3)cnc3ccc(-c4cc(F)c(OC5CCOCC5)c(Cl)c4F)cc23)cn1
CCSc1nc2cc(-c3cc(-c4ccccc4)cc(C(=O)N4CCCC4C)c3CN)ccc2[nH]1
O=C(NC(C(=O)N1CCCC1C(=O)O)c1ccc(Cl)cc1CCN1CCCC1)c1ccccc1
CCS(=O)(=O)c1ccc(OC2c3cc(C(=N)NO)ccc3CC2C(=O)Nc2ccc(C#N)cn2)cc1
CCN1CCCC1CNC(=O)COc1c(CC(N)C(=O)O)cccc1C
Nc1ccccc1N=C(O)CCCCCCNC(=O)c1cc(Br)cc(Cl)c1
O=C(CCCCCCCC(=O)c1cccc2c1NC(=O)C=C2=CC(O)CC2=O)NCC#Cc1ccc(CCN2CCCCCC2)cc1
Cc1ccc(-c2ccc(S(=O)(=O)NC(C(=O)O)C3CCCCC3)c(F)c2)c(C(C)C)c1
CC1(c2cc3c(O)nccc3s2)CS(=O)(=O)C2(NCCO2)C1C(=O)O
O=C(NO)C1(NS(=O)(=O)c2ccc(Oc3ccccc3)cc2)CCN(Cc2ccccc2)CC1
CCCN1CCC(N(C(=O)C2CNCCC2c2ccccc2)C2CC2)CC1
CC(=Nc1cccc(C(=O)Nc2ccc(-c3ccncc3)nc2)c1)c1ccccc1
Cc1ccc2[nH]cc(CCNC(C)=O)c2c1
CC(C)n1c2ccc(Br)cc2c2c3c(c4c5c(c(c21)CC(C)(C)C)CN=C4)c(OC4=O)n3CC1CCCCC1
O=C(NCC1CCCCN1C(=O)c1ccc(C(=O)O)cc1)c1cccs1
Cn1cc2c(n1)C(=O)N(c1cc(OC(C)(C)C)c(C#N)c1)C2
O=S(=O)(Nc1ccc2c(c1)CCO2)c1ccc2cccc(F)c2c1O
O=S(=O)(c1cc(F)cc(Cl)c1)c1nnn2c1nc(NCc1ccc(C#N)cc1)c1sccc12
CSc1ccc(-c2nc(-c3ccc4c(c3)CCN4C(=N)O)c(=O)[nH]c2C#N)cc1
CC(C)(C)C(=O)NC(Cc1ccc(O)cc1)C(=O)NC1CN(Cc2ccccc2)CC1CC2CC(=O)NOC12
COc1cc(OC)cc(C(=O)NC(C(=O)N2CCCC2C(=O)NC(C)c2ccc(Cl)cc2)c2ccccc2)c1
c1ccc(C2CCN(C3CCC4CC3C5Cc4ccccc43)CC2)cc1
O=C(NCCN1CCN(c2ccccc2Cl)CC1)c1cccnc1
Brc1nc(N2CCN3CC3C2CN3c2cccnc2)sc1Cl
OC(=NC1CCCCC1Nc1ccc(C(F)(F)F)cn1)c1c[nH]cn1
Cc1nc(C(C)(O)C#Cc2cc3c(cc2F)C2CC(S(=O)(=O)C3(C#N)COC(F)(F)F)C2)no1
CN(C)c1ccc(C(=O)C2CCN(C(=O)c3cc(Cc4nnc(O)c5c4CCCC5)ccc3F)CC2)cc1
CC(C)(C(=O)NC1CC2CCC1C2)c1ccc(OCC(F)(F)F)nc1
CS(=O)(=O)Nc1ccc(-c2nc(N3CCOCC3)nc3c2ncn3C2OC(CO)C(O)C2O)cc1
COc1cccc2ccc(C(N)=O)cc12
O=S(=O)(Nc1cc(-c2cc3ccccc3[nH]c2=O)cnc1Cl)c1ccccc1
CC(C)(C)NC(=O)C1CN(Cc2cccc(-c3cc(Cl)ccc3Cl)c2)CCN1CC(O)CNCc1ccc(Br)cc1
O=c1c2oc3c(c(OCCc4cccc(C(F)(F)F)c4)c2c2ccnc2O)c(O)cc4c(O)cncc-3O3c1
Nc1ncc(-n2nc(-c3cccnc3)n3cc(-c4cnn(C(F)(F)F)c4)cc32)cc1F
N#Cc1ccc(C23CN(C(=O)Nc4ccccc4)C(C2=O)C(c2ccccc2)OC3=O)cc1
Cc1ccccc1N=C(O)Nc1nc2ccccc2n2cnc1-c1ccc2ccc[nH]c2c1
COCC(CN1CCC(Oc2ccc(F)cc2)CC1)NC(=O)c1ccccc1Cl
COCC(C)Oc1cc2[nH]nc(-c3cc(N4CC(C)(O)C(C)C4)ncn3)c2cc1F
Cc1nc(NC(=O)Nc2ccc(F)c(N3CCCNCC3)c2)ccc1F
CC(C)COc1cc(N(Cc2ccc(OCCF)cc2)C(=O)C(C)C)ccc1N(C)C(=O)Cc1cccs1
CCCCCCNC(=O)N(Cc1ccc(I)cc1)c1ccc(C(O)(C(F)(F)F)C(F)(F)F)cc1
CNC(=O)c1ccc(C2=CCC(N3CCCCCCC3)CC2)cc1
Cc1nc(C(=NNC(=O)NCc2ccc(C(=O)O)cc2)NCc2ccc(F)cc2)cs1
C=CCCN1CCC(COc2ccc(-c3nc(-c4ccccc4)[nH]c3C(=N)O)cc2C(F)(F)F)N=C1c1ccc(Cl)cc1
CCN(CCOc1ccc(-c2ccc3c(c2)OCO3)cc1C(=O)O)C(=O)C(F)(F)F
c1ccc(Oc2ccc(Nc3nncn3)cc2)cc1
N=C(N)c1ccc(O)cc1
CC(C)c1cc(F)c(-n2ncc(CC=Cc3ccc(F)cc3)c2C2CCCC2)cc1F
COc1ccc(-n2c(C)c3c(C)nn(-c4ccccc4)c3c2=O)cc1
CCOCn1c(=NCn2cc(-c3cccc(C#N)c3)cc3oc(=S)c4ccccc4c32)[nH]c1C
Cc1ccc2cc(C=Cc3cccc4ccccc34)cnn2c1
OC(CC(Nc1ccccc1)c1ccc(Cl)c(Cl)c1F)=NC1COC1O
CN1CCN(c2ncc(-c3sc(NC(=O)c4ccccc4-c4ccnc(N5CCCC5C(=O)O)c4)nc3C(F)(F)F)cc2Cl)CC1
Cc1nc(-c2nnnn2Cc2cncc(NS(=O)(=O)c3ccc(CN(C)C)cc3)c2)c(C)s1
N#CCC1(n2cc(-c3ncn4c(Cc5ccc(C(=O)NCCN6CCCC(F)(F)F)cc5)cnc4c3C(F)(F)F)cn2)CC1
CCNC(=O)N1N=C(c2cc(C)ccc2F)CC1(CCCCCCCNC1=C(C)CNC1=O)c1ccc(NS(C)(=O)=O)cc1
CC(=O)N1CC(Oc2ccnc(-c3cc(Cl)cc(N4CCc5c([nH]c6ccccc66)ccc45)n3C(C)C)c2)C1
C#CCn1c(=O)c2c(nc(C=Cc3cccc(C(F)(F)F)c3)n2C)n(C)c1=O
NS(=O)(=O)c1ccc(C(=O)Nc2ccccc2Cl)cc1
CCn1cc(S(=O)(=O)c2ccc(CNC(=O)c3ccc4c(c3)NC(=O)C4)cc2)cn1
NC(=O)c1sc(NC(=O)NC2N=C(C3CC3)c3ccccc3N(CC(F)(F)F)C2=O)nc1N
CC(C)(CN1CCC(C(N)=O)(c2ccc(-c3ccc(Cl)cc3)cc2)CC1)N(O)C#N
[truncated: 1,180,909 more chars]
