# Supplementary material for: MTMol-GPT: De novo multi-target molecular generation with transformer-based generative adversarial imitation learning
Source: PLoS Comput Biol. 2024 Jun 26;20(6):e1012229. doi: 10.1371/journal.pcbi.1012229 (PMC11233020; doi:10.1371/journal.pcbi.1012229)
Supplement: S1 Data — All datasets for each figure and table are structured in the supporting_data.zip file. (ZIP) [file pcbi.1012229.s002.zip › data/figS1-S11/S_figureS2-S5/results/sm_results/finetune_gail_num30000_e0_prop.csv]

smiles	logps	qed	SA
Brc1ccc(-c2nc(C3(c4ccc(-c5ccccc5)nc4)CCCNC3)no2)cc1	5.230600000000005	0.45105033977998255	3.0789924882729327
Brc1ccc(-c2nccnc2OC2CN(c3ccc4ccccc4n3)C2)cc1	4.721900000000003	0.4662831270040881	2.392043004324952
Brc1ccc(CCN2CCN(Cc3ccccc3)CC2)cc1	3.809400000000003	0.8011543971210303	1.6253406352932664
Brc1ccc(CN2CCC(Oc3cccc(N4CCCCC4)c3)CC2)cc1	5.4828000000000054	0.6259194269568528	2.0300486541457143
Brc1ccc(Nc2ncnc3sc(NC4CCNC4)nc23)cc1	3.366200000000001	0.6334610125487733	3.0305960113140067
Brc1ccc2[nH]cc(CCN3CCC(Cc4ccccc4)CC3)c2c1	5.427600000000004	0.6085689844168586	2.077216516841922
Brc1ccc2c(c1)CCC=C2CCN1CCNC(CCCCCc2ccccc2)CC1	6.635800000000007	0.4043445513156951	3.0674335303745988
Brc1ccc2nc(C3CCN(c4ccc(C5CC5)c(-n5cccn5)n4)CC3)[nH]c2c1	5.167500000000004	0.4539060426366914	2.775205676094835
Brc1ccc2nc(N3CCC4(CC4)C3)nn2c1	2.4821	0.8096712366557348	3.32003809859979
Brc1cccc(-c2ccc3[nH]nc(-c4ccccc4)c3c2)c1	5.659400000000003	0.4970107906608762	1.911723830559536
Brc1cccc(Oc2ccccc2Br)c1	5.0039000000000025	0.7534831246414336	1.6788869649577656
Brc1ccccc1-c1nc2ccc(N3CCCC3CN3CCCC3)nc2[nH]1	4.4520000000000035	0.669828207640428	3.0596607635266118
Brc1ccccc1COc1ccc2c(c1)C13CCCC1C(C2)N(CC1CC1)CC3	6.106400000000007	0.5431781619417931	4.155298321026081
Brc1ccccc1N1CCC2(CCNCC2)C1	3.029000000000001	0.8564854595426457	2.9213299604522227
Brc1ccccc1Nc1ccc(-c2cn[nH]c2)cc1	4.582800000000002	0.742549404480886	2.0388802622058364
Brc1ccccc1Nc1nc(Nc2ccccn2)ncc1-c1ccccc1	5.788300000000003	0.42976629548386763	2.1824273079918672
Brc1ccsc1Cc1ccccc1Cn1ccnc1	4.346200000000003	0.6941745916348835	2.459583284183857
Brc1cnc(C2CCCCC2NCc2ccccc2)o1	4.2531000000000025	0.9075327998504541	3.1957259290449986
Brc1cnc(Nc2ccc(N3CCNCC3)cc2)nc1Nc1ccc(Oc2cccc3ccccc23)cc1	7.081400000000005	0.19411850476895445	2.460649649664223
Brc1cnc2nc(N3CCC(Cc4cncn4C4CC4)C3)oc2c1	3.585700000000002	0.6838652099054439	3.5047007100742125
Brc1cncc(-c2ccc3c(N4CCOCC4)nc(-c4cccnc4)nc3c2)c1	4.352900000000003	0.4644916911038412	2.441129680018541
C#CC(=N)N(C)C1CCCCC1CNc1cccc(C(=O)c2ccc(Cl)cc2)c1	5.083970000000004	0.3034806222913285	3.4753757770242473
C#CC(=O)Nc1cccc(C#Cc2cncn(CC)c2=O)c1	1.2347	0.8465989709575166	2.8672193869634306
C#CC(F)(F)Oc1ccccc1-c1ccc(C2=Nc3c(C(C)(C)CO)nn(C(C)C)c3N=C(O)N2)cc1	5.232700000000005	0.3799682839849955	3.628591967244131
C#CC(N)C(C)(C)c1ccc(OCc2cccc(Cl)c2)cc1	4.157100000000003	0.8413331992825471	2.8508468568576912
C#CC1(C)OCC(n2cnc3c(NC4CCCCC4)ncnc32)O1	2.4657	0.8730991365510444	3.9543286072282324
C#CC1(COC(C)CF)CCCN(C(=O)CC#Cc2cnc(CC(C)(C)C)nc2)C1	3.4234000000000027	0.6708327267742072	4.459883999884785
C#CC1(O)CCC2C3CCC4=CC(=O)CCC4=C3C(c3ccc(N(C)CCCCCCC(=O)O)cc3)CC21C	6.421700000000007	0.28504576864045694	4.396315926886212
C#CC1(O)CCC2C3Cc4ccc(OC(F)F)cc4C3C(OS(=O)(=O)c3cnn(C)c3Cl)CC2(C)C1C(=O)OC(C)=O	3.595100000000003	0.2209132058306827	5.288322069612205
C#CC12CCC3(CCC4=Cc5c(cnn5-c5ccco5)CCC43C)C1CCC2=O	4.973900000000004	0.6500119094011438	5.369022613828918
C#CC1=C(C(=O)OC)C(c2ccc3c(c2)OCO3)Oc2ccc(OC(=O)NCc3ccccc3)cc2C1	4.482900000000003	0.4104160100145949	3.3133993685225196
C#CC1=CC(C)(C)Nc2ccc(-c3cccnc3C)cc21	4.277720000000003	0.7851556354037426	3.000631104134907
C#CC1CC2C(CCC3(C)CC(c4nc(C)c(-c5nnn(C)c5C)cc4OC)=CCC23)O1	4.502940000000004	0.6683755192847816	5.047992704465598
C#CC1CC2C(CCC3C2CCC2N(C)C(=O)CCC32C)O1	2.8404000000000007	0.6439563135338654	4.775810733716545
C#CC1CC2Oc3ccc(-c4ccccn4)cc3OCC2=NN1CC	2.971800000000001	0.7929133682883898	3.9220212348085033
C#CC1CCCCN1C(=O)COc1ccc(-c2cccc(C(F)(F)F)c2)cc1	4.765500000000004	0.7078800945749172	2.7868817937709203
C#CC1CCCCN1c1cccc(=O)n1Cc1ccccc1	2.888700000000001	0.8128183541200369	3.0281112838753454
C#CCC(=O)Nc1ccc(-n2nc(C(N)=O)c3c2-c2cc(N4CC(C(=O)NC5CCC(OC(C)=O)C5)C4)ccc2CC3)cc1	2.7352000000000007	0.268281849914261	3.858628946262974
C#CCC(CC#C)n1cc(C)nc(Nc2c(C)ccn(C)c2=O)c1=O	1.8901399999999997	0.8468090793477475	3.548492865135919
C#CCC1CCc2cc(F)ccc2N1S(=O)(=O)c1ccc2ncccc2c1	3.907300000000003	0.6476171368483856	3.092759702088049
C#CCCC(=O)N1CCC(n2nc(-c3ccc(Oc4ccccc4)cc3)c3c(N)ncnc32)CC1	4.444700000000003	0.4217944585554111	2.663678768671682
C#CCCCCOc1ccc(-c2ccc(-c3ccc(OCC(C)(CF)C(=O)O)cc3C(F)(F)F)nc2)cc1	7.055900000000006	0.15463377357901173	3.3720291684302754
C#CCCCc1cc(OC)c2c(=O)cc(-c3cnc(OC)c(C(=O)NC(C)(C)C)c3)oc2n1	3.751400000000002	0.4326953545964715	3.130376632887554
C#CCCCc1cc2c(cc1NS(=O)(=O)c1ccc3c(c1)OCO3)OCO2	2.9007000000000005	0.6062100644786829	2.6250224115421634
C#CCCN(Cc1ccc(CCCNC(Cn2cncn2)=NS(C)(=O)=O)cc1)C1CCc2nc(N)nc(N)c2C1	1.1958000000000026	0.1256409974918104	3.8940883600367844
C#CCCc1ccccc1-n1c(=O)ccc2cnc(S(=O)(=O)c3cncc(Cl)c3)cc2c1=O	3.1929000000000016	0.4092241616901045	3.0364718146288894
C#CCCn1c(=O)c(C2=NS(=O)(=O)c3ccccc3N2)c(O)c2ccccc21	2.2914000000000003	0.6651963351943445	2.9431650909138796
C#CCCn1c(NC(=O)c2cccs2)nc2cc(CNCC3CC3)ccc21	3.873000000000003	0.5851119687211531	2.6197502221930513
C#CCN(C)C(=O)C1CCCN1CC(=O)NCc1ccccc1	0.8588000000000005	0.792665806893104	2.7301067492186366
C#CCN(C)C(=O)c1cccc(N(c2cncn2Cc2ccccc2Cl)S(=O)(=O)c2cccc(Cl)c2Cl)c1	6.123800000000005	0.23273368232386327	3.0651098420682468
C#CCN(C)C(C)C(c1ccccc1)c1ccc(O)cc1	3.4776000000000025	0.8470720748882078	3.1483027762500075
C#CCN(C)C(C)Cc1ccc(C#CC2CCCCC2)cc1	4.114400000000003	0.7550343954174443	3.177048406128093
C#CCN(C)C(C)Cc1ccc(OC)c(Cl)c1	2.8446000000000016	0.7465570403938321	2.80626697717463
C#CCN(C)C(C)Cc1ccnc2c1cnn2-c1cccc(C(C)=NN)c1	2.5991999999999997	0.3173823028811041	3.45030858741325
C#CCN(C)CC(=C)C(c1ccccc1)c1ccccc1	3.939700000000003	0.569944059156615	2.509269005047555
C#CCN(C)CC(=C)c1ccc(C(=O)Nc2nnc(CCCCc3ccc(S(N)(=O)=O)cc3)s2)c(F)c1	3.720500000000002	0.26656636608843975	2.9325858915950516
C#CCN(C)CC(=C)c1ccc2c(c1)CNCC2	1.9105	0.8088264410229825	3.0410769644534525
C#CCN(C)CC(O)(CNC)c1ccc(S(C)(=O)=O)cc1	0.06210000000000093	0.6972433452944873	3.3522381748680115
C#CCN(C)CCc1c(C(=O)N(C)C)nn(-c2ccc(Cl)cc2Cl)c1C(=O)OC	2.7750000000000012	0.49248033277320485	2.9434879984443025
C#CCN(C)Cc1ccc(CCCCNC(=O)NCCc2ccc(C(F)(F)F)cc2)cc1	4.635000000000003	0.3911741140779579	2.382687896242091
C#CCN(CC#C)C(=O)c1ccc(C(=O)Nc2ccc(I)cc2)cc1	3.2521000000000013	0.5713038352235087	2.3881815658469705
C#CCN(CC#C)C(C)Cc1ccc(F)cc1	2.325100000000001	0.7003918807616604	3.2407140062787363
C#CCN(CC#C)Cc1c(C)nn2c(C)nc(N)nc12	0.3917400000000001	0.812218503709393	3.396964746440389
C#CCN(CC(=O)O)c1ccc(CSc2ccc3nc(NC(=O)C4CC4)cn3c2)cc1	3.4993000000000016	0.3959984404023862	2.9016979343716294
C#CCN(CC(C)C)C(C)Cc1ccccc1	3.208800000000002	0.6770665305244302	2.81718078205615
C#CCN(CCOc1ccc(C(Nc2ccc(CC)cc2C)c2nc(C)c(C)o2)cc1)Cc1cc(C)cc(C)c1	7.494800000000009	0.19046938312720615	3.3837326185728465
C#CCN(Cc1c(C)nc2n(C)c(C(=O)c3ccccc3)ccc-2c1=O)c1ccc(Cl)c(C)c1	5.026140000000005	0.2935044318640413	2.9360766389817208
C#CCN(Cc1c[nH]c2c(C)cccc12)c1cc(C(=O)NCc2ccc(C(F)(F)F)cc2)ccc1Oc1ccc(C)cc1	8.165640000000005	0.17275824847931132	2.8341568480353203
C#CCN(Cc1cc2c(CO)nc(C)nc2cc1C)c1ccc(C(=O)NCc2ccc(F)c(F)c2)c(NS(C)(=O)=O)c1	3.958440000000002	0.23793056630228018	3.1133219661658718
C#CCN(Cc1ccc(O)c(O)c1)C(=O)Cc1ccc([N+](=O)[O-])cc1OCC	2.6092000000000004	0.31302961636024423	2.5749350171901355
C#CCN(Cc1ccc2nc(C)cc(C)c2c1)c1ccc(C(=O)NCc2ccccc2C(=O)O)cc1	5.119640000000004	0.3443747612135538	2.515672494078686
C#CCN(Cc1ccc2nc(C)cc(CF)c2c1)c1ccc(C(=O)NCc2c(C)cccc2C)c(C)c1	6.507780000000007	0.28478627814743385	2.852884666513189
C#CCN(Cc1ccc2nc(C)nc(O)c2c1)c1cc(C(F)(F)F)cc(C(F)(F)F)c1	5.321220000000004	0.44165948658085313	2.947049857448551
C#CCN(Cc1ccc2nc(C)nc(O)c2c1)c1ccc(C(=O)NC(CCC(=O)O)c2ccccc2)c(F)c1	4.758620000000004	0.25530929889106274	3.3104169867848636
C#CCN(Cc1ccc2nc(C)nc(O)c2c1)c1ccc(C(=O)NCc2cccnc2)cc1	3.608620000000002	0.4294133163627838	2.6535056607827343
C#CCN(Cc1ccc2nc(C)nc(O)c2c1)c1ccc(C(=O)NCc2cncnc2)cc1	3.0036200000000015	0.42755743182973854	2.798148413819172
C#CCN(Cc1ccc2nc(C)nc(O)c2c1)c1cccc(C(=O)NC(CCC(=O)O)C(=O)O)c1	2.3314199999999996	0.32293126909528375	3.212872645207497
C#CCN(Cc1ccc2nc(C)nc(O)c2c1)c1cnc2ccc(Br)cc2c1	4.594320000000003	0.4772078187734434	2.8782619677395864
C#CCN(Cc1nc2ccccc2s1)c1nc(-c2cccc(C)c2)nc(=O)n1C	3.4002200000000027	0.47976377202471615	2.9142211773136264
C#CCN1C(=O)C2C=C(c3ccc(CCN4CCCN(C)CC4)cc3)N=C2c2ccccc21	3.306400000000002	0.6727367754595251	3.380009020163632
C#CCN1CCC(Cc2ccc(-c3ccc(C(F)(F)F)cc3)cn2)CC1	4.6551000000000045	0.739518108286169	2.440690820024992
C#CCNC(=O)C(=O)Nc1ccc(CNC(=O)C(=O)N2Cc3ccc(Cl)cc3C2)cc1	1.1864999999999992	0.49189532296292465	2.5324108654061117
C#CCNC(=O)c1c(O)n(-c2ccc(Cl)cc2)c2cccnc12	2.7475000000000014	0.7276077047811481	2.5455172877667334
C#CCNC(C)C1CCCc2ccc(OC)cc21	2.726400000000001	0.8210142783401513	3.3755724574137096
C#CCNc1nc(Nc2cccc(C(=O)O)c2)nc(-c2ccc(Cl)cc2)n1	3.6789000000000014	0.5614984954973758	2.374944343456402
C#CCOCC(=O)N1CCN(C(=O)c2nc(N)c(Cc3ccc(F)cc3)c(-c3ccc(C(C)C)cc3)n2)CC(C)C1	4.1494000000000035	0.3299389349790034	3.4156963817908306
C#CCOc1c(OC)cc(CC(=O)O)cc1-c1ccc(C(F)(F)F)cc1	4.020100000000003	0.7869319380900214	2.377062208856943
C#CCOc1ccc(-c2ccc3ncnc(Nc4ccc5[nH]c(C)cc5c4)c3c2)cc1	5.842120000000004	0.3612048760180239	2.483847067930377
C#CCOc1ccc(S(=O)(=O)CC2(C(=O)NO)CCS(=O)(=O)CC2)cc1	0.17270000000000008	0.395197565778092	3.026577485129966
C#CCOc1ccc(S(=O)(=O)N(C)CC(=O)N(C)C2CCCCC2)cc1	2.1101999999999994	0.6817905502317086	2.4046756433098153
C#CCOc1ccc(S(=O)(=O)NNc2ccc(CCNCC(O)c3ccc(O)c4[nH]ccc34)cc2[N+](=O)[O-])cc1	2.9648000000000003	0.06150797468024005	3.476940515101095
C#CCOc1ccc2c(c1)Cc1cnc(Nc3ccc(CN(C)C)cn3)nc1N2	3.3366000000000007	0.4923717432485427	2.9022281083344126
C#CCc1cc(C(=O)NCc2ccc(F)cc2)nn1-c1cccc(Cl)c1	3.770500000000003	0.6976678426613078	2.401373356407527
C#CCc1ccc2c(c1)C(=O)N(CCCCO)C(=O)C2=O	0.7999	0.3756852760539342	2.4713274400608167
C#CCc1cnc(-c2cnc3[nH]cc(C(=O)NCC(C)F)c3c2)cn1	2.2834000000000003	0.699801919246258	3.534851598536955
C#CCn1c(=O)c2c(nc(C(C)c3cccc(F)c3)n2C)n(C)c1=O	1.3577999999999997	0.6765227001579742	3.2050601894489423
C#CCn1c(=O)c2c(nc(C=Cc3cccc(C(F)(F)F)c3)n2C)n(C)c1=O	2.256099999999999	0.6469736559038569	2.8589636175371567
C#CCn1c(=O)c2c(nc3n2CCCC3)n(CC)c1=O	0.34909999999999974	0.7410740401190259	2.857370465721109
C#CCn1c(=O)c2c(nc3n2CCCC3)n(Cc2ccccc2)c1=O	1.3774999999999997	0.6799589561577076	2.5897589284843363
C#CCn1c(=O)c2c(nc3n2CCCCN3C(=O)Cc2ccccc2)n(C)c1=O	0.8993999999999993	0.6214330885338597	2.6648499121403635
C#CCn1c(C)cc(C2CCN(S(=O)(=O)c3ccc(C(F)(F)F)cc3)CC2)nc1=O	2.7720200000000004	0.6872151059065827	2.7201363216687717
C#CCn1cc(-c2cn(C)nn2)cc1C(=O)N(Cc1ccc(F)cc1)c1ccc(F)cc1	4.042000000000003	0.4331778215908429	2.832288707738286
C#CN(C)c1cccc(C(N)=O)c1	0.8124000000000001	0.5324650695368726	2.638621728030804
C#Cc1c(CC)ncnc1-c1ccc(C(=O)N2CCN(CC)CC2)c(N2CC(N)C(C)(C)C2)c1	2.6385000000000005	0.6914538830281968	3.5573309649618086
C#Cc1c(F)c(C(=O)NC2Cc3ccccc3CN2C(=O)Nc2cccc(C)c2)cc2c(OC)cc(OC)cc12	5.632120000000005	0.3235098805846039	3.4284985818131437
C#Cc1c(N)ncnc1Oc1ccc2[nH]cc(C)c2c1-c1cccc(C(F)(F)F)c1	5.307920000000002	0.45071476494106344	2.9230168898810476
C#Cc1c(Oc2c(C)cc(Cl)cc2Cl)ncnc1N1CCOCC1	3.7020200000000028	0.7776099913385662	2.7419147044425074
C#Cc1cc(-c2cccc3c(=O)nc(N4CCOCC4)oc23)ccc1NC(=O)c1ccc(N2CCN(C)CC2)cc1	3.6770000000000023	0.3773659082378303	2.8470015264921678
C#Cc1cc(CNC(=O)C(S)C(C)C)ccc1C	2.546920000000001	0.6327961713842409	3.087733881526659
C#Cc1ccc(-c2cnc(C)c(C(=O)NC(C)c3ccc(CN4CC(C)OC(C)(C)C4)cc3)c2C)nc1	5.232040000000005	0.4734117382604326	3.6919746938730604
C#Cc1ccc(C(=O)Nc2cncc(C(=O)c3cn(C(C)CO)c4ncncc34)c2)cc1	2.8442000000000007	0.36312253475871975	3.2371293948875692
C#Cc1ccc(C)c2c1C(=O)N(CCc1ccccc1)C(=O)C2=O	2.3841200000000002	0.4960646411022263	2.4234534698912817
C#Cc1ccc(C2=CC=C3C2CCC2(C)C3CCCC23CC(C(=O)OC)C(Sc2cccc(Cl)c2Cl)O3)cc1	8.581200000000003	0.26857631808647325	5.332647480291657
C#Cc1ccc(Cc2cc3cc(OC)ccc3n2Cc2ccc(Cl)cc2)cc1	5.923700000000005	0.388561666180844	2.278062245517363
C#Cc1ccc2[nH]cc(C(=O)OC(C)C)c2c1-c1cccc(F)c1C	4.828920000000004	0.5501580943449991	2.7445221391866763
C#Cc1ccc2cc(Cn3cc(C(=O)c4ccccn4)cn3)c(=O)[nH]c2c1	2.3801999999999994	0.45065905761833985	2.673294009175301
C#Cc1ccc2ncnc(Nc3ccc(OCc4cccc(CN(C)C)c4)c(Cl)c3)c2c1	5.648700000000004	0.37470956916373505	2.451830304268846
C#Cc1cccc(-c2c(NC(=O)Nc3ccccc3OC)cccc2OCCN2CCCC2C)c1	5.8506000000000045	0.4063608731940952	2.933915991286751
C#Cc1cccc(-c2c[nH]c(CN3CCC(N4CCCC4C)CC3)c2)c1	4.1117000000000035	0.8409749907832408	3.2368750705044764
C#Cc1cccc(-c2cc(NC(=O)Nc3ccncc3)ccc2Cl)c1	5.027300000000002	0.6529254013577713	2.171533928484335
C#Cc1cccc(C(=O)N2CC(C)Cc3cc(F)ccc32)c1	3.6460000000000026	0.7350220771539093	2.7943073214063627
C#Cc1cccc(C(C)N)c1[S+]1=NCCS1	2.510200000000001	0.4974181031274841	4.9271717511140185
C#Cc1cccc(Cl)c1-c1ccc(S(=O)(=O)NCC(=O)NCC(=O)O)cc1	1.4674000000000003	0.6025296352939943	2.4339459202579796
C#Cc1cccc(NC(=O)Nc2cc(C)cc(C)c2C)c1	4.237160000000003	0.7926677378593282	2.0812359281244763
C#Cc1cccc(Nc2n[nH]c3ccc(-c4c[nH]cc4Cl)cc23)c1	4.936300000000002	0.4655013098381205	2.8377908259680407
C#Cc1cccc(Nc2nc3c(CN(C)C)cc(=O)n(CC(=O)NC(CC(C)C)C(C)F)c3cc2C)c1	4.380320000000004	0.4000036391341673	3.8293415303625338
C#Cc1cccc(Nc2nccc(-c3cncn3C(=O)c3ccc(NC(=O)Nc4ccccc4)cc3)n2)c1	5.3975000000000035	0.26977304590451484	2.69382952198038
C#Cc1cccc(Nc2ncnc3cc(-c4ccccc4C)cnc23)c1	4.725120000000003	0.5497980115471668	2.4126357647673053
C#Cc1cccc2c1CCN(C)CC2c1cccc(Cl)c1	3.941100000000003	0.72038956412235	2.915270537505375
C#Cc1ccccc1Oc1ccc(S(=O)(=O)Nc2ncns2)cc1	3.1125000000000016	0.7097244482873125	2.524888991280987
C#Cc1cncc(-c2ccn3c(-c4cncnc4)cnc3c2)c1	2.8346	0.5338530372479945	2.8759662435620683
C#Cc1cncc(-c2nccnc2C2CN(c3ccc4[nH]c(C)cc4c3)C2)c1	3.913420000000002	0.5593450196330185	2.9704331856883037
C#Cc1nc(CCC)n(Cc2ccc(C#N)cc2C)c1Cc1c(F)cccc1Cl	5.428600000000004	0.5130012155892757	2.9014307334870377
C#Cc1ncnc(OC)c1Cn1cc(N2CCC(O)CC2)nn1	0.06739999999999974	0.7986333569669241	3.2477740387080996
C(=Cc1ccc2[nH]cnc2c1)c1cncnc1	2.5233	0.7244406619773902	2.6258892062749446
C1=C(c2c[nH]cn2)CCN(CCCc2cccs2)C1	3.193100000000002	0.9069745037268585	2.9397768787471907
C1=C(c2ccccc2)CCN(Cc2ccc(-c3cnco3)cc2)C1	4.630900000000004	0.7024909428911367	2.2381962655284795
C1=C(c2ccccn2)CCN(CCc2ccccc2Oc2ccccc2)C1	5.2057000000000055	0.6064414323941942	2.197396047308107
C1=CC(Nc2cnc3cc[nH]c3c2)Cc2cnccc21	3.007900000000001	0.7461148008134089	3.5485096355415653
C1=CC(c2ccccc2)CN(CCCCCN2CCc3ccccc32)C1	4.875000000000004	0.5209088667921095	2.866533152098995
C1=CCN(c2ccc(C3CC3)cc2)C1	2.9402000000000017	0.6402298676907711	2.2383762704951398
C1=CCN(c2nc(N3CCCC3c3cn4ccccc4n3)c3ccccc3n2)CC1	4.3853000000000035	0.48099361730051327	3.3454417190421637
C1=CNCC(=Nc2ccnc3ccccc23)C1	2.814300000000001	0.8067608118501168	3.067464771885806
C1=Cc2oc(c3c2C2CCCCCCCCCCOc4cc5c(cn4)C5=C4OC(CCCOCO2)CC=34)=C1	5.923400000000007	0.37021514589362864	6.469356222686219
C1=NC2=C1CC1CCCCC1N(CC1CCCCC1)C(c1ccncc1)=C2	5.605800000000006	0.7002774100058765	3.81724598974046
C=C(C(=O)N1CCCC1C(=O)NC(C)(C)C)c1ccc(C(=O)NS(=O)(=O)c2ccccc2)cc1	2.7241999999999997	0.6137556061896176	2.8973625752530445
C=C(C)C(=O)N1CCC2(CC1)CCN(c1cncc(-c3ccccc3)c1)C2=O	3.670200000000003	0.7693935885651677	3.0849729232743304
C=C(C)C(=O)Nc1cccc(-c2c(N)ncnc2C(F)(F)F)c1	3.2592000000000008	0.8500013069117905	2.559240269251749
C=C(C)C(=O)Nc1cccc(-c2ncn(C)c2C2CCCC2)c1	4.259300000000003	0.8578177418915747	2.54517858954188
C=C(C)C(=O)Nc1cccc(C2c3cc(OC)c(OC)cc3COc3ccc(OC)cc32)c1OC	5.308200000000005	0.4671129664043069	3.1175929578845105
C=C(C)C(=O)OC1CCC2C(CC3C(c4cccc(F)c4)CC(=O)NC23)C(=O)CC1C	3.927100000000003	0.5861231864047919	4.549181968238828
C=C(C)C(CCNC(=O)C[N+](C)(C)CCCCCCO[N+](C)(C)CCCN1C=C(C)C1=O)c1ccc(-c2ccccc2)cc1	6.3005000000000075	0.08354679995866092	4.077942447160155
C=C(C)C(CSc1nc(CCOc2ccccc2)cs1)CN1CCCC1	5.144800000000005	0.41535100113289264	3.020002398439699
C=C(C)C12CC(C)C34OC(Cc5ccccc5)(OC1C3C=C(COC(=O)Cc1ccccc1)CC1(O)C(=O)C(C)=CC14)O2	5.030500000000006	0.3617843283085502	5.889785153006923
C=C(C)C=CCOS(N)(=O)=O	0.3388000000000001	0.6293295651661684	3.329808578055471
C=C(C)CCC12CCC(=O)C=C1c1ccc3[nH]nc(Br)c3c1C2	4.970500000000004	0.7746067191458621	3.959915743301476
C=C(C)CCC1=CC(C)N1OCC=CCCOc1cccc(C(C)CCCN(C)C)c1	6.332900000000007	0.24150508836971493	4.047935255230153
C=C(C)CCCc1ccc(NC(=O)N(CC)CCCN(C)C)cc1	4.390900000000004	0.645405802018245	2.238127209584425
C=C(C)CNc1nc(-c2cnc(NC(C)c3ccc(C4(C)COC4)cc3)c(OC)c2)cc2ncn(C)c(=O)c12	4.848100000000004	0.29856656924415564	3.6901179619564815
C=C(C)COCCOC1CC(CO)Nc2ncnc(Nc3cncc(F)c3)c21	2.581200000000001	0.4443664826004531	4.091223128120657
C=C(C)c1ccccc1NC(=O)N(CCCc1cccnc1)CC(C)(C)C	5.627500000000005	0.6911685232068361	2.439741346453406
C=C(C)c1nc(N)nc(-c2ccc(Oc3ccc(CC(=O)O)cc3F)c(Cl)c2)n1	4.365800000000003	0.6156366462204613	2.632644729213535
C=C(CC#Cc1ccc(Cn2nc(-c3ccn[nH]3)c3c(OC)ccnc32)cc1)NO	3.1124	0.33962514244388775	3.215372175974265
C=C(CCC12OC(C(=O)O)C(O)(C(=O)O)C(C(=O)O)(O1)C(OC(=O)CC1CCCCC1)C2O)C(OC)C(C)Cc1ccccc1	2.308700000000001	0.14729807312771945	5.587182653886472
C=C(CCN1CCCC1)C(=O)c1csc(-c2ccc(S(=O)(=O)N3CCCC3COc3cccnc3)cc2)c1	5.267000000000006	0.2387445426561386	3.3582174993446445
C=C(CCN1CCN(c2cccc(Cl)c2)CC1)C(=O)C(N)Cc1csc2ccc(F)cc12	4.901200000000005	0.4745251058469439	3.1713784227827517
C=C(CN(C)C)c1ccc(OC2CCN(c3ccnc(N(C)CC4CCC(=O)N4)c3)C2)cc1	3.028900000000001	0.6351139885974155	3.7270329954682246
C=C(CN1CCN(c2cccc(C(=O)N(CC)CC)c2)C(C)C1)c1cc2ccccc2c2ccccc12	6.698900000000008	0.2692517907622392	3.062514239051392
C=C(NC(=O)C(F)(F)F)C(Cc1ccc([N+](=O)[O-])cc1)C(=O)O	2.0302999999999995	0.6117167553052408	3.102259766970116
C=C(O)C1CC(CO)C(S(=O)(=O)c2ccc(Oc3ccc(OC)cc3)cc2)C1	3.7200000000000033	0.6834411183846243	3.5261580651996054
C=C(c1ccc(Cl)cc1)C1CCCCN1C	3.837500000000003	0.7530972297749308	2.6545746231907685
C=C(c1ccc(OCC(O)CN(C)C)cc1)C(O)CN=C(N)N	-0.3645999999999982	0.3641018112514632	3.4974984829826967
C=C(c1ccc(S(=O)(=O)c2ccccc2)cc1)c1ccccc1Cc1ccccc1	6.171700000000005	0.3807526165866633	2.039426287380101
C=C(c1ccccc1)c1ccc(-c2ccc(S(=O)(=O)N3CCCC3)cc2)cc1	5.199600000000005	0.6014035914609697	1.9526554079105267
C=C1C=C(C)CC(C)=C1c1cccc(C(C)C(C)=O)c1	5.058800000000004	0.7470935312436965	3.454423994515925
C=C1CC(C(=O)O)N(S(=O)(=O)c2ccc(OCCF)cc2)c2cc(Cl)ccc21	3.753700000000002	0.761470599230004	3.130755770427176
C=C1CC(C)(C)CC(C)C1Cc1ccc(F)cc1	4.996700000000005	0.6443397300535093	3.39837766565085
C=C1CC(C)C2(C1)CC(=O)N=C2c1ccc(C)cc1	3.6869200000000024	0.7018229105005289	4.247829920107966
C=C1CC(O)(CC#CC#N)C2CCC12	1.62068	0.5004823196258539	4.992910396169908
C=C1CC(O)C(CCc2cccc3c(=O)c(C)coc23)C2C=CCC12	4.163320000000003	0.8562372029337071	4.331883809894336
C=C1CCC2(CCC(=O)C(OC(=O)Cc3ccc4c(c3)CCCN4C)C2C(=O)O)COC1=O	2.4665999999999997	0.5446550713590508	4.716056110999006
C=C1CCC2(CCC3(C)C(=O)CCC2C(C2C=CC(=O)CC2=O)C3OC(CO)C(C)C(=O)OC(C)(C)C)OC1	3.9254000000000033	0.3038606698966026	6.564202755498995
C=C1CCC2C(CC(=O)O)CCC2(C)C1CCCN(C)C	3.801600000000003	0.7572300184611117	3.9693300231970223
C=C1CCCN(c2ncc(S(=O)(=O)c3cccc(C(=N)N)c3)cn2)C1	1.74987	0.4895387110276969	2.830328818594225
C=C1NC(=O)CC1=CC=C1CCCC2(C)C1CCC2C(C)CC1OC(=O)C(=C)C1CCCC	6.4034000000000075	0.359669016918413	4.87810338173893
C=C1NNc2cc(NC(O)=NC(C)c3ccccc3)nc(COc3ccccc3)c21	4.648500000000003	0.3550957358399771	3.5102174219599362
C=C1OC(=O)C2CC3=CC(=O)CCC3=C12	1.6626999999999998	0.5609491726034261	4.047652673239758
C=C=CC(=O)Nc1cccc(-n2nc(NC(=O)Nc3ccc(Br)cc3)c3cnccc32)c1	5.106600000000003	0.26809636735578646	2.7969682641350673
C=CC(=O)N(C)Cc1c(C2CCN(C3CCN(Cc4cc(Br)c(OC)cc4OC)CC3)CC2)noc1C	4.751120000000005	0.3999777379233788	2.9995101103001716
C=CC(=O)N(C)c1cccc(S(=O)(=O)N(Cc2ccccc2)Cc2cccc(-c3ccc(CCNS(C)(=O)=O)cc3)c2)c1	4.985200000000004	0.21318089200690019	2.693316710676406
C=CC(=O)N1CCC(N2CCC(c3ccc(C(=O)NC(C)CC)cc3)C(F)C2)CC1=O	3.0459000000000014	0.7060209393841527	3.927466822307368
C=CC(=O)N1CCC2CC(C1)CC(COC)(c1ccc(Cl)cc1)C2	4.058800000000003	0.7685986937801192	4.416982176345552
C=CC(=O)N1CCCCC1C(=O)NNc1ccc(Sc2ccccc2)cc1	3.8480000000000016	0.5893944322213922	2.8282260741774987
C=CC(=O)N1CCCCC1C(=O)Nc1ccc2c(c1)C(=O)CO2	1.7672999999999999	0.8627776122194275	2.8507983468517732
C=CC(=O)N1Cc2ccc(OC)cc2CC(c2ccccc2)C1	3.5497000000000023	0.8116595126643474	2.692154732005079
C=CC(=O)N1Cc2ccccc2N(C2CCN(CCCn3c(=O)[nH]c4ccccc4c3=O)CC2)C1=O	2.6991000000000014	0.5393517767667825	2.82072230737219
C=CC(=O)N1N=C(c2ccc(Br)cc2)CC1(O)c1ccc(C)c(C)c1	4.033640000000003	0.7927563350106951	3.1903536381996798
C=CC(=O)N1N=C(c2cccnc2)CC1c1ccc(Cl)cc1	3.5987000000000027	0.8130308598297215	2.861716537996225
C=CC(=O)N1c2ccc(C(=O)NC(CCCN3CCN(c4cccc(O)c4C)CC3)C(=O)O)cc2C2CCCC21	3.654720000000002	0.4116334652882898	3.762606145584785
C=CC(=O)N1c2ccc(Cl)cc2N=C(c2ccccc2)c2[nH]c(=NC(=O)C3CC3)[nH]c21	4.166700000000002	0.608861861273791	3.4086056266793197
C=CC(=O)NC1CCC(CCN2CCN(c3nccc(C(O)=Nc4ccccc4)c3Cl)CC2)CC1	4.744400000000003	0.31374234659513833	2.900424344586739
C=CC(=O)NC1CCCC(Nc2cncc(-c3cncc(C)c3)n2)C1	2.872320000000001	0.8202312033254682	3.4564460504038674
C=CC(=O)NC1CCN(S(=O)(=O)c2ccc(Cl)c(Cl)c2)CC1CN	1.6334999999999997	0.7454806510602228	3.2702887424775984
C=CC(=O)NCC1C(N)C2C=CCC2C2CCCCC12	2.2443999999999997	0.6123902423239967	4.490254781969883
C=CC(=O)NCC1CCC2C=CC(=O)CC2(C)C1C(=O)OC	1.6392999999999998	0.632860237210193	4.324366440113552
C=CC(=O)NCCCCCCCCCN1CCC(CCN(C(=O)c2cccc3ccccc23)C(=O)C2CCCCC2)C1	7.133800000000009	0.13172428934655717	3.2723179122428583
C=CC(=O)NCCCCCOc1ccc(-c2cccc3ccccc23)cc1	5.358100000000005	0.4125765418853362	1.9676546862781379
C=CC(=O)NCCOCCNC(=O)C1C(C(=O)Nc2ccc(Br)cc2)C2C=CC1C21CC1	2.6510000000000007	0.2605352354472456	4.9957619412385466
C=CC(=O)NCc1sc(C(C)Nc2ncc(Br)c(Nc3cc(C4CC4)[nH]n3)n2)cc1Cl	5.273400000000002	0.2850835031657893	3.7815648647074322
C=CC(=O)Nc1c(C)cc(CNc2ccnc(Nc3ccc(N4CCN(C)CC4)cc3)n2)cc1C	4.325440000000004	0.4218690361542987	2.597438062789328
C=CC(=O)Nc1c(Cl)cccc1Nc1c(C#N)cnc2c(OCCCN3CCN(C)CC3)c(OC)c(OC)cc12	4.661480000000004	0.25347172051894057	3.0110065388039287
C=CC(=O)Nc1c(NC(=O)c2cnc(-c3ccc(Cl)cc3)cc2NC(=O)CC2CC2)cccc1N(C)C	5.583400000000004	0.3212347717324458	2.7143557198250736
C=CC(=O)Nc1cc2c(Nc3[nH]c(=NCC(C)O)c(CN)c(NS(=O)(=O)c4ccccc4)c3C#N)cccc2cc1Cl	4.102080000000002	0.14681442935879024	3.890804031168069
C=CC(=O)Nc1cc2c(Nc3c(F)ccc(Br)c3F)ncnc2cc1OCCNC(=O)CN(C)C	3.595200000000002	0.20162047541071595	2.923529288800431
C=CC(=O)Nc1cc2c(Nc3ccc(Br)c(Cl)c3)ncnc2cc1OCCNC(=O)C(C)n1cnc(C)c1	5.174920000000004	0.16989359155293388	3.4376506841038106
C=CC(=O)Nc1cc2c(Nc3ccc(Br)cc3F)ncnc2cc1OCC#N	4.301880000000002	0.5525703484071474	2.649426824117386
C=CC(=O)Nc1cc2c(Nc3ccc(Br)cc3F)ncnc2cc1OCCNC(=O)CN(C)CC	3.846200000000003	0.24828014233127266	2.742942320246156
C=CC(=O)Nc1cc2c(Nc3ccc(Br)cc3F)ncnc2cc1OCCNC(=O)N(C)C	4.049500000000003	0.3075375735196809	2.7156815136255457
C=CC(=O)Nc1cc2c(Nc3ccc(F)c(Cl)c3)ncnc2cc1OCCNC(C)=O	3.8053000000000017	0.3609834434980676	2.5416098043981545
C=CC(=O)Nc1cc2c(Nc3ccc(F)c(Cl)c3F)ncnc2cc1OCC1CN(Cc2cnsc2)CCO1	5.165800000000004	0.20932316022860079	3.706627039232414
C=CC(=O)Nc1cc2c(Nc3ccc(NC(=O)c4ccccc4)cc3F)ncnc2cc1OCCNC(=O)NCCCN(C)C	4.519000000000002	0.10285119867172403	2.799502447250763
C=CC(=O)Nc1cc2c(Nc3ccc(OCc4cccc(F)c4)c(C(=O)Nc4ccc(C)cc4)c3)ncnc2cc1OCCCN(C)CC	7.497320000000007	0.0779741918688062	2.897157523623914
C=CC(=O)Nc1ccc(-c2sc3c(c2N)c(=O)c(C(=O)OCC)cn3Cc2c(F)cccc2F)cc1	4.939900000000003	0.2713776351568915	2.853894801770993
C=CC(=O)Nc1ccc(CC(=O)O)cc1	1.4382	0.7306841197900422	1.8046539443198633
C=CC(=O)Nc1ccc(Oc2ccc(CC(=O)O)cc2)cc1	3.230500000000001	0.8026057965224376	1.8465099576830362
C=CC(=O)Nc1ccc(S(=O)(=O)N2C=CN(c3ccccc3)CC2)cc1OC	2.801800000000001	0.7559682178009506	2.7703125105828175
C=CC(=O)Nc1ccc(S(=O)(=O)N2CCCC2C(=O)N(c2cccc(OC)c2)c2ccc(Cl)cc2Cl)cc1	5.644500000000005	0.35138936874670584	3.0806917228569803
C=CC(=O)Nc1ccc(S(=O)(=O)N2CCN(Cc3ccc(Cl)cc3Cl)CC2)cc1	3.6244000000000023	0.6774206300587586	2.142314494170799
C=CC(=O)Nc1ccc(S(=O)(=O)NC(=O)C2Nc3ccc(-c4ccc(=O)n(C)c4OC)cc32)cc1	2.157099999999999	0.42841051075293485	3.4409559124557134
C=CC(=O)Nc1ccc(S(=O)(=O)Nc2nc3ccccc3n2-c2ccc(NC3CCC(C)CC3)nc2)cc1	5.336400000000004	0.26489612804618756	2.7495859316010076
C=CC(=O)Nc1ccc(S(N)(=O)=O)cc1	0.45849999999999985	0.7334994146985636	1.889106195726992
C=CC(=O)Nc1ccc2ncnc(-c3ccc(F)cc3[N+](=O)[O-])c2c1	3.468600000000002	0.44607958388887275	2.4404685988140056
C=CC(=O)Nc1ccc2ncnc(Nc3cccc(Br)c3)c2c1	4.260400000000002	0.6747178471005569	2.2025614512955105
C=CC(=O)Nc1cccc(-c2ccc(Cn3nc(CCC(N)=O)c4c3CCCC4)cc2)c1	4.019600000000002	0.5311415622978434	2.5413652541016205
C=CC(=O)Nc1cccc(-c2ncnc3cc(-c4cccnc4)ccc23)c1	4.4833000000000025	0.5498240534972094	2.289388474009394
C=CC(=O)Nc1cccc(-n2c(=O)cc(NC3CN4CCC3CC4)c3ccccc32)c1	3.6213000000000024	0.6260972858328364	3.768390050287442
C=CC(=O)Nc1cccc(-n2c(=O)ccc3cc(S(=O)(=O)N4CCCC4COC)ccc32)c1	2.9147000000000007	0.5390840533068803	3.0428855555234335
C=CC(=O)Nc1cccc(-n2c(=O)ccc3cnc(Nc4cccc(OC)c4)nc32)c1	3.6574000000000018	0.46834584632238513	2.452596184155553
C=CC(=O)Nc1cccc(-n2c(=O)ccc3cnccc32)c1	2.5102	0.7540873301893909	2.3192134670768674
C=CC(=O)Nc1cccc(-n2c(=O)cnc3cnc(Nc4ccc(OC)c(OC)c4)nc32)c1	3.061000000000001	0.4174600694175138	2.5692220601280695
C=CC(=O)Nc1cccc(-n2c(=O)cnc3cnn(Cc4ccc(C)c(OC)c4)c3c2=O)c1	2.43222	0.45876328544689315	2.7518395565643736
C=CC(=O)Nc1cccc(-n2cc(NC(=O)Nc3ccc(CN4CCN(C)CC4)cc3)cn2)c1	3.388200000000002	0.47107910199053604	2.4026934943068454
C=CC(=O)Nc1cccc(-n2ccnc2NCCC(=O)NO)c1	1.3041999999999994	0.34983151848521393	2.6219075836247203
C=CC(=O)Nc1cccc(-n2cnc3cc(C(=O)N(CC)CC)ccc32)c1	3.6320000000000023	0.6810246345412445	2.345444180461504
C=CC(=O)Nc1cccc(-n2cnc3cnccc32)c1	2.545	0.7394374592607657	2.352413938627512
C=CC(=O)Nc1cccc(-n2nc(C(N)=O)c3c2-c2cc(NC(=O)c4ccccc4Cl)ccc2CC3)c1	4.767000000000002	0.3229835031964375	2.595995186377939
C=CC(=O)Nc1cccc(-n2sc(CC)cc2=O)c1	2.5859000000000005	0.871194420736409	2.8409949522327906
C=CC(=O)Nc1cccc(C(N)=O)c1	0.9099999999999999	0.6951354287073594	1.8439069014816099
C=CC(=O)Nc1cccc(C2Cc3ccc(NC(=O)Nc4cc(C(F)(F)F)cc(C(F)(F)F)c4)cc3CCN2)c1	6.922200000000005	0.20130500879334703	3.252902945877686
C=CC(=O)Nc1cccc(CNc2nc(Nc3cc(N4CC5CCC(C4)O5)cc(N4CCOCC4)n3)ncc2Cl)c1	4.209400000000003	0.3198020208219569	4.501750430964718
C=CC(=O)Nc1cccc(CNc2nc(Nc3cc(N4CCC(O)C(CO)C4)ccc3OC)ncc2Cl)c1	3.798300000000003	0.24444059430948356	3.5176371913704596
C=CC(=O)Nc1cccc(CNc2nc(Nc3ccc(N4CCN(C(C)=O)CC4)cc3OC)ncc2Cl)c1	4.287300000000004	0.3479554331181781	2.640369300220156
C=CC(=O)Nc1cccc(Nc2nc(Nc3ccc4[nH]ncc4c3)ccc2Cl)c1	5.223000000000002	0.3302409485229063	2.541641295147599
C=CC(=O)Nc1cccc(Nc2ncc(C#N)c(Nc3ccc(S(=O)(=O)NCC(C)(C)C)cc3)n2)c1	4.284380000000003	0.31482429644390575	2.7041181863863795
C=CC(=O)Nc1cccc(Oc2nc(Nc3ncc(Cl)c(N4CCOCC4)n3)nc3cccnc23)c1	3.965200000000002	0.356693845153671	2.8807237028698953
C=CC(=O)Nc1cccc(Oc2ncc(C(=O)Nc3ccc(C4(N)CCC4)cc3)cn2)c1	3.9836000000000027	0.48883204674746694	2.568834438930171
C=CC(=O)Nc1cccc(S(=O)(=O)NC2N=C(c3ccc(OC)cc3)CCN(Cc3ccccc3)C2Cc2ccccc2)c1	5.430600000000005	0.22135726882550294	3.5508908442329243
C=CC(=O)Nc1ccccc1C1CCN(CCCNCc2ccccc2)CC1	4.1704000000000025	0.5091565878689227	2.1606839048878044
C=CC(=O)Nc1ccccc1CCc1c[nH]cn1	2.3194	0.7891571695293561	2.5569657218499025
C=CC(=O)Nc1ccccc1CN1CCC(Nc2ccc(OCCC3CCCO3)cc2)CC1	4.835500000000004	0.5086287763312822	2.8509011345569704
C=CC(=O)Nc1ccccc1N1CCC(N2CCN(C3CCC(c4cc(F)cc(F)c4)CC3)C(=O)C2)CC1	4.9287000000000045	0.5470737043065746	2.813783814452103
C=CC(=O)Nc1ccccc1N1CCN(C(=O)C(CCCc2ccc(F)cc2)NC(=O)C2Cc3ccccc3CN2)CC1	3.8210000000000024	0.3158250607113693	3.4084870668104035
C=CC(=O)Nc1cccnc1-c1ccnc(N(CC2CC2)CC2CCN(C(=O)C3CC(C)(O)C3)CC2)c1	3.8841000000000028	0.5041084479139858	3.1136237197676264
C=CC(=O)Nc1nc2ccc(-c3ccn(CCCO)c(=O)c3)cc2s1	2.631900000000001	0.6659099994739511	2.5506722545948435
C=CC(=O)Nc1nc2ccc(-c3cnoc3C)c(OC)c2cc1NC(=O)C1CCCN1C	3.364020000000002	0.5714415866924984	3.486406351776834
C=CC(=O)OCC12CCC(c3ccc(F)c(F)c3)(CC1)C2	3.895900000000003	0.621296011772007	3.7238592299657824
C=CC(C(=O)O)C(NO)C(C)=O	-0.1903999999999999	0.39595345620153044	4.066057144865832
C=CC(C)(C)c1ccc(NC(=O)c2scnc2Cl)c(NS(C)(=O)=O)c1	3.8839000000000015	0.7211124206607408	2.8701417068999486
C=CC(C)C(NS(=O)(=O)c1ccc(-c2ccccn2)cc1)C(=O)NC(C(=O)C(F)(F)F)C(C)C	3.4898000000000016	0.48919588931548524	3.5697038868399265
C=CC(N)CC12Cc3c(ccc(OC)c3OC)OC1C2	2.3008000000000006	0.8377793397810263	4.276516167999386
C=CC(O)=NCC1CC(C)N(C(=O)N(C)C23CC4CC(CC(C4)C2)C3)c2ccccc2C1CC(C)=O	6.127200000000007	0.38439245087275375	5.5906772405502165
C=CC(O)=NCCCCCCC1OC2COC2(COC(=O)NC(c2ccc(C(F)(F)F)cc2)c2ccccn2)c2ccccc21	7.374600000000007	0.11710919957957071	4.64008041669366
C=CC(O)=NCCc1c(C(F)(F)F)sc2ncnc(Nc3cccc(Cl)c3)c12	5.792100000000003	0.3862124984390371	3.2863128701064515
C=CC(O)=NCCc1ccc(C#Cc2ccc(CC(C)NC(C)=O)cc2)cc1	3.8385000000000025	0.4394090053288968	3.1754679670912713
C=CC(O)=Nc1cccc(-c2cnc3[nH]cc(C)c3c2)c1	4.312320000000002	0.5531663342998112	2.939655928124477
C=CC(O)=Nc1cccc(-c2csc3c(=O)cc(N4CCOCC4)[nH]c23)c1	3.867200000000003	0.5312385194542626	3.274238387873524
C=CC(O)=Nc1ccccc1C1CCC2C(C)C(O)C3Cc4ccc(O)c(O)c4C3CC1(C)C2C	6.364600000000007	0.23588446385834136	5.822755246153002
C=CC(O)=Nc1ccccc1C1CCCN1C(=O)C(O)C(CC(C)C)Oc1cccc(C(F)(F)F)c1	5.997500000000006	0.3243195245342841	4.037261153399923
C=CC(O)=Nc1ccccc1C1CCNc2c(C(=N)O)c(-c3ccc(Cl)c(Cl)c3)nn21	5.919270000000003	0.2824867218235545	3.9525807798267962
C=CC(O)=Nc1ccccc1C1CN=C(C)OC1	2.9928000000000017	0.656069202806195	4.0560795828841245
C=CC(O)=Nc1ncc2c(C(=O)c3cncc(N=C(O)Cc4ccc(Cl)cn4)c3)cn(C(C)CO)c2n1	4.263700000000004	0.167841505691272	4.156719985953256
C=CC1(C)C(=O)CC(=O)N1Cc1ccc(-c2ccccc2C(=O)O)cc1	3.297900000000002	0.6638064926980055	3.0844152526907127
C=CC12CC(CC[N+](C)(Cc3cccc(OS(=O)(=O)c4ccccn4)c3)C(C)O1)CC2O	3.2579000000000025	0.40548121337799603	5.55305905715436
C=CC12CCC(C)(N(Cc3ccncc3C(F)(F)F)C1=O)C2(C)C	4.193700000000003	0.7742840788555708	4.907872432444467
C=CC1C(C)CCC2C3CCC4=CC(=O)CCC4=C3C(c3ccc(C(C)(C)CCC(O)C(=O)O)cc3)CC12C	7.527700000000009	0.3574421594374477	4.836256578507029
C=CC1C(c2ccccc2)CC2CCC1N2c1cccc(Cl)c1	5.667100000000004	0.6579592015659663	4.236490012263331
C=CC1CC1(NC(=O)C(N)Nc1cc(C(C)(C)C)c(O)c(C(C)(C)C)c1)c1ncc(C#N)cn1	3.563180000000002	0.2925276114658473	4.467159846265115
C=CC1c2c(cccc2OCCN2CCC(Nc3nc4cc(F)ccc4s3)CC2)N=C2N=C(C)N21	5.352900000000005	0.4523277621451557	3.6875809346136634
C=CC=C1C(=O)C(c2ccc(OC)c(OC)c2)C(C)=CC2C1C1CN(CC=C)CCC21C	5.189000000000005	0.4571998992010282	4.5953670173437295
C=CCC#Cc1cc(OC)cc(-c2nc3cc(C)ccc3o2)c1	4.7394200000000035	0.5176408307106339	2.6427642484983096
C=CCC(=O)N1CCCC(n2ncc3c(N(CCC)C(=O)Nc4cc(C(F)(F)F)cc(C(F)(F)F)c4)ncnc32)C1	6.052000000000005	0.2699000855066599	3.675417719583473
C=CCC(C(=O)NO)C(CCCc1ccccc1)C(Cc1ccc(C(=O)NO)cc1)C(=O)O	3.385700000000001	0.1788124707488204	3.628203541751887
C=CCC(C)(C(=O)NC1C2CC3CC1CC(CO)(C3)C2)C(=O)NC(C)(C)C	2.786900000000001	0.49263075813604973	5.301440202409645
C=CCC(C=O)Nc1cc(Cc2nnc(O)o2)cc(OC)c1	1.9300999999999997	0.5677011319098754	3.629170100562691
C=CCC(CC(N)C(=O)O)c1cccc(S(=O)(=O)NC(CCCF)C(=O)NO)c1	1.0503000000000016	0.17727418143417673	3.833044436141008
C=CCC(O)=NC1CCN(C(=O)Nc2ccc(C)cc2)CC1	3.523920000000002	0.5074557678637747	2.627194076789735
C=CCC(O)=Nc1cc(F)ccc1N1CCN(C2CCC2OC)CC1	3.289200000000002	0.4873194390242089	3.698438628952081
C=CCC(O)C(CC(C)C)NC(=O)C1CCCN1C(=O)C(N)C1CCCC1	1.9627999999999999	0.5337491020456284	3.773562807758581
C=CCC(O)C(CNC)c1cccc(I)c1Cl	3.1846000000000014	0.59933220769572	3.885300693726644
C=CCC(O)c1ccc(OC(C(=O)N(C)CCC(Cl)Cl)C2CC2)cc1	4.105700000000003	0.4865212098511741	3.7071707110373513
C=CCC1(C(=O)N2CSCC2C)CCN(c2cccc(Cl)c2C(=O)CC)CC1	5.016800000000005	0.4783654889106722	3.575877479487348
C=CCC1(OC(=O)NC2C3CCC2CC3)CCCCC1	4.180200000000004	0.7827980964837453	3.6653786467539407
C=CCC12c3ccc(C(=O)NCCCCC)cc3N(C)C(=O)C1CCC2(O)Cc1ccccc1	4.780700000000005	0.41792864804598084	3.811058388107887
C=CCC1CC(C(=O)OCC)C(O)C(O)C1CCCC(C)=C(C)C	3.6263000000000023	0.5238017695174929	4.3107929487519865
C=CCC1CC1(NC(=O)Cc1ccc(OCCC(=O)O)cc1)c1nc(-c2ccc(S(C)(=O)=O)cc2)no1	3.1438000000000015	0.34012224390864715	3.675419569497808
C=CCC1OC2Cc3c([nH]c4ccccc34)CCC2C1c1ccc([N+](=O)[O-])cc1	5.308300000000005	0.3741414010081712	3.8608365758765917
C=CCC1Oc2cccc(OCCCN)c2-c2cc(CC)ccc2S(=O)(=O)N1C(=O)Nc1ccccc1F	5.300100000000004	0.2969057664266383	3.583129763902515
C=CCC=CCC=CCC=CCC=CCCC=CCCCCCCC(=O)C(C)C	8.859700000000002	0.15729158745297878	3.25990125145635
C=CCCC1CC1C(=O)NC(CCCCCC(=O)NCCCCC)C(=O)O	3.415000000000002	0.28235801221771706	3.356746257522892
C=CCCC1CC2(C=CC(c3cc(C)ccc3Cl)=CC2O)OC1(C)C	5.482620000000006	0.7216477916867265	4.855910281710638
C=CCCC1NC(C)C(O)C(C(=O)O)N1CC(=O)NC#N	-1.0162199999999981	0.28076146592563234	4.7605141758864375
C=CCCCC1CC2(CCc3ccccc32)OC1Cc1ccc(OCCCCCCCCC)cc1	8.961600000000002	0.18935029242009732	4.161060915577277
C=CCCCCNC(=O)CCCCCCCCCCCCC	6.160000000000007	0.2528665551301638	1.994782697846098
C=CCCN(C)C(=O)c1cc(C)ccc1OC	2.651720000000001	0.7316599575181448	2.155790327659954
C=CCCN(C)c1nnc(Nc2cccc(-c3cccc(OC(F)(F)F)c3)n2)o1	4.786100000000003	0.5403151506293097	2.991085559419913
C=CCCN(Cc1ccccc1)C(=O)CN(C)Cc1ccc(C(=O)Nc2cccc(C(=O)O)c2)cc1	4.6738000000000035	0.3639291239398695	2.283241724847917
C=CCCN1CC=C(c2cc3c(-c4cccc(F)c4C(N)=O)cc(Br)nc3[nH]2)C1	4.505500000000002	0.4245752905026137	3.2593311504142832
C=CCCN1CCC(COc2ccc(-c3nc(-c4ccccc4)[nH]c3C(=N)O)cc2C(F)(F)F)N=C1c1ccc(Cl)cc1	7.775270000000006	0.09741202300238799	3.7497923275297103
C=CCCc1ccc(C#Cc2ccc(S(N)(=O)=O)cc2)c(F)c1	2.9915000000000003	0.692287171267158	2.3963890518199875
C=CCCn1c(C)nc(C(=O)NCc2ccccc2)c1Cc1ccc(-c2ccccc2-c2nn[nH]n2)cc1	5.135520000000004	0.2572100533205168	2.74446902301988
C=CCCn1c(N2CCNCC2)c(C)c2cnc(Nc3ccccc3Br)nc21	4.231520000000002	0.5610865509830245	2.9142502797053975
C=CCCn1cc(Cc2ccc(-c3cnc[nH]3)cc2)c2ccccc21	5.198300000000004	0.485281101483811	2.501254978380384
C=CCCn1nc2[nH]c(-c3cccnc3)nc2cc1=O	1.7576999999999998	0.7306188937246912	2.9570874134285727
C=CCN(C(=O)Cc1ccc(C(=O)NO)cc1)c1ccc2ncc(-c3cnn(C)c3)nc2c1	2.9110000000000014	0.25849838109560497	2.709458557673079
C=CCN(C(=O)OCc1ccc([N+](=O)[O-])cc1)C1CCN(CCC(CN(C)S(=O)(=O)c2ccccc2)c2ccccc2)CC1	5.678400000000007	0.12949378243220389	3.23408231958042
C=CCN(C(=O)OCc1ccccc1)C1CCN(CC2CN(C(=O)C3CCCC3)CC2C(=O)N(C)C)CC1	3.628600000000003	0.46154591127006556	3.5700500118832794
C=CCN(C(=O)c1ccc(C(F)(F)F)cc1)c1ccc(Cl)cc1	5.191600000000004	0.701733526796694	2.043421091655153
C=CCN(C(=O)c1ccc(Cl)cc1)C1CN(C(=O)C2NCCC23c2cccc(OC)c23)CC1O	2.2101	0.6181614862488243	4.666269553961478
C=CCN(C)C(=O)C1NC(=O)C(=O)C(CCC)N=C1C	0.3279000000000001	0.5815325895449248	4.14458673443724
C=CCN(C)CCCC1NC(CN(C)C)C(O)C(O)C1O	-1.1308999999999965	0.4250009427074134	4.364295351732599
C=CCN(C)CCCc1ccc(OCCCCCCCCCNC(=O)NS(=O)(=O)c2cccs2)cc1	5.596100000000005	0.18069969499613137	2.5963003506880984
C=CCN(C)CCN1CC(C)N(C(=O)c2cccc(C)c2)C(C(=O)O)C1c1ccc(OC)cc1	3.462220000000001	0.572056687614966	3.6736729953091967
C=CCN(C)CCc1csc(CC(C)C)n1	3.001900000000002	0.6788908386896815	2.6304963774462333
C=CCN(C)CCc1nc2ccccc2n1S(=O)(=O)c1ccccc1	2.933600000000001	0.6116338093928431	2.3911158082243116
C=CCN(C)c1cc(C)ccc1N1CCN(C(=O)CC(=O)c2ccccc2Cl)CC1	4.192220000000003	0.37873249686414656	2.5481289777931355
C=CCN(C1CCN(C(=O)C(Cc2ccc(Cl)cc2)NC(=O)C(C)O)CC1)C(C)C(C)=O	2.2045999999999992	0.5190705104338363	3.6142702715025594
C=CCN(CC(=O)O)Cc1ccc(OC)c(C(=O)c2nc3ccccc3s2)c1	3.608500000000003	0.4396625125780183	2.487286609901222
C=CCN(CC=C)CCc1ccc(OCCCCCCCCCCCNC(=O)c2c3ccccc3nn2Cc2cccnc2)cc1	8.01580000000001	0.06709972251259429	2.9505495047434387
C=CCN(CCOC)C(=O)C1=Cc2ccc(N(CC(F)(F)F)S(=O)(=O)c3ccc(F)cc3)cc2NC(=N)N1	3.535070000000001	0.30537955892617796	3.480411410673806
C=CCN(Cc1ccc(S(=O)(=O)Cc2ccc(C3(C(=N)N)SCCS3)cc2)cc1)C(=O)C1CC1C(=O)O	3.464570000000002	0.21589775105431	3.956533020982844
C=CCN1C(=O)C(=CN2CCCCC2C(=O)O)c2ccccc21	2.499200000000001	0.6852882742384548	3.131745329100294
C=CCN1C(=O)C2(CC(C(C)O)ON2)c2cc(Cl)ccc21	1.7421999999999997	0.8351332205092676	4.561581480405098
C=CCN1C2CCC1C(=O)NC(c1ccc(NC(=O)NC)cc1)C2	2.017899999999999	0.7404645270650221	4.277551407114784
C=CCN1C2CCC1C(C(=O)NC(Cc1ccc(F)cc1)c1ccc(F)cc1)C(c1ccc(Cl)cc1)C2	6.840900000000007	0.3296813689748075	4.4481655511052605
C=CCN1C2CCC1CN(Cc1ccc(C(=O)N(c3ccc(Cl)cc3)C3CC3)cc1)C2	4.983800000000005	0.573400513263369	3.9067236691354985
C=CCN1C2COCC1C1C(=O)CCC2=C(C)OC(CF)C1C(=O)OC	1.6523999999999996	0.5561512747849635	6.3115292976871675
C=CCN1CC(=C2c3ccccc3Sc3ccc(CN4CC(C(=O)O)C4)cc32)Oc2ccccc21	5.512000000000005	0.37863513738695376	3.019457398661377
C=CCN1CC(C#Cc2ccncn2)OC1=Nc1ccccc1	2.4026000000000005	0.6452463426068834	3.8569589072416095
C=CCN1CC(C(=O)N2CCN(C3CCCCCC3)CC2)C(c2ccc(Cl)cc2)C1C(=O)NC(C)C	4.301600000000002	0.43512766876089853	3.7109338395373133
C=CCN1CC(C(=O)NO)N(S(=O)(=O)c2ccc(OC)cc2)c2cc(OC)ccc21	1.7791000000000001	0.3892262258477787	3.0933107459189024
C=CCN1CC(C)N(C(c2ccc(Cl)cc2)c2cccc(Cl)c2)CC1C	5.6634000000000055	0.6088017079770519	3.314067032777615
C=CCN1CC2C(C1)C2c1ccc(N=C(O)c2cn(C)cn2)cc1	2.887600000000001	0.5230587145064208	3.8633618991536984
C=CCN1CC2CN(c3ncncc3C(C)c3cccc(F)c3)CC2C1	3.321500000000002	0.7729631429941016	3.754979631302378
C=CCN1CCC(C#Cc2ccc3c(c2)-c2nc(C(N)=O)cn2CCO3)(CO)CC1	1.6533999999999998	0.5949451012076412	3.3809677715575113
C=CCN1CCC(c2nc3cc(C(=N)N)ccc3[nH]2)CC1	2.21237	0.4569227300727487	2.520641312739862
C=CCN1CCC(n2nc(C)c3c(N)ncnc32)CC1	1.53982	0.8579974579604353	2.6193093176586437
C=CCN1CCC2(C)C3=CC(C(C(O)C4CCO4)=CC(=O)C(O)C3=O)C1Cc1ccc(OCl)cc12	2.4248000000000003	0.47417513384162613	6.239980046481304
C=CCN1CCC2(C)c3ccccc3CC1C2C=Cc1cccc(O)c1O	4.501500000000006	0.6223344858264945	4.557496598223644
C=CCN1CCC2(CC1)CCN(c1ccc(-c3cnc(NC(C)=O)c(F)c3)cc1)C2c1cccc(OC)c1	6.074300000000006	0.38776656515601243	3.8327621510685184
C=CCN1CCC23CC(=O)CCC2C1Cc1ccccc13	3.110000000000002	0.7763842430810406	4.3110320292093345
C=CCN1CCC23CCCCC2C1C(c1cccc(Cl)c1)C3	5.264200000000005	0.6872621665856317	4.600591302417699
C=CCN1CCC23c4c5ccc(O)c4OC2C(C)CCC3(O)C1C5	2.3684000000000003	0.819047711017871	5.370531062970968
C=CCN1CCC23c4c5ccc(O)c4OC2C(C)CCC3(OC(=O)Nc2ccccn2)C1C5	4.019800000000003	0.6891064440002047	5.505870742816792
C=CCN1CCC2=C(CCCC3N(C)C2CCC3(F)F)C1	3.4567000000000023	0.7201304154269672	4.938036769095223
C=CCN1CCC2c3cccc(OS(=O)(=O)Nc4ccc(OC)cc4)c3CCC2C1C	4.3571000000000035	0.6456654486956123	3.70398467061594
C=CCN1CCCC(c2ccccc2)C1CN(C)C	2.9822000000000015	0.7492205003646062	3.2095681167261016
C=CCN1CCCC1COc1cccc2c(-c3cnn[nH]3)cccc12	3.6541000000000023	0.699175029643275	3.336786531628226
C=CCN1CCCC1Cc1cc(Cl)c(OC)c(C(=O)N2CC(C)OCC2C)c1	3.7909000000000033	0.6738427189651063	3.7045693078031565
C=CCN1CCCC2(C)c3cc(O)ccc3CC1C2C	3.4925000000000024	0.8323135680921488	4.258419498710127
C=CCN1CCN(C(c2ccccc2)c2ccc(C(=O)O)cc2)CC1	3.277800000000002	0.822394988523515	2.4395293070960005
C=CCN1CCOC(COc2ncc(C3CC3)cc2C(=O)NC(C)c2cnn[nH]2)CC1	2.2237999999999998	0.5924683480902082	3.96825361722461
C=CCN1CCc2c(n(S(=O)(=O)c3cc(F)c4ccccc4c3)c3ccc(OC)cc23)C1	4.7233000000000045	0.41294520554919395	2.7408843121338915
C=CCN1CCc2cccc3c2CC1Cc1ccc(OC)cc1-3	3.8735000000000035	0.7981558803123339	3.6553218716680638
C=CCN1CCc2ccccc2N(CCN2CC=C(c3ccc(F)cc3)C2=O)C1=O	3.722000000000003	0.6878186607643068	2.8245713493750433
C=CCN1COC2(COc3cc(-c4c[nH]c5cccnc45)ccc3N2)C1	3.206200000000001	0.7118961702346892	4.219032434499181
C=CCNC(=O)Nc1cc2c(Nc3ccc(Br)cc3F)ncnc2cc1OCCNC(=O)CN(C)C	3.6391000000000018	0.20888678720005893	2.7454841467824185
C=CCNC(=O)Nc1ccc(C)cc1C1CC2NC(CCC2C)CC1(O)c1ccc(C)cc1	5.132840000000005	0.48008581967205566	4.935347392414608
C=CCNC(=O)c1cc(C)n2ncnc(Nc3ccc(Cl)cc3OC)c12	3.3591200000000017	0.6492769495370169	2.625475432561659
C=CCNC(C)Cc1ccc(C(=O)NCCc2ccccc2)cc1	3.365700000000002	0.6951087532137792	2.349786711029779
C=CCNC1CCC2(C)C(=CCC3C2CCC32CCC(C)CC2(C)C(C)C)C1	7.145800000000008	0.5083702141295866	5.214131662659624
C=CCNc1c(N2CCN(C3CCN(C(=O)c4cccc5ccccc45)CC3)CC2)c(=O)c1=O	2.4605000000000006	0.45201696255921275	2.5850840751545707
C=CCNc1nc(NCC)nc(Nc2ccccn2)c1Br	3.4074000000000018	0.6654916972779787	2.7314259281244766
C=CCNc1nc2ccc(N(C)C(=O)C=Cc3ccccc3)cc2nc1OC	3.912500000000003	0.5015834098558976	2.6430054292780483
C=CCNc1ncnc2sc3c(=O)n(-c4ccc(CN5CCCC5)cc4)cnc3c12	3.584100000000002	0.4825037843168933	2.6810219348360924
C=CCOC(=O)Nc1cccc(CN(CC(=O)Nc2ccc(Cl)c(Cl)c2)C(=O)C2CCCC2)c1	5.885400000000005	0.4174543032292404	2.3903743616537856
C=CCOC(Cc1ccc(OC)cc1)C(O)=NCC1(C(=O)CN2C3CCN(C(C)=O)CC2C3)CCCC1	3.5900000000000016	0.26201719202669765	4.914543285301024
C=CCOC1CC23CCCC2(O)C1Cc1c([nH]c2ccccc12)C3=C	4.229700000000003	0.8246322296172609	5.0766660564075865
C=CCON=C1C=CC2(C1)OCC(CC1CCO1)C(=O)CC2NC(=O)C1CC[S+](O)CC1	2.0144	0.25787325231088065	5.875550077138118
C=CCOc1c(C(N)=O)ccc(-c2ncc(C(C)=O)s2)c1C	2.984820000000002	0.6558219367640272	2.6852841264175265
C=CCOc1c(Cl)c(Cl)c(C)c(CC)c1CN1C(=O)Cc2cc(C)ccc21	5.8267400000000045	0.5675095940794294	2.8670386437507034
C=CCOc1cc(-c2cccc3c2OC(C)(C(C)C(=O)O)C(=O)O3)ccc1OC	3.704200000000002	0.4318602302027328	3.579153966517681
C=CCOc1cc(Cc2cnc(C=C3SC(=S)NC3=O)cc2C)c(F)cc1C(=O)O	3.8717200000000016	0.38071206781282335	3.1026829298651606
C=CCOc1cc(O)cc(F)c1C1CC(C(=O)CC)C(=O)C(=O)N1c1ccc(-c2ccco2)cc1	4.998500000000004	0.27868008857988086	3.8160133511138845
C=CCOc1cc(OC)ccc1C(=O)NC1CCCN(Cc2ccccc2OC)C1	3.663000000000003	0.6395362399132932	2.6133447244088917
C=CCOc1ccc(C(=O)N2CCN(C)CC2)cc1OC1CCCC1	2.9604000000000017	0.7442704363526852	2.1918800823304885
C=CCOc1ccc(C(=O)NC(CCC(=O)O)c2cccc(C)c2)cc1OC	3.904320000000003	0.6079121600177853	2.5811467102565793
C=CCOc1ccc(C2(O)OC(=O)N(C(=O)c3ccc(NC(=O)c4ccccc4)cc3)C2=O)cc1	3.4680000000000017	0.3988047167742291	3.041561189652742
C=CCOc1ccc(C2SC(c3ccccc3)C3C(=O)C2CC3O)cc1	4.346700000000006	0.7995242215718353	4.609851111914393
C=CCOc1ccc(CC(C)(NC(=O)c2ccccc2)C(O)=NC(Cc2ccccc2)C(O)=NCc2ccc(CN)cc2)cc1	6.165800000000004	0.07332155920859933	3.7600866202660033
C=CCOc1ccc(NCc2cc(OC)c(OC)c(-c3cccc(CCC(=O)NC)c3)c2)cc1	5.226300000000004	0.362542353242554	2.3582464373873293
C=CCOc1ccc(S(=O)(=O)N(Cc2cccc(-c3cc(NC(C)=O)cc4[nH]ncc34)c2)c2[nH]c3ccccc3c2F)cc1	6.769000000000005	0.1481595922757215	3.0475803036061135
C=CCOc1ccc(S(=O)(=O)N2CCN(C)CC2)c(C)c1	1.4959200000000001	0.7734206905660562	2.1414428246762007
C=CCOc1ccc2[nH]c(-c3cc(-n4c(N)nc(C)c4C)nc(C)c3C)cc2c1	4.796280000000003	0.4821868045259078	2.9834238958802004
C=CCOc1ccc2nc(-c3ccc4ncnn4c3OC3CCN(CC)CC3)c(NC3CC3)cc2c1	4.946700000000003	0.3370462600708804	3.120490296276489
C=CCOc1cccc(C(=O)C=Cc2ccc3ccc(C(=O)O)nc3c2)c1O	4.099500000000004	0.36659317791513263	2.497022734536081
C=CCS(=O)(=O)c1cc(F)c(OC)cc1-c1ccc(F)c(F)c1	3.739200000000003	0.7776824529153679	2.530502800269119
C=CCSc1ccccc1C#Cc1ccc(Cc2ccccc2)cc1	5.955300000000006	0.31382155673990375	2.265892816218223
C=CCc1c(-c2cccc(OC)c2)nc2ccc(OC)cc2c1OC	4.656100000000004	0.6145732852687544	2.260064887314236
C=CCc1c(O)ccc2cc(S(=O)(=O)NC(C)(C)C(=O)N(C)C3CCN(Cc4ccc(F)cc4)C3=O)[nH]c12	3.057500000000001	0.35890495641662384	3.7734082685754124
C=CCc1c2c(nc(-c3ccccc3)c1-c1ccccc1)CCCC(C(=O)O)O2	5.312400000000006	0.6046083442194031	3.081077882550474
C=CCc1cc(OC)c2ccc(OC)cc2n1	2.980500000000001	0.7551617446404871	2.25858773568671
C=CCc1ccc(-c2ccc3[nH]c(=O)c4sccc4c3c2)cc1C	5.446720000000004	0.49770618149236984	2.4603097270669423
C=CCc1ccc(C(N)=O)cc1	1.514	0.6707805668773305	1.807983519449797
C=CCc1ccc(N(C)C)c(NC(=O)c2sc3ccccc3c2Cl)c1	5.601500000000003	0.5925178303105277	2.3538846427700495
C=CCc1ccc(S(=O)(=O)c2ccc(C(=O)O)cc2)cc1	2.9461000000000013	0.8619612204306002	1.912993222554185
C=CCc1cccc(-c2cc(NCC3CC3)nc(NCC(=O)O)n2)c1	3.1905	0.6087736618001038	2.517191864562342
C=CCc1cccc(C(O)=Nc2ccc(CCCCCCC)cc2)c1C	6.872720000000006	0.21568572324832117	2.459609531043702
C=CCc1cncc(N2Cc3c(cnn3C3CCOCC3)C3(CO3)C2)c1	2.6038000000000006	0.6253257380390702	4.29092227097849
C=CCc1nc(N)c2nnn(C3OC(CO)C(O)C3O)c2n1	-1.8564999999999987	0.47628594194280693	4.17375244263562
C=CCc1nc(N2CCN(C)CC2)nc2c(NC(=O)C=Cc3ccc(OC)cc3)cccc12	3.7706000000000026	0.4428264879200537	2.6383885757624927
C=CCc1nc2ccccc2n1Cc1ccc(-c2ccccc2S(=O)(=O)NC(=O)C(C)C)cc1	4.941000000000004	0.36762650717025	2.4750205154999385
C=CCn1c(=O)c2[nH]c(-c3ccc(OCC(=O)Nc4cn(C)cn4)cc3)cc2n(CC)c1=O	2.1151999999999997	0.40071679386811493	2.8223388121474997
C=CCn1c(=O)c2c(nc3n2CCNCC3)n(CC)c1=O	-0.28869999999999973	0.7881885919949663	2.9144282358167857
C=CCn1c(=O)n(C2CCCN(C(=O)c3cccc(C)c3)C2)c2ccccc21	3.774720000000002	0.6518193253802158	2.748706961735868
C=CCn1c(=O)n(CC)c(=O)c2[nH]c(C3CC4CCC4C3)nc21	1.9957999999999996	0.8772901830388344	3.6412013919347856
C=CCn1c(C(=O)NC2CC3CCCC2(C)C3)cc2ccccc21	4.5259000000000045	0.8247513196586007	4.388479077781712
C=CCn1c(N2CCCC(N)C2)nc2c(-c3ncc(NC(=O)c4ccc(C5CCN(C)CC5)cc4)s3)csc2c1=O	4.756500000000004	0.2993963643110906	3.649182778253617
C=CCn1c(N2CCCC2)nc2c1c(=O)n(CCCN1CCN(C)CC1)c(=O)n2C	0.32040000000000224	0.6068693458330121	2.6138244399780106
C=CCn1c(N2CCNCC2)cc(=O)n(CC)c1=O	-0.3744999999999994	0.7536062440938669	2.747295677922196
C=CCn1cc(C(=O)O)c(=O)c2cc(C(=O)N(C)C34CC5CC(CC(O)(C5)C3)C4)ccc21	3.041400000000001	0.7020970199677365	4.846647651650216
C=CCn1cnc2c(Nc3ccc(Br)c(C)c3)nc(Nc3ncccn3)nc21	4.360420000000003	0.4331478532023381	2.7350878865430044
C=CCn1cnc2c(SCc3ccc(-c4ccccc4C(=O)O)cc3)nc(NCCC)nc21	5.491700000000005	0.18391823804770507	2.6362664704993346
C=CCn1nc(S(=O)(=O)c2ccc(C)cc2)c2ccccc21	3.363520000000002	0.6941147288174855	2.2929322901892366
C=CCn1nccc1C(CC(=O)O)c1ccccc1	2.675700000000001	0.8083296182774035	2.849231501623363
C=CNC(=O)CC(O)C(CC(C)C)NC(=O)C(Cc1c[nH]cn1)NC(=O)C(CC(=O)OC)NCC(C)C	0.15590000000000548	0.15683391541517022	4.290874796777262
C=COCc1cc(Cl)c2c(c1)C(=O)C(Oc1ccc(Cl)cc1C)OC21CCCC1	6.349220000000004	0.5158033405094847	4.103742545536303
C=COc1cccc(CCC(=O)Nc2ccc3c4ccccc4n(CC)c3c2)c1	5.908000000000005	0.40269160840559437	2.278213273169575
C=CS(=O)(=O)N1CCN(C(=O)Nc2ccc(C(=O)N=c3ccc(C#N)c[nH]3)cc2)CC1	1.2502799999999996	0.736652434599317	3.0734373906050507
C=Cc1c(C(=O)NCCN(C)C)sc2ncnc(Nc3ccc(F)cc3OC)c12	3.517000000000002	0.5861290537719838	2.733208511264815
C=Cc1cc(C(=O)CC)ccc1Oc1ccc(F)cc1Cl	5.507100000000004	0.6810253632103109	2.2199099334295163
C=Cc1cc(C(=O)NCc2ccc(F)cc2)c(O)cc1-c1cncc(C(C)C)c1	5.289700000000004	0.6011245517378738	2.4871862890425938
C=Cc1cc(C)cn(CCOC(=O)C2CC3CCC2(Cl)C3(F)F)c1=O	3.385720000000002	0.5885590211762103	5.110970744278784
C=Cc1cc(C2CC3C(C)CCCC3C(C)C3C(C)CCC23)cc(F)c1OC	7.3154000000000075	0.5304417416050207	4.558084155365633
C=Cc1cc(C2OC(CO)C(O)C(O)C2O)c(F)cc1-c1nc(C)c(C)s1	1.7239399999999998	0.6287469359722064	4.137998188396617
C=Cc1cc(Nc2nc(=O)[nH]c3ccccc23)ccc1[N+](=O)[O-]	3.217900000000001	0.5689844739741169	2.5044389445714668
C=Cc1ccc(-c2ccc(C(=O)NC3C4CC5CCC(C4)N5CC3CC(=O)O)cc2)cc1	4.4425000000000034	0.71079479353998	4.743692055406719
C=Cc1ccc(Cc2n[nH]c(O)n2)cc1	1.7441	0.7947100564426223	2.6870705069971184
C=Cc1ccc(Cl)cc1NC(=O)N1CCN(Cc2cccc(F)c2)CC1	4.4718000000000035	0.8576731884702019	2.169740300274473
C=Cc1ccc(N2CCN(CCC(c3ccc(Br)cc3)C(C)C)CC2=O)cc1	5.570600000000006	0.5609637578041134	2.9168638775099662
C=Cc1ccc(OC)c2cc(-c3cn4nc(SC)sc4n3)oc12	4.577500000000002	0.507798561870811	3.1378985142325746
C=Cc1ccc2ccc(CN(C)CCCCCOc3cccc4ccccc34)cc2c1	7.317100000000007	0.2544725202132652	2.2529601702127096
C=Cc1cccc(-c2ccc(C(=O)NS(=O)(=O)c3cccc([N+](=O)[O-])c3)o2)c1	3.616500000000002	0.5001934482763956	2.413880917443729
C=Cc1cccc(-c2ccc(Cc3nc(-c4ccccc4)c[nH]3)cn2)c1	5.372500000000005	0.5315647209020159	2.564591127825299
C=Cc1cccc(N2CCN(S(=O)(=O)c3ccc(Cl)c(Cl)c3)CC2)c1	4.147300000000003	0.778554374910825	2.133072115297523
C=Cc1cnc2c(n1)CC(c1ccccc1)CC2=O	3.032300000000001	0.8223852408058479	3.1629296368214987
C=Cc1csc(S(=O)(=O)NC(=O)Cc2cc(C(F)(F)F)cc(C(F)(F)F)c2)c1	4.476300000000002	0.6937433601253904	2.854981765036884
C=Cc1nc(-c2ccc(F)cc2OC(C)C)cc(-c2ccnc(C(=O)NC)c2N)c1O	4.027300000000003	0.5532555171976804	3.0581364637833923
C=S(N)(=O)C1CCCCC1c1cccc(C(=O)NC2CCCCC2)c1	3.365400000000002	0.8062159213164996	3.4223941060760312
CC#CC(=O)Nc1cccc(-n2cc(C(N)=O)c3cncn32)c1	1.1857	0.7114838253360449	3.3122853351040114
CC#CC(C)(CC)C1CCC2C3CCCC4N(C)C(=O)CCC4(C)C3CCC21C	6.295700000000007	0.5009929490590668	4.784387242283367
CC#CC(C)(Cc1ccc(N(CC(=O)NS(=O)(=O)CC)c2cccc(Cl)c2)cc1)c1cncn1Cc1ccc(F)cc1	5.851600000000006	0.216549743520419	3.6890754282195193
CC#CC(CC(=O)O)c1cncc(-c2cnc(Oc3ccc(F)c(F)c3)nc2)c1	4.190700000000003	0.6301844933167552	3.3181749342792335
CC#CC(CCCN1CCC(O)(c2ccccc2)C2CCCCC21)OC	3.957200000000003	0.7842627276045829	4.045149803159687
CC#CC(O)(CC)c1cccc(OC)c1Cc1ccnc(-c2ccc(CC(=O)N3CCN(C(=O)N(C)C)CC3)c(F)c2)c1	4.476300000000004	0.39382856429616275	3.6061615393834323
CC#CC(O)=NCC1CCCCCCN(CC(=N)N)C1	1.7844700000000002	0.41610981617559756	4.113099409757627
CC#CC(O)=Nc1cccc(-c2cnc3[nH]cc(C(=O)C(F)(F)F)c3c2)c1	4.586200000000002	0.3059936407477858	3.2182016541457132
CC#CC1(N2CC3C(C2C)C3(C)C)CCCCCC1	4.079000000000003	0.5064727734400231	4.370882081009098
CC#CC1(NC(=O)CC(N)Cc2ccc(OC)cc2)CCCCC1	2.7975000000000003	0.7893536191373609	3.0509657391627707
CC#CC1(O)CCC2(CCCC3(C)C(=O)CCC23)C1	3.080400000000002	0.6795943894215813	4.940698870955577
CC#CC1(O)CCC2C3CCC4=CC(=O)CC4=C3C(c3ccc(N(C)CCCCCCCCCCCC(=O)O)cc3)CC21C	8.372200000000007	0.16593307878004904	4.540568364576873
CC#CC1(O)CCC2C3CCC4=CC(=O)CCC4=C3C(c3ccc(F)cc3)CC21C	5.479600000000005	0.6295283939609277	4.293976307025046
CC#CC1(O)CCC2C3CCC4=CC(=O)CCC4=C3C(c3ccc(N(C)C)cc3)CC21C	5.406500000000006	0.6395257442251707	4.359137319850213
CC#CC1(O)CCC2C3CCC4=CC(=O)CCC4=C3C(c3ccc(N(C)CCCC(=O)O)cc3)CC21C	5.641500000000005	0.4933455868482395	4.447099267636103
CC#CC1(O)CCC2C3CCC4=CC(=O)CCC4=C3C(c3ccc(N(C)CCCCCCCOC(C)=O)cc3)CC21C	7.290300000000008	0.18147546937257128	4.503746612786275
CC#CC1(O)CCC2C3CCC4=CC(=O)CCC4=C3C(c3ccc(N(C)CCNC(=O)CCF)cc3)CC21C	5.252500000000005	0.47075985925770875	4.615579842970128
CC#CC1(O)CCC2C3CCC4=CC(=O)CCC4=C3C(c3ncc(C)cc3C)CC21C	5.352340000000005	0.6289740549092939	4.612500395115029
CC#CC1(O)CCC2C3CCSC(=O)NC3CCCC21C	3.1723000000000017	0.6758612562115622	4.634419145735207
CC#CC1(O)CCCC2C3CCc4ccc(OCCC(=O)Nc5cccnc5)cc4C3CCC21C	5.489800000000005	0.5647020186799155	4.061884644051677
CC#CC1(OC(=O)NC)CCCCCC1	2.4587000000000003	0.5318879747195441	3.101556195726994
CC#CC1(OC)OC(=O)C2CC3CCCCCCC3C(C=CCC(C)C(=O)O)C21	4.415100000000003	0.41874409664980894	4.949080117185284
CC#CCC(C(=O)NCC1CCCCCCC(N)C1(O)c1ccc(OC)cc1)c1ccc(Cl)cc1	5.147300000000005	0.46279372803265684	4.431662314537579
CC#CCCOc1cc(Cl)cnc1N1CCN(C(=O)C2CN(C(C)=O)CC2c2cccc(Cl)c2F)CC1	4.230400000000004	0.4003500563696312	3.723805220385384
CC#CCOc1ccc(S(=O)(=O)CC2(C(=O)NO)CCCN(Cc3ccccc3)C2)cc1	2.6502000000000008	0.3602411234277465	3.145120941802193
CC#CCOc1ccc(S(=O)(=O)CC2(C(=O)NO)CCN(C(=O)c3ccc(C)cc3F)CC2)cc1	2.737920000000001	0.3420732453296156	2.855217789989963
CC#CCOc1ccc(S(=O)(=O)CC2(C(=O)NO)CCN(C3CCN(CC4CC4)CC3)CC2)cc1	2.3244000000000007	0.3031429305759154	3.0076273495026147
CC#CCOc1ccc(S(=O)(=O)CC2(C(=O)NO)CCN(CCc3ccccc3)CC2)cc1	2.6927000000000003	0.3324071347204232	2.718834171421033
CC#CCOc1ccc(S(=O)(=O)CC2(C(=O)NO)CCN(S(=O)(=O)C(C)CC)CC2)cc1	1.5783	0.3078282390500816	3.5631650785672857
CC#CCOc1ccc(S(=O)(=O)CC2(C(=O)NO)CCN(S(=O)(=O)OCC)CC2)cc1	0.7313000000000012	0.3033586772456127	3.202112029394252
CC#CCOc1ccc(S(=O)(=O)CC2(C(=O)NO)CCN(S(C)(=O)=O)CC2)cc1	0.40960000000000085	0.35382984554938546	2.926940676146346
CC#CCOc1ccc(S(=O)(=O)CCC(S)(C(=O)NO)C(C)(C)C(=O)NO)cc1	0.9581000000000002	0.165231583667111	3.785919041391633
CC#CCOc1ccc(S(=O)(=O)N2CC3C(SC3(C)C)C2C(=O)NO)cc1	1.4771999999999998	0.43367380130311717	4.067394265838901
CC#CCOc1ccc(S(=O)(=O)N2CCN(C(=O)n3cccn3)CC2C(=O)NO)cc1	0.13380000000000136	0.3780763019380524	3.3851033262458943
CC#CCOc1ccc(S(=O)(=O)NC(C(=O)NO)C(C)C)cc1	0.8969999999999997	0.3884828069480581	2.869623240915523
CC#CCOc1ccc(S(=O)(=O)NC(C(=O)NO)C(C)C2CCN(CCC)C2)cc1	1.6090000000000007	0.2915998725608494	3.733117987366528
CC#CCOc1ccc(S(=O)(=O)NC2CCN(C)CC2)cc1	1.4612	0.8340285231211637	2.316906235598667
CC#CCOc1ccc(S(=O)(=O)c2cccc3c(C)cccc23)cc1	4.3831200000000035	0.6558339910175393	2.238232817975126
CC#CCOc1ccc(SCC(NC(=O)C(C)N)C(=O)N(C)C)cc1	1.101	0.53369663074151	3.310804195200247
CC#CCOc1ccc2c(c1)C(=O)N(CC1(c3ccc(-c4ccc(F)c(OC)c4)cc3)OC1=O)C2	4.311500000000003	0.37950796181272306	3.366743007834561
CC#CCOc1cnc(C(=O)Nc2ccc(S(=O)(=O)N3CCN(CC#N)CC3)c(F)c2)cn1	1.0999799999999995	0.4686479904463486	2.8714956359688397
CC#CCOc1nc(N)n2nc(-c3ccccc3C(F)(F)F)cc2n1	2.7944000000000004	0.7373174218570339	2.96278310430851
CC#CCOc1nc2c(c(=O)n(C)c(=O)n2CC)n1CCN1CCC(O)CC1	-0.22459999999999858	0.6864959794531467	3.0125797340117764
CC#CCn1c(N)nc2ccc(NC(=O)C=Cc3ccccc3)cc21	3.293700000000001	0.5693339682537415	2.483641620792026
CC#CCn1c(N2CC3CCC3C2)nc2c1c(=O)n(CC)c(=O)n2C	0.7861	0.7743618405772511	3.60861297348079
CC#CCn1c(N2CCCC(N)C2)c(C#N)c(=O)n(Cc2ccc(F)cc2)c1=O	1.0198799999999997	0.7799318586127432	3.2495423514149424
CC#CCn1c(N2CCCC(N)C2)nc2c1C(=O)N1CC(=NC=C(C)c3ccccc3-2)N(c2ccccc2)C1=O	4.356200000000004	0.5046701375481323	5.274417309033392
CC#CCn1c(N2CCCC(N)C2)nc2c1c(=O)n(CC(=O)c1ccccc1)c(=O)n2C	0.7304000000000006	0.46856970261142705	3.2049140440845267
CC#CCn1c(N2CCCC(N)C2)nc2c1c(=O)n(CC(=O)c1ccccc1C)c(=O)n2C	1.0388200000000007	0.46157745257051047	3.2762574942439002
CC#CCn1c(N2CCCC(N)C2)nc2c1c(=O)n(CC=CCl)c(=O)n2C	0.6000000000000001	0.7718036213184607	3.61083703275738
CC#CCn1c(N2CCCC(N)C2)nc2c1nc(Nc1nc3cccc(F)c3s1)c(=O)n2Cc1ccccc1	4.084500000000002	0.31146657951055573	3.610606336373328
CC#CCn1c(N2CCCC(N3CCC(c4cc(C(F)(F)F)cc(C(F)(F)F)c4)C3=O)CC2)nc2ncccc21	5.867200000000006	0.2946237679957563	3.952021196462061
CC#CCn1c(N2CCCC(NC(=O)N3CCC(F)C3)C2)nc2c1c(=O)n(Cc1nc(C(F)(F)F)co1)c(=O)n2C	1.6973000000000003	0.3600884481246646	4.149126264510775
CC#CCn1c(N2CCCC(NS(=O)(=O)Cc3ccccc3)C2)nc2c1c(=O)n(CC(=O)O)c(=O)n2C	0.09300000000000214	0.3910790399339748	3.3671815689371147
CC#CCn1c(N2CCCCC(N)C2)nc2c1c(=O)n(Cc1nc(C)c3ccccc3n1)c(=O)n2C	1.5375200000000002	0.4349738662543893	3.417530316129268
CC#CCn1c(N2CCCN(C)CC2)nc2c1c(=O)n(Cc1ncc(C(F)(F)F)c(-c3ccncc3)c1OC)c(=O)n2C	2.5946000000000016	0.31329600135660685	3.3570784684640724
CC#CCn1c(N2CCCN(CC(=O)N3CCC(N(C)C)CC3)CC2)nc2c1c(=O)n(CC)c(=O)n2C	0.0046000000000050445	0.5035921450844324	2.9581555704598763
CC#CCn1c(N2CCCN(CC)CC2)nc2c1c(=O)n(Cc1nc3ccccc3o1)c(=O)n2C	1.6414999999999997	0.4051997977963878	2.898644524327791
CC#CCn1c(N2CCNC(=O)CC2)nc2c1c(=O)n(CCCOC(=O)c1ccccc1)c(=O)n2Cc1ccccc1	2.0047000000000006	0.18633541815441754	2.892849143533958
CC#CCn1c(N2CCNCC2)c(Br)c(=O)n(Cc2ccccc2C(F)(F)F)c1=O	2.2725	0.6759449837978709	3.0024067482154857
CC#CCn1c(N2CCOCC2=O)cc(=O)n(CCc2ccccc2Cl)c1=O	1.2925999999999997	0.7076177143276624	2.9489349059090113
CC#CCn1c(NC(C)c2ccc(C(C)(F)F)cc2)nc2cc[nH]c2c1=O	4.032700000000002	0.6667034878269142	3.4779084173727632
CC#Cc1cccc(NC(=O)Nc2ccc(-c3csc4c(-c5cncc(F)c5)cnc(NCC(CO)C(F)(F)F)c34)cc2)c1	7.762500000000005	0.105136897882436	3.691375365734264
CC#Cc1cccc2[nH]c(C(=O)c3cncc(NC(C)CCC)c3)cc12	4.765800000000004	0.49983525796483513	3.2222523109027694
CC#Cc1nccn1CCSc1nnc(-c2ccccc2)n1C	2.8423000000000007	0.5350084074767105	2.76757398652148
CC#Cc1nnc2ccc(-c3cc(Cl)c(OC)cc3C)nn12	3.1331200000000017	0.6821889549343002	2.8774990395688906
CC(=C(F)C(=O)Nc1ccc(-c2ccccc2S(N)(=O)=O)cc1)c1ccc(C(=N)N)cc1	3.62427	0.2575841675253026	2.4514855186197124
CC(=C(F)C(=O)Nc1ccc(-n2cccc(CN3CCC4(CCC(=NO)N4)CC3)c2=O)cc1)c1ccccc1	4.682400000000004	0.24467951296443757	3.7353231930785693
CC(=C(O)C1CCCCC1)c1cc(Cl)c(Cl)cc1-n1nccn1	5.443400000000004	0.748179155797968	2.9077092404294547
CC(=C(c1ccc(C)cc1)c1ccc(S(C)(=O)=O)cc1)c1ccc(CNS(=O)(=O)c2ccc(C)cc2)cc1	6.164440000000006	0.26884484771422895	2.340398231037767
CC(=C(c1ccc(O)cc1)c1ccc(OC(F)(F)F)cc1)c1ccc(Cl)cc1	6.923200000000004	0.4778907803266671	2.1921116866744974
CC(=C1C(=O)Nc2ccccc2N1S(=O)(=O)c1ccc(C)cc1)c1ccccc1	4.573620000000004	0.6502996288808811	2.463089499382388
CC(=C1C=CC(c2ccc(Cl)cc2)=CN1)N1CCCCC1	4.557700000000005	0.8612516142991059	2.7531863694863947
CC(=CC(=O)O)Oc1ccc(OCCCc2c(C(=O)NS(=O)(=O)c3cc(F)cc(F)c3F)[nH]c3c(-c4cccnc4)cccc23)cc1C	6.453120000000005	0.05899262022717334	3.291534372449825
CC(=CC(=O)OCC1CCCCC1)c1ccccc1Sc1cccc2ccccc12	7.5178000000000065	0.30696564074581656	2.4367679138570715
CC(=CC(=O)c1c(-c2ccc([N+](=O)[O-])cc2)nn2ccccc12)c1ccccc1	5.195700000000004	0.20545886009869518	2.440759453495277
CC(=CC(=O)c1cnc(C(C)(C)C)o1)c1ccon1	3.2463000000000015	0.6255139501188183	3.336806931690198
CC(=CC(C)(C)C(=O)CCCCCc1ccccc1)CC1CCCC1	6.911400000000007	0.333841494510937	2.580776913316406
CC(=CC(NC(=O)C1(CO)CCc2ccccc2N1S(=O)(=O)c1ccc([N+](=O)[O-])cc1)C(C)C)S(C)=O	2.890500000000001	0.36105025406755553	4.356749240304568
CC(=CC1CC1(C)C)CCC(CO)C(CC(=O)O)C(=O)NC(Cc1ccncc1)C(=O)N1CCC(O)C1	2.1740999999999993	0.29524124655082656	4.328974228090728
CC(=CC=CC(=O)Nc1ccc(S(N)(=O)=O)cc1)C(=O)N1CCCC1C(=O)O	0.8506	0.4704455924220596	2.9910300487804022
CC(=CC=CC(O)c1cc2ccccc2o1)c1ccc(F)cc1	5.265000000000004	0.6664619066264755	3.0148435431938907
CC(=CCC#CC1COC(N)=N1)c1ccccc1	2.1969000000000003	0.805491156475665	3.845288023538492
CC(=CCC(=O)O)NC(=O)c1cccc(Cc2cc3cccc(C)c3o2)c1	4.440320000000003	0.678437119083115	2.6812808201376175
CC(=CCCCCCCC(=O)O)Cc1ccccc1	4.600600000000004	0.5201396591633083	1.9800694563450296
CC(=CCN1CCCC1)c1ccccc1	3.1857000000000015	0.7256707761669557	1.9357457062165047
CC(=CCc1cc(C)c(O)c2c(=O)cc(-c3ccccc3)oc12)CC(C)C	6.008920000000006	0.5655700307672178	2.715434884914945
CC(=CCc1ccc(Cl)cc1)C(=O)c1ccccc1	4.711700000000004	0.5807057804615323	2.0070027896783635
CC(=CCc1ccc(O)cc1)C(C#CC1CC1)C(=O)NC(Cc1ccc2c(c1)OCO2)CC(C)(C)O	4.5278000000000045	0.3559197324487343	3.98570398005001
CC(=COc1ccc(C=Cc2ccccc2)cc1)c1ccccc1	6.2968000000000055	0.39677544014957	2.101509727066942
CC(=Cc1[nH]c(=O)n(Cc2[nH]c3ccccc3c2C)c1C)c1ccccc1	4.883340000000003	0.5370633937225544	2.769741346453406
CC(=Cc1cc(C)cc(C)n1)CCCC(Cc1cc(C)cc(N)c1)C(=O)NO	4.526960000000002	0.3560953727255695	3.3387232029946086
CC(=Cc1ccc(-c2nn(Cc3ccccc3)c(=O)[nH]c2=O)cc1)c1cc2ccnc(N)n2n1	2.832299999999999	0.42346249841975064	2.9959432588280386
CC(=Cc1ccc(C(=O)O)cc1)CCN1C(=O)CCC(C(=O)O)c2oc(N)c(C)c21	3.657020000000002	0.6589510999744294	3.5346086233573626
CC(=Cc1ccc(C=Cc2ccccc2)cc1)c1ncccc1O	5.518100000000006	0.6434513481386982	2.2279251116823264
CC(=Cc1ccc(N2CCN(C)CC2)cc1)c1cccc(Cl)c1	4.652300000000005	0.757317177887234	2.020950262484323
CC(=Cc1ccc(OCCCN2CCC(C(=O)O)C2)cc1)c1ccco1	4.015500000000003	0.7248903860196635	2.781603329613789
CC(=Cc1ccccc1)CNCC1(c2cccc(F)c2)CCCCC1	5.720700000000005	0.7105507794305809	2.4201924374411323
CC(=Cn1ccnc1)c1ccc(Cl)cc1	3.5545000000000027	0.7539068136844352	2.491405032936296
CC(=N)N(C)CCC(=O)Nc1ccc(S(=O)(=O)NCc2cccc(Cl)c2)cc1	3.0760700000000014	0.44897099875796515	2.2594117404668577
CC(=N)N(Cc1ccc(C)cc1)C1CCC2(CC2)CC1NS(=O)(=O)c1ccccc1	4.473990000000004	0.5295561130478	3.8988510387638957
CC(=N)N1CC(S(=O)(=O)c2ccc(Cl)cc2Cl)CC1C(=O)NO	1.71257	0.32008113881909533	3.529773237894627
CC(=N)N1CCC(C(=O)NNc2ccccc2)(c2ccccn2)CC1	2.55567	0.4549226518656724	2.666430082330489
CC(=N)N1CCC(N(C)c2ccc(-c3nc4cc(C(N)=O)ccc4[nH]3)cc2)CC1	3.2265700000000015	0.4700468440127476	2.5882688614837033
CC(=N)N1CCC(OCCc2cc(C)cc(OCC3CCN(C)CC3)c2)CC1	3.736290000000003	0.571967950945683	2.607550621585741
CC(=N)N1CCC(Oc2cc(NC(=O)Nc3ccc(-c4cccc5[nH]nc(N)c45)cc3)ccc2C)C1	5.214790000000003	0.19622090810296	3.1175877382616743
CC(=N)N1CCC(Oc2ccc(C(F)(F)F)cc2)CC1	3.545770000000002	0.6664972982763363	2.2410853058809472
CC(=N)N1CCC(Oc2ccc(F)c(Nc3cc4nnn(-c5cccc(F)c5)c4cn3)c2)CC1	4.6776700000000035	0.32995357750050475	2.861867277666345
CC(=N)N1CCC(Oc2ccc(N(Cc3cccnc3)S(=O)(=O)c3ccc(Cl)cc3)cc2)C(=O)C1	4.1498700000000035	0.3765292105761872	3.1613444064359584
CC(=N)N1CCC(Oc2ccc(N=C(O)Nc3cccc(C(F)(F)F)c3)cc2Cl)CC1	5.856770000000004	0.3991801644555617	2.7830915390227915
CC(=N)N1CCC(Oc2ccc3c(Nc4ccc(Cl)c(C(F)(F)F)c4)ncnc3c2)CC1	5.885970000000004	0.3727610957073926	2.6493832808574744
CC(=N)N1CCCCN1C(=O)CC(N)Cc1cc(F)ccc1F	2.06127	0.6575697131705461	3.2516648219151705
CC(=N)N1CCc2c(c(-c3ccc(Cl)cc3)nn2CCCN2CCCC2)C1	4.044670000000003	0.6236397543942712	2.5464650150924584
CC(=N)N1c2ccccc2CCc2ccccc21	3.9204700000000026	0.544459826350224	2.1960417573528623
CC(=N)NCCCCC(NC(=O)C(CC(C)C)NC(=O)Cc1ccc(F)cc1)C(=O)NO	1.6463700000000003	0.0888450913050331	3.278316901450747
CC(=N)NCCCCC1CCCCC1	3.3237700000000023	0.3947703511931356	2.423689816461369
CC(=N)NCCCCCCCCC(NC(=O)C1(C)CSC1)C(=O)NCc1ccccc1	3.858170000000002	0.198286370038	3.22145770290372
CC(=N)NCc1cc(C(=O)NC2CCCCC2)c(Cl)cc1OCC(O)CN1CCC(O)(c2ccccc2)CC1	4.212570000000004	0.2209215012416873	3.3233899030577785
CC(=N)NNS(=O)(=O)c1ccc(C)cc1	0.7750899999999997	0.40513439638162063	2.347687349573148
CC(=N)Nc1ccc(-c2cccc(Nc3nncc4c(C(N)=O)cccc34)c2)cc1	4.548370000000002	0.29163644290325635	2.5618051597507137
CC(=NC(=O)OCC12OCCN1C(=O)N(C)c1nc3cc(NCc4ccccc4)ccc3cc12)c1cccc(C)c1	5.855920000000006	0.3029917749148655	3.7556550077190654
CC(=NC1CCN(C(=NC#N)N2CCCC2)CC1)C(C)(C)c1nc2cc(C#N)ccc2[nH]1	3.5703600000000026	0.4549471316900905	3.4895351997078556
CC(=NCc1ccc(Cl)cc1Cl)Nc1cc(C(O)=Nc2ccc(C)c(Cl)c2)cc(-c2nsc(=N)o2)c1	7.817990000000005	0.16499147229812106	3.3991542153277345
CC(=NN(CCC(=N)O)C(C)(Cl)Cl)c1ccc(Cl)cc1	4.442670000000003	0.26509381760215744	3.247417972459652
CC(=NN1CCC(c2ccc(Cl)cc2)CCC1CC(=O)O)c1ccccc1Cl	5.8304000000000045	0.6206941958167986	3.2571797201362367
CC(=NN=C(N)S)c1cccc(C)c1	1.96352	0.3310704994082537	2.5984129743561066
CC(=NN=C(c1ccc(C(=O)O)cc1)c1cccs1)c1ccc(Cl)cc1	5.3613000000000035	0.47647548571771514	2.350408283642455
CC(=NNC(=N)N)c1ccc2ncc(C#Cc3ccc4c(c3)OCO4)n2n1	1.06487	0.27146989087182116	3.2734750742640566
CC(=NNC(=N)Nc1ccc(Cl)cc1)c1ccc([N+](=O)[O-])cc1	3.608670000000002	0.34434540104685674	2.355023667204602
CC(=NNC(=N)S)c1cccc(C(=O)c2ccc(OC(=O)C(N)=S)cc2)c1	2.2872700000000004	0.08940041497046393	2.7915247144367754
CC(=NNC(=O)C(=O)Nc1ccccc1)c1ccc(C(O)(C(F)(F)F)C(F)(F)F)cc1	3.4777000000000013	0.29022042995127684	2.46786811509452
CC(=NNC(=O)c1ccc(C(C)(C)C)cc1)c1ccccc1OCc1ccccc1	5.717100000000006	0.425074813491027	1.9877388291182818
CC(=NNC(=O)c1ccc(C)cc1)c1ccc(OC2CCN(C(=N)N)CC2)c(Br)c1	3.6481900000000014	0.35119224558794826	2.451196010760169
CC(=NNC(=O)c1ccc(N2CCCC(N)C2=O)cc1)c1ccccc1Cl	2.948100000000001	0.627095346984289	2.682386320206774
CC(=NNC(C)C)c1ccc(S(=O)(=O)c2ccccc2)cc1	3.2414000000000023	0.6803009063125989	2.1913311755978544
CC(=NNC(N)=S)c1ccc(C(F)(F)F)cc1	2.262600000000001	0.4875480059534966	2.1850973510713256
CC(=NNC(N)=S)c1ccc(F)cc1	1.3829	0.44124665453840556	2.038062771926956
CC(=NNC(N)=S)c1ccccc1	1.2438000000000002	0.4219492412012686	1.9608282115472875
CC(=NNC(N)=S)c1cccs1	1.3053000000000001	0.42872204573805706	2.5096604425267195
CC(=NNc1nc(-c2ccc(C)cc2)cs1)c1cc2ccccc2oc1=O	5.0610200000000045	0.3074563624796204	2.308886316867607
CC(=NO)C1CCCN(S(=O)(=O)c2ccc(F)cc2)CC1	2.4666000000000006	0.5291542629912107	2.6042323677441015
CC(=NO)N(O)Cc1ccc(COc2ccc(F)cc2C)s1	3.7734200000000024	0.3801712812282658	2.7776953622308937
CC(=NO)c1cc(C(=O)NCCCN2CCC(c3ccc(Cl)cc3)CC2)ccc1Cl	5.191100000000005	0.26522162972112506	2.279447969389775
CC(=NO)c1ccc(-c2cccc(-c3cc(CN4CCC(c5cc(F)ccc5-c5ccccc5)C=N4)ccn3)c2)cc1	8.395200000000004	0.1248417937183514	3.406335449843203
CC(=NO)c1ccc(OCCCOCCC(C)C)cc1	3.716400000000003	0.32427248988112406	2.098096839347482
CC(=NO)c1ccc(Oc2ccc3nc(NC(=O)NCCC(C)(C)O)n(Cc4ccccc4)c3c2)cc1	5.357600000000005	0.13980965402065876	2.6250787028614546
CC(=NO)c1ccc2[nH]c(C(C)C)nc2c1	2.884500000000001	0.46131191537054905	2.42804043339029
CC(=NO)c1cnc2ccc(-c3ccc4c(c3)CCN4C(=O)CCSS(=O)(=O)N3CCCC3C)cc2c1	4.841500000000004	0.19983054536039388	3.5671162792753197
CC(=NO)c1cnn2ccc(N3CCCC3c3cncnc3)nc12	2.059	0.4504891771327278	3.4959222485357513
CC(=NOC(=O)c1ccc(Br)cc1OCC1CCCCC1)C(=O)O	4.025500000000003	0.44445367055248	2.5190146639211317
CC(=NOC(C)(C)C)c1ccc2c(c1)CCn1c-2cc(OCC2COCCO2)nc1=O	2.7997000000000005	0.5389738217140908	3.5933501311651135
CC(=NOC(C)C)C(C)(N)CC(O)C(Cc1ccccc1)NC(=O)C(CCCNS(=O)(=O)c1ccc(C(F)(F)F)cc1)NS(C)(=O)=O	2.6785000000000014	0.08882737503497062	4.29439874892927
CC(=NOC(C)c1ccc(OC2CCN(c3ccccc3)C2)cc1)c1cccc(F)c1	5.985200000000005	0.34933748703790785	3.107239287060393
CC(=NOC(C)c1ccc(OCCn2cccc2)cc1)c1cncnc1O	3.564500000000003	0.48681824821730824	3.389888204355013
CC(=NOC(c1ccccc1)C1CCCN1)c1ccc2[nH]c3c(c2c1)CC(C)(C)C3	5.526600000000005	0.4363691738686409	3.652922560493268
CC(=NOC(c1cccnc1)c1ccc2oc3ccccc3c2c1)c1ccccc1	6.511200000000005	0.2529155765902049	2.8973356170542655
CC(=NOC1CCCC1)C1CCN(C(=O)Nc2ccccc2)CC1	4.265600000000004	0.6624474953656531	2.344458298495514
CC(=NOCCCO)c1ccc2ncc(Cc3ccc4ncccc4c3)n2n1	2.9913000000000016	0.3048984256207137	2.8370870943812374
CC(=NOCCN(C)C)c1ccc(CCCCc2nnc(Nc3ccccc3C(=O)O)s2)cc1	4.847500000000004	0.20450539250731573	2.5981560329464095
CC(=NOCCO)c1ccc2[nH]cc(CCn3cncn3)c2c1	1.7349999999999999	0.394896114358165	2.7290651461081623
CC(=NOCCO)c1ccc2nnc(Cc3ccc4ncnn4c3)n2n1	0.49069999999999997	0.3049491095637663	3.1392126878442284
CC(=NOCCO)c1cccc(OSc2cccc(Cl)c2Cl)c1	4.812400000000003	0.3279475371480961	2.8015944475300465
CC(=NOCCO)c1cnc2ccc(S(=O)(=O)c3ccc(Cl)c(Cl)c3)cc2c1-c1ccccc1F	5.913400000000005	0.18124931861794516	2.755385491360757
CC(=NOCCO)c1cnn2ccc(N3CCCC3c3cc(F)ccc3F)nc12	3.081900000000002	0.3903477720180243	3.4331231360921137
CC(=NOCCc1c[nH]c2ccccc12)C(C#N)C(=O)NC1CCCCC1	3.6915800000000027	0.4447079535925658	3.1822385002130025
CC(=NOCc1ccc(C(=O)N2CCCCC2)c(C)c1)c1ccc(C(=O)Nc2ccc(OC(F)(F)F)cc2)cc1	6.712820000000006	0.24834182750396006	2.482816205243685
CC(=NOc1ccc(Cl)cc1)c1ccc2nc(Nc3cccc(OCCN4CCCC4)n3)n(C)c2c1	5.642900000000006	0.2345443110422501	2.7898744721006654
CC(=Nc1c[nH]c(C)c1Cl)c1ccc(Oc2ccnc(Br)c2)cc1	6.067020000000003	0.42378605226802807	2.890343437474181
CC(=Nc1cc(C(=O)NN2CCC(N3C(=O)N(C)CC3C)CC2C)nn1-c1ccc(C)cc1)c1cnn2cccnc12	3.617720000000002	0.35541339263217214	4.562462917312928
CC(=Nc1ccc(N2CCNCC2)cn1)c1sc(-c2ccc(F)cc2)nc1C	4.202920000000003	0.6728383197618895	2.725869083124202
CC(=Nc1cccc(C(=O)Nc2ccc(-c3ccncc3)nc2)c1)c1ccccc1	5.5366000000000035	0.45372540160762104	2.2262072495214067
CC(=O)C(C)c1ccc2sc(N3CCN(C(=O)C4CCCC4)CC3)nc2c1	3.827600000000003	0.802658645364811	2.8430614003897468
CC(=O)C(CSc1ccc(Cl)cc1)C(=O)O	2.7219000000000007	0.6517658359501596	2.663099131240857
CC(=O)C(NC(=O)NC(CC(=O)O)C(=O)NC(CC(C)C)C(=O)NC(C)CC(=O)O)c1ccccc1C	1.277920000000001	0.21120770278387593	3.6916108281744346
CC(=O)C(NC(=O)c1ccc(Cl)cc1)C(=O)N1CCC(NS(=O)(=O)c2ccc3ncsc3c2)CC1	2.6066000000000003	0.4487490172403718	3.0978070866129253
CC(=O)C(NN=C(C)c1ccc(-c2ccc(OC(F)(F)F)cc2)cc1)C(C)(C)C	5.569500000000004	0.504044520516916	2.981776868180228
CC(=O)C1(O)CCC(CN2C(C)CN(C3CC4SC(c5ccc(Cl)cc5)C4O3)CC2(C)C)CC1	4.906500000000005	0.6122425452594478	4.899266953278103
CC(=O)C1=C(C)N(Cc2cccc([N+](=O)[O-])c2)C(=O)N(C2CCCCC2)C1c1ccc(C(=O)O)cc1	5.467600000000005	0.4050266963748923	3.0878726419211233
CC(=O)C1=C(C)N(c2cccc(C(F)(F)F)c2)C(=O)N(C)C1c1ccc(C#N)cc1C(=N)O	4.936550000000005	0.5019177190217777	3.421145864569227
CC(=O)C1=C(C)N(c2cccc(C(F)(F)F)c2)C(=O)N(C)C1c1ccc(C#N)cc1C(=O)N1CCOCC1	4.525580000000005	0.5839199982667265	3.351874096977779
CC(=O)C1=C(C)N(c2cccc(C(F)(F)F)c2)C(=O)N(C)C1c1cccc(C#N)c1C(=N)N	4.337250000000004	0.5272776225302945	3.4166065289048912
CC(=O)C1=C(C)N(c2cccc(C(F)(F)F)c2)C(=O)N(CCCOC(=N)N)C1c1ccc(Cl)cc1-c1ccncc1	6.567270000000005	0.17639572591192856	3.475408189290757
CC(=O)C1=C(C)N(c2nc3ccc(C4(O)CCCCCC4)cc3[nH]2)C(=O)N(C)C1c1cccc(C#N)c1C(=O)O	5.150680000000004	0.3779358740564351	3.7601935903683312
CC(=O)C1=NN2c3cc(Cl)ccc3OCC(=NOC(C)(C)C)CC2S1(=O)=O	2.7570000000000014	0.6912284966267068	4.06977170925896
CC(=O)C1CCC2(C)C(=CCC3C4CC(O)C4(C(O)=Cc4ccc(-c5ccccc5)cc4)CC3(C)CC2C)C1	8.397600000000006	0.31181090775681725	4.83246774012415
CC(=O)C1CCCCN1c1ccc(N2CCC(C(C)(C)O)c3nc(C(F)(F)F)cnc32)cc1	4.839600000000005	0.7013844477443731	3.8548398748408985
CC(=O)C1CN(Cc2nc(-c3ccc(C)cc3)cc(=O)n2Cc2ccc(F)c(F)c2)CCO1	3.335020000000002	0.573007695075027	3.0212364240097855
CC(=O)C1c2ccc(C(=O)NCCc3ccccc3)cc2CCN1C(=O)c1ccccc1	3.987700000000004	0.6482307255776826	2.616114311643056
CC(=O)C=CCC(C=CC(=O)OC(C)C)NC(=O)C(Cc1ccccc1)c1ccccc1	4.5408000000000035	0.41709730896350117	3.3924450181616237
CC(=O)CCCC(O)C(O)C(=O)C(CC1CCCCC1)NC(=O)C(CC(=O)O)NC(=O)COc1ccccc1	1.5303000000000015	0.19293383356080643	3.7538596794449797
CC(=O)CCCCC(C(=O)NO)C(=O)NC(Cc1ccc(O)cc1)C(=O)NCc1cccc(CN)c1	1.4656000000000018	0.09905036644560525	3.2678993083059122
CC(=O)CCCCC(CC(N)=O)n1ccc2cc(Oc3cccc(Br)c3)ncc21	5.1570000000000045	0.42557008221145404	3.247272495254842
CC(=O)CCCCC(NC(C)=O)C(=O)NC(Cc1c[nH]c2ccccc12)C(=O)O	1.9339	0.4278223877694724	2.9291289665176823
CC(=O)CCCCC1OC(N)=NC(N)=Nc2ccc(OCC(=O)N3CCCC3C(C)=O)cc21	2.127	0.5392643702010106	3.8711348562808627
CC(=O)CCCCCC(NC(=O)C1CCN(S(=O)(=O)Cc2ccc3ccccc3c2)CC1)c1ccccc1	5.778600000000006	0.298742975705261	2.8665372735154264
CC(=O)CCCCCC(NC(=O)Nc1cccc(Br)c1)C(=O)NC(CCC(N)=O)C(=O)NC(CCCCNC(=N)N)C(=O)O	1.4517700000000038	0.051535626477387485	3.680696005884391
CC(=O)CCCCCC(O)C(CC(C)C)NC(=S)Nc1ccccc1S(N)(=O)=O	2.9355	0.2893495744887538	3.2711121026123573
CC(=O)CCCCCCC(NC(=O)C1c2ccccc2NC(=O)N1CCc1ccccc1)C(=O)NC1CCCCC1	5.681200000000005	0.25840922122603893	3.4186345606749127
CC(=O)CCCCCOC(=O)N(C)C(=O)Nc1cccc(-c2ccc(Cl)cc2)c1	5.756700000000006	0.5550628129054189	2.265623895880198
CC(=O)CCCCN(C(=O)Cc1ccccc1)C(C)(C)c1nc2ccccn2c1CCO	3.934800000000004	0.4631653521418277	2.906655588549784
CC(=O)CCCCc1cccc2c1c1ccccc1n2C	4.633300000000005	0.6238864605379301	2.1033597742783225
CC(=O)CCCOc1cccc(C2CCCC2NC(=O)N2CCC(O)CC2)c1	3.237000000000002	0.7030890654736688	3.1207860127360423
CC(=O)CCN1C(=O)C(Cc2ccc3cc(Cl)ccc3c2)SC1=S	4.243700000000003	0.7300440904641256	2.9070750253112134
CC(=O)CCn1cc(CN2CCC(F)(F)C2)c2ccccc21	3.461400000000002	0.8450106573231803	2.521590354705367
CC(=O)CN1C(=O)c2ccccc2C1C(=O)N1N=C(CCl)CCc2ccccc21	3.346700000000002	0.7269277257251229	3.5455726828721037
CC(=O)CNC(C)Cc1ccc(OCc2cccc(-c3ccc(C(=O)c4ccccc4)cc3)c2)cc1	6.273200000000006	0.25864065580566536	2.61011594961343
CC(=O)Cc1ccc(-c2cccc(OC(=O)C(C)C)c2)cc1[N+](=O)[O-]	3.9547000000000025	0.3434757722712579	2.2601917339141995
CC(=O)N(C)C1C(=O)N(CC(=CC(c2ccccc2Cl)c2ccccc2Cl)c2ccccc2Cl)C1=O	6.078000000000005	0.2691157828776641	3.1210909556171487
CC(=O)N(C)C1Cc2ccc(NC(=O)c3ccc(C(F)(F)F)nc3NC(C)C)cc2C1	4.118500000000003	0.7426339796175365	3.125996884411866
CC(=O)N(C)CC1(N2CCN(CCCCN3C(=O)c4ccccc4C3=O)CC2)CCC1	2.0814	0.4704794916213317	2.6281816876872792
CC(=O)N(C)Cc1ccccc1-c1ccc(-c2cnc(N)nc2)c(F)c1	3.510200000000001	0.7814589089596629	2.31609355690307
CC(=O)N(C)c1ccc(CC(NC(=O)Nc2ncns2)C(=O)Nc2cccc(F)c2)cc1	3.0314000000000014	0.5053830584823406	2.9910017363922172
CC(=O)N(C)c1ccc2[nH]nc(-c3cc(N4CCNCC4)ncn3)c2c1	1.4121999999999997	0.7415601324438219	2.755892874079045
CC(=O)N(CCC(=O)O)c1ccc2ccccc2c1	2.6674000000000007	0.9156572155415488	1.9388422671819914
CC(=O)N(CCC(C)(C)C)c1ccc(C(=O)Nc2ncc(CO)s2)cc1C	3.9852200000000026	0.7826325142829099	2.6510115255893396
CC(=O)N(CCC(NS(=O)(=O)c1ccc(-c2ccc(Cl)cc2)c(F)c1)C(=O)c1ccc(Cl)c(Cl)c1)C1CCCCC1	7.554000000000006	0.23227343890013846	3.1369808774782104
CC(=O)N(CCC1CCC(O)CN1Cc1ccc(-c2n[nH]c3ccccc23)cc1F)C(C(=O)O)C(F)(F)F	3.9484000000000012	0.37644583964394857	4.029219910923343
CC(=O)N(CCCc1ccc(CN2CC(C)NC(C)C2)cc1)C1CCc2ccc(-c3ccccc3)cc2C1	5.874400000000006	0.4122648407610468	3.5373162345996665
CC(=O)N(Cc1ccc(F)cc1)c1ccc(-n2c(C)nc3ccc(OC(F)(F)F)cc32)cc1F	6.063820000000003	0.32968729108201716	2.5611118616537887
CC(=O)N(Cc1ccc(F)cc1C(F)(F)F)c1cccc(OC2CCN(C)CC2)c1	4.870600000000005	0.6423315597494453	2.526552809383233
CC(=O)N(F)C(C)Cc1cc[nH]c1-c1cccc(Oc2cc(F)cc(F)c2)c1	5.416200000000004	0.5735980134373884	3.4242975978305434
CC(=O)N1C(C(=O)NO)CCCC1C(=O)NC(CC(=O)O)c1ccc(F)cc1F	0.8717999999999995	0.40366848634649494	3.5432000574427835
CC(=O)N1C2CCC1CC(OC(=O)c1ccccc1)C(NC(=O)C#Cc1ccccc1)C2	2.921800000000001	0.6002083338597798	4.430010676339255
CC(=O)N1C2CCCCC1c1ccc(-c3ccco3)cc1C2	4.334900000000004	0.7840594548799326	3.812182216410438
CC(=O)N1CC(F)CCC1c1nc(N)c2ncn(C3OC(CO)C(O)C3O)c2n1	-0.9584999999999995	0.4996193893209549	4.326611630771735
CC(=O)N1CC(O)=NC(C)=C(c2cc(Cl)ccc2F)C1	3.0287000000000015	0.8658302449219498	2.9499542569298995
CC(=O)N1CC(OC(=O)N2CCC(N(C)C)CC2)CCC1C(=O)NC1CCCCC1	1.9774000000000005	0.7491548310760421	3.268783132679701
CC(=O)N1CC(OC(C)c2cc(CCNS(=O)(=O)CCCCc3ccccc3)ccc2F)CC1C(=O)NO	2.8828999999999994	0.20051705886405694	3.748936883761825
CC(=O)N1CC(c2cc(-c3cccc(O)c3)ccc2F)C1(C)C	3.9226000000000028	0.9125717602527983	3.1181395471898963
CC(=O)N1CC(c2cccc(C(F)(F)F)c2)C(n2cc(C(=N)O)c(Nc3ccc(Cl)cc3)n2)C1	5.369270000000004	0.3302053294134641	3.7007858084505694
CC(=O)N1CC2(CC(C(=O)O)CCc3ccccc32)OC1=N	1.73247	0.8262953247395523	4.192284861501058
CC(=O)N1CC2C(N=C(O)c3cc(N(C)C)n(C4CCCC4)c3)CCCC2C1=O	3.147400000000001	0.6220800785021109	4.4015018325907125
CC(=O)N1CC2C=C(COc3ccc(-c4cnn(C)c4C)c(C)c3)CC1CC2	4.039940000000003	0.7534599719816701	4.335516063087901
CC(=O)N1CC2CC1CN2CC1CCN(C(=O)Nc2ccccc2)CC1	2.2355	0.9036203549932312	3.7444268102258027
CC(=O)N1CC2CC1CN2Cc1cccc2sccc12	2.7063000000000006	0.8472413324374072	3.8955478641641896
CC(=O)N1CC2CCC(C1)C(NC(=O)Nc1ccc(F)c(F)c1)C2	2.7333000000000007	0.8716170876883379	3.9211060333051
CC(=O)N1CC=C(c2cc(-n3c(=O)ccc4cnc5ccccc5c43)ccc2F)CC1	4.313600000000004	0.4602698340688533	2.648004308615363
CC(=O)N1CC=C(c2nccc(Nc3ncc4c(n3)-c3c(C(F)(F)F)ccc(Cl)c3CC4)n2)CC1	5.083600000000004	0.5394719952303754	3.182625950901217
CC(=O)N1CCC(=O)N(C)CC1CNc1nccc(-c2ccc3c(c2)OC(C)(CO)O3)n1	1.1144	0.7089003658635256	3.8237957873923927
CC(=O)N1CCC(C(=O)N2CC(c3ccc(C(F)(C(F)(F)F)C(F)(F)F)cc3)(S(=O)(=O)c3ccc(F)cc3)C3CN(C3)C(=N)N2)CC1	4.256170000000003	0.3575045239394478	4.813561792907301
CC(=O)N1CCC(C(=O)N2CCC(C(=O)c3ccc(F)cn3)C(CS(=O)(=O)c3ccc(F)cn3)C2)C1	1.7444999999999997	0.5327649452444431	3.9307530974558667
CC(=O)N1CCC(C(=O)N2CCC(C(O)(c3ccc(Cl)cc3)c3ccc(Br)cc3)C(CN3CCCC3)C2)CC1	5.157400000000005	0.4874044120939201	3.66993829622246
CC(=O)N1CCC(C(C)CO)(S(N)(=O)=Nc2cc(C)nc3ccccc23)CC1	2.52592	0.8158725269333721	3.9618293818669112
CC(=O)N1CCC(C)(C)N(c2ccc(C#CC3(O)CN4CCC3CC4)c(F)c2)C(=O)C1	1.9977	0.6967003849704656	4.374077527926083
CC(=O)N1CCC(C2=NN=C(C(F)(F)F)N(Cc3ncnc(NC(CO)c4cccc(Br)c4)c3C)CC2)CC1	4.474020000000004	0.47952497034692126	3.8600166210955047
CC(=O)N1CCC(CC(=O)N(c2cccc(Cl)c2)c2ccccc2C)CC1	4.961720000000005	0.7468423419384755	2.2907646258056324
CC(=O)N1CCC(CCC(=O)c2c[nH]c3cnccc23)CC1	2.784300000000001	0.8827985643803908	2.3969035769669755
CC(=O)N1CCC(Cn2nc(C)c3c(N4CCCC4)nc(C(=O)NCc4cccc(CC(F)(F)F)c4)nc32)CC1	4.028220000000003	0.4714902505323583	2.9295899288651945
CC(=O)N1CCC(N(C(=O)NCCN2CC3CC3(C(=O)NC3CC3)C2)c2ccc(Cl)c(Cl)c2)CC1	3.1208000000000027	0.576682216746745	3.7045899602190646
CC(=O)N1CCC(N2CCC(C3(c4ccc(Br)cc4)Nc4ccc(cc4)CCO3)C(CN(C)S(C)(=O)=O)C2=O)C1	3.263600000000002	0.524869280777655	5.712887267890632
CC(=O)N1CCC(N2CCN(CCCCNc3c4c(nc5ccccc35)CCCC4)CC2)CC1	3.9342000000000033	0.6307313614821375	2.535820477038401
CC(=O)N1CCC(NC(=O)NC23CC4CC(CC(C4)C2)C3)CC1	2.2653	0.8199965769061007	3.5496646740824476
CC(=O)N1CCC(NC(=O)Nc2ccc(C(F)(F)F)cc2)C1	2.447700000000001	0.8804361007646124	2.4518310434907313
CC(=O)N1CCC(NC(=O)Nc2ccc(C)cc2)(c2ccccc2)CC1	3.654320000000002	0.8865081584273788	2.161601007135177
CC(=O)N1CCC(NC(=O)Nc2ccc(F)c(C(F)(F)F)c2)CC1	2.9769000000000014	0.8082616790528881	2.14112250813203
CC(=O)N1CCC(NC(=O)Nc2ccccc2)CC1	1.819	0.8527011695546767	1.7099207383963115
CC(=O)N1CCC(NC(=O)Nc2nc(N)c3cc(-c4ccccc4F)ccc3n2)CC1	3.150500000000002	0.600109004629468	2.370136221084916
CC(=O)N1CCC(Oc2cc(-c3cnc4ccc(C(C)=NOC(C)C)cc4n3)ccc2C2(N)CCC2)CC1	5.173400000000004	0.3438301413711292	3.081986865520901
CC(=O)N1CCC(Oc2cc(C(F)(F)F)ccn2)CC1(C)C	3.2687000000000026	0.8408052249833337	3.276832686254746
CC(=O)N1CCC(Oc2ccc(NC(=O)Nc3ccc(C(F)(F)F)cc3)cc2Cl)CC1=O	4.919100000000003	0.6650626280475732	2.8906279252034075
CC(=O)N1CCC(Oc2ccc(S(C)(=O)=O)cc2)CC1	1.4798000000000002	0.847496301615256	1.9619594317550728
CC(=O)N1CCC(S(=O)(=O)c2ccc(=O)n(-c3ccc(F)cc3)c2)CC1	1.7612	0.8155782152034871	2.468837181771354
CC(=O)N1CCC(c2ccc(C(=O)NC(CCC(F)(F)F)C(=O)O)cc2)(c2ccccc2C)CC1	4.448920000000004	0.600615122222898	3.0602488644779173
CC(=O)N1CCC(c2ccc(C(=O)NCCCCCCCCCNc3nc(-c4ccc(C(F)(F)F)cc4)n(-c4ccc(C(F)(F)F)cc4)n3)cc2)CC1	9.2704	0.09365064064653364	3.0157666820805566
CC(=O)N1CCC(c2ccc(NC(=N)c3nc4cccc(F)c4n3Cc3ccc(F)cc3)cc2)CC1	5.526170000000005	0.2873403764514988	2.7236016202922784
CC(=O)N1CCC(c2ccc(Nc3ncc(C(F)(F)F)c(Cc4cc(C)ccc4C(C)(C)C)n3)cc2)CC1	7.161620000000007	0.3847316242379069	2.7975438789747358
CC(=O)N1CCC(c2ccc3nc(C)ccc3c2)(c2cnn(CC(=O)N3CCN(C(C)C)CC3)c2)CC1	3.220720000000002	0.5356859612983799	2.9191736479163986
CC(=O)N1CCC(c2ccccc2)(c2cccc(OC(=O)NCC3CCCC3)c2)CC1	4.893600000000005	0.7489336168645363	2.4531637036023977
CC(=O)N1CCC(c2cccnc2OC2CC(Nc3nc4ccccc4s3)C2)CC1	4.439100000000003	0.65843117995739	2.5939758895021168
CC(=O)N1CCC(c2cccnc2OC2CN(C(=O)c3ccccc3C(F)(F)F)C2)CC1	3.729700000000003	0.7167553627805138	2.5461788556197913
CC(=O)N1CCC(c2ccn3c(-c4cccc(NCc5ccc(F)c(F)c5)c4)c(-c4ccc(N5CC(=O)NC(C)C5)cc4)nc3c2)CC1	6.6092000000000075	0.20774461454721582	3.5718737684328294
CC(=O)N1CCC(c2cnc(NC(=O)Nc3ccc(C(C)(C)C)cc3)cn2)(C(C)(C)O)CC1	4.069100000000003	0.6468436848133553	2.8964225838596587
CC(=O)N1CCC(n2cc(-c3cnc(N)c(-c4cnc(C)c(Nc5ccnc(C)c5)n4)c3)cn2)CC1	3.9231400000000027	0.43709645653101986	3.0254571841459006
CC(=O)N1CCC(n2cc(-c3cnc(N)c4[nH]c(C(N)=O)cc34)cn2)CC1	1.2909000000000004	0.6406802194932512	2.951628795846119
CC(=O)N1CCC(n2cc(-c3cnc(N)c4[nH]c(C5=C(N)C(C)(C)C5)cc34)cn2)CC1	3.2917000000000014	0.6018035266987285	3.388730228801337
CC(=O)N1CCC(n2cc(Nc3ncc4c(n3)N(C3CCC3)CCN(CCCN(C)C)CC4)cn2)CC1	2.7688000000000015	0.5815784970624189	2.987946436637115
CC(=O)N1CCC(n2ccc3cnc4[nH]ccc4c32)CC1	2.7010000000000005	0.7457969523688662	2.623468336699508
CC(=O)N1CCC(n2cnc3cnc4[nH]ccc4c32)CC1	2.096	0.7433686823265928	2.6195823341774407
CC(=O)N1CCC(n2nc(-c3ccc(Oc4ccc(S(=O)(=O)N5CCN(C)CC5)cc4)cc3)c3c(N)ncnc32)C1	2.5972	0.3667844690903501	3.180957364553888
CC(=O)N1CCCC1C(=O)N1CCN(c2ccc(Nc3cc(C(F)(F)F)nc(Nc4cccc(NS(C)(=O)=O)c4)n3)cc2)CC1	4.013600000000002	0.33129966518069465	3.301779505120672
CC(=O)N1CCCC1Cn1nc(-c2ccc(NC(=O)c3cc4ccccc4[nH]3)cc2)c2ccccc2c1=O	4.808000000000003	0.3581041590706484	2.96412952731667
CC(=O)N1CCN(C(=O)C(Cc2ccccc2)NC(=O)Cc2c[nH]cn2)CC1	0.370400000000001	0.7529866283808688	2.8187650386589436
CC(=O)N1CCN(C(=O)c2cc(-c3c(C)cccc3C)nc3ccccc23)CC1	3.8229400000000027	0.671652443615744	2.113425146661939
CC(=O)N1CCN(C(=O)c2cc(NC(=O)c3cc(-c4cccnc4)c(C4CC4)cc3Cl)n(-c3ccccc3)n2)CC1	5.0217000000000045	0.35185581009808037	2.6948720451138186
CC(=O)N1CCN(C(=O)c2cc(Oc3ccnc(NC(=O)c4ccc(CN5CCOCC5)c(F)c4)c3)cc(C(F)(F)F)c2)CC1	4.420600000000004	0.3862470252329673	2.786052232418845
CC(=O)N1CCN(C(=O)c2ccc(NC(=O)c3ccc(C#N)c(Cl)c3)cc2)CC1	2.7682800000000007	0.8413733621513146	2.021504237760542
CC(=O)N1CCN(C2CC(c3ccc(Cl)c(Cl)c3)=NC(C(=O)N3CC(C)(C)c4ccccc43)C2)CC1	4.802000000000004	0.5764687427583944	3.767786082106369
CC(=O)N1CCN(C2CCC3(C2)OCCc2cc(OCCCCC(c4ccccc4)C4CCCO4)ccc23)CC1	5.683100000000006	0.37881889421626636	4.505529315742006
CC(=O)N1CCN(CCCOc2nc(NCc3cc(C)ncn3)nc(-c3ccccc3)n2)CC1	2.1821199999999985	0.4785606547334266	2.609872001513926
CC(=O)N1CCN(CCc2ccccc2)C(c2ccccc2)C1	3.134500000000002	0.8661538891550692	2.3425861274752826
CC(=O)N1CCN(Cc2ccc(N=C(O)c3nc(-c4cnc(OCC(F)(F)F)c(F)c4)ccc3N3CC(=O)N4CCCC4C3)cc2)CC1	4.335200000000004	0.21431663560485845	3.8124084182459317
CC(=O)N1CCN(Cc2ccc(S(=O)(=O)NC(CCN=C(N)N)C(=O)OC(C)(C)C)cc2)CC1	0.0028000000000043546	0.2446065267485519	2.9858751332420415
CC(=O)N1CCN(Cc2nc3c(C(=O)NC(c4ccccc4)c4ccccc4)cccc3[nH]2)CC1	3.746400000000002	0.45265947121776773	2.330749356906974
CC(=O)N1CCN(S(=O)(=O)c2cccc(C(=O)NCCCNc3nc(C(N)=O)c(N(C)C(C)C)s3)c2)CC1	1.1714000000000009	0.342707566016704	2.9053912923306093
CC(=O)N1CCN(S(C)(=O)=O)CC1C(=O)N1CCc2cc(C(F)(F)F)ccc2C1	1.0823999999999998	0.6995680614864411	3.0276892942157314
CC(=O)N1CCN(c2cc(-c3cc(-c4cnc(N)c(OC(F)F)c4)nc(N4CCOCC4)n3)ccn2)CC1	2.2893	0.5118094896477082	2.8575656069715105
CC(=O)N1CCN(c2cc(-c3ccnc(NC4CCC4)n3)c(Cl)cn2)CC1	2.8249000000000013	0.870455556771671	2.4610656221776814
CC(=O)N1CCN(c2cc3c(-n4ccc(OCc5ccc(F)cc5)cc4=O)ccnc3s2)CC1	3.8338000000000028	0.43619109686165647	2.8001459275878524
CC(=O)N1CCN(c2ccc(F)c(-c3cc4nccc(-c5cncc(N6CCOCC6)c5)n4n3)c2)CC1	3.102500000000002	0.42525654714829797	2.8136969446196964
CC(=O)N1CCN(c2ccc(Nc3ccc(C)c(-c4sc(-c5ccc(C)o5)nc4C(N)=O)c3)s2)CC1	5.259440000000005	0.3586775155111297	3.076350774621674
CC(=O)N1CCN(c2cccc(C(=O)NCCC(=O)O)c2)C1	0.5170999999999999	0.8273994105030782	2.165432058321688
CC(=O)N1CCc2cc(C3OCC(NC(=O)C4CCCN4CC(=N)O)OC3C3(N)CCC3C(=O)N(C)C)ccc21	0.6897700000000067	0.28175706392573796	4.996403813938567
CC(=O)N1CCc2ccc(C3CCN(CC4CC4)C(=O)N3c3ccc(OC(F)(F)F)cc3)cc21	5.277600000000006	0.5940680999233443	3.2165946086865063
CC(=O)N1CCc2cccc(CC(O)CNC(=O)C3CCCC3N3CCC(C)CC3)c21	2.5158000000000005	0.7317820214298132	3.715953726559996
CC(=O)N1CCc2cnc(Nc3cccc(C#N)n3)nc2C1	1.39148	0.8990348061736659	2.681182697846099
CC(=O)N1CCc2nc(-c3cc(C(=O)N4CCC(c5ccc(C#N)c(C#N)c5)CC4)ccc3C)[nH]c2C1	4.052880000000003	0.5919109019205634	2.9539024391251907
CC(=O)N1CCc2nc(-c3cc(C(=O)N4CCC(c5ccc(C#N)cc5)CC4)ccc3C)[nH]c2C1	4.181200000000003	0.6253445821799869	2.7207809858662504
CC(=O)N1CCc2nc(-c3ccc(F)cc3)nc(NC3CN(C(=O)c4ccc(-c5cccc(F)c5)cc4F)C3)c2C1	5.069000000000004	0.3709496507265835	2.7448251261176964
CC(=O)N1CCc2nc(-c3ccn4c(-c5cccc(N6CCN(C)CC6)c5)cnc4c3)oc2C1	3.312700000000002	0.47116696506498235	2.8976146588565825
CC(=O)N1CCc2nc(C(=O)Nc3nc4ccc(C(=O)Nc5cc(CN6CC(O)C6)ccc5F)cc4s3)sc2C1	3.4776000000000016	0.31870413068154624	2.8470925837324526
CC(=O)N1Cc2ccc(Cl)cc2Cc2ccccc21	3.7973000000000026	0.7137077043811416	2.085466892242467
CC(=O)N1Cc2ccc(Oc3ccc(CNCC(N)=O)cn3)cc2C(c2cccc(C(F)(F)F)c2)C1	3.9616000000000025	0.5140765127772784	3.195694300717771
CC(=O)N1Cc2ccccc2COc2ccc(C(=O)Nc3ccc(C(C)(C)N)cc3)cc21	4.578200000000003	0.6383404918856235	2.421183280857475
CC(=O)N1Cc2ncc(Cc3ccc(-c4cccc(F)c4)c(F)c3)cc2-c2cc(OCC(C)(C)C)ccc21	7.576000000000007	0.2768769086399013	2.845369036620829
CC(=O)N1N=C(c2ccc(Cl)cc2)CC1c1ccc(Cl)cc1	4.691000000000003	0.7845703184970859	2.4448884628455705
CC(=O)N1N=C(c2ccccc2)CC12CCCCC2	3.3458000000000023	0.7581124643129509	2.9835539724858346
CC(=O)N1c2ccc(-c3cncc(OCCc4ccccc4)c3)cc2C(N(C)C)CC1C(=O)OCCc1ccc(F)cc1	6.023000000000006	0.21334935836598778	3.518165599764468
CC(=O)N1c2ccc(C)cc2NC(=O)c2cc(-n3cc(CC4(N)CCC4)nn3)ccc21	3.2499200000000013	0.6817006160834348	3.0066209449817087
CC(=O)N=c1[nH][nH]c2cc(NC(=O)c3ccco3)ncc12	1.1834999999999998	0.655139209416426	3.137644389662939
CC(=O)N=c1[nH][nH]c2cc(NC(O)=NC(C)c3cccc(F)c3)ncc12	2.564400000000001	0.42585634474993966	3.9312320335126305
CC(=O)NC(C(=O)N1CCCC1C(=O)NC(Cc1ccccc1)C(=O)NC(C=CC(=O)O)C(C)C)C(C)C	1.647200000000003	0.30370188903979933	3.7269069811056266
CC(=O)NC(C(=O)NC(CCCCN)C(=O)NC1CCCCC1)c1ccccc1	1.9265000000000017	0.44785704412539656	2.913135814547701
CC(=O)NC(C)(C)c1nc(N2CCC3CCNC3C2)cc(C(F)(F)F)c1N	2.2420000000000004	0.7433788103015335	3.8841699330726227
CC(=O)NC(C)C#Cc1cnc(Oc2cc(C(=O)N3CCC(Oc4ncc(C(F)(F)F)c(F)c4C)CC3)cc(Cl)c2Cl)s1	6.663220000000004	0.23510896987693528	3.9884812069192837
CC(=O)NC(C)C#Cc1cnc(Oc2ccc(OC(C)C)cc2)s1	3.5987000000000027	0.8420970784883705	3.268901890982856
CC(=O)NC(C)C#Cc1cnc(Oc2ccc(OC(C)C)cc2C(=O)NCCO)s1	2.3208000000000006	0.5536063203942775	3.4387622751126017
CC(=O)NC(C)C#Cc1cncc(-c2cnc3c(c2)CCCN3C(=N)O)c1	2.2650699999999997	0.43149381605365583	3.6360729598828865
CC(=O)NC(C)C#Cc1cncnc1OCCCN1CCN(c2nccc(C(F)(F)F)c2Cl)CC1	3.011000000000002	0.45264266873227355	3.6005694100038204
CC(=O)NC(C)C#Cc1cncnc1Oc1ccc(C(=O)NCCC(=O)O)cc1	1.3494999999999997	0.602240248197275	3.1155167103893024
CC(=O)NC(C)C#Cc1cncnc1Oc1ccc(OCc2cccc(Cl)c2)cc1	4.377400000000003	0.5978246345233361	3.051213239614616
CC(=O)NC(C)C(=O)NC(C)CNC(=O)C(NC(=O)C(c1ccc(O)cc1)C(C)C)C(C)C	1.4181000000000017	0.338743462232116	3.5647103882718643
CC(=O)NC(C)C(=O)NC(CC(C)C)C(=O)NC(CC(C)C)C(=O)NC(C=O)C(C)C	0.9125000000000039	0.3160088497462759	3.609122171144577
CC(=O)NC(C)C(=O)NCCC(C#N)(Cc1cc(OCCNS(=O)(=O)c2nc(C)c(C)o2)ccc1C)C(=O)O	1.1251400000000014	0.24138225215317693	4.015854853968852
CC(=O)NC(C)C1CC(c2ccc(-c3ccccc3)cc2)C(=O)N2CC(CC#N)C(O)C2C=CC1(C)C	4.6656800000000045	0.5850957510812108	5.0182614540651445
CC(=O)NC(C)CCc1ccc(C#Cc2ccc(C)nc2)cc1	3.247020000000002	0.8811266906781855	2.692127814307394
CC(=O)NC(C)CCc1ccc(C#Cc2ccc(OC(C)C)cc2)s1	4.392300000000004	0.7804802050632182	2.9222296917113866
CC(=O)NC(C)CCc1ccc(C#Cc2ccc(OCC(C)C)cc2)cc1	4.578400000000005	0.7314752296491566	2.6311610165630483
CC(=O)NC(C)CCc1ccc(C#Cc2ccc(OCCCC(=O)O)nc2)cc1	3.1822000000000017	0.5037199811121774	2.8657062663617836
CC(=O)NC(C)CCn1ccc(=Nc2ccc(Oc3cccc(OC(F)(F)F)c3)cc2)[nH]1	4.654200000000003	0.5263113017878147	3.553381736392218
CC(=O)NC(C)CN1C(=O)C(NC(=O)C(Cc2ccccc2)NC(=O)C2Cc3ccccc3Oc3ccccc32)CCc2ccccc21	4.834900000000006	0.24139806184450732	3.915868629938595
CC(=O)NC(C)COc1ccc(C#Cc2ccc(CCC(=O)OCCCSc3ccc(OS(N)(=O)=O)c(C(C)=O)c3)cc2)cc1	4.432900000000004	0.07987977347794362	3.4166586259997924
CC(=O)NC(C)Cc1c[nH]c2ccc(C3=CCCCC3)nc12	3.5874000000000024	0.905791017212005	3.170149505029192
CC(=O)NC(C)Cc1ccc(C#Cc2ccc(C#N)cc2F)cc1	3.1642800000000015	0.8832974672159086	2.7891987910976663
CC(=O)NC(C)Cc1ccc(C#Cc2ccc(CCOC3CCCCC3)cc2)cc1	5.0453000000000054	0.6575003697999985	2.795284795965241
CC(=O)NC(C)Cc1ccc(C#Cc2ccc(F)cc2)cc1	3.292600000000002	0.8650096424339785	2.476806080711574
CC(=O)NC(C)Cc1ccc(C#Cc2ccc(OCC3CCC3)cc2)cc1	4.332400000000004	0.7778002031053004	2.658292569220917
CC(=O)NC(C)Cc1ccc(C#Cc2ccc(OCC=C(C)C)cc2)cc1	4.498500000000004	0.6076802710237923	2.7802385469274196
CC(=O)NC(C)Cc1ccc(C#Cc2cnc(OC3CCS(=O)(=O)C3)nc2)cc1	1.5093999999999996	0.746420110757394	3.549201105354454
CC(=O)NC(C)Cc1ccc(C)cc1Oc1ccc(Cl)cc1C#N	4.379500000000004	0.8766164360652673	2.701001609175112
CC(=O)NC(C)Cc1ccc(OC2CCN(c3ccc(OCC4CC4)cc3C)C2)cc1	4.508620000000004	0.6460726904592459	3.054019322025427
CC(=O)NC(C)Cc1ccc(OC2CCN(c3nc(N(C)CCO)ncc3F)C2)cc1	1.7689999999999992	0.6253260683500459	3.404356475389303
CC(=O)NC(C)Cc1ccc(OC2CCN(c3nccc(C(C)(F)F)n3)C2)cc1	3.313100000000002	0.7669512975527304	3.3068328126715265
CC(=O)NC(C)Cc1ccc(S(=O)(=O)N2CC(C)N(C(C)C)CC2C(=O)NO)cc1	0.7309000000000022	0.42487004135053347	3.5594713284230624
CC(=O)NC(C)Cc1cccc(C(F)(F)F)c1	2.772500000000001	0.8712318594028542	2.3482619604522217
CC(=O)NC(C)Cc1cccnc1Oc1ccccc1Cl	3.594400000000002	0.9180456329864999	2.553622571403679
CC(=O)NC(C)c1cc2c(F)c(OCc3ccccc3)ccc2s1	4.816500000000003	0.7213761256764486	2.7218569156333583
CC(=O)NC(C)c1ccc(C#Cc2ccnc(N3CCCCC3)n2)cc1	3.0638000000000014	0.8663298626047029	2.875373175767635
CC(=O)NC(C)c1ccc(C#Cc2cnc(N3CCCC3)nc2)cc1	2.673700000000001	0.8769695657994611	2.81271007632677
CC(=O)NC(C)c1ccc(C#Cc2cnc(N3CCN(C)CC(C)C3)nc2)cc1	2.4614000000000003	0.814756579892779	3.3334256832156175
CC(=O)NC(C)c1ccc(C#Cc2nc(C3=CCCNC3)sc2Br)cc1	3.8792000000000026	0.7272631798829241	3.682270190320649
CC(=O)NC(C)c1ccc(C(=O)NCc2ccc(F)cc2Cl)cc1	3.606200000000002	0.8668660423549621	2.29425405672756
CC(=O)NC(C)c1ccc(CC(=O)NC(c2ccccc2)c2ccc(C3(C4CC4)C=C4CCOC4=C3)cc2)cc1	6.224000000000006	0.34365319713309	3.931492825076896
CC(=O)NC(C)c1ccc(CN(C(=O)C2CNCCC2c2ccn(C)c(=O)c2)C2CC2)cc1	2.4667000000000003	0.6789281726483349	3.6337284581398475
CC(=O)NC(C)c1ccc(CN(C(=O)N2CCC(N3Cc4ccc(F)cc4C3=O)C2)c2ccc(Cl)cc2)cc1	5.5331000000000055	0.43987137340621973	3.3737661426801395
CC(=O)NC(C)c1ccc(CN2C=NC(C)(c3ccc(F)cc3)C2=O)cc1	3.3087000000000026	0.8813011830407967	3.373416929911399
CC(=O)NC(C)c1ccc(CN2CC(Cc3ccc(F)cc3F)N(CC(=O)N3CCOC3=O)C2=O)cc1	2.989600000000002	0.5841389134129377	3.5803424309903127
CC(=O)NC(C)c1ccc(CN2CCN(CCCc3ccc(F)cc3)CC2)cc1	3.7732000000000028	0.7364968987019223	2.3966484372969337
CC(=O)NC(C)c1ccc(CN2CCN(c3ccc(OCC4CC4(F)F)cc3F)CC2C(=O)NO)cc1	3.253000000000001	0.34732150280476787	3.7263732222050194
CC(=O)NC(C)c1ccc(COC2C(CC=CCCCCC(=O)O)OC23CCOCC(C)(C)CC3O)cc1	4.695300000000005	0.2646765543413672	4.832737430935349
CC(=O)NC(C)c1ccc(CSc2nnc(C(F)(F)F)o2)cc1	3.5778000000000025	0.8391479670216254	2.8506076790580277
CC(=O)NC(C)c1ccc(Cl)c(Cl)c1	3.190500000000001	0.8329326019276266	2.185035631663471
CC(=O)NC(C)c1ccc(OC2CCC(c3cc(C(F)(F)F)cc(C(F)(F)F)c3)N(c3cncc(Cl)c3)C2)cc1	7.758800000000006	0.30049386810427475	3.782892454143484
CC(=O)NC(C)c1ccc(OC2CCN(c3cc(F)c(NC4CCC4)cc3Cl)C2)cc1	5.298300000000005	0.6069390162224799	3.172038703506014
CC(=O)NC(C)c1ccc(OC2CCN(c3cc(N(C)C4CC4)ncc3Cl)C2)cc1	4.188400000000003	0.7161530861676485	3.3656633524599213
CC(=O)NC(C)c1ccc(OC2CCN(c3cc(NC(=O)c4ccco4)cc(C(F)(F)F)c3)C2)cc1	5.405500000000005	0.4527115144927211	3.242213500232798
CC(=O)NC(C)c1ccc(OC2CCN(c3ccc(CCOCC4CCOC4)cc3)C2)cc1	4.137000000000004	0.5493435555941941	3.3740606487752993
CC(=O)NC(C)c1ccc(OC2CCN(c3ccc(F)c(OC4CCC4)n3)C2)cc1	4.006800000000004	0.7432185972714116	3.236642466874918
CC(=O)NC(C)c1ccc(OC2CCN(c3ccc(OC(C)(C)C(F)(F)F)cc3)C2)cc1	5.261100000000005	0.6252243160375207	3.2235576055742117
CC(=O)NC(C)c1ccc(OC2CCN(c3ccc(OC(C)F)cc3F)C2)cc1	4.374800000000004	0.7444118444372563	3.3457377300266096
CC(=O)NC(C)c1ccc(OC2CCN(c3ccc(OC4CC4)cc3Cl)C2)cc1	4.736000000000004	0.7107411735962795	3.034581780776593
CC(=O)NC(C)c1ccc(OC2CCN(c3ccc(OC4CCCC4)c(Cl)c3)C2)cc1	5.516200000000006	0.6132500036622344	3.0588164521425014
CC(=O)NC(C)c1ccc(OC2CCN(c3ccc(OC4CCCC4)cc3)C2)cc1	4.862800000000005	0.7106233438026185	2.9526191122174055
CC(=O)NC(C)c1ccc(OC2CCN(c3ccc(OCC4CC4(F)F)cn3)C2)cc1	3.9704000000000033	0.6853443116038195	3.561528943584351
CC(=O)NC(C)c1ccc(OC2CCN(c3ccc(OCC4CC4)cc3C)C2)cc1	4.638620000000005	0.6914225304018771	3.0050028288658686
CC(=O)NC(C)c1ccc(OC2CCN(c3ccc(OCC4CC4C#N)cn3)C2)cc1	3.4748800000000024	0.7035751104475264	3.7550063370909896
CC(=O)NC(C)c1ccc(OC2CCN(c3ccnc(N(C)CC(C)(C)C)c3)C2)cc1	4.418700000000004	0.713068709884461	3.338673741443218
CC(=O)NC(C)c1ccc(OC2CCN(c3ccnc(N(C)CCF)c3F)C2)cc1	3.481200000000003	0.7114103248978817	3.5292770887236564
CC(=O)NC(C)c1ccc(OC2CCN(c3ccnc(N(C)CCF)n3)C2)cc1	2.7371000000000008	0.7335205277039936	3.431723244191227
CC(=O)NC(C)c1ccc(OC2CCN(c3ccnc(N4CC(F)(F)C4)n3)C2)cc1	2.7867000000000015	0.7795748917458288	3.406516099712668
CC(=O)NC(C)c1ccc(OC2CCN(c3ccnc(N4CCC(C)(C)OC4)n3)C2)cc1	3.294200000000002	0.7397490007507603	3.6140080781785304
CC(=O)NC(C)c1ccc(OC2CCN(c3ccnc(N4CCC(F)(F)C4)n3)C2)cc1	3.176800000000002	0.7577432253960311	3.4514228185289237
CC(=O)NC(C)c1ccc(OC2CCN(c3ccnc(N4CCC(F)C4)c3)C2)cc1	3.484600000000002	0.7872606931617924	3.4708286540044586
CC(=O)NC(C)c1ccc(OC2CCN(c3ccnc(N4CCCC4C)n3)C2)cc1	3.320100000000002	0.789273801024384	3.4223622854892524
CC(=O)NC(C)c1ccc(OC2CCN(c3ccnc(N4CCOC(C)C4)c3)C2)cc1	3.161500000000002	0.7684642065157388	3.431725230056501
CC(=O)NC(C)c1ccc(OC2CCN(c3ccnc(N4CCOC(C)C4)n3)C2)cc1	2.5565000000000007	0.761873169564242	3.471754616400494
CC(=O)NC(C)c1ccc(OC2CCN(c3ccnc(N4CCOCC4)c3)C2)cc1	2.7730000000000006	0.790012171215863	3.1179835684508266
CC(=O)NC(C)c1ccc(OC2CCN(c3ccnc(OC4CC4)c3Cl)C2)cc1	4.131000000000004	0.7361173798186643	3.299436752634003
CC(=O)NC(C)c1ccc(OC2CCN(c3ccnc(OC4CCC4)c3)C2)cc1	3.867700000000003	0.771089391806665	3.165141246406467
CC(=O)NC(C)c1ccc(OC2CCN(c3ccnc(OCC(C)(C)C(N)=O)c3F)C2)cc1	2.9658000000000007	0.598402652380879	3.5194860286870515
CC(=O)NC(C)c1ccc(OC2CCN(c3ccnc(OCC(C)(C)O)c3)C2)cc1	3.086100000000002	0.69197265986271	3.280064451361019
CC(=O)NC(C)c1ccc(OC2CCN(c3ccnc(OCC(C)(F)F)c3)C2)cc1	3.9704000000000033	0.701554709672003	3.3389353304819007
CC(=O)NC(C)c1ccc(OC2CCN(c3cnc(C#N)cn3)C2)cc1	2.20308	0.8879066153718725	3.2154350105515928
CC(=O)NC(C)c1ccc(OC2CCN(c3cnc(OC(C)C)nc3)C2)cc1	3.1186000000000016	0.7904026806102977	3.232412631528641
CC(=O)NC(C)c1ccc(OC2CCN(c3cnc(OC4CCCC4)c(F)c3Cl)C2)cc1	5.050300000000005	0.624676286978602	3.414025491534405
CC(=O)NC(C)c1ccc(OC2CCN(c3nc(N(C)C(C)C)ncc3F)C2)cc1	3.315100000000002	0.7481891444398263	3.4146912288004483
CC(=O)NC(C)c1ccc(OC2CCN(c3nc(N(C)C)ncc3F)C2)cc1	2.536500000000001	0.8214621506627023	3.23696656007332
CC(=O)NC(C)c1ccc(OC2CCN(c3nc(N(C)CCO)ncc3C)C2)cc1	2.068319999999999	0.6845514000954896	3.3743551107016785
CC(=O)NC(C)c1ccc(OC2CCN(c3nc(N4CC(C)OC(C)C4)ncc3Cl)C2)cc1	3.5984000000000025	0.6861210691667566	3.752642689118961
CC(=O)NC(C)c1ccc(OC2CCN(c3nc(N4CC(C)OC(C)C4)ncc3F)C2)cc1	3.084100000000001	0.7141016699622543	3.7300139049998533
CC(=O)NC(C)c1ccc(OC2CCN(c3nc(N4CC5CCC(C4)O5)ccc3Cl)C2)cc1	3.9574000000000034	0.6889751809875391	4.494927080203963
CC(=O)NC(C)c1ccc(OC2CCN(c3nc(N4CC5CCC4C5)ncc3F)C2)cc1	3.4592000000000027	0.74346758569212	4.470223218145275
CC(=O)NC(C)c1ccc(OC2CCN(c3nc(N4CCC(F)C4)ncc3F)C2)cc1	3.0187000000000017	0.7583724693541681	3.5916388664201353
CC(=O)NC(C)c1ccc(OC2CCN(c3nc(O)c(C(F)(F)F)cc3Br)C2)cc1	4.423300000000004	0.6521449285918417	3.5195329182599746
CC(=O)NC(C)c1ccc(OC2CCN(c3ncc(C(c4ccccc4)(c4ccc(C)cc4)C(C)C)cn3)C2)cc1	6.6302200000000076	0.25430326428386146	3.6673148733430683
CC(=O)NC(C)c1ccc(OC2CCN(c3ncnc(N4CCC(C(F)(F)F)CC4)c3F)C2)cc1	4.2492000000000045	0.6046926856529914	3.507354324426286
CC(=O)NC(C)c1ccc(OC2CCN(c3nnc(C(F)(F)F)s3)C2)cc1	3.4117000000000024	0.8332247743444077	3.279167083757553
CC(=O)NC(C)c1ccc(OC2CN(c3ccc(OC(C)C)nc3)C2)cc1	3.3335000000000017	0.8109908472261922	2.8171736481419956
CC(=O)NC(C)c1ccc(OC2CN(c3ccc(OC4CC4)cc3C#N)C2)cc1	3.564180000000002	0.781079526307314	2.908077394149986
CC(=O)NC(C)c1ccc([N+](=O)[O-])c(C(F)(F)F)c1	2.8107000000000015	0.6811481513399573	2.643920303297879
CC(=O)NC(CC(=O)NC1CCC(O)CC1)c1ccc(F)c(OCCCCNOC(=O)C2CC2)c1	2.429499999999999	0.24561206411002773	3.279980085043067
CC(=O)NC(CC(=O)O)C(=O)N(CCCCNC(=O)c1ccc([N+](=O)[O-])cc1OCc1ccc(F)cc1)c1ccccc1	3.8355000000000032	0.13550305530526394	3.0398988470757384
CC(=O)NC(CC(=O)O)C1CCC(c2nnn3cnc4[nH]ccc4c23)CC1	1.8587999999999998	0.6293535208680462	3.597986075714423
CC(=O)NC(CC(=O)O)C1CCc2ccccc2C1c1ccccc1	3.3603000000000023	0.8790375008206851	3.2512205416123265
CC(=O)NC(CCCCN=c1c2ccccc2nc2n1CCC2)C(C)=O	2.1472000000000007	0.7741711114088055	3.234668942919403
CC(=O)NC(CCCCNC(=N)N)C(=O)NC(CCCCN)C(=O)O	-1.1571299999999953	0.12295039491566213	3.0462942134348667
CC(=O)NC(CCCNC(=N)N)C(=O)NC(CC(C)C)C(=O)NC(C(=O)O)c1nccs1	-0.31612999999999536	0.11572356162853446	3.682769315361666
CC(=O)NC(CNc1cc2c(ccc3ccccc32)c(C(N)=O)n1)C(=O)N1CCC2(CCNC2)CC1	2.0055999999999994	0.39296827440890597	3.801453169151161
CC(=O)NC(Cc1c(F)cccc1F)C(O)CNC1(c2ccc(C(C)(C)C)cc2)CCCCC1	5.119600000000005	0.49982075110959456	3.423808230709162
CC(=O)NC(Cc1cc(F)cc(C(F)(F)F)c1)C(O)CNC1(c2cccc(C(C)(C)C)c2)CCC(N2CCC(c3cccc(Cl)c3)C2)CC1	8.120700000000008	0.18702361436810075	4.1302503041180945
CC(=O)NC(Cc1cc(F)cc(F)c1)C(O)CNC1(c2cc([N+](=O)[O-])c(C(C)(C)C)cn2)CCCCC1	4.422800000000003	0.3341580372815704	3.8265914922818034
CC(=O)NC(Cc1cc(F)cc(F)c1)C(O)CNC1(c2ccc(C(C)(C)C)cc2)CCC(N(C)C)NC1	3.4266000000000014	0.41103698553365914	4.2440108577064315
CC(=O)NC(Cc1cc(F)cc(F)c1)C(O)CNC1(c2ccc(C(C)(C)C)nc2)CCC(N2CC(C)CC2C)N(C2CCCC2)C1=O	5.171900000000005	0.32757040672271104	4.923776316504041
CC(=O)NC(Cc1cc(F)cc(F)c1)C(O)CNC1(c2ccc(C(C)(C)O)cc2)CCCCC1	4.049500000000003	0.4420918633550719	3.4911005384014704
CC(=O)NC(Cc1cc(F)cc(F)c1)C(O)CNC1(c2cccc(C(C)(C)C)c2)CCCN(C)C1	3.8811000000000027	0.5288993893872457	3.749107704628045
CC(=O)NC(Cc1cc(F)cc(F)c1)C(O)CNC1(c2cccc(CCCC(=O)O)c2)CCCCC1	4.229400000000003	0.34827881948476846	3.4461015428832154
CC(=O)NC(Cc1cc(F)cc(F)c1)C(O)CNC1(c2cccc(F)c2)CCCCC1	3.9612000000000025	0.5894861079978221	3.3329039554954045
CC(=O)NC(Cc1cc(F)cc(F)c1)C(O)CNC1(c2ccccc2)CCCCC1	3.8221000000000025	0.6131309185367828	3.2319820143862303
CC(=O)NC(Cc1cc(F)cc(F)c1)C(O)CNC1=NC(c2cccc(C(N)=O)c2)CO1	1.1888999999999998	0.4847047462463058	3.819796924856954
CC(=O)NC(Cc1cc(F)cc(F)c1)C(O)CNCc1ccccc1	2.1627	0.685138989974581	2.8148940723818896
CC(=O)NC(Cc1cc(F)cc(F)c1)Cc1cccc(Cl)c1	3.908100000000003	0.8878206040983255	2.520602468459204
CC(=O)NC(Cc1cc(F)cc(F)c1F)C(O)CNC1(c2ccncc2)CCN(C(O)=NC2CCOC2)C1	1.8007	0.21971130808519695	4.583154391294569
CC(=O)NC(Cc1cc(F)ccc1F)C(O)CNC1(c2cc(F)cc(-n3ccnc3)c2)CCCC1	3.756800000000003	0.4305179889353829	3.685693142750819
CC(=O)NC(Cc1ccc(Cl)cc1Cl)C(=O)N1CCCC1C(=O)NC(C(=O)NC1CCCNC1)C(=O)c1ccccc1	2.267500000000001	0.23901775212747184	3.871538647528129
CC(=O)NC(Cc1ccc(F)c(F)c1)C(O)CNC1(c2cccc(C(C)(C)C)c2)CCN(C(=O)OC(C)(C)C)C1	4.796300000000004	0.4325690802549819	3.817154318945347
CC(=O)NC(Cc1ccc(F)cc1)C(=O)N1CCN(C(=O)C(CC2CCCCC2)NCC(=O)O)CC1	1.5569000000000004	0.4450415527807935	3.185094688351608
CC(=O)NC(Cc1ccc(F)cc1)C(=O)NCC(=O)NNC(=O)C(NC(=O)C(NC(=O)C(C)(C)C)C(C)C)C(C)C(C)C	1.100300000000003	0.18342703271550156	3.8510348359381776
CC(=O)NC(Cc1ccc(O)cc1)C(=O)N1CCCC1C(=O)OCCc1ccccc1	2.2162999999999995	0.6337664420778211	2.8541217695778744
CC(=O)NC(Cc1ccc(O)cc1)C(=O)NCCCCCNC(=O)c1c(C(C)C)cccc1C(C)C	4.402700000000003	0.3089476368397079	2.898521718844199
CC(=O)NC(Cc1cccnc1)c1cc(F)c(C)c(-c2c(C)cccc2C)c1F	5.371960000000004	0.6319336319037641	3.116491646286738
CC(=O)NC(c1cccc(F)c1)C1CCN(CC2CCN(C(=O)c3c(N)cccc3Cl)CC2)CC1	4.502900000000004	0.572188633337119	3.024536014827567
CC(=O)NC(c1ccccc1)C(Cc1ccc(Br)cc1)c1cccnc1	5.047800000000005	0.6193903943762745	2.884194919075499
CC(=O)NC1(c2ccccc2)CCN(CC2CCC(c3ccccc3)(c3ccccc3)CC2)CC1	6.290300000000007	0.4629477002012925	2.607360216635481
CC(=O)NC1(c2ccccc2)CCN(c2ccncc2NCc2ccc3[nH]cnc3c2)CC1	4.201800000000003	0.4183561710775564	2.786385058086461
CC(=O)NC1=C(C)N(c2cccc(C(F)(F)F)c2)C(=O)N(C)C1c1ccccc1Cl	5.339500000000004	0.7043303939641767	3.112563428443874
CC(=O)NC1=C(c2ccccc2)CC2c3cccc4[nH]cc(c34)CC2N(CC[N+](C)([O-])C(C)C)C1	4.782100000000003	0.40057685632630186	4.3181202046280465
CC(=O)NC1C(=O)N(C)C(=O)C(=O)N(CC(=O)NCc2ccc(F)cc2)C1=O	-1.6995999999999973	0.34870339851503435	2.841092769428176
CC(=O)NC1C(=O)N(CC(=O)N2CCCC2)C2CCC1(O)C2	-0.7606999999999988	0.7169042138898051	4.557724124097592
CC(=O)NC1C(N)C(=O)OC1C(=O)N1CCCCC1	-1.2436999999999985	0.6102738417133676	3.5685627776709268
CC(=O)NC1C(N)CCC(C(N)=O)C1C	-0.6501999999999999	0.5681347345453782	3.9535412904881078
CC(=O)NC1CC(Cc2ccccc2)C(C=C(C)C)C1C(C)C=CC=C(C)C=CC(=O)O	5.731700000000006	0.29559512416561445	4.432953683486576
CC(=O)NC1CCC(CCN2CCC(NC(=O)c3cc(Cl)c(N)cc3[N+](=O)[O-])CC2)CC1	3.1096000000000013	0.32190136406199626	2.5717040068730324
CC(=O)NC1CCC(CCN2CCN(c3nccc4c3CN(C(=O)C(C)C)C4(C)C)CC2)(c2ccccc2)CC1	4.843700000000005	0.5391697917188369	3.164886320968667
CC(=O)NC1CCC(CNc2nc(Cl)c(-c3noc(-c4ccc(C(F)(F)F)cc4)n3)s2)C(O)C1	4.609900000000004	0.4390888041306343	3.8720984893224646
CC(=O)NC1CCC(CNc2ncnc3cc4[nH]cnc4c(Nc4cccc(NC(=O)c5c(F)cccc5F)c4)c23)CC1	5.887000000000004	0.1534783834346628	3.049205776156379
CC(=O)NC1CCC(CO)(C(=O)N2CCN(C3(CNC(=O)CN(C)C)CCCC3)CC2)CC1	0.1786000000000043	0.4723598651297688	3.0646647912175187
CC(=O)NC1CCC(N2CCC3(CC2)COC3OC=S)CC1c1ccccc1	3.239700000000002	0.7665684839429092	4.695323783978903
CC(=O)NC1CCC(NC(=O)CC2CCCCC2)CC1C(=O)N1CCCC1	2.3687999999999994	0.7719905944497953	3.326982852927488
CC(=O)NC1CCC(c2nnc(C)c3c2Cc2ccc(Cl)cc2-3)CC1	4.171920000000004	0.7501027427775568	2.741472254594843
CC(=O)NC1CCC(n2cnc3c(NCc4cccc(Br)c4)nc(Cl)nc32)CC1	4.4741000000000035	0.5295409465452433	2.555462326525859
CC(=O)NC1CCC2(NCc3ccccc3)CC(=O)C(C(C)C)C2C1=O	2.2438000000000002	0.8484215973084087	4.050797572390456
CC(=O)NC1CCC2C3CCC4CC(C(NC=O)NC(C)(C)C)C4(C)CCC2(C1)C3	3.9741000000000026	0.46812031955382477	6.545503588528277
CC(=O)NC1CCCCC1CN1CCC(C(=O)N2c3ccccc3NC(C)(C)Cc3cccc(F)c32)C1	5.2538000000000045	0.594329301860513	3.8735230864584143
CC(=O)NC1CCN(C(=Nc2ccc(C#N)cc2)NC2CCCN(Cc3ccc(Cl)cc3)C2)C1	3.663780000000002	0.5057726750087715	3.3606111499783413
CC(=O)NC1CCN(CCCCN2C(=O)C(Cc3ccccc3)Oc3ccccc32)CC1	3.4040000000000026	0.6458522815286096	2.7936891309331617
CC(=O)NC1CCN(CCCCNc2c3c(nc4ccccc24)CCCC3)CC1C	4.152200000000003	0.6758926799382285	3.21349974882218
CC(=O)NC1CCN(CCCN2CCN(c3nsc4ccccc34)CC2)CC1	2.4089	0.8056315892147198	2.367212797945964
CC(=O)NC1CCN(Cc2ccc(-c3cc4ncn(C)c(=O)c4c(N(C)C)n3)cc2)C1=O	1.298499999999999	0.6497556742438595	3.1890957554069104
CC(=O)NC1CCN(Cc2n[nH]c3c(O)nc(F)cc23)CC1	0.9030999999999991	0.7326185762942232	3.003157352223977
CC(=O)NC1CCN(c2ccccc2)c2ncc3ccc(-c4ccccc4Cl)cc3c21	6.274200000000004	0.41848202784719546	2.890817543752526
CC(=O)NC1CCN(c2ncnc(C)c2Cl)CC1	1.54332	0.8840715461052362	2.4398566567611457
CC(=O)NC1CCS(=O)(=O)CN1C(=O)CCC(C)C(N)=O	-1.045199999999998	0.6686267463768412	3.8813496934006526
CC(=O)NCC(Cc1cccc(C)c1)C(=O)N1CCN(c2cccc(S(C)(=O)=O)c2)C(=O)C1	1.56872	0.6602347107447423	2.94752416703599
CC(=O)NCC1CCC(COc2ccc(-c3nc4ccccc4o3)cn2)CC1	4.211100000000004	0.6940822172393145	2.375030809203002
CC(=O)NCC1CCC(c2ccccc2)(C(Cc2ccccc2)c2ccccc2)CC1C	6.523200000000007	0.45841215343331354	3.5869519717247176
CC(=O)NCC1CCN(CCC(NS(=O)(=O)CCC2CCCCC2)C(C)C)CC1	3.1390000000000002	0.528827161139737	3.126834659107251
CC(=O)NCC1CCc2cc(S(C)(=O)=O)sc21	1.3175000000000003	0.903066161756385	3.4408452380441963
CC(=O)NCC1CCc2cccc(C(=O)NCC(C)(C)C)c2C1	2.703500000000001	0.8970942881589365	2.845623063673413
CC(=O)NCC1CCc2ccnc(-n3ncc4cc(-c5ccc(C(F)(F)F)c(F)c5)nnc43)c2N1	3.898200000000002	0.4258637704640549	3.6173164344079876
CC(=O)NCC1Cc2ccccc2Cc2ccc(N)cc21	2.6353999999999997	0.8308995339076268	2.7720136144284524
CC(=O)NCCCCC(NC(=O)C1CCCCC1)c1ncc(-c2ccc3ccccc3c2)[nH]1	5.273900000000004	0.39120342444944073	2.89026911631748
CC(=O)NCCCCCC(NC(=O)C(C)(C)N)C(=O)Nc1nccs1	1.0002000000000002	0.45776888443426933	2.8731821351502997
CC(=O)NCCCCCC1CCc2ccc(CNS(=O)(=O)c3c(C)cccc3C)cc2O1	4.172040000000003	0.5234821490142297	2.952334044084525
CC(=O)NCCCCCCCCCCOc1ccc(Nc2ccncc2)cc1	5.460900000000005	0.4251891151134212	2.053656512767727
CC(=O)NCCCCCCc1cccc(CCNC(C)=O)c1	2.6042000000000005	0.6528243038654209	1.9030848956482949
CC(=O)NCCCCCN(CC1CCCC1)c1ccc(Cl)c2ccccc12	5.796200000000005	0.5523897939684567	2.2872472636131693
CC(=O)NCCCCCOc1ccc2c(c1)C(O)(C(F)(F)F)c1ccccc1-2	4.150400000000003	0.6951119108165909	2.8252970061145657
CC(=O)NCCCCN1CCN(c2c(F)ccc(C)c2F)CC1	2.3115200000000007	0.8154823821977425	2.208925109512295
CC(=O)NCCCCOc1nc(C)nc2c1nnn2-c1ccncc1C	1.5174399999999992	0.6401188032097876	2.7186897805239525
CC(=O)NCCCc1cc(F)ccc1S(=O)(=O)N(C)C1CCN(C)CC1	1.6091	0.7242614763028279	2.4152873442848968
CC(=O)NCCCc1cccc(-c2ccc3ncnc(Nc4ccc(Oc5cccc(F)c5F)c(C(=O)O)c4)c3c2)c1	6.877800000000004	0.15748459802646134	2.6299585046274103
CC(=O)NCCCc1nc(C)c(Cc2ccc(F)cc2)[nH]1	2.5167200000000003	0.8028215450828545	2.382440230601661
CC(=O)NCCN1CCC(N2C(=O)C(NC(=O)Cn3c(=O)sc4ncccc43)CC2CC(=O)N(C)C)CC1	-0.3774999999999946	0.4384278797904217	3.8338555271227577
CC(=O)NCCNc1c[nH]c2c(Br)c(Cl)c(C)cc12	3.440220000000001	0.7442095097047705	2.8705909553588373
CC(=O)NCCOc1cc(-c2cnc3cc(C)c(C)nc3c2)ccc1OC1CCOC1	3.5962400000000025	0.5872388884888101	3.0318487797075813
CC(=O)NCCSc1ccccc1-c1ccc(C(=O)NCCCN2CCOCC2)c(F)c1	3.173000000000002	0.42193410278973587	2.375375454770518
CC(=O)NCCSc1nc(O)c(C(C)C)c(-c2ccccn2)n1	2.5958000000000006	0.4801424352215738	2.659292897973833
CC(=O)NCCc1c(C)c2ccc(S(N)(=O)=O)cc2oc1=O	0.42742	0.7902254240267751	2.292200541019872
CC(=O)NCCc1c(C)n(C)c2ccccc12	2.1653200000000004	0.8611037984311062	2.0344750924788535
CC(=O)NCCc1c(C)nc2c(c1OCCN1CCN(Cc3ccc(F)cc3F)CC1)COC2	2.573620000000001	0.6028218086856807	2.87251685768868
CC(=O)NCCc1c[nH]c2ccc(C)cc12	2.1549199999999997	0.810949488502844	1.9236623215021798
CC(=O)NCCc1cc(C#Cc2cccc(C)c2)ccc1OCC(=O)O	2.5368200000000005	0.784450198145319	2.2848714283466975
CC(=O)NCCc1cccc(Nc2ncc3c(=O)[nH]c4ccccc4c3n2)c1	2.8935000000000004	0.4672252233108846	2.324139168594286
CC(=O)NCCc1cccc2cccc(CCCc3nnc(Nc4cccc(OCCN5CCCC5)c4)s3)c12	5.763400000000006	0.22313327308119157	2.668693842894996
CC(=O)NCCc1ccccc1-c1ccc(NC(=O)C2(N)CCN(C)CC2)c(F)c1	2.5329000000000006	0.6804836083640506	2.4779932635074218
CC(=O)NCCc1cnc2ccc(C(F)(F)F)cc2c1-c1ccc(OC(C)C(C)(C)O)cc1	5.137400000000006	0.5124243489568985	3.1100410393944014
CC(=O)NCc1cc(C(=O)NCc2c(O)cc(-c3ccc(Cl)cc3)cc2O)cc(N(C)S(C)(=O)=O)c1	3.3801000000000023	0.3516372671167317	2.635717706009613
CC(=O)NCc1cc(F)c(-c2ccc3c(N4CCOCC4C)nc(C#N)cc3n2)cc1F	3.3078800000000017	0.6735424535847693	3.368306351776835
CC(=O)NCc1cc(F)c(NC(=O)c2ccccc2)cc1OCc1[nH]c(C)nc1C	3.633040000000002	0.554172629770852	2.521386120650279
CC(=O)NCc1cc(Nc2ncc(Cl)c(NCCCCCCCc3ccccc3)n2)ccc1F	6.253900000000005	0.2501632879137926	2.395206681120033
CC(=O)NCc1cc(OCCCCOCC(=O)N(C)Cc2ccc(Cl)cc2)cc(-c2ccccc2)c1	5.477300000000006	0.31046839754648425	2.3054168555424663
CC(=O)NCc1cc2ccccc2o1	2.0689	0.7853129671844382	1.8876567395382935
CC(=O)NCc1cccc(-c2cnc(N)cn2)c1	1.3619	0.8511723111459163	2.134221760833544
CC(=O)NCc1cccc(C#Cc2cccc(C)n2)c1	2.4259200000000005	0.8464186453710901	2.222162758954191
CC(=O)NCc1cccc(Cc2nc3c(N4CCOCC4)nc(-c4cnc(N)nc4)cc3o2)c1	2.3255	0.4456130321519141	2.860122351164277
CC(=O)NCc1cccc(OCCCn2ccnc2)c1	1.9883	0.7848647008037613	2.014395901492234
CC(=O)NCc1nnc(-c2cc(C)cc(-c3cc(C)ccc3C)c2)[nH]1	3.7000600000000023	0.7640707935608564	2.5954881592535664
CC(=O)NN(C)C1CCC(Nc2ncnc3c2ncn3C2OC(C)C(O)C2O)C(C2CC2)C1	0.8075000000000007	0.4623596457269023	4.6507985859153935
CC(=O)NNc1ccc(N2C(=O)CCc3cc(Oc4ccccc4)ccc3C2=O)cc1	4.061500000000003	0.4846809616310118	2.2944108773275484
CC(=O)NOc1ccccc1Cc1ccccc1	2.707300000000001	0.8357167156672071	2.0393618756960574
CC(=O)Nc1c(-c2ccc3cc(O)ccc3c2)cc(-c2ccccc2)nc1C(N)=O	4.331700000000003	0.47645469549077	2.363712403778914
CC(=O)Nc1c(C)c(-c2ccccc2)c(Cl)c(=O)n1C	2.9725200000000003	0.924269736979048	2.387938872314516
CC(=O)Nc1c(C)cc(-c2noc(C34CC5CC(CC(C5)C3)C4)n2)cc1C	4.779640000000004	0.8497980212908962	3.7935365772323486
CC(=O)Nc1c(Cl)cc(C(=O)NC(Cc2ccc(F)c(F)c2)C(O)C(F)(F)F)cc1OCCCO	3.6021000000000023	0.28054331052760034	3.437361986672853
CC(=O)Nc1cc(-c2cc(N)nc(-c3ccccc3)n2)ccn1	2.746200000000001	0.7756627779477101	2.1538985142325746
CC(=O)Nc1cc(-c2ccc(CN3CCN(C)c4cc(F)ccc43)cc2)nc(-n2nc(C)nc2C)n1	3.8950400000000025	0.4574956805539413	2.836200095888641
CC(=O)Nc1cc(-c2ccc(OC(F)(F)F)cc2)nc(-c2ccc(Cl)cc2)n1	5.321000000000003	0.6352868682966298	2.1622661245443204
CC(=O)Nc1cc(-c2cccc(-c3cc(F)cc(-c4cnccn4)c3)c2)ccc1F	5.714200000000004	0.4762292753460243	2.277102476387565
CC(=O)Nc1cc(-c2cccc(N(C)CCOc3cccc(C)c3C)n2)ccn1	4.234040000000004	0.6537299634680431	2.4132703624217875
CC(=O)Nc1cc(-c2ccccc2)nc(-n2nc(C)cc2C)n1	2.9045400000000017	0.8072295517107824	2.1737778794827083
CC(=O)Nc1cc(-c2ccccc2)sc1-c1cccc(C=CNC(=O)c2ccccc2)c1	6.441200000000006	0.3638255433337436	2.470898218822736
CC(=O)Nc1cc(N(C)c2ccc([N+](=O)[O-])cc2)ccc1Br	4.083600000000002	0.6551878755243965	2.2069687418021413
CC(=O)Nc1cc(NC(=O)Nc2cccc(F)c2)ccn1	2.8231	0.8117189193915151	1.92334401156646
CC(=O)Nc1cc(Nc2cc(Nc3ccc(F)cc3)n3ncc(C#N)c3n2)ccc1F	4.324780000000001	0.4446486491077125	2.5639697875184826
CC(=O)Nc1cc(Nc2ccc3ccc(NC4CCCCC4O)cc3n2)nc(C(C)C)n1	4.565600000000003	0.44963398233666635	3.4209379175699066
CC(=O)Nc1cc2c(cc1Cl)NC(=O)NC1(CCN(C(=O)NCC3CN(C4(C)CCOCC4)CC3c3ccc(Cl)cc3)CC1)C2	5.458300000000006	0.3413387920952574	4.6455610295127325
CC(=O)Nc1cc2c(cc1F)CC(Nc1cc(C(=O)N3CC4=CC=CC(=NC4)C3)n(C)n1)CC2	2.880000000000001	0.7310864053743296	4.732240476380067
CC(=O)Nc1cc2c(cn1)oc1cc(-c3cnc(NC(=O)c4ccc(CN5CC(O)C5)cc4)c(F)c3F)ccc12	4.708400000000004	0.2837571446499266	2.950565013957096
CC(=O)Nc1ccc(-c2ccc(S(=O)(=O)N3C(C(=O)NO)CCSC3C(=O)NO)cc2)cc1	1.1451000000000007	0.29460749654617213	3.521456442888236
CC(=O)Nc1ccc(-c2cccc(C(=O)NCCC(N)Cc3c[nH]c4ccccc34)c2)cc1	4.483200000000003	0.32489957742495806	2.627615533321526
CC(=O)Nc1ccc(-c2ccccc2Cl)cc1	3.9654000000000025	0.8524470443325234	1.432056004917479
CC(=O)Nc1ccc(-c2cnc(NCC(=O)c3ccc(C4CCC(C)(O)CC4)cc3)nc2-c2ccncc2)cn1	5.262400000000004	0.2600135572954123	2.940238255144534
CC(=O)Nc1ccc(-c2nc(-c3ccc(S(C)(=O)=O)cc3)cs2)cc1F	3.978100000000003	0.7311027691111706	2.0917467971559685
CC(=O)Nc1ccc(-c2nc(C(C)(C)C)no2)cc1	2.9925000000000015	0.8997714707982086	2.020453085536351
CC(=O)Nc1ccc(-c2nc(N3CCCC(C(=O)O)C3)nc3sc(NC(=O)C4CC4)nc23)nc1	2.7562000000000006	0.48265272135555576	3.195644740265452
CC(=O)Nc1ccc(-n2ncc3cnc(NC4CCOCC4)nc32)o1	1.9577999999999995	0.7460160573099054	3.0956590338584125
CC(=O)Nc1ccc(C(=O)Nc2cccc(C(C)N3CCN(CC(C)C)CC3)c2)cc1	4.231900000000004	0.700810846873174	2.5248242811530552
CC(=O)Nc1ccc(C(CNC(=O)C2(NC(=O)c3ccoc3)CC=CCC2)c2cccc(C(F)(F)F)c2)cc1C	5.7222200000000045	0.3107088780536757	3.7920313612972247
CC(=O)Nc1ccc(C(NC(=O)c2cc3ccc(OCCCN4CCCC4)cc3[nH]2)c2ccc(OC(F)(F)F)cc2)cc1	6.409000000000006	0.17458391953965863	3.0733356763440316
CC(=O)Nc1ccc(C2CCC(COC(=O)N3CCCC3I)CC2)cn1	4.307300000000003	0.40387425621297657	3.216360211110671
CC(=O)Nc1ccc(C=CC(=O)Nc2ccc(Oc3cccc(NC(=O)c4ccc(Cl)cc4F)c3)cn2)cc1	6.5290000000000035	0.21847959834958564	2.400522175173762
CC(=O)Nc1ccc(CC2CCOCC2)cc1	2.6141000000000005	0.8711449027351963	1.8212182301922049
CC(=O)Nc1ccc(CN2CCC(C(=O)N3CCCC3C(=O)NC3CCN(C)CC3)CC2)cc1	2.0584000000000016	0.6663130140857091	2.70825022202596
CC(=O)Nc1ccc(CN2CCN(CCCNc3c4c(nc5ccccc35)CCCC4)CC2)cc1	4.691800000000004	0.4668669145074465	2.343706594529433
CC(=O)Nc1ccc(CNCC(COc2ccc3c(c2)OCCC3=O)c2ccccc2)cc1	4.562600000000004	0.5059259776622552	2.8366513278559395
CC(=O)Nc1ccc(CNc2ccc(OCCCc3nc(NC(=O)Cc4ccc(C)c(C)c4)sc3C)nn2)cc1	5.621660000000005	0.1931511472181763	2.6926099854737
CC(=O)Nc1ccc(Nc2cc(C(=O)NN3CCCCc4ccccc43)ccn2)cc1	4.271300000000003	0.579338014692829	2.3552344728331676
CC(=O)Nc1ccc(Nc2nccc(-c3nc4c([nH]3)CCCNC4=O)n2)cn1	1.6396999999999997	0.5413200194872986	2.826176775431895
CC(=O)Nc1ccc(O)c(C(=O)OC2CC(Nc3ncc(Cl)c(Nc4ccc(C#N)cc4)n3)CCN2C(N)=O)c1	3.5473800000000013	0.20889757928907052	3.667710207451071
CC(=O)Nc1ccc(S(=O)(=O)N2CCOCC2)c(-c2nc(=O)cc3cnc(N4CCOCC4)cc3n2)c1	0.8679000000000001	0.508398493789876	2.900355144909973
CC(=O)Nc1ccc(S(=O)(=O)NC(Cc2ccc3c(c2)OCO3)C(CC2CCCC(=O)O2)C(=O)O)cc1	2.4498999999999995	0.39098482975840615	3.687157228470248
CC(=O)Nc1ccc(S(=O)(=O)NN(CC(=O)NN(C)C)c2ccccc2)cc1	0.9377000000000006	0.5638983506046158	2.5569601920153104
CC(=O)Nc1ccc(S(=O)(=O)n2cc(CC(O)(C(F)(F)F)C(F)(F)F)c3ccccc32)cc1	4.234900000000002	0.5199211427522001	2.699364122321196
CC(=O)Nc1ccc(Sc2ccc(Cl)cc2)cc1	4.449600000000003	0.8979586649480382	1.6964118060824127
CC(=O)Nc1ccc2c(C)c(C)c(=O)oc2c1	2.36824	0.7663110939688248	2.0041538728104555
CC(=O)Nc1ccc2c(NCc3cccc(Br)c3)c(C(=O)O)cnc2c1	4.266000000000002	0.5803353672121865	2.1619593103277275
CC(=O)Nc1ccc2c(c1)NC(=O)C2=C1Nc2ccc(F)cc2C(=O)c2cc(CO)ccc21	3.753300000000001	0.4514602274263986	2.686883229020948
CC(=O)Nc1ccc2cc(-c3ccc(-c4cccc(S(C)(=O)=O)c4)[nH]3)oc2c1	4.456800000000003	0.5345681210221099	2.4725132895506867
CC(=O)Nc1cccc(-c2ccc(C(=O)N(C)c3cccs3)o2)c1	4.243100000000004	0.7723787824463382	2.4016637994651315
CC(=O)Nc1cccc(-c2ccc3ncnc(Nc4cccc5[nH]ncc45)c3c2)c1	4.875100000000002	0.4039201246687132	2.3243843474235053
CC(=O)Nc1cccc(-c2ccc3oc(C(N)=O)cc3c2)c1	3.1571000000000007	0.7776829395543543	2.0343196351023902
CC(=O)Nc1cccc(-c2cccc(COc3ccc4c(CCCC(=O)O)cc(=O)n(C)c4c3)c2)c1	5.150200000000003	0.34242592175399816	2.3853258877438446
CC(=O)Nc1cccc(-n2c(-c3cnccc3F)nc3ccc(-c4cncnc4)cc3c2=O)c1	4.002200000000003	0.4421811493897769	2.6040377643225465
CC(=O)Nc1cccc(C#Cc2cnc(CC3CCS(=O)(=O)CC3)cn2)c1	2.2020999999999997	0.8210567407268952	2.798224862936923
CC(=O)Nc1cccc(C(S)=NC(Cc2ccc(C)cc2)C(=O)Nc2ccc(S(N)(=O)=O)cc2)c1	3.5272200000000007	0.20975246409105708	3.0372862851757763
CC(=O)Nc1cccc(C2(C)CCS(=O)(=O)CC2C(C)C)c1	2.993400000000001	0.9298480112731093	3.407244312222325
CC(=O)Nc1cccc(C23CC4CC(CC(C4)C2)C3)c1	4.112800000000004	0.8596547071340167	3.3609739976816293
CC(=O)Nc1cccc(C2C=C3C(C(=O)N(C)C(C)(C)C)=C3N(c3cccc(C(F)(F)F)c3)C(O)=N2)c1	5.590100000000005	0.559435357899383	3.7418747847698253
CC(=O)Nc1cccc(C2CCN(C(=O)c3cc4ccccc4[nH]3)CC2)c1	4.146100000000002	0.736050515186351	2.109017086098376
CC(=O)Nc1cccc(C2CCN(CCCNc3c4c(nc5ccccc35)CCCCC4)CC2)c1	6.143700000000006	0.32146889574262694	2.4523894922142713
CC(=O)Nc1cccc(C2CCN(CCCNc3nc(Cc4ccccc4)c(-c4ccccc4)[nH]3)CC2)c1	6.307500000000005	0.22008623771658706	2.599233906447262
CC(=O)Nc1cccc(C2CCN(CCCS(=O)C3CN(S(C)(=O)=O)CCC3c3ccc(Cl)c(Cl)c3)CC2)c1	5.087700000000005	0.4256693251805466	3.8474136934262964
CC(=O)Nc1cccc(C2CCN(Cc3ccccc3)CC2)c1	4.024600000000003	0.9247982136328584	1.7352130221127542
CC(=O)Nc1cccc(C2SC(C(=O)N3CCN(C)C3=O)N=C(C(F)(F)F)c3ccc(C)cc32)c1	4.361120000000003	0.6735993194537491	4.051501665478092
CC(=O)Nc1cccc(CN2CCN(c3ccc(CC(=O)N4CCCC4C(=O)O)cc3)C(C(C)C)C2)c1	3.6099000000000023	0.5683205932135794	3.2162411671309457
CC(=O)Nc1cccc(Cc2cc(N=C(O)C3CC3)c3ccccc3n2)c1	4.782000000000003	0.508310257557334	2.5364066811187413
CC(=O)Nc1cccc(Cn2nc(-c3ccc4[nH]c(NC(=O)c5ccc(F)cc5F)nc4c3)cc2-c2ccc(OC(F)(F)F)cc2)c1	7.529200000000004	0.14806581640862232	2.879197597754933
CC(=O)Nc1cccc(Nc2nc(-c3ccccc3OCCNCc3ccccc3)nc3c(C)csc23)c1	6.537320000000006	0.18027667674848458	2.5383397090905664
CC(=O)Nc1cccc(Nc2ncc(S(=O)(=O)c3ccc(F)cc3)s2)c1	3.817000000000002	0.6457839621946732	2.2136737465764114
CC(=O)Nc1cccc(Nc2nccc(-c3ccc(S(C)(=O)=O)cc3)n2)c1	3.249100000000001	0.7024037038175878	2.0439296055627167
CC(=O)Nc1cccc(OC2C(=O)N(CCN)CCc3ccc(OCc4ccc5cccnc5n4)cc32)c1	3.630700000000002	0.3706868235078726	3.339628408435553
CC(=O)Nc1cccc(Oc2c(C)cc(-n3ncc(-c4ccc(F)cc4)c3C)cc2Cl)c1	6.699340000000004	0.3685468486883943	2.345989434703629
CC(=O)Nc1cccc(S(=O)(=O)n2c([N+](=O)[O-])cc3ccccc32)c1	2.7449000000000012	0.5685489526611714	2.3636866876816587
CC(=O)Nc1ccccc1NC(=O)C1=CC(=O)N(C(=O)c2cc3c(cc2Cc2ccccc2)CO3)C1	3.6757000000000017	0.5229539855520404	2.844350836124992
CC(=O)Nc1cccnc1S(=O)(=O)c1ccc(-c2ccccc2)cc1	3.5398000000000023	0.7790794852318932	2.010110607790942
CC(=O)Nc1cn(CC(=O)N2CC(F)CC2C(O)=NCc2cccc(Cl)c2F)c2cnc(C)n12	3.290820000000001	0.40673420913268676	4.332901029399833
CC(=O)Nc1cn2ccc(-c3cc(-n4ccnc4)nc(N4CC(F)(F)C4)n3)cc2n1	2.3907	0.5554004192035329	3.1589524037789154
CC(=O)Nc1cn2ccc(N3CCC4CCC3N4C(=O)c3cn(-c4ccccc4F)nc3C(F)(F)F)nc2n1	3.8723000000000027	0.39328051630852073	4.751155572291982
CC(=O)Nc1cnc2c(C)cc(Cl)c(Nc3ccc(C(C)C)cc3)c2n1	5.4170200000000035	0.6450453586743061	2.5000275663867377
CC(=O)Nc1cncc(-c2cnc(N3CCC3)c(C3CC3)n2)c1	2.5845000000000002	0.9396499135378511	2.522592317352533
CC(=O)Nc1cncc(-c2nc(-c3cccc(Cl)c3)n3ccccc23)c1	4.675100000000002	0.575526710779969	2.3756996433098134
CC(=O)Nc1n[nH]c2cc(C#CC(C)(C)O)c(-c3cccc(OCCC4CCCCCC4)c3)cc12	6.050000000000005	0.30038936464696325	2.890382524327789
CC(=O)Nc1n[nH]c2cc(Cl)c(Cl)cc12	2.8281	0.8097309763565532	2.2966483158020417
CC(=O)Nc1n[nH]c2ccc(-c3cccc(S(C)(=O)=O)c3)cc12	2.5918	0.7723407186735406	2.2054549172046034
CC(=O)Nc1n[nH]c2ncc(-c3cccc(OCc4cccc(F)c4)c3)cc12	4.301400000000003	0.5441710147527613	2.3127391685942857
CC(=O)Nc1n[nH]c2ncc(-c3cncc(OCC4CCCN4C(=O)COc4ccc(C(F)(F)F)cc4)c3)cc12	4.4459000000000035	0.3301244933505918	3.3173766191460974
CC(=O)Nc1nc(-c2cccnc2)cc(-c2ccc(OCCCO)cc2)c1N	3.1124	0.5449755358772096	2.374365813893432
CC(=O)Nc1nc(-c2ccnc(N)n2)cc(N2CCC(c3ccc(F)cc3)CC2)n1	2.997300000000002	0.6839875355238516	2.5153899540262046
CC(=O)Nc1nc(-c2ccncc2)c(-c2ccccc2)s1	3.8305000000000016	0.7986172564966476	2.0196239483010228
CC(=O)Nc1nc(C(C)(C)C)c(S(=O)(=O)c2ccc(N3CCCC3C)cc2)s1	4.220500000000004	0.7994767769859371	3.1103255953391074
CC(=O)Nc1nc(C)c(-c2nc(C(=O)Nc3cnn(C)c3C3CC(F)(F)C3)cc(N3CCOCC3)n2)s1	3.202020000000002	0.4956445825824983	3.2891095659789205
CC(=O)Nc1nc(C)c(-c2nc(C(C)(C)C)n(C)c2NCc2ccc(C)c(C)c2)s1	5.336860000000005	0.57893653218543	2.8188022378663966
CC(=O)Nc1nc(C)c(-c2nc(N3CCCC(C)C3)sc2-c2ccc(Cl)cc2Cl)s1	6.743520000000004	0.44825520199862384	3.1775161146465614
CC(=O)Nc1nc(C)c(C(=O)Nc2ncc(Br)s2)s1	2.881220000000001	0.8806006539303735	2.4212965766606125
CC(=O)Nc1nc(CCc2ccc(NS(C)(=O)=O)cc2)cs1	2.2582000000000004	0.8447801831311148	2.108192966266202
CC(=O)Nc1nc(CSc2ccc(S(C)(=O)=O)cc2)cc(-n2nc(C)cc2C)c1C	3.8467600000000033	0.5806241617927467	2.726718310411737
CC(=O)Nc1nc2c(Oc3cc(C(=O)N(C)C)cc(C(F)(F)F)c3F)cccc2s1	4.9067000000000025	0.584540631601062	2.618650101114259
CC(=O)Nc1nc2cc(-c3cccc(C)c3)c(=O)n(C3CCCC3)c2s1	4.506920000000004	0.7408095961314425	2.5744259551601267
CC(=O)Nc1nc2cc(Br)ccc2n1-c1cccc(C(C)=O)c1	3.9490000000000016	0.7084792434586867	2.228238330666141
CC(=O)Nc1nc2ccc(-c3ccn(Cc4c(F)cccc4F)n3)cc2[nH]1	3.7113000000000014	0.5773275207010483	2.4676290587411174
CC(=O)Nc1nc2ccc(-c3ccnc(N)n3)cc2s1	2.2939	0.7530877976873184	2.2279538520716002
CC(=O)Nc1nc2ccc(-c3ccnc(NC(=O)c4ccc(CN5CCN(C)CC5)cc4)c3)cc2s1	4.316400000000003	0.40994965266132766	2.38111494969999
CC(=O)Nc1nc2ccc(-c3cnc(Cl)c(NC4CCC(C)(C)CC4)c3)c(OC3CCCC3)c2s1	7.6722000000000055	0.33116048174127183	3.020353601250865
CC(=O)Nc1nc2ccc(-c3cnc(Cl)c(NS(=O)(=O)c4cccc(C(F)(F)F)c4)c3)cc2s1	5.7897000000000025	0.3205062104792666	2.5394779827667158
CC(=O)Nc1nc2ccc(-c3cncc(OCc4cccc(F)c4)c3)nc2s1	4.429800000000002	0.5418463545905574	2.3923801942353133
CC(=O)Nc1nc2cccc(-c3cnc(C(C)(C)C)n3C)c2s1	3.9527000000000028	0.774568272099537	2.7297199927540543
CC(=O)Nc1nc2cccc(-c3cnc(Cl)c(NCC(O)CN4CCC(F)C4)n3)c2o1	2.7132000000000005	0.5048612560125769	3.757134881465987
CC(=O)Nc1nc2ccccc2nc1COc1ccc(OCC(C)C(N)=O)cc1	2.6673999999999998	0.6066600402586521	2.7849443526657254
CC(=O)Nc1ncc2ccc(-c3cnc(CN4CC5CNC(=O)NC5C4C(C)(C)F)s3)cc2n1	2.941600000000001	0.5145211152170185	4.363746368877118
CC(=O)Nc1nn(-c2ccc(S(N)(=O)=O)cc2)c2nc(Oc3ccc(-c4ccccc4-c4nn[nH]n4)cc3)ccc12	3.665700000000001	0.2589301191898951	2.770573449185628
CC(=O)Nc1nnc(-c2cc(-c3ccc(N(C)C)cc3)ccc2Cl)s1	4.549900000000003	0.7294451989812335	2.1939437636491697
CC(=O)OC(C(=O)NCc1ccc(Cl)cc1Cl)C1CC1c1ccccc1	4.345000000000003	0.7443136485070706	3.313737001165393
CC(=O)OC(C)c1c[nH]c(C(Cc2ccccc2)CC(O)C(Cc2ccccc2)NC(=O)OC2CCCS(=O)(=O)C2)n1	4.025800000000003	0.2652922563063701	4.3861892760054095
CC(=O)OC1=C(CSC(=O)NN=C(N)N)C(c2cccc(C)c2)NC(=N)N(C)C1=O	0.4808900000000008	0.19265360957742572	4.098874539554986
CC(=O)OC1C(Oc2cc(NS(C)(=O)=O)ccn2)OC(C)C(C(=O)C2CC2C(=O)O)C1OC(C)=O	0.34610000000000135	0.4314724727958931	4.555457481766715
CC(=O)OC1C=C(C)N(c2cccc(OC(F)(F)F)c2)C(=O)N(C)C1c1ccc(C#N)cc1C(=O)N1CCNCC1	3.9508800000000024	0.5407511892114218	3.9984572164651997
CC(=O)OC1CC(C)CN(S(C)(=O)=O)C1c1ccc(Cl)c(C)c1	2.922620000000002	0.7782454314834368	3.528119937511163
CC(=O)OC1CC(C)CN1c1ncc(C(N)=O)c(-c2ccnc3[nH]ccc23)n1	1.8541999999999996	0.6612774693386371	3.7464326899512326
CC(=O)OC1CC2C(CCC3C(=O)OC(C)C32)C(C)CS(=O)(=O)C1C=Cc1ccc(-c2ccccn2)cc1	4.720600000000005	0.520462043551921	4.838190944011296
CC(=O)OC1CC2CCC1N2CCCOc1cccc(C(C)N=C(O)Nc2cccc(C)c2)c1	5.019420000000005	0.23418667678204072	4.5791745407269175
CC(=O)OC1CCC1C(=O)OCCCCSc1nnc(-c2ccccc2)[nH]1	3.228900000000001	0.39961455773615867	3.466186160680632
CC(=O)OC1CCC2(C)C(=CC=C3C(C)CCCC3(C)C1=O)C(=O)C1(C3=CC=C(CO)C(=O)C3=O)CCC(C)=CC21	4.8887000000000045	0.2262322034505557	5.844478055207609
CC(=O)OC1CCC2(C)C(=O)C(=O)C3CC(C)C(C(C)=O)C(C)(C3=O)C2CC=CC1=O	2.4382	0.37566196280271796	6.073501514452648
CC(=O)OC1CCC2(CC1)C(=O)N(Cc1cc(Br)ccc1OC(F)(F)F)c1ccccc12	5.638000000000005	0.49824786205832444	3.1265438107223833
CC(=O)OC1CCC2C3CCC4=CC(=O)CC4(C)C3(C)CCC2(C)C1C(O)C(=O)CO	2.9885000000000015	0.6625723057828761	4.925109266122782
CC(=O)OC1CCCc2c(-c3ccoc3)nnn2CC(O)C1N	0.49430000000000013	0.77355334368434	4.655723305258536
CC(=O)OCC(=O)NC(Cc1ccccc1)C(=O)NC1CCc2ccccc2C1	1.950699999999999	0.7033183413961568	2.782420208408322
CC(=O)OCC(C)(C)N1CC2CN(C(=O)c3ccc(-n4c(C)nc5ccc(Cl)cc54)cc3)CC2C1	4.332820000000004	0.4936731103949399	3.5111252820401013
CC(=O)OCC(C)(C)c1[nH]c(C2=CC3CN(C(C)=O)CC3C2)c(C)c1-c1ccc(C)cc1	5.020840000000005	0.672251644646683	3.947606032147638
CC(=O)OCC(C)(C)c1ccc(OC2CCN(c3ccc(OC(C)C)cn3)C2)cc1	4.367200000000004	0.6003253447167249	3.0025699608004066
CC(=O)OCC(OCCCN1N=C(S)c2cccc(F)c2NC1=O)C(=O)NC1(C#N)CC1	1.77538	0.2904556744343956	4.002793484643966
CC(=O)OCC1(C(O)CC(=CCC=CC=C(C)C)c2cccc(OS(=O)(=O)c3ccccc3C)c2)CCOCC1	6.1695200000000066	0.18571385411728722	3.92208851908826
CC(=O)OCC1(C)C(O)CS(=O)(=O)C(C)(C(=O)NCc2ccn(C)n2)C1(C)C	0.17990000000000173	0.6567044443986599	4.415764792929198
CC(=O)OCC1(C)C(OC(C)=O)C2CC3CC4C(CCC21C)C3(C)CCC4(C)C	5.386100000000006	0.5921792433518912	5.691961538227914
CC(=O)OCC1(C)CCC2C3CCC4=CC(=O)CCC4=C3C(c3ccc(N(C)C(=O)NC(C)C)cc3)CC21C	6.709700000000008	0.4277929436267938	4.493858071408356
CC(=O)OCC1=C(C(=O)OC(C)(C)C)NC(=O)C1=C(O)N(C)Cc1ccc(C(F)(F)F)cc1	3.195500000000002	0.3737751777488556	3.0787598782893664
CC(=O)OCC1CC(OC(=O)N2CCN(C(=O)Cc3nc4ccccc4s3)CC2)C(=O)N1C	1.2819999999999998	0.600727812714857	3.5322307727767086
CC(=O)OCC1CCCCC1N(C)C	1.6699	0.647506894105403	3.103739569959849
CC(=O)OCC1CCCN1CC(=O)N1CC(F)CC1C(=O)O	0.0375000000000007	0.7206074651953533	3.51231488364086
CC(=O)OCC1CNc2ccc(Nc3cc(C(O)=Nc4c[nH]nc4C)ncc3Cl)cc2O1	3.8824200000000015	0.2492214407798823	3.8747356501707477
CC(=O)OCC1OC(=O)C(=CNC(Cc2ccc(O)cc2)C(O)C2CC(O)CN2C)C(O)C1OC(C)=O	-1.0161999999999989	0.15193821581403202	4.809194656996965
CC(=O)OCC1OC(S(=O)(=O)c2cccc(O)c2)C(OC(=O)C=Cc2ccccc2O)C(O)C1O	0.5064999999999995	0.3025411476474293	4.0880335825512955
CC(=O)OCC1OC(SN)C(CCCC(=O)O)C(O)C1O	-0.5257999999999992	0.35948566683609634	4.168565131952379
CC(=O)OCC1OC(n2cc(-c3ccccc3)c(-c3ccc(F)cc3)n2)C(O)C(O)C1O	1.8993999999999986	0.5173305374174458	3.6527942429271363
CC(=O)OCC1OC(n2cc(C=Cc3ccc(Cl)cc3)c3c(Cl)ccc(Cl)c32)C(O)C(O)C1O	4.3151000000000055	0.42833110373880356	3.973986915376475
CC(=O)OCC1OC(n2cc(CNC(=O)c3c(N)cncc3Cl)cn2)C(OC(C)C)C(O)C1OC(=O)c1cccc(Br)c1	3.046800000000002	0.26833302481914567	4.421304340035995
CC(=O)OCC1OC(n2cc(COC(=O)c3ccccc3)c3ccccc32)C(O)C(O)C1O	1.5414999999999996	0.47791749417154605	3.6017204441923463
CC(=O)OCCC1(C(N)=O)CCN(S(=O)(=O)c2cc3cc(Cl)ccc3[nH]2)CC1	2.0306999999999995	0.6825913741882054	2.823304447759565
CC(=O)OCCC1Oc2ccccc2-c2ccccc21	3.740300000000002	0.7954018093671247	2.5769780175044303
CC(=O)OCCN1C(=O)C(=NC#N)NS(=O)(=O)c2ccc3c(c21)C(C)(C)CCC3	1.3680799999999997	0.5829469664291116	3.6352590792622186
CC(=O)OCCN1CCC(C#N)(n2cc(C(=N)O)c(=Nc3ccccc3)[nH]2)CC1	1.8097499999999995	0.3893429692384368	3.5096814318401757
CC(=O)OCCN1CCN(c2nc3c(c(Nc4ccc(F)cc4)n2)CCC3)C(C)C1	2.9216000000000015	0.7303806999412278	3.0116164596503943
CC(=O)OCCOCCOCCCCCCCCCCOc1ccc(=O)cc(C(=O)N2CCCCCC2)c1	5.158900000000005	0.17918563220454725	2.5801190438099013
CC(=O)OCCOCc1nc(SCCc2ccc3oc(C)cc3c2)no1	3.5387200000000023	0.31829964138307143	2.8278596433098144
CC(=O)OCCOc1ccc(C(=O)c2ccc(CN3CC(C(=O)N4CCc5cccc(C(=O)O)c54)CC3C(=O)NO)cc2)cc1	2.8429	0.09612978530426271	3.5969996511282014
CC(=O)OCCOc1ccc(Cl)cc1C1Cc2c(COCC(=O)O)cccc2C(=O)NC(C2CCCCC2)C(=O)NC(C)(C)C(=O)N1	3.8702000000000023	0.21636905474524606	4.458927131385616
CC(=O)OCCSc1nccc(Nc2ccc(Oc3ccc4c(c3)CNCC4)cc2)n1	4.313400000000003	0.23381619515715013	2.605713001996312
CC(=O)OCCn1cc(-c2ccc(C(F)(F)F)cn2)ccc1=O	2.4922000000000004	0.8100730749797976	2.374715597149658
CC(=O)OCn1c(=O)n(C)c2cc(-c3cc(F)ccc3Cl)ccc21	3.320100000000001	0.6822181151530201	2.3878439928012067
CC(=O)Oc1cc(Cl)ccc1C=C(NC(=O)c1ccccc1)C(=O)O	3.120800000000001	0.4858149201868697	2.125865951895708
CC(=O)Oc1ccc(Br)cc1-c1cc(F)c(C(CC(=O)O)c2ncc(C(C)(C)C)s2)c(F)c1	6.680200000000005	0.28000085318445445	3.4822345225404696
CC(=O)Oc1ccc(Cl)c(C(=O)C(=O)c2ccc(C)cc2)c1	3.6393200000000023	0.37379526747171615	1.9920095110329115
CC(=O)Oc1ccc2[nH]cc(C3=C(c4c[nH]c5ccccc45)C4NC(=O)C(=CC=CS3)OC4=O)c2c1	4.628800000000003	0.28103850769099475	4.994491941268889
CC(=O)Oc1ccc2c(c1)C13CCN(CC4CC4)C(Cc4ccc(Cl)c(C)c41)C3CC2=O	5.102820000000006	0.4826248599321073	4.586845006154186
CC(=O)Oc1cccc(-c2n[nH]c3ccn(C4CCCCC4C(=O)O)c(=O)c23)c1	3.1328000000000014	0.5181118016812475	3.41808140554207
CC(=O)Oc1ccnc(-c2cnc3sccc3c2)c1	3.2836000000000016	0.6704628860711177	2.4769420903776638
CC(=O)S(=O)(=O)N1CCC(CC#N)(Cc2ccccc2)CC1	2.1012799999999996	0.8508541846615995	2.890269132722697
CC(=O)SCC(=O)N1CCC(N(Cc2ccccc2F)C2CCN(C3CCCCCC3)CC2)CC1	5.085600000000006	0.4854040233013633	2.7123565608852918
CC(=O)SCCC(=O)C1c2ccccc2CCN1C(=O)NC(C)Cc1ccccc1	4.165500000000003	0.7246001051886002	3.2841347745672262
CC(=O)SCCCC(C)CC1NC(CO)C(O)C1O	0.12699999999999967	0.4985255316425261	4.371385968942593
CC(=O)c1[nH]c(C(=O)c2cccc(CCCC(=O)NCCC(=N)CN3CCN(C)CC3)c2)c(C)c1C	3.161310000000002	0.31085342214018546	2.917764340232532
CC(=O)c1c(C(=O)OCC(=O)O)sc(-n2nc3c(c2C)CCC3(C)C)c1Cl	3.5634200000000025	0.5972764315301203	3.3346048079918678
CC(=O)c1c(C(N)=O)c2ccc(-c3ccccc3)cc2n(C)c1=O	2.5070000000000006	0.7527600857089306	2.1809090277662424
CC(=O)c1c(CCN2CCN(C(=O)Cc3ccccc3)CC2)ccc(Nc2ccc(Cl)cc2Cl)[n+]1[O-]	4.502400000000003	0.26521927377102117	2.8402982859338906
CC(=O)c1c(N[N+](=O)[O-])cccc1S(=O)(=O)c1ccccc1N	1.9078	0.3688585288638469	2.6689732717331403
CC(=O)c1c(Nc2ccc(I)cc2F)c(=O)n(-c2ccccc2)n1C	3.8659000000000026	0.4844230160778641	2.552628493701727
CC(=O)c1cc(-c2ccc(F)cc2)c(Cl)nc1OCc1cccc(C(=O)O)c1	5.020900000000004	0.46485103864153104	2.2658389056094084
CC(=O)c1cc(-c2ccc(F)cc2)oc1C(NC(=O)CCN(C)c1cc(F)c(F)c(F)c1)(C(=O)NC(C)(C)C)C(F)(F)F	6.020600000000005	0.17463027820131272	3.787752571772095
CC(=O)c1cc(-c2ccc(S(C)(=O)=O)cc2)nc2cc(Cl)ccc12	4.161300000000003	0.6584643672088757	2.0093635732207886
CC(=O)c1cc(-c2cnc(C)c(N=C(O)C3CC3)c2)nn1C(C)C	4.035020000000003	0.5107311856081516	3.0871535140491906
CC(=O)c1cc(-c2nc(C(F)(F)F)cs2)ccc1-c1cnccc1Cl	5.746900000000003	0.5417525643318247	2.558467958584668
CC(=O)c1cc(Br)c(OCCCCCCCC(=O)N2CC(N)CCC2C(=O)O)cc1Cl	4.427400000000002	0.33189350240658405	3.298891866245911
CC(=O)c1cc(C(=O)N2CCc3c(CN4CCCC4)n[nH]c3C2)ccc1Cl	3.0600000000000014	0.8197335420636728	2.562516571228631
CC(=O)c1cc(C(=O)NCCc2ccc(-c3ccccc3S(N)(=O)=O)cc2)cc(-c2ccc(Cl)cc2)c1	5.496500000000005	0.29224314577164484	2.2519469446196965
CC(=O)c1cc(C(=O)c2cc3ccccc3o2)ccc1-c1ccc(C(=O)Nc2ccc(OC(F)(F)F)cc2)cc1	7.684300000000005	0.21286296646179212	2.437884823351242
CC(=O)c1cc(C(C)c2nc(C)cc(=S)[nH]2)ccc1O	3.507610000000002	0.6697801664732513	3.33046502015695
CC(=O)c1cc(C)cc(F)c1CC1COCCN1C	2.2098199999999997	0.7847777280679992	3.1188407718403264
CC(=O)c1cc(CN2CCCCC2)cc(C(=O)NCCCCCCCCCCCCCOCCCN2CCCC(C)C2)c1	8.03460000000001	0.1082862093381631	3.0838909393834317
CC(=O)c1cc(Cl)ccc1NCc1cnc(Nc2cccc(C(=O)N3CCN(C)CC3)c2)nc1F	4.2150000000000025	0.3736988022907362	2.583411964887228
CC(=O)c1cc(NC(=O)Nc2cccc(C(F)(F)F)c2)cc(C(C)(F)F)c1	5.663700000000003	0.52592793204016	2.2682471156841757
CC(=O)c1cc(O)c(Oc2ccc(NC(=O)CS(C)(=O)=O)cc2)c(NC(=O)Nc2cc(C)cc(C)c2)c1	4.631040000000003	0.3130405898778207	2.5790990009791805
CC(=O)c1cc2ccc(-c3ccc(Cl)c(Cl)c3)cc2oc1=O	4.969400000000002	0.4913182190510118	2.081383634614248
CC(=O)c1ccc(-c2cc(N3CCN(C(=O)C#N)CC3)nc(N3CCC(F)C3)n2)cc1	2.06658	0.5499688295372251	3.174983872423854
CC(=O)c1ccc(-c2ccc3c(c2)CCN(CC2CCC(c4ccc(F)cc4)O2)C(=O)C3)cc1O	5.2484000000000055	0.5143512538663988	3.40089195393963
CC(=O)c1ccc(-c2ccc3c(c2)CCN(CCSc2nnc(C)n2C)C3)cc1	4.143520000000003	0.4547797182220883	2.3673331328279907
CC(=O)c1ccc(-c2ccc3c(c2)N(S(C)(=O)=O)CC3)cc1	2.878300000000002	0.818450656135186	2.0330650974137434
CC(=O)c1ccc(-c2ccc3ncnc(Nc4ccc5[nH]cc(Br)c5c4)c3c2)o1	6.079800000000003	0.32643664550504875	2.5991539325102373
CC(=O)c1ccc(-c2cccc(F)c2F)cc1OCc1ccc(C(=O)N2Cc3ccsc3C2C)cc1	7.191900000000006	0.2616804525696903	3.0666049767627523
CC(=O)c1ccc(-c2nc(-c3ccc(OC(F)(F)F)c(F)c3)cn2C)cc1	4.994400000000002	0.4743536974619668	2.3537635917756514
CC(=O)c1ccc(-c2noc(C3(NC(=O)c4ccccc4F)CCC(N)C3)n2)cc1	3.214800000000001	0.6273049118573184	3.3617432813545562
CC(=O)c1ccc(-n2nc(C(N)=O)c3c2-c2ccc(NC(=O)c4cc(F)ccc4Cl)cc2CC3)nc1	4.379200000000003	0.3915274105313457	2.6396871932409116
CC(=O)c1ccc(C#N)cc1S(=O)(=O)N1CCc2ccc(OCc3ccccc3)cc2C1	4.086880000000003	0.5324801353303636	2.3686905674170706
CC(=O)c1ccc(C(=O)NC(Cc2cccc(C#N)c2)C(=O)NC2CCC(O)CC2)cc1F	2.660780000000001	0.5593955504573119	2.85247639056497
CC(=O)c1ccc(C(=O)Nc2ccc(Oc3nccnc3Nc3ccc(N4CCN(C)CC4)cn3)cc2)nc1	4.0092000000000025	0.32663351768328525	2.711628384582628
CC(=O)c1ccc(C(=O)Nc2cccc(NC(=O)CN3CCCc4cc(C#N)ccc43)c2)nc1	3.7994800000000026	0.5487847852759309	2.3996278806862996
CC(=O)c1ccc(C(=O)c2ccc(OC(=O)c3cccc(Cl)c3)cc2)cc1	4.992800000000004	0.356146278215595	1.7889399294493575
CC(=O)c1ccc(C)c(CN2CC(C(=O)N3CCC(c4ccc(Cl)cc4)CC3)(C(C)C)C2)c1	5.715220000000006	0.5113281288737108	2.5964856776889054
CC(=O)c1ccc(C2(S(=O)(=O)c3ccc(Cl)c(S(C)(=O)=O)c3)CC2)cc1	3.4091000000000022	0.7022332132853465	2.4852709610355674
CC(=O)c1ccc(C2C(N3CC(C)C(O)C3)CCCN2c2cnccc2C)cc1Cl	4.268720000000004	0.7382373989000461	3.9197368958847667
CC(=O)c1ccc(C2NC(C(C)C)CN(Cc3cccc(Cl)c3Cl)c3cc(C)ccc32)cc1	7.2282200000000065	0.3904488970856796	3.416779337886214
CC(=O)c1ccc(C=CC(=O)OC2CC(N3CC(Cl)CC3C(=O)O)C2)cc1	2.7429000000000006	0.34721600479556	3.4776123561068273
CC(=O)c1ccc(CCCN2C(=O)N(Cc3cccc(C(N)=O)c3)C2=S)cc1	3.1434000000000015	0.5497317139109168	2.3254750002839657
CC(=O)c1ccc(CNc2nc(-c3ccc4[nH]cnc4c3)nc3c2CCCC3)cc1	4.713400000000003	0.4764634115866819	2.517901655115814
CC(=O)c1ccc(CSc2cc(C(F)(F)F)ccc2CNC(=O)C(C)c2ccc(NS(C)(=O)=O)c(F)c2)cc1	6.130800000000006	0.17050417133599138	3.099716643731689
CC(=O)c1ccc(N(Cc2ccc(Oc3ccccc3)cc2)C(=O)c2ccccc2)cc1	6.528500000000006	0.31883862302635396	1.8989820897904757
CC(=O)c1ccc(N2CCN(Cc3cnc(NC(=O)NC(C)C)c4[nH]c(-c5ccc6[nH]ccc6c5)cc34)CC2)cc1	5.765900000000005	0.19293029688265165	2.8938851832143104
CC(=O)c1ccc(N=C(O)N2CCC(C(=O)Nc3nc4ccccc4s3)CC2)cc1	4.395100000000003	0.3692510771966036	2.502395499643379
CC(=O)c1ccc(NC(=O)C2CCC3CN2C(=O)N3OS(=O)(=O)O)cc1	0.8307	0.56811308581595	4.12238488756644
CC(=O)c1ccc(NC(=O)C2Cc3ccc(CCN4CCOCC4=O)cc3CN2C(=O)OC(C)(C)C)cc1	3.591000000000002	0.5827986862129676	3.094225685121131
CC(=O)c1ccc(NC(=O)NC(Cc2ccc(F)cc2)C(=O)NCCc2cccc(C(=N)N)c2)s1	3.4655700000000014	0.16705930159301013	2.951446176094871
CC(=O)c1ccc(NC(=O)NC(Cc2nc(C3CC3)c[nH]2)C(=O)NC2(C(=O)NC3CCC(C)CC3)CCCC2)cc1	4.346400000000003	0.2735407655078292	3.5570438469044277
CC(=O)c1ccc(O)c(-c2ccc(O)c(O)c2C2c3ccccc3CC2N)c1	3.6883000000000035	0.41287552136643085	3.3514866784165154
CC(=O)c1ccc(OC2CCC(NC(=O)Nc3ccc(F)c(Cl)c3)CC2)cc1C(F)(C(F)(F)F)C(F)(F)F	7.482800000000005	0.2784888155270783	2.899067641094968
CC(=O)c1ccc(OCC(F)(F)F)cc1Sc1ccc(F)cc1N	4.7028000000000025	0.47749443316388024	2.4788919755876506
CC(=O)c1ccc(OCCCn2ccnc2)cc1	2.554800000000001	0.5791210096672881	1.8828311064652876
CC(=O)c1ccc(OCc2ccc(C=CC(=O)c3ccc(Cl)cc3Cl)cc2)cc1	6.6711000000000045	0.31366091293014586	1.999062670114096
CC(=O)c1ccc(OCc2cccnc2)cc1	2.8632000000000017	0.7537800215452372	1.5881705064873373
CC(=O)c1ccc(S(=O)(=O)Nc2ccccc2C(=O)Nc2ccc(Cl)cn2)cc1	3.990700000000002	0.5761414730473284	1.9996597933160984
CC(=O)c1ccc2c(c1)nc(-c1ccc(OC(F)(F)F)cc1)n2C1CCCNC1	4.729000000000003	0.6402500465303385	2.888417335780172
CC(=O)c1ccc2cc(C(=O)NCC#Cc3ccccn3)ccc2n1	2.613900000000001	0.5921197231882667	2.4372762361766416
CC(=O)c1cccc(-c2cc(Cl)ccc2C(OCCO)c2ccc(-c3nc4ccc(Cl)cn4c3-c3ccc(F)cc3)cc2)c1	9.0821	0.16293900329589633	3.26631634155844
CC(=O)c1cccc(-c2ccc(C3CCC(CC(=O)N4CC(C)OC(C)C4)CC3)cc2)c1	5.855900000000006	0.5552999744374506	3.0352905802917993
CC(=O)c1cccc(-c2ccc3nc(C(C(=O)NCC(=O)O)c4ccccc4)cn3n2)c1	2.9316000000000013	0.4376960644707276	2.9997728437464026
CC(=O)c1cccc(-c2csc(N(C)Cc3ccccc3)n2)c1	4.649100000000004	0.6411328262023478	1.989051661085723
CC(=O)c1cccc(-c2nc3ccccc3s2)c1O	3.8715000000000015	0.7183367735191646	2.0555694563450313
CC(=O)c1cccc(C(=O)N2CCC(c3ccc(C)c(C)c3)CC2)c1N	4.108040000000003	0.6692035973682938	2.1786987202328927
CC(=O)c1cccc(C(=O)Nc2sc(C)c(-c3ccccc3)c2CC2COC(C)C(=O)N2)c1	4.624420000000004	0.5235564424949039	3.480770723148918
CC(=O)c1cccc(C(C)NC(=O)c2ccc3c(c2)c(C)c(C)n3Cc2ccc(-c3ccccc3C(=O)O)cc2)c1	7.365240000000007	0.19975784920789305	2.832404876774108
CC(=O)c1cccc(C(c2ccc(Cl)cc2)N2CCN(C3CCC3)CC2)c1	4.802100000000005	0.6936051039495982	2.5516376241659717
CC(=O)c1cccc(CNc2ccc(-c3c(Cl)n[nH]c3C)cn2)c1	4.248220000000003	0.6810952455415491	2.441895021184589
CC(=O)c1cccc(Cl)c1Nc1ncc(-c2cccc3[nH]ncc23)s1	5.286000000000002	0.48020369991763756	2.6170512361766427
CC(=O)c1cccc(Cn2cc(N3CCC(N(C)C)CC3)nn2)c1	2.0594	0.7869610713023074	2.517719003085041
CC(=O)c1cccc(N2CCCC(Nc3ccc(S(=O)(=O)c4nc5ccccc5s4)c(F)c3)C2)c1	5.551700000000005	0.3433903204776271	3.0373566721702243
CC(=O)c1cccc(NC(=O)C2CC3CCC2N3C(=O)C(N)Cc2ccccc2)c1	2.7772000000000006	0.7230532225861002	4.030822834869587
CC(=O)c1cccc(NC(=O)NCC2CCN(Cc3ccc(C(=O)NO)cc3)CC2)c1	3.041900000000001	0.31019753079296497	2.145364367938061
CC(=O)c1cccc(OCc2cc(-c3ccccc3)no2)c1	4.123200000000003	0.6638345825769323	1.8799423475713724
CC(=O)c1cccc2c1CCCN2C(=O)N1CCN(C2Cc3ccccc3C2)CC1	3.546800000000003	0.7206327678384724	2.5341541388389874
CC(=O)c1cccc2c1N(C(=O)CN1CCCN(Cc3cccc(Cl)c3Cl)CC1)C(C)C2	4.681500000000004	0.5906976706537079	2.981558659469142
CC(=O)c1ccccc1-c1ccc(-c2c[nH]nc2OCC2CC2)cc1	4.7351000000000045	0.6636494340789973	2.473960851561259
CC(=O)c1ccccc1-c1ccc(N2CCC(C3Cc4ccc(F)cc4C3=O)CC2=O)cc1	5.493500000000005	0.5030325064762341	3.1767426517693718
CC(=O)c1ccccc1C1C(OC(C)C(F)(F)F)CN2C(=NC3=C(C)CC3C)COC12	4.693000000000004	0.628569827058249	4.9368307742693425
CC(=O)c1ccccc1CNC(=O)CN(C)C(=O)CC(=O)c1ccc(C(F)(F)F)cc1	3.255600000000002	0.5107761320159606	2.319509198107893
CC(=O)c1ccccc1N1CCN(C2CC3CCC2C3)CC1	3.1998000000000015	0.8007086376040067	3.7840308036373154
CC(=O)c1ccccc1NC(=O)NS(=O)(=O)c1cccc(NC(=N)N)c1	1.7049699999999997	0.30434253233947733	2.2268080376760118
CC(=O)c1ccccc1NC(=O)c1cn(CC(=O)N2CC(F)CC2C(=O)NC(C)(C)C)c(=O)cc1Cl	2.8103000000000007	0.5701527636747947	3.469144033127481
CC(=O)c1ccccc1Nc1cc(N2CCC(Oc3ccc(F)cc3C)CC2)ncn1	4.918120000000004	0.5712703836543049	2.4074250519170057
CC(=O)c1ccccc1Nc1nc2ccc(C(=O)N3CCC(O)C3)cc2n2ncnc12	2.4305000000000003	0.4913948318049159	2.984140223095654
CC(=O)c1ccccc1OCC(=O)N1CCC(N2CCC(C(=O)c3ccc(F)c(C(=O)O)c3)CC2)CC1	3.691200000000002	0.5403480740508957	2.4758485718386325
CC(=O)c1ccccc1OCC(=O)NCC#CCN1CCCC1	1.4833999999999998	0.6382171766130332	2.2951083044423655
CC(=O)c1ccccc1OCCn1cnc2c1CCCC2(C)C	3.7786000000000026	0.7892510029449575	2.640504033328863
CC(=O)c1cccnc1N1CC(C)N(CCCCNC(=O)c2ccccc2)C(=O)C1C	2.9200000000000017	0.5224773414551823	3.2309819395802855
CC(=O)c1ccn2ncnc(Nc3ccc(F)c(Cl)c3Cl)c12	4.121400000000001	0.5759824737250955	2.7661644668967202
CC(=O)c1ccnc2c(=O)[nH]c(-c3cc(F)cc(C4CCCN4C(=O)COc4ccc(F)cc4)c3)nc12	4.208400000000003	0.39466437205444066	3.233588806747848
CC(=O)c1cn(-c2ccc(-c3cn(C)nc3-c3ccc(F)cc3)cc2)c2ncnc(N)c12	4.411900000000003	0.4298985804110644	2.5895123763773427
CC(=O)c1cn(C(=O)c2ccc(-c3ccccc3)cc2)c2ccccc2c1=O	4.559600000000003	0.49891631711929274	2.019352160047278
CC(=O)c1cn(CC(=O)N(C)C)cc1CNc1cc(Cl)cc(C(=O)Nc2ccc(OCCCO)nc2)c1	3.4529000000000014	0.24311308878269125	2.892605458435977
CC(=O)c1cn(CC(=O)N2CC(C)OCC2C)c2cnc(Nc3ccc(F)c(C(F)(F)F)c3)nc12	4.171200000000003	0.4240483570698997	3.702699742401167
CC(=O)c1cn(CC(=O)N2CC(F)CC2C(=O)NCc2cccc(F)c2F)c2ccc(OCc3ccccn3)cc12	4.351500000000003	0.3053474586398114	3.5508833355703846
CC(=O)c1cnc(C(C)(C)C)c(-c2ccccc2)c1NC(=O)c1ccc(N2CCOCC2)cc1	5.337600000000005	0.5239801853866238	2.4674296501153243
CC(=O)c1cnc(N2CCC3CN(C(C(=O)O)c4ccc(Cl)c(F)c4)CC3C2)cn1	3.0557000000000016	0.7263516263653358	3.741565888862623
CC(=O)c1cnc(Nc2ccc(OC(C)C(C)C)cc2)nc1Nc1cc(C2CC2)ncn1	5.257100000000004	0.4417130476527595	3.1806278902383722
CC(=O)c1cnc2[nH]cc(C3(CNC(=O)Nc4ccc(Cl)c(C(F)(F)F)c4)CCCC3)c2c1C	6.379620000000004	0.36105984243501027	2.9859383755654054
CC(=O)c1cnc2cc(-c3cc(Cl)c(O)c(Cl)c3)c(-c3ccc(Cl)cc3Cl)nc2c1C	7.794020000000004	0.296751961009842	2.6917753778105418
CC(=O)c1cnc2cc(-c3cc(F)c(O)c(Cl)c3)ccc2c1NC1CC1	5.176800000000003	0.6212438960817138	2.469583335617507
CC(=O)c1cnc2cc(-c3ccc(F)c(C#N)c3)c(-c3ccc(C#N)cc3)cc2c1NCC(O)=NC(C)(C)O	5.750660000000006	0.15959473622360823	3.214969160620747
CC(=O)c1cnc2ccc(-c3cc(Cl)c(O)c(Br)c3)nc2c1Nc1ccc(N2CCN(C)CC2)nc1	5.511300000000004	0.3049601139901868	2.833004620775519
CC(=O)c1cnc2ccc(-c3cc(Cl)c(O)c(Cl)c3)nc2c1NC1CCCC(N)C1	5.1936000000000035	0.47787719441592963	3.4953441216906898
CC(=O)c1cnc2ccc(-c3cc(Cl)c(O)c(Cl)c3)nc2c1NCC1CCCN1C	5.0179000000000045	0.5374734442254094	3.2353617190421655
CC(=O)c1cnc2ccc(-c3cc(Cl)c(O)c(Cl)c3)nc2c1Nc1ccc(F)cc1	6.394500000000004	0.3582250942414724	2.4996773294414876
CC(=O)c1cnc2ccc(-c3cc(Cl)c(O)c(Cl)c3)nc2c1Nc1ccc(OC(F)(F)F)cc1	7.154000000000005	0.27866659712392444	2.6763118616537867
CC(=O)c1cnc2ccc(-c3cc(Cl)c(O)c(Cl)c3)nn12	3.6113000000000017	0.7319599646591688	2.6029804904586946
CC(=O)c1cnc2ccc(-c3cc(Cl)c(O)cc3F)nn12	3.0970000000000013	0.7387560908733595	2.6893303578327004
CC(=O)c1cnc2ccc(-c3cc(Cl)cc(=O)n3C3C(=O)N4CCN5CCC5=CC3C4)cc2c1NC(=O)C=CCN(C)C	3.5785000000000027	0.3262276069920926	5.2104047932522
CC(=O)c1cnc2ccc(-c3cc(F)c(O)c(Cl)c3)cc2c1NC1CCC(N)CC1	5.2843000000000035	0.49250728800906474	2.6495982085623666
CC(=O)c1cnc2ccc(-c3cc(F)c(OC(C)C)c(C(N)=O)c3)nc2c1NC1(C)CC1	4.4890000000000025	0.5286461871479504	3.030342644252701
CC(=O)c1cnc2ccc(-c3cc(F)c(OCC4CCCC4)cc3F)cc2c1Nc1ncc(N2CCOCC2)nc1C	6.630220000000007	0.23509097075670027	3.035234521792063
CC(=O)c1cnc2ccc(-c3cc(NC(=O)Nc4cccnc4N)ccc3Oc3ccccc3)cc2c1NC1CCCCC1	8.262500000000003	0.1345997366612443	2.741938614045676
CC(=O)c1cnc2ccc(-c3cc4c([nH]3)CCNC4=O)cc2c1Nc1cccc(F)c1	4.601100000000002	0.4260766170537642	2.7040267805254743
CC(=O)c1cnc2ccc(-c3ccc(O)c(O)c3)nn12	2.0101000000000004	0.548545610618652	2.491045740446383
CC(=O)c1cnc2ccc(-c3cnc(C#N)n3C)cc2c1Nc1ccc(CN2CCN(C)CC2)nc1	3.5955800000000018	0.4177875378024377	2.9571203656246166
CC(=O)c1cnc2ccc(-c3cnc(Cl)c(NS(=O)(=O)c4ccc(Cl)cc4)c3)cc2c1NC1CC1	6.181300000000004	0.219908140731821	2.5744501695397197
CC(=O)c1cnc2ccc(-c3cnc(N)nc3)cc2c1NC1CCC(CCN(C)C)C1	4.008900000000003	0.5595975937929205	3.4253778884589936
CC(=O)c1cnc2ccc(-c3cnc(OCCO)c(Cl)c3)cc2c1Nc1ccc(CN(C)C)c(C)c1Cl	6.290920000000006	0.24182828810511706	2.9203811119087177
CC(=O)c1cnc2ccc(-n3cnc(COCc4ccc(F)c(F)c4)c3)cc2c1NC1CCC(C)(C)CC1	6.998800000000006	0.25447332363875	3.0040680181688746
CC(=O)c1cnc2cccc(-c3cc4c([nH]3)CCNC4=O)c2c1NC(C)(C)C	3.9288000000000016	0.6046375142741377	3.042127071289883
CC(=O)c1cncc(OCc2ccc(-c3cc(F)c(NCC(C)O)cc3C)cc2F)c1	4.909520000000005	0.5010479949999865	2.976084055380433
CC(=O)c1cnn(-c2cccc(OC(C)C)c2)c1	2.8621000000000016	0.776666949568688	2.1014981952226837
CC(=O)c1cnn(CC(=O)N2C(C(=O)O)CC3C4CC3C2C4)c1Cc1ccc(OCc2ccncc2)cc1	3.3606000000000025	0.4356060783960199	5.1696232652354315
CC(=O)c1nn(C)cc1N[S+](=O)(O)c1ccc(-c2ccc(CN3CCN(C)CC3)cc2)cc1	3.3956000000000026	0.40805876363715043	3.6388329500643763
CC(=O)c1nn(CC(=O)N2C(C(O)=NC(C)C3CC3(C)C)CC3CC32)c2ccc(OCc3nnon3)cc12	2.9764	0.25467902904303846	4.978923039261273
CC(=O)c1nn(CC(=O)N2CC(F)(F)C(C)C2C(=O)NCc2cccc(Cl)c2F)c(C)c1Cl	3.638620000000002	0.6082777099741036	3.8374262442407296
CC(=O)c1nn(CC2CCCC2)c2sc(C(=O)Nc3ccc(N4CCN(C)CC4)c(F)c3)cc12	4.6338000000000035	0.5177481864471108	2.7206573810828107
CC(=O)c1nn2c3c(cccc13)N(CC(=O)O)c1ccccc1Oc1ccc([N+](=O)[O-])cc1-2	4.464700000000003	0.27747981960409884	3.2025034215283963
CC(=O)c1sc(N=C(O)N=Cc2cc(OCc3cccc(Cl)c3)cs2)cc1C	6.217620000000003	0.2853424114559538	3.318465967252731
CC(=O)c1sc(NC(=O)NC2CCN(CC3CCN(CC(=O)N4CCCC4)CC3)CC2Cc2cccc(F)c2)nc1N	3.456100000000001	0.3774118368099781	3.632256780393095
CC(=O)c1sc2ncnc(N(C)S(N)(=O)=O)c2c1C	0.8420200000000003	0.8453859379653789	2.8757427896783643
CC(=O)c1sc2ncnc(Nc3ccc(Cl)c(Cl)c3)c2c1N	4.5265	0.6765349117107945	2.3886025501249666
CC(=O)n1c(=O)n(CCCN2CCN(c3ccccc3)CC2)c2ccccc21	2.6754	0.6849861084008919	2.18361780107292
CC(=O)n1c(CN)nc2c(N3CC4CCCNC4C3)nc(-c3cccc(Cl)c3)nc2c1=O	1.8139000000000003	0.6158773515357981	3.7862755337998317
CC(=O)n1cc(-c2cnc(-c3cc(C)oc3C)c(NC3CCCCC3)n2)cn1	4.621640000000003	0.7116446513275356	2.9707975446626627
CC(=O)n1ccc2c(S(=O)(=O)c3ccccc3)cccc2c1=O	2.4944000000000006	0.7246992330768308	2.234914772973834
CC(=O)n1ccc2ccc(-c3cncnc3)cc21	2.758400000000001	0.653447688100344	2.4251876153410272
CC(=O)n1cccc1-c1cc(Cl)ccc1OCC1CCCN1C	3.941600000000003	0.8501122715422831	2.984878110165381
CC(=O)n1nc(C)c2cc(-c3cccc4c(=O)n(C5CCCC5)[nH]c34)ccc21	4.429920000000004	0.5640383380736886	2.838526967739586
CC(=S)N1N=C(c2ccc(Cl)cc2)CC1c1c[nH]cn1	3.5615000000000023	0.8628192713988083	3.53650550598691
CC(=S)NCCCCC(C)C(C#N)N1CCN(c2ccc(C(=O)Nc3nnc(C)s3)cc2)CC1	3.8563000000000027	0.3757783778309587	3.539970618188703
CC(Br)=NOCC(C#N)=Cc1csc(Cl)c1	4.053380000000002	0.4772017430254224	3.972415258565116
CC(C#CCCOc1ccc(CC(N)C(=O)O)cc1)Cc1ccc(F)cc1	3.4312000000000014	0.5523193956438283	3.079959237603708
CC(C#Cc1cc(-c2cccc(C(=O)N3CCc4cc(CN5CCCC5)ccc43)c2)[nH]n1)c1ccccc1	6.030600000000006	0.3405313205921511	3.289099477366621
CC(C#Cc1cccc(N2CCN(C3CCC(O)CC3)CC2)c1)=C(C#N)Cc1ccccc1	4.5463800000000045	0.5610839372353783	2.892709795398119
CC(C#N)=Nc1cc(Oc2ccc(NC(=O)Nc3ccc(C(C)C)cn3)cc2)ccn1	5.652280000000004	0.5059906534410431	2.794722235070928
CC(C#N)NC(C)(C)Cc1ccc(Cl)cc1	3.1627800000000015	0.871881091280161	2.9363449273052584
CC(C#N)Oc1cc(-c2ccc3c(N4CCOCC4C)nc(N4CCOCC4C)nc3n2)ccc1N(C)C	3.4988800000000024	0.4829405404946265	4.111421595905028
CC(C(=N)O)c1cncc(-c2ccc3nnn(Cc4ccc5ncc(Br)cc5c4)c3c2)c1	5.491070000000003	0.25226499556988896	3.3201445792015836
CC(C(=O)N(C)Cc1ccccc1)c1ccc(CNCC(O)COc2cccc(Cl)c2Cl)cc1	5.285000000000006	0.37525025443542326	3.034503791265627
CC(C(=O)N(C)O)n1cc(-c2cccc3cc(C(=O)Nc4cccs4)ccc23)c(-c2ccc(F)cc2)n1	6.231800000000004	0.20767869232398614	3.2318692463082854
CC(C(=O)N1CCC(c2ccc(C(O)(C(F)(F)F)C(F)(F)F)cc2)(S(=O)(=O)c2ccc(F)cc2)C1)c1ccccc1	5.843100000000006	0.2838698176175618	3.712981084512961
CC(C(=O)N1CCC(c2ccc(O)c(F)c2)CC1)N(C)C(=O)c1ccsc1	3.459500000000002	0.8697520626154517	2.9926505712189186
CC(C(=O)N1CCCCC1C#N)(C1CCCCC1)N1CCCC1	3.3258800000000024	0.8019582724447021	3.613599971816443
CC(C(=O)NC(C=O)CC(c1ccccc1)c1nccs1)c1ccc(NS(N)(=O)=O)cc1	2.7679	0.3905603652838164	3.6726078842346546
CC(C(=O)NC(CC(=O)O)C(=O)N1CCN(S(N)(=O)=O)C(C)C1)c1ncc(C(N)=O)[nH]1	-2.6921999999999953	0.2744332362298642	3.9950813276174753
CC(C(=O)NC1CCCC(Cn2ccc(=N)[nH]c2=O)C1)c1ccc(F)cc1	2.273669999999999	0.7514145201382719	3.724604168454067
CC(C(=O)NCCCNc1c2c(nc3ccccc13)CCCC2)c1ccc(-c2ccc(Cl)cc2)cc1	7.155900000000007	0.2538830097630827	2.8367133671958467
CC(C(=O)NCCS(=O)(=O)O)c1ccccc1	0.7940999999999998	0.7639839217399489	2.404319151087673
CC(C(=O)NCc1cc(C(F)(F)F)cc(C(F)(F)F)c1)c1ccc(C(=O)O)cc1	4.842300000000003	0.6818632341265857	2.681188372060964
CC(C(=O)NCc1cc(C(F)(F)F)cc(C(F)(F)F)c1)c1ccc(OCC(C)(C)C(=O)O)c(-c2ccccc2)c1	7.300700000000006	0.2662473525461878	3.1221935557182956
CC(C(=O)NCc1cc(Cl)cc(C(=O)Nc2nnn[nH]2)c1)c1ccccn1	1.9202999999999997	0.5947838717454678	3.1329962655246133
CC(C(=O)NCc1ccc(C(=O)O)cn1)N1CCC(c2ccc(F)cc2)(C(F)(F)CO)CC1	2.585000000000001	0.5539965344295612	3.3124966099776634
CC(C(=O)NCc1ccc(C(C)(C)C)cc1N1CCN(C)CC1)c1ccc(NS(C)(=O)=O)cc1	3.527300000000002	0.6258243758707355	2.893226595104162
CC(C(=O)NCc1ccc(C(C)(C)C)s1)c1ccc2nc(Cc3ccc4ccccc4c3)n(Cc3ccc(Cl)cc3)c2c1	9.2609	0.18787744330644424	3.2020396163065072
CC(C(=O)NCc1ccc(C(F)(F)F)cc1SCc1ccccc1Cl)c1ccc(NS(C)(=O)=O)c(F)c1	6.581600000000005	0.22351919523378	3.0695479972603055
CC(C(=O)NCc1ccc(C(F)(F)F)nc1N1CCC(C)(NC(=O)C2CCC(F)(F)C2)C1)c1ccc(NS(C)(=O)=O)c(F)c1	4.551300000000004	0.34322614157989956	4.300396658760928
CC(C(=O)NCc1ccc(C(F)(F)F)nc1N1CCCC1)c1ccc(NS(C)(=O)=O)c(F)c1	3.6311000000000027	0.5811793312470649	3.053597962471324
CC(C(=O)NCc1ccc(C(F)(F)F)nc1N1CCN(C(C)C)CC1)c1c(F)cc(NS(C)(=O)=O)c(F)c1F	3.839500000000003	0.36369162846456754	3.4770797759188037
CC(C(=O)NCc1ccc(C(F)(F)F)nc1N1CCN(C2CCC2)CC1)N1CCC(O)(c2ccc(Cl)cc2)CC1	4.416600000000003	0.5061768321499472	3.274219563044305
CC(C(=O)NCc1ccc(C(F)(F)F)nc1NCCC(C)(C)C)c1ccc(NS(C)(=O)=O)c(F)c1	4.879000000000004	0.41114368140211066	3.267970483584617
CC(C(=O)NCc1ccc(C(F)(F)F)nc1OC1CCC(CO)C1)c1ccc(NS(C)(=O)=O)c(F)c1	3.570700000000002	0.42453540264468426	3.7826635652737624
CC(C(=O)NCc1ccc(F)cc1)c1ccc(CN2CCOCC2)cc1	3.0778000000000016	0.8648571719055665	2.365784868075327
CC(C(=O)NCc1ccc(F)cc1)c1cnc(Nc2ccc(CN3CCCCC3=O)cc2)s1	4.958200000000004	0.49222940255930075	2.902404845062417
CC(C(=O)NCc1ccc(S(C)(=O)=O)cc1)c1cccc(=Nc2ccc(C(O)=S)c(C(F)(F)F)c2)[nH]1	4.322800000000003	0.38888733382029356	3.675998170963508
CC(C(=O)NCc1ccc(S(C)(=O)=O)cc1F)c1cccc(C(F)(F)F)c1	3.667900000000003	0.7752672253686658	2.6647232635266107
CC(C(=O)NCc1cccc2[nH]cc(C(=O)O)c12)N1CCCCC1	2.3567	0.7859206240640307	2.682134743687657
CC(C(=O)NCc1nc2c(C(F)(F)F)cccn2c1Cc1ccccc1)c1ccccc1	5.363800000000004	0.44125188521679454	2.979087298522396
CC(C(=O)NCc1nnc(C(C)(C)C)o1)c1ccc(CN2CCC(O)C2)c(C(=O)O)c1	2.0518	0.6087286453540492	3.4500153051599387
CC(C(=O)NO)(C(S)C(=O)N1CCC(CCc2ccc(Cl)cc2)CC1)S(C)(=O)=O	2.1182999999999996	0.3268938773811406	3.6050440552750773
CC(C(=O)NO)C(NC(=O)c1cccnc1)C(=O)NC(Cc1ccccc1)C(=O)NCC#N	-0.3112199999999976	0.18666825510766896	3.4136212675043955
CC(C(=O)NO)N(Cc1ccccc1[N+](=O)[O-])S(=O)(=O)c1ccc(F)cc1Cl	2.4720999999999993	0.3932045372650332	2.978922923274329
CC(C(=O)NS(=O)(=O)c1ccc2ccccc2c1)c1ccccc1	3.448400000000002	0.7917292823865156	2.322511440520236
CC(C(=O)Nc1ccc(S(C)(=O)=O)cc1)n1cccc(NC(=O)c2cnc3ccc(N4CC(F)C4)cn23)c1=O	2.5096000000000007	0.3597552691138883	3.3701235135913894
CC(C(=O)Nc1cccc(C(=O)O)c1)c1ccc(OC(=O)C(C)(C)C)cc1	4.078500000000003	0.6118787511024222	2.4982028999860404
CC(C(=O)Nc1cccc(CN2CCOCC2)c1)n1cc(Cl)c(-c2cc(Cl)ccc2OC(F)F)cc1=O	5.455400000000005	0.4023711807785205	3.1205723528171614
CC(C(=O)O)C1Cc2ccccc2CC1N1CCC(Cc2ccccc2)CC1	4.445400000000004	0.8370731209212514	3.3039606950483904
CC(C(=O)O)N(CCn1ccc2ccccc21)S(=O)(=O)c1cccc(Cl)c1	3.458700000000002	0.6512112907540201	2.8190364173727644
CC(C(=O)O)c1ccc(S(=O)(=O)NC(=O)c2ccc(-c3cccc(NCC(O)CO)c3)cc2)cc1	2.4255000000000004	0.285680701494657	3.049682905565323
CC(C(=O)O)c1ccc2c(c1)c1ccccc1n2CCCCCCCCCn1c2ccccc2c2ccccc21	9.521399999999996	0.16015700325270407	2.8829925683366664
CC(C(=O)O)c1nc2ccccn2c1-c1ccc(OCc2ccc3ccc(C(=O)O)cc3n2)cc1	5.014800000000003	0.345589984169404	3.0449706721702245
CC(C(=O)OC1(CO)CC(=Cc2ccc3c(c2)OCO3)C(=O)O1)c1ccccc1OCCCCO	2.9324000000000017	0.2978317836151668	3.796108261631937
CC(C(=O)OC1C[N+]2(CCc3ccccc3)CCC1CC2)(c1ccccc1)N1CCNCC1	3.201900000000001	0.5218073394081704	4.3572872162792144
CC(C(=O)OCC1(CO)CC(=Cc2cccc(C(F)(F)F)c2)C(=O)O1)c1ccccc1	4.113700000000003	0.5472498469853833	3.4695456555755966
CC(C(=O)Oc1ccc(-c2cccc(-c3cccc(CN4CCNCC4)c3)c2)cc1)c1ccc(F)c(F)c1	6.413100000000005	0.22945127954022554	2.8555416951488404
CC(C(=O)n1ccc2ccccc21)N1CCC(N2CCCC2)CC1	3.2302000000000017	0.8672740764621731	2.7872029078764093
CC(C(C)(C)C(=O)N1CCCC1)C1(c2cc3cccc(I)c3[nH]2)CC1	5.088800000000004	0.6478236301485135	3.69129745090871
CC(C(F)=C(C)c1ccccc1)=C(C#N)C(=O)N1CCNCC1	2.6589800000000006	0.5301161691644475	2.8946796768199885
CC(C(O)=NCC(F)(F)F)c1ccc(C#Cc2ccccc2)nc1	4.103700000000003	0.5223470489450377	3.391334956424876
CC(C(O)=Nc1ccc2c(c1)COC2=O)c1ccccc1	3.748700000000002	0.5292906015030053	3.0101397682746054
CC(C(O)C(=O)ONC(C)(C)C)C(NC(=O)c1cccc(C(F)(F)F)c1)c1ccccc1	4.019800000000002	0.5526581543742173	3.603261801944851
CC(C)(C#Cc1ccc(C(=O)O)cc1)C(=O)Nc1nc2ccc(Cl)cn2c1Cc1ccc(-c2ccccc2)cc1	6.960100000000006	0.22503794289347684	2.8582792162429325
CC(C)(C#Cc1ccc(C(=O)O)cc1)c1ccc2cccnc2c1	4.262300000000002	0.7187894280223136	2.342253618469657
CC(C)(C#N)C(=O)N1CCCCC12CCN(c1cnc(C(=O)N(CC(N)=O)S(C)(=O)=O)s1)C2	0.5413800000000016	0.5975536213263362	4.62307311636389
CC(C)(C#N)C1CCC(N(C(=N)N)C2CCCC2S(=O)(=O)c2ccc(F)cc2)CC1	3.824550000000003	0.4156308160939795	3.9039747569091308
CC(C)(C#N)CCC(=O)NCC(C)(C)c1ncc(-c2ccc3nccc(N4CCC(N)CC4)c3c2)cn1	4.343080000000003	0.472709001124263	3.1091277138504676
CC(C)(C#N)c1ccc(Sc2cc3c(=NS(=O)(=O)c4ccccc4C(N)=O)c(o2)=CC=3)cc1	2.19508	0.5799157189100836	4.162448903103606
CC(C)(C(=O)N1CCCC1C(=O)O)N1CC(=O)C(c2c[nH]c3ccccc23)C1	1.9904	0.8421727390132963	3.645452950605865
CC(C)(C(=O)N1CCCC1C(=O)O)S(=O)(=O)Cn1cnc(Cc2ccccc2)c1C1CC1	2.5778000000000008	0.6497944245941633	3.412862365762848
CC(C)(C(=O)N1CCN(C(=O)c2ccc(-c3cccnc3)nc2)CC1)c1ccccc1	3.405800000000002	0.6562825116476225	2.2623609205427613
CC(C)(C(=O)N1CC[S+](O)C1)S(=O)(=O)c1ccccc1	1.1298999999999997	0.848397689634401	3.723626558618488
CC(C)(C(=O)N=C(N)N1CCOCC1)c1ccc(OCc2cc(Cl)cc(Cl)c2)cc1	4.023500000000004	0.5501526100228246	2.652080626144784
CC(C)(C(=O)NC1CC2CCC1C2)c1ccc(OCC(F)(F)F)nc1	3.605100000000003	0.8769275111894379	4.303567075185729
CC(C)(C(=O)NC1CCC(CCN2CC3CC(c4csc(Cl)c4)C3C2)CC1)N1CCC(O)(c2ccc(Cl)cc2)CC1	6.917500000000009	0.33755822101424504	4.2592616189051995
CC(C)(C(=O)NC1CCC(CCN2CCN(c3nccc4c3CCO4)CC2)CC1)N1CCC(O)C1	2.0488000000000017	0.6118271205367126	3.4387152296721286
CC(C)(C(=O)NC1CCC1c1ccc(F)cc1)N1CCC(N2CCC(Cc3ccc(F)cc3)CC2)CC1	5.524700000000006	0.5335991145522551	3.423906345203961
CC(C)(C(=O)NC1CCCCC1)N1CCCC(NS(=O)(=O)c2ccc(Cl)c(Cl)c2)C1=O	3.4902000000000024	0.6384105887042865	3.1070418876439287
CC(C)(C(=O)NCC#N)c1cncc(-c2ccn3ncnc3c2)c1	1.7086799999999998	0.7382397354724304	2.9837459261619657
CC(C)(C(=O)NCCCOc1ccc(Cl)cn1)c1ccc(F)cc1	3.7370000000000028	0.7738626170780359	2.2084660990531653
CC(C)(C(=O)NCc1ccc(C(F)(F)F)c(C(F)(F)F)c1)C(=O)Nc1cc(C(=N)N)cc(C(=O)O)c1	3.9875700000000007	0.1629292207323697	2.8562078459608458
CC(C)(C(=O)NCc1ccc(C(F)F)nc1NC1CCCCC1)c1ccc(NS(C)(=O)=O)c(F)c1	4.868400000000004	0.4452749563143574	2.9150419474047116
CC(C)(C(=O)NCc1cn(-c2ccccc2)nn1)c1ccc(-c2ccccc2)cc1	4.528300000000003	0.5209335622147918	2.1969987011732037
CC(C)(C(=O)Nc1cc(C(F)(F)F)cc(C(F)(F)F)n1)N1CCC(CO)(c2ncc(C(F)(F)F)cn2)C1	4.281100000000003	0.5456540004783861	3.928509748663074
CC(C)(C(=O)Nc1ccc(-c2ccccc2S(C)(=O)=O)cc1F)C(=O)N1CC(O)C1	2.064	0.7014552296821619	2.574980378892038
CC(C)(C(=O)Nc1ccc2c(c1)CCCC2)C(=O)N1CCC(C(F)(F)CO)CC1	3.396300000000002	0.7340337296099994	2.8593547292135337
CC(C)(C(=O)Nc1ccccc1Cc1ccccn1)N1CCCC1	3.4853000000000023	0.9159929424954246	2.2997324695418584
CC(C)(C(=O)Nc1cnc2[nH]ccc2c1)c1cccc(C#N)c1	3.350880000000001	0.7781913608376291	2.5676732640980937
CC(C)(C(=O)Nc1nccs1)C(c1ccccc1)c1ccccc1	4.939900000000004	0.7168356649991885	2.232562569876306
CC(C)(C(=O)Nc1nncs1)C1CCCCC1	3.0831000000000017	0.9002610450424361	2.6633281203020953
CC(C)(C(=O)O)C(=O)NC(Cc1ccccc1)C(=O)O	0.9092999999999996	0.671394370978468	2.4858923060785756
CC(C)(C(=O)O)N1CCC(c2ccc(F)cc2)(c2cccc(C(=O)N3CCC(O)C3)c2)CC1	3.2776000000000023	0.7248706554713429	3.1790529791937328
CC(C)(C(=O)O)c1cnc(N2CCC3(CCN(Cc4ccccc4OC(F)(F)F)CC3)C2=O)cn1	3.7565000000000026	0.6561467633159693	3.4551946119005983
CC(C)(C(=O)O)c1nnnc(NCc2ccc3oc(-c4cccc(C(F)(F)F)c4)nc3c2)n1	4.0679000000000025	0.43949540506347345	2.935692383190762
CC(C)(C(N)=O)N1CCC(c2nc(-c3ccc4[nH]cc(Cn5ccc6ccccc6c5=O)c4c3)cs2)CC1	5.0979000000000045	0.32242284388099873	2.899349234353302
CC(C)(C(N)=O)N1CCN(C(=O)C2CCN(S(=O)(=O)c3cccc(Cl)c3Cl)CC2)CC1	1.8022	0.6768033333387707	2.555943813492508
CC(C)(C(N)=O)c1ccc(-n2cc(C(=N)O)cn2)cc1C(F)(F)F	2.53737	0.5881412856412511	2.9876547820119956
CC(C)(C)C(=O)C(=O)N1CCCCC1C(=O)OC(CCCc1ccccc1)CC(=O)NO	2.8129	0.26102002789214207	3.338737151028756
CC(C)(C)C(=O)C(=O)N1CCCN(Cc2ccc(-c3nc4c(s3)CCC(c3ccc(Cl)cc3)O4)cc2)CC1	6.179300000000008	0.3543183681939004	3.3507377557549
CC(C)(C)C(=O)C1C(=O)C(=O)N(c2ccc(-c3ccsc3)cc2)C1c1ccccc1OC(F)F	5.904900000000005	0.3232745149794693	3.487313468025037
CC(C)(C)C(=O)CN1C(=O)C(NC(=O)Nc2ccc(I)cc2)N=C(c2ccccc2)c2ccccc21	5.238200000000004	0.39641907179626207	3.012575488836582
CC(C)(C)C(=O)CN1CCC(c2ccc(Cl)c(Cl)c2)CC1	4.788000000000005	0.7951323588407258	2.1546363329827773
CC(C)(C)C(=O)N1CC=C(c2cc3c(NC4CCCCC4(C)N=c4cnc(C(F)(F)F)c[nH]4)ncnc3[nH]2)CC1	5.075700000000004	0.41492226351266187	4.6307782019565655
CC(C)(C)C(=O)N1CCC(Oc2ccc(NC(=O)N3Cc4ccncc4C3)cc2)CC1	4.045200000000003	0.8099451762217391	2.5157867455604386
CC(C)(C)C(=O)N1CCC2CC(C1)N2CCc1ccccc1	2.950400000000001	0.8566584933640636	3.609391893829793
CC(C)(C)C(=O)N1CCCC1C(=O)NCc1ccc(Cl)cc1Cl	3.646700000000002	0.8978664521944707	2.5503755982356253
CC(C)(C)C(=O)N1CCCCC1C1CCOC(=O)C1	2.3668000000000005	0.6851943298074228	3.2793295565683103
CC(C)(C)C(=O)N1CCCN(C(=O)Nc2ccc(Cl)cc2)CC1	3.452300000000002	0.8529048901296657	1.9386760367100973
CC(C)(C)C(=O)N1CCN(CCCCCOc2ccc(-n3nc(Cl)c(-c4ccc(F)cn4)n3)cn2)CC1	4.256200000000003	0.3825830159164085	2.993114746817499
CC(C)(C)C(=O)N1CCc2cc(-c3nc(-c4ccc(C(C)(C)C(=O)O)cc4)no3)ccc21	4.701000000000004	0.6405372904077663	2.588667861277056
CC(C)(C)C(=O)NC(Cc1ccc(Cl)cc1)C(=O)N1CCC2(CCCCC2)CC1	4.986300000000005	0.748517460438305	3.237281319770198
CC(C)(C)C(=O)NCCc1ccc(Cl)c2ccccc12	4.198000000000003	0.9013958959783978	1.9688900611257019
CC(C)(C)C(=O)Nc1ccc(-c2ccnc(N3CCC(C(=O)N4CCCC4)CC3)n2)cc1	3.967000000000003	0.786291252817909	2.3160127990316077
CC(C)(C)C(=O)Nc1ccc(-c2nc(N3CCOCC3)[nH]c2-c2nc3ccc(F)cc3[nH]2)cc1	4.580300000000003	0.4123476438377109	2.7520324802104863
CC(C)(C)C(=O)Nc1ccc(C(=O)Nc2ccc(CCN3CCCCC3)cc2)cc1	4.951900000000005	0.712018223160169	1.935825525950861
CC(C)(C)C(=O)Nc1ccc(N2CC(C#N)C(=O)C(Cc3ccccc3)C(=O)N2)cc1	3.090180000000001	0.7431069791655286	3.537491630530875
CC(C)(C)C(=O)Nc1ccc(NC(=O)C(C)(C)c2ccc(-n3cnc(N)c3)cc2)cc1	4.355400000000002	0.5718414542846413	2.562398545231357
CC(C)(C)C(=O)Nc1ccc2[nH]nc(S(=O)(=O)c3ccccc3)c2c1	3.380300000000001	0.7514982780603803	2.3529147813271436
CC(C)(C)C(=O)Nc1cccc(-c2ccc3nc(NC(=O)c4ccccc4F)cn3n2)c1	4.772300000000003	0.48708935801701664	2.4129386654728613
CC(C)(C)C(=O)Nc1cccc(-c2cnc3[nH]ccc3n2)c1	3.6095000000000006	0.758159232379213	2.357017649990727
CC(C)(C)C(=O)Nc1cccc(-c2nc3cc(-c4ccccc4F)ccc3o2)c1	6.285500000000004	0.44891379984100777	2.1604767414086563
CC(C)(C)C(=O)Nc1cnn(Cc2cccc(F)c2F)c1	3.1942000000000013	0.944358353804319	2.246871150796542
CC(C)(C)C(=O)Nc1n[nH]c2ncc(-c3cccc(Cl)c3Cl)cc12	4.916300000000002	0.6791841280549242	2.5413558809130965
CC(C)(C)C(=O)OC1C[N+](C)(C)CC2CCC3(C)CCCC3C1C2	4.257000000000003	0.5282259227416327	5.245796864310572
CC(C)(C)C(=O)OCC1(CO)CC(=Cc2cnccn2)C(=O)O1	1.1273	0.6554918735550458	3.631757129607478
CC(C)(C)C(=O)ON1CC=C(c2ccccc2)CC1	3.280000000000002	0.8159870031764865	2.504149378938161
CC(C)(C)C(=O)Oc1ccc(-c2cc(C3CCN(C4COC4)CC3)[nH]n2)cc1Cl	4.259800000000003	0.5942656459327751	2.7650204770767797
CC(C)(C)C(=O)Oc1ccc(-c2ccc(-c3c(O)cc(O)c(O)c3O)cc2)cc1	4.7945000000000055	0.22009739496553946	2.3417776771200565
CC(C)(C)C(=O)c1cnc(-c2cccc3c2CCN3C(=O)c2cc(C(=O)NCCC(F)(F)F)ccc2O)nc1C(F)(F)F	5.981900000000004	0.2630934681763017	3.1237661209839667
CC(C)(C)C(C(=O)N1CCCC1C(=O)NC(C=O)CCCN=C(N)N)N1CC(=O)N(Cc2ccccc2F)C1=O	0.7329000000000053	0.11789513910200752	4.019841592528034
CC(C)(C)C(C(=O)Nc1ccc(-c2ccccc2S(C)(=O)=O)cc1F)c1ccc(C(=O)NCCC(=O)O)cc1	4.869100000000003	0.34613810205005374	3.0055876161554913
CC(C)(C)C(C(=O)O)N1CC(CN2CCC(CC#N)(c3ccc(Cl)cc3)CC2)C(c2ccccc2)C1	5.802180000000006	0.5124365111956887	3.836751065468052
CC(C)(C)C(C)(C)NS(=O)(=O)c1ccc(-c2ccc(Cn3c(=O)[nH]c4ccccc43)cc2Cl)cc1	5.801300000000006	0.3428028856107457	2.6006405050970187
CC(C)(C)C(CC(O)(Cc1ccccc1)c1ccccc1)C(=O)c1ccc(-c2nnn[nH]2)cc1	5.232300000000005	0.3556759818881878	3.4756347884900514
CC(C)(C)C(F)CN(C(=O)C1CNCC1c1ccc(-c2ccccn2)cc1)C1CCCC1	5.207000000000005	0.6749937194901541	3.7469817472946723
CC(C)(C)C(N)C(=O)NCC(C#N)C(=O)N1CCCC1Cn1nc(-c2ccccc2)c2c(N)ncnc21	1.6958800000000012	0.43739535084986175	3.989770375480072
CC(C)(C)C(N)Cc1c(Cl)cccc1C(=O)NO	2.3749000000000002	0.5830210242791439	3.0123882186788684
CC(C)(C)C(N=C(O)N=C(O)C(=CO)c1ccc(Cl)c(Cl)c1)c1cccc(C(O)=Nc2nc3ccc(C(=N)N)cc3s2)c1	8.080270000000006	0.06751784354560396	4.15864105046557
CC(C)(C)C(N=C(O)c1cnc(C2CC2)c(OCC2CCOC2)n1)C(=O)c1cc(N2CCCC2)n[nH]1	3.6948000000000025	0.3057916146041493	4.276105996088717
CC(C)(C)C(NC(=O)C(CSCc1ccccc1)CC(=O)NO)C(=O)NC1(Cc2ccccc2)CCCCC1	5.024200000000003	0.21801335022970492	3.5736391496731477
CC(C)(C)C(NC(=O)C(NC(=O)C(O)C(N)CCc1ccc2ccccc2c1)C(=O)Nc1ccccc1)NS(C)(=O)=O	1.6217000000000033	0.13556356113611792	3.982984748089322
CC(C)(C)C(NC(=O)C1C=CCCN1C(=O)C(N)Cc1ccc(F)cc1)C(=O)NC1CCCCN(CCc2cc[nH]c2)C1=O	2.4516000000000018	0.3069709265650611	4.332657881306428
CC(C)(C)C(NC(=O)COc1ccccc1C(=O)O)C(=O)NC(Cc1ccccc1)C(=O)NCC(=O)O	1.222800000000001	0.281924543202165	3.025662779410516
CC(C)(C)C(NC(=O)c1cc2ccccc2s1)C(=O)NC1CCCC1C(=O)NC(CC(=O)O)C(=O)O	2.3747999999999996	0.34099599643811246	3.699993285011761
CC(C)(C)C(NC(=O)c1cnn2ccc(N3CCCC3c3cnc(C(F)(F)F)cn3)nc12)C(=O)O	3.1087000000000016	0.5578057236046339	3.8706204154780908
CC(C)(C)C(NC(CCN1C(=O)c2cc3ccccc3cc2C1=O)C(=O)O)C(=O)Nc1ccccc1	3.922100000000002	0.41494294700791984	3.1914076159982194
CC(C)(C)C(NC(O)=Nc1cc2[nH][nH]c(=N)c2cn1)c1ccccc1	3.2929700000000013	0.3728437703420205	3.9116857356674295
CC(C)(C)C(NS(=O)(=O)c1c(F)cccc1F)C(=O)N1CCN(C2CCCCC2)CC1	3.1347000000000023	0.7376737038295382	2.983284964567005
CC(C)(C)C(NS(=O)(=O)c1ccc(-c2ccc(-c3cnn[nH]3)c(F)c2)cc1)C(=O)OCc1ccccc1	4.7142000000000035	0.32399796373520623	3.2671485362491133
CC(C)(C)C(Nc1nc2cc(F)ccc2[nH]1)C(=O)N1CC(Oc2ccc(F)cc2)C1	3.9575000000000022	0.6631850765815713	3.071148558708523
CC(C)(C)C(O)C(=O)N1CCCC1C(=O)OC(Cc1ccccc1)Cc1ccccc1C1NC(=O)C(CSc2ccccn2)O1	4.4825000000000035	0.23507027180489284	4.509855741051194
CC(C)(C)C(O)C(=O)NC(COc1ccc2cc(Cl)ccc2c1)C(=O)NCCc1ccccc1	4.122700000000003	0.4277970926660599	3.041571493694776
CC(C)(C)C(O)C(F)(F)C(=O)N1CCC(Oc2ccc(CC(N=C(O)C3CC3)NC(=O)N3CCC(F)(F)C3)cc2)CC1	4.384400000000004	0.22118542963264745	4.290039452457873
CC(C)(C)C(O)C(O)CN1CC2(CCCCC2)CSS1(=O)=O	1.9983999999999997	0.7605675231123179	4.844502533076496
CC(C)(C)C(O)c1ccc(-n2c(C(=N)O)c(-c3ccccc3)c(C#Cc3ccccc3)c2C2CCCCC2)cc1	8.554670000000003	0.13741227141331316	3.438959210239215
CC(C)(C)C1(CCCNCC(=O)N(CCN(CC(N)=O)CC(=O)O)C2Cc3ccccc32)CCC(C(=O)N(CCCN)Cc2cccc3ccccc23)=NC1	4.152200000000008	0.12460077545483207	4.477105647603284
CC(C)(C)C1=CC(C#N)C(n2cc(C(N)=O)c(=Nc3ccccc3O)[nH]2)N1	2.02468	0.661308705345508	4.604756638851109
CC(C)(C)C1CC(CO)(C(NC(=O)c2ccccn2)C2CC2)CCC1N	2.7422000000000004	0.7541356108878047	4.261466613560552
CC(C)(C)C1CCCCC1N1CCN(C2(CCC3CCCO3)CCCC2)CC1	5.480900000000006	0.6179367536351567	3.8336427463304403
CC(C)(C)C1CCCN(Cc2cnc(NC(=O)C3CCOCC3)cc2-c2ccc(Cl)cc2)C1	6.025200000000006	0.5808023266092192	3.0131919068248427
CC(C)(C)C1CCCN1c1cc(-c2cccc(Cl)c2)cc(-n2nnc(-c3ccccc3)n2)c1	6.664600000000007	0.3432464645543703	3.1224916466818513
CC(C)(C)C1CN(CC2CN(CC(=O)NCC(N)C(=O)O)C(c3ccccc3)(c3ccccc3)C2)C(=O)N1	2.220100000000004	0.4007186700456718	4.2123232408010125
CC(C)(C)C1COC(NC23CC4CC(CC(C4)C2)C3)=NN1c1ccccc1	4.767300000000004	0.8181285214854365	4.586512944086543
CC(C)(C)CC(=O)C(=O)N1CCN(CCc2ccc(N=C=S)cc2F)CC1	3.2520000000000016	0.4243616752876879	2.899427417139478
CC(C)(C)CC(=O)N1CCC(c2nc3c(Br)c(Br)c(Br)c(Br)c3[nH]2)CC1	6.755100000000004	0.3004329809141095	2.997332346606518
CC(C)(C)CC(=O)N1c2ccccc2Sc2ccc(C(=N)N)cc21	4.536170000000003	0.6233344312355376	2.5565006361578515
CC(C)(C)CC(=O)NC(CO)C(=O)NC1CCCCNC1	0.15800000000000197	0.581884420518344	3.092703819274779
CC(C)(C)CC(=O)NC(Cc1ccc(Cl)cc1Cl)C(=O)N1CCCC1C(=O)NC(CCCN=C(N)N)C(=O)c1nnc(-c2ccccc2)o1	3.919200000000002	0.08278528389224911	3.9615420461995416
CC(C)(C)CC(=O)NC1CCC(CCCN2CCC(c3coc4ccccc34)CC2)CC1	6.503600000000007	0.5362659063043566	2.582700538382557
CC(C)(C)CC(=O)Nc1cccc(CN2C(=O)CC(=O)c3ccc(C=O)cc32)c1	3.993400000000003	0.6158890091927994	2.5147308830596877
CC(C)(C)CC(=O)OCCC(=O)N1CCCC1C(=O)OC(Cc1ccccc1)C1CCCCC1	5.081700000000005	0.4696486630323426	3.369391772034856
CC(C)(C)CC(CC(=O)NO)C(=O)NC1Cc2ccccc2N(CC(F)(F)F)S1(=O)=O	2.3313999999999995	0.4406141115217512	4.058248893064144
CC(C)(C)CC(NC(=O)C(CCCNC(=N)N)NC(=O)C(c1ccccc1)c1ccccc1)C(=O)NCCN1CCOCC1	1.9359700000000049	0.10244107985789488	3.475951402838656
CC(C)(C)CC(NC(=O)CN1CC(F)CC1C(=O)NC(C=O)C(N)=O)C(=O)C(=O)NC1CCCC1C(=O)OCc1ccccc1Cl	0.7396000000000065	0.09595394412538452	4.675958975532409
CC(C)(C)CC(NC(=O)OCc1ccccc1)C(=O)NC(Cc1ccccc1)C(=O)NO	2.950500000000001	0.3526290234436088	2.9037113102964547
CC(C)(C)CC(NC(=O)OCc1ccccc1)C(=O)Nc1ccccc1	4.356300000000003	0.8099553648639402	2.32033825058323
CC(C)(C)CC(NC(=O)c1cc2c([nH]1)CC[N+]2(C)Cc1ccccc1)C(=O)NC1CC[N+](Cc2cccc(O)c2)C1	4.177100000000003	0.23425626029509608	4.672481400582408
CC(C)(C)CC(O)C(=O)NC(Cc1ccccc1)CC(O)C(Cc1ccccc1)NC(=O)C1(NC(=O)c2cccc([N+]3(C)CC3)c2)CC1C(=O)O	3.2135000000000016	0.09876193233908002	4.796492558267451
CC(C)(C)CC(O)C(O)C(CC1CCCCC1)NC(=S)NCCc1ccccc1F	4.3293000000000035	0.43240127898859204	3.5286119632701425
CC(C)(C)CC1(C(=O)NCc2cc(C(F)(F)F)cc(C(F)(F)F)c2)CCC(N2CCC(c3ccc(Cl)cc3)CC2)=N1	8.240700000000006	0.3508877892717333	3.6333810437592966
CC(C)(C)CC1(C(=O)Nc2cc(C(F)(F)F)cc(C(F)(F)F)c2)CCN(c2c(Cl)cncc2C(F)(F)F)C1	8.062800000000005	0.3751423283345991	3.6839108839600287
CC(C)(C)CC1(C(F)(F)F)CCC(NC(=O)Nc2ccc3c(c2)OCO3)CC1	5.464300000000004	0.7078831202657652	2.833791560646679
CC(C)(C)CC1C2=C(CCC(=O)OCCc3ccccc3)C3=CC(=O)C=CC3(C)C(CCC2=O)C1O	5.326700000000006	0.5229371973404726	4.955767622001939
CC(C)(C)CC1CCC2(CC1)N=C(O)c1ccccc1N=C2N1CCC(F)(F)C1	5.741000000000006	0.6498128643798639	4.0097338044063955
CC(C)(C)CC1CCC2(CC1N=C(O)c1cccc3[nH]cc(Cl)c13)C(=O)N2c1ccc(Cl)cc1	7.169800000000006	0.2275198849883146	4.835164088374435
CC(C)(C)CC1CCc2cc(S(=O)(=O)NC3COC3O)ccc2N1c1ccccc1	3.571200000000002	0.7581941451581641	3.6653114932582262
CC(C)(C)CC1NC(C(=O)NCCC(O)C(Cc2ccc(F)cc2)NC(=O)OC2CCc3ccccc32)C(C(=O)N2CCOCC2)C1(Cl)Cl	4.443200000000004	0.2528453696646389	4.69051917411931
CC(C)(C)CC1NC(C(O)=NCCCN2CCC(Cc3ccc(F)cc3)CC2)C(c2ccccc2)C12C(=O)Nc1cc(Cl)ccc12	7.5307000000000075	0.12787187588891083	4.669676879963637
CC(C)(C)CC1c2c([nH]c3ccccc23)OCCCN1c1cccc(O)c1Cl	6.293300000000006	0.5325726190683051	3.4293310634885463
CC(C)(C)CCC(NC(=O)C1(Cc2ccccc2)CCCC1)C(=O)NCC#N	3.7403800000000027	0.6710048384533543	3.051086946942969
CC(C)(C)CCC1(C(=O)c2ccc(Cl)cc2)CCCNC1	4.718800000000004	0.815555154846597	2.9879809088581606
CC(C)(C)CCN1C(=O)C(CC(=O)O)N(Cc2cccc(C(F)(F)F)c2)c2ccccc21	5.338100000000004	0.648298850306634	3.0195061926256397
CC(C)(C)CCN1C(=O)C(NC(=O)Nc2cccc(CN)c2)Oc2ccccc21	3.4547000000000017	0.7210479645245872	3.052460300132892
CC(C)(C)CCN1C(=O)C2C(NC(=O)CC(=O)Nc3ccccc3)C(=O)CCC2C1C(F)(F)F	3.3046000000000015	0.6098057710368112	4.080593907791284
CC(C)(C)CCNc1nc(-c2cccc3c(=O)n(CC4CCCCC4)cc(C(N)=O)c23)ccc1F	5.729900000000005	0.4537463715912764	2.8449969513293585
CC(C)(C)CCc1ccc(CCCC(c2ccccc2)c2ccccc2)cc1	7.820100000000008	0.37894863079900587	1.967346006201124
CC(C)(C)CN(C(=O)c1ccccc1)c1nnc(-c2ccccc2)s1	4.898000000000004	0.6715868444247446	2.2027944647790267
CC(C)(C)CN(C(CO)CCCCNC(=O)n1sc2ccccc21)S(=O)(=O)c1ccccc1	4.528700000000004	0.40778130733984475	3.4112228788592844
CC(C)(C)CN1C(=O)c2cc(C=CC(=O)c3ccc(=O)[nH]c3)c(NS(C)(=O)=O)cc21	2.6488000000000005	0.5408704790782044	2.97690822077238
CC(C)(C)CN1CCC(c2cc(N=C(O)c3cnn4cccnc34)n(-c3ccc(C4CC4)cc3)n2)CC1	5.654200000000006	0.2747166099172071	3.2126407762597555
CC(C)(C)CN1CCC(c2ccc(C(=O)Nc3ccc(CN4CCOCC4)cc3)cc2)CC1	4.996600000000004	0.6743426822072962	2.204865498839414
CC(C)(C)CN1CCC(c2cn(S(=O)(=O)c3ccccc3)c3ccccc23)CC1	5.103800000000005	0.6005958667519149	2.3395919384067785
CC(C)(C)CN1CCC2(CC1)C(=O)N(c1ccc(C#N)c(F)c1)c1ccccc12	4.755380000000004	0.7418281876221124	3.1239936334662257
CC(C)(C)CN1CCC2(CC1)C(=S)c1ccccc1C21NC(=N)N(CC(=N)N)C1=O	2.0443400000000005	0.3359700069687104	4.813874075483274
CC(C)(C)CN1CCC2(CC1)CCN(c1cc(F)ccc1Cl)c1ccccc1N=C1NC(C(C)(C)C)=C(C3CC3)N=C1C2	9.281200000000002	0.3800591048822337	4.449083071841251
CC(C)(C)CN1CCC2(CCCCC2)C1=O	3.215300000000002	0.6681558878173427	2.970228119694264
CC(C)(C)CN1CCCC2(CC1)CN(c1ccccc1NC(=O)Nc1c(Cl)cc(Cl)cc1Cl)c1c(O)ccc(Cl)c12	9.571299999999997	0.2669728001393138	3.8997025718793497
CC(C)(C)CN1CCN(S(=O)(=O)c2ccccc2-c2ccc(-c3ncco3)cc2)CC1	4.361000000000004	0.5908927335068066	2.4464914658401593
CC(C)(C)CNC(=O)c1cc(Oc2ccc3c(c2)CCN(CCC(O)=NC(C)(C)C)C3)ccc1Cl	6.411400000000007	0.34063156335507344	2.86172127432779
CC(C)(C)CNC(=O)c1cc2cc(Nc3nccc(-c4ccccn4)n3)ccc2[nH]1	4.539400000000002	0.45707237889385227	2.5093056964233416
CC(C)(C)CNC(=O)c1ccccc1NC(=O)c1nc(C#N)cn1Cc1ccccc1	3.8312800000000022	0.6389248063224989	2.4839716081116823
CC(C)(C)CNC1CCC(N(O)C=O)CC1c1ccccc1	3.1746000000000016	0.49892121122480965	3.748459637739219
CC(C)(C)CNc1cc(-c2cccc3ncccc23)cc2ccccc12	6.513000000000005	0.4594465253563751	2.1551101048482764
CC(C)(C)COCc1cc(N(Cc2ccc(C=CC(=O)O)cc2)C(=O)C2CCC2)ccc1F	5.819500000000007	0.48602413008931267	2.611742313360926
CC(C)(C)COc1ccc(-c2ccc(CCC(C)(C(=O)NO)S(C)(=O)=O)cc2)cc1	4.019800000000002	0.48449290004981127	2.963103599384045
CC(C)(C)COc1cnc(-c2ccc3[nH]nc(C4CCOCC4)c3c2)cn1	4.338800000000003	0.7434953644020984	2.9112561393528154
CC(C)(C)COc1ncc2cc(-c3c(Cl)cccc3Cl)c(N3CCC3)nc2n1	5.633600000000004	0.5505047380951849	2.8084909766153263
CC(C)(C)COc1nnc2n1-c1cnc(C#CC3CCCOC3)cc1C2	2.7695000000000007	0.6638241515452556	4.098917175767634
CC(C)(C)CS(=O)(=O)N1CCC=C(c2ccc(-c3ccccc3OC(F)(F)F)cc2)CC1	6.107300000000006	0.5332600869318231	2.6626252039343985
CC(C)(C)Cc1c(OC(CCNC(C)(C)C)C2CC2)nc2ccccn12	4.858500000000005	0.7690087112104179	3.4803925820514925
CC(C)(C)Cc1c[nH]c(CCN2CCC3CCCc4ccccc4N3CC2)n1	4.458000000000004	0.8505480141126255	3.2769413848127904
CC(C)(C)Cc1ccc(CCCCCCCCC(=O)c2ccc(F)cc2)cc1	7.570400000000008	0.28917012847305557	2.0002928416441623
CC(C)(C)Cc1cccc(CN(CC(C)(C)C)C(=O)c2ccc(N3CCCC3C(=O)NCc3ccc4[nH]c5ccccc5c4c3)cc2)c1OC(=O)N1CCCC1	9.478000000000002	0.14809565320096493	3.736330608573825
CC(C)(C)Cc1cccc2cc(C(=O)C3CN4CCC3CC4)ccc12	4.952900000000005	0.7395225177950474	3.6528931624933234
CC(C)(C)Cc1nc(N)nc(-c2ccc(C(N)=O)cc2)n1	1.8082999999999998	0.8936751268895652	2.302447669015166
CC(C)(C)Cc1nc(O)c(O)c(-c2ccc(OC(F)(F)F)cc2)n1	4.0420000000000025	0.8802931409892605	2.7120472270669413
CC(C)(C)Cc1nc2cccc(S(=O)(=O)N3CCCC3COc3ccc(CNCCO)cn3)c2[nH]1	2.860500000000001	0.3654219121661399	3.447122028813581
CC(C)(C)Cc1nnc(-c2nc(CC3CC3)n(-c3ccc(CN4CCC(C(=O)O)CC4)cc3)n2)o1	4.155000000000003	0.5139768744857258	2.866406370481636
CC(C)(C)Cc1sc2cccc(NCC(=O)NC(C#N)C3CCCCC3)c2c1S(=O)(=O)NC(C)(C)C	5.567280000000005	0.4117101618372084	3.646562378184859
CC(C)(C)Cn1c(=O)c(C2=NS(=O)(=O)c3ccccc3N2)c(O)c2ccccc21	3.3142000000000014	0.6737450848122255	2.8764045369058397
CC(C)(C)Cn1c(N)nc2c1-c1nc(Nc3ccc(-c4ccccc4)cn3)cc(Cl)c1CC2	6.131000000000004	0.38401479627603735	3.003930898098611
CC(C)(C)Cn1cc(C(=O)c2cncc(NC(=O)Cc3ccc(C#N)cc3)c2)c2cncc(F)c21	4.900380000000004	0.404921898656988	2.88706382731052
CC(C)(C)N(C(=O)C1(C#N)CCC1)c1nnc(Cc2ccc3c(c2)OCO3)s1	3.6829800000000024	0.7804988828865155	3.092571449988106
CC(C)(C)N(CCC(O)(Cc1ccccc1)c1ccccc1)C(=O)C(=O)Nc1ccccc1O	4.478400000000004	0.35826880973551994	3.0488856208322535
CC(C)(C)N(CCN1CC(S(=O)(=O)c2ccc3ccccc3c2)CC1C(=O)N1CCCC1)C(CO)C1CCCCC1	4.720500000000004	0.4602749310797115	4.059791480158003
CC(C)(C)N(O)C(C)(C)Cc1cccc(C(=O)Oc2ccc(C(=N)N)cc2F)c1	4.139770000000002	0.22208287125481743	2.7611722142285178
CC(C)(C)N1CCC(c2c[nH]c3ncc(C=Cc4ccc5c(cnn5Cc5ccccc5)c4)cc23)CC1	7.109200000000007	0.2861756009096179	2.882434124106876
CC(C)(C)N1CCCC1c1cccc2ccccc12	4.775200000000004	0.7069625410455307	2.623077655469517
CC(C)(C)N=C(O)C(COCc1ccccc1)Cc1nccs1	4.273600000000004	0.6082151105977053	3.27695740010621
CC(C)(C)N=C(O)C1CC2CC2CN1C(=O)C(N)Cc1ccc(C(F)(F)F)cc1	3.5672000000000024	0.5873290973931604	3.938368951193583
CC(C)(C)N=C(O)C1CCCN1C(=O)C(N)Cc1cc(F)c(F)cc1F	2.7197000000000005	0.4852482456146206	3.5377886849617894
CC(C)(C)N=C(O)C1CCN(Cc2cc3ncnc(Nc4cccc(F)c4)c3cn2)CC1	4.874500000000004	0.43813961039474236	2.878273154061196
CC(C)(C)N=C(O)N1C(=O)N(c2cccc(C(O)(C(F)(F)F)C(F)(F)F)c2)C2=C(C(=O)CC2)C1c1ccc(Cl)cc1Cl	7.618400000000006	0.2056657559633925	3.9189249331351252
CC(C)(C)N=C1SC(=Cc2ccccc2)C(=O)N1Cc1ccccc1	4.957600000000005	0.7332013305827867	2.2731348764800003
CC(C)(C)NC(=O)C1CC(S(=O)(=O)c2cccc3ccccc23)CCN1CC(O)C(Cc1ccccc1)NC(=O)OC1CCOC1	3.8485000000000023	0.30122399888621154	4.198632774505406
CC(C)(C)NC(=O)C1CC2CC1(C)CCC(c1cccnc1)C2C(F)(F)F	5.084700000000005	0.7745544999839804	4.991709388292967
CC(C)(C)NC(=O)C1CC2CCC1CN2CCCc1ccccc1	3.634400000000003	0.8949227357522004	3.8980690541736074
CC(C)(C)NC(=O)C1CC2CCCCC2CN1CC(O)c1cccc(Cl)c1	4.168800000000004	0.8080478125165763	3.5212265832263556
CC(C)(C)NC(=O)C1CC2CCCCC2CN1Cc1ccc(-c2cccc(C(=O)O)c2)cc1	5.347200000000005	0.647141947460263	3.252236269122693
CC(C)(C)NC(=O)C1CCC(N=C(O)c2ncc(CCOC(CO)c3ccccn3)s2)CC1	3.608900000000002	0.3775641215013934	3.7460349351760396
CC(C)(C)NC(=O)C1CCC(n2cc(C(=N)O)c(Nc3ccc(F)cc3)n2)C(C#N)C1	4.044850000000002	0.42378313031856163	4.057734279830256
CC(C)(C)NC(=O)C1CCCCN1C(=O)C(O)C(Cc1ccccc1)NC(=O)C(CC(N)=O)NC(=O)c1ccc(-c2ccccn2)cc1	2.1066000000000034	0.19773176884492732	3.7772014507841973
CC(C)(C)NC(=O)C1CCCCN1CC(O)C1Cc2ccccc2CCOc2cccc(Cl)c21	4.7313000000000045	0.6581096458377925	4.119747997488784
CC(C)(C)NC(=O)C1CN(Cc2ccc3c(c2)OCC3)CCN1CC(=O)N1CCC(c2ccccc2)CC1	3.428600000000002	0.6349740676654224	3.0913645141646846
CC(C)(C)NC(=O)C1CN(Cc2cccc(-c3cc(Cl)ccc3Cl)c2)CCN1CC(O)CNCc1ccc(Br)cc1	5.974500000000006	0.2497781371650475	3.381959864229132
CC(C)(C)NC(=O)C1CN(Cc2ccccc2-c2ccc(C(F)(F)F)cc2)CCN1C(=O)C(N)Cc1ccccc1	4.869900000000004	0.42796160118801385	3.235314118761786
CC(C)(C)NC(=O)C1CN(Cc2nc(-c3ccccc3)cnc2N)CCN1CC(O)C(F)(F)F	2.0499000000000005	0.5809296537258317	3.5891117627296456
CC(C)(C)NC(=O)COc1ccc(C23CCN(CC2)C(=O)N3C(c2ccccc2)c2ccccc2)cc1	5.496400000000006	0.46915451733662716	3.37577528569743
CC(C)(C)NC(=O)Cc1cncnc1Oc1ccc(F)cc1	2.8652000000000015	0.9430160603444001	2.288592461852584
CC(C)(C)NC(=O)OC1(C(=O)NCc2ccc(F)cc2)CCCCC1	3.669500000000002	0.8705361330397795	2.5114713030662745
CC(C)(C)NC(=O)c1ccc(C2CC2)c(S(=O)(=O)c2ccc(C(F)(F)F)cc2)n1	4.338900000000003	0.7892407371869724	2.5705070793633826
CC(C)(C)NC(=O)c1ccc(C2CCCN2C(=O)N(CC2CCCCC2)C(=O)Nc2ccccc2)cc1	6.586200000000007	0.4821102925881097	3.0334696858687256
CC(C)(C)NC(=O)c1ccc(N2CCN(C(=O)C3CCC(CNS(=O)(=O)c4ccc(F)cc4)C3)CC2)nc1	2.7924000000000007	0.5536191896948329	3.2589227259616536
CC(C)(C)NC(=O)c1ccccc1CC(O)C(CSc1ccc2ccccc2c1)NC(=O)C(NC(=O)N1CC(F)(F)C1)C1CC1	4.987700000000004	0.2214904566659651	4.028578676713552
CC(C)(C)NC(=O)c1ccccc1CC(O)C(Cc1ccc2ccccc2c1)NC(=O)C(CC(=O)NN1CCSCC1)NS(C)(=O)=O	2.3869000000000016	0.18398767060408885	4.079150860772994
CC(C)(C)NC(=O)c1ccccc1CC(O)C(F)(F)F	2.6806000000000014	0.8985179807679864	2.73698602607411
CC(C)(C)NC(=O)c1cn(-c2ccccc2)cc1CCc1ccc(-c2ccccc2-c2nn[nH]n2)cc1	5.6379000000000055	0.30910530043831874	2.657065672153845
CC(C)(C)NC(C)(C)c1ccc(N2CCc3ccc(OCC4CC4)nc3C2)cc1	5.056300000000005	0.7445873361640335	2.838203383059687
CC(C)(C)NC1(C(=O)NC(Cc2cc(F)ccc2F)C(=O)N2CCC(O)(Cc3ccc(F)cc3)CC2)CC1c1ccccc1	5.041800000000005	0.3185349498128599	3.9482590265222903
CC(C)(C)NC1CCC(c2nc(C(F)(F)F)cc(Nc3ccc(S(C)(=O)=O)cc3)c2C(=O)NCC(F)F)CC1	5.656700000000004	0.3511336034811789	3.064777951829538
CC(C)(C)NCC(O)c1ccc(-c2nccs2)cc1	3.231600000000001	0.9008824158191903	2.68121006959627
CC(C)(C)NCCN1NC2(CCN(C3CCC(Cn4ccnc4)CC3)CC2)c2ccccc2C=CNCC(C(F)(F)F)CC1(C)c1ccccc1	7.685800000000008	0.23461758342796182	5.4341825934267165
CC(C)(C)NCc1cc(C(=O)NOCCC23CC4CC(CC(C4)C2)C3)c(Cl)cc1F	5.635100000000006	0.429511562025056	3.9868923903902616
CC(C)(C)NCc1ccc(Cc2ccccc2)nc1Cl	4.213900000000003	0.8524680237608838	2.1650528833035256
CC(C)(C)NCc1ccc(OC2CCN(C(c3ccc(Cl)cc3)c3cccs3)C2)cc1	6.532300000000006	0.43867675047273086	3.098715155686147
CC(C)(C)NCc1ccncc1Sc1ccc(C=C2SC(=S)NC2=O)cc1	4.609700000000003	0.5493956712899339	2.8018462047530015
CC(C)(C)NCc1nc2c(C(N)=O)cc(Cl)cc2[nH]1	2.2033	0.8057961720680629	2.5167285815335667
CC(C)(C)NS(=O)(=O)c1c(Cl)cccc1Cl	3.0702000000000007	0.905702025031202	2.110590876849269
CC(C)(C)NS(=O)(=O)c1ccccc1-c1ccc(-c2cc(CCCN3CC=CC3=O)ccc2C(=O)O)cc1	5.126600000000004	0.39784348104624245	2.7304639784978537
CC(C)(C)NS(=O)(=O)c1ccccc1-c1ccc(-c2cnc(N)cn2)c(F)c1	3.6087000000000016	0.6971444468028402	2.484861290916408
CC(C)(C)NS(=O)(=O)c1ccccc1-c1ccc(-c2cnc(N)nc2)c(F)c1	3.6087000000000016	0.6971444468028402	2.398732819387938
CC(C)(C)NS(=O)(=O)c1ccccc1-c1ccc(-c2ncnc3[nH]cnc23)c(F)c1	3.902800000000002	0.5164134922392892	2.7094894173535753
CC(C)(C)NS(=O)(=O)c1cncc(-c2ccc3c(c2)C2(CCCCC2)C(=O)N3)c1	3.9794000000000027	0.7966273515998425	3.140070556543148
CC(C)(C)NS(=O)(=O)c1cnccc1-c1ccc(-c2cnc(N)cn2)c(F)c1	3.003700000000001	0.6951989868713152	2.708532419787538
CC(C)(C)NS(=O)(=O)c1cnccc1-c1ccc(Oc2ccccc2OC(F)(F)F)cc1	5.516300000000004	0.5179445308365473	2.470708071067266
CC(C)(C)Nc1cc(-c2cccc3nc(N)sc23)ccc1O	4.461500000000003	0.6107601269960301	2.513095362230894
CC(C)(C)Nc1cc(-n2ncc3cc(C#N)cnc32)ncc1C(O)=NCC(F)C(C)(C)O	3.3111800000000016	0.3963828681641935	3.959908314641555
CC(C)(C)Nc1nc(-c2ccccc2)nc2ccccc12	4.507200000000003	0.7487150062889668	1.9175051588937073
CC(C)(C)Nc1nc2ccccc2n(C2CCN(C3CCCCCCC3)CC2)c1=O	5.3567000000000045	0.7402698620381425	2.5033808305915013
CC(C)(C)OC(=O)C(C)(Cc1c[nH]c2ccccc12)NC(=O)C1CCCN1C(=O)C(NC(=O)C(F)(F)F)C(N)C(=O)O	1.3770000000000022	0.26856115288252974	4.118676862279479
CC(C)(C)OC(=O)C(Cc1c[nH]c2ccccc12)NC(=O)C1(NC=O)CCCC1	2.5957	0.4920746132795305	3.137431240303833
CC(C)(C)OC(=O)C(Cc1ccccc1)N1CCCCC1	3.425300000000002	0.7954121985295944	2.415379285875648
CC(C)(C)OC(=O)C1(C(=O)Nc2ccc(N3CCN(C(=O)C4CCCCC4)CC3)cc2)CC1	3.975900000000003	0.5367834128586679	2.439625326334575
CC(C)(C)OC(=O)C1CC2(CCC1Sc1ccccc1)CC(O)=NN2	3.8927000000000023	0.798333115774148	4.683227042341311
CC(C)(C)OC(=O)C1CCC2C3CCC4N(C(=O)C=Nc5ccc(F)cc5F)CCC4(CC3)C12	5.442300000000006	0.43466844102466445	5.805808369006345
CC(C)(C)OC(=O)C1CCCCN1c1ccc(C(=O)N2CCC(c3ccc(C(F)(F)F)cc3)C2)cn1	5.430700000000005	0.5209192268824505	3.2654554621520653
CC(C)(C)OC(=O)C1CCCN1C(=O)C(CN=[N+]=[N-])Nc1cccc(Cl)c1Cl	4.416900000000004	0.3132616615118718	3.489136974274503
CC(C)(C)OC(=O)C1NC(=O)C(n2cnc3c(N)nc(C#CCCF)nc32)S1	1.1489999999999994	0.5744085244911992	4.354076534714064
CC(C)(C)OC(=O)C=Cc1n[nH]c2c(Cl)cccc12	3.571200000000002	0.6747802990178072	2.636923795595523
CC(C)(C)OC(=O)CCNC(=O)C1C(C(=O)Nc2ccc(Cl)cc2)N=C(O)C1(C)c1ccc(F)cc1	4.178400000000003	0.4762710301946719	3.7582392324637155
CC(C)(C)OC(=O)CCNC(=O)NC12CC3CC(CC(C3)C1)C2	2.986200000000001	0.7819661340611277	3.5692552116698595
CC(C)(C)OC(=O)N1C(C(=O)NC(Cc2ccccc2)C(=O)C(=O)NCCc2cc(Cl)cc(Cl)c2)CC2CCCCC21	5.516900000000005	0.3615664790218625	3.7667363508678147
CC(C)(C)OC(=O)N1C(C(N)=O)CCC1C(=O)O	0.3244000000000004	0.7409509348709096	3.162297363964959
CC(C)(C)OC(=O)N1C2CCC1CC(NC1CCC1)C2	3.059000000000002	0.8449811902961716	3.837411857412321
CC(C)(C)OC(=O)N1C2CCC1CC(Nc1ncnc(Nc3ccc(F)c(F)c3)n1)C2	4.235800000000002	0.7466854449876476	4.044616143727936
CC(C)(C)OC(=O)N1C2CCC1CN(C(=O)C(Cc1ccccc1)NS(=O)(=O)c1ccc(F)cc1)CC2	3.7157000000000027	0.6131772526882737	4.014956787914915
CC(C)(C)OC(=O)N1CC2CCC(C1)N2Cc1ccc(C(C)(C)C)cc1	4.5678000000000045	0.776347394698624	3.679423993324395
CC(C)(C)OC(=O)N1CC=C(c2cc3c(-c4cccc(OCc5ccccc5)c4)ncnc3[nH]2)CC1	6.228100000000007	0.3648012412211583	2.6914791508834206
CC(C)(C)OC(=O)N1CC=C(c2cnc3cc(OCc4ccccc4Br)ccn23)CC1	5.7000000000000055	0.47693366837224854	2.7731253819240766
CC(C)(C)OC(=O)N1CCC(C#N)CC1	2.1570799999999997	0.6152730113992662	2.3300161957269943
CC(C)(C)OC(=O)N1CCC(C(=O)NC(Cc2ccccc2)C(=O)NCc2cn(-c3ccc(C(=O)O)cc3)c3cc(Cl)ccc23)CC1	5.9729000000000045	0.2031381511415213	3.1341439517070473
CC(C)(C)OC(=O)N1CCC(C(=O)Nc2ccccc2F)(c2nnn[nH]2)CC1	2.2462	0.8310360766692891	2.833163757680415
CC(C)(C)OC(=O)N1CCC(CC#N)(n2cc(C(=N)O)c(=Nc3ccc(C4CCN(CC(F)(F)F)C4)cc3)[nH]2)CC1	4.923450000000003	0.3320585109352523	4.149361763150525
CC(C)(C)OC(=O)N1CCC(CC#N)(n2cc(C(=N)O)c(=Nc3ccnc(F)c3)[nH]2)CC1	3.105950000000001	0.37784761653469495	3.785485343794538
CC(C)(C)OC(=O)N1CCC(CCO)C1C(=O)NC1CCCCC1CC(F)(F)F	3.621800000000002	0.7093721494701336	4.0080204304835245
CC(C)(C)OC(=O)N1CCC(F)(c2ccc(COCCCC(F)(F)F)cc2)CC1	5.741400000000006	0.4358975291656741	2.6579817667013614
CC(C)(C)OC(=O)N1CCC(N(C(=O)c2ccc(-c3ccccn3)s2)C2CC3CCCC3CC2C(=O)O)CC1	5.931300000000006	0.49256941474598753	4.063929726065027
CC(C)(C)OC(=O)N1CCC(N(C(=O)c2ccc(-c3nnc(CO)o3)cc2)C2CC2)C(C(F)(F)F)CC1	4.411500000000004	0.6171343263994276	3.6844723757547673
CC(C)(C)OC(=O)N1CCC(N(C(=O)c2ccc(S(C)(=O)=O)cc2)C2CC2)CC1	3.0942000000000016	0.7444691831729983	2.322482673000515
CC(C)(C)OC(=O)N1CCC(N(CC2CC2)C(=O)c2ccc(C(=O)c3n[nH]c(=S)[nH]3)cc2)CC1	3.9499900000000023	0.47340670010689706	2.909414807643966
CC(C)(C)OC(=O)N1CCC(NC(=O)C23CC4CC(CC(C4)C2)C3)CC1	3.7185000000000024	0.8143792703020705	3.545034743096462
CC(C)(C)OC(=O)N1CCC(OCc2cccc3c2CN(C(=O)C(C)(C)c2cscc2C(C)(C)O)NC3=O)CC1	4.856400000000005	0.5129958501195823	3.532442507852336
CC(C)(C)OC(=O)N1CCC(c2cc3c(-c4ccc(F)cc4)ccnc3s2)C(CN2CCC2)C1	6.148700000000007	0.4484650992390507	3.5118210989579337
CC(C)(C)OC(=O)N1CCC(c2cc3cnc(-c4ccc(S(C)(=O)=O)cc4)nc3n2Cc2ccccc2)CC1	5.664600000000005	0.32041666852404554	2.6591807690123552
CC(C)(C)OC(=O)N1CCC(c2cccc(OC(F)(F)F)c2)C1	4.309600000000003	0.8104564347603992	2.622234903446543
CC(C)(C)OC(=O)N1CCC(n2cc(COC(=O)NCc3ccc(Cl)cc3C(F)(F)F)cn2)CC1	5.553700000000005	0.5625770589613158	2.7259669474047126
CC(C)(C)OC(=O)N1CCC(n2cc(S(=O)(=O)c3ccncc3)c(=O)n2Cc2ccccc2)CC1	3.4979000000000022	0.5334349270789879	2.915855350073471
CC(C)(C)OC(=O)N1CCCC(CC#N)(n2cc(C(=N)O)c(Nc3ccccc3)n2)C1	4.149950000000002	0.48865547080715344	3.6249953255056555
CC(C)(C)OC(=O)N1CCCCC1C(=O)NC(CO)C(=O)c1nccs1	1.5924999999999991	0.7476524175092495	3.249824466204428
CC(C)(C)OC(=O)N1CCCCC1c1ccc(-c2ccc(C(F)(F)F)c(C(=O)N3CC(C(=O)O)C3)c2)cc1	5.991100000000007	0.5227318153672118	3.0119948257076015
CC(C)(C)OC(=O)N1CCCN(C(=O)CCCc2ccc(C(=O)Nc3ccc(CCNC4=NCCCC4)cc3)cc2)CC1	5.445500000000005	0.40525633246332754	2.6640558699650096
CC(C)(C)OC(=O)N1CCCN(C(=O)N2CC3CC(C2)N3CCC(C(N)=O)c2ccccc2)CC1	2.4669000000000016	0.6907923137963833	4.30519343329797
CC(C)(C)OC(=O)N1CCN(C(=O)CNC(=O)c2cc(Cl)ccc2NC(=O)c2ccccc2)CC1	3.4014000000000015	0.6538061945971608	2.160766084993927
CC(C)(C)OC(=O)N1CCN(C(=O)c2cnc(O)c(O)c2)C(Cc2ccc(Cl)cc2)C1	3.450400000000003	0.7464926040157294	3.059158629725376
CC(C)(C)OC(=O)N1CCN(c2ccc(CC(C#N)NC(=O)C3NC4CCC3C4)cc2)CC1	2.43508	0.7107587766833997	4.514490481013678
CC(C)(C)OC(=O)N1CCc2c([nH]c3cncc(C(=O)O)c23)C1c1cc(Cl)ccc1O	4.502700000000004	0.5365373286703936	3.312618177236689
CC(C)(C)OC(=O)NC(C(=O)NC1CC1)c1ccc(-c2ccc(Br)cc2)cc1	4.960500000000004	0.6838466672921854	2.514886040157446
CC(C)(C)OC(=O)NC(C(=O)NCc1ccccc1)C(C)(C)C	3.2422000000000013	0.8946878396486864	2.3828244327960935
CC(C)(C)OC(=O)NC(CCc1ccccc1)C(=O)NC(Cc1cscn1)C(=O)NC(C#N)=CC1CC1	3.630180000000002	0.38533541777338487	3.7073049403256384
CC(C)(C)OC(=O)NC(CCc1ccccc1)C(=O)NCCCCCNC(=O)OCc1ccc(O)cc1	4.4310000000000045	0.29367149720352514	2.7464319682017777
CC(C)(C)OC(=O)NC(CSc1ccccc1)Cc1ccc(OC(F)(F)F)cc1	5.813300000000004	0.5664180783325098	2.7093229924405833
CC(C)(C)OC(=O)NC(Cc1ccccc1)C(=O)N1CCCC1C(=O)NC(CCCN=C(N)N)C(=O)c1nccs1	1.991200000000001	0.1261856171535396	3.683034555685018
CC(C)(C)OC(=O)NC(Cc1ccccc1)C(=O)N1CCN(S(=O)(=O)c2cc(Cl)ccc2Cl)CC1	3.9623000000000035	0.5964648872898798	2.690177229862533
CC(C)(C)OC(=O)NC(Cc1ccccc1)C(=O)NC(C(=O)NCc1ccc(CN)cc1)C(C)(C)O	2.1532000000000013	0.3397105880989891	3.1233027086198843
CC(C)(C)OC(=O)NC(Cc1ccccc1)C(O)C(=O)NC(Cc1ccccc1)C(O)C(=O)N1CCCC1C#N	2.0862799999999995	0.3534709306644533	3.832198071955224
CC(C)(C)OC(=O)NC(Cc1ccccc1)C(O)CNC1(c2ccccc2)CC1	3.7622000000000027	0.6353616836178791	2.9950823853210995
CC(C)(C)OC(=O)NC1CCC(CCN2CCN(c3cccc4oc(C(F)(F)F)nc34)CC2)CC1	5.442200000000006	0.5943519250444355	2.7902170455208815
CC(C)(C)OC(=O)NCC1CCN(CCCc2ccc(Oc3cccnc3)cc2)CC1	5.043200000000005	0.641646951554677	2.2433963570163993
CC(C)(C)OC(=O)NCCCCOc1ccccc1-c1cccc(-c2ncccn2)c1	5.494300000000005	0.4885374461864523	2.202922026852182
CC(C)(C)OC(=O)NCCCNC(=O)c1ccc(N2CCC(CN)C2)cc1	2.1162	0.6335332504534128	2.5982825712189186
CC(C)(C)OC(=O)NCCCOc1cccc(C(=O)NCCCC(=O)NO)c1	1.9955999999999996	0.27268023571302985	2.150334617589735
CC(C)(C)OC(=O)NCCCc1nnc(-c2ccccc2)n1-c1cccc(C#N)c1	4.2632800000000035	0.6207845259053836	2.335500458077558
CC(C)(C)OC(=O)NCc1cccc(Nc2ncc(C(N)=O)c(Nc3cccc(Cl)c3)n2)c1	4.740800000000002	0.393397349752132	2.3616820152977844
CC(C)(C)OC(=O)NCc1nc2cc(S(C)(=O)=O)ccc2n1Cc1ccc(C#N)cc1	3.3844800000000026	0.650456052572539	2.377907504507375
CC(C)(C)OC(=O)NCc1sc(S(=O)(=O)c2ccc(NC(=O)Nc3ccccc3C(F)(F)F)cc2Cl)nc1C(F)(F)F	7.335600000000005	0.23810493655292939	3.0676605650669693
CC(C)(C)OC(=O)NS(=O)(=O)c1ccc(F)cc1F	2.1782000000000004	0.906762537650748	2.102737169584172
CC(C)(C)OC(=O)NS(=O)(=O)c1ccccc1-c1ccc(-c2cnc(N)nc2)c(F)c1	3.745300000000001	0.6278921440853935	2.483758907222306
CC(C)(C)OC(=O)c1ccc(CC(=O)Nc2c(Cl)cncc2Cl)c2ccccc12	5.678100000000004	0.5401519178057961	2.3445876138289172
CC(C)(C)OC(=O)c1nnn(-c2ccc(F)cc2)c1C1=C(C(=O)Nc2ccc(F)cn2)CC1	4.081900000000003	0.5847144768683823	2.8626674668028027
CC(C)(C)OC(=O)n1c(-c2ccccc2)c(-c2ccccc2)c2ccccc21	6.758500000000006	0.3908033281581247	2.0704513908165083
CC(C)(C)OCc1cc(Nc2cc(Cl)cc(I)c2)nc(-c2ncco2)n1	5.448300000000004	0.4856913566955786	3.0684859699694567
CC(C)(C)Oc1ccc(C(NC(=O)C2CC3CCC2C3)c2cccc(-c3nnn[nH]3)c2)cc1	4.685800000000003	0.5743786911593614	4.505995258341613
CC(C)(C)S(=O)(=O)c1cc(-c2ccc(CCNCC(O)c3ccccc3)cc2)cs1	4.853000000000004	0.48841386124417396	2.8908150157454617
CC(C)(C)S(=O)(=O)c1ccc2c(c1)C=CS(=O)(=O)c1ccccc1-2	3.6838000000000024	0.7758627707310065	2.8307376560610233
CC(C)(C)Sc1c(CC(C)(C)C(=O)O)n(Cc2ccc(Cl)cc2)c2ccc(OCc3ccccn3)cc12	7.860900000000007	0.22046690508437886	2.7310114330438946
CC(C)(C)Sc1c(CCCO)n(Cc2ccc(Cl)cc2)c2ccc(O)cc12	5.864100000000006	0.5061018398431284	2.5492256541457134
CC(C)(C)c1cc(-c2ccoc2)cc2c3c(oc12)CCNC3=O	4.276200000000003	0.7298147002007908	3.002255039246023
CC(C)(C)c1cc(-c2nnc(C(N)=O)o2)n2ccc(NC(=O)c3ccc(-c4ccccn4)cn3)cc12	4.095000000000002	0.3848984957084043	3.024762991816244
CC(C)(C)c1cc(-n2nccn2)n(-c2ccc(F)cc2)n1	2.8896000000000015	0.727122329607024	2.6424709998324314
CC(C)(C)c1cc(=NC(=O)Nc2ccc(C#N)cc2)nc(-c2ccc(C(C)(C)c3ccncc3)cc2)[nH]1	6.099580000000007	0.3603369714527112	3.074223423909637
CC(C)(C)c1cc(C(=O)O)cc(-c2cc3ccccc3n(Cc3ccc(C(F)(F)F)cc3)c2=O)c1	6.731300000000005	0.3530345625489737	2.39210877432779
CC(C)(C)c1cc(C=C2SC(=O)N=C2O)ccc1O	3.8539000000000025	0.8175283313263415	2.765427224067503
CC(C)(C)c1cc(CCC(O)CC(O)CC(=O)O)cc(Cl)c1-c1ncc(-c2cccc(Cl)c2)s1	6.600600000000005	0.29462846986287045	3.5517003483375866
CC(C)(C)c1cc(CCCC(=O)N2CCC3(C)CCCC3C2)c(C(F)(F)F)c(C(F)(F)F)c1	7.383100000000007	0.41439901175439053	3.7594330624225467
CC(C)(C)c1cc(Cl)cc(C(=O)Nc2cccc(-c3nc4cc(C5CCOCC5)cc(N5CCOCC5)n4n3)c2)c1	6.330100000000006	0.30038987141325063	2.9478969172429945
CC(C)(C)c1cc(N2CCN(C(=O)c3ccc(Cl)s3)CC2)cc(C(C)(C)C)c1	5.958900000000007	0.6002676535887983	2.3314178685493037
CC(C)(C)c1cc(N2CCN(c3nnc4c(n3)C(F)(F)C(c3c(Cl)cccc3C#N)CC4)CC2)on1	4.830580000000005	0.4911694328790182	3.959956753116858
CC(C)(C)c1cc(NC(=O)C2CCC(=O)N2c2ccc(Cl)cc2)cc(-c2ccccc2)c1	6.438600000000006	0.5009784950068576	2.6828325056229883
CC(C)(C)c1cc(NC(=O)C2CCC2NC(=O)C=Cc2cccc(F)c2)no1	3.6579000000000024	0.7696056870495237	3.3306357908425515
CC(C)(C)c1cc(NC(=O)C2CCC3CCC2N3C2CCCCC2)cc(C(C)(C)C)c1	6.795800000000008	0.5787629965055209	4.199834623890164
CC(C)(C)c1cc(NC(=O)C2CCCCN2C(=O)C(CC(=O)O)NC2CCCCC2)no1	3.0573000000000015	0.585326414628319	3.328231275724286
CC(C)(C)c1cc(NC(=O)C2CCCCN2C(=O)C(NC(=O)C(N)Cc2ccc(O)cc2)C(=O)NCc2ccc(O)cc2)no1	2.0741000000000023	0.18363181175296664	3.833039718897174
CC(C)(C)c1cc(NC(=O)CC2=C(Cl)N(Cc3cc(C(F)(F)F)ccc3F)C(C3CC3)=CC(C3CCOCC3)=N2)no1	7.543800000000007	0.259403433295217	3.62568575926932
CC(C)(C)c1cc(NC(=O)N2CCCCC2C(=O)N2CCC(O)(c3ccc(Cl)cc3)CC2)no1	4.5221000000000044	0.6612513171585312	3.1670763900630234
CC(C)(C)c1cc(NC(=O)N2CCCN(C(=O)Nc3ccc(Cl)cc3)CC2)no1	4.397200000000003	0.7543737510907781	2.325182870239173
CC(C)(C)c1cc(NC(=O)N2CCc3ccc(F)cc3C2)cc(C(N)=O)c1	3.8123000000000014	0.8444960802765207	2.2800758578879172
CC(C)(C)c1cc(NC(=O)Nc2ccc(-c3ccc(OC(F)(F)F)cc3)cc2)no1	6.181700000000004	0.5293088650619981	2.2956623552590436
CC(C)(C)c1cc(NC(=O)Nc2ccc(-n3cccn3)cc2)no1	3.801800000000001	0.766741504323402	2.331526921637078
CC(C)(C)c1cc(NC(=O)Nc2ccc(Br)cc2)n(-c2cccc(C(=O)Nc3cccnc3OC(F)F)c2)n1	6.825000000000005	0.2159477609756319	2.6275873681013397
CC(C)(C)c1cc(NC(=O)Nc2ccc(C#N)cc2)n(Cc2ccccc2)n1	4.744580000000003	0.6924820030049957	2.183079599190412
CC(C)(C)c1cc(NC(=O)Nc2ccc(CN3CCOCC3=O)cc2)n(-c2cccc(C(F)F)c2)n1	5.110200000000004	0.49545547703328224	2.699024131550127
CC(C)(C)c1cc(NC(=O)Nc2ccccc2)no1	3.616100000000001	0.8651783955338774	2.010732542943966
CC(C)(C)c1cc(NC(=O)Nc2ccccc2Br)cc(C(F)(F)F)c1	6.409400000000003	0.5849200472137529	2.0907334405394433
CC(C)(C)c1cc(NCCN(C(=O)Nc2ccc(C(=O)O)cc2)c2cccc(OC(F)(F)F)c2)no1	5.7195000000000045	0.35776169044643863	2.727810256316449
CC(C)(C)c1cc(Oc2cccc(NC(=O)Nc3ccc(F)nc3)c2)ccc1O	5.660100000000004	0.49782944960249387	2.290153810410116
CC(C)(C)c1ccc(-c2c[nH]c3ccc(-c4n[nH]c(=N)o4)cc23)cc1	4.594970000000002	0.5014030945420905	2.736512991322904
CC(C)(C)c1ccc(-c2cc(-c3ccc(C(=O)O)c(Cl)c3)cnc2N2CCN(CC3CC3)CC2)cc1	6.596700000000007	0.41054349825067216	2.48066068905203
CC(C)(C)c1ccc(-c2cc(=O)n(C3C(=O)N(c4ccc(C(=O)O)cc4)C3=O)s2)cc1	3.687000000000002	0.4970458595524402	2.7320888619734376
CC(C)(C)c1ccc(-c2cc(NC(=O)C(=O)NC3CCCCC3)ccc2Cl)cc1	5.691900000000005	0.6357262045224135	2.106442699299004
CC(C)(C)c1ccc(-c2ccc(-n3cccn3)c(=O)n2Cc2ccc(C(=O)Nc3nn[nH]n3)cc2)s1	3.8737000000000013	0.364789565693897	2.98602656428033
CC(C)(C)c1ccc(-c2ccc(C3(C(=O)O)CCN(C(=N)Nc4ccc(Cl)c(Cl)c4)C(=O)C3)cc2)cc1	6.949570000000006	0.24761829931240797	3.324076486127291
CC(C)(C)c1ccc(-c2ccc(NS(=O)(=O)c3ccsc3S(=O)(=O)c3ccc(NS(C)(=O)=O)cc3)c(C(=O)O)c2)cc1	5.415900000000003	0.2167172207591059	2.7674638689998776
CC(C)(C)c1ccc(-c2ccc(S(C)(=O)=O)cc2)cc1	4.054600000000003	0.8349827945605767	1.659395282570923
CC(C)(C)c1ccc(-c2ccc3c(c2)C(c2ccccc2Cl)OC=C3)cc1	7.394800000000006	0.45379984599602446	2.9737618998902473
CC(C)(C)c1ccc(-c2ccc3ncc(-c4ccc(NS(C)(=O)=O)cc4)n3n2)cc1	4.732300000000004	0.5176738244144936	2.3293877690019276
CC(C)(C)c1ccc(-c2nc(-c3cccc4c3CCC4NCC(=O)N3CCN(C4CCCCC4)CC3)no2)cc1	5.754900000000006	0.4280909746527736	3.186830381536156
CC(C)(C)c1ccc(-c2nc3c(N4CC5CCC4C5)nc(C(N)=O)cc3[nH]2)cc1	4.0100000000000025	0.7083630054992349	4.228014587499128
CC(C)(C)c1ccc(-c2nc3cc(-c4ccc(F)cc4F)nc(C(N)=O)c3[nH]2)cc1	4.966500000000004	0.5039273676085183	2.5351607797261426
CC(C)(C)c1ccc(-c2nccnc2C2CN(c3ncc4ccccc4n3)C2)cc1	4.988100000000005	0.48918459395178104	2.522940937926025
CC(C)(C)c1ccc(-c2nnc(SCc3ccc4c(c3)OCO4)o2)cc1	5.055100000000004	0.6003815712775313	2.246319335617507
CC(C)(C)c1ccc(-n2c(CCc3c(F)cccc3F)cc3ccc(F)cc32)cc1	7.130500000000006	0.339051678875594	2.418202604166762
CC(C)(C)c1ccc(C#Cc2cc(F)cc(I)c2)cc1	5.127600000000004	0.4406542276415107	2.423706005181648
CC(C)(C)c1ccc(C(=O)Nc2cc(-c3ccc(C(=O)O)cc3)n[nH]2)c(Cl)c1	4.978100000000004	0.5782335660845355	2.3547002519553697
CC(C)(C)c1ccc(C(=O)Nc2nnc(CCCCc3ccc(NC(=O)CC(F)(F)C(F)(F)F)nn3)s2)cc1	5.969500000000005	0.22967858185600307	2.9485031649341913
CC(C)(C)c1ccc(C(CC(=O)O)C(C)(C)O)s1	3.3748000000000027	0.881538321383201	3.411666657446391
CC(C)(C)c1ccc(C(CC(C)(C)C(F)(F)F)OC(=O)N2CCC(N3CCCCC3)CC2)cc1	7.090700000000008	0.44908327653118707	3.242218158379597
CC(C)(C)c1ccc(C2=C(C(=O)O)C(c3ccc4[nH]cc(Cl)c4c3)OC2=O)cc1	5.255100000000004	0.5784229875891042	3.191385492440584
CC(C)(C)c1ccc(CCCCCCC(=O)NCc2cc(F)c(F)c(F)c2)cc1	6.210800000000006	0.38990227298723684	2.1357339599827636
CC(C)(C)c1ccc(CCNS(=O)(=O)c2cccc(C#N)c2)cc1	3.376780000000002	0.9053967112560064	2.0095523844095986
CC(C)(C)c1ccc(CN2CCc3ccccc3C2=O)cc1	4.182600000000003	0.8130278626352124	1.8885040023480482
CC(C)(C)c1ccc(CNC(=O)C2COC(C(C)(C)C)CC2NC(Cc2ccccc2)C(=O)O)cc1	4.705600000000004	0.49492591987287127	3.76807781476772
CC(C)(C)c1ccc(CNC2CCCC2)cc1	4.016300000000003	0.8283093954687567	1.7403377356867082
CC(C)(C)c1ccc(CNC2CCc3c(O)cccc3C2)c2ccccc12	5.4900000000000055	0.6479403368289174	2.825701560229909
CC(C)(C)c1ccc(CNC2CS(=O)(=O)CC2NC(C(=O)Nc2ccc(-c3ccccc3)cc2)C2CCC2)cc1	5.3033000000000055	0.33112226953719526	3.5969669352376084
CC(C)(C)c1ccc(COc2ccc(CCCC(=O)O)cc2)cc1	4.970400000000004	0.7810935637232763	1.7471928499142422
CC(C)(C)c1ccc(Cc2cnc(N)nc2N)cc1	2.5293	0.8651348524704673	2.138616695003808
CC(C)(C)c1ccc(Cn2c(=O)n(CCC(O)=NCc3ccc(C4CC4)cc3)c(=O)c(=O)n(Cc3ccc4[nH]ncc4c3)c2=O)cc1	4.226500000000003	0.13373227822213368	3.1269118598086694
CC(C)(C)c1ccc(Cn2ccc3c(C(=N)O)ccc(-c4ccc5c(c4)OCO5)c32)cc1	6.266170000000005	0.2986395921083306	2.639392004441582
CC(C)(C)c1ccc(F)cc1N1CCN(CCOc2ccc(C(=O)O)cc2F)C(=O)C1=O	3.2147000000000014	0.6889313720296741	2.5950418484967326
CC(C)(C)c1ccc(N2CC(CN3CCN(CC4CC4)CC3)C(=O)c3ccc(C(O)=Nc4nc5ccccc5s4)cc32)cc1C(F)(F)F	8.227100000000007	0.15729145572756043	3.790334504218782
CC(C)(C)c1ccc(N2CCC(NCCCC3CCCC3)CC2)cc1	5.5129000000000055	0.685451106758795	2.1417320054074107
CC(C)(C)c1ccc(N2CCC2(C)C(=O)N(CCCC(=O)O)Cc2ccc3c(c2)OCO3)cc1	4.575200000000004	0.6137712985965026	3.159670883990149
CC(C)(C)c1ccc(N2CCC3CCCCC3C2)cc1	5.000600000000005	0.6944405046650831	2.693699880873723
CC(C)(C)c1ccc(NC(=O)Cn2c(CCCCC(=O)O)nc3cc(F)c(Cl)cc32)cc1	5.562400000000005	0.43157927114632566	2.331815413724609
CC(C)(C)c1ccc(NC(=O)N2CCCC2C(=O)N2CCCC2C(=O)NC(CC=Cc2ccc(C=CC(=O)NO)cc2)C(=O)O)cc1	4.162900000000001	0.14685610734883758	3.8356614890759877
CC(C)(C)c1ccc(NC(=O)N2Cc3ccc(S(=O)(=O)Nc4cccc5[nH]ccc45)cc3C2)cc1	5.813900000000005	0.3381139391222465	2.4762860907613558
CC(C)(C)c1ccc(NC(=O)N2N=C(c3ccc(OCC(F)(F)F)cc3)C=CC2c2cccc(C(=O)Nc3ccn(CC4CCCCC4)c3)c2)cc1	10.108599999999994	0.18121530857562618	3.8303159967072187
CC(C)(C)c1ccc(NC(=O)c2ccccc2-c2ccc(C(F)(F)F)cc2)cc1	6.9222000000000055	0.5104470067571377	1.8834916522904557
CC(C)(C)c1ccc(NC(=O)c2nc3ccccc3c(=O)[nH]2)cc1	3.472900000000002	0.7586461049355027	2.070882861395299
CC(C)(C)c1ccc(NC(=S)N2CCC3(C=Cc4ccccc43)CC2)cc1	5.741500000000006	0.638833366978634	2.954357504285852
CC(C)(C)c1ccc(Nc2ccc(S(N)(=O)=O)cc2)cc1	3.3751000000000007	0.912794315533895	1.7740711507965425
CC(C)(C)c1ccc(Nc2ccc3c(c2)C2(CCCCC2)CCN(C2CCCCC2)CC3)cn1	7.905500000000008	0.5053254213811282	3.1482100374682496
CC(C)(C)c1ccc(Nc2ncc(Cl)c(Nc3ccc(Br)cc3)n2)cn1	6.072200000000004	0.5234778936614509	2.352493767651227
CC(C)(C)c1ccc(Nc2onc3ccc(NC(=N)N)cc23)cc1	4.174270000000001	0.4279301093851138	2.5910311966421418
CC(C)(C)c1ccc(Oc2ncc(C(=O)c3ccc(Cc4ccccc4)cc3)s2)cc1	7.054700000000007	0.309374527329885	2.2499569447432783
CC(C)(C)c1ccc(S(=O)(=O)N2CCCN(C(=O)N3CCN(Cc4ccccc4)CC3)CC2)cc1	3.6183000000000023	0.6460454125835575	2.2156846921599573
CC(C)(C)c1ccc(S(=O)(=O)N2CCN(C3CCN(C(=O)c4ccc(F)cc4)CC3)CC2)cc1	3.734300000000003	0.6594322221232972	2.2191504851355663
CC(C)(C)c1ccc(S(=O)(=O)N2Cc3ccc(CNC4CCCCC4)cc3N(S(C)(=O)=O)C(=O)C2C(=O)NO)cc1	2.7775000000000007	0.24715268031524987	3.5146984888142416
CC(C)(C)c1ccc(S(=O)(=O)Nc2ccc(-c3nccs3)cc2C(NS(C)(=O)=O)c2ccc(F)cc2)cc1	5.686100000000005	0.2819668724654623	3.1364218949490397
CC(C)(C)c1ccc(S(=O)(=O)Nc2ccc(C(F)(F)F)cn2)cc1	4.198700000000003	0.8945771949697019	2.098521986682327
CC(C)(C)c1ccc(S(=O)(=O)Nc2ccc(CCNCC(O)COc3ccc(O)cc3)cc2)cc1	4.062500000000003	0.29707118130887344	2.6892268668327066
CC(C)(C)c1ccc(S(=O)(=O)Nc2ccc(Cl)cc2C(=O)c2ccc([N+](=O)[O-])cc2)cc1	5.577500000000005	0.28617108531396734	2.1509336256850613
CC(C)(C)c1ccc(S(=O)(=O)Nc2ccc(Cl)cc2C(=O)c2cccnc2)cc1	5.064300000000005	0.5757215094223237	2.1250049215212243
CC(C)(C)c1ccc(S(=O)(=O)Nc2cccc(S(N)(=O)=O)c2)cc1	2.4323000000000006	0.8640857519633849	1.9346916982207887
CC(C)(C)c1ccc(S(=O)(=O)Nc2ncc(F)s2)cc1	3.3805000000000014	0.9445471414774643	2.306000410776054
CC(C)(C)c1ccc2c(c1)C1(N=C(N)N(Cc3ccc(OC(F)(F)F)cc3)C1=O)C1(CCC1)C2	5.161500000000004	0.6723705478802834	4.0535488286862265
CC(C)(C)c1ccc2c(c1)CCC2NCC1CCC(C(=O)N2CCN(c3cc(C#N)ccn3)CC2)C1	4.592780000000005	0.6705434242977963	3.6643291960368956
CC(C)(C)c1ccc2cc(C(=O)NCCc3ccc(C(=O)NCCc4cccc(C(C)(C)N)c4)cc3)ccc2n1	5.6711000000000045	0.256723197661599	2.5109681404765922
CC(C)(C)c1cccc(-c2cc3c([nH]2)c(=O)n(C2CCCC2)c(=O)n3CC2CC2)c1	4.9809000000000045	0.6653244146978587	2.6712262305403893
CC(C)(C)c1cccc(C(=O)N2CCC(N3CC(NC(=O)c4ccccc4)C3)CC2)c1	3.7029000000000023	0.8221503558844587	2.166180096175342
CC(C)(C)c1cccc(C(=O)Nc2ccc3c(c2)-c2c(c(C(N)=O)nn2-c2ccc4c(c2)OCO4)CC3)c1	5.015300000000003	0.40263869434324356	2.6547590438099
CC(C)(C)c1cccc(CN2CC3CCN(C(=O)Cc4ccc(-n5cnnn5)cc4)CC3C2)c1	3.482800000000002	0.5856325795212329	3.247448512615704
CC(C)(C)c1cccc(N2CCN(C(=O)c3ccc(-c4noc(-c5cccc(Cl)c5)n4)cc3)CC2)c1	6.316900000000007	0.3280047571698292	2.2734429944520986
CC(C)(C)c1ccccc1Oc1nc(Nc2ccc(N3CCN(C(=O)CO)CC3)c(Cl)c2)ncc1Cl	5.257700000000005	0.44958601958603733	2.648581633454162
CC(C)(C)c1ccccc1Sc1cc(C(=O)O)nn1-c1ccccc1	5.019200000000004	0.7162080231247328	2.471108159253566
CC(C)(C)c1nc(-c2cnc3cccc4c3c2NCCCCC4)no1	4.720600000000004	0.6963463304133807	3.252669691711386
CC(C)(C)c1nc(C(=O)NC2CC2)n(CC2CC2)c(=O)c1N	1.4252	0.8801047164628101	2.8468363545342363
CC(C)(C)c1nc(C(=O)NCCc2ccccc2)n2cccnc12	2.9993000000000016	0.8030964220747979	2.4905479623610596
CC(C)(C)c1nc(C2CC(c3ccc4c(c3)NC(=O)CO4)OC2=O)c2ccc(Cl)cc2n1	4.683400000000004	0.5685606830950652	3.741828095084701
CC(C)(C)c1nc(C2CN(Cc3cncc(-c4cnc5c(c4)CCCN5S(C)(=O)=O)c3)C2)n[nH]1	2.870800000000001	0.5968900738172245	3.180391294852167
CC(C)(C)c1nc(O)cc(-c2cnc(NC(=O)Nc3ccsc3)c(Cl)c2)c1Cl	6.159000000000003	0.45811873326516456	3.007496056151175
CC(C)(C)c1nc2c(C(F)(F)F)cccc2n2c3nn1c(Cl)cc(Cl)ccc3-2	6.296300000000004	0.3304075616368897	4.82835145861137
CC(C)(C)c1nc2c(Cl)cccn2c1-c1ccc(NC(=O)Nc2cccc(S(C)(=O)=O)c2)cc1	5.999700000000004	0.36211992753891054	2.580092876383736
CC(C)(C)c1ncc(C(=O)Nc2ccc(S(N)(=O)=O)cc2)n1-c1cccc(Br)c1	3.8320000000000016	0.5956579486416829	2.46299812502658
CC(C)(C)c1ncc2c(n1)c(NC1CCC(N)C1)nc1ccc(F)cc12	3.9063000000000025	0.6832780272258874	3.459530784196682
CC(C)(C)c1nnc(-c2nn(-c3ccc(Cl)cc3Cl)c(-c3ccc(Cl)cc3)c2Cn2cncn2)o1	6.486800000000005	0.25913257325788774	2.875673503348768
CC(C)(C)c1noc(-c2ccc(CCCNCC(O)c3cccc(Cl)c3)cc2)n1	4.943300000000005	0.5113870219795835	2.7758042025719156
CC(C)(C)c1noc(N2CCC3(CCN(C(=O)Nc4ccc(F)cc4)CC3)C2=O)n1	3.5572000000000017	0.80983122953077	3.2039325981630444
CC(C)(C)n1c(-c2cccc(N3CCC(C(O)=NC4CCCCC4)CC3)n2)nc2ncccc21	5.753900000000006	0.39582487456161913	3.135910919738558
CC(C)(C)n1c(NS(=O)(=O)c2ccc(-c3ncco3)cc2)nc2cc(C(F)(F)F)ncc21	4.660900000000003	0.4702530365748566	3.020617511626706
CC(C)(C)n1cc(-c2cnc3nnc(-c4ccccc4)n3n2)c(-c2ccccc2)n1	4.4718000000000035	0.45050586622853667	2.6612729717302326
CC(C)(C)n1cc(C(=O)c2cnc(N=C(O)Cc3cc(Cl)ccc3Cl)cn2)c2cnc(N)nc21	4.927000000000004	0.22659549625376452	3.308332810917289
CC(C)(C)n1cc(C(=O)c2cncc(NC(=O)Cc3ccc(C(F)(F)F)cc3)n2)c2cncnc21	4.407300000000003	0.4230246135636909	2.9249338883246168
CC(C)(C)n1cc(C(=O)c2cncc(NC(=O)Cc3ccc4c(c3)OCCO4)c2)c2cnccc21	4.3697000000000035	0.43539994499733864	2.791738370481635
CC(C)(C)n1cc(C(=O)c2cncc(NC(=O)c3ccccc3OC(F)(F)F)c2)c2cnccc21	5.5682000000000045	0.37614845038246464	2.7849578375712465
CC(C)(C)n1cc2c(n1)C(=O)NC1(CCN(C(=O)c3cc4cc(Br)sc4[nH]3)CC1)C2	3.9043000000000028	0.5429665073097811	3.9387265542069994
CC(C)(C)n1cc2c(n1)C(c1ccccc1F)=CCO2	3.601300000000003	0.7927566357477024	3.00293804813869
CC(C)(C)n1nc(-c2ccc3c(c2)OCO3)c(Br)c1-c1cccc([N+](=O)[O-])c1	5.371500000000005	0.4008998861602876	2.6321619825324856
CC(C)(C)n1nc(-c2cnc3c(N)ncnn23)cc1C1CCN(C(=O)NC2CCC(O)CC2)CC1	2.5175	0.5221311603865597	3.157451125726391
CC(C)(C)n1nnc2c1CCCN(Cc1cccs1)C2	3.043000000000002	0.8522593736409813	2.8572591152294944
CC(C)(C1CCCCC1)N1CCC(CCCO)(NC(=O)C(CS(=O)(=O)c2ccccc2)NC(=O)OCc2ccccc2)CC1	4.837500000000003	0.2904006895757654	3.5745038580419575
CC(C)(C=CCc1ccc(C(C)(N)C(N)=O)cc1)C(=O)NCc1ccncc1	2.1821	0.6095180738107185	3.2616594667308734
CC(C)(C=C[n+]1ccc(N2CCN(C(=O)C=Cc3ccc(Cl)cc3)CC2)cc1)C(=O)O	3.5710000000000024	0.5505728768437239	3.025053836228393
CC(C)(CC#N)c1ccc(-c2cc(C(F)(F)F)cc3nc(N4CCC(F)C4)ccc23)cc1	6.660080000000005	0.4251837031616264	3.274573197066376
CC(C)(CC(=O)N1CCC(N2CCC(Cc3ccccc3)CC2)C(c2ccccc2)C1)C(=O)O	4.826700000000004	0.6404746874828166	3.1871765807184413
CC(C)(CC(=O)NC1CC1c1ccccc1)c1ccccc1	4.026600000000003	0.885826013853686	2.7676055340513432
CC(C)(CC(=O)Nc1ccc(-n2cccc2-c2cccnc2)cc1)C(=O)Nc1ccccc1	5.5328000000000035	0.39814211955417633	2.402553596005408
CC(C)(CC(=O)Nc1ccc(F)c(C(=O)NCC(=O)O)c1)N1CCC2(CCCCC2)CC1	3.7936000000000023	0.5906628601915702	3.1496606646549656
CC(C)(CC(=O)O)NCc1nc(N2CCCC(O)(CO)C2)ccc1F	0.8872	0.5754178284077957	3.3846733116208885
CC(C)(CC(O)(C(=O)Nc1ccccc1)c1ccccc1)c1ccc(-c2ccccc2)cc1	6.547800000000007	0.3458563619585587	2.6129677600421743
CC(C)(CC(O)(CC1CC1)C(F)(F)F)N(Cc1ccc(F)cc1)C1CCN(C(=O)C2CCCC2)CC1	6.071100000000007	0.4085855474249882	3.498159481081961
CC(C)(CC(O)(CNC(=O)c1ccc(C2=NS(=O)(=O)c3ccccc32)cc1)c1ccccc1)c1ccccc1	5.211800000000005	0.3218937009392817	3.1784456203134948
CC(C)(CC(O)(Cc1cc2cc(-c3cn[nH]c3)ccc2[nH]1)C(F)(F)F)c1ccccc1	5.761800000000004	0.3662012358335739	3.2783844933546478
CC(C)(CC(O)(Cc1cc2cc(OCc3ccc(F)cc3)ccc2[nH]1)C(=O)NO)c1ccc(F)cc1	5.172000000000003	0.19071840568682807	3.203375488836583
CC(C)(CC(O)(Cc1cc2cc[nH]c(=N)c2[nH]1)C(F)(F)F)c1ccncc1	3.574270000000001	0.5468302174088053	3.801560841489188
CC(C)(CC(O)(Cn1cc(-c2ccc(F)cc2)nc1C(F)(F)F)c1ccccc1)c1cccc(F)c1	7.102800000000007	0.27494104621506177	3.255013718844199
CC(C)(CCC#N)N=C(O)c1cc(C2CC2)c(OCC2(C(F)(F)F)CCOC2)nc1F	4.832880000000004	0.26906090797635407	4.3206545767195585
CC(C)(CCC(Br)(Cc1ccccc1)c1cccc(Cl)c1)C(=O)NO	5.484700000000005	0.35088140209756896	3.2395155111093787
CC(C)(CCC(O)(Cc1cc2cc(Cl)ccc2s1)C(F)(F)F)c1ccc(F)c(F)c1	7.426800000000005	0.3775847955782008	3.414199325879771
CC(C)(CCCCCNC(=O)c1cnc(SCC(=O)O)nc1F)c1ccc(NS(C)(=O)=O)c(Cl)c1	4.085300000000002	0.14772890474583983	2.8701806214937804
CC(C)(CCCCOc1ccc(-c2ccccc2)cc1)C(=O)Nc1ccc(-c2ccccc2)cc1	8.234600000000007	0.24052868958603654	2.0347593116581066
CC(C)(CCCCc1ccc(S(C)(=O)=O)cc1)c1ccccc1	4.780700000000005	0.6846236877950861	1.908623667204603
CC(C)(CCCN1C(=O)c2ccccc2C1=O)c1ccccc1	4.040600000000003	0.78177709651045	1.9421658084767923
CC(C)(CCCN1CC=C(c2ccccc2)CC1)c1cccc(C(C)(O)c2ccccc2)n1	6.184500000000008	0.45399884272380736	3.153415209434888
CC(C)(CCc1cn(-c2ccc(F)cc2)c2ccccc12)C(=O)OC1CCS(=O)(=O)C1	4.458700000000005	0.5278832233843606	3.1445956339382013
CC(C)(CF)N=C(O)c1cccc(-c2cccc(CCN3CCOc4cc(O)c(OC(F)(F)F)cc4C3)n2)c1	5.842600000000005	0.20931998817859065	3.248940508538886
CC(C)(CF)OC(=O)N1CCN(C(=O)NC2CC(F)(F)CCN2C(=O)C(NC(=O)c2ccccc2)C(c2ccccc2)c2ccccc2)CC1	5.412800000000005	0.31157192398378997	3.9375846412207984
CC(C)(CF)Oc1ccc2c(c1)CN(Cc1nc(C(C)(C)C)no1)CC2	4.052300000000003	0.8039940090462083	2.8055641048482762
CC(C)(CN)C(=O)NCc1ccc(-c2ccc(C[n+]3ccc(NC4(C(=O)Nc5c(Cl)ccc(Cl)c5Cl)CC4)cc3Cl)cc2)cc1	7.4873000000000065	0.0747061933994421	3.2943180078276875
CC(C)(CN)C1CCC(N2CCN(CC3(c4ccc(Br)cc4)CCC(c4ccccc4)=NO3)CC2)CC1	6.020400000000007	0.44480483101075197	3.543444803461414
CC(C)(CN1C(=O)c2ccc(S(=O)(=O)Cc3ccccc3-c3ccc(CO)cc3)cc2C1=O)C(=O)NO	2.9474	0.23463387732388444	2.744934501180783
CC(C)(CN1CCC(C(N)=O)(c2ccc(-c3ccc(Cl)cc3)cc2)CC1)N(O)C#N	3.776780000000003	0.4162177524029412	2.8971309372794334
CC(C)(CN1CCC(n2c(=O)[nH]c3ccc(C(=O)N(C4CC4)C4CC4)cc32)CC1)c1ccccc1	4.711300000000004	0.5417068958010312	2.7280343425096074
CC(C)(CN1CCC2(CC1)C(=O)NCN2c1ccc(F)cc1)c1csc2ccccc12	4.746500000000004	0.6400613678778658	3.2974055644958273
CC(C)(CN1CCN(CC2CCCCC2)CC1)c1ccc(NS(C)(=O)=O)cc1Cl	4.187000000000003	0.6888717952540727	2.5105247505810535
CC(C)(CN=C(O)C1C=C(CCNCc2ccccc2)c2ccccc2N=C1O)c1ccccc1	6.402000000000006	0.1935017778360709	3.536530766610439
CC(C)(CN=C(O)c1nc(C#N)c2cc(Cl)ccc2c1Cl)c1ncc(C(F)(F)F)cc1Cl	6.762880000000003	0.3160918666351804	3.384279094810964
CC(C)(CNC(=O)CCCCC(=O)O)C(=O)NCCOCCc1cc2ccccc2[nH]1	2.6306000000000003	0.3428018480954289	2.6254411041329018
CC(C)(CNC(=O)CN(c1ccccc1)S(=O)(=O)c1ccccc1)c1ccc(OC2CCCCC2)cc1	5.687400000000006	0.3727961065511733	2.394748468567448
CC(C)(CNC(=O)c1cncnc1)c1ccc(OC2CCN(c3ccnc(OCC4CC4)c3)C2)cc1	4.025700000000003	0.4618766372046836	3.255399973282069
CC(C)(CNCC(=O)Nc1cnc2[nH]ccc2c1)c1cccc(-c2ccc(OC(F)(F)F)cc2)c1	5.634400000000004	0.30399681782282395	2.6699867900620546
CC(C)(CNCc1ccc2c(c1)CCCO2)C(=O)Nc1cccc(C#N)c1	3.637780000000002	0.8216954050436428	2.4921133744254345
CC(C)(CO)C(=O)N1CCC(c2ccc(C(O)=NCc3ccc4c(c3)CO4)cc2)(S(=O)(=O)c2ccccc2)CC1	4.393900000000004	0.31071545450909605	3.172127981962541
CC(C)(CO)C(=O)Nc1nnc(CCCCc2ccc(NC(=O)c3cccc(C#N)c3)cc2)s1	4.184480000000002	0.3758288120111885	2.52175849626917
CC(C)(CO)CNC(=O)C1CC(C(F)(F)F)N(Cc2cccc(C(=O)Nc3ccc4c(c3)CCC4CC(=O)O)c2)C1	4.330900000000002	0.3350357534239924	3.881541484852729
CC(C)(CO)CNC(=O)c1cccc(-c2nc3ccc(OCCCN4CCCCC4)cc3[nH]2)c1	4.233000000000003	0.3907326659036363	2.4814272462691704
CC(C)(CO)CNC(=O)c1ccccc1N1CCN(C(=O)C(Cc2ccc(Cl)cc2Cl)NC(=O)CCCN)CC1	2.8567	0.3003410753033257	3.0925445259192674
CC(C)(CO)N1CCN(C(=O)c2cc(-c3ccc(C#N)cc3)c(-c3ccc(C4CC4)cc3)[nH]2)CC1	4.6264800000000035	0.5527108236823854	2.7560525243277887
CC(C)(CO)N1CCN(C(CCN(CC2CC2)c2ccccc2)C(=O)O)CC1	2.1347999999999994	0.6390906360008921	3.1691591362920803
CC(C)(CO)N=C(O)C1CCCN(Cc2ccc(NC(=O)c3ccc(C(C)(C)C)cc3)c(F)c2)C1	5.314900000000005	0.36780957512535556	3.1336781914009944
CC(C)(CO)NC(=O)NS(=O)(=O)c1ccccc1-c1ccc(-c2ccc(S(C)(=O)=O)cc2)cc1	3.182900000000002	0.45502834298992956	2.3941979658721486
CC(C)(CO)NC(=O)c1ccc(NC(=O)N2Cc3cccnc3C2)cc1	2.13	0.7838505429255155	2.369048456797696
CC(C)(CO)NCc1nc(-c2ccccc2)ccc1F	2.7482000000000015	0.8809191419365819	2.2395254107760536
CC(C)(CO)NS(=O)(=O)c1ccccc1-c1ccc(-c2ccc3c(c2)CCN3)c(F)c1	4.1769000000000025	0.5374701751023545	2.5743838097031926
CC(C)(CO)Nc1nc(-c2ccccc2)cc2[nH]nc(C(=O)N3CCCCC3)c12	3.4338000000000015	0.6173503116857455	2.647198934496201
CC(C)(CO)Nc1nc(NC(=O)C(F)(F)F)cc(-c2cccc3snc(N)c23)n1	3.0191	0.49401168675234264	3.1644092253186944
CC(C)(CO)Nc1ncnc2sc3c(=O)n(-c4ccc(C#N)cc4)cnc3c12	2.4448800000000004	0.5476979900150986	2.8725917705633446
CC(C)(CO)S(=O)(=O)N(CC(=O)NO)Cc1ccccc1	0.0947000000000009	0.48823154211553516	2.5960829061464548
CC(C)(CO)c1ccc(NC(=O)C2COc3ccccc3C2)cc1	3.146300000000002	0.9077337711063503	2.6203218477600565
CC(C)(CO)c1ncc(-c2ccn(C(CO)c3ccccc3C(F)(F)F)c(=O)c2)cn1	3.1757000000000017	0.6235612880435141	3.4733036071009415
CC(C)(CO)n1cc(C(=O)c2ccc(N=C(O)Cc3cnc(Cl)cn3)c3ccccc23)c2cncnc21	4.817000000000004	0.18101275654190538	3.3538782633010147
CC(C)(CO)n1cc(C(=O)c2cncc(N=C(O)Cc3ccc(C(F)(F)F)cc3)c2)c2cnc(N)nc21	4.216400000000002	0.19139609429228616	3.270248075841417
CC(C)(CO)n1cc(C(=O)c2cncc(NC(=O)Cc3ccc(C#N)cc3)c2)c2cnccc21	3.442580000000002	0.41362363018758885	2.8431911885768617
CC(C)(CO)n1cc(C(=O)c2cncc(NC(=O)Cn3ccc(C#N)c3)c2)c2cncc(F)c21	2.8406800000000008	0.40863241374918546	3.3402866794675514
CC(C)(CO)n1cc(C(=O)c2cncc(NC(=O)c3ccc(C(F)(F)F)cc3)c2)c2cnccc21	4.660800000000003	0.38982341064410836	2.8051318264689478
CC(C)(COC(=O)N1CCC(NCCCCCCN=C(N)N)CC1)c1ccc(F)cc1	3.1277000000000017	0.2812836555128321	2.589979035167385
CC(C)(COC(=O)c1ccc2ccc(C=CC(=O)NO)cc2c1)CC(=O)O	3.0161000000000007	0.2984075337395954	2.522712864124925
CC(C)(COc1cc2c(c(-c3ccc(C(F)(F)F)cc3)c1)CCN=C(O)C2)c1ccccc1	6.784100000000006	0.4624587261501909	2.876807794777772
CC(C)(COc1ccc(-c2ccc3c(c2)CCn2c-3cc(OCC3COCCO3)nc2=O)cc1)C(=O)O	3.417200000000001	0.4951548905028228	3.421283760096385
CC(C)(COc1ccc(-c2ccc3n[nH]c(Cc4ccccc4)c3c2)cc1)C(=O)O	5.310300000000004	0.4407630496104481	2.361538254562877
CC(C)(COc1ccc(-n2cccn2)cc1)c1nc2ccc(F)cc2[nH]1	4.244300000000003	0.5855003800001202	2.5029956433098146
CC(C)(COc1ccc(F)nc1)c1nnc(-c2ccc(-c3noc(C4CCN(C5CC5)CC4)n3)c(Cl)c2)o1	5.672500000000006	0.2622234164126915	3.0935396366115935
CC(C)(COc1ccccc1Cl)C(=O)Nc1ccc2c(c1)C(c1ccc(F)cc1)(C(CCO)(C1CC1)C(F)(F)F)C(=O)N2	7.102100000000007	0.2115671314708082	4.047741203160658
CC(C)(Cc1cc(-n2cc(C(=O)O)ccc2=O)ccc1F)NCC(=O)c1ccccc1Cl	4.121800000000003	0.4976247428109556	2.6364134906476853
CC(C)(Cc1cc(C(=O)O)cc(-c2ccc(S(C)(=O)=O)cc2)c1)N1CCC(NS(=O)(=O)c2ccc(Cl)cc2)CC1	4.8727000000000045	0.3572626129804322	2.7184656130040654
CC(C)(Cc1cc(C(=O)O)cc(Cl)c1OC(F)(F)F)Nc1cccc2cccnc12	5.918200000000003	0.49965961951484716	2.750567466134063
CC(C)(Cc1cc(Cl)cc(Cl)c1)NCC(O)c1ccc(NS(C)(=O)=O)nc1	3.4042000000000012	0.5949188439136498	3.061549791450741
CC(C)(Cc1cc2cc(c1)-c1ncccc1N2)C(=O)O	3.4589000000000008	0.7632817315918127	3.5434619832450363
CC(C)(Cc1cc2ncnc(Nc3ccc(Br)cc3)c2cn1)C(=O)O	4.184200000000003	0.666929149465645	2.5495149724403774
CC(C)(Cc1ccc(-c2ccc(-c3cnco3)cc2)cc1)NCC(O)c1cccc(F)c1	5.792000000000006	0.3713522188136883	2.8826618032818505
CC(C)(Cc1ccc(-c2ccon2)cc1)c1ccc(C=Cc2ccncc2)cc1	6.427300000000006	0.3869191563216547	2.538029989394529
CC(C)(Cc1ccc(-c2csc(C(=O)O)c2)cc1)c1nc2ccccn2c1O	4.986900000000005	0.5018595940052074	2.8078180607288754
CC(C)(Cc1ccc(-n2ccnc2)cc1)NC(=O)C1C(C(=O)NC(CSCC(=O)O)Cc2ccccc2)C1(C)C	4.127100000000002	0.2888330276083395	3.891453403194433
CC(C)(Cc1ccc(C(=O)O)cc1)N(CC(=O)NO)S(=O)(=O)c1ccc(Cl)c(Cl)c1	3.2090000000000005	0.3980358284106718	2.6295740327381925
CC(C)(Cc1ccc(C(=O)Oc2ccc(C(=N)N)cc2F)s1)C(=O)Nc1ccc(C(=O)O)cn1	3.6910700000000007	0.16439717095578665	2.8274947400656956
CC(C)(Cc1ccc(C(=O)Oc2ccc(C(=N)N)cc2F)s1)C(O)=NN=C(N)N	2.1040700000000006	0.15070867300747026	3.1778856315803976
CC(C)(Cc1ccc(CCCC(=O)NO)cc1)n1ccnc1	2.689000000000001	0.6101258941593615	2.5691630594200063
CC(C)(Cc1ccc(COc2ccc(C(=O)O)cc2)cc1)C(=O)O	3.6171000000000015	0.8108217684502182	1.8861957410529548
CC(C)(Cc1ccc(N2CCc3cccc(Cl)c3C2=O)cc1)C(=O)N1CCCC1C(=O)NCc1ccc(Cl)cc1	6.072400000000006	0.37009140673638935	3.113385852065017
CC(C)(Cc1ccc(Oc2ccccc2)cc1)NCC(O)COc1cccc(OC(F)(F)F)c1Cl	6.381500000000005	0.31385740303095216	2.9394099123586077
CC(C)(Cc1ccc(S(=O)(=O)c2ccccc2)cc1)N(O)C(N)=O	2.6104	0.6404381704680122	2.450215525883509
CC(C)(Cc1ccccc1)NC(=O)C(=O)Nc1ccccc1	2.762600000000001	0.8523695439937543	1.8509585929187669
CC(C)(Cc1ccccc1)NCC(c1ccccc1)c1nc(-c2cccs2)c[nH]1	5.881000000000006	0.3869174325662921	3.153516770721126
CC(C)(Cc1ccccc1CCCc1ccccc1)C(=O)NO	3.9360000000000017	0.600942063774894	2.2193487670566743
CC(C)(Cc1nc2cc(C(N)=O)ccc2n1C1CC1)c1ncc(Br)cn1	3.5429000000000013	0.6920379031500478	2.8146929510021224
CC(C)(Cc1nc2cc(Cl)c(Cl)cc2[nH]1)N1CCC(Oc2ncccc2Cl)CC1	5.782600000000004	0.5316148104807181	2.9097157657988983
CC(C)(Cc1nc2cc(OCc3ccc4ccccc4n3)ccc2n1Cc1ccc(C(=O)O)c(Cl)c1)c1ccccc1	8.083700000000006	0.1884540760002164	2.6581968866998835
CC(C)(Cn1cc(-c2ccn3c(-c4cccc(NC(=O)NCC(F)(F)F)c4)cnc3c2)cn1)C(=O)O	4.659400000000002	0.341667011505835	2.9601778786940702
CC(C)(F)C(CO)NC1CCC2(CC1)C(=O)NCN2c1nc(-c2ccc(F)cc2)cs1	3.222900000000001	0.6300650685000146	4.064258917059151
CC(C)(F)C(F)CN(C(=O)Nc1ccc(Oc2ccccc2)cc1)c1ccc(C#Cc2ccccc2)cc1	8.003400000000006	0.2559974950672298	3.0796524464159205
CC(C)(F)CC(NC(c1ccc(Cl)cc1)c1ccc(Cl)c(Cl)c1)c1cccnc1	7.600300000000005	0.39980508387721325	3.200458453697168
CC(C)(F)CCOc1ccncc1NC(=O)c1ncc(C#N)cn1	2.5125800000000007	0.8736213260137682	2.8502105307408794
CC(C)(F)NC(=O)C1CCCCC1C1CCCc2ccccc2N1	4.431600000000004	0.8039761109930887	3.6538321584984192
CC(C)(F)OCC1OC1c1ccccc1C(O)=NOCCCc1ccccc1	4.717700000000004	0.21067792901802548	3.588538512736042
CC(C)(F)c1ccc(Cc2cc(C3OC(CO)C(O)C(O)C3O)c3c(c2Cl)CCC3)cn1	2.5340000000000007	0.5408638296198861	4.233218193976088
CC(C)(F)c1nc(Cc2ccc(O)cc2)n(CC(=O)NC(CCCCCN)B2OC3CC4CC(C4(C)C)C3(C)O2)n1	4.050500000000003	0.26029495984035306	5.327115040345614
CC(C)(N)C(=O)NC(COCc1ccccc1)C(=O)N1CCC(O)(c2ccc(Cl)cc2)CC1	2.5889000000000015	0.5462274423476875	2.9450258888927294
CC(C)(N)C(=O)NC(Cc1c[nH]c2ccccc12)c1nnc(SCC(F)F)n1Cc1ccc(F)cc1	4.441300000000003	0.2706456844342932	3.2419445672828884
CC(C)(N)C(=O)NC(Cc1ccc(Cl)cc1)C(=O)N1CCCC1C(=O)NC(Cc1ccccc1)C(=O)NC(CC1CCCCC1)C(O)C(O)=NCC1CC1	4.0057000000000045	0.1038226474325447	4.4255039864867465
CC(C)(N)CC(=O)N1CCCCC1C#N	1.0184799999999996	0.7377312858311768	3.0409400358771226
CC(C)(N=C(N)N)c1cccc(C(F)(F)F)c1	2.2138999999999998	0.6194287834167735	2.629786861560836
CC(C)(N=C(O)C1CCCCC1)C(c1ccc(Cl)c(Cl)c1)c1ccccc1Cl	8.094100000000006	0.3709875869184413	3.2140490771204835
CC(C)(N=C(O)c1cnc(N2CC(F)(F)C2)c(OCC2CCOCC2)n1)c1ccccc1OC(F)(F)F	4.875800000000004	0.2958270072379229	3.481549885796168
CC(C)(NC(=O)C1CCCN1C(=O)C(Cc1ccccc1)NC(=O)OCc1ccccc1)c1ccc(NS(C)(=O)=O)cc1	3.9381000000000013	0.30289684832826286	3.240120456880745
CC(C)(NC(=O)C1Cc2ccc(O)cc2CN1)C(=O)NC(CC(=O)O)C(=O)N1CCCOCC1	-0.4902999999999973	0.3528056438523857	3.5793137953572796
CC(C)(NC(=O)N1CC2C=CC(C2)C1)c1ccc(Cl)cc1	3.792600000000003	0.8283577018991263	4.158111084610217
CC(C)(NC(=O)Nc1ccccc1)C(=O)NC(CSCC(=O)NC1CCCCC1)C(=O)O	2.338199999999999	0.3604869137764615	2.8752081149574735
CC(C)(NC(=O)c1c(Cl)ccc2c1CCCC2=Cc1ccc(CC(F)(F)F)cc1)c1ccc(Cl)cc1	8.640200000000002	0.3502341900201922	2.808634494078687
CC(C)(NC(=O)c1cc2ccccc2[nH]1)c1ccc(F)cc1	3.972100000000002	0.7543663188892801	2.1088454415540028
CC(C)(NC(=O)c1ccc(C(=O)N2CCC(N3CCOCC3)CC2)c(NC(=O)Nc2c(Cl)cncc2Cl)c1)c1cccc(Cl)c1	6.287700000000005	0.2717615771780728	2.931871856888863
CC(C)(NC(=O)c1ccc(C2CC2)c(-c2ccc(C(F)(F)F)cn2)n1)c1ccccc1	5.704900000000005	0.570127245908983	2.5897139003823604
CC(C)(NC(=O)c1ccc(C2CC2)c(OCC2CC2)n1)C(=N)O	2.7914700000000003	0.5320768756386421	2.8776236439415754
CC(C)(NC(=O)c1ccc2c(c1)-c1ncccc1CC2)c1ccccc1	4.512300000000003	0.7606488702747988	2.2718497971559675
CC(C)(NC(=O)c1ccc2c(c1)CCCC2=Cc1ccc(-c2ccccn2)cc1)c1ccc(Cl)[nH]1	7.272100000000007	0.31456118620012213	2.888816880763434
CC(C)(NC(=O)c1ccc2c(c1)[nH]c1ccccc12)C(=O)Nc1ccc2c(c1)CC13CCC(CC2C1)N3	5.392500000000004	0.30802907312123695	5.253638107987159
CC(C)(NC(=O)c1ccc2ccccc2n1)c1nccs1	3.3564000000000016	0.8062444185781452	2.4138851588937076
CC(C)(NC(=O)c1cccc(-n2cc(NC(=O)c3ccncc3)nn2)c1)c1ccccc1	3.5797000000000017	0.49069320377170805	2.492995521660152
CC(C)(NC(=O)c1cnc(N2CC(F)(F)C2)cn1)c1ccnc(-c2ccc(Cl)c(F)c2)n1	3.8465000000000025	0.6198320374712091	3.024091637500833
CC(C)(NCC(=O)N1CCCC1C#N)C(=O)Nc1cncc(Cl)c1	1.5562799999999997	0.8401135170035314	3.2065141965876993
CC(C)(NCC(NC(=O)c1ccc(N(Cc2ccccc2)C(=O)c2cccs2)cc1)C(=O)O)c1ccccc1	5.303000000000004	0.2392970629421197	2.950231067298942
CC(C)(NCC(O)c1ccccc1Cl)C(=O)Nc1nnc(CCCCc2ccc(N3CCCC3=O)nn2)s1	3.714000000000003	0.2869473363834007	3.457028781395925
CC(C)(NCC(c1ccc(Cl)c(Cl)c1)c1ccc2c(c1)OCCO2)C(=O)O	4.349300000000003	0.7414209266436216	2.9431699558343034
CC(C)(NS(=O)(=O)c1ccc(-c2nc3cc(Cl)nc(Cl)c3o2)cc1)C(=O)O	3.3381000000000007	0.5955237828296809	2.739198248455514
CC(C)(NS(=O)(=O)c1ccc(Cl)cc1)c1ccc(-c2ccccc2)cc1	5.220600000000005	0.6539284540124897	1.9303567813498574
CC(C)(NS(=O)(=O)c1cccc(-c2cccc3cnccc23)c1)C(=O)Nc1ccc(Cl)cc1	5.250800000000004	0.39499648479781096	2.358723427532116
CC(C)(Nc1ncnc2c1c(-c1ccccc1)cn2C1CCOC1)C(=O)NCC(F)(F)F	3.928700000000002	0.598630552310553	3.338223274853757
CC(C)(O)C#Cc1ccc2c(c1)CCn1c-2cc(OCC2COC(c3ccncc3)O2)nc1=O	2.476800000000001	0.5990844472094687	3.931773473369237
CC(C)(O)C#Cc1ccc2c(c1)CCn1c-2nnc1-c1cc(OC(F)(F)F)ccc1OC(F)F	4.790600000000003	0.43061658714336376	3.045488621064588
CC(C)(O)C#Cc1cncc(-c2cnc3c(c2)CCCN3C(=N)O)c1	2.5113700000000003	0.422591505337568	3.1315202471656534
CC(C)(O)C#Cc1csc2c(NCc3cccnc3)ncnc12	2.8208	0.7250246569862692	2.9392901226241825
CC(C)(O)C(=O)N1CCC(Nc2ncc(C(O)=NO)cn2)(c2ccccc2)CC1	1.871099999999999	0.2611799693140716	3.096025605281911
CC(C)(O)C(=O)N1CCCC=C1c1csc(-n2nc(C(=O)O)c3c(C(F)(F)F)cc(C(F)(F)F)cc32)c1	5.557000000000003	0.4175332971356202	3.6246500914728443
CC(C)(O)C(=O)NC(CCCN=C(S)Nc1ccc(F)cc1)c1ccc(F)cc1	4.071100000000002	0.2246956902556601	3.10760933859443
CC(C)(O)C(=O)NC(Cc1ccc2ccccc2c1)C(=O)NCc1cccnc1	2.3494	0.5765720370475718	2.6496218385944292
CC(C)(O)C(=O)NC(Cc1ccccc1)Cc1ccccc1	2.727500000000001	0.8610868744128327	1.9519796847301816
CC(C)(O)C(=O)NC(Cc1ccncc1)C(=O)N1CCN(c2ccc(C#N)cc2Cl)CC1	1.7536799999999995	0.6863835800793939	2.9756705177232465
CC(C)(O)C(=O)NC1CCC(CCN2C(=O)C(Cc3ccccc3)CCCS2(=O)=O)CC1	2.6335000000000006	0.6456274996087811	3.3374394027707845
CC(C)(O)C(=O)NCCOCc1c[nH]c2ccccc12	1.5715999999999992	0.7011114131874344	2.3364385975892397
CC(C)(O)C(=O)Nc1ccc(Cl)c(-c2ccc(S(C)(=O)=O)c(F)c2)c1F	3.398100000000002	0.8191288254778567	2.555871118422937
CC(C)(O)C(=O)Nc1ccc2c(C(C)(C)C)c(-c3cccc4cccnc34)cnc2c1	5.4569000000000045	0.46780416678443015	2.6597255282893375
CC(C)(O)C(=O)Nc1nc2ccc(C(=O)Nc3ccc(C(=O)O)cc3F)cc2s1	3.095300000000001	0.5049687921463306	2.3057671610538453
CC(C)(O)C(C)(C)c1nnco1	1.1181	0.7220845923983245	3.5662080626485313
CC(C)(O)C(CO)CNC(=O)c1ccc(N2CCC(NS(=O)(=O)c3ccc(F)cc3F)C2=O)cc1	1.1578	0.39901048034450576	3.4582751523201978
CC(C)(O)C(F)(F)CN=C(O)c1cnc(-n2ncc3cc(C#N)cnc32)cc1NC1CC1	2.9722800000000014	0.3792391504535012	3.424490938200133
CC(C)(O)C(F)(F)CN=C(O)c1cnc(C2CC2)cn1	2.0648	0.6409192502984896	3.368535243867491
CC(C)(O)C(F)CN=C(O)C1CC1n1cc(C(F)(F)F)c(=Nc2ccc(Br)cc2)[nH]1	4.456400000000004	0.315612499857746	4.837668208764943
CC(C)(O)C(F)CN=C(O)c1ccc(C#N)c(N2CCC(F)(F)C2)c1F	2.956380000000001	0.4724983783677106	4.071162660717468
CC(C)(O)C(F)CN=C(O)c1cnc(-n2ccc3cc(C#N)cnc32)cc1NC(O)=NC1CC1	3.1940800000000005	0.30878041026921044	4.166725407204896
CC(C)(O)C(F)CN=C(O)c1cnc(-n2cnc3c2CCCN3C(=N)O)cc1N	1.5084699999999998	0.37256302052738083	4.268848031388979
CC(C)(O)C(F)CN=C(O)c1cnc(-n2cnc3cc(C#N)cnc32)cc1NC1CC1	2.6750800000000012	0.3930371270236828	3.888780656453778
CC(C)(O)C(F)CN=C(O)c1cnc(-n2ncc3cc(C#N)cnc32)cc1NC(O)=Nc1cccc(Cl)c1Cl	5.065180000000003	0.17647362507304545	4.139392744360619
CC(C)(O)C(F)CN=C(O)c1cnc(-n2ncc3cc(C#N)cnc32)cc1NC1CCC(N(CC(=O)O)C(C)(C)C)C1	3.6188800000000017	0.20489006130283435	4.697820114693552
CC(C)(O)C(F)CN=C(O)c1cnc(-n2ncc3cc(C#N)cnc32)cc1NC1CCOC1	2.3015800000000004	0.36547361222064473	4.206199010990109
CC(C)(O)C(F)CN=C(O)c1cnc(-n2ncc3cc(C#N)cnc32)cc1Nc1cnn(CC(F)F)c1	3.3059800000000017	0.22790406227784785	4.106097028235096
CC(C)(O)C(F)CN=C(O)c1cnc(-n2ncc3cnc(C4CC4)cc32)cc1Nc1cnn(CCF)c1	4.0161000000000024	0.21730742235600015	4.130291139799411
CC(C)(O)C(F)CN=C(O)c1cnn(-c2cccc(F)n2)c1	1.8199999999999998	0.5011297503167681	3.7352656588753463
CC(C)(O)C(F)CN=C(O)c1cnn(-c2ccccc2)c1	2.2859	0.6556139574817978	3.306461545462933
CC(C)(O)C(F)CNC(=O)Nc1ccc(-c2nc(N3CCOCC3)nc(N3CC4CC4C3)n2)cn1	1.4568	0.532641712930102	3.978890973858814
CC(C)(O)C(N)Cc1cc2cc[nH]c(=O)c2n1C1CCCC1	2.0853999999999995	0.8083173557382788	3.5715732124692936
CC(C)(O)C(NC(O)=Nc1cc2[nH][nH]c(=NC(=O)c3ccccc3Cl)c2cn1)c1ccccc1	3.932800000000001	0.2182885379138638	3.8894610864192973
CC(C)(O)C(NC(O)=Nc1cc2[nH]nc(N3CC4CC3CO4)c2cn1)c1ccc(F)cc1	2.7218	0.355787904384587	5.119566713677433
CC(C)(O)C(O)C(=O)NC(Cc1ccc(Cl)cc1Cl)C(=O)N1CCC2(CC1)OCCO2	1.518	0.576100308857019	3.963025887391516
CC(C)(O)C1C(=O)Nc2ccc(-c3cc(Cl)cc(Cl)c3)cc21	4.467000000000002	0.8502094369049402	3.0408787357984233
CC(C)(O)CC(=O)N1CCCC(C(=O)Nc2ccccn2)(c2ccccc2)CC1	3.1316000000000015	0.8148458256043443	2.880222776680734
CC(C)(O)CC(N)CN(C(=O)c1ccc(N2CC(F)(F)C2)c(OCC2CC2)n1)c1ccc2cc(C(F)(F)F)ccc2c1	5.632800000000005	0.29666553971283827	3.8206657253443392
CC(C)(O)CC(c1ccc(O)cc1)c1ccc(Cl)cc1	4.338500000000003	0.8792597693724047	2.5570683768003075
CC(C)(O)CCC(C(=O)NC(CO)C(=O)N1CCC(NC(=O)c2ccc(-c3ccccc3)cc2)C1)c1cncs1	2.9528000000000016	0.28324467065986836	3.766753865121884
CC(C)(O)CCCNc1nc(-c2ccncc2Cl)cc2ncn(C3CC(N4CCCC4)C3)c(=O)c12	4.269200000000003	0.4493754588606664	3.0502371397124053
CC(C)(O)CCN1CCC(c2nc3c(Cl)cc(Cl)cc3[nH]2)CC1	4.210100000000003	0.8628984400270477	2.60316188835845
CC(C)(O)CCNCC=Cc1ccccc1Oc1cccc(OCCCNCCCCCCCN2CCOCC2)c1	5.883900000000007	0.16263266136958868	2.8310908025102677
CC(C)(O)CCn1c2c(cc(NS(=O)(=O)c3ccccc3Cl)c1=O)CCN2	2.4314999999999998	0.6773738064808721	2.9408423859544452
CC(C)(O)CCn1cc(-c2ccc(CC3CCC(N=C(O)CO)CC3)c(F)c2)cn1	3.900300000000003	0.44875883255800436	3.147383922848082
CC(C)(O)CN1CCC2(CC1)CN(c1ccccc1N=c1[nH]c(C(C)(C)O)ccc1Cl)c1ccccc12	5.384100000000006	0.42174563152660755	3.844397352817162
CC(C)(O)CNC(=O)c1ccc(-c2cc(N)nc(N)c2C#N)cc1	1.2853800000000002	0.6678361738003984	2.435449135350966
CC(C)(O)CNC(=O)c1ccc(C(=O)NC(=N)NCC(=O)C(F)(F)F)cc1	0.5728699999999998	0.3592346770184934	2.7590037516538395
CC(C)(O)CNC(=O)c1ccccc1NCc1ccc(C(F)(F)F)cc1	3.8182000000000027	0.7284195637046655	2.086333931500498
CC(C)(O)CNC1=NC(C(F)(F)F)=CC12SC(C(=O)O)CC2(C)C	2.5603000000000007	0.7151842086908947	5.146832302039828
CC(C)(O)CNCc1cc2c(cc1OC(F)(F)F)C(C1CC1)CCN2CCc1cccc(F)c1	5.531200000000005	0.4634485449491004	3.315340137155795
CC(C)(O)CNc1ccc(-c2nc3ccc(C4(c5ccc(Cl)cc5)CC4)nc3o2)cn1	5.200900000000004	0.43353029235075224	2.9384405917142864
CC(C)(O)COc1ccc(-c2nc(-c3cccc4c3-c3ccccc3C4(O)C(F)(F)F)no2)cc1F	5.471000000000005	0.35350076895369564	3.310968795767276
CC(C)(O)CS(=O)(=O)c1ccc(-c2ccccc2-c2ccc(-c3ccccc3CN3CCCCC3)cc2)cc1	7.218100000000009	0.2568704896573631	2.42354402325811
CC(C)(O)CS(=O)(=O)c1ccc(Nc2nc(Nc3ccc4c(c3)CNCC4)ncc2C(F)(F)F)cc1	4.172900000000002	0.3661954458374954	2.9264486479248397
CC(C)(O)Cc1ccc(NC(=O)Nc2ccccc2S(C)(=O)=O)cc1C#N	2.9191800000000017	0.7286215195458797	2.4677339702679486
CC(C)(O)Cc1cccc(OC2CCN(c3cc(OC4CC5(CC5)C4)ncn3)C2)c1	3.7691000000000026	0.7508789105140957	3.81181972208822
CC(C)(O)Cn1cc(-c2ccc(-c3c(C=Cc4ccc5c(Cl)cn(Cl)c5c4)cn4ccccc34)cc2)cn1	8.021100000000006	0.23217627806887053	3.282166171544552
CC(C)(O)Cn1ncc2c(N3CCN(Cc4ccc(NC5CCCCC5)nc4)CC3)cc(O)cc21	3.9746000000000032	0.47333674204994136	2.850951077260005
CC(C)(O)c1cc(Nc2cc[n+]([O-])c(Nc3ccc(C#N)c(C(F)(F)F)c3)n2)ncc1C(F)(F)F	4.733880000000002	0.2641641482501634	3.443136157715678
CC(C)(O)c1ccc(-c2ccc(S(C)(=O)=O)cc2)nc1	2.3795	0.9424925701349358	2.0726414364170793
CC(C)(O)c1ccc(-c2cnc(N)c(C(=O)NC(=O)Cc3ccccn3)n2)nc1	1.2422999999999997	0.5881808156927895	2.6905469728032756
CC(C)(O)c1ccc(-c2ncnc(N)c2C#N)cc1Cl	2.47828	0.8847834227451904	2.6365157953914373
CC(C)(O)c1ccc(CC(=O)O)cc1C#CC1CCCCC1	3.472900000000002	0.840349731024151	2.740367493378434
CC(C)(O)c1ccc(S(=O)(=O)Oc2ccc(C(=N)N)cc2)cc1	1.96577	0.43932223812929283	2.1983916340160174
CC(C)(O)c1cccc(CNc2ncnc3ccsc23)c1	3.530800000000002	0.7735100514752434	2.382509774278324
CC(C)(O)c1cccc2nc(NC(=O)C3CCC(C(Cc4ccccc4Br)N4C5CCC4CC5)C3)sc12	6.879100000000006	0.31895435139528766	4.713933677173301
CC(C)(O)c1ccccc1N1CCN(Cc2cc3cc(Cl)ccc3[nH]2)CC1	4.370900000000003	0.702520615477641	2.3640472405593016
CC(C)(O)c1cn(-c2ccc(-c3ccccc3-c3nc(C(N)=O)c[nH]3)cc2)cn1	3.2557	0.48809435498425674	2.897948223585015
CC(C)(O)c1csc2cc(NC(=O)c3ccc(CNC4CC4)c(C(F)(F)F)c3)ncc12	5.046800000000004	0.4926068361213635	2.865979540706471
CC(C)(O)c1ncc(C(=O)Nc2cc(Cl)cc(OC3CCN(C(=O)Nc4ccc(F)c(C(F)(F)F)c4)CC3)c2)cn1	5.842900000000004	0.30825177815475785	2.902079522728105
[truncated: 23,346 more rows]
