# Supplementary material for: MTMol-GPT: De novo multi-target molecular generation with transformer-based generative adversarial imitation learning
Source: PLoS Comput Biol. 2024 Jun 26;20(6):e1012229. doi: 10.1371/journal.pcbi.1012229 (PMC11233020; doi:10.1371/journal.pcbi.1012229)
Supplement: S1 Data — All datasets for each figure and table are structured in the supporting_data.zip file. (ZIP) [file pcbi.1012229.s002.zip › data/figS1-S11/S_figureS2-S5/results/sm_results/finetune_gail_num30000_e30_prop.csv]

smiles	logps	qed	SA
Brc1c(OCCNCCCCCNc2c3c(nc4ccccc24)CCCC3)ccc2c1OCC2	6.061800000000005	0.2988107945302308	2.747849180770313
Brc1c[nH]c2cccc(OCCN3CCN(c4nccs4)CC3)c12	3.587900000000002	0.7023775397760239	2.532879824575067
Brc1ccc(-c2ccccc2)cc1N1CCN(CCc2ccccc2)CC1	5.4808000000000066	0.5383688153956446	1.8736442310687913
Brc1ccc(-n2cc3c(OCCN4CCN(c5ccccc5)CC4)ccnc3n2)cc1	4.384000000000003	0.41174567458063305	2.3808590547729658
Brc1ccc(C2=CCN(CCCc3c[nH]c4ccccc34)CC2)cc1	5.652300000000005	0.5913875216959246	2.2317208827462895
Brc1ccc(C=C2CCc3ccccc3C2)cc1	5.021400000000004	0.6932014997777187	2.1820789963837868
Brc1ccc(N2CCN(CCOc3cccc(C4CCNC4)c3)CC2)cc1	3.727000000000002	0.7562449882667084	2.607959417372765
Brc1ccc(OC2CCNC2)cc1	2.1898	0.8577913035988325	2.470079258175149
Brc1ccc(Sc2ccccc2N2CCNCC2)cc1	4.009900000000003	0.9014563791151747	2.13829389187123
Brc1ccc2c(c1)C(CNCc1ccccc1)Oc1ccccc1-2	5.339400000000004	0.6598683990650589	2.5683577600664727
Brc1ccc2c(c1)CCCC2NCCCCN1CCCCC1	4.6822000000000035	0.7365436775088487	2.60334027425996
Brc1cccc(CNCCC2CCCN2CCc2ccc3c(c2)CN(Cc2ccccc2)C3)c1	6.151700000000006	0.3249563218153494	2.843671825185483
Brc1cccc(CNCCOc2ccc3[nH]c4c(c3c2)CCNC4)c1	3.7447000000000017	0.5528322832816553	2.442270362995769
Brc1cccc(N2CCN(CCCCc3c[nH]c4ccccc34)CC2)c1	5.075300000000004	0.571080633719082	2.035074644308816
Brc1cccc(N2CCN(CCCN3CCOc4ccccc43)CC2)c1	3.8602000000000025	0.7370315233517034	2.1519379809721517
Brc1cccc(N2CCN(CCCNc3ccccc3)CC2)c1	4.073300000000002	0.7693056318436211	1.8275354743312988
Brc1cccc(N2CCN(Cc3ccccc3)CC2)c1	3.771300000000002	0.844717109508517	1.6016639049090386
Brc1cccc(N2CCNCC2)c1	1.8586999999999996	0.8068328765146808	1.9128211265270458
Brc1cccc(Nc2ccccc2CN2CCNCC2)c1	3.5979000000000028	0.885917626801535	2.0022034219210028
Brc1cccc(OCCCNCCCOc2ccc3ccccc3c2)c1	5.429900000000004	0.4490347199047989	1.936784934019105
Brc1cccc(OCCN2CCCCC2)c1	3.3138000000000023	0.8407057257271913	1.7083920105365475
Brc1cccc(Oc2ccccc2C2CNCCO2)c1	3.902300000000003	0.9234037809053023	2.6767818389313955
Brc1cccc(Oc2ccccc2N2CCNCC2)c1	3.6510000000000025	0.9279297056356602	1.9718983247265083
Brc1cccc2[nH]cc(CCCCN3CCN(c4ccccn4)CC3)c12	4.470300000000003	0.606011978628759	2.30313977917395
Brc1cccc2c1CC(N1CCCC(c3ccccc3)C1)CC2	5.186000000000004	0.703627148715384	2.991042958241783
Brc1cccc2c1NCCC2	2.807200000000001	0.696689004201066	2.4329301439895374
Brc1cccc2c1OCC(CN1CCN(c3cccc4cc[nH]c34)CC1)O2	3.892400000000002	0.6875150478107349	3.100877301988149
Brc1cccc2c1OCC2=CNC1CCc2cccc(c2)O1	4.123300000000003	0.8760623137394437	4.6289235500256485
Brc1cccc2cc(CN3CCN(c4cccc(CN5CCCC5)c4)CC3)[nH]c12	4.848400000000003	0.5983548276557119	2.3524112542582554
Brc1cccc2nc(NCCCCCN3CCN(c4ccc5c(c4)OCO5)CC3)ccc12	5.130400000000004	0.43583882040030486	2.4152179367279203
Brc1cccc2sc(C3CCNCC3)cc12	4.1308000000000025	0.834030181589738	2.5833540399964505
Brc1ccccc1N1CCN(CCCNc2ncccn2)CC1	2.8633000000000006	0.7859325934706058	2.114892035417272
Brc1ccccc1N1CCN(Cc2ccccc2)CC1	3.771300000000002	0.844717109508517	1.6219919361997803
Brc1ccccc1N1CCNCC1	1.8586999999999996	0.8068328765146808	1.9443830698468823
Brc1ccccc1OCCNCCCN1CCc2ccccc2C1	3.8659000000000026	0.694213881880825	2.0588421214331394
Brc1ccccc1Oc1cccc(COc2ccccc2)c1	5.820400000000004	0.5741016544095158	1.6416918778968146
Brc1ccccc1Oc1cccc(N2CCNCC2)c1	3.6510000000000016	0.9279297056356602	1.9685494329403301
Brc1cnc2[nH]cc(CCCN3CCN(c4ccccc4)CC3)c2c1	4.080200000000002	0.7024063373042059	2.18842171434712
Brc1cnc2c(c1)CC(CN1CCCCC1)CO2	2.881100000000001	0.8396370605013872	3.1842084823974854
C#CC(O)=NC1CCc2cccn21	1.5226	0.3909999675107246	4.614125357310721
C#CC1(C(=O)NC#Cc2ccc(F)cc2)CCC1	2.0544000000000002	0.5914806371764676	3.1709280413765306
C#CC1=CCC(=O)C2CCC(C)C(O)(CCC)C2O1	2.4388000000000005	0.7774807849332739	4.925023091540071
C#CC1CC(=O)CCN1CCCN1CCN(c2cccc(C(F)(F)F)c2)CC1	2.8842000000000017	0.7191755374693889	3.1557468375878637
C#CC1CCCC(N2CCC(c3c[nH]c4ccc(F)cc34)CC2)CC1	5.068500000000005	0.5982739361758502	3.3669441009834244
C#CC1CN(C(=O)C(Cc2ccc(C(F)(F)F)cc2)NC)CCN1C(=O)c1cccnc1OCC(F)(F)F	3.158400000000002	0.43012180214955276	3.708357852119966
C#CC1OC2OC(N3CCNC3=O)CCCC2C(O)C1O	-0.7656999999999992	0.5530405647817047	4.842842731899107
C#CCCCN1CCN(c2cccc3c2OCCO3)CC1	1.9931999999999999	0.6241452272539393	2.420759253186512
C#CCCN(C)C(=O)C1COc2ccccc2C1	1.7194	0.75648999307199	2.9348180444225864
C#CCCN1CCCC2c3c(cccc3OC)CCc3cc(OC)c(OC)cc3C21	4.755000000000005	0.6716543602152966	3.4262628541210507
C#CCN(C)C(=O)C1Cc2cccc3c2CN1CC3	1.0609999999999997	0.7368777268833915	4.256741136081531
C#CCN(C)C(=O)c1ccc(OC)c(OCc2ccccc2)c1C(=O)NCC1CCCC1	3.8994000000000026	0.6081034910630628	2.5336271692767482
C#CCN(C)C(=O)c1ccc2[nH]cc(Cc3ccccc3)c2c1	3.4639000000000015	0.7361146718110042	2.272048164582225
C#CCN(C)C1C=C(c2cn(-c3ccc(F)cc3)c3ccc(F)cc23)CC1	5.019500000000003	0.5918375256328017	3.3844604013887487
C#CCN(C)C1CCCc2c(-c3ccc(Cl)cc3)ccnc21	4.344400000000004	0.7837921144216592	3.1454418127215
C#CCN(C)C1CCc2ccc(O)cc2C1c1ccccc1	3.403900000000002	0.876141546976657	3.3248868527326625
C#CCN(C)C1CCc2nc(N3CCN(C(C)C)CC3)c(NC(C)C)cc2C1	2.8546000000000005	0.7643939913663316	3.5068561777121996
C#CCN(C)CC1CCOc2c(C)cccc21	2.42612	0.7380750927187247	3.2640042681445305
C#CCN(C)CC=CCOC(=O)CCc1cn(-c2ccccc2)c2cc(Cl)ccc12	4.880900000000005	0.2808680324543625	2.8146858395360432
C#CCN(C)CCCc1cc(N)c2c(ccc3c2c(=O)n(C)c(=O)n3C)c1	1.4702	0.4227104367111173	2.907609745621805
C#CCN(C)CCN(C)S(=O)(=O)c1ccccc1	0.8720999999999994	0.7174967355886899	2.346676336509967
C#CCN(C)CCN1CCN(c2cccc3nc(C)c(-c4ccccc4)cc23)CC1	3.8972200000000026	0.5875802736246174	2.456176420006095
C#CCN(C)c1cccc(C(=O)NCCN2CCN(c3cccc(C(F)(F)F)c3)CC2)c1	3.326800000000002	0.665426909320791	2.474244819319013
C#CCN(C=O)CCc1ccc(C#Cc2ccc(COc3ccccc3Cl)cn2)cc1	4.347900000000004	0.3954922754147472	2.8284483189870127
C#CCN(CC#N)C1CCc2cccc(OC)c2C1C	2.572280000000001	0.6217958652036017	3.755515829398883
C#CCN(CC=C)C1CCc2ccc(O)cc2C1CC	3.3218000000000023	0.6545209799892481	3.830406214014266
C#CCN(CC=C)C1COc2c(O)cccc2C1	1.8169	0.6464873506489669	3.4900841077710023
C#CCN(CCC)C1CSc2ccccc21	3.178600000000002	0.7322151367307537	3.3472565629900988
C#CCN(CCC1CCC1)C1CCc2ccc(OC)c(OC)c2C1	3.6865000000000023	0.7130974629245589	3.168034969932001
C#CCN(CCN1C2CCC1CC(c1c[nH]c3ccc(F)cc13)C2)C1COc2ccc(O)cc2C1	4.661900000000005	0.5115109025512987	4.701936964556627
C#CCN(CCN1CCN(c2ccc3cc(N(C)C)ncc3n2)CC1)C(=O)C1CCCC1	2.4698	0.6243381036834944	2.8530135818608215
C#CCN(Cc1ccc2nc(C)[nH]c(=O)c2c1)c1ccc(C(=O)NCCC(=O)N2CCC(N(C)C)CC2)cc1	2.543820000000001	0.4141973303714825	2.8604270627186494
C#CCN(Cc1ccc2nc(C)n(C)c(=O)c2c1)c1ccc(C)n1C	2.528640000000001	0.6887731370023726	2.9780305003906893
C#CCN(Cc1cccc2nc(C)oc12)c1ncc(C(F)(F)F)cn1	3.5848200000000023	0.6760042016224334	3.0737442032096105
C#CCN1CCC(C(=O)N(C)C)(c2ccc(Cl)c(Cl)c2)CC1	3.0484000000000018	0.7905693280223396	2.7115341264175274
C#CCN1CCC(C)(c2ccc(OC)c(OC)c2)CC1	2.690500000000001	0.7873392747204373	2.513822663523305
C#CCN1CCC(N(C)CCOc2cc(C)c3ncn(C)c3c2)CC1	2.2899199999999995	0.7557450760762431	2.760265970737855
C#CCN1CCC2c3c(ccc(O)c3C)CCCC21	2.8280200000000013	0.7800298235653609	3.6076911936491785
C#CCN1CCCC1CNC(=O)c1c(Cl)cccc1Cl	2.820800000000001	0.8673674485619796	2.8488076025745332
C#CCN1CCN(Cc2cn(-c3ccc(F)cc3)c3ccc(Cl)cc23)CC1	4.1738000000000035	0.6281675706553298	2.3954372044415724
C#CCN1CCN(c2ccc3[nH]cc(C)c3c2)CC1	2.2315200000000006	0.8291991890467959	2.3770836288392037
C#CCN1CCN(c2cccc3nc(Nc4ccccc4C(=O)NCCNC(=N)N)n(C)c23)CC1	1.2849700000000013	0.14435821578667357	2.811964832020097
C#CCN1CCN(c2nc3cc(C(N)=O)ccc3[nH]2)CC1	0.4169999999999994	0.8001605604763655	2.4942274665860165
C#CCN1CN2CCC1CC(O)C2	-0.28200000000000025	0.5621307310503556	5.0373722029562655
C#CCN1c2ccccc2CC1CNC(=O)c1cc(Cl)ccc1OC	3.142900000000002	0.8386215623764284	2.848589410021246
C#CCN=C(O)c1cc(C#N)ccc1OC1CNC1	0.8466800000000001	0.47472257616171537	3.1922980001282912
C#CCNC(=O)C1Cc2cccc3c2c1c(OC)c(=O)n3-c1cccc(N=C(C)N(C)O)c1	2.7593000000000005	0.27308406181271905	3.803151808625171
C#CCNC(=O)OCc1ccccc1	1.546	0.7323921745585551	1.917166354922907
C#CCNC(=O)c1ccc(Cl)c(OC)c1OCCCN1CCN(c2ccccc2C)CC1	3.611120000000003	0.4621318076337695	2.4693095023283114
C#CCNC1CCc2cccc(OC)c2C1CO	1.3087	0.7858839851020193	3.5069398782281898
C#CCNC1CCc2cccc(OS(=O)(=O)C(C)C)c2C1Cc1ccccc1	3.667500000000003	0.5721484902187198	3.6126700804088756
C#CCNCc1ccc2[nH]cc(CCCCN(C)C)c2c1	2.7750000000000012	0.5764005417612739	2.4571866973552456
C#CCOc1ccc(C(=O)NCCN2CCN(c3ccccc3)CC2)cc1	2.2506000000000004	0.7666931787702304	1.9901730893940108
C#CCOc1ccc(S(=O)(=O)NC2CCCN(CCNC(=O)c3ccc4ccccc4c3)C2=O)cc1	2.5511	0.43516157750142037	2.9278819877015536
C#CNCCc1ccccc1OCCCN1CCC(O)CC1	1.6349999999999998	0.43520635670000773	2.554407972571372
C#CS(=O)(=O)NCCOc1ccc(C#Cc2ccc(N3CCN(S(=O)(=O)CO)CC3)nc2)cc1	-0.22809999999999842	0.37275182264087403	3.1421758039614778
C#Cc1cc(C#N)c(N2CCN(C)CC2)cc1C	1.5997999999999999	0.6973317771257681	2.5631206567611446
C#Cc1cc(O)ccc1Oc1ccccc1SC	3.8877000000000015	0.6670804942602743	2.409070629611824
C#Cc1cc2c(c(N3CCN(C)CC3)c1)OCC(N(C)CC)CC2	2.0649999999999995	0.7912040768746775	3.3470148341853942
C#Cc1ccc(C(N)=O)c2c(C(=O)NC(C)c3ccccc3)cccc12	3.4110000000000023	0.7132924014210739	2.7025319281385514
C#Cc1ccc(CNc2ccc(-c3cccc(C#N)c3)n2C)cc1	4.157180000000002	0.7351135154202055	2.5728187571672763
C#Cc1ccc(N2CCN(CCC(NC(=O)C3CC3)c3ccccc3)CC2)cc1	3.4475000000000025	0.739453604537296	2.6506701902427814
C#Cc1ccc(OC)c(C(=O)NCC2CCCN2CC)c1OC	1.8991999999999998	0.8145650256742711	2.986999334277808
C#Cc1ccc([N+](=O)[O-])cc1N1CCN(CC(=O)c2cccnc2)CC1	1.9759999999999998	0.35500990496988327	2.4722114021455734
C#Cc1ccc2c(C3=CCN(C)CC3)c3ccc(CN4CCN(c5ccccc5OC)CC4)cc3nc2c1	5.419000000000006	0.2688276364553954	2.789985447136303
C#Cc1ccc2c(N3CCN(CC(O)Cc4ccccc4)CC3)cccc2c1	3.546700000000002	0.6960774305771327	2.6770924167077244
C#Cc1ccc2c(c1)CCC(N1CCC(C(=O)c3ccc(F)cc3)CC1)=C2	4.6890000000000045	0.5853294159701561	2.6534354292936424
C#Cc1ccc2c(c1)c(C1CNCCC1NC(=O)C1(C)CCC(OCC)CC1)cn2C	3.7067000000000023	0.7239880914941845	3.920366874472979
C#Cc1ccc2nc(N3CCN(CCCCC(=O)Nc4sc(C)cc4C)CC3)ccc2c1	4.825440000000005	0.41735067965081185	2.6985251203223584
C#Cc1cccc(C(=O)NC2CCC(CCN3CCN(c4cccc(C(F)(F)F)c4)CC3)CC2)c1	5.187600000000005	0.5749087787679596	2.4839314474047107
C#Cc1cccc(C(=O)NC2CCN(CC(C)c3ccc(F)cc3)CC2)c1	3.8049000000000026	0.8186365118435205	2.6680010607294076
C#Cc1cccc(C(=O)NCC2CCCN(c3ccc(F)cc3)C2)c1	3.453400000000002	0.867513485019241	2.562761999403694
C#Cc1cccc(C(=O)NCCN2C(=O)c3c(C)cccc3C2c2cccnc2)c1	3.3465200000000026	0.674216135582097	2.975085153746994
C#Cc1cccc(C(=O)Nc2ccc3[nH]c(Oc4ccc(CN5CCN(C)CC5)cc4)nc3c2)c1	4.336200000000003	0.414726571960697	2.5180036555495082
C#Cc1cccc(CNCCCCN2CCN(c3nsc4ccccc34)CC2)c1	3.9696000000000033	0.4547142529951861	2.4734894295713143
C#Cc1cccc(N(C)C)c1N1CCN(C)CC1	1.4857000000000002	0.7286555227527892	2.5656489644534535
C#Cc1cccc(N(C)CCCCN2CCN(c3cccc(NC(=O)c4ccccc4)c3)CC2)c1	4.9588000000000045	0.35744838811975477	2.333365194011046
C#Cc1cccc(N(CCN)CCOc2ccc3ccccc3n2)c1	3.060200000000002	0.6761741935246747	2.4779308989795936
C#Cc1cccc(N2CCN(CC(O)CN3C(=O)CC4CCCC4C3=O)CC2)c1	1.3259999999999998	0.6019659898184014	3.5763539178548456
C#Cc1cccc(N2CCN(CCC(CN(C)S(=O)(=O)C3CCC3)c3ccccn3)CC2)c1	3.172900000000002	0.5315666866093686	3.307346080310931
C#Cc1cccc(N2CCN(CCCC(=O)c3ccc4cc(C(=O)N(C)C)ccc4c3)CC2)c1C	4.616420000000005	0.37584615253142717	2.558656720131985
C#Cc1cccc(N2CCN(CCNS(=O)(=O)c3ccc(Cl)cc3)CC2)c1	2.4218	0.752472741178497	2.1960016861137444
C#Cc1cccc(N2CCN(CCn3c(C)nc(-c4ccc(F)cc4)c3-c3ccc(F)cc3)CC2)c1	5.607220000000006	0.33418923430378106	2.5362571094633015
C#Cc1cccc(NCCCN2CCN(c3cccc(Cl)c3)CC2)c1	3.9455000000000036	0.6264018744285169	2.1436506039321763
C#Cc1cccc(OCCCN2CCC(n3c(O)nc4cc(Cl)ccc43)CC2)c1	4.482600000000003	0.48132470872353306	2.612709976466281
C#Cc1cccc(S(=O)(=O)c2sc3ncccc3c2-c2ccc(F)cc2)c1	4.916500000000003	0.46446388358189133	2.5659529348649954
C#Cc1cccc2c1CCN(C)CC2	1.6983	0.5560175874340971	2.443115970307522
C#Cc1ccccc1C1=NCCN1c1cccc(C(F)(F)F)c1	3.9535000000000027	0.7663635725251272	2.618995630962001
C#Cc1ccccc1N1CCN(CCN=C(NC#N)c2ccc(CF)cn2)CC1	2.1718800000000007	0.26922831523054747	3.083894591850896
C#Cc1ccccc1N1CCN(CCOC(=O)NC2CCC(N(C)C)CC2C(C)C)CC1	3.2710000000000017	0.6597235790580523	3.698035576542347
C#Cc1ccccc1N1CCN(CCOc2sc3ccccc3c2O)CC1	3.789200000000003	0.6855190911950118	2.631612816755256
C#Cc1cncc(Cl)c1NC(=O)c1cccc(-n2c(C)cc(C)c2C)c1	4.684560000000003	0.6863443810573684	2.634877566386738
C(#CC1CC1c1ccccc1)c1ccc2[nH]ccc2c1	4.323100000000003	0.624721244158689	3.275225225003278
C(#CC1CCN(c2ccc3ccccc3n2)CC1)c1ccccc1CNCOc1ccccc1	5.629000000000005	0.23617845852778893	2.6322091467216584
C(#Cc1cccc2[nH]ccc12)CN1CCCC1	2.6152000000000006	0.7377073561216726	2.421034002655036
C(#Cc1csc2ccccc12)CCN1CCN(c2ccccc2)CC1	4.465100000000003	0.6459448871334188	2.2863460054074114
C(=C1CCCN1CCCc1ccc2ccccc2c1)C1CC1	5.162100000000005	0.7349903980673503	2.5195145997903072
C(=C1CCCc2ccccc21)c1ccccc1CN1CCNCC1	3.968700000000003	0.921048055014438	2.3217770347592506
C(=C1CCN(Cc2ccc(-c3ccno3)cc2)CC1)c1cccc2[nH]ccc12	5.502300000000004	0.5163393629125631	2.6184201820253
C(=C1CCN(Cc2ccccc2)CC1)c1ccccc1	4.366000000000004	0.79470037072769	1.8285611800068224
C(=C1CCc2ccccc2N1Cc1ccco1)C1CCOCC1	4.542900000000004	0.8319590919642638	2.830520374980523
C(=CN1CCCCC1)c1ccccc1	3.143200000000002	0.6871829833790294	2.0982432230547747
C(=CN1CCN(c2ccccc2)CC1)Cc1cnc2cc(OCc3ccccc3)ccn12	4.791700000000004	0.42702835603240635	2.6728612616267053
C(=Cc1cc2ccccc2s1)c1ccccc1	5.0717000000000025	0.5823093325791056	1.9619525546912353
C(=Cc1ccccc1)CCN1CCCCC1	3.5758000000000028	0.7418031442333995	1.8530052061175635
C(=Cc1ccccc1)CN1CCN(CCCc2ccccc2)CC1	3.9502000000000033	0.7619980152260398	1.8633943424515564
C(=Cc1ccccc1OCCCCN1CCOCC1)CN1CCC(CCc2ccccc2)CC1	5.535800000000006	0.38700019857710666	2.3599353910655516
C(=Cc1ccccn1)CCCN1CCCC1	2.9708000000000014	0.7034121472368381	2.189610975348332
C(=NCCc1cccnc1)c1ccc(CN2CCN(c3ccccc3)CC2)cc1	4.065400000000004	0.5757780781484615	2.171540253086212
C1=C(CCN2CCC3(CC3)C2)CCc2cnccc21	3.287200000000002	0.8225860934120519	3.3890849814768433
C1=C(c2c[nH]c3ccc(-n4cnnc4)cc23)CCCN1c1ccccc1	4.389900000000003	0.6011175954763199	2.8394454657950217
C1=C(c2c[nH]c3ccccc23)CCCN(CCCc2ccc3ccccc3n2)C1	5.828100000000005	0.47167828878730883	2.4080866721843552
C1=C(c2c[nH]c3ccccc23)CCN(Cc2c[nH]c3ccccc23)C1	4.938500000000003	0.5491136576474914	2.3102703130997195
C1=C(c2c[nH]c3ccccc23)CCNC1	2.5446	0.7237561979226631	2.4143854264962243
C1=C(c2cc3n(c2)CCC(CN2CCN(Cc4ccccc4)CC2)CC3)CNC1	3.245000000000002	0.8478242959721997	3.3266486290453594
C1=C(c2ccc(OCc3cccs3)cc2)C2CCC1N2	3.844700000000003	0.9200980128117122	4.074304654615118
C1=C(c2cccc(OCCN3CCCCC3)c2)CCCC1	4.508700000000005	0.7890120808358985	2.08515351054206
C1=C(c2cccc3ccccc23)CN(CC2CC2)CC1N1CCCC1=NOCc1ccccn1	5.338500000000005	0.45399745765423083	3.4924916271656805
C1=C(c2ccccc2)CC(c2ccc3ncsc3c2)c2ccccc21	6.372500000000005	0.4131821395514452	2.8862084609421554
C1=C(c2ccccc2)CCC2CCCC1N2	3.374500000000001	0.7538400288653293	4.022121757648936
C1=C(c2ccccc2)CCN(CC2CC2c2ccccc2)C1	4.579400000000004	0.7960915335196838	2.8468429965888067
C1=C(c2ccccc2)CCN(CC2CCCc3sccc3C2)C1	5.032400000000005	0.7159142607840259	2.8831411716523903
C1=C(c2ccccc2)CCN(CCC2CC2c2ccccc2)C1	4.969500000000005	0.7535642386984605	2.9152501390405234
C1=C(c2ccccc2)CCN(CCCCc2c[nH]c3ccc(-n4cnnc4)cc23)C1	4.860600000000003	0.4531584416158979	2.637567878892037
C1=C(c2ccccc2)CCN(CCCCc2c[nH]c3ccccc23)C1	5.279900000000005	0.6092561442969819	2.134789697715105
C1=C(c2ccccc2)CCN(CCCCc2ccc3ccccc3c2)C1	5.951800000000006	0.5006229097916274	2.0266815604695783
C1=C(c2ccccc2)CCN(CCCc2c[nH]c3ccccc23)C1	4.889800000000004	0.7098431733133468	2.118057803990018
C1=C(c2ccccc2)CCN(CCCc2ccccc2)C1	4.408500000000004	0.7822735995692266	1.843659005047554
C1=C(c2ccccc2)CCN(CCOc2cccc(N3CCCCCC3)c2)C1	5.235100000000005	0.6860080736003259	2.145870731475849
C1=C(c2ccccc2)CCN(CCOc2ccn3c(-c4ccccc4)nnc3c2)C1	4.564400000000004	0.4790192457044136	2.428150955815113
C1=C(c2ccccc2)CCN(CSc2nc3ccccc3s2)C1	5.135200000000004	0.6131607510521019	2.3750581676226634
C1=C(c2ccccc2)CCN(Cc2ccccc2)C1	3.975900000000003	0.7951059836484091	1.73787485445569
C1=C(c2ccccc2)CCN1c1ccc[nH]1	3.265900000000001	0.8056465314158151	2.797064821502177
C1=C(c2ccccc2)CN(CCCc2ccccc2)C1	4.018400000000003	0.7873012065638123	1.9487642569298984
C1=C(c2ccncc2)CN(CCc2c[nH]c3ccccc23)C1	3.5046000000000017	0.796852273283603	2.401118462081863
C1=C(c2cn(-c3ccc4c5c(cccc35)CCc3ccccc3-4)nn2)CCC1	5.7534000000000045	0.4536463307431441	2.693568533673652
C1=C(c2cn(-c3ccccc3)c3ccccc23)CCCC1	5.587900000000004	0.5734501678436347	2.121560103948653
C1=C(c2csc3ccccc23)CCC(CN2CCC(c3ccccc3)CC2)CC1	7.354500000000007	0.4414155485040486	2.8696268783822276
C1=CC(NCC2CCC(Cc3ccccc3)CC2)c2ccccc2C1	5.478700000000005	0.715505147488704	2.9584687686344644
C1=CC2=C(CCCC2NCCOc2ccccc2)SC=N1	3.7504000000000026	0.840864044422459	3.599302735307572
C1=CC2=C3N=NC(=C4C(=Cc5sccc54)NCN(CCCS3)CC2)C=C1	4.993200000000004	0.6889181032230351	6.228666879909646
C1=CC2=CC=C2C(N2CCC(c3cccnc3)CC2)C1	3.4559000000000024	0.8129862950051221	3.4050404047723344
C1=CC2CC1CN(CCCCN1CCN(c3ccccc3)CC1)C2	3.096700000000002	0.5877135110386743	3.8392858939829297
C1=CC2CCCCC(CN3CCCCC3)C=CC(=C1)c1ccccc1O2	5.619500000000006	0.686938425608476	4.817083727299007
C1=CN(CC2CCN(Cc3ccc4c(c3)OCO4)CC2)CCO1	2.4307000000000007	0.8521364814267843	2.811874221134369
C1=Cc2ccccc2C2CN(CCN3CCC(c4noc5ccccc45)CC3)CC2C1	5.139700000000005	0.5928652303393216	3.426825440906545
C1=Cc2ccccc2N(CCN2CCN(c3ncccn3)CC2)CC1	2.522100000000001	0.857884592979205	2.4600487746381816
C1=NC(c2ccccc2)C2COCCN12	1.4704	0.6885889317774901	3.6178148561080645
C1=NOC(c2cnn(CCN3CCCC3)c2)(c2ccccn2)O1	1.5650999999999995	0.8380715037956903	3.7548428438931927
C=C(C)CC1CCc2ccccc2N1C(=O)CCC1CC1	4.490800000000005	0.7290208285604214	2.9454499508039405
C=C(C)CCN1CCN(c2nc3ccccc3n2C)CC1	2.661500000000001	0.8068053339130389	2.256062081970631
C=C(C)CN1CCC2(CC1)CN(c1ccccc1N=C(O)Nc1nc3ccccc3s1)c1c(O)cccc12	6.7209000000000065	0.15237778067296584	3.616804492351636
C=C(C)CN1CCC2(CC1)OCc1cnc(Nc3ccc(OCCN4CCN(C)CC4)cc3Cl)cc12	4.502200000000004	0.5234517698119009	3.4604854762406507
C=C(C)CN1CCC2c3cccc(O)c3CCC21	3.072400000000002	0.8069136013877296	3.3790937243820345
C=C(C)COc1ccccc1N1CCN(CCCN(C(=O)Nc2ccc(F)c(C(F)(F)F)c2)C2CC2)CC1	6.008000000000006	0.29979477073114225	2.646519711444153
C=C(C)c1cccc2c1N(CCN1CCN(CCCN3CCN(c4cccc(C)c4C)CC3)CC1)C(=O)CS2	4.605140000000004	0.4563542806884688	2.8569644902910785
C=C(CCCCN1CCN(c2ccccn2)CC1)C1CCc2ccc(O)cc2C1	4.440800000000005	0.5594306580656953	2.9898568612188665
C=C(CCN1CC2CC1CCC2O)c1ccc(F)c(OC)c1	3.0828000000000015	0.9072117560098582	4.36716289886064
C=C(CCN1CCC(C)(C)CC1)c1ccc(F)cc1	4.351000000000004	0.7785028984198993	2.3261949522327896
C=C(CCN1CCC(c2ccccc2)CC1)c1c[nH]c2ccccc12	5.4508000000000045	0.6587709043658927	2.285339177964584
C=C(CCN1CCC2(CC1)C(=O)NCN2c1ccccc1)c1ccc(F)cc1	3.6575000000000015	0.8612781633086327	3.014536256607662
C=C(CN1CCCC1)C1C(=O)CCN(CCOc2ccc(Cl)c(Cl)c2)C1=O	3.4418000000000024	0.5096678475567924	3.166160004417298
C=C(CN1CCCC1)C1Cc2ccccc2C(CCN2CCN(c3ccccc3Cl)CC2)C1	5.850300000000007	0.4766034238480156	3.3522525527260596
C=C(COC(C)=O)c1cccc2c1CN(C)CC2	2.2508	0.7649363107986475	2.6334591182996068
C=C(COc1ccc2c(c1)CCc1cc(-c3ccoc3)[nH]c1-2)C1CCC(=NOc2ccccn2)CC1	6.995500000000006	0.22886832443974062	3.4718203733022666
C=C(O)c1cccc2c1OC(COC(C)(C)C)(C1CC1)Cc1ccc(C)cc1S(=O)(=O)N2C	5.247620000000005	0.6167581341219763	4.294707688533294
C=C1C(C)OC(=O)C2CC3CCCCC3C(C)C1C=CCC1CC(O)CC(=O)CC12	4.859100000000006	0.45414171723297797	6.097016972829828
C=C1C2C3CCC(CC3)C2C(=O)C2CCC3(C)C(C(=O)NO)CC3C12	3.351700000000001	0.4358068653093435	5.4209518565685375
C=C1CC2(CCC2)CC(=O)N1CCCCCN1CCN(c2ccccc2OC(C)C)CC1	5.072500000000005	0.5033088746758922	3.172521110863901
C=C1CCC(c2cc(O)ccc2OC)N1C	2.6812000000000005	0.8296856826455469	3.1269571406732846
C=C1CCC2C(=O)CC3(C)CC(=O)C(N)C3C(=O)C(C)C2C1	2.0595	0.6948723132389181	4.967002520804932
C=C1CCCCCC2(C1)Cc1c(OC)cccc1OC2OC	4.499400000000003	0.7528532864710631	4.199611901673999
C=C=CCN1C2CCC1CN(C)CC2	1.496	0.6117168070283313	4.578019829531202
C=CC(=O)N1CCN(c2ccc3cccc(C)c3n2)CC1	2.3778200000000007	0.7930241837039463	2.199440543509093
C=CC(=O)N=C1NCCc2cc(CCN3CCN(c4ccccc4OC)CC3)ccc21	2.6648000000000005	0.7313057368089934	2.845728318987014
C=CC(=O)NCCCCNC1=Cc2cc(OC)ccc2C1	2.2641999999999998	0.5691511719191515	2.77639362043217
C=CC(=O)Nc1cccc(C(C)NCCCCN2C(=O)NC(CC3CCCCC3)C2=O)c1	4.132700000000003	0.27409728636576597	3.3584598110610315
C=CC(=O)Nc1cccc(CN2CCN(C3CCN(c4cccc5nc(C)ccc45)CC3)CC2)c1	4.454320000000004	0.5406628678645992	2.4571986781739437
C=CC(=O)Nc1cccc(CN2CCN(c3ccccc3)CC2)c1	3.133300000000002	0.8595440619447351	1.86458027651749
C=CC(=O)Nc1cccc(Oc2nc(Oc3ccc(NC(=O)NCCC)cc3OC)ncc2F)c1	4.864900000000002	0.35321375187807225	2.605957419432684
C=CC(=O)Nc1cccc([N+](=O)[O-])c1	1.7192999999999996	0.4498565976793761	1.9445210715220966
C=CC(=O)Nc1ccccc1C(=O)NCCCN1CCN(c2cc(C)cc(C)c2C)CC1	3.678460000000002	0.49145717473909173	2.293690973165168
C=CC(=O)Nc1ccccc1C1=Nc2ncc(C)c(Oc3ccccc3F)c2C1	5.1228200000000035	0.6179958129781711	2.847941473884525
C=CC(=O)Nc1ccccc1N1CCN(C2CCN(Cc3ccc(Br)cc3)CC2)CC1	4.360200000000004	0.6202781760008262	2.265782165140859
C=CC(=O)Nc1ccccc1N1CCN(C2CCN(c3ccc4ccccc4n3)CC2)CC1	4.150300000000003	0.6030901441735905	2.3872646774361854
C=CC(C)(C)C1CCC(OC(=O)NCCCCN2CCC(c3ccccc3)(c3ccccc3)CC2)CC1	7.345900000000008	0.2728055499421171	2.8626215312480223
C=CC1(c2c(N)sc3nc(N)ncc23)CCN(CCCc2ccc(F)cc2)CC1	4.147200000000003	0.5957936660758179	3.105583364524006
C=CC12CCC1CC(CN1Cc3c(F)cccc3C1=O)CN2C	3.0680000000000014	0.8006509421673297	4.266266151498941
C=CC1=CC(=O)N2C3CCC(CC=C3c3cc(O)c(O)cc3CCN2CCC)C1	4.177700000000004	0.755245593890764	5.480866251289029
C=CC1CC(C)(C)CC(=O)N1CCCCOc1cccc(C(=O)O)c1	3.7470000000000026	0.5755068920580326	3.0203710295040285
C=CC1CC1C(=O)OCCCCCCCOc1ccccc1	4.381200000000004	0.34553415061029963	2.9058462964139817
C=CC1CC1Cn1cc(C)c(C(=O)c2c(OC)c(OC)cc3cc(C)ccc23)c1	5.328440000000006	0.40508951066873017	3.742749051987767
C=CC1CCC(CC2CCCCC2CC(=O)N2CCN(C)c3ccsc32)CC1	6.109900000000007	0.5567330233932579	3.9349309913685193
C=CC1CCC(CN2CCN(c3cccc(Cl)c3Cl)CC2)CC1	5.1078000000000054	0.6944407680405722	2.368245367379428
C=CC1CCCC(N2CC(N3Cc4ccccc4Nc4ccc(OC(F)(F)F)cc43)C2=O)C1	5.6044000000000045	0.4793041712106632	3.935525746974972
C=CC1CCCC2(C)c3cc(OC)ccc3CC12	4.1113000000000035	0.709077449822501	3.62618717869036
C=CC1Oc2ccc(OC)cc2-c2ccc3c(c21)C(C1CCC1)Nc1ccccc1-3	6.915400000000005	0.48854156822232353	3.6286329053208544
C=CC1c2c(cccc2OC)CCC1N(CCC)CCC	4.401600000000004	0.6891180798975098	3.4635796993269317
C=CC=C1C(C)=CC2(CCCC2)N=C1CCC	4.612600000000004	0.6697027339668197	4.327449460452224
C=CCC(=O)N(Cc1ccc(F)c(Cl)c1)C1CCN(CC2CN(C(=O)c3ccccc3)CC2OC)CC1	4.635400000000004	0.44598534452048916	3.477246594011757
C=CCC(=O)NCCCCc1c(-c2ccccc2)[nH]c2ccccc12	4.849900000000003	0.44936048835647735	2.2014232066718993
C=CCC(C)CCC(CC=C)C1CCC2C(=O)CCC2C1OC(c1ccccc1)c1ccccc1	8.351200000000008	0.29133136649282526	4.404726733578299
C=CCC12CCC(=O)C(C(=O)O)=C1c1cccc3c1COC32	3.035100000000001	0.6876011216349728	5.090680733248966
C=CCC1CCN(C2CCCCC2)C(=O)C1O	2.104600000000001	0.7636654893601306	3.4419354345293183
C=CCC1CN(CCC2Cc3ccccc3C2)CCN1CCCN(C)C	3.305500000000002	0.6294071797751165	3.099989175767636
C=CCC1Oc2ccc(F)cc2-c2cccc(=O)cc21	3.8625000000000034	0.7729342119095024	3.087231821776384
C=CCCC1CCC(CNC(=O)C2CCC3(CC(=O)CO3)C2)CC1	3.403500000000002	0.7580083772481239	4.130333197497805
C=CCCC1Oc2c(C)ccc(C)c2C(=O)C1=CC	4.159640000000004	0.5993122335541994	3.576512073615474
C=CCCCC(NC(=O)N(C)CCCN1CCN(C)CC1)C1Oc2ccccc2S1	3.501000000000003	0.4529628058535462	3.769990403316042
C=CCCCCCN(O)C1CCc2cccc(OC)c2C1	3.9901000000000026	0.44604124982836874	3.1649305375053753
C=CCCN(CCCCCN1C(=O)c2ccccc2C1=O)C1CCc2ccccc2C1	4.888500000000005	0.3145743761567994	2.9255806206756034
C=CCCN(Cc1ccc(OC)cc1)C1CCc2c(O)cccc2C1	4.336400000000004	0.7631466129675997	2.8605119994036947
C=CCCN1CC(c2ccccc2)C(C)(c2ccccc2)CCC1CC	6.1786000000000065	0.5640722361169049	3.4638596313023786
C=CCCN1CCc2cc(OCCCCN3CCC(c4noc5cc(F)ccc45)CC3)ccc2C1	5.939700000000006	0.2670321751333146	2.741889716262069
C=CCCN1CN(c2cccc3c2OCCC3)c2ccccc21	4.503300000000004	0.7733453053904319	2.7323857005756427
C=CCCOc1cc2c(cc1OCCCN1CCN(c3cccc(Cl)c3)CC1)C(C)(C)CCC2(C)C	7.235000000000009	0.24832439256909805	2.6963620868388674
C=CCCc1cc(O)c(C(F)(F)F)c(O)c1CC(=O)NCCCCN1CCN(c2cccc(Cl)c2C)CC1	5.458120000000005	0.25449376283552116	2.9339073954582524
C=CCN(C)C(=O)OC1CC(OCc2cccc3ccccc23)CN(C)C1=O	3.2101000000000015	0.7201120177755742	3.5011507035831695
C=CCN(C)C1CCc2ccc(O)cc2C1=O	2.0074999999999994	0.8088931806597573	3.2149130242820094
C=CCN(C)C1CCc2cccc(OC)c2C1CCCF	3.9611000000000036	0.7050438667257487	3.638287652390815
C=CCN(C)C1CCc2ccccc2C1	2.6617000000000006	0.679564195911499	2.7163725045712184
C=CCN(C)CC1CCc2ccccc21	2.834200000000001	0.6770531981583258	2.763149964320771
C=CCN(C)CCSc1sc(C(=O)NC)cc1O	2.0232000000000006	0.5946602886342139	3.127232066494269
C=CCN(C)CCc1ccc2nc(O)oc2c1	2.1936999999999998	0.8027592372725417	2.6930886972251713
C=CCN(C)CCc1cccc(OC)c1OC	2.3641000000000005	0.6772021961232482	2.149165436177709
C=CCN(C)CCc1coc2c(N)ncnc12	1.4653	0.790421670117247	3.0512425433790176
C=CCN(C)Cc1ccc2nc(CCCCN3CCN(c4ccccc4OC)CC3)n(-c3ccc(F)cc3)c2c1C	6.244320000000007	0.15273019454287887	2.7836744922104
C=CCN(C)c1cc(C(=O)NC2CC(C)(CO)CCC2O)nc(Cl)c1Cl	2.6524000000000014	0.5033204468709209	4.252539587346334
C=CCN(CC(C)C)C1COc2cc(F)cc(Br)c2C1=O	3.675900000000003	0.7542444431098028	3.585257622525617
C=CCN(CC(C)C)S(=O)(=O)c1ccc(C(=O)NCCCCN2CCN(c3ccccc3OC)CC2)cc1	3.8601000000000028	0.2884557930496266	2.4445785261966737
C=CCN(CC(O)C(Cc1ccccc1)NC(=O)OCC1CCCN1C)C(=O)Nc1cnn(C)c1	2.2325999999999997	0.4219357557193804	3.7127006242084652
C=CCN(CC)Cc1ccccc1OCCCN1CCN(C(=O)c2ccc(Cl)cc2Cl)CC1	5.2282000000000055	0.31945475413879565	2.3500963645470563
C=CCN(CC1CCC(NC(=O)c2cccc(Cl)c2)CC1)C1CCc2ccc(O)cc2C1	5.379700000000006	0.5543051543823062	3.0132882246865336
C=CCN(CC=C)C1CCc2cccc(OC)c2C1	3.2265000000000015	0.7254982749070477	3.025187911879774
C=CCN(CC=C)C1COc2c(OCc3ccccc3)cccc21	4.3731000000000035	0.6738267963299045	3.052799830953332
C=CCN(CC=C)C1COc2ccccc2C1	2.6641000000000012	0.719715850742987	3.0653988521319704
C=CCN(CC=CCN1CCCC1)CCc1c[nH]c2ccc(OC)cc12	3.8590000000000027	0.6582971614620361	2.6480039833907867
C=CCN(CCC)C1CCc2c(O)ccc3nc(O)c(nc23)-c2cc(F)c(O)cc2C1	4.308000000000005	0.5301556756373228	4.7362215031696655
C=CCN(CCC)C1CCc2ccc(OCCCCC(=O)NO)cc2C1	3.4964000000000013	0.27439434328989376	3.0094144730649326
C=CCN(CCC)C1CCc2cccc(O)c2C1=NO	2.783300000000001	0.49296505538003177	3.5195919432338734
C=CCN(CCC)C1CCc2cccc(OC)c2O1	3.2443000000000017	0.7337497718762129	3.1982084247002867
C=CCN(CCC)C1CCc2cccc3c2C1Cc1ccc(OC)c(OC)c1-3	5.223300000000005	0.6173438262095118	3.5358573588898885
C=CCN(CCC)C1COc2c(cccc2C(=O)Nc2ccc(Br)cc2)O1	4.696700000000004	0.6463727513758442	3.1375888729172203
C=CCN(CCC)C1Cc2cc(O)cc(Cl)c2C1	3.410800000000002	0.8250554900553139	3.2573141892189668
C=CCN(CCC)c1ccc(C(=O)NCCCCN2CCN(c3ccccc3OC)CC2)cc1	4.429800000000005	0.3510581706058645	2.3351807784512744
C=CCN(CCC)c1ccc(N2CCN(CCCC)CC2)cc1	4.011100000000003	0.6375225326484062	2.1961083044423653
C=CCN(CCCCCN(CC)C1CCc2c(O)cccc2C1)C1CCc2c(cccc2OC)C1	5.795800000000007	0.31040900190363546	3.623460171761412
C=CCN(CCCCN1CCN(c2ccccc2OC)CC1)C1CCc2ccccc2C1	4.6429000000000045	0.4012027063866819	2.846043209387309
C=CCN(CCCCN1CCN(c2nc3ccccc3s2)CC1)C1CCc2ccc(O)cc2CC1	5.339700000000007	0.2491634601054904	3.116973817801293
C=CCN(CCCc1ccc(-c2ccccc2)cc1)C1CCCc2cccnc21	6.246800000000007	0.4282842888742651	2.8110213019217998
C=CCN(CCOC)C1CCc2ccc3[nH]c(CC)c(C)c3c2C1	4.030420000000003	0.7781776156987695	3.4410689065835847
C=CCN1C(=O)COc2ccccc21	1.5979999999999999	0.6611608563023464	2.1276555856921373
C=CCN1C(=O)N(CCCCc2c[nH]c3ccccc23)C(=O)C1(C)C	3.719400000000002	0.4747392922756602	2.5736864010118072
C=CCN1C2CCC1CC(c1cc(C(O)=NCc3cn(C)c4cccc(F)c34)c(C)s1)C2	6.088520000000006	0.279926239629066	4.732782393673718
C=CCN1C2CCC1CN(CC=Cc1ccc(O)cc1)C2	2.740000000000001	0.8422991962940541	4.019101470828611
C=CCN1C2CCC1N(CC(=C=O)c1cccc(F)c1)C2	2.3328000000000007	0.6129521832919309	4.74839171042508
C=CCN1C2CCC1c1c([nH]c3cc(OC)ccc13)C2	3.424100000000002	0.8638945222307257	4.14047916389894
C=CCN1CC(C)N(c2ccccc2)CC1CN1CCC(O)(c2csc(-c3ccc(O)cc3)c2)C1=O	4.305900000000004	0.4707003830248124	4.124502758396867
C=CCN1CC2C(C1)C2c1ccccc1	2.5178000000000003	0.6760907980521645	3.1315793316325395
C=CCN1CC2CC1CN2c1ccccc1	2.1355000000000004	0.711240737886407	3.754002097256137
C=CCN1CC2CCCCC2C1C	2.682900000000001	0.5890709278737642	3.6030384074400583
C=CCN1CCC(CN2CCN(C3COC3)CC2)CC1	0.9008000000000012	0.6961086564234268	2.4748974930041694
C=CCN1CCC(COC(c2ccccc2)c2cccc(OC)c2)CC1	4.699200000000004	0.6436118762204613	2.663407459168443
C=CCN1CCC(Cc2cnc3nc(O)c4ccccc4c3c2)CC1	3.9291000000000036	0.5804497710465476	2.5872567156286976
C=CCN1CCC(c2coc3cc(OC)ccc23)CC1	3.8068000000000026	0.7907935403997065	2.3500959014922316
C=CCN1CCC2(C(=O)N3CCC(c4ccccc4)C3)CCCCC12	3.8232000000000026	0.7792641191895483	3.543041150407352
C=CCN1CCC2(C)c3ccc(O)cc3CCC1C2C	3.4925000000000024	0.8323135680921488	4.346859333874962
C=CCN1CCC2(C)c3cccc(c32)C1=O	2.3379000000000003	0.6904243450870711	3.3415438539599975
C=CCN1CCC2(CC1)OCCC2O	0.7881999999999998	0.6642599454686793	4.030882112146239
C=CCN1CCC2(CCCc3ccccc32)C1	3.152400000000002	0.701536921664519	3.279909339063889
C=CCN1CCC23CC4C(=O)CCC4(C)C2C1Cc1ccc(O)cc13	3.4517000000000024	0.8404709881307556	5.084488139234091
C=CCN1CCC2C(=CC(C)C)C3CCC4=CC(=O)CCC4=C3C(c3ccc(N)cc3)CC21C	6.601000000000007	0.4099697231034541	4.743896290734428
C=CCN1CCC2CCCC(=CCC(=O)O)C2C1	2.695500000000001	0.7787482571196347	3.7672095614861076
C=CCN1CCC2Oc3cccc(OC)c3CC21	2.2590000000000003	0.7624379278842935	3.367841897023874
C=CCN1CCC2c3c(O)cccc3CCC21	2.6823000000000015	0.7881203457014493	3.3615390255811244
C=CCN1CCC2c3c(O)cccc3CCC21CN1CCN(c2cccc3c2OCCO3)CC1	3.645900000000003	0.686390801256046	3.9064031374194723
C=CCN1CCC2c3c(ccc(C(NC(C)C)c4ccccn4)c3OC)CCC21	4.467700000000004	0.7069475171486536	3.9111172172060966
C=CCN1CCC2c3c(ccc(OC)c3OC)CC21	2.6038000000000006	0.7758278650243666	3.345068116726101
C=CCN1CCC2c3c(cccc3C(N)=O)CCC21	2.0756	0.8415825954757186	3.377745039803025
C=CCN1CCC2c3c(cccc3OC)CCC21	2.9853000000000014	0.756729913913155	3.217640417733933
C=CCN1CCC2c3ccc(F)cc3C(=O)N(C)CC21	2.2552000000000003	0.7723261315086646	3.420072972256026
C=CCN1CCC2c3cccc(O)c3CC21	2.2922000000000002	0.7650971054247608	3.3614096775354234
C=CCN1CCC2c3cccc(O)c3CCC21	2.6823000000000006	0.7881203457014493	3.313484394497922
C=CCN1CCC2c3ccccc3CCC21	2.976700000000002	0.6826560600131827	3.054485597267865
C=CCN1CCC=C2c3c(cccc3S(=O)(=O)NC(=O)c3ccco3)CCC21	2.9882000000000017	0.7835434702868993	3.497932730966637
C=CCN1CCCC(C(=O)O)CC1	1.3591	0.6715095479476616	2.465819744005108
C=CCN1CCCC(C=C2c3ccccc3CCc3ccccc32)C1	5.114900000000005	0.706931172728595	3.011169899611594
C=CCN1CCCC12c1c(ccc(OC)c1O)CC2C	3.070100000000002	0.8591225722405169	4.174302142076482
C=CCN1CCCC1CN1CCC(O)(c2cccc(OC)c2)CC1	2.6290000000000013	0.8136170643838303	2.939925841464561
C=CCN1CCCC1CNC(=O)c1c(C)c(CC)nc(O)c1OC	2.0468200000000003	0.7471272839270197	3.3098568539303574
C=CCN1CCCC1CNC(=O)c1c(C)cccc1CC	2.9376200000000017	0.8155267760044426	2.785937564884774
C=CCN1CCCC1CNC(=O)c1c(C)cccc1OC	2.383820000000001	0.8172423254171546	2.7088661176879043
C=CCN1CCCC1CNC(=O)c1c(O)ccc2ccc(OC)cc12	2.9342000000000015	0.7939186239490572	2.822796560617128
C=CCN1CCCC1CNC(=O)c1c(OC)ccc(C)c1C	2.692240000000001	0.8215586040796914	2.8081984331502508
C=CCN1CCCC1CNC(=O)c1c(OC)ccc(C)c1O	2.08942	0.7900959191424837	2.895846856857693
C=CCN1CCCC1CNC(=O)c1c(OC2OC(C)(C(C)(C)O)C(O)C(O)C2O)ccc(Br)c1O	0.8823000000000005	0.255192190816642	4.632716913611032
C=CCN1CCCC1CNC(=O)c1cc(=O)c2nc(S)[nH]c2cc1OC	1.6006000000000002	0.5281051859119187	3.4870587985284356
C=CCN1CCCC1CNC(=O)c1cc(Br)ccc1Oc1ccccc1Br	5.3841000000000045	0.5258958787993391	2.8024508109791597
C=CCN1CCCC1CNC(=O)c1cc(C)cc(O)c1OC	2.08942	0.7900959191424837	2.929617853074591
C=CCN1CCCC1CNC(=O)c1cc(C)cc(OC)c1OC	2.3924200000000004	0.7844425429253283	2.7432918823547308
C=CCN1CCCC1CNC(=O)c1cc(C)ccc1OC	2.383820000000001	0.8172423254171546	2.5796181385483994
C=CCN1CCCC1CNC(=O)c1cc(CCCSC)cc(C)c1OC	3.679420000000003	0.4995702147468748	3.0285804002144205
C=CCN1CCCC1CNC(=O)c1cc(OC)ccc1OC	2.084	0.7837363421463839	2.578481514954751
C=CCN1CCCC1CNC(=O)c1ccc(F)cc1	2.2059000000000006	0.8251158877568137	2.4630494503413125
C=CCN1CCCC1CNC(=O)c1cccc(CCNC(=O)c2cccc(NC(C)=O)c2)c1	2.997700000000001	0.48758961996976835	2.7177473896399
C=CCN1CCCC1CNC(=O)c1cccc(Oc2ccccc2)c1	3.8591000000000024	0.780792617512759	2.4928997233236085
C=CCN1CCCC1CNC(=O)c1cnc(Oc2ccc3c(c2)NC(=O)CC3)s1	3.2003000000000013	0.6826010672997758	3.306002058374651
C=CCN1CCCC1CNC(=O)c1cncc2nc(OC)sc12	2.0801	0.8205001633982858	3.3442729138232625
C=CCN1CCCC1Cn1nc(O)c2ccc(O)cc21	2.0979	0.8374580642895478	3.2518844533553315
C=CCN1CCCC2CC1C1CCCC21	3.0730000000000013	0.6262236268333282	4.455101085888007
C=CCN1CCCC2c3c(O)cccc3OCC21	2.5186	0.8126380568336766	3.370065269804938
C=CCN1CCN(C2(C)CCN(C(=O)c3ccc(-c4cccc(Cl)c4)cc3)CC2)CC1	4.805300000000004	0.6280820497915974	2.4518727615107814
C=CCN1CCN(C2CCC(n3cc(NC(=O)c4ccc(C#N)cc4)c(C(=N)O)c3)CC2)CC1	3.782750000000002	0.33101903362238494	2.947814240718021
C=CCN1CCN(C2CCN(CCOc3cccc4ncccc34)CC2)CC1	2.8816000000000006	0.6898280077048241	2.314520797674712
C=CCN1CCN(C2Cc3c(OC)ccc(OC)c3Oc3ccc(C(C)=O)cc32)CC1	4.0995000000000035	0.5161123542850852	3.0785249563399386
C=CCN1CCN(c2ccc3nc(-c4ccc(C)cc4)c(-c4ccccc4)n3n2)CC1	4.679720000000004	0.44863958650419133	2.3740638050394214
C=CCN1CCN(c2cccc(C(=O)NCCCCCCCCN3CCN(c4ccccc4)CC3)c2)CC1	4.887200000000005	0.28559813321995386	2.3391042361175938
C=CCN1CCN(c2cccc(C(=O)NCCCCCCCN3CCN(c4ccccn4)CC3)c2)CC1	3.892100000000003	0.3299891157929464	2.4115718211193435
C=CCN1CCN(c2cccc3c2OCCO3)CC1	1.7658	0.7732941885600791	2.280787405062977
C=CCN1CCN(c2cccc3c2oc2ccc(F)cc23)CC1	4.033100000000003	0.6809392623801627	2.2681576834215953
C=CCN1CCN(c2ccccc2Oc2ccccc2)CC1	3.786900000000003	0.7804050420410228	1.8800630021571703
C=CCN1CCN(c2cnc3cc(O)ccc3c2)CC1	2.2484	0.8675637681628735	2.3119951057362655
C=CCN1CCc2c(O)ccc3c2C1Cc1ccc(O)c(O)c1-3	3.1117000000000026	0.5890063781266296	3.32967716341982
C=CCN1CCc2c(O)ccc3cc(O)cc(c23)C1	2.7951000000000015	0.8109463421336723	2.712248943524518
C=CCN1CCc2c(OC)cccc2N(C)C(C)CC1	2.9541000000000013	0.7882115054338724	3.344964244922463
C=CCN1CCc2c(c3ccccc3n2C)CC1=O	2.2915	0.7548502663638755	2.614520738396312
C=CCN1CCc2cc(C(=O)NCCN3C4CCCCC3CC(O)(c3ccc(Cl)cc3F)C4)ccc2C1	5.047800000000004	0.49680052045353496	4.273817922856441
C=CCN1CCc2cc(F)cc(OC)c2C1	2.378400000000001	0.7265348720111492	2.4340377061175626
C=CCN1CCc2cc(OC)cc3c2C1Cc1ccc(O)c(O)c1-3	3.4147000000000034	0.6712144496227573	3.2083456034161646
C=CCN1CCc2ccc(OC)c(OC)c2CC1	2.2904	0.7619927802079555	2.217719498390103
C=CCN1CCc2ccc(OC)c3c2C(C1)N(CCCc1ccc(F)cc1)CCN3	4.279800000000003	0.6911017744856465	3.1997452734188228
C=CCN1CCc2ccc(OC)cc2C1COc1ccccc1	3.8594000000000035	0.7563927452560182	2.6468729242605864
C=CCN1CCc2ccc(OCCCCN3CCC(c4noc5cc(F)ccc45)CC3)cc2C1	5.549600000000006	0.3074493142201793	2.70236478473071
C=CCN1CCc2cccc(OC)c2C1	2.2393	0.698500781228988	2.197386786066886
C=CCN1CCc2cccc(OCCF)c2C1CN1CCN(Cc2ccccc2)CC1	3.9379000000000035	0.5689059886263066	3.0527251177170225
C=CCN1CCc2cccc3c2C1Cc1ccc(O)c(O)c1-3	3.406100000000003	0.6585660026007806	3.1368571973368855
C=CCN1CCc2ccccc21	2.2351	0.5980514697259208	2.060244858111135
C=CCN1CCc2cnc(Nc3cccc4[nH]ccc34)cc21	3.855000000000002	0.7171958256188292	2.686714363103917
C=CCN1CN(c2cccc3ncnc(N4CCN(C)CC4)c23)CCC1(C)C	2.815800000000001	0.7597691026031247	2.9949192754318936
C=CCNC(=O)N1CCC(OC(C)(CNC(=O)c2ccc(F)cc2)c2ccccn2)CC1	3.2425000000000015	0.6175963106464923	3.201938862343191
C=CCNC1(CCNCCc2cc3ccccc3s2)CCCCC1	4.902000000000005	0.5000491764241642	2.81383583757615
C=CCNC1=NCC(c2ccccc2)O1	1.8895	0.7592698740895891	3.327999126786213
C=CCNC1C2CCC(C2)C1c1cccc2c1C(O)(C(C)C)CCC2	4.524200000000004	0.7729049187298678	5.0529364599274835
C=CCNC1CCc2c1cccc2S(=O)(=O)N1CCC(C)CC1	2.8701000000000016	0.8425197844629557	3.000358110165381
C=CCNC1CCc2cccc(OCCF)c2C1C	3.2288000000000023	0.7956275565304803	3.608637347495332
C=CCNC1COc2cccc(C(N)=O)c2N1	0.6915	0.6687378735813881	3.6223802296829914
C=CCNCCc1cc(O)c(O)nc1O	0.5164999999999997	0.4202126506013426	3.2384873401922842
C=CCOC(=O)CC1(c2ccccc2)CC1CN	2.0223	0.615963853544451	3.472365217594705
C=CCOC(=O)NCCC=CCOc1ccc2cc1CCCN2	3.282000000000002	0.5706269470490862	3.6697444035041586
C=CCOC(C)c1cccc2c1CC(NCC(C)C)CC2	4.053100000000003	0.7638266469851108	3.4565580565629155
C=CCOCCOc1cccc(C(=O)NCCCCCN2CCN(c3ccccn3)CC2)n1	2.7803000000000013	0.34801251795496246	2.5298215370713937
C=CCOc1c(F)cccc1OCCCOc1ccc(C(C)C(=O)O)c(C)c1C	5.043340000000004	0.42118389098774905	2.9817460693636626
C=CCOc1ccc(C2OC(CO)C(O)C(NC(=O)C3CCC(N(C)C)CC3)O2)cc1	1.5812999999999993	0.5343018213885422	3.8513396247254796
C=CCOc1ccc(CCN2CCOCC2)cc1	2.1261	0.7187909942258391	1.8897710138003312
C=CCOc1ccc(OCCCC)c(C2=CCC(O)CCN2)c1	3.515500000000001	0.5688701250489391	3.2092120746624238
C=CCOc1ccc2[nH]cc(CCCN3CC=C(c4c[nH]c5ccc(F)cc45)CC3)c2c1	6.0750000000000055	0.3337122477226651	2.722583837322288
C=CCOc1ccc2[nH]cc(CCN(C)C)c2c1	2.836800000000001	0.791414486580968	2.2316715345892
C=CCOc1ccc2c(c1)-c1cccc3c1C(C2)N(C)CC3	4.0035000000000025	0.7924630836835431	2.897260803106116
C=CCOc1cccc(N2CCCCC2)c1	3.2417000000000025	0.7178109697025143	1.8468034671650262
C=CCOc1cccc2c1C(SC)=CCN2CCN1CC=C(c2ccccc2)CC1	5.564600000000006	0.5210564729921507	3.0284408159549745
C=CCOc1cccc2nc(NCc3ccccc3)c(C(F)(F)F)c(-c3ccccc3C(F)(F)F)c12	8.116300000000004	0.20475122897431217	2.740747665441976
C=CCOc1ccccc1CC1CCN(CCCCCn2c(O)nc3ccc(-c4cncc5ccccc45)cc3c2=O)CC1	7.007100000000009	0.12480324488970543	2.9244674490188416
C=CCOc1ccccc1N1CCN(C(=O)C2CCN(C(=O)c3ccccc3)CC2)CC1	3.4524000000000026	0.6551014926444916	2.134453057532413
C=CCOc1ccccc1N1CCN(CCCSc2nc3ccccc3s2)CC1	5.165500000000005	0.26807992746921183	2.314223239946985
C=CCSc1ccccc1OCCCN1COC(CCOc2cccc(CN3CCCC3)c2)C1=O	4.983400000000005	0.20882858497266427	3.296588007495094
C=CS(=O)(=O)N1CCC(CNC(=O)c2ccc3ncccc3c2)C(CN2CCN(C)CC2)C1	1.6234000000000002	0.6606609504769679	3.4568341411310737
C=CSC1CC(C(=O)NC(CCCCN2CCN(c3cccc(C(F)(F)F)c3)CC2)C(=O)NO)CC1(C)C	4.669400000000003	0.2087932319587008	4.041205405428838
C=Cc1cc(F)ccc1C1CC2CCCCN1C(=O)CC2	4.322400000000003	0.7928538117222773	4.29907534572888
C=Cc1ccccc1N1CCN(CCc2ccc(C3CC3)[nH]2)CC1	3.8998000000000026	0.871548383407047	2.628175880913094
C=Cc1ccccc1OCc1ccccc1OCc1ccccc1	5.487600000000004	0.5737809885678771	1.8250663901221955
C=NC(C)CCc1ccc(F)c(OC)c1	2.8560000000000016	0.683192652933347	2.969180655014082
C=S(C)(=O)N1CCC(CN2CCN(c3ccc(OC(F)(F)F)cc3)CC2)CC1	2.6804000000000006	0.6879580677972766	2.990889905522849
C=S(C)(=O)Nc1ccc(F)cc1N1CCN(CCCn2c(=O)n(C3CCCCC3)c3ccc(N4CCN(C)CC4)cc32)CC1	4.084500000000003	0.361812262264869	3.4624888690309685
C=S(N)(=O)N1CC(C)(C)CC1C(=O)NCc1cccc2ccccc12	2.0616	0.8201263300879985	3.4198304985644032
C=[SH]c1cccc(N2CCN(CCCOc3ccc(Oc4ccc5nc(C(=O)NC)sc5c4)cc3)CC2)c1	5.295700000000005	0.15940742531985677	3.010870270421126
CC#CC1(O)CCC2C3CCC4=CC(=O)CCC4=C3C(=O)CCC21C	3.515900000000002	0.6877187693249254	4.401469703718822
CC#CC1(O)CCC2C3CCc4cc(O)ccc4C3C(C)CC21C	4.248700000000003	0.7005180389535676	4.346183477075201
CC#CC1C(=O)N(Cc2ccc3c(c2)OCO3)CCC1(F)F	2.4224000000000006	0.7877682133321551	3.5282450385279516
CC#CC1CC(=O)CCC1NC(=O)C(CCC(N)C(=O)O)NC(=O)C(C)(O)CS(=O)(=O)C(F)(F)F	-0.7737999999999949	0.22679346332433728	4.72160193102974
CC#CC1CCC(N(CC)CCCC)CC1	3.690500000000003	0.6399919347251487	2.79707155227141
CC#CCN1C(=O)c2ccccc2C1COc1ccc(F)cc1	3.4249000000000027	0.8099420136916544	2.8767134732638215
CC#CCOc1ccc2cc(C=CC(=O)O)sc2c1	3.401200000000001	0.6850988616087423	2.734633558909133
CC#CCOc1cccc2c1CCCC2CCCN1CCC(N2CCCC2)CC1	4.849000000000005	0.615037929447545	3.126893931617686
CC#CCOc1ccccc1N1CCN(CCCNC(=O)CN)CC1	0.6757000000000017	0.5359317241292374	2.3506146977151037
CC#Cc1ccc(C(=O)NCCCCN2CCN(c3cccc(Cl)c3Cl)CC2)cc1	4.6970000000000045	0.49704159581671326	2.2993561436505345
CC#Cc1ccc2[nH]cc(C3=CCC(NCC(C)C)CC3)c2c1	4.720800000000003	0.7858939469306653	3.3308232634736115
CC#Cc1ccc2[nH]cc(CCCNCCC(=O)O)c2c1	2.5362	0.5405393117488729	2.510494389662938
CC#Cc1cccc(O)c1OCCCN1CCC(c2noc3cc(F)cc(F)c23)CC1	4.831500000000005	0.4519247182609909	2.987194628407929
CC#Cc1ccccc1N1CCN(CCCNC(=O)C2CC3CCCC(C2)N3Cc2ccccc2)CC1	4.519600000000004	0.42914358631713045	4.027648323250577
CC(=C1C(=O)Nc2ccccc21)c1ccc(F)cc1	3.7085000000000017	0.7711346516789916	2.0800181742937482
CC(=C1CCCN(CCCN2CC(=O)N3CCCCC3C=C2CC(=O)O)C1)c1cccc(Cl)c1	4.6547000000000045	0.6084034201180775	3.655783925435953
CC(=CC=CCCC1C(CO)CCCCC1CC(=O)O)c1ccccc1I	5.920500000000006	0.27483156866225084	3.906322184648399
CC(=CCCN1CCCC1)C1Cc2ccccc2C1	3.8336000000000032	0.7390309166200857	2.3775819105574847
CC(=CCN1CCN(c2ccccc2OC(C)C)CC1)CCOc1cc(C)c(O)c(C)c1	5.333640000000007	0.5360241722446079	2.525204819319013
CC(=CN1CCC(C)CC1)CCCN1C(=O)CC2(CCCC2)CC1=O	4.1117000000000035	0.7034295412542833	3.4433909268143106
CC(=N)N1CC=C(CCN2CCN(c3ccc(F)cc3)CC2)C1	2.576970000000001	0.5265044154221121	2.5260957170297775
CC(=N)N1CCC(Oc2cccc3ccccc23)C2CCCCCC21	5.238970000000005	0.601277723327239	3.3920365139479207
CC(=N)N1CCC(S(=O)(=O)c2ccccc2Cl)CC1	2.5752700000000006	0.6743414857337824	2.3750610737020317
CC(=N)N1CCC(c2cccc3ccc(N4CCN(c5cccc(C(F)(F)F)c5)CC4)nc23)CC1	5.756770000000006	0.3819130824287591	2.6334616012508665
CC(=N)N1CCc2cc(OCCF)ccc2C1C	2.951170000000001	0.6610946256870087	3.102774496911273
CC(=N)N1CCc2nc(NC(=O)Cc3ccc4ccccc4n3)sc2C1	3.2277700000000014	0.5514321136994761	2.5606159510021236
CC(=N)c1cccc(CN2CCC(N3CCN(Cc4ccccc4)CC3)CC2)c1	3.856570000000003	0.7607355847464183	2.195064016543851
CC(=NCCCCN)c1ccc2[nH]ccc2c1	2.7158000000000007	0.6008377933527538	2.500301432703978
CC(=NNC(N)=S)c1cccc(Cl)c1	1.8972	0.4610536669032773	2.1341295735463888
CC(=Nc1cc(CCc2ccccn2)c2cc(-c3cnn(C)c3)ccc2n1)N(CCO)c1ccc(Cl)cc1	6.017700000000006	0.19827134764898569	3.0872835193343757
CC(=Nc1ccccc1)N1CCN(CCCn2c(O)nc3ccccc32)CC1	3.4997000000000025	0.5461453782808046	2.5721831544187594
CC(=O)C1(C)CCc2ccccc2C1C	3.3316000000000017	0.6823397385132167	3.2069340305921177
CC(=O)C1(c2ccccc2)CCN(Cc2ccc(I)c(Cl)c2)CC1	5.067400000000005	0.6027016618183474	2.3489242067049503
CC(=O)C12CCCN(C3CCN(C(=O)Cc4c(C)cnc(NCC5CC5c5cnccn5)c4C)CC3)C1C2	3.681040000000001	0.572301304972844	4.497847433723288
CC(=O)C1=CC2c3cccc(F)c3CCC2N(C)C1c1ccc(F)cc1	4.565300000000004	0.7884896380379744	3.628391795685941
CC(=O)C1=NN(c2ccccc2)C2C=CCC12	2.3963	0.7252737497419278	3.5183142218134638
CC(=O)C1CN(c2cccc(CCN3CCN(c4cccc5c4OC(C)C(=O)N5)CC3)c2)CCS1	3.281500000000002	0.6612187230838593	3.6592298594994155
CC(=O)CCCCN1CCN(c2cccc(Cl)c2Cl)CC1	3.8747000000000034	0.7402974267232173	2.0062965539393396
CC(=O)CSc1nc2ccccc2n1C1COC(c2ccccc2)O1	3.9616000000000025	0.6492506263191358	3.223241888127787
CC(=O)N(C)C(C)Cc1ccccc1	2.0959000000000003	0.7161155066791569	2.2646601748301194
CC(=O)N(C)C1CCC2=C(O1)c1ccc(CN3CCN(c4ccccc4)CC3)cc1C2	3.890800000000003	0.7562534898495996	3.2497206206756024
CC(=O)N(C)C1CCc2c(F)cccc2N1C(=O)CCCF	2.6590000000000007	0.857643382006705	3.413894120413808
CC(=O)N(C)C1CCc2c(OCCCCN3CCC(N4c5c(ccc(F)c5F)N(C)C4(=O)O)CC3)cccc21	0.0	0.0	0.0
CC(=O)N(C)CCCN1c2c(c(=O)n(Cc3ccccc3Cl)c(=O)n2C)CCN1C(=O)c1ccc(Cl)cc1	3.1904000000000003	0.4448319393387411	2.981122780073637
CC(=O)N(C)N=c1c2ccccc2sc2ccc(-c3cc(F)cc(F)c3)cc12	5.293700000000004	0.3356881311171609	2.8016521405730828
CC(=O)N(C)c1cccc(C#Cc2cncc(C#N)c2)c1	2.3357800000000006	0.7505102590532174	2.603251182361765
CC(=O)N(CCc1ccc(-c2cc3c(o2)CCN(S(C)(=O)=O)C3C)cc1)S(C)(=O)=O	2.1759000000000004	0.6624824946200337	3.4869087275891744
CC(=O)N1CC(NCCCCN2CCN(c3cccc(Cl)c3)C2)CC1C(=O)NO	1.284100000000001	0.33150624314575877	3.4025146137972317
CC(=O)N1CC=C(c2ccc(NCc3ccc(Cl)cc3)cc2)CC1	4.587700000000003	0.8825844143278668	2.070153205327813
CC(=O)N1CC=C(c2ccncc2N2CCN(CC3CCCCC3)CC2)CC1	3.419500000000002	0.7999547480114197	2.615759702261162
CC(=O)N1CCC(=C2SC(N3CCN(CCO)CC3)C3(CCc4c(cccc4C(F)(F)F)OC3)C2=O)CC1	3.1651000000000016	0.5769231150280046	4.574820731975896
CC(=O)N1CCC(C(=O)N2CCN(C3CCc4ccccc4Cc4ccc(Cl)cc43)CC2)CC1	4.320800000000003	0.6439049521134975	2.9125348697787974
CC(=O)N1CCC(C)N1CCNc1nc(Oc2ccc3ccccc3n2)c2ccccc2n1	4.239900000000003	0.4781231376793613	3.3775729624713247
CC(=O)N1CCC(CC#N)(N2CCN(c3ccc(C#N)cc3C)CC2)CC1	2.283480000000001	0.8214810623120629	2.795387702728709
CC(=O)N1CCC(CCCN2CCN(c3cccc(Cl)c3Cl)CC2)CC1	4.154100000000003	0.7455898234312348	2.1856989281330996
CC(=O)N1CCC(CCN2CCN(c3cccc(C)c3F)CC2)CC1	2.904720000000001	0.8378831838605649	2.226621550369492
CC(=O)N1CCC(CN2CCN(c3cccc(Cl)c3)CC2)CC1	2.7205000000000004	0.8494580852761006	1.997038374372437
CC(=O)N1CCC(CN2CCN(c3cccc(NC(=O)c4ccccc4)c3)CC2)CC1	3.3194000000000017	0.8063359646753739	2.0435790882177827
CC(=O)N1CCC(F)(F)C(C)c2cc(OCCN3CCN(c4ccccn4)CC3)ccc21	3.778000000000003	0.7026733209929237	3.189122801480975
CC(=O)N1CCC(N2CCC(Cc3ccccc3)CC2)CC1	2.9520000000000017	0.8566552034108242	1.9795654244944494
CC(=O)N1CCC(N2CCC(Oc3ccc(F)c4[nH]ccc34)CC2)CC1	3.161100000000001	0.9157885704486001	2.5672233356175074
CC(=O)N1CCC(N2CCC(c3cnn(-c4ccc(Cl)cc4)c3)CC2)CC1	3.716000000000002	0.8068669346005952	2.4018596896486724
CC(=O)N1CCC(N2CCC(c3noc4ccc(F)cc34)CC2=O)CC1	2.6838000000000006	0.826837141453103	3.0492913961418546
CC(=O)N1CCC(NC2CC(c3ccc(Cl)cc3)N(C(=O)C=Cc3ccc(Cl)cc3)C2)CC1	4.9493000000000045	0.6090289203848521	3.241946252424036
CC(=O)N1CCC(Oc2cccc3c2CCN3CCN2CCCC2)CC1	2.534600000000001	0.8113631819678558	2.395011068411028
CC(=O)N1CCC(c2cccc(Cl)c2Cl)CC1	3.719300000000003	0.7625886626987162	1.9807667455066795
CC(=O)N1CCC(c2ccccc2)CC1COc1cccc(C(=O)NC(C)C)c1	3.998300000000003	0.8056847279890809	2.916794913984848
CC(=O)N1CCC2CCCC(C1)N2CC1CCC(O)(c2ccccn2)C1	2.544600000000001	0.9031964436370159	4.57347092507922
CC(=O)N1CCCC(C)C12CCN(CCCc1c[nH]c3ccccc13)CC2	4.213500000000003	0.878985363643281	3.5555865415465613
CC(=O)N1CCCC(c2ccncc2OC2CN(c3ccc4ccccc4n3)C2)C1	3.623300000000003	0.6671001928737064	3.0063813476893806
CC(=O)N1CCCC1c1c[nH]c2ccc(F)cc12	2.990400000000001	0.8246109712745053	2.6487320715719065
CC(=O)N1CCCc2cc(OCCCCN3CC=C(c4ccc(Cl)c(Cl)c4)CC3)ccc21	6.240800000000006	0.4465122313573623	2.508700371158479
CC(=O)N1CCCc2ccc(NC(=O)C=Cc3ccc(Cl)cc3)cc21	4.291000000000003	0.8356921105407338	2.1136993401853115
CC(=O)N1CCCc2ccc(OCCCN3CCC(c4nc5cc(F)ccc5s4)CC3)cc21	5.383000000000005	0.45661951896769387	2.5369775838596578
CC(=O)N1CCCc2ccc(OCCCN3CCN(c4ccc5c(c4)OCCO5)CC3)cc21	3.3480000000000016	0.6282205149228058	2.4217958431776605
CC(=O)N1CCN(C(=O)C2CC3CCC2N3Cc2ccc(-n3cnnn3)cc2)CC1	0.7059000000000011	0.7390673952123095	4.192930824347899
CC(=O)N1CCN(C(=O)NC23CC4CC(CC2C4)C3)CC1	1.4387999999999996	0.7945699596168793	4.462780748355421
CC(=O)N1CCN(C)CC12CCN(c1cccc(Cl)c1)CC2	2.4729	0.794808072068992	3.0234656340614503
CC(=O)N1CCN(CC=C2c3ccccc3Cc3ccccc32)CC1	3.186600000000002	0.7194758483217094	2.272801078115526
CC(=O)N1CCN(Cc2cnc3nc(NCC(F)(F)F)c(Cl)c(C)c3c2)CC1	3.2299200000000017	0.8303489400354706	2.728478074133193
CC(=O)N1CCN(S(=O)(=O)c2cccc(OC(C)C)c2)C(CN2CCC(N3CCN(C)CC3)C2)C1	1.016900000000003	0.5454113491898234	3.412807699622517
CC(=O)N1CCN(c2cc(OCCCCF)nn2-c2ccc(F)cc2)CC1	2.8084000000000016	0.6955362394406296	2.5531029848150446
CC(=O)N1CCN(c2ccc(Oc3ccc(I)cc3)c3c2SCCC3)CC1	4.790300000000005	0.5750394715871574	2.636825370122045
CC(=O)N1CCN(c2cccc3c2CCN(CCc2ccc(F)c(F)c2)C3C)CC1	3.7951000000000032	0.7630703780981922	2.8797984611236114
CC(=O)N1CCc2[nH]nc(C3CCN(CCCSc4ccccc4)CC3)c2C1	3.6761000000000026	0.5957614379355748	2.619324242598873
CC(=O)N1CCc2c(CCN3CCC(c4ccccc4)(c4ccc(Cl)cc4)CC3)cccc2C1	5.8692000000000055	0.4633239866948013	2.529505567947492
CC(=O)N1CCc2c(OCCC(=O)c3ccc(CN4CCN(C)CC4)cc3)cccc21	2.9948000000000015	0.6436235652788332	2.3157744036888275
CC(=O)N1CCc2c(cccc2OCCN2CCN(c3ccccn3)CC2)C1	2.1872	0.7958752705358163	2.2681334358446517
CC(=O)N1CCc2cc(OCCCN3CCN(c4cccc5c4O5)CC3)ccc21	3.2924000000000015	0.47512034841021833	2.432188360435253
CC(=O)N1CCc2ccc(CCCN3CCN(c4nsc5ccccc45)CC3)cc21	3.9601000000000033	0.6264155100362135	2.4695046271437846
CC(=O)N1CCc2ccc(CCN3CCN(c4cccc5ncnc(N)c45)CC3)cc21	2.4857000000000005	0.7040721887481705	2.505192934371628
CC(=O)N1CCc2cccc(OCCNc3ccc(Oc4ccccc4)cc3)c2C1	4.874400000000004	0.5727882095861015	2.1523883684025265
CC(=O)N1CCc2ccccc2C1c1ccc(O)c2[nH]c(CCCCN3CCN(c4ccccc4O)CC3)cc12	5.218000000000006	0.28126547485821674	3.2387319730480923
CC(=O)N1Cc2c(F)ccc(F)c2CC1CCN1CCC(c2cccc(Cl)c2)CC1	5.161100000000006	0.6657229558939967	3.130136922662074
CC(=O)N1N=C(c2cn(Cc3ccccc3)c3ccccc23)CC1(C)C	4.424500000000004	0.6920374632504547	2.5221024624366333
CC(=O)NC(C)Cc1cccc2ccccc12	2.906900000000001	0.8578850920822518	2.1674177296829917
CC(=O)NC(C)Cc1cccc2nc(CCc3c(C)cc4ccc(OCCCCF)cc4c3OCCO)ccc12	6.0483200000000075	0.18834878226305113	3.3680171049760546
CC(=O)NC(C)c1ccc(CN2CCN(c3ccccc3OCC(F)(F)F)C2)cc1	4.104500000000003	0.7311469430400621	2.8100606201410656
CC(=O)NC(C)c1ccc(OC2CCN(c3ccc4c(c3)OCCO4)C2)cc1	3.3126000000000015	0.859738277922743	2.9807600511975814
CC(=O)NC(C)c1ccc(OC2CCN(c3cccc(OC(C)(C)C)n3)C2)cc1	4.113700000000003	0.7945807837732113	3.195436231474945
CC(=O)NC(C)c1ccc(OC2CCN(c3nc(N(C)C4CCC4)ncc3F)C2)cc1	3.4592000000000027	0.7298365494491393	3.3694371119940785
CC(=O)NC(Cc1ccc(C)cc1)C(=O)N1CCCc2ccccc21	3.0216200000000013	0.9329045306380622	2.4089876765434557
CC(=O)NC1(C)CC(Sc2cnc3ccccc3n2)CC(C)(C)C1	4.195400000000004	0.9074874160737769	3.728253507999103
CC(=O)NC1(c2ccccc2)CCN(c2ccncc2)CC1	2.713400000000001	0.9467135406800311	2.2823202321867573
CC(=O)NC1=C(C)N(CCN2CCN(c3ccccc3Oc3ccccc3)CC2)CC1C	3.920200000000003	0.7158272333856887	3.0471465858905464
CC(=O)NC1=CCc2cccc(OCCCN3CCN(c4cccc(Cl)c4Cl)CC3)c2O1	4.496900000000005	0.5970515550489478	2.777127628683562
CC(=O)NC1C(=O)N(C)C(CNCCN2CCN(c3ccccc3F)CC2)C(=O)N1CC(C)C	0.32470000000000376	0.49961618528427926	3.6096074123785566
CC(=O)NC1C(=O)NC(c2cccc(Cl)c2)C(C)(C)C(=O)C1NCC(C)C	2.2250999999999994	0.7154176088907824	3.8962609498305847
CC(=O)NC1C(O)OC(CNCC(C)O)C(O)C1O	-3.0994999999999977	0.3138497903023397	3.967800075851949
CC(=O)NC1CCC(C#Cc2ccc3c(c2)C(O)(C(F)(F)F)C(C)(C)CN3C)C1=O	2.7478000000000016	0.6832782808580182	4.550674213038447
CC(=O)NC1CCC(C(=O)NC(Cc2ccccc2)c2ccccc2)C1	3.3914000000000017	0.8388862057200879	2.8542670159177614
CC(=O)NC1CCC(C)(c2ccc(N3CCN(C(=O)c4c[nH]c5cc(C(N)=O)ccc45)CC3)cc2)CC1	3.5656000000000025	0.4962679463723008	2.706876505059258
CC(=O)NC1CCC(CCN2CCC(NS(=O)(=O)c3ccc(F)cc3)CC2)CC1	2.6534000000000004	0.7040503176393672	2.2692129515399877
CC(=O)NC1CCC(CCN2CCC(c3cccc(C(N)=O)c3)CC2)CC1	3.049900000000001	0.8069066016524887	2.2710802075922683
CC(=O)NC1CCC(CCN2CCN(c3cccc(Cl)c3)CC2)CC1	3.5470000000000024	0.8685400676281787	2.096628159253566
CC(=O)NC1CCC(CCN2CCN(c3ccccc3)CC2)CC1	2.893600000000001	0.9021146106620803	1.9834653314625452
CC(=O)NC1CCC(CCN2CCN(c3ccccc3Oc3ccc(Cl)cc3)CC2)CC1	5.339300000000005	0.6116641307276729	2.2220917672098324
CC(=O)NC1CCC(CCN2CCN(c3nccc4c3CN(C)CC4)CC2)CC1c1ccccc1	3.670200000000003	0.6909894336003362	3.611707534944788
CC(=O)NC1CCC(CCN2CCN(c3nccc4c3OCO4)CC2)CC1	2.0172999999999996	0.8505580102929468	2.582695582091187
CC(=O)NC1CCC(CCN2CCN(c3nsc4ccccc34)CC2)CC1	3.503300000000003	0.8543707334402878	2.4072946083813527
CC(=O)NC1CCC(CN2CCN(c3nccc4c3ccn4-c3ccccc3)CC2)CC1	3.842400000000003	0.6669171284805219	2.4725311368312894
CC(=O)NC1CCC(CNC(=O)c2cc3cc[nH]c3cc2S)CC1	2.8813000000000004	0.6434433224075217	2.6727124419990673
CC(=O)NC1CCC(NC2CCC(c3cc(F)ccc3F)OC2C)CC1	3.610300000000003	0.8558899880317744	3.5769523857807766
CC(=O)NC1CCC(O)C(COc2cccc3c2OCCO3)NC1=O	-0.01920000000000005	0.7047534819515194	3.658486630453062
CC(=O)NC1CCC(Oc2ccc(C#N)cn2)CC1	1.7793800000000002	0.8973893397694399	2.359177148652723
CC(=O)NC1CCC(Oc2cccnc2Oc2ccccc2)CC1	3.700000000000003	0.9099127386595881	2.206625771022985
CC(=O)NC1CCC(c2ccccc2)CC1CN1CCC(c2coc3cc(F)ccc23)C1	5.449800000000006	0.580817888256021	3.702732616886008
CC(=O)NC1CCN(CCCc2c[nH]c3ccc(C#N)cc23)CC1	2.57268	0.8877165071079662	2.305413405996708
CC(=O)NC1CCN(CCN2CCN(c3ccccc3C(N)N(C(=O)c3ccco3)C(C)C)C2=O)CC1	2.630200000000002	0.5013780238111566	3.4199914356573995
CC(=O)NC1CCc2c(OCCCN3CCN(c4cccc(Cl)c4Cl)CC3)cccc21	4.707900000000005	0.6059389597282022	2.7999443717559824
CC(=O)NC1CCc2ccc(OCCCN3CCOCC3)cc2C1=O	1.4212999999999998	0.7893087532606575	2.7943119994036927
CC(=O)NC1CCc2cccc(OCCCCN3CCN(c4nsc5ccccc45)CC3)c2O1	4.064700000000004	0.4906196179638825	3.2600892402654527
CC(=O)NC1CCc2cccc(OCCF)c2C1C	2.5893000000000006	0.9083898805583943	3.3966156735717723
CC(=O)NC1CCc2cccc3c2C1Cc1ccc(O)c(O)c1-3	2.855400000000002	0.7094990559885034	3.392509557615261
CC(=O)NC1CCc2cccc3c2C1Cc1ccc(OCCCCN2CCCCCC2)cc1O3	5.604500000000006	0.5440035017653407	3.395125598957933
CC(=O)NC1CCc2ccccc2C1	1.6800000000000002	0.7151721769347782	2.3084136566114974
CC(=O)NC1CCc2ccccc2N1C(=O)CCC1CCN(Cc2ccc(F)cc2)CC1	4.2595000000000045	0.7347908553723773	2.904443910305261
CC(=O)NC1Cc2ccccc2C1	1.2898999999999998	0.6843070501760252	1.9040135545826313
CC(=O)NC1Cc2ccccc2C1C	1.8508999999999998	0.7173673269112872	2.9655419679666988
CC(=O)NCC(O)CN1CCN(c2nccc3sccc23)CC1	0.9152999999999998	0.8508175334664149	2.8621708159211643
CC(=O)NCC1CCc2cccc(O)c2N(Cc2ccccc2)C1=O	2.623900000000001	0.9002568849978211	2.7967345887861423
CC(=O)NCC1CCc2cccc3c2c1c(O)c1ccc(O)cc13	3.570100000000002	0.632029527745456	3.061924562692182
CC(=O)NCCC(=O)N1CCCC12CCN(c1ncnc3cc(C)ccc13)C2	2.03572	0.8768226199629383	3.605583109578303
CC(=O)NCCC(NC(=O)CNC(=O)CNC(=O)C(NC(=O)c1cc(F)cc(F)c1)C(C)C)C(=O)N(C)C	-0.9491999999999934	0.21642750481346812	3.3244503926905917
CC(=O)NCCCC1CCN(Cc2ccn3cccc3n2)CC1	2.4626	0.833391891352876	2.424234836119645
CC(=O)NCCCC=CCCN1CCN(c2cccc3c2OCO3)CC1	2.3999000000000006	0.5705715889132909	2.512382728330058
CC(=O)NCCCCC12CCC(O)(CC(F)(F)F)C(n3cnc4c(C)ccc(C)c43)C1C2	4.984240000000005	0.5834492655302798	4.5135044756723826
CC(=O)NCCCCC=C1C(CNC(=O)c2cccc3ccccc23)C2CC(C)C1O2	4.225800000000003	0.4961769450117682	4.568626432217092
CC(=O)NCCCCCN1CCc2cccc(C)c21	2.663920000000001	0.7975571619789358	2.1891668922424667
CC(=O)NCCCCNC(=O)C1C(C(=O)NCCC2CC3CCC2C3)C2C=CC1C21CC1	2.7898000000000005	0.35985643881839363	5.779787776793912
CC(=O)NCCCCNC1CCc2ccc3occ(Br)c3c21	3.688500000000002	0.7681024511589974	3.2285868676665554
CC(=O)NCCCCNCc1cccc2scc(CCN(C)CCc3ccncc3)c12	4.019200000000003	0.39590243162661565	2.6738637036023984
CC(=O)NCCCN1CCC(N2C(=O)c3cccc4cccc2c34)CC1	2.7906000000000004	0.8430180640184837	2.285278720232892
CC(=O)NCCCN1CCN(c2cccc3c2OCCO3)CC1	1.1059999999999994	0.8240528349085953	2.1970979819290566
CC(=O)NCCCNCC1CCc2ccccc2C1	1.9072999999999993	0.7671619139390021	2.5502801263319874
CC(=O)NCCCc1cccc2nc(C3CC3)n(Cc3ccc(F)cc3)c12	4.169800000000003	0.6389501951805512	2.2897779098899687
CC(=O)NCCN(C)C1CCCc2ccc(N(C)CCN3CCN(C)CC3)cc21	1.815500000000001	0.7197102401791552	3.0683464164555936
CC(=O)NCCN1C2CCC1CC(OC(c1ccccc1)c1ccc(F)cc1)C2	4.063200000000003	0.7673278319913813	3.9802059874772784
CC(=O)NCCN1CCN(C2Cc3ccccc3Sc3ccc(-c4ccccc4F)cc32)CC1	4.994800000000005	0.5637423413818766	2.9559079395661527
CC(=O)NCCN1CCN(C2c3ccccc3Sc3ccc(Cl)cc32)CC1	3.647700000000003	0.8477914096995119	2.8806018138224676
CC(=O)NCCN1CCN(c2cccc(Cl)c2)CC1	1.5981	0.9105643593609186	1.7992950973706723
CC(=O)NCCN1CCN(c2ccccc2)CC1	0.9446999999999999	0.8600552334182171	1.654265721849903
CC(=O)NCCN1CCc2cc(OCCCN3CCN(c4cccc(Cl)c4Cl)CC3)ccc2C1=O	3.7189000000000023	0.512141306268163	2.499181601250866
CC(=O)NCCOc1cccc(S(=O)(=O)C2CCC(CNC(=O)C3CSC(c4ccccc4)N3)CC2)c1	3.054000000000001	0.3934237725011837	3.4855243423012023
CC(=O)NCCc1c(CNC2CCC(c3ccccc3)O2)sc2ccc(F)cc12	4.686400000000004	0.5921103033882208	3.536141054429769
CC(=O)NCCc1cc(-c2ccccc2)oc1C(N)=NC(=O)c1ccco1	2.7639000000000005	0.5153348191185465	2.7157952925073516
CC(=O)NCCc1ccc(CCNCC2CCCN2C)cc1	1.5915000000000004	0.7169794179263916	2.5190330215127084
CC(=O)NCCc1cccc2ccc(CCCCN3CCN(c4nsc5ccccc45)CC3)cc12	5.273000000000006	0.3274327988148364	2.4908186184278627
CC(=O)NCCc1cccc2nc(CCc3ccc4cccnc4c3)ccc12	4.246800000000004	0.5528178551096429	2.247249383311818
CC(=O)NCCc1ccccc1-c1ccc(C(=O)NCCC2CCN(C)CC2)s1	3.5554000000000023	0.6956708086766666	2.388472706507324
CC(=O)NCCc1csc2nc(OCCOc3ccc4ccccc4c3)nc(N3CCN(C)CC3)c12	3.732700000000003	0.3473300341379613	2.6946195270457203
CC(=O)NCc1cccc(N2CCN(CCc3cccc4cc(S(=O)(=O)N(C)C)[nH]c34)CC2)c1	2.4190000000000005	0.5138006741175201	2.668630130884555
CC(=O)NCc1cccc2c1OCCC2NC(=O)CC(CN1CCN(C)CC1)NS(=O)(=O)c1ccc(C)cc1	1.5555200000000018	0.4055790421819328	3.4851257230997215
CC(=O)NN1CCN(C2CCN(C3CCN(c4c(Cl)cccc4Cl)CC3)CC2)CC1	3.0953000000000017	0.757700855420708	2.666786376208675
CC(=O)Nc1c(O)c(O)nc2ccc(Cl)cc12	2.2578000000000005	0.7270108965940951	2.4538317992318603
CC(=O)Nc1cc(N)c(Cl)cc1-c1cncs1	3.0041	0.8221278131227217	2.708552997552504
CC(=O)Nc1cc2c(c(O)c1O)C1CCN(CCc3ccc(F)cc3)CC1C2	3.399600000000002	0.7067475149778667	3.366488970379664
CC(=O)Nc1ccc(-c2ccc(CCCC(=O)O)n2C)cc1	3.057800000000001	0.860962828331848	2.1675861566823436
CC(=O)Nc1ccc(COc2cnc(NCC(C)N)nc2)cn1	1.1680999999999995	0.7019102111587741	2.891056571703844
CC(=O)Nc1ccc(N2CCN(CCOc3cccc4[nH]c(C)cc34)CC2)cc1	3.635720000000002	0.6724726641373167	2.1632077786640824
CC(=O)Nc1ccc(N2CCN(Cc3cc4ccccc4n3C)CC2)c(F)c1	3.5980000000000025	0.7519209324118052	2.1778871600472787
CC(=O)Nc1ccc(O)c2[nH]cc(c1)c1n2CC2CN(CCc3c[nH]c4ccccc34)CC2CC=1	3.9329000000000027	0.3651421362926422	5.134187546788203
CC(=O)Nc1ccc(OC2CCC(NCC(O)COc3ccc(Cl)c(C)c3)CC2)cc1O	4.031920000000003	0.4196895588524519	2.923567890238372
CC(=O)Nc1ccc(OCCCN2CCC(c3noc4cc(F)ccc34)CC2)cc1	4.573800000000004	0.5768891118901978	2.2977318576718773
CC(=O)Nc1ccc(S(=O)(=O)NC2CCN(Cc3ccccc3)CC2)cc1	2.5879000000000003	0.7985898057211077	1.8625359518480114
CC(=O)Nc1ccc(S(=O)(=O)NNCCCCN2CCN(c3ccccc3O)CC2)cc1	1.7359	0.3147613307637949	2.3694224355489375
CC(=O)Nc1ccc2[nH]ncc2c1	1.5212999999999997	0.6899345111749862	1.9723461949152714
CC(=O)Nc1ccc2c(c1)CC(N1CCN(CCCNc3ccc4c(c3)OCO4)CC1)CCC2	3.7409000000000026	0.48078958572731473	2.90978431718853
CC(=O)Nc1ccc2c(c1)CCC(N1CCN(c3ccc(S(C)(=O)=O)cc3)CC1)C2=O	2.3682	0.7839998078536304	2.7996354217366104
CC(=O)Nc1cccc(C(=O)CNCc2cccs2)c1	2.679000000000001	0.8034851798264415	2.0083659978205883
CC(=O)Nc1cccc(C(=O)N2CCN(c3cccc(OC(F)(F)F)c3)C(C3CCCCC3)C2)c1	5.454900000000005	0.60646007162462	2.901822728114281
CC(=O)Nc1cccc(C(=O)NCCCCN2CCN(c3ccccc3OCCCCCCCCN)CC2)c1	4.655300000000003	0.254030030356654	2.3383973430577782
CC(=O)Nc1cccc(C(=O)NCCCCN2CCN(c3ccccc3OCCOC(C)C)CC2)c1	3.7810000000000024	0.41088126058377905	2.2797261908673345
CC(=O)Nc1cccc(C2=CCN(CC3CCCCC3)CC2)c1	4.314400000000004	0.8980082157138856	2.2140460875547756
CC(=O)Nc1cccc(C2CCC(O)CC2)c1	2.663500000000001	0.8246902139257029	1.9236896587636316
CC(=O)Nc1cccc(C2CCN(CC3CC3)CC2)c1	3.2344000000000017	0.9123408653997597	1.9481619492375906
CC(=O)Nc1cccc(C2CCN(CCCOc3ccc4[nH]c(CCCCN5CCN(CC(N)=O)CC5)nc4c3)CC2)c1	3.5954000000000024	0.24594565691048534	2.733393283848688
CC(=O)Nc1cccc(C2CCN(CCCn3nc([N+](=O)[O-])c4cccnc43)CC2)c1	3.5676000000000023	0.4608350400481316	2.590608111553996
CC(=O)Nc1cccc(C2CCN(CCc3c[nH]c4ccc(F)cc34)CC2)c1	4.6875000000000036	0.6757364880410435	2.208125493380612
CC(=O)Nc1cccc(C2CCN(CCc3c[nH]c4ccccc34)CC2)c1	4.5484000000000036	0.7003669565485076	2.08815478364912
CC(=O)Nc1cccc(CC(O)CNCC2(c3ccc(F)cc3)CCN(C3CCOCC3)CC2)c1	3.4899000000000022	0.5093155206180306	3.134461764325594
CC(=O)Nc1cccc(CCCN2CCN(c3ncc4ccccc4n3)CC2)c1	3.3430000000000017	0.7006048972773266	2.133916143240681
CC(=O)Nc1cccc(CCN2CCN(c3cccc4nc(C)ccc34)CC2)c1	3.8663200000000026	0.7209200990178355	2.072587998444302
CC(=O)Nc1cccc(CN2CCN(c3ccc(C(C)(C)N(O)C(C)C)cc3)CC2)c1	4.301900000000003	0.6491484785718481	2.4740196248904116
CC(=O)Nc1cccc(CN2CCN(c3ccc(Cl)cc3)CC2)c1	3.6206000000000023	0.9205611931123954	1.7301839745585799
CC(=O)Nc1cccc(CN2CCN(c3cccc(C(F)(F)F)c3)CC2)c1	3.9860000000000033	0.8753545676651413	1.9435868930121103
CC(=O)Nc1cccc(CN2CCN(c3cccc4c3OC(C)CC4)CC2)c1	3.6807000000000025	0.8801960669323738	2.691558478829883
CC(=O)Nc1cccc(CN2CCN(c3cccc4nccnc34)CC2)c1	2.910400000000001	0.7741911743011497	2.1049033717698613
CC(=O)Nc1cccc(CN2CCN(c3nc4cc(C)ccc4o3)CC2)c1	3.416820000000002	0.7686015248933444	2.161446080181216
CC(=O)Nc1cccc(CN2CCN(c3ncccc3Oc3ccc(F)cc3)CC2)c1	4.293600000000003	0.6446525571944534	2.118316011294704
CC(=O)Nc1cccc(COc2ccc(CCN3CCC(O)CC3)cc2)c1	3.223200000000002	0.7877132661362375	1.9547514056250037
CC(=O)Nc1cccc(F)c1C(=O)CCN1CCN(c2ccccc2OCCF)CC1	3.5274000000000028	0.6158435901126463	2.4165995077982014
CC(=O)Nc1cccc(N2CCC(c3ccc(O)cc3)CC2)c1	3.734600000000002	0.9078892439313715	1.9062264862605485
CC(=O)Nc1cccc(N2CCN(C3CCN(Cc4ccccc4)CC3)C(=O)C2=O)c1	2.4848	0.75465849535162	2.2452757001451804
CC(=O)Nc1cccc(N2CCN(C3CCN(c4cc(F)cc5c4CCC(=O)N5)CC3)CC2)c1	3.4598000000000013	0.7240435311357118	2.6492440437573954
CC(=O)Nc1cccc(N2CCN(CC3CCN(Cc4ccncc4)CC3)CC2)c1	3.074200000000001	0.7976112649449345	2.165298333437491
CC(=O)Nc1cccc(N2CCN(CC=Cc3ccc(Br)cc3)CC2)c1	4.242900000000003	0.7951495699897455	2.080752566386737
CC(=O)Nc1cccc(N2CCN(CCC(CN(C)S(=O)(=O)c3ccc4ccc(Cl)cc4c3)c3ccc4c(Cl)cccc4c3)CC2)c1	7.8748000000000085	0.1616807918608551	3.2553758272941478
CC(=O)Nc1cccc(N2CCN(CCCC3=NCCN3)CC2)c1	1.5488999999999997	0.8312650880351566	2.3684398369570516
CC(=O)Nc1cccc(N2CCN(CCCCN3CCN(c4ccccc4)CC3)CC2)c1	3.3694000000000015	0.64423167859766	2.0502720533615673
CC(=O)Nc1cccc(N2CCN(CCCc3c[nH]c4ccc(Br)cc34)CC2)c1	4.643600000000004	0.5694789365595603	2.1938440424003467
CC(=O)Nc1cccc(N2CCN(CCCc3c[nH]c4ccc(C)cc34)CC2)c1	4.1895200000000035	0.6635478583944502	2.1428226138289173
CC(=O)Nc1cccc(N2CCN(CCCc3cc4[nH]cc(C)c4cc3O)CC2)c1	3.895120000000002	0.5806954845554915	2.417904980859836
CC(=O)Nc1cccc(N2CCN(Cc3cnn(C(C)C)c3)CC2)c1	2.744600000000001	0.9084918451290538	2.192090022742189
CC(=O)Nc1cccc(NC2=NCCN2)c1	1.0160999999999998	0.6939196518143307	2.2290237261844528
CC(=O)Nc1cccc(Nc2nccc(N3CCCCCC3)n2)c1	3.559000000000002	0.8992525575125565	2.0492642325614465
CC(=O)Nc1cccc(O)c1OCCCN1CCC(c2noc3cc(F)ccc23)CC1	4.279400000000003	0.5474781383271828	2.5932093215799252
CC(=O)Nc1cccc(OCCCN2CCN(c3cccc4c3OCO4)CC2)c1	2.964800000000001	0.7250853908767373	2.2045624780823108
CC(=O)Nc1cccc(Oc2c(C(=O)N3CC4CCCN4CC3CC(=O)NOCc3ccccc3)ccc(C)c2C(=O)NO)c1	3.7916200000000018	0.19888161532936666	3.7388560355164495
CC(=O)Nc1cccc(Oc2c(C(=O)NCCCCCCN3CCN(c4ccccc4OC(C)C)CC3)cc3cc(C#N)ccc3c2O)c1	7.067380000000008	0.12239321188936853	2.901609062085452
CC(=O)Nc1cccc(Oc2c(C3CCC3)ccc(N3CCNCC3)c2OCC2CC2)c1	4.9032000000000036	0.6173316045008636	2.6344655885497836
CC(=O)Nc1cccc(Oc2c(CO)ccc3c2OCCN3)c1	2.7339	0.8084087963017116	2.547746066680128
CC(=O)Nc1cccc(Oc2ccc(C(=O)NCCCN3CCN(C)CC3)cc2)c1	2.8046000000000006	0.6549450331468082	1.9846491669063475
CC(=O)Nc1cccc(Oc2ccc(CN3CCN(C)CC3)cc2)c1	3.184700000000001	0.9086315143130786	1.8129608515612574
CC(=O)Nc1cccc(Oc2ccc(OC(=O)NCCCC(N)N3CCN(C)CC3)cc2)c1	2.8381000000000007	0.49897988643821967	2.890217438739736
CC(=O)Nc1ccccc1C(=O)CN(C)CC(O)c1ccccc1	2.4931	0.7671252428757278	2.460776288227402
CC(=O)Nc1ccccc1C(=O)NC1CCN(Cc2ccccc2)C1	2.649300000000001	0.881653746846598	2.2130350763267703
CC(=O)Nc1ccccc1N1CCN(Cc2ccc(CN3CCN(C4CC=S(C)(=O)CC4)CC3)o2)CC1	2.5566000000000013	0.5551535511606334	3.721401068695952
CC(=O)Nc1nc(C)c(C2CCN(c3ncnc4scc(-c5ccccc5)c34)CC2)s1	5.465620000000004	0.44755323145092385	2.6679790882177823
CC(=O)Nc1nc2ccccc2n(C2CCN(C3CCCC(F)(F)CC3)CC2)c1=O	3.959800000000003	0.7665473277491757	3.163952488272934
CC(=O)Nc1sc2cccc(OCCCCN3CCN(c4ccc(O)cc4)CC3)c2c1C(C)(C)C	5.8440000000000065	0.3842549130927477	2.654926650201915
CC(=O)OC1(CCCN2CCN(c3cc(C(F)(F)F)ccn3)CC2)CCC(C)CC1	4.514600000000004	0.6251710814931388	2.764485021749179
CC(=O)OC1(c2ccccc2)CC2CCC(N3CCN(CC=Cc4ccoc4)CC3=O)CC1(C)C2	4.864400000000005	0.5571708920334035	5.0753372988618555
CC(=O)OC1CC(C(=O)OCC(C)C)C2CSC(NC3CCN(CC(=O)CCc4noc5ccccc45)CC3)C12	3.8396000000000017	0.3995168413682476	4.56909349815065
CC(=O)OC1CC(F)(F)CN1CC(=O)O	0.3012000000000001	0.6968786507457702	3.5978456571788966
CC(=O)OC1CCC(C)C(C)(NCc2c(C)noc2C)CNC(C)=N1	2.4668400000000004	0.8111114897218415	4.939516557532004
CC(=O)OCC1(C)CC(=O)C(C(O)C=Cc2ccc(O)cc2)=C(C(=O)O)O1	1.4162	0.6355398766621897	3.8796746749061324
CC(=O)OCC1CC(N2CCNC(C)C2)c2ccccc2O1	1.7355999999999996	0.8620938804795455	3.506659169355144
CC(=O)OCC1OC(N)C(O)C(O)C1O	-2.6841999999999984	0.37451789358271875	3.8874869211102645
CC(=O)OCCN1CCN(SCCCN2CCC3(CCCC3)CC2=O)CC12C=Cc1cc(Cl)ccc12	4.963900000000004	0.2682422880093301	4.793362982775567
CC(=O)OCN1CC2CC(C2)C1	0.8488	0.5738283726807845	3.506336025984713
CC(=O)Oc1cccc(CCN2CCc3cccn3-c3ccc(Cl)cc32)c1	4.6612000000000045	0.4873224000986883	2.5275241866900924
CC(=O)Oc1ccccc1N1CCN(C(=O)CCCCN2CCC(Cc3ccccc3)CC2)CC1	4.385500000000004	0.3047104266357122	2.264088270934124
CC(=O)Sc1cn(-c2ccc(F)cc2)c2ccccc12	4.408200000000003	0.6506461597833719	2.2373692366869857
CC(=O)c1c(C(=O)NC2CC3CCCCC3C2)nc(-c2cccc(Cl)c2)n1CCC1CC1	5.904800000000006	0.5301457552676775	3.477822786547084
CC(=O)c1c(SCC(N)=O)c2cnc(-c3ccc(Cl)cc3)cc2n(C(C)C)c1=O	4.077800000000002	0.4702135710227455	2.7277383392427446
CC(=O)c1cc(Cl)cc(Cl)c1N1CCN(CCCOc2ccc3c(c2)C(=O)N(C)CC3)CC1	4.415200000000004	0.4252139841114047	2.573952211651223
CC(=O)c1cc(Cl)n2c1C(=O)C(N1CCN(CC3C=C(C)C(=O)N(C)C3)CC1)=CC2	2.0764	0.6840747997370733	4.0478395689031474
CC(=O)c1cc(F)c(C(=O)NCCCCN2CCN(c3noc4ccccc34)CC2)c(F)c1	3.640800000000003	0.4119667578318352	2.507698001208267
CC(=O)c1cc(F)cc2c1CC(N(CCCc1c[nH]c3ccc(F)cc13)C1CCC(N3CCOCC3)CC1)CO2	5.5304000000000055	0.37333568266678646	3.5577354213239563
CC(=O)c1ccc(C)c(Nc2cc3c(cc2OCCF)Cc2c-3nc(CN3CCCCC3)n2-c2ccc(Br)cc2)c1	7.794820000000008	0.17123569592371402	3.0013254700461234
CC(=O)c1ccc(CCN2CCN(C3CCCCCC3)CC2)cc1	3.7721000000000027	0.6070543865479836	1.9287037930010076
CC(=O)c1ccc(CN2CC3CCN(c4ccc(C(F)(F)F)cn4)CC3C2)cc1	4.261300000000004	0.715080971886969	3.045932249819745
CC(=O)c1ccc(CN2CCN(CCC3CC3)CC2)cc1	2.8069000000000015	0.7513636558843504	1.81168362043217
CC(=O)c1ccc(CN2CCN(c3ccccc3)CC2)cc1	3.211400000000002	0.8090351026564688	1.5791671071867555
CC(=O)c1ccc(CNCC2CCN(C3CCN(C)CC3)C2)cc1	2.3949000000000007	0.8131166016759008	2.606915808019746
CC(=O)c1ccc(Cn2cc(N3CCCN(C)CC3)nn2)cc1	1.6708999999999998	0.8038287918553465	2.355102010736072
CC(=O)c1ccc(F)c2c1CC(c1ccccc1)OC2(C)C	4.5774000000000035	0.7587020691801513	3.0151848139825344
CC(=O)c1ccc(F)cc1OCCN1CCC(C)(c2ccc(Cl)c(Cl)c2)CC1	5.767600000000005	0.5519290789268331	2.461075000283964
CC(=O)c1ccc(N2CCN(CC3CC3)CC2)c([N+](=O)[O-])c1	2.3294000000000006	0.47429904112454185	2.0582128906041586
CC(=O)c1ccc(N2CCN(CCCCNC(=O)c3ccoc3C)CC2)c(C)c1	3.4312400000000025	0.5460603440703828	2.229695690751994
CC(=O)c1ccc(O)c(Oc2cccc(C(=N)N)c2)c1	2.67117	0.45178602794790496	2.0205311800068237
CC(=O)c1ccc(OCCCCN2CCN(c3ccccc3OCCF)CC2)cc1	4.218700000000004	0.40685227022895376	2.137967931942436
CC(=O)c1ccc(OCCCN2CCC(F)(F)CC2)cc1OC1CCCC1	4.710600000000005	0.4828424876683724	2.4588178699299306
CC(=O)c1ccc(OCCCN2CCC(c3noc4cc(F)ccc34)CC2)cc1	4.818000000000004	0.4233920963302676	2.2914445918508957
CC(=O)c1ccc(OCCCN2CCCCC2)c(C)c1O	3.158020000000002	0.6458971649218634	2.0654900350345162
CC(=O)c1ccc(OCCCN2CCN(c3ccccc3OCCO)CC2)cc1	2.8514000000000017	0.49054707563239996	2.0144967896530925
CC(=O)c1ccc(OCc2cccs2)c(N(C)CCN)c1	2.9246000000000008	0.7991400076974073	2.374799031123173
CC(=O)c1ccc2[nH]cc(C3=CCCC(NCCc4ccc(F)cc4)C3)c2c1	5.2778000000000045	0.5751810626728779	2.945936256607663
CC(=O)c1ccc2[nH]cc(C3CCN(CCF)CC3)c2c1	3.5194000000000027	0.8738365452095174	2.350995928124478
CC(=O)c1ccc2[nH]cc(CCc3ccc4[nH]cc(C#N)c4c3)c2c1	4.508680000000003	0.5413179014242544	2.4216685438689503
CC(=O)c1ccc2c(c1)C(NC(=O)CCCCCN1CCN(c3ccccc3OC(C)C)CC1)c1ccccc1O2	6.3703000000000065	0.21901863817706532	3.0983123740815177
CC(=O)c1ccc2c(c1)CC(=O)N(c1ccc(NC(=O)c3ccccc3C(F)(F)F)cc1)C2	5.249600000000004	0.5501809504697759	2.350951246067016
CC(=O)c1ccc2c(c1)CC(CN1CC=C(c3ccccc3)CC1)CC2	4.783400000000005	0.74313674673037	2.775375475362777
CC(=O)c1ccc2c(c1)CCc1ccccc1C2O	3.069500000000002	0.7919044219799077	2.538595604187467
CC(=O)c1ccc2c(c1)c1ccccc1n2CCCN1CCN(C)CC1	3.6346000000000016	0.658631534879579	2.0765248740790447
CC(=O)c1ccc2c(c1)sc1c(C(N)=O)cccc12	3.3560000000000016	0.7250694159804553	2.1687119333648663
CC(=O)c1ccc2c(c1)sc1ccccc12	4.257100000000003	0.5665841957807921	1.8281083415690684
CC(=O)c1ccc2cc(OCCCCCN3CCN(c4ccccc4OCCF)CC3)ccc2c1	5.762000000000006	0.2444984055072267	2.3377946057757537
CC(=O)c1cccc(-c2ccc(C(=O)CCCN3CCc4sccc4C3)cc2)c1	5.638900000000006	0.47924869510115675	2.2287033830596865
CC(=O)c1cccc(-n2nc(S)c3nn(-c4cccc(C)c4)cc32)c1	4.010920000000002	0.44948131207067016	2.724156761637097
CC(=O)c1cccc(C)c1C1=NCCN1	1.54742	0.7391171753153448	2.533626525397324
CC(=O)c1cccc(CCN2CCN(c3nc4ccccc4s3)CC2)c1	3.8636000000000035	0.6434307227512497	2.0190551979656846
CC(=O)c1cccc(Cl)c1N1CCN(Cc2ccc(C(=O)NCCCCN3CCN(c4ccc5ccccc5n4)CC3)cc2)CC1	5.745200000000006	0.1658335474697261	2.6439030523898204
CC(=O)c1cccc(N2CCN(CC3CCC(O)(c4ccc5c(c4)OCO5)CC3)CC2)c1	3.8179000000000025	0.719383491117955	2.529116084827699
CC(=O)c1cccc(N2CCN(CCCC3COc4cccc(NC(=O)c5ccccc5O)c4O3)CC2)c1	4.589300000000003	0.4242156693966936	2.984112044799188
CC(=O)c1cccc(N2CCN(CCCCN3C(=O)CC4(CCCC4)CC3=O)CC2)c1	3.5008000000000026	0.38014099318550465	2.923212478929708
CC(=O)c1cccc(N2CCN(CCCCc3c[nH]c4ccc(F)cc34)CC2)c1	4.654500000000004	0.468943479677934	2.1751665698728733
CC(=O)c1cccc(N2CCN(CCCc3nc(-c4cccc5occc45)n4c3CN(C)CC4)CC2)c1	4.699100000000004	0.34518874449262216	2.844125149747903
CC(=O)c1cccc(OCCCN2CCN(c3ccccc3)CC2)c1	3.4803000000000024	0.5715100134090627	1.7801094026676871
CC(=O)c1cccc(S(=O)(=O)NNCCCN2CCN(c3cccc(C(F)(F)F)c3Cl)CC2)c1	3.556600000000003	0.3000506851344619	2.6205516325212166
CC(=O)c1cccc2c1-c1cccc3c1C(C2)N(C)CC3	3.641300000000003	0.7417030977586179	2.8486105375053743
CC(=O)c1cccc2c1-c1cccc3c1C(C2c1ccccc1)N(C)CC3	5.230700000000005	0.5879960306063695	3.229669000917319
CC(=O)c1cccc2c1CCN(CC=Cc1cccnc1)C2=O	2.9959000000000016	0.8159631709458623	2.489548164582226
CC(=O)c1cccc2c1N(CCN1CCN(CCCCCCCN3CCc4sc5ccccc5c4N3)CC1)CC2	5.919700000000007	0.219540614278245	3.1668197981409625
CC(=O)c1cccc2c1OCC(N(C)CCc1c[nH]c(S)n1)CO2	2.2153	0.6411803562939571	3.69532094278268
CC(=O)c1ccccc1N1CCN(CCCCCC(=O)NC2CCCc3ccccc32)CC1	4.765400000000004	0.4445920047412924	2.68141430862517
CC(=O)c1ccccc1N1CCN(CCCCCCn2c(O)nc3ccccc32)CC1	4.327100000000004	0.41245137271593896	2.3530052420639365
CC(=O)c1ccccc1N1CCN(CCn2nc(NC(=O)CCl)c3ccccc32)CC1	3.238400000000002	0.4517717654844806	2.414443029445094
CC(=O)c1cnc2ccc(-n3cc(C)c(C4CCN(C)CC4)c3)cc2c1NC1CCC(N(C)C)CC1	5.630420000000005	0.45681399956688784	3.021610955617149
CC(=O)c1cnc2scc(CCCN3CCN(c4ccc(O)cc4)CC3)c2c1O	3.6649000000000025	0.6030053696853039	2.617810055904915
CC(=O)c1csc2cc(C3CCCN(CCN)C3)n(-c3cccc(Cl)c3Cl)c12	5.339500000000004	0.5496596242447722	3.4331115892918564
CC(=O)c1sc2nc(SCCCN3CCN(c4ccccc4)CC3)cc(O)c2c1N	4.0911000000000035	0.32388102062239793	2.6629738538473138
CC(C(=O)NCC1Cc2ccccc2N1C)c1c[nH]c2ccccc12	3.4487000000000014	0.7681534066516528	3.1389210504038676
CC(C(=O)NCCc1ccco1)c1ccc(OCCF)nc1	2.4853000000000005	0.8135584116919115	2.9963011533808412
CC(C(=O)O)N1CCN(CCCCOc2ccc3ccccc3c2O)CC1	2.7951000000000006	0.6944391589760988	2.5752947670231148
CC(C(=O)OCC1CCCCN1S(=O)(=O)c1ccccc1)c1csc2ccccc12	4.791400000000005	0.5139459424531927	3.1463161636022674
CC(C(O)=NCC(F)(F)F)c1ccc2nc(N3CCN(CCc4ccccn4)CC3)oc2c1	4.209800000000003	0.4196279944031447	3.4239851965138772
CC(C)(C(=O)NC1CCCC1)C1OCC(CNS(=O)(=O)c2ccc(F)cc2)C(C)(C)C1O	2.5911000000000004	0.5682349171026855	3.933858600415025
CC(C)(C(=O)NCCCCN1CCN(c2cccc(Cl)c2Cl)CC1)c1ccc(F)cc1	5.128700000000004	0.5484016805703015	2.2993498574485507
CC(C)(C(=O)NO)S(=O)(=O)c1ccccc1	0.7442999999999999	0.6056709820073878	2.212639684139541
CC(C)(C(N)=O)N1CCN(Cc2ccccc2)CC1	1.0680999999999998	0.8817309342240403	2.009760699692878
CC(C)(C)C(=O)N1CCCCC(COc2ccc(-c3nc4cc(C=CC(=O)O)ccc4n3CCCN3CCOCC3)cc2)C1	5.577000000000005	0.30290704477524877	3.2914284294705283
CC(C)(C)C(=O)NC1CC2CCCCC2C1=O	2.2965	0.7602993841664025	3.581909847425093
CC(C)(C)C(=O)NCCN1CCN(c2nc(O)c3ccccc3n2)CC1	1.6196999999999997	0.8653798645970282	2.321324747630152
CC(C)(C)C(C(=O)NCCS(N)(=O)=O)c1nc2ccccc2s1	1.8307000000000007	0.8538942098198656	3.0677304369453013
CC(C)(C)C1=CCC(C)(C)C(=O)N1CCCCN1CCN(c2ccc(Br)cc2OCCF)CC1	5.888100000000007	0.36778508905369983	3.0415395212282537
CC(C)(C)C1CCC(N2C(=O)CC3(C)CCC(CCCCN4CCN(c5ccccn5)CC4)C3C2=O)CC1	5.770200000000006	0.3361056556633079	3.885052365135797
CC(C)(C)C1CCc2c(O)cccc2O1	3.1319000000000017	0.7063024301392788	3.075329998353669
CC(C)(C)CC(=O)N1CCN(CCOc2ccc3[nH]cc(CC(=O)O)c3c2)CC1	2.754200000000001	0.7451153547337311	2.366323041179344
CC(C)(C)CCC1COc2ccc3c(c2C1)C(c1ccccc1)OCC3	5.726100000000007	0.7040037358603014	3.5173832267678087
CC(C)(C)CCN1CCN(C(=O)CCC2CCCc3ccccc32)CC1	4.467100000000004	0.7771286957806313	2.7226288181792775
CC(C)(C)CCN1CCN(c2ccccc2)CC1	3.2448000000000023	0.8075847477166269	1.7594036612860329
CC(C)(C)CCN1CCN(c2ccccc2O)CC1	2.950400000000001	0.9069961753674606	1.9782019188510773
CC(C)(C)CN1CCN(C2CCC(c3ccccc3)C2)CC1	3.9864000000000033	0.8326916605283938	2.8551044351502455
CC(C)(C)CN1CCN(CCn2ccc3ncccc32)CC1	2.700000000000001	0.8675042143905722	2.3056925879559884
CC(C)(C)CN1CCN(Cc2ccc(N)cc2)CC1	2.432500000000001	0.8482886140116327	1.943941831768349
CC(C)(C)COc1nc(N)c2cc(Cl)c(Cl)cc2n1	3.9437000000000024	0.9120653674095867	2.5191774503118474
CC(C)(C)COc1sc2ccccc2c1CCN1CCN(c2ccccc2)CC1	5.690900000000005	0.5209356960699875	2.4569918445981482
CC(C)(C)N1CCN(c2cccc3c2CN(CCF)C(=O)C3)CC1	2.4613000000000005	0.8501114818564706	2.7982895204079288
CC(C)(C)N=C(NC#N)NCCc1c[nH]cn1	0.7669799999999998	0.3117279261306537	3.3965565982071677
CC(C)(C)NC(=O)CCc1ccc(NC(=O)Nc2ccc(F)cc2)cc1	4.317000000000003	0.7458431569667622	1.8358987202328922
CC(C)(C)NC(=O)c1ccc(OCCCn2ncc3cc(OCCN4CCN(CC(N)=O)CC4)ccc32)cc1Cl	3.168800000000002	0.32140179914262756	2.6855582066051547
CC(C)(C)NCC(O)COc1cccc2[nH]cc(CCN3CCOCC3)c12	2.1704	0.6597227601214048	2.9582937680221146
CC(C)(C)NCC(O)COc1cccc2ccccc12	2.967600000000002	0.8797479331725961	2.3745051300470603
CC(C)(C)NCCN1CCC2(CC1)CN(c1ccccc1)c1ccccc12	4.560000000000004	0.8589684099613977	2.8247006303905167
CC(C)(C)NCc1csc2ccc(C(N)=O)cc12	2.8883	0.8933010064836103	2.323892349068837
CC(C)(C)NOc1cccc2c1CC(N1CCN(c3cccc(C(F)(F)F)c3)CC1)CC2=O	4.707000000000004	0.6687103126158829	3.3074444507656393
CC(C)(C)NS(=O)(=O)c1ccccc1-c1ccc(Br)cc1	4.192900000000003	0.8830238450253571	1.924938357274275
CC(C)(C)OC(=O)CNC1CC1c1cccc(-c2ccccc2F)c1	4.279900000000003	0.8251037285466946	2.9312789075467247
CC(C)(C)OC(=O)N1CC=C(c2cn(-c3ccc(F)cc3)c3ccccc23)CC1	5.793800000000005	0.5528343824903269	2.4035898746169106
CC(C)(C)OC(=O)N1CCC(CC#N)(C(=O)N2CCN(c3ccc(C#N)cc3)CC2)CC1	3.1378600000000016	0.7200783664468692	2.7268851650407075
CC(C)(C)OC(=O)N1CCC(CC#N)(n2cc(C(=N)O)c(=Nc3ccccc3)[nH]2)CC1	3.5718500000000013	0.5113481605257704	3.4900037036023974
CC(C)(C)OC(=O)N1CCC(CCCN2CCN(c3cccc(Cl)c3Cl)CC2)CC1	5.542700000000006	0.5828366279541453	2.297983373397532
CC(C)(C)OC(=O)N1CCC(CCN2CCN(c3cccc(Cl)c3Cl)CC2)CC1	5.152600000000005	0.6461530141075494	2.270965776222079
CC(C)(C)OC(=O)N1CCC(c2cc3ccccc3s2)C(C=O)C1	4.440800000000004	0.7560081093566046	3.396034679066842
CC(C)(C)OC(=O)N1CCN(C(=O)C(CCCN=C(N)N)NS(=O)(=O)c2cccc3ccccc23)CC1	1.6196000000000037	0.26441922916409577	2.9797742236838527
CC(C)(C)OC(=O)NC1CCC(CCN2CCN(c3cccc(Cl)c3)CC2)CC1	4.935600000000005	0.7311475652288326	2.223063045348617
CC(C)(C)OC(=O)NC1CCC(CCN2CCN(c3cccc(Cl)c3Cl)CC2)CC1	5.589000000000006	0.627641154132292	2.3352410657052243
CC(C)(C)OC(=O)NC1CCC(CCN2CCN(c3ccccc3O)CC2)CC1	3.9878000000000036	0.778284638413258	2.2718724262116563
CC(C)(C)OC(=O)NC1CCC(CCN2CCN(c3nccc4sccc34)CC2)CC1	4.891900000000005	0.71138268508677	2.545970600750193
CC(C)(C)OC(=O)NC1CCC(N2CCC(N3C(=O)CC4(CCCC4)C3c3ccccc3C#N)C2)CC1	5.302280000000005	0.5987582431395371	4.2402006539421055
CC(C)(C)OC(=O)NCCC1(C(c2ccccc2)c2ccc(Br)cc2)CCCC1	7.056200000000007	0.503500208025028	3.001310769176044
CC(C)(C)OC(=O)NCCCC=CC1CCc2c(cccc2OCCN2CCCCC2)C1	5.517300000000006	0.4042233068253799	3.116494746425664
CC(C)(C)OC(=O)NCCCCCN=C(N)NCCCC(=O)N1CCc2ccc(O)cc2C1	2.6564000000000014	0.24081554729749283	2.661949406602133
CC(C)(C)OC(=O)NCCCCN1CCN(c2cccc(-c3csc4ccccc34)c2)CC1	5.995200000000006	0.43509183064523177	2.3278674421592527
CC(C)(C)OC(=O)NCCCCN1CCN(c2cccc3c2OCCO3)CC1	2.8847000000000014	0.7526371127484379	2.32474466004728
CC(C)(C)OC(=O)NCCN1CCC(n2c(O)nc3ccccc3c2=O)CC1	2.2637	0.8340099589158121	2.4392069529466873
CC(C)(C)OC(O)=NC1CCC(CCN2CCN(c3ccccc3I)CC2)CC1	5.091200000000006	0.3386831684000381	2.792347660733233
CC(C)(C)OC(O)=NC1CCC(CCN2CCN(c3nccc(Cl)c3Cl)CC2)CC1	5.188400000000005	0.4872946062911538	2.954075131639291
CC(C)(C)OC(O)CNCC1Cc2ccc(O)cc2C1	1.8300999999999998	0.7196808908375915	3.560718651576705
CC(C)(C)O[SH]=C(CC1CCN(CCc2ncc(O)cn2)CC1)C(O)CS	2.4855000000000005	0.38595738198054164	4.154832109680457
CC(C)(C)S(=O)(=O)N(CCCCN1CCC(c2ccccc2)CC1)C1CC1	4.238900000000004	0.6214514216180137	2.443821346453406
CC(C)(C)S(=O)(=O)c1ccccc1Sc1ccccc1N1CCNCC1	3.819600000000003	0.8600090359747096	2.520295875132785
CC(C)(C)c1cc(-c2ccccc2)cc2nc(N)nc(N)c12	3.7587	0.7155533683622705	2.2952726636180305
CC(C)(C)c1cc(NC(=O)N2CCOCC2)c2nc[nH]c2c1	2.724500000000001	0.8506473062682671	2.4962987914299326
CC(C)(C)c1cc(NCC(F)(F)c2ccccn2)n[nH]1	3.3061000000000007	0.9030871048140438	2.841139851335493
CC(C)(C)c1ccc(C(=O)N2CCC3(CC2)CN(Cc2ccc(F)cc2)C(=O)N3)cc1	4.323400000000004	0.7992838095953174	2.9876996127180426
CC(C)(C)c1ccc(C(=O)NC2CCN(Cc3ccccc3)CC2)cc1	4.378500000000004	0.8874381883188134	1.7711937306279033
CC(C)(C)c1ccc(C(=O)NCCN2CCN(c3cccc(Cl)c3)CC2)cc1	4.189500000000004	0.8183224980094617	1.9351650909138804
CC(C)(C)c1ccc(C2(F)CCN(CCCc3ccccc3)CC2)cc1	5.877500000000007	0.6488487071402311	2.2363103626445344
CC(C)(C)c1ccc(CCCCNCCc2ccc(O)cc2)cc1	4.844700000000005	0.6803824595986454	1.9008199080624184
CC(C)(C)c1ccc(CCCN2CCC3(CC2)OCc2ccccc23)cc1	5.4382000000000055	0.7171911300002664	2.7920183818698074
CC(C)(C)c1ccc(CCN)cc1	2.4853000000000005	0.7376139651311661	1.6613760137450893
CC(C)(C)c1ccc(CNCC2(F)CCN(C(=O)C3CCC(c4ccc(F)cc4)O3)CC2)cc1	5.463800000000005	0.6093064187763566	3.5106095604963956
CC(C)(C)c1ccc(CNCC2(F)CCN(C(=O)c3ccc(F)cn3)CC2)cc1	4.2523000000000035	0.814625683805272	2.5688341522904583
CC(C)(C)c1ccc(CNCC2COC(=N)N2)cc1	1.9968699999999997	0.7767172839168246	3.2422379360694213
CC(C)(C)c1ccc(N2CCN(CCCc3c[nH]c4ccc(F)cc34)CC2)cc1	5.359300000000005	0.6303906174257319	2.1774990271746084
CC(C)(C)c1ccc(N2CCN(CCCc3ccccc3)CC2)cc1	4.7389000000000046	0.7780252745674898	1.7812358515612576
CC(C)(C)c1ccc(NC(=O)N2CCC3CCN(c4ncccn4)CC32)cc1	3.906800000000003	0.8594280396634869	3.084334281966811
CC(C)(C)c1ccc(NC(=O)N2CCN(c3ccccc3)CC2)cc1	4.338200000000003	0.884735715095353	1.7674577367183524
CC(C)(C)c1ccc(NC(=O)N2CCSCC2)cc1	3.5648000000000017	0.8515331630307151	2.0442794224795247
CC(C)(C)c1ccc(NC=C2CCCCN2)cc1	4.010900000000002	0.821041023214801	2.569167462191011
CC(C)(C)c1ccc(S(=O)(=O)Nc2ccc(F)cc2C(=O)c2ccnn2Cc2cccc(F)c2)cc1	5.538900000000005	0.3319079424275649	2.4782943402325337
CC(C)(C)c1ccc2c(c1)C1CNCCC1C2	3.2333000000000016	0.7199507219451855	3.1698873576062425
CC(C)(C)c1ccc2c(c1)C=NCC2NCCN1CCOCC1	2.3795	0.9267148758087006	3.3425337529841013
CC(C)(C)c1ccc2c(n1)CCC(N1CCN(c3nsc4ccccc34)CC1)C2	4.668300000000005	0.6191134876400417	3.170570190242782
CC(C)(C)c1ccc2ncc(CNC3CC3)cc2c1	3.7843000000000018	0.9012141260539045	2.1281636024504955
CC(C)(C)c1cccc(C(=O)Nc2cncc(C(N)=O)c2)c1	2.7303000000000006	0.9130699240702147	1.9881556648790646
CC(C)(C)c1cccc(CCCN2CCN(c3ccccc3)CC2)c1	4.7389000000000046	0.7780252745674898	1.8367223900227962
CC(C)(C)c1cccc(CCN2CCc3nc(Oc4ccccc4)sc3C2)c1	5.833700000000006	0.5458078980443687	2.401802416457535
CC(C)(C)c1cccc(CN2CCC3c4ccc(O)cc4CCC3C2)c1	5.241600000000006	0.8010994781695563	3.000548316164899
CC(C)(C)c1ccccc1Oc1ncccc1N1CCNCC1	3.581000000000002	0.9399214141226877	2.295194318428379
CC(C)(CCCCN1CCN(c2ccccc2OCCF)CC1)c1ccc(F)c(Cl)c1	6.097500000000007	0.4067215093854979	2.4245044029030964
CC(C)(CF)c1ccc2[nH]cc(CCCN3CC=C(c4ccccc4)CC3)c2c1	6.136900000000006	0.5135109672612953	2.642864921521225
CC(C)(CNCCCN1CCN(c2ncccn2)CC1)c1cccc2[nH]ncc12	2.4323999999999995	0.5728873084848386	2.666277953195433
CC(C)(CO)Nc1cc(-n2ccc3cccnc32)ncc1C(F)(F)F	3.6221000000000023	0.7543568075935944	2.9465917044040673
CC(C)(N)CCNc1ccccc1C(=O)NCC1CCCCN1Cc1ccccc1	4.010400000000003	0.5862773946237131	2.702866549095832
CC(C)(O)C(=O)NC1CCC(=C2c3ccccc3Cc3ccc(C4CC4)cc32)CC1	5.0998000000000046	0.6414379950827406	2.7479545757246164
CC(C)(O)C(F)(F)c1ccccc1-c1cccc(S(=O)(=O)NC2CCN(Cc3ccccc3)CC2)c1	5.159200000000006	0.4358333102095662	2.5224774445737363
CC(C)(O)C(N)CN1CC=C(c2ccccc2)CC1	1.8739	0.8687203727157176	2.9910817677094794
CC(C)(O)C1CCc2cccc(Oc3ccc(Cl)cc3Cl)c2O1	5.250200000000003	0.8190751551955736	2.9153065458162697
CC(C)(O)CN1CCN(c2cccc3c2OCC(N)C3)CC1	0.8417000000000004	0.8664676664166177	3.063199629098671
CC(C)(O)CNC(=O)c1ccc(C2CCN(Cc3ccc(Oc4ccccc4)cc3)CC2)cc1	5.359200000000005	0.47710916119147284	2.1569242635376167
CC(C)(O)CNC1CSc2ccc(O)c(O)c21	1.6051000000000002	0.6175624314821624	3.623485037375299
CC(C)(O)CNCc1cc(Cl)cc(CN2CCN(c3ccccc3OCC(=O)N3CCCCC3)CC2)c1	3.9140000000000033	0.4871065277765233	2.5199399054324694
CC(C)(O)CNCc1cccc2ccc(O)c(O)c12	2.1115000000000004	0.6360648574173087	2.4645338547671205
CC(C)(O)CNc1ccc2ncc(C(N)=O)c(NCCCCCCCO)c2n1	2.266200000000001	0.3515920307373674	2.756977958863846
CC(C)(O)c1ccc(N2CCN(CCCN3C(=O)CC4(CCCC4)CC3=O)CC2C(=O)NC2CCCCC2)cc1	3.953000000000002	0.4746725573252022	3.8371517548427834
CC(C)(O)c1cccc(CN2CCC(N3CCN(c4cccc(C(F)(F)F)c4)CC3)CC2)c1	4.719400000000005	0.6980838805130386	2.3833517153733066
CC(C)(O)c1ccccc1N1CCN(Cc2ccc(O)c(O)c2)CC1	2.647400000000001	0.7455909210896546	2.180242005407411
CC(C)(c1cc(Br)cc(OCCN2CCCCC2)c1)C1CCc2c(O)cccc2C1	6.102100000000007	0.5514386327998825	3.115396602763094
CC(C)=CCN(C)C1CCc2cccc(OCCN3CCN(c4cnc5sc(C)cc5n4)CC3)c2C1	4.956020000000005	0.40357053597678294	3.46613444073769
CC(C)=CCN(CC#N)Cc1ccccc1	2.9783800000000014	0.5562868578955016	2.3039607830406386
CC(C)=CCN1CC(C)N(C)C(=O)c2ccccc21	2.933300000000002	0.761471516578022	3.018693138704231
CC(C)=CCN1CCC2(CC1)CN(C)c1ccccc12	3.436200000000002	0.7596594779204815	3.02143344120958
CC(C)=CCN1CCn2cc(CCN3CCN(c4nsc5ccccc45)CC3)cc2C(=O)N1	3.3891000000000018	0.5670150140493864	3.269320853090427
CC(C)=CCOCC1=CC(C)(C)c2cccc(CCN(C)C)c21	4.448100000000004	0.5445931316712717	3.0609265861606465
CC(C)=CCn1c(=O)n(CCC(=O)O)c(=O)c2ccc(OCCCCN3CCN(c4ccc(C)c(C)c4)CC3)cc21	4.202140000000003	0.261052105934894	2.7194786620420413
CC(C)=Nc1cccc(CCN2CCN(c3cccc4nc(C)ccc34)CC2)c1	5.020220000000005	0.5771368234975414	2.4081973391036424
CC(C)C#Cc1csc2c(=O)n(C3OSCC(N)=NC3c3ccccc3F)c(=O)n(C)c12	3.1838000000000015	0.4569528851330706	4.602401025076057
CC(C)C(=O)N1CCC(N2CCN(C3CCc4cc(F)ccc43)CC2)CC1	3.0776000000000012	0.814702628990614	2.8599177440460917
CC(C)C(=O)N1CCCC1COc1ccc(Cl)c2c1CCN2CC(=O)OC(C)(C)O	2.9999000000000016	0.5204286691357604	3.4077761655712466
CC(C)C(=O)N1CCN(CCCn2ccn(-c3ccccc3N)c2=O)CC1	1.4115	0.7792434528132267	2.4993077432145405
CC(C)C(=O)N1CCn2c(c(C(=O)NCc3ccc(F)cc3)c(=O)n2C)C1	1.2540999999999995	0.875266667928282	2.7257236749357343
CC(C)C(=O)N1N=C(c2ccc3nc(O)c(C(F)(F)F)c-3[nH]2)CC1(C)C	3.6099000000000023	0.8496117167674586	3.551476981102457
CC(C)C(=O)NC1CCC(CN2CCN(c3ccn4cccc4n3)CC2)CC1	2.7873	0.8626488964154996	2.565516946372064
CC(C)C(=O)NC1CCC(N2CC(=O)N(CCc3ccccc3)C2)CC1	2.4142	0.850619454188782	2.4320725248066957
CC(C)C(=O)NC1CCC(O)CC1C=Cc1ccc(Cl)cc1	3.655000000000002	0.8888877626201056	3.4158182758224482
CC(C)C(=O)NC1CCC(Oc2ncc(F)c3c2CN(C(=O)CC2CCCCC2)C3)C1	4.105400000000003	0.7359774019791818	3.5923530632841683
CC(C)C(=O)NCCN1C2CCC1c1c(n(C)c3cc(Cl)ccc13)C2	3.6655000000000024	0.9039746450118094	4.0893709745212
CC(C)C(=O)Nc1cccc(N2CCN(CCCC3CCCc4[nH]c5ccccc5c4C3)CC2)c1	5.859800000000006	0.42359699610760615	2.898168264930405
CC(C)C(=O)Nc1ccccc1C(=O)NCCCN1CCN(c2cccc(Cl)c2Cl)CC1	4.530000000000004	0.5488016395314166	2.146281742395937
CC(C)C(C(=O)NO)N(Cc1ccccc1)S(=O)(=O)c1ccc2ccccc2c1	3.5607000000000024	0.45886799437472126	2.6748961975687884
CC(C)C(CN1CCN(c2cccc(Cl)c2)CC1)N(C)C#N	2.8994800000000014	0.6168243535493275	2.988713691662232
CC(C)C(CN1CCN(c2cccc3ccccc23)CC1)N(Cc1ccccc1)C1CCc2ccc(O)cc2C1	6.7517000000000085	0.2713140501884686	3.3872146875863205
CC(C)C(F)CN1CN(c2ccc3cc[nH]c3c2)CCC1(C)c1ccc(F)c(Cl)c1	6.339500000000006	0.5088282944908584	3.942649066745636
CC(C)C(N)C(=O)NNc1cccc2ccccc12	2.2661999999999995	0.735985535847118	2.4941746559533104
CC(C)C(N)CN(C(=O)C1CCCCC1)c1ccccc1F	3.7223000000000024	0.9008539621530574	2.775274095193126
CC(C)C(NC(=O)Cc1ccccc1)C(=O)NC(CCCN)C(=O)NC(CCCN)B(O)O	-1.1706999999999954	0.16008606158547006	3.534050264159914
CC(C)C(NC(=O)c1cccc(C2(O)CC2)c1)C(=O)NC1CC(=O)OC1C(=O)NC1CCCC1	1.2814999999999999	0.4222475768675119	3.6753846156037966
CC(C)C(O)(c1ccc(F)cc1)c1ccc2c(c1)CCOC(=O)N2	3.8222000000000023	0.8997810273972305	3.032182258376656
CC(C)C1(C(=O)NC2CC3CCCNC3C2)CCC(N)CC1	2.176899999999999	0.748445165942083	4.090241657834407
CC(C)C1(O)CCN(CC2CC2c2cccc(C3CCN(CCn4ccnc4)CC3)c2)CC1	4.349100000000004	0.649470572845554	3.6160579750099586
CC(C)C1CCN(CCCN2CCN(c3cccc(C[S+](C)O)c3)CC2)C1=O	2.9243000000000015	0.6745620111128441	3.6787915993962175
CC(C)C1CCc2c(cccc2C2CCN(CC(O)CO)CC2)O1	2.5688000000000004	0.8694974818983923	3.341342097855252
CC(C)C1COC(CC(=O)O)C(=O)NCCNCNCCCCOC(=O)NC(CCCCN)C(=O)N1	-0.7423999999999933	0.2118613659121739	4.7896147837598395
CC(C)C1COc2c(OCCN3CCCCCCC3)cccc2N1c1cccc(N2CCN(c3ccccn3)CC2)c1	6.608200000000008	0.3025542738829611	3.236204565621211
CC(C)C1Cc2ccccc2CN1C(=O)c1cccc(C(N)=O)c1	3.0086000000000004	0.9438984392756729	2.662965266413396
CC(C)C1NC(=O)C(C2Cc3ccccc3O2)NC(=O)C2CCCN2C(=O)C(C(N)=O)N(CC(F)(F)F)C1=O	-0.13489999999999597	0.4420736611944202	4.866184557905848
CC(C)C1Nc2cc(C(F)(F)F)ccc2N(C)C1=O	3.1183000000000014	0.8515476426053564	2.997580629828491
CC(C)C1OCC(N2CCN(c3cc4ccccc4n3C)CC2)OC1(C)C	3.4764000000000026	0.8263094423070099	3.839344257846623
CC(C)CC(=O)NC1CC2CCC1C2CSC(=O)NC(=O)CNC(=O)CNC1CCC(c2ccccc2)N1	2.689400000000002	0.2903065260663995	5.3483806313901985
CC(C)CC(=O)NC1CCC(CCN2CCN(c3nsc4ccccc34)C2)CC1	4.4870000000000045	0.725303056474013	2.6891555808618843
CC(C)CC(=O)NCCCCCN1CCN(c2nccc3sccc23)CC1	3.7509000000000023	0.664816326230272	2.3560040683468984
CC(C)CC(C(=O)NC(C(=O)NCC#N)C(C)C)c1ccccc1	2.5968800000000005	0.7192629614738217	2.9580941862645798
CC(C)CC(C(=O)NCCCN1CCN(c2cccc(Cl)c2)CC1)N1CC(=O)NC(C)C1=O	1.7299000000000009	0.5290040636508798	3.317740207451431
CC(C)CC(C(=O)NCCCN1CCN(c2cccc(Cl)c2Cl)CC1)c1ccc(F)c(OCCO)c1	4.9618000000000055	0.3728863119733177	3.004727050146559
CC(C)CC(C(=O)NO)C(=O)NCCCN1CCN(c2ccccn2)CC1	0.8776000000000022	0.25577021966870533	2.837095227089364
CC(C)CC(C)N1CCc2cccc(O)c2C2CC(c3ccccc3)OC(C)(C)C21	6.077300000000007	0.6667980128304524	4.014164368412239
CC(C)CC(C)n1ccc2cccc(OCCCN3CCN(c4ccccc4OCc4ccccc4)CC3)c21	7.418500000000009	0.18009662215176434	2.9849313408518476
CC(C)CC(N)C(=O)NC1CCC(O)CN1CC(=O)OC(CCc1ccccc1)c1ccccc1	3.1761000000000026	0.4259802584972654	3.7687088939678715
CC(C)CC(N)C(=O)NC1CCCCC1C=CC(F)(F)F	3.1533000000000015	0.7666560978632745	3.789620366666492
CC(C)CC(N)C(=O)NC1CCCc2ccccc21	2.5536000000000003	0.87383584158777	2.7238545705238764
CC(C)CC(N)C(=O)NNCC1CCCc2cccc(O)c21	1.8063000000000007	0.6036604201454593	3.4470660276561
CC(C)CC(N)C(=O)NNCC1CCc2cccc(O)c2O1	1.0800000000000005	0.5897958486011611	3.483424665739328
CC(C)CC(NC(=O)Nc1ccccc1)C(=O)NC1CCCCN(CCN=NNC(N)N)C1=O	0.8779000000000037	0.15694725857766653	3.7019557851927516
CC(C)CC(NC(=O)c1ccc(-c2ccccc2)cc1)C(=O)N(CCCN1CCOCC1)C1CC1	4.211400000000004	0.5266876334024543	2.7507329798625335
CC(C)CC(NC(=O)c1ccccc1I)C(=O)NC1CCCCN(C)C1=O	2.562800000000001	0.6085936883196229	3.027690942385414
CC(C)CC(O)C(N)COc1c(O)cc(Cl)cc1Cl	2.8121	0.7551379487618438	3.3139891423671273
CC(C)CC1(C(N)=O)CCN(c2ncc(Cl)cn2)CC1	2.248	0.924740190368012	2.711056494692137
CC(C)CC1C(=O)NC2(CCN3CCc4c(oc5ccccc45)C13)COCCN2C	3.172500000000002	0.8226564643118376	4.719310258018629
CC(C)CC1CC(=O)NC(CCCN2CCN(c3nsc4ccccc34)CC2)CO1	3.5183000000000026	0.7283998569253755	3.6042207037293412
CC(C)CC1Cc2c(ccc3ccc(O)cc23)OCCO1	3.9116000000000026	0.9093120357128778	2.957092845197682
CC(C)CC1NC(=O)C(C(O)C(C)C2CCC3CCC2N3C)N=C1O	1.7257999999999998	0.704067951080904	5.582936032392712
CC(C)CC1NC(=O)C(CCCN2CCN(c3cccc(Cl)c3Cl)CC2)NC(=O)C1(C)c1ccc(F)c(O)c1	4.7275000000000045	0.42153380239842747	4.02915991784408
CC(C)CC1NC(=O)Cc2ccc(F)c(F)c2O1	2.3881000000000006	0.8807887370130197	3.4551957339599397
CC(C)CC=CC=CC=CC=CC=CCC=O	4.402500000000004	0.4458775621266767	3.5228944664559396
CC(C)CCC(=O)N1CCC(C)C(NC(=O)c2ccc(Cl)c(F)c2)C1	3.882100000000003	0.8568785199698974	2.9708933354717413
CC(C)CCC(CCC1(O)CCCCC1)NC12CC3CC(CC(C3)C1)C2	5.825000000000006	0.5702767937298084	4.543529181771353
CC(C)CCCCOc1ccc2[nH]ccc2c1	4.373000000000003	0.7334505221673252	1.9903786697526442
CC(C)CCCN1CN(c2ccccc2)C2CC(CC3(O)CCCCC3)CCC21	5.824900000000007	0.626271866155207	3.8256847996236782
CC(C)CCN(C(=O)Cc1ccc(C(=O)O)cc1)C1CCCc2ccncc21	4.274600000000004	0.7784444875783003	2.9210089602753033
CC(C)CCN(C(=O)OCc1ccc([N+](=O)[O-])cc1)C1CCc2ccccc2OC1	4.973300000000005	0.47345234856830176	2.9149790946077765
CC(C)CCN(CC1CC1)C1CCc2c(ccc3ccccc23)C1	5.455200000000006	0.6830738688245737	2.8117646374511835
CC(C)CCN(Cc1ccc(NC2=NCC(CC=NN3CCCCC3)N(C(C)c3ccoc3)C2=O)cc1)S(=O)(=O)Cc1ccccc1	6.301900000000007	0.20331154060468015	4.3073239234531435
CC(C)CCN1C(=O)C(c2ccc3ccccc3c2)C2=C(C(=O)NC3=CCCCC3)CCC21	5.8448000000000055	0.6104793570871625	3.81563986772251
CC(C)CCN1CC(C)Oc2ccc(C(=O)NCCN3CCN(c4cccc(Cl)c4Cl)CC3)cc21	5.178800000000004	0.521175923070647	2.999410140701693
CC(C)CCN1CCC(N2CCN(Cc3ccccc3)C2)CC1	3.2722000000000016	0.7975492701857292	2.1593951116649936
CC(C)CCN1CCC2CCCC=C2C1	3.4647000000000023	0.6405674261598255	2.9874190161991248
CC(C)CCN1CCC2c3cccc(O)c3CCC21	3.5424000000000024	0.8971511370271664	3.1734835013414866
CC(C)CCN1CCC2c3ccccc3CCC21	3.836800000000003	0.7794591041706569	2.928551364479496
CC(C)CCN1CCCC1CNC(=O)c1cc(C#N)ccc1C1CC1	3.6759800000000027	0.8243347380207982	2.880833647755342
CC(C)CCN1CCN(c2ccc(F)cc2F)CC1	3.132900000000002	0.8275042314470947	1.8563244152226304
CC(C)CCN1CCN(c2cccc3c2OCCO3)CC1	2.6259000000000015	0.8508654363619524	2.167376029007201
CC(C)CCN1CCN(c2cccc3c2OCO3)CC1	2.583400000000001	0.8436631531599109	2.142957439953772
CC(C)CCN1CCN(c2cccc3ccccc23)CC1	4.007900000000004	0.8358146842044764	1.7795861172795835
CC(C)CCN1CCN(c2cccc3ccn(C)c23)CC1	3.346400000000002	0.8533008590511715	2.2353874665860154
CC(C)CCN1CCN(c2cccc3ccn(Cc4cccc(C(N)=O)c4)c23)CC1	3.9566000000000026	0.6485572294734778	2.358548451342843
CC(C)CCN1CCN(c2ccccc2)CC1	2.854700000000001	0.7873814239822958	1.6062581046035085
CC(C)CCN1CCc2ccc3nc(N)sc3c2C1	3.282700000000001	0.9344006079166739	2.617061764037338
CC(C)CCN1CCc2cccc3c2C1Cc1cccc(O)c1-3	4.560600000000005	0.8982327170766923	2.906130256480605
CC(C)CCN1CN(c2cccc3nonc23)C2(CCN(Cc3cnccc3Cl)CC2)C1=O	3.9582000000000033	0.5413775057708899	3.5091841163174786
CC(C)CCN1CN(c2ccccc2)C2(CCN(CCCC(=O)c3ccc(F)cc3)CC2)C1=O	4.975600000000005	0.4903823855991098	2.960388683564423
CC(C)CCN1CN(c2ccccc2)C2(CCN(CCCC(O)c3ccc4c(c3)CCC(=O)N4C)CC2)C1=O	4.596200000000004	0.5115566108013205	3.773503784787949
CC(C)CCN1CN(c2ccccc2)C2(CCN(CCCc3c[nH]c4ccccc34)CC2)C1=O	5.287500000000005	0.4988967486944755	3.028314932573145
CC(C)CCN=C(N)NC1CCCC(CCN2CCC3(CC2)C(=O)N(C)Cc2ccccc23)C1	3.8915000000000033	0.47127748026128785	4.184036987085857
CC(C)CCNC(=O)C(CCCN)NS(=O)(=O)c1cccc2nsnc12	1.2394	0.5515075947275386	3.0048267911522517
CC(C)CCNC(=O)N(C=C(c1cccc(OC(C)C)c1)c1ccccn1)CCCN1CCN(c2ccccc2)C1	6.485500000000007	0.26141880271103557	3.0342241662651563
CC(C)CCNC1CCc2cccc(O)c2C1C	3.446200000000002	0.8538752800189505	3.2979627017576005
CC(C)CCNCc1cccc(-c2ccc(CCCC(=O)N3CCC(CC(C)C)CC3)cc2)c1	7.096700000000008	0.34128723441942027	2.312065945714055
CC(C)CCOC(=O)c1c[nH]c2ccc(C(=O)NC3OC(C)C(O)C(C)(COC4=CCOCC4)C3O)cc12	2.894300000000001	0.3631281124270411	4.649154679319329
CC(C)CCS(=O)(=O)c1nsc(Cl)c1C1CCN(Cc2ccccc2)CC1	4.995900000000005	0.6248770828011613	2.6921063262104905
CC(C)CN(C(=O)CCN1CCN(c2cccc(Cl)c2Cl)CC1)C1Cc2ccccc2O1	4.951300000000004	0.5667627744894688	3.0904697161048134
CC(C)CN(C)CC(C)c1ccccc1	3.377900000000002	0.7120516331711055	2.4051086099859393
CC(C)CN(C)CCCN1CN(c2nsc3ccccc23)CCC1=O	3.270400000000002	0.7596903826499648	2.811020900315322
CC(C)CN(C)CCc1c[nH]c2ccc(F)cc12	3.4373000000000022	0.8584910416729329	2.196330502914993
CC(C)CN(C)Cc1cc2ccccc2o1	3.5206000000000026	0.778729589454016	2.102794629194486
CC(C)CN(C1CN(CCNC2(CC3(O)CCCC3)CCc3ccccc32)C1=O)S(=O)(=O)c1ccc(F)cc1	3.809700000000003	0.4104151957145412	4.014872016806015
CC(C)CN(CC(O)C(Cc1ccccc1)NC(=O)C(CCN1CCc2ccccc2C1=O)NCC1CCCC1)S(=O)(=O)c1ccccn1	4.053700000000003	0.19497027074799672	3.959003225902192
CC(C)CN(CC(O)C(Cc1ccccc1)NC(=O)C1CCCN(Cc2ccnc(N3CCN(C)CC3)n2)C1)S(=O)(=O)N1CCOCC1	1.0638000000000056	0.29736195984205915	3.9499423252785117
CC(C)CN(CC(O)C(Cc1ccccc1)NC(=O)OC1CCC(F)(F)C1)S(=O)(=O)c1ccccc1	4.219500000000004	0.4590174438842954	3.568968328225095
CC(C)CN(CC(O)C(Cc1ccccc1)NC(=O)OC1COC2OC(S(C)(=O)=O)C12)S(=O)(=O)c1ccc(N)cc1	1.355900000000002	0.2973183562765092	4.43835046444968
CC(C)CN(CC(O)COc1cccc2[nH]ccc12)C1COc2c(O)cccc2O1	3.3687000000000014	0.5259102883690289	3.7022054301496725
CC(C)CN(CC=Cc1cccs1)S(=O)(=O)c1ccccc1	4.108200000000004	0.7634714146145886	2.350999039568892
CC(C)CN(CC=Cc1ccsc1)S(=O)(=O)c1ccccc1	4.108200000000004	0.7634714146145886	2.404632786467154
CC(C)CN(CCCCN1C(=O)CC2(CCCC2)NC1=O)C1CCc2cccc(Oc3ccccc3)c2C1	6.3291000000000075	0.37427627242838835	3.8160405702640023
CC(C)CN(CCN1C=C2c3cccc4[nH]cc(c34)CC2C(=O)C1)S(=O)(=O)c1ccccc1	3.9127000000000027	0.5765824686439796	3.5426113830932557
CC(C)CN(CCN1CC2(C)C1CCC2(C)Oc1ccc(C(F)(F)F)cc1)S(=O)(=O)Cc1ccccc1	5.815200000000007	0.3828887766711046	4.0584501452819435
CC(C)CN(CCN1CCN(c2ccc(OCCF)cc2)CC1)C1CCc2ccc(O)cc2C1	4.3780000000000046	0.5592711268428726	3.0704728603596445
CC(C)CN(CCN1CCN(c2cccc(Cl)c2Cl)CC1)C1CCc2ccc(O)cc2C1	5.336500000000006	0.5847897347751869	3.0155026831377807
CC(C)CN(CCN1CCN(c2cccc(OC(F)(F)F)c2)CC1)C1CCc2nc(C3CC3)ncc2C1	4.890100000000005	0.4721105105823368	3.3464943012533404
CC(C)CN(CCN1CCN(c2ccccc2)CC1)C1CCc2ccc(O)cc2C1	4.029700000000004	0.7505642393346392	2.820486387477178
CC(C)CN(CCNC(=O)CCN1CCN(c2c(Cl)cccc2Cl)CC1)C1CCc2ccccc2C1	5.137200000000004	0.46123387656018017	3.0319082759763862
CC(C)CN(CCNCCCc1c[nH]c2ccc(F)cc12)C1CCc2cccnc2C1	4.739700000000004	0.4639862031379378	3.2077175437525263
CC(C)CN(CCO)C1CCc2ccccc2O1	2.2880000000000003	0.8687732234458811	3.0299438362777895
CC(C)CN(CCn1c(O)c(O)nc(O)c1=O)C(=O)Nc1ccccc1	1.5501999999999996	0.6172048949701081	2.7733839856716784
CC(C)CN(Cc1cccs1)C1CCn2cccc2C1	4.022600000000003	0.8064232367364065	3.255757062597267
CC(C)CN(Cc1ncnc2c1cnn2-c1ccccc1Cl)C1COC(C)(C)c2nccc(F)c21	5.467600000000005	0.3539179212551895	3.777365385456939
CC(C)CN1C(=O)C(CC2CCCCC2)SC1c1cccc(F)c1	5.394700000000006	0.7096859036855533	3.3504418716109097
CC(C)CN1CCC(CN2CCN(c3cccc(C(F)(F)F)c3)CC2)CC1	4.195400000000004	0.7547096495428414	2.190686083295512
CC(C)CN1CCC(CNC2C3CC4CC2CC(O)(C4)C3)CC1	2.8836000000000013	0.8174841209795175	4.478924173624357
CC(C)CN1CCC(Nc2ccccc2I)CC1	3.823500000000003	0.823543969792382	2.097190086625398
CC(C)CN1CCC(c2c(-c3ccc(F)cc3)n(C)c3ccc(C(N)=O)cc23)CC1	4.918700000000004	0.6527124792276899	2.382022933837092
CC(C)CN1CCC(c2c[nH]c3ccc(F)cc23)CC1	4.142400000000003	0.8908223836960204	2.164365997820587
CC(C)CN1CCC(c2cn(-c3ccc(F)cc3)c3ccc(O)cc23)CC1	5.310600000000006	0.677640777067849	2.3579621256741863
CC(C)CN1CCC(c2cn(-c3ccccc3)c3ccc(O)cc23)CC1	5.171500000000005	0.704263296170849	2.2934147202328923
CC(C)CN1CCC(c2nc3ccccc3n2Cc2ccccc2)CC1	4.920000000000004	0.6530388238694095	2.0140651169940256
CC(C)CN1CCC2Cc3c(O)cccc3CC21	2.837300000000001	0.865788798015236	3.242831280943122
CC(C)CN1CCC2c3c(Cl)cccc3CC2C1=O	3.484200000000002	0.8103778941982652	3.3099126256762705
CC(C)CN1CCC2c3c(O)cccc3CCC21	3.152300000000002	0.8648977754144788	3.2404177062824875
CC(C)CN1CCC2c3cc(F)ccc3OCC21	3.032000000000002	0.7985167215340911	3.18562766103362
CC(C)CN1CCN(c2cc(-c3ccccc3)nc3ccc(CN4CCN(C)CC4)cc23)CC1	4.4272000000000045	0.5456805952750095	2.310113959555883
CC(C)CN1CCN(c2cc3ccccc3n(CC(=O)N(C)C)c2=O)CC1	1.8677000000000001	0.8062416571732226	2.358008423376484
CC(C)CN1CCN(c2cccc3ccc(C(N)=O)cc23)CC1	2.7167000000000012	0.944299724445648	2.003316814393953
CC(C)CN1CCN(c2cccc3ccccc23)CC1	3.6178000000000026	0.8386704536675423	1.75620571581584
CC(C)CN1CCN(c2cccc3ccsc23)CC1	3.679300000000003	0.842200147029124	2.1708489435245166
CC(C)CN1CCN(c2ccccc2)C2(CCN(CCCC(F)(F)c3ccc(F)cc3)CC2)C1=O	5.537100000000006	0.48946243550797824	3.2086073434988958
CC(C)CN1CCN(c2ccccc2-c2ccccc2)CC1	4.131600000000003	0.8362567520556119	1.7500567706482961
CC(C)CN1CCN(c2nc3ccccc3n3cccc23)CC1	3.265500000000002	0.7418716211530727	2.1837519428934673
CC(C)CN1CCc2[nH]c3cc(C(O)=NCC(O)CN4CCc5cc(O)ccc5C4)ccc3c2C1	3.6114000000000024	0.3087054844631217	3.46305528755484
CC(C)CN1CCc2c(C(=O)NO)[nH]c3cccc(c23)C1	2.301	0.5991452139025587	2.697487166716394
CC(C)CN1CCc2cccc3c2C1Cc1cccc(O)c1-3	4.170500000000005	0.8979920035033868	2.906751702831391
CC(C)CN1CCc2ccccc2CC1	2.7432000000000016	0.714136159605735	1.75625476459998
CC(C)CN1CN(C(=O)c2cc3ccccc3s2)CC2CCC3(CCC21)CCN(C1CC1)CC3	6.076000000000007	0.5319664429468124	4.184026936753274
CC(C)CN1CNC2(c3ccccc3C3CCN(CCc4cccc(Br)c4)CC32)C1O	4.143300000000004	0.6694096422639179	4.560802234285198
CC(C)CNC(=O)C1=CC2c3cccc4[nH]cc(c34)CC2N(C)C1	2.8202000000000007	0.9123479454859803	3.6081554462715424
CC(C)CNC(=O)c1cc(N)cc(N(C)C2CCC3CCC32)c1OC(C)C	4.066600000000004	0.707226101750358	3.773593850038486
CC(C)CNC(=O)c1ccc(N2CCN(C)CC2)c(OCCn2cncn2)c1	1.4947000000000001	0.7409807728025555	2.351436583124201
CC(C)CNC(=O)c1cccc(N2CCN(CCCCCc3ccc4c(c3)sc(=O)n4C)CC2)c1	4.520800000000004	0.42120025124533045	2.45336329355856
CC(C)CNC1C=C(c2ccccc2)C(C(=O)O)C1	2.7887000000000004	0.854540699660649	3.3839007243700294
CC(C)CNC1CC2c3ccccc3Cc3ccccc3C2O1	4.407700000000004	0.9067722970801915	3.620761988291311
CC(C)CNC1CCc2c(cccc2N2CCN(C)CC2)C1	2.5413000000000006	0.9218494625343261	2.7442989555786426
CC(C)CNC1CCc2cccc(O)c2C1O	1.9860000000000002	0.7506689845794989	3.3609071407486333
CC(C)CNCC1=CC2CCN3CCC4=CC(=C5C=CC=C2C(=C5N=C1)C3)C=CC=C4	5.067700000000005	0.6995401599372439	6.575296246789231
CC(C)CNCC1CCc2ccc(O)cc2O1	2.3314000000000004	0.8413055618807858	2.802840806606069
CC(C)CNCC1COc2c1ccc1c2Oc2ccccc2-c2ccccc2-1	5.847900000000005	0.4881623338255851	3.10957703209234
CC(C)CNCCC(O)COc1cccc(C(=O)NCCCCCCCN2CCN(c3ccccc3OC(F)(F)F)CC2)c1	5.463100000000005	0.17947560428559062	3.148517519580418
CC(C)CNCCCc1cccc2nc(O)c(O)nc12	2.2192000000000007	0.7045278456912115	2.6508130481386907
CC(C)CNCCNC(C)CCN1CCN(c2noc3ccc(Cl)cc23)CC1	3.2170000000000014	0.5896086766184907	3.005959846351252
CC(C)CNCc1ccc2cc(OCCCN3CCN(C(=O)c4ccc(F)c(F)c4)CC3)ccc2c1	5.090500000000006	0.39816930039648424	2.3058040101354464
CC(C)CNS(=O)(=O)NC1OC(C(C)O)C(c2ccccc2)(c2ccccc2)C(O)C1O	0.880200000000001	0.39462697961608084	4.235041795374688
CC(C)CNc1c(C(=O)CCCc2ccccc2)cnc2ccc(I)cc12	6.112900000000005	0.31772144515112666	2.3305988889109486
CC(C)CNc1cc(I)c(Cl)n1Cc1ccc(Cl)cc1	5.515700000000003	0.6277218019393143	2.5997283828040256
CC(C)CNc1ccc(F)c(CC2CCN(CCc3c[nH]c4ccccc34)CC2)c1	5.872100000000005	0.4890433613478252	2.3702872953376595
CC(C)CNc1ncc(C(=O)NCCO)c(N2CCN(C3CCCCC3O)CC2)n1	0.692100000000001	0.48586265884774466	3.3342220143862304
CC(C)COC(=O)N1CCCCC1CN1CCC(CNC(=O)N2CCC(c3ccc(Br)cc3)C2)CC1	5.3071000000000055	0.48885547510970634	3.3325244031528127
CC(C)COc1c(Cl)cccc1N1CCN(CCN2C(=O)Cc3cc(OC(C)C)ccc3C2=O)CC1	4.509100000000004	0.4597218435598633	2.673362136119813
CC(C)COc1cccc(-c2cccc(CN3CCN(c4ccccc4O)CC3)c2)c1	5.416200000000005	0.5581508682230417	2.069131395910089
CC(C)COc1cccc2c(CCN3CCCCC3=O)cccc12	4.429600000000004	0.7861242189449895	2.125014074893029
CC(C)COc1cccc2c1CCNCC2	2.4096	0.8426346772863217	2.1934692111342855
CC(C)COc1ccccc1N1CCN(C2CCC(C(=O)N3CCCCC3)CC2)CC1	4.414700000000004	0.6735471453421138	2.2729837036023977
CC(C)COc1ccccc1N1CCN(CCCCCCCCn2cnnc2)CC1	4.475700000000004	0.4533196074343287	2.4494277040668617
CC(C)COc1ccccc1N1CCN(CCCn2cc3c(c2)CCCC3)CC1	4.614000000000004	0.6508729769888101	2.50356772695109
CC(C)CS(=O)(=O)CCCCNCC(O)c1ccccc1-c1ccc(OC(C)C)cc1	4.614800000000003	0.438507507081378	2.8972124990298056
CC(C)CS(=O)(=O)c1ccccc1N1CCCN(C(=O)C=Cc2csc3ncccc23)CC1	4.478100000000004	0.48371886624045957	2.7588186231395273
CC(C)Cc1c[nH]c(C2(N)CCC3CCCCCN32)n1	2.7581000000000016	0.8922199282601857	4.120322552938499
CC(C)Cc1ccc(NC(=O)N2Cc3ccccc3C2)cc1	4.432800000000004	0.8918568135715295	1.8461563242197254
CC(C)Cc1csc(N2CCN(Cc3ncco3)CC2)n1	2.6518000000000006	0.8495725281174602	2.5927684628029137
CC(C)Cn1c(=O)[nH]c2cnc(Br)cc2c1=O	1.5032999999999996	0.8544106296588252	2.6004655784960757
CC(C)Cn1c(O)nc(-c2ccc(F)cc2)c1-c1ccccc1	4.717800000000004	0.757049507893756	2.1913433232696917
CC(C)Cn1cc(C(=O)c2ccc(CNC(=O)c3cc4ccccc4s3)cc2F)c2ccccc21	6.812100000000006	0.258003801161653	2.4504500627893293
CC(C)N(C(=O)C1CCN(Cc2ccnc3ccccc23)CC1)S(C)(=O)=O	2.6434000000000006	0.7861939558261668	2.4797991926072527
CC(C)N(C)CCCC(=O)N1CCCCC1	2.1193	0.7166751308022291	2.007104769054626
CC(C)N(C)CCc1c[nH]c2ccc(F)cc12	3.189700000000001	0.8604383785889349	2.1794796751302457
CC(C)N(CC=Cc1ccc(O)cc1)C1CCN(CCCOc2ccc(O)c3[nH]ccc23)CC1	5.2362000000000055	0.3589455859712519	2.858826775311556
CC(C)N(CCCCN1C(=O)CC2(CCCC2)CC1=O)S(=O)(=O)c1ccc(F)cc1	3.714400000000003	0.4580191526366827	3.0615413297928598
CC(C)N(CCCN1CCC(c2c[nH]c3ccccc23)CC1)C(=O)C(O)CCNC1COc2c(F)cc(F)cc2C1	4.596900000000003	0.315270673903723	3.828358279459387
CC(C)N(CCN1CCC(c2cn(-c3ccc(F)cc3)c3ccccc23)CC1)C(=O)O	5.337400000000005	0.5823950770715827	2.4795491581478526
CC(C)N(CCN1CCN(c2cccc3ccccc23)CC1)C(=O)c1csc2ccccc12	5.727300000000007	0.37007372417587425	2.370774699244272
CC(C)N(CCNC(=O)c1ccc(Cl)cc1)C1CCNC1	2.1421	0.8460495729370511	2.6640280472837308
CC(C)N(COCCCc1c[nH]c2ccccc12)Cc1c[nH]c2ccccc12	5.466500000000005	0.30101479746438875	2.4867422538559083
CC(C)N(COCc1cnc[nH]1)C1CC1C(=O)Nc1ccc(Cl)cc1	3.2748000000000017	0.7069085705522115	3.6369305032749404
CC(C)N(Cc1ccc2nc(SCCN3CCN(c4ncccn4)CC3)oc2c1)S(C)(=O)=O	2.7021000000000006	0.41952590520037303	2.8046405543997555
CC(C)N(c1ccccc1)C1CCC(N2CCC(N3C(=O)N(C)CC3c3ccccc3)CC2)CC1	5.7857000000000065	0.5311282910290541	3.250614544218969
CC(C)N1C(=O)C(NC(=O)C(F)(F)F)CS(=O)(c2ccccc2)(c2ccccc2Cl)C1=O	3.9958000000000027	0.7049087473321071	4.201190573601521
CC(C)N1C(=O)C(NC(=O)Nc2ccccc2)C(=O)N(CCCCN2CCC(c3ccccc3)CC2)c2ccccc21	5.624700000000005	0.25953287178492246	3.0804534223363422
CC(C)N1C(=O)C(NC(=O)c2ccc(C(F)(F)F)cc2)CCc2ccc(F)cc21	4.330700000000003	0.7689533563429122	2.771509180366584
CC(C)N1C(=O)C(c2ccc(Cl)cc2)CC1(C)C	3.842900000000003	0.7955665550105491	2.990637727680504
CC(C)N1C(=O)C2(CCCCCC2)CS(=O)(=O)NC1(C)C	2.2330999999999994	0.8065023609392616	3.8495425704724076
CC(C)N1C(=O)CCC1=O	0.5437999999999998	0.49976069083614755	2.3910877098707797
CC(C)N1C(=O)c2ccccc2C2(CCN(CCCNC(=O)c3cc(F)cc(Cl)c3)CCCN3CCCC3)CCCC12	6.131700000000007	0.2826496501623547	3.7852071650084813
CC(C)N1CC2CCCCC2C1C=CCCN1CCN(c2ccccc2)CC1	4.653900000000005	0.6640125578370054	3.584509558921644
CC(C)N1CCC(C)(c2cc(Br)ccc2Br)CC1=O	4.500100000000003	0.7297558965109789	3.282701335710845
CC(C)N1CCC(C)(c2ccc(C(F)(F)F)cc2)CC1=O	3.9939000000000036	0.8082116381719237	3.02977361442845
CC(C)N1CCC(CNC(=O)c2cc3ccccc3[nH]2)CC1	3.0181000000000013	0.9114501907992067	2.114147533010934
CC(C)N1CCC(CNc2nccc(Cl)c2CCN2CCC3(CC3)c3ccc(Cl)cc3C2)CC1	6.400700000000007	0.4758180969202576	3.3172654480370625
CC(C)N1CCC(N2CCN(C3Cc4ccccc4Cc4ccccc43)CC2)CC1	4.365000000000004	0.7536725292552017	2.854050705056151
CC(C)N1CCC(Oc2ccc(N3CCN(CC(N)=O)CC3)cc2)CC1	1.5455	0.8338989898513891	2.1657080757422467
CC(C)N1CCC(c2cccc3c2OCCO3)CC1	3.045600000000001	0.8164761925256161	2.2577197127552875
CC(C)N1CCC(c2cn(-c3ccc(F)cc3)c3ccc(C=CC(=O)NO)cc23)CC1	4.876000000000004	0.3508573647266818	2.6001507315744252
CC(C)N1CCC=C(c2ccncc2N2CC3(CCN(Cc4ccccc4)CC3)C2)C1	4.681500000000004	0.7056824247747762	3.2725544668294493
CC(C)N1CCN(C(=O)C2CCC(N=C(O)c3cc4ccccc4[nH]3)CC2)CC1	3.5839000000000016	0.6128394385094527	2.7085640874155725
CC(C)N1CCN(C(=O)C2CCCN2c2ccc3ccccc3n2)CC1	2.7562000000000006	0.8515592935173953	2.66565379115225
CC(C)N1CCN(C(=O)c2ccc(OCCCCN3CCCCC3)cc2)CC1	3.4977000000000027	0.6398747357504249	2.0020810489361676
CC(C)N1CCN(C2(CN3CCN(C4Cc5c(Cl)cccc5C4=O)CC3)CCCC2)C1=O	3.5238000000000023	0.6768792056903356	3.6254927084970365
CC(C)N1CCN(C2=Cc3ccccc3Sc3ccc(C(=O)NCCN(C)C)cc32)CC1	3.966700000000003	0.7211317943889356	2.683520153215884
CC(C)N1CCN(C2C=Cc3ccccc3S2)CC1	3.157600000000002	0.8177748014054496	3.3554943920662534
CC(C)N1CCN(C2CC(=O)N3CCC(CCN4CCN(c5ccccn5)CC4)CC3C2)CC1	2.389300000000002	0.6389945888817636	3.6231774440519438
CC(C)N1CCN(C2CC(c3ccc4ccccc4n3)C(C(=O)NCCCO)N(C)C2=O)CC1(C)C	2.2209000000000003	0.5729525995099173	4.126752328225097
CC(C)N1CCN(C2CCC(CN3CCN(C(C)C)C3=O)CC2)CC1	2.717200000000001	0.7635997492498041	2.623251675737082
CC(C)N1CCN(C2Cc3ccccc3Cc3ccsc32)CC1	3.962100000000003	0.8239977441558844	3.051004956407544
CC(C)N1CCN(C2Cc3ccccc3Sc3ccc(Cl)cc32)C1=O	5.234400000000005	0.7197244974582795	3.0746756505412876
CC(C)N1CCN(C2Cc3ccccc3Sc3ccc(Cl)cc32)CC1	5.114400000000006	0.7223972498727574	2.846361999403694
CC(C)N1CCN(CC2c3ccccc3Sc3ccccc32)CC1	4.3091000000000035	0.8233165925211585	2.4290286281658418
CC(C)N1CCN(CCN2CCC(c3c[nH]c4ccc(F)cc34)CC2)CC1	3.512400000000002	0.8696066630106402	2.3304046600628734
CC(C)N1CCN(CCN2CCN(c3ccccc3)C2=O)CC1	1.9546	0.8316527662177191	2.147550262484323
CC(C)N1CCN(CCN2Cc3ccccc3Sc3ccc(-c4ccc(F)cc4)cc32)CC1	5.989900000000007	0.46146165500612996	2.487414122321196
CC(C)N1CCN(CCNC2COc3ccccc3O2)CC1	1.3995000000000002	0.8898477786528127	2.9486321973368845
CC(C)N1CCN(CCn2ccc3ccccc32)CC1	2.667300000000001	0.846800455757193	2.0382447078582793
CC(C)N1CCN(c2ccc(OCCCN3CCN(c4ccccc4OCC(F)(F)F)CC3)cc2)CC1	4.7492000000000045	0.4206655501880291	2.402174448248145
CC(C)N1CCN(c2ccc3c(c2)n(C2CCN(Cc4cccnc4)CC2)c(=O)n3C)CC1	3.102500000000002	0.6003966544062359	2.5500923814305096
CC(C)N1CCN(c2cccc3c2CN(C)C(=O)C3)CC1	1.7315	0.82868805950563	2.4494908173030936
CC(C)N1CCN(c2cccc3c2OCCC3)C1	2.4995000000000003	0.7971538305626588	2.5857470827966473
CC(C)N1CCN(c2cccc3cc(C(N)=O)ccc23)C1=O	2.5891	0.9458885796037874	2.308914529948421
CC(C)N1CCN(c2cccc3ccc(NC(=O)c4ccccc4Oc4ccccc4)cc23)CC1	6.414800000000007	0.3571285028059617	2.1486737912961136
CC(C)N1CCN(c2cccc3ccc(O)nc23)CC1	2.4708000000000006	0.9105799305956168	2.316547374338805
CC(C)N1CCN(c2cccc3ccn(S(=O)(=O)c4cccc(C(=N)N)c4)c23)CC1	2.692770000000001	0.4840547258715397	2.5484866701008286
CC(C)N1CCN(c2cccc3ccn([SH](=O)(C(=O)N4CCSC4=O)C4CCN(CCc5ccccc5)C4)c23)CC1	4.557300000000004	0.4020105995551649	4.039820327145403
CC(C)N1CCN(c2cccc3ccoc23)CC1	2.9632000000000014	0.8094554570982673	2.2067032958143997
CC(C)N1CCN(c2cccc3cnc(N4CCN(c5ccccn5)CC4)cc23)CC1	3.4868000000000023	0.648372889511592	2.384503196417274
CC(C)N1CCN(c2cccc3nc(O)ccc23)CC1	2.4708000000000006	0.9105799305956168	2.225646159763908
CC(C)N1CCN(c2cccc3nc(Sc4ccc5ccccc5c4)ccc23)CC1	6.069600000000006	0.40417734461984073	2.3019079488221053
CC(C)N1CCN(c2nnc3ccsc3n2)CC1	1.6166999999999998	0.8235610314534568	2.594813650843985
CC(C)N1CCN=C1c1ccccc1N1CCN(C(=O)C2CCCC2)CC1	2.9960000000000013	0.8201154562422885	2.4836159026664237
CC(C)N1CCSc2cccc3c2CCC3(O)C1=O	2.1631000000000005	0.8549693431101586	4.959654772063615
CC(C)N1CCc2[nH]c3cccc(c3c2NC(=O)Nc2ccc3ccccc3c2)CC1	5.774100000000005	0.39974611882153444	3.599556204133595
CC(C)N1CCc2c(ccc(S(C)(=O)=O)c2Cl)C1=N	2.33537	0.9116777295288577	2.934287097370671
CC(C)N1CCc2cc(OCCCN3CCC(Cc4ccc(Cl)cc4)CC3)ccc2C1	5.830100000000007	0.4800226087850658	2.2845467805254724
CC(C)N1CCc2cccc(-c3ccc(O)cc3O)c2C1=O	3.171500000000002	0.8947391463369762	2.4295871655095826
CC(C)N=C(N)C1CCN(C(=O)c2ccc3nc(COc4ccc5c(c4)CCC5)ccc3c2)CC1	4.9203000000000054	0.40955406179688025	2.6385209173209354
CC(C)N=C(NC#N)NCCCc1cnc[nH]1	0.7669799999999996	0.23067532396077	3.083824274148249
CC(C)N=C(NCN1CCN(c2ccccn2)CC1)c1ccccn1	2.0008999999999997	0.6674661383610156	2.6279207830681077
CC(C)NC(=O)CC1=C(CN2CCN(c3cccc(Cl)c3)CC2)N=COc2ccc(F)cc21	4.347800000000004	0.6816611060449638	2.9584978375421453
CC(C)NC(=O)CCCNC(Cc1c[nH]c2ccccc12)C(=O)N1CCCCC1C(=O)NCCC#Cc1cccc2c1OC(CN)CC2	3.5648000000000017	0.14106166147905735	4.095032023298676
CC(C)NC(=O)c1cc(OC(c2ccccc2)c2ccccn2)sc1C(C)C	5.573100000000005	0.5695757619382685	3.2414808200610867
CC(C)NC(=O)c1ccc(Oc2ccccc2N2CCN(C3COC3)CC2)cc1	3.137900000000002	0.8144562506593712	2.193251946544395
CC(C)NC(=O)c1cccc2c1CCN(CCC1CCc3ccccc31)C2	4.303000000000004	0.8598411889258418	2.8089000386745404
CC(C)NC(=O)c1cn2c(-c3ccc(C(F)(F)F)cc3)cnc2c(NC(C)C)c1C#N	4.850280000000003	0.6074867678093183	2.8597745827232774
CC(C)NC1COc2cc(O)ccc2C1	1.6936999999999998	0.7751437193503232	2.9144175084045933
CC(C)NCC(O)COc1ccccc1	1.4242999999999997	0.7443142479340611	2.173101024888112
CC(C)NCCCc1c[nH]c2ccc(F)cc12	3.2376000000000014	0.7636584118827106	2.071278120302095
CC(C)NCCCc1c[nH]c2cccc(OCCN3CCCCC3)c12	3.963200000000003	0.6770990054889483	2.3104095080417633
CC(C)NCCN(C)C1CCc2cccc(O)c2C1	2.1792999999999996	0.8535469178528576	2.8817990391173165
CC(C)NCCN1C(=O)C(=O)N(CCN2CCC(c3ccc(Cl)cc3)CC2)C1=O	2.3082000000000003	0.515750679067937	2.430324750581054
CC(C)NCCN1CCC(c2cn(-c3ccc(F)cc3)c3ccccc23)CC1	4.947000000000005	0.6540717820996372	2.281987031842151
CC(C)NCCN1CCN(C2c3ccccc3CCc3cc(Cl)ccc32)CC1	4.143600000000003	0.8173299637483765	2.7618234360948417
CC(C)NCCN1CCN(CC(=O)N2Cc3[nH]nc(C(C)O)c3C2)CC1	-0.07919999999999816	0.6273677028463097	3.2410391989499328
CC(C)NCCN1CN(C(=O)c2cccc(F)c2F)CC1c1ccc(F)cc1	3.558500000000002	0.8180393366541623	3.023872154043561
CC(C)NCCNC(=O)COc1cccc2[nH]ccc12	1.6609	0.6732942059975824	2.140511746808441
CC(C)NCCOc1cc(O)cc2ccc(OCCc3ccccc3)cc12	4.543700000000004	0.5465932796863235	2.156218269530328
CC(C)NCCOc1ccc2[nH]cc(CCC(=O)N3CCN(c4ccccn4)CC3)c2c1	3.2211000000000016	0.5050937586683256	2.3837002039343975
CC(C)NCCOc1cccc2c1OCCC2	2.3884000000000007	0.7948777111160602	2.2059095959692847
CC(C)NCCOc1cccc2ncc(-c3ccc4ncccc4c3)n12	3.926300000000003	0.5376246312791328	2.595547100799692
CC(C)NCCOc1ccccc1N1CCN(C=S)CC1	2.1426	0.6153426331911028	2.5591636204321695
CC(C)NCCc1ccc(Cn2cccc2-c2ccncc2C(F)(F)F)cc1	5.157700000000005	0.6070404685725636	2.5267446430073566
CC(C)NCc1ccccc1OCCNCCN1C(=N)CC2(CCCC2)CC1=O	3.3130700000000015	0.5267243934598597	3.260688474368295
CC(C)Nc1cc(-c2ccc3ccccc3c2)cn(C)c1=O	4.025800000000003	0.7906447850698366	2.1608198832413468
CC(C)Nc1cc(-c2ccc3nccc(N4CCN(C)CC4)c3c2)ccn1	3.8689000000000027	0.764185388929745	2.3613792162758926
CC(C)Nc1cc(-c2ccccc2)c(-c2ccc(CN)cc2)nc1CO	4.186900000000003	0.6252237593844707	2.343752774286946
CC(C)Nc1cc(-c2csc(C(=O)N3CCC(N4CCN(C)CC4)CC3)n2)ccn1	2.8774000000000015	0.7901026725738255	2.651346304652325
CC(C)Nc1cc(-n2ccc3cc(C#N)cnc32)ncc1C(O)=NCCC1CCC(N)CC1	4.324680000000002	0.3671996850095125	3.3216647769856813
CC(C)Nc1cc(-n2ccc3cc(C#N)cnc32)ncc1F	3.2515800000000015	0.8051260969065445	2.854143704581297
CC(C)Nc1cc(-n2ccc3ccn(C)c(=O)c32)ncc1C(F)(F)F	3.5633000000000017	0.7857576157807	2.977888792737728
CC(C)Nc1cc(-n2cccn2)nc2ccc(-c3cnc(C(C)(C)C)nc3)nc12	4.3903000000000025	0.5592048783490948	2.8723902498514313
CC(C)Nc1cc(-n2ncc3cc(C#N)cnc32)ncc1C(O)=NCCCCN1CCN(c2ccccc2)CC1	4.414480000000004	0.1734592896643985	3.071481422022634
CC(C)Nc1cc2c(c(OCCN3CCN(c4ccccc4OCC(F)(F)F)CC3)c1)C1(CC2)c2ccccc2CC1O	5.7983000000000064	0.3264286939951161	4.2268442804399236
CC(C)Nc1ccc(S(=O)(=O)NCCCN2CCN(c3ccccc3OC(C)C)CC2)cc1	3.7847000000000026	0.4830004379053861	2.284601839442784
CC(C)Nc1nc2c(c(NCc3ccc(F)c(Br)c3)n1)CCN(c1cc3ccccc3cn1)CC2	5.964000000000005	0.3176193445842972	2.735611244815221
CC(C)Nc1nc2c(cc1N1CCN(C(=O)C(Cc3ccc(F)cc3)c3ccc4c(c3)CCO4)CC1)CN(C)CC2	4.638900000000004	0.4569906713408504	3.40867156573732
CC(C)Nc1sncc1S(=O)(=O)c1ccccc1	2.7962000000000007	0.9364760220563835	2.626372656761145
CC(C)OC(=O)COc1ccc2[nH]cc(SCCN3CCN(c4ccccc4OC(F)(F)F)CC3)c2c1	5.311200000000005	0.2777358068275179	2.723892768795521
CC(C)OC(=O)N1CCN(C2CC(n3c(O)nc4ccccc43)C2)CC1	2.6080000000000005	0.9131993810892247	2.6189734304541776
CC(C)OC(=O)NCC1CCC(C)(c2ccc(C(C)(F)F)cc2)O1	4.327100000000003	0.8671545644920166	3.5242953696965325
CC(C)OC(=O)c1cnc(N2CCN(C3CCNC3)CC2)c2c1CCCC2	2.0095	0.8162578402434247	3.1383870209230604
CC(C)OC(CCN1CCN(c2cccc3c2OCO3)CC1)c1c[nH]c2ccccc12	4.575000000000004	0.6054088076338195	3.1261127762123744
CC(C)OC1CCN(c2ccc(N3CCN(C(=O)c4ccccc4Cl)C(=O)C3)cc2)C1	3.8327000000000035	0.6598274764009511	2.954375305990286
CC(C)Oc1cc(O)cc2c1C=CN(C)CC2	2.638000000000001	0.8520135063641079	2.942859380531228
CC(C)Oc1cc(O)cc2c1CC(N1CCC(c3cc[nH]c3)CC1)CC2	4.244400000000003	0.8630745998055046	3.374139329613789
CC(C)Oc1cc(Oc2ccc(C3CNCCO3)cc2)ccc1C1CCC(=O)N(C)C1=O	3.7894000000000023	0.6918319202741039	3.434151104383094
CC(C)Oc1cc2c(cc1O)CCC(C)(NCCc1ccc(I)cc1)C2	4.863700000000004	0.599048543089258	3.223687881773957
CC(C)Oc1ccc(-c2cc3c(NCC(O)c4ccccc4)cccc3n2CCCN2CCCC2)cc1	6.726900000000008	0.24129438594474903	2.9054897591288
CC(C)Oc1ccc(-c2ccc(=O)n(C)n2)cc1C#N	2.1061799999999997	0.8553919628743214	2.2731555156711565
CC(C)Oc1ccc(-c2n[nH]c3ccc(C(N)=O)cc23)cc1C(F)(F)F	4.134800000000002	0.731106383249183	2.397061125433325
CC(C)Oc1ccc(C(=O)NC2CC3CCC(C2)N3Cc2ccsc2)cc1N	4.042900000000003	0.7195201599681761	3.920058711578651
CC(C)Oc1ccc(C(=O)NCC2CCN(CCc3ccc(F)cc3)CC2)cc1Cl	4.9508000000000045	0.6411963008344446	2.093057562149955
CC(C)Oc1ccc(C(=O)O)cc1OCc1ccccc1	3.751000000000002	0.8782840523000471	1.6453273231701093
CC(C)Oc1ccc(CCN2CCN(c3ccccc3OCC(F)C(F)(F)F)CC2)cc1	5.1177000000000055	0.49145410558222785	2.9017709671614487
CC(C)Oc1ccc(CN2C(=O)N(Cc3ccc4[nH]cc(C(=O)NS(C)(=O)=O)c4c3)C3=C(CCN4CCCC4)CCC3N(C)C2=O)cc1	5.0365000000000055	0.2907730308875008	3.8209447606290388
CC(C)Oc1ccc(F)c(CNC(=O)c2ccc(-c3ccc(OC(F)(F)F)cc3)cc2)c1F	6.247600000000004	0.4199832809125638	2.2927710538512063
CC(C)Oc1ccc(N2CCC(Oc3ccc(C(F)(F)F)cc3)C2=O)c(F)c1	4.816000000000004	0.6796256217103963	2.8584432829146884
CC(C)Oc1ccc(N2CCN(C(=O)CCc3ccc4c(c3)NCCO4)CC2)cc1	3.5595000000000017	0.7907010934086286	2.3484071892368643
CC(C)Oc1ccc(S(=O)(=O)N2CCN(Cc3ccccc3)CC2C(=O)NO)cc1	1.8542999999999996	0.510811962557642	2.6592710597015046
CC(C)Oc1ccc(Sc2ccccc2N2CCNCC2)cc1	4.034600000000003	0.895304642846105	2.1828116443860033
CC(C)Oc1ccc2[nH]cc(C3=CCN(CCN(C)C)CC3)c2c1	3.605800000000003	0.8793768447317392	2.515128957836172
CC(C)Oc1ccc2[nH]cc(C3=CCN(Cc4ccccc4Cl)CC3)c2c1	5.897800000000005	0.5965921895328309	2.381722411542164
CC(C)Oc1ccc2[nH]cc(C3CCN(Cc4ccc(O)cc4)CC3)c2c1	5.0403000000000056	0.6666509713448912	2.2029330624297376
CC(C)Oc1ccc2[nH]cc(CCC(N)=O)c2c1	2.373	0.8500292136422258	2.0971311182996075
CC(C)Oc1ccc2[nH]cc(CCCN3CCN(c4cccc(C#N)c4)CC3)c2c1	4.581580000000004	0.6283860308693203	2.3408634226586145
CC(C)Oc1ccc2[nH]cc(CCCN3CCN(c4cccc5cc(F)ccc45)CC3)c2c1	6.002200000000006	0.3784318319251182	2.3582727761673503
CC(C)Oc1ccc2[nH]cc(CCN)c2c1	2.4562999999999997	0.8278254883726047	2.0952223215021792
CC(C)Oc1ccc2[nH]ccc2c1	2.9551000000000007	0.745357818431783	2.0025457791148558
CC(C)Oc1ccc2[nH]ncc2c1	2.3501000000000003	0.7622435452609733	2.0929199994890766
CC(C)Oc1ccc2c(c1)-c1cccc3c1CC(C2CO)N(CCCSc1ccccc1)CC3	6.181900000000008	0.31268806027683144	4.12665673486348
CC(C)Oc1ccc2c(c1)C(N(CCCCN1CCC(O)(c3ccccc3)CC1)C(=O)NO)CC2	4.625700000000004	0.2763530539172798	3.2797751337086867
CC(C)Oc1ccc2c(c1)C(NC(=O)CN)C(CN1CCC(c3ccc(F)cc3)CC1)C2	3.780800000000003	0.6890594719705605	3.322729126361116
CC(C)Oc1ccc2c(c1)CCC(CN1CCN(c3ccc4ccccc4n3)CC1)O2	4.537800000000003	0.6094310885629134	2.8171944330171073
CC(C)Oc1ccc2c(c1)OCC(C)(C)c1c(nc3n1COCCN3C)N(C(N)=O)C2=O	2.4896999999999996	0.7587762533433536	3.880503624504107
CC(C)Oc1ccc2c(c1)OCCC(N1CCN(C3CCC3)CC1)=C2	3.7673000000000023	0.8315487352045486	2.6570723900227957
CC(C)Oc1cccc(CCN2CCN(c3ccccc3OCCO)CC2)c1	3.209600000000002	0.7192913794425965	2.0711272027823195
CC(C)Oc1cccc(N2CCN(CCCSc3nc4ccccc4s3)CC2)c1	5.3879000000000055	0.3551153634373767	2.246496776724843
CC(C)Oc1cccc(N2CCN(CCN3CC(NS(C)(=O)=O)C3(C)C)CC2)c1	1.607800000000002	0.6840440312421757	3.204603377055969
CC(C)Oc1cccc(OCCNCCCCN2CCS(=O)(=O)N3CCCC3C2=O)c1	1.858800000000001	0.5147747051645901	3.2571041521441337
CC(C)Oc1cccc(Oc2ccnc3[nH]ccc23)c1	4.142400000000003	0.7730818400232581	2.2050717635612003
CC(C)Oc1cccc(S(=O)(=O)N2CCC(=CCCCCN3CCOCC3)CC2)c1	3.6872000000000025	0.43649363645898687	2.5719563225414106
CC(C)Oc1cccc2[nH]cc(CCCn3cc(N)nc3CCCCC(=O)NO)c12	3.5848000000000013	0.21763285228713866	2.9075697793445254
CC(C)Oc1cccc2[nH]cc(CCN)c12	2.4562999999999997	0.8278254883726047	2.2621915522714104
CC(C)Oc1cccc2c1C(=O)NC(=O)C2=O	0.9264999999999999	0.6087904415969332	2.272209391205104
CC(C)Oc1cccc2c1C(=O)NC(=O)c1ccccc1S2	3.508600000000002	0.8621158230674447	2.4108099576830355
CC(C)Oc1cccc2c1C(O)=CC(=O)CC(CF)N2CCCn1cccn1	3.7768000000000033	0.7831836899735571	3.53363116085953
CC(C)Oc1cccc2c1C1(C)CCN(C(=O)C3CCN(C)CC3)CC1C2	3.4779000000000027	0.8166211942896691	3.4176979015713194
CC(C)Oc1cccc2c1C1=NNCCN1C(=O)N2	1.5860999999999998	0.8482130943823942	2.9951950973706722
CC(C)Oc1cccc2c1CCC(N1CCN(c3ccccc3C(C)(C)C)CC1)C2	5.450800000000005	0.6713036809092379	2.8715754746982736
CC(C)Oc1cccc2c1CCCC2CC(=O)N1CCN(C2CC(C)(C)C2)CC1	4.6166000000000045	0.7256577904254748	3.051851753124345
CC(C)Oc1cccc2c1CCCC2NCCc1ccc(F)cc1	4.822600000000004	0.8208926013808386	2.5633826976518517
CC(C)Oc1ccccc1N1CCN(C#N)CC1	2.07688	0.7643150160060508	2.372131263095987
CC(C)Oc1ccccc1N1CCN(C(=O)C23CC4CC(CC2C4)C3)CC1	3.948700000000003	0.8067000903606856	4.295507941832279
CC(C)Oc1ccccc1N1CCN(C(=O)CNC2CCC(Cc3ccccc3C(N)=O)CC2)CC1	3.612400000000002	0.5583995588516399	2.496957557558895
CC(C)Oc1ccccc1N1CCN(C(=O)COc2ccc3c(c2)C(=O)c2ccccc2-3)CC1	4.412800000000004	0.4301329823626302	2.247134781590992
CC(C)Oc1ccccc1N1CCN(C(=O)Cc2ccc(F)c(F)c2)CC1	3.6433000000000026	0.8010609375241969	2.041812601514133
CC(C)Oc1ccccc1N1CCN(C)CC1	2.2256	0.7973570613276402	1.7947848510713253
CC(C)Oc1ccccc1N1CCN(C2CC(=O)c3ccc(CN4CCN(C)CC4)cc3N2)CC1	3.3678000000000017	0.6846741382089119	3.176353919694977
CC(C)Oc1ccccc1N1CCN(C2CC(C(NC(=O)C3CCCCC3)c3ccccc3)OC2=O)CC1	4.717700000000004	0.5092978792313457	3.5772044863479184
CC(C)Oc1ccccc1N1CCN(C2CC2)CC1	2.7582000000000013	0.8276638914131124	1.9180976614732348
CC(C)Oc1ccccc1N1CCN(C2CCC(C(=O)N3CCCCC3=O)c3ccc(CCC(=O)NO)cc32)CC1	4.191600000000003	0.2826025889902836	3.663481356382463
CC(C)Oc1ccccc1N1CCN(C2CCC(C(=O)NC3CCCCC3)CC2)CC1	4.603500000000004	0.7204278385861332	2.292259088217781
CC(C)Oc1ccccc1N1CCN(C2CCC(N(C)C(=O)c3cccc(F)c3)CC2)CC1	4.818300000000005	0.6284736525056368	2.3616078211755323
CC(C)Oc1ccccc1N1CCN(C2CCC(N3C(=O)c4ccccc4C3=O)CC2)CC1	4.203200000000003	0.6432019211916777	2.348240235681521
CC(C)Oc1ccccc1N1CCN(C2CCC(NC(=O)CCc3cnc4ccccc4c3)CC2)CC1	5.2042000000000055	0.46052342902840143	2.470332842055594
CC(C)Oc1ccccc1N1CCN(C2CCC(NS(=O)(=O)c3cc(Cl)ccc3Cl)CC2)CC1	5.192300000000005	0.5381607119855026	2.425350323192248
CC(C)Oc1ccccc1N1CCN(C2CCC(NS(=O)(=O)c3ccc(C(F)(F)F)cc3)CC2)CC1	4.9043000000000045	0.5571173543664507	2.4543091277420537
CC(C)Oc1ccccc1N1CCN(C2CCC(NS(=O)(=O)c3cccc4[nH]ccc34)CC2)CC1	4.366800000000003	0.508072174382922	2.5654379013270265
CC(C)Oc1ccccc1N1CCN(C2CCC(NS(=O)(=O)c3ccccc3)CC2)CC1	3.885500000000003	0.6836210517387393	2.255705555104967
CC(C)Oc1ccccc1N1CCN(C2CCC(NS(=O)(=O)c3cccs3)CC2)CC1	3.9470000000000036	0.6737876873626263	2.427766452089866
CC(C)Oc1ccccc1N1CCN(C2CCC(O)(c3ccc(C(F)(F)F)cc3)c3ccc(C(=O)N(C)C)cc32)CC1	6.087400000000008	0.3821698977104228	3.6313635259552255
CC(C)Oc1ccccc1N1CCN(C2CCC(O)(c3ccc(Cl)cc3)CC2)CC1	5.0796000000000054	0.7199066031546755	2.404189238462699
CC(C)Oc1ccccc1N1CCN(C2CCC(O)(c3ccccc3)C2)CC1	4.036100000000004	0.8493678650086784	3.0238694529069807
CC(C)Oc1ccccc1N1CCN(C2CCCCC(=O)C2)CC1	3.497600000000003	0.7912245606582592	2.655148583939477
CC(C)Oc1ccccc1N1CCN(C2CCN(CC(=O)c3ccc(F)cc3)CC2)CC1	4.082200000000004	0.6077869432382768	2.223797695573195
CC(C)Oc1ccccc1N1CCN(C2CCc3ccc(C(F)(F)F)cc3CC2)CC1	5.562200000000006	0.5883618198488502	2.805598382913365
CC(C)Oc1ccccc1N1CCN(C2Cc3cccc(F)c3C2)CC1=O	3.4289000000000023	0.8289414691906998	2.9359996621280082
CC(C)Oc1ccccc1N1CCN(CC(O)CCc2ccc(NS(C)(=O)=O)c(F)c2)CC1	3.100100000000002	0.545090569588408	2.849391106284033
CC(C)Oc1ccccc1N1CCN(CC(O)CCc2ccccc2)CC1	3.589500000000003	0.7724363230191077	2.459607730982233
CC(C)Oc1ccccc1N1CCN(CC=C2C(=O)c3cc(CN4CCN(C)CC4)ccc3-c3ccccc32)CC1	5.290100000000006	0.3725222814111425	2.7218613842814374
CC(C)Oc1ccccc1N1CCN(CC=C2C(=O)c3ccccc3-c3ccccc32)CC1	5.542700000000006	0.4896465959737137	2.4163689300135047
CC(C)Oc1ccccc1N1CCN(CC=C2c3ccccc3Sc3ccccc32)CC1	6.192300000000007	0.3658495058983205	2.4833046229196682
CC(C)Oc1ccccc1N1CCN(CC=CCN(C)CCc2ccc(Cl)cc2)CC1	4.979900000000005	0.48374559158149966	2.413921853991333
CC(C)Oc1ccccc1N1CCN(CCC(=O)N2c3ccccc3CC2C)CC1	3.9637000000000038	0.7261560933681571	2.6790688746772275
CC(C)Oc1ccccc1N1CCN(CCCCCC(=O)N2CCC3C=CC=C32)CC1	4.458400000000005	0.5496794518651871	3.199891389906372
CC(C)Oc1ccccc1N1CCN(CCCCCC(=O)c2ccccc2)CC1	5.039100000000005	0.4174767059894017	2.002908877565181
CC(C)Oc1ccccc1N1CCN(CCCCCCCCn2c(O)c3ccccc3c2I)CC1	6.901500000000008	0.1844126008189178	2.626895631715451
CC(C)Oc1ccccc1N1CCN(CCCCCCN(C)C2=Cc3ccc(I)cc3CC2)CC1	6.679900000000008	0.2157806086717806	2.816029980534946
CC(C)Oc1ccccc1N1CCN(CCCCCn2nccn2)CC1	3.057800000000001	0.6456291252811628	2.386145886224794
CC(C)Oc1ccccc1N1CCN(CCCCN2C(=O)C3CCCN3C2=O)CC1	2.802600000000001	0.48366289823282815	2.825356710097621
CC(C)Oc1ccccc1N1CCN(CCCCN2CC(=O)NC2=O)CC1=O	1.4544000000000004	0.5385109221719132	2.5624379244094975
CC(C)Oc1ccccc1N1CCN(CCCCNC(=O)C2=CC3CCCC3N(C)C(=O)N2Cc2ccc3occc3c2)CC1	5.858600000000006	0.27313982757586447	3.881186675309351
CC(C)Oc1ccccc1N1CCN(CCCCNC(=O)c2ccccc2)CC1	3.8060000000000027	0.6560869206911709	1.9437248116311139
CC(C)Oc1ccccc1N1CCN(CCCCNC(=O)c2cccnc2)CC1	3.2010000000000014	0.6598729400733805	2.101541295147598
CC(C)Oc1ccccc1N1CCN(CCCCNC(=O)c2cn(-c3ccc(Cl)cc3)nn2)CC1	4.0401000000000025	0.4268535344872222	2.397803476346068
CC(C)Oc1ccccc1N1CCN(CCCCNC(O)=NC2CCCCC2)CC1	4.2123000000000035	0.3586731956482532	2.5853069239848736
CC(C)Oc1ccccc1N1CCN(CCCCN[SH](=O)(O)c2cccc3c(N(C)C)cccc23)CC1	4.648600000000004	0.24972355630752965	3.21847342813618
CC(C)Oc1ccccc1N1CCN(CCCCNc2ccccn2)CC1	3.8831000000000024	0.6803236025154927	2.114907656093134
CC(C)Oc1ccccc1N1CCN(CCCCOc2ccc3[nH]c(C(C)(C)C)c(O)c3c2)CC1	5.939400000000007	0.3720668741483706	2.6048329439082085
CC(C)Oc1ccccc1N1CCN(CCCCc2ccc3sc(=O)n(C)c3c2)CC1	4.532100000000004	0.4834089881122373	2.427816236013806
CC(C)Oc1ccccc1N1CCN(CCCCc2cn(-c3ccc(F)cc3)c3ccccc23)CC1	6.701700000000008	0.24611664614574208	2.366101724847919
CC(C)Oc1ccccc1N1CCN(CCCCn2nc(-n3ccnc3)nc2CCF)CC1	3.365400000000002	0.4133063317200618	2.9180021030904264
CC(C)Oc1ccccc1N1CCN(CCCCn2nc(-n3cnnc3)c3ccccc32)CC1	4.006600000000003	0.35259567025274935	2.681459861653787
CC(C)Oc1ccccc1N1CCN(CCCCn2ncc(=O)n2C)CC1	1.9714	0.6624355331020338	2.7103287590408183
CC(C)Oc1ccccc1N1CCN(CCCNC(=O)C2CC3CCC2C3)CC1	3.538300000000002	0.6793794843610775	3.8755158775871665
CC(C)Oc1ccccc1N1CCN(CCCNC(=O)c2ccc(Cl)cc2)CC1	4.069300000000004	0.6599177668628176	1.9657579706407784
CC(C)Oc1ccccc1N1CCN(CCCOc2ccc(CC3(O)CCCCC3)c(Cl)c2)CC1	5.9560000000000075	0.4078787967964801	2.5082752204435543
CC(C)Oc1ccccc1N1CCN(CCCOc2ccc3[nH]c(C4CCCNC4)nc3c2)CC1	4.4082000000000034	0.44532292866949047	3.0115656027154074
CC(C)Oc1ccccc1N1CCN(CCCOc2ccc3[nH]cc(CC4CCCN4C)c3c2)CC1	5.182900000000005	0.3967404714737055	2.969796004558484
CC(C)Oc1ccccc1N1CCN(CCCOc2ccc3c(c2)NC(=O)CC3)CC1	3.949600000000003	0.6518503289962159	2.333832934371628
CC(C)Oc1ccccc1N1CCN(CCCc2c[nH]c3ccc(Br)cc23)CC1	5.472400000000006	0.5115985506635324	2.2472819544882583
CC(C)Oc1ccccc1N1CCN(CCCc2ccc(O)cc2)CC1	3.9342000000000033	0.8170809323767415	1.9724497971559671
CC(C)Oc1ccccc1N1CCN(CCCc2ccc3c(c2)N(C)C(=O)CC3)CC1	4.1376000000000035	0.6733101588385608	2.351407247249762
CC(C)Oc1ccccc1N1CCN(CCN(C(=O)C=Cc2ccc(F)cc2)c2ccc(F)cc2)CC1	5.620600000000006	0.3538469427709516	2.4379667559404528
CC(C)Oc1ccccc1N1CCN(CCN(Cc2ccc3ccccc3c2)S(C)(=O)=O)CC1	4.210800000000003	0.45830737644424	2.3523796649844755
CC(C)Oc1ccccc1N1CCN(CCN2C(=O)CC(c3ccc4c(c3)CCO4)C2=O)CC1	3.0734000000000012	0.588457360562161	3.0308403642842903
CC(C)Oc1ccccc1N1CCN(CCN2C(=O)CCS2(=O)=O)CC1	1.1579000000000002	0.7364795516979049	2.578407993151753
CC(C)Oc1ccccc1N1CCN(CCN2C(=O)CN(c3cccc(Cl)c3)CC2=O)CC1	3.124600000000002	0.5794250428566592	2.447691127231179
CC(C)Oc1ccccc1N1CCN(CCN2C(O)=c3c(Cl)ccc(C(N)=O)c3=C(Cl)c3ccccc32)CC1	3.8873000000000024	0.45125832616713174	2.988738111669699
CC(C)Oc1ccccc1N1CCN(CCN2CC3CCC(C2=O)N3CC2CC2)CC1	2.681000000000001	0.6391799869085215	4.034825484174393
CC(C)Oc1ccccc1N1CCN(CCNC(=O)C2CCCN2C(=O)c2cccnc2)CC1	2.4117999999999995	0.6452529476813572	2.7625654820236942
CC(C)Oc1ccccc1N1CCN(CCNC(=O)CNC(=O)c2cccc(C(F)(F)F)c2)CC1	3.160800000000002	0.5628038308015497	2.2840934976401908
CC(C)Oc1ccccc1N1CCN(CCNc2ncccn2)CC1	2.4979000000000005	0.8350296049310927	2.152165040180856
CC(C)Oc1ccccc1N1CCN(CCOc2ccc(CC(=O)O)cc2Cl)CC1	3.955300000000003	0.6468408042541234	2.155876747670316
CC(C)Oc1ccccc1N1CCN(CCOc2ccc(CN3C(=O)C34CC(C)N(C)C(C)(C)C4)cc2)CC1	4.648500000000005	0.43683269851510786	4.236106625127075
CC(C)Oc1ccccc1N1CCN(CCOc2ccc3cc(Cl)ccc3c2)CC1	5.481400000000006	0.5009078421004098	2.0902432635074213
CC(C)Oc1ccccc1N1CCN(CCc2ccc3[nH]cc(CNCC4CN(C)C4=O)c3c2)CC1	3.497600000000002	0.42704835676276187	3.168045387483252
CC(C)Oc1ccccc1N1CCN(CCc2cn(-c3cnc(N4CCNCC4)c(Br)c3)c3ccccc23)CC1	5.349500000000005	0.29332557434945356	2.8520834828265524
CC(C)Oc1ccccc1N1CCN(CCn2c(O)cc3ccccc32)CC1	3.9563000000000033	0.7039283055741238	2.31230327115839
CC(C)Oc1ccccc1N1CCN(CCn2c(O)nc3cc(F)ccc3c2=O)CC1	2.850600000000002	0.6537352791392771	2.454854228077922
CC(C)Oc1ccccc1N1CCN(CCn2nc(-c3ccc(F)cc3)c3ccccc32)CC1	5.451800000000006	0.36869917530761526	2.297284588926514
CC(C)Oc1ccccc1N1CCN(CCn2nc(Cn3c(=O)[nH]c4ccc(I)cc4c3=O)c3ccccc32)CC1	4.301800000000004	0.24925766754289352	2.813960020241691
CC(C)Oc1ccccc1N1CCN(CCn2nc(O)nc2O)CC1	1.2986999999999997	0.814261491785575	2.7141855807053528
CC(C)Oc1ccccc1N1CCN(Cc2cc(-c3ccc(F)cc3)no2)CC1	4.590100000000004	0.610645525574989	2.1880665698728734
CC(C)Oc1ccccc1N1CCN(Cc2cc(CN3CCCCCC3=O)n(-c3ccc(C(F)(F)F)cc3)n2)CC1	5.9031000000000065	0.3381115292119537	2.7654933468889666
CC(C)Oc1ccccc1N1CCN(Cc2cc3cc(Br)ccc3o2)CC1	5.304700000000006	0.5502266908106886	2.2398756659800334
CC(C)Oc1ccccc1N1CCN(Cc2cc3ccccc3o2)CC1	4.542200000000005	0.6753079504842815	2.091279287034512
CC(C)Oc1ccccc1N1CCN(Cc2ccc(Br)cc2)CC1	4.558500000000004	0.7458914481805771	1.8506916668662718
CC(C)Oc1ccccc1N1CCN(Cc2ccc(CN3CCCCCC3=O)n2C)CC1	4.037100000000003	0.6543408574928894	2.5643137490848993
CC(C)Oc1ccccc1N1CCN(Cc2ccc(CNC(=O)C(C)C)cc2)CC1	4.068200000000004	0.7139150227961928	2.0471095078513137
CC(C)Oc1ccccc1N1CCN(Cc2ccc(Cl)c(Cl)c2)CC1	5.1028000000000056	0.7187217286947369	1.9205571950065448
CC(C)Oc1ccccc1N1CCN(Cc2ccc(F)cc2)CC1	3.935100000000003	0.8268290084858737	1.802047519709081
CC(C)Oc1ccccc1N1CCN(Cc2ccc(NC(=O)c3ccc(C(C)C)cc3)cc2)CC1	6.171700000000007	0.42659159195188534	2.0651462166354797
CC(C)Oc1ccccc1N1CCN(Cc2ccc3c(c2)OCO3)CC1	3.524700000000003	0.8206094024021522	2.0395821210426064
CC(C)Oc1ccccc1N1CCN(Cc2cccc(-c3ccc(F)cc3)c2)CC1	5.602100000000006	0.531667140010658	1.9599175340644486
CC(C)Oc1ccccc1N1CCN(Cc2cccc(O)c2)C(=O)C1=O	2.5548	0.8380251240110713	2.275268267124357
CC(C)Oc1ccccc1N1CCN(Cc2ccccc2Br)CC1	4.558500000000005	0.7458914481805771	1.9274796267324934
CC(C)Oc1ccccc1N1CCN(Cc2ccccc2F)CC1	3.935100000000003	0.8268290084858737	1.8580602287391805
CC(C)Oc1ccccc1N1CCN(Cc2ccccc2OCc2ccccc2)CC1	5.375000000000005	0.49251266566553503	1.9629623680149066
CC(C)Oc1ccccc1N1CCN(Cc2cccnc2)CC1	3.1910000000000016	0.847716339266828	1.915725536464075
CC(C)Oc1ccccc1N1CCN(Cc2cn(-c3ccc(F)cc3)c(-c3ccc(F)cc3)n2)CC1	5.926900000000007	0.32307791364578275	2.4075384704100475
CC(C)Oc1ccccc1N1CCN(c2cc(Cl)nc(O)c2Cl)CC1	4.207800000000004	0.8033223705296975	2.495793873539279
CC(C)Oc1ccccc1N1CCNCC1	1.8834	0.8415061877932712	1.944512354946994
CC(C)Oc1ccccc1OCCNCC1COC(c2ccccc2)(c2ccccc2)O1	4.758900000000004	0.46739886127908403	2.909050574362759
CC(C)Oc1ccccc1Oc1noc(-c2cccc(CN3CCNCC3)c2)n1	3.721300000000003	0.6546213712822874	2.477949084417155
CC(C)Oc1cccnc1N1CCN(CCn2c(O)c(Cl)c3ccccc32)CC1	4.004700000000003	0.6601751805979346	2.564672521150513
CC(C)Oc1ccn2ncc(C(=O)N3CCN(c4cc(F)ccc4-c4nccc(O)n4)CC3)c2n1	2.7806000000000015	0.46748978040959704	2.9778237550970186
CC(C)Oc1ccnc2c1CC1CCCCN1C2	2.7794000000000008	0.8020592246516247	3.028737727680504
CC(C)Oc1nc(C(=O)NCCNCC(=O)NO)cc2ncn(C)c(=O)c12	-1.0594999999999974	0.258133400773328	2.905519724831784
CC(C)Oc1oc2ccccc2c1C1CC(C)C(O)(c2ccccc2)O1	5.162800000000006	0.704263802975091	3.8257952986620447
CC(C)S(=O)(=O)NC1CCc2cccc(OCCCN3CCN(c4ccccc4OC(F)(F)F)CC3)c2C1	4.361400000000004	0.4396391234717934	3.158746442550969
CC(C)S(=O)(=O)NCCOc1ccc2c(c1)C(C1CN(C)C1)CN2	1.4639	0.7265242527603774	3.2124785322520335
CC(C)S(=O)(=O)c1ccc2c(c1)C(N1CCOCC1)CC2c1ccc(F)cc1	3.916700000000003	0.7764298836894152	3.232000752268661
CC(C)[SH](=O)(O)c1ccccc1N1CCN(C(=O)C2CS(=O)(=O)c3ccccc3S2)CC1	2.540400000000001	0.628365148729904	4.026308892831285
CC(C)c1[nH]nc(C(=O)NC2CC3CCC(C2)N3CCCN2CCCCC2)c1Cl	3.7877000000000027	0.7025666117315734	4.210735458224053
CC(C)c1c(C(=O)NCCCN2CCC(c3ccoc3Cl)CC2)noc1CCC1CC1	5.386500000000006	0.4943651768568912	3.113693563742258
CC(C)c1c(C(=O)NO)sc2ccc(Cl)cc12	3.797100000000002	0.6435505727870919	2.564480628663299
CC(C)c1c(C(=O)Nc2ccc(NC(=O)c3cc4cc(C(=O)N5CCN(C)CC5)ccc4[nH]3)cc2)noc1O	3.8771000000000027	0.2961703924424554	2.7424150347466227
CC(C)c1c(O)cc(Cl)c(C(=O)NCC2CCCN2C)c1CC=CC(=O)O	3.1763000000000012	0.6178080830608581	3.4153588536214485
CC(C)c1c(O)sc2c1CC(NCCCCc1ccc(I)cc1)CCO2	5.487800000000005	0.40287102203662634	3.454622581173039
CC(C)c1c(SCCN2CCN(c3cccc(C(F)(F)F)c3)CC2)noc1-c1ccccc1	6.398100000000007	0.36946620688079446	2.5980633039905907
CC(C)c1cc(C(=O)N2CCN(C)CC2)c(O)n1-c1ccc(-c2ccccc2)cc1	4.360900000000004	0.7041116979348504	2.408968150385249
CC(C)c1cc(CNCCCCCCC(=O)NCCCCCCCN)c2nc(S)n(C)c2c1	5.050900000000005	0.19047955425942178	2.8710757848522146
CC(C)c1cc(N(C)Cc2cccc(O)c2)n2ncc(C#N)c2n1	3.0663800000000014	0.7988308000311337	2.765135215011833
CC(C)c1cc(O)nc(O)c1CC(O)CN1CCN(c2ccc(C(F)(F)F)cc2)CC1	3.3606000000000025	0.640695311167285	3.204509036965195
CC(C)c1cc(S(N)(=O)=O)n2ccc(-c3ccccc3)cc12	3.377100000000002	0.8051975079954542	2.5592507216255953
CC(C)c1cc2cccc(N3CCN(C(C)C)CC3)n2n1	2.988100000000001	0.8665002789408136	2.7471502697150907
CC(C)c1cc2cnccc2c(O)c1O	2.769400000000002	0.700522400020256	2.3776381844699586
CC(C)c1ccc(C(=O)NCCCCN2CCN(c3cccc(Cl)c3Cl)CC2)cc1	5.449000000000005	0.5459140737698327	2.062527607398824
CC(C)c1ccc(C2CC2N2CCOC(C)(C)C2)c2cc[nH]c12	4.258000000000004	0.9170735409099269	3.7259377232957327
CC(C)c1ccc(CCCN2CCN(c3ccccc3O)CC2)cc1	4.270400000000004	0.8519039811392966	1.9005339284843341
CC(C)c1ccc(CNCCOc2ccc3c(c2)C(C)(C)CCC3(C)C)cc1	6.327600000000007	0.567752904527399	2.327915828686331
CC(C)c1ccc(Cn2c(SCCCN3CCN(c4cccc5ccccc45)C3)nnc2C(C)C)cc1	6.988300000000008	0.16874817762762281	2.6141671818590915
CC(C)c1ccc(O)c(CN2C(=O)N(CCCN3CCN(c4cccc(Cl)c4Cl)CC3)C(=O)CC2C)c1	5.577500000000007	0.46780720304015727	3.17991973174518
CC(C)c1ccc(OCCN2CCN(c3cccc4c3sc3ccccc34)CC2C)cc1	6.767400000000007	0.32640321484927115	2.815298063935641
CC(C)c1ccc(S(=O)(=O)NC2CCCCC2)cc1	3.421000000000002	0.9188372972856006	1.800728188807538
CC(C)c1ccc(S(=O)(=O)NC2CCN(Cc3ccsc3)C2)cc1	3.4243000000000023	0.8543026848718139	2.6230971871265716
CC(C)c1ccc(S(=O)(=O)NCCCCN2CCN(c3cccc(Cl)c3Cl)CC2)cc1	4.997500000000005	0.5094745686509562	2.1942002553265354
CC(C)c1ccc(S(=O)(=O)c2cccc(Oc3ccccc3)c2)cc1	5.435100000000005	0.6143329125053555	1.8140276175417558
CC(C)c1ccc2[nH]cc(CCNCCCn3cc(N)nc3-c3ccc(F)cc3)c2c1	5.098500000000004	0.3306506092667809	2.6673858125047314
CC(C)c1ccc2c(N3CCN(CCCOc4ccc5c(c4)CCCN5C)CC3)cccc2n1	5.331700000000006	0.44681716532206245	2.4667517217936457
CC(C)c1ccc2c(OCCN3CCC(Nc4cccc(C(F)(F)F)c4)CC3)cccc2n1	6.332300000000006	0.4497486022002425	2.40711747747668
CC(C)c1ccc2c(c1)-c1c(ccc(Cl)c1N)OCC2	4.647500000000003	0.7751065471762849	2.426099861325504
CC(C)c1ccc2c(c1)CC(CC=Cc1cn(-c3ccccc3)cn1)O2	5.402700000000006	0.6192311167907818	3.1003410624073107
CC(C)c1ccc2c(c1)CCCC2NC1CCCCC1	5.109700000000005	0.8052336282256195	2.5938082562312204
CC(C)c1ccc2c(c1)N(C)Cc1occc1S2	4.504000000000003	0.7497220347036863	2.9757692721457616
CC(C)c1ccc2oc(-c3ccc(O)cc3)cc(=O)c2c1	4.289000000000003	0.7614894655861146	2.067886123691622
CC(C)c1cccc(Cc2c[nH]cn2)c1	3.123900000000001	0.8098137515089103	2.4098318665677816
CC(C)c1cccc(N2CCN(C3CCC(C(=O)Nc4ccc(S(C)(=O)=O)cc4)CC3)CC2)c1	4.533000000000004	0.6536275990458111	2.2806940731922474
CC(C)c1cccc(N2CCN(CCC3(c4cccc(F)c4)CCS(=O)(=O)CC3)CC2)c1	4.607800000000005	0.6340187948209389	2.697561066149106
CC(C)c1cccc(N2CCN(CCCCn3c(-c4cccc(C(=O)N5CC(C)(C)NC5=S)c4Cl)c[nH]c3=O)CC2)c1	5.331500000000005	0.25259079902676373	3.2763915228803437
CC(C)c1cccc(N2CCN(CCc3ccccc3)CC2)c1	4.174700000000004	0.8175647863552113	1.7446614721701579
CC(C)c1cccc(N2CCNCC2)c1	2.2196	0.7943628185430406	1.9218934050293193
CC(C)c1cccc(S(=O)(=O)NCCCCN2CCN(c3ccc(Cl)cc3Cl)CC2)c1	4.997500000000005	0.5094745686509562	2.205517496705845
CC(C)c1cccc(S(=O)(=O)NNCc2c[nH]c3ccc(C(=O)NCc4cccnc4)cc23)c1	3.599400000000002	0.27500417588710746	2.553530021844111
CC(C)c1cccc2c1C(O)=C(C(=O)OCF)C(C1CC1)O2	3.7203000000000026	0.8613848467226749	3.4413210434907295
CC(C)c1ccccc1N1CCN(C(=O)C2CC2c2ccccc2)CC1	4.262300000000003	0.8240184742866017	2.7256010729216538
CC(C)c1ccccc1N1CCN(C2CC(O)CCN2C)CC1	2.3446	0.926725969944385	3.2208918061359686
CC(C)c1ccccc1N1CCN(C2CCC(N(CC(=O)C#N)C3CCCCC3)CC2)CC1	4.970580000000005	0.5490585681686068	2.7940091425641107
CC(C)c1ccccc1N1CCN(C2CCC(NS(=O)(=O)c3ccc(Cl)cc3)CC2)CC1	4.875100000000004	0.6467938542589463	2.27151643385832
CC(C)c1ccccc1N1CCN(CC(O)COc2cccc3[nH]cc(CCNC(=O)CCCCC4CCCOC4)c23)CC1	5.498900000000005	0.1986963713191495	3.57128234654213
CC(C)c1ccccc1N1CCN(CCCCCC(O)c2cccn2C)CC1	4.564500000000004	0.6440495152238224	2.848781769428175
CC(C)c1ccccc1N1CCN(CCN2C(CC3CCCCN3)C2(C)C(=O)NCCCCN2CCCCC2)CC1	4.289400000000005	0.27456674023517375	4.13499903734398
CC(C)c1ccccc1N1CCN(Cc2ccc(CN3CCCCC3=O)[nH]2)CC1	3.972800000000003	0.8060455676376909	2.5201237127300153
CC(C)c1ccccc1N1CCNCC1	2.2196	0.7943628185430406	1.9226146930436308
CC(C)c1ccccc1OCCN1CCN(c2ccccc2)CC1	4.011000000000003	0.7982871082740317	1.7775037930010065
CC(C)c1ccccc1OCCN1CCOc2ccc(OCCN(C)C)cc21	4.0282000000000036	0.6520976996657399	2.3044565831242014
CC(C)c1ccccc1Oc1ccccc1N1CCNCC1	4.011900000000003	0.9222500993221587	2.008575280263681
CC(C)c1ccccc1Oc1ncnc2ccccc12	4.545500000000003	0.6959583614796067	1.920922426691174
CC(C)c1ccccc1Oc1nncn1C1CCC(N)CC1	3.6362000000000014	0.9358944869913894	2.69803984070324
CC(C)c1ccccc1Sc1cc2c(cc1O)CNCC2	4.3125000000000036	0.8853882752042147	2.5829651588937086
CC(C)c1ccccc1Sc1ccc(O)c2c1C=CC(=O)C(=O)CC2	4.764400000000005	0.8089941732878577	2.8593899174953243
CC(C)c1cnccc1N1CCN(C2CCC(C(=O)NC3CCCCC3)CC2)CC1	4.334700000000004	0.7817507137768744	2.467318595072408
CC(C)c1coc(N2CCN(c3ccc(Br)cc3)CC2)n1	3.887100000000003	0.8409007427875241	2.4268682358167855
CC(C)c1csc2cc(C(=O)NCCCCN3CCN(c4cccc(C(F)(F)F)c4)CC3)c(O)cc12	6.081300000000007	0.35429916922426014	2.6487447713064096
CC(C)c1nc(-c2ccccc2)c(-c2ccc(F)cc2)n1CCCCN1CCN(c2cccc(C#N)c2)CC1	6.953680000000008	0.22361786824915983	2.5441977514988956
CC(C)c1nc(O)c(C(=O)NC2CC3CCCC(C2)N3Cc2cn(C)nc2C(F)F)n1C	3.2357000000000022	0.7055666626788295	4.750679342878359
CC(C)c1nc2c(C(N)=O)cccn2c1N1CCNCC1	0.9662	0.8816532066797582	2.811297857720305
CC(C)c1nc2ccc3c(c2[nH]1)CCN(CCCc1cncc(Cl)c1)CC3	4.768100000000004	0.6909214986706674	2.7254354292936434
CC(C)c1nc2ccccc2n1C1CCC(N2CCN(c3cccc(Cl)c3)CC2)C1	5.7289000000000065	0.5362385039878517	3.060510889405732
CC(C)c1nn(-c2ccc(Cl)cc2)c(O)c1C(=O)NCCOCc1ccccc1	4.301300000000003	0.5395893157848921	2.3602091991947702
CC(C)c1sc(-c2ccc(Oc3ccccc3)cc2)nc1C(=O)NCCCN1CCOCC1	5.1779000000000055	0.4414238967412214	2.397920372321197
CC(C)n1cc(C(=O)c2cncc(NC(=O)Cc3cc(Cl)ccc3Cl)c2)c2ccccc21	6.336200000000005	0.3376525642616682	2.450541742395936
CC(C)n1cc(C(=O)c2cncc(NC(=O)Cc3ccc(F)cn3)c2)c2ccccc21	4.563500000000004	0.4675148415528985	2.528518913392608
CC(C)n1cc(C(=O)c2cncc(NC(=O)c3ccc4cc(Cl)ccc4n3)c2)c2ccccc21	6.302100000000005	0.30682252207615535	2.5090695936125496
CC(C)n1cc(C(=O)c2cncc(NC(=O)c3ccccc3)c2)c2ccccc21	5.100500000000004	0.4877154276421982	2.187104587878965
CC(C)n1cc(Cl)nc(N2CCN(Cc3cccc(C(F)(F)F)c3)CC2)c1=O	3.8186000000000035	0.7623673160180909	2.4719609912161093
CC(C)n1ccc2c3c(nc(N)n3CC(=O)N2C)c(-c2ccc(F)cc2)c2ccccc21	5.061000000000004	0.48418709171953467	3.3751986594691417
CC(C)n1ccc2cc(N3CCN(C4COc5ccccc5O4)CC3)ccc21	4.141700000000004	0.6861452460076606	3.0535777825613852
CC(C)n1cnc2cc(CCN3CCN4CCC4=C(F)C=C(Cl)C4=C3OCO4)ccc21	4.658200000000004	0.6858435860009469	3.9003480018337697
CC(C)n1cnc2cc(N3CCN(CCN4CCN(S(C)(=O)=O)CC4)CC3)ccc21	1.3164000000000018	0.6832869948688889	2.4909308653173756
CC(C)n1nc(-c2ccc(F)cc2)c2cccc(OCCNCc3ccccn3)c21	4.986900000000004	0.42063684486505776	2.4395817250458816
CC(C)n1nc(CCCCN)c2ccc(O)cc21	2.6041999999999996	0.7981722624724801	2.519053887530376
CC(C1CCCN1C)N1CCc2cccc(F)c2C1=C1C(=O)C2=CCC21	3.4066000000000027	0.7623627111467163	4.2686402051069505
CC(C=CC1=C(C)C(C)(C)OC1)=C(C)c1ccc(C=CC(=O)O)cc1	5.259300000000006	0.5882710523928448	3.20710576106352
CC(C=O)NCCCCN1CCN(c2cccc(C(F)(F)F)c2)C(=O)C1	2.3112000000000004	0.5629024002341517	3.051524868075327
CC(CC1CCCC1)c1ccc2cccc(O)c2c1O	4.9348000000000045	0.8293840372169108	2.846950040399866
CC(CC1COC(N)=N1)c1ccc(F)cc1	2.0328	0.8502224474309972	3.2736055972678644
CC(CC1COC(N)=N1)c1csc2ccc(N3CCNCC3)cc12	2.5180000000000007	0.8945582694840882	3.7746312445908696
CC(CCCCC(=O)NO)c1cccc2c1CC1(CCN(C)CC1)O2	3.255200000000002	0.4714647245988552	3.713561169998025
CC(CCCN1CCN(c2ccccc2Cl)CC1)C1CCCCC1	5.458600000000006	0.6731872103326382	2.5206031276566296
CC(CCCN1CCN(c2noc3cc(F)ccc23)CC1)N1CCN(C)CC1	2.505000000000001	0.7560034690149973	2.946223436094842
CC(CCCNC1=NCC(c2ccc(F)cc2)OC1)Oc1ccccc1	4.132800000000003	0.758646206720132	3.3659728866868353
CC(CCN)c1ccc(OCCN2CCOCC2)cc1	1.8498999999999999	0.8266908469380505	2.467452553313448
CC(CCN1C(=O)CN(C)C1=O)=C1C(=O)NCN2CCN(S(=O)(=O)c3cccc(Cl)c3)CC12	0.7028000000000014	0.4754284334419903	3.658410050383414
CC(CCN1CCN(CCN(C)Cc2ccc(F)cc2)C(C)C1)N1CCC(C(=O)c2cc(F)cc(F)c2)CC1	4.915300000000005	0.37518736677915127	3.4568216671556637
CC(CCN1CCN(c2cccc(Cl)c2)CC1)N1CCN(c2ccccc2O)CC1	3.7684000000000024	0.7569038701779841	2.666421665991768
CC(CCN1CCN(c2cccc(Cl)c2)CC1)c1ccc(F)cc1	4.794900000000005	0.7672573022827208	2.3530877143742597
CC(CCN1CCN(c2cccc3ccccc23)CC1)C1CCOCC1	4.4146000000000045	0.7923832011741813	2.6745944984449572
CC(CCN1CCN(c2cccc3ccccc23)CC1)NC(=O)C1OC(CO)C(O)C1O	0.33810000000000034	0.48906394533210884	3.5821136850235016
CC(CCN1CCN(c2cccc3cccnc23)CC1)N(C)C1CCCC1	4.009800000000003	0.7702847695756438	2.815278886700904
CC(CCNCc1ccccc1)N1CCN(CCC(c2ccc(F)cc2)c2ccc(F)cc2)CC1	5.672800000000006	0.35898889932086464	2.735186816966605
CC(CCc1ccccc1)N1CCN(c2ncnc3ccsc23)CC1	3.8346000000000027	0.6983899762203143	2.728362207303901
CC(CCc1ccccc1)Nc1nc(SCCCN2CCN(c3ccccc3OC(F)(F)F)CC2)nc2c1COCC2	6.185500000000006	0.1499912744512029	3.389501771007046
CC(CN(C)C)NC(=O)CC(c1ccccc1)c1ccccc1	3.2749000000000015	0.8510237117372383	2.4110530214079855
CC(CN1CCC(C)(c2ccc(N)cc2)CC1)NC(=O)c1ccc(-n2ccnc2)cc1	3.6265000000000027	0.6007610500193262	3.00896373217085
CC(CN1CCCC1)c1ccc(O)nc1O	1.6921	0.8168250198827219	3.204131546267691
CC(CN1CCN(C)C(C)C1)OCn1ccc2c(=O)n(-c3ccc(O)cc3)c3ccccc3c21	3.6495000000000024	0.475986319095967	3.5540968027644375
CC(CN1CCN(CC(NC(=O)c2ccc3ccccc3c2)c2ccccc2)CC1)C(=O)O	3.6492000000000013	0.5538183342863816	2.8832835924188664
CC(CN1CCN(Cc2ccccc2)CC1)CN1CCN(c2cccc3c2OCCO3)CC1	3.0337000000000005	0.644729601585212	2.8022288886879654
CC(CN1CCN(c2cccc3c2CCO3)CC1)c1ccc(OCCCN2CCCCC2)cc1	4.802000000000005	0.4982323589177403	2.88024486402783
CC(CN1CCN(c2cccc3c2OCCO3)CC1)c1csc2ccc(F)cc12	4.737300000000005	0.6181533965162075	3.048610164386287
CC(CN1CCN(c2cccc3ccccc23)CC1)Oc1ccc(Cl)cc1	5.082700000000005	0.6132685277925018	2.421823774724274
CC(CN1CCN(c2ccccc2)CC1)C1CCCN1	2.1967	0.9070974515162779	2.914212500101062
CC(CN1CCN(c2cnc3cc(F)c(F)cc3n2)CC1)OC(N)=O	1.5138000000000003	0.8989183534783967	3.003423537865233
CC(CNCCCc1ccoc1)c1c2[nH]c3cccc(c13)CN(C)C2	4.032200000000003	0.6398068817500757	4.123911239342194
CC(CNCc1cccc[n+]1Cc1ccc(F)cc1)C1COc2ccc(F)cc2C1	4.277600000000003	0.5895917276973581	3.5894673880794734
CC(CNc1nc(N)nc2ccccc12)N(C)c1ccccc1	3.1488000000000014	0.7577140056739547	2.641876410326759
CC(CO)(CO)S(=O)(=O)NC1CCC(CCN2CCN(c3ccccc3OC(F)(F)F)CC2)CC1	2.3188000000000004	0.4326939266898389	2.9609995504974957
CC(CO)NCC(=O)N1CCC(Oc2ncc(C(F)(F)F)cn2)CC1	0.8355999999999997	0.7797264419408184	3.1163650094371382
CC(CO)NCC(=O)N1CCCC(NCc2ccc(F)cc2)C1	0.8767000000000003	0.6968585581182308	2.8804809185620055
CC(CO)NCc1ccccc1N1CCN(Cc2ccc(NC(=O)c3cc4cccnc4n3C)cc2)CC1	3.6182000000000025	0.31772755998584146	2.9595565203236642
CC(CO)Nc1nc(SCCCN2CCN(c3cccc(Cl)c3Cl)CC2)cc(C(F)(F)F)n1	4.899300000000004	0.27500252011578796	3.2263646848793517
CC(CO)OCC(C)Oc1c(Br)cccc1Nc1ncnc2cccc(N3CCN(C)CC3)c12	4.052400000000003	0.4290619455349602	3.5590714260792655
CC(Cc1c[nH]c2ccc([N+](=O)[O-])cc12)N1CCN(c2cnc3sc(Cl)nc3n2)CC1	3.8824000000000023	0.357848468555071	3.439666238653131
CC(Cc1ccccc1)C(=O)N1CCN(c2ccccc2S(=O)(=O)NC(C)(C)C)CC1	3.2908000000000017	0.7438499998221673	2.694417865756103
CC(Cc1ccccc1)N1CCC2c3ccccc3CCC21	4.4219000000000035	0.8087846979817108	3.068529499025474
CC(Cc1cnc2ccccc2c1F)C(=O)N1CCN(c2ccccc2S(=O)(=O)N(C)C)CC1	3.151600000000002	0.5375118756576471	3.0232600337877207
CC(Cl)=CCN1C2CCC1CC(NC(=O)c1cc(Cl)c(C)c(I)c1)C2	5.120820000000005	0.5912924046228502	4.326044543560858
CC(F)(F)c1ccc2c(c1)oc1cc(O)c(O)cc12	4.108900000000002	0.6501814267056459	2.4900853340570617
CC(F)(F)c1cccc(N2CCN(CCCCN3c4ccccc4Sc4ccccc43)CC2)c1	7.003400000000006	0.3373353083684755	2.447083190325113
CC(F)=CCN1CCC(c2nn(-c3ccc(F)cc3Cl)c(O)c2C)CC1	4.731520000000004	0.8318230320759136	3.0236814125405846
CC(F)CN1CCC(c2ccncc2Oc2ccc(F)cc2)C1	4.160300000000003	0.8275174977881021	3.1791433284598005
CC(F)Oc1cccc(C2CC(c3ccc(OC(F)(F)F)cc3)N(C(=O)C3CC3)C2)c1	5.746700000000004	0.5407087341835949	3.521976392847197
CC(N)C(=O)NC1CCC(CCN2Cc3ccc(-c4cccc5oncc45)cc3C2)CC1	4.222700000000004	0.6091541760099322	3.207095086268149
CC(N)CC1=NC2C(=O)C(C)C(S)C(=NNNC(=N)N)C2SC1	-0.49042999999999815	0.1734795979088502	5.690225871519921
CC(N)CN1CC(C)C2(CCc3cc(O)ccc3C2)C1	2.1662	0.8687159322484868	4.283893689468195
CC(N)CNCC(=O)N1CCCN(Cc2ccc(C(Cc3ccc(C(F)(F)F)cc3)C(=O)N3CCN(c4ccccc4C(C)C)CC3)cc2)CC1	5.475000000000006	0.2600079906577601	3.6562865674994844
CC(N)Cc1c[nH]c2ccc(OCCN3CCN(c4ccccc4)CC3)cc12	3.2586000000000013	0.6625735579709636	2.5620933547940297
CC(N)Cc1cc(F)cc(O)c1Nc1cccc2c1Cc1ccccc1-2	4.735800000000003	0.4671213571282346	3.0127880697385283
CC(N)Cc1ccc(Cl)c(C(=O)NCC2CCN(Cc3ccccc3)CC2)c1	3.8717000000000033	0.7424854143073363	2.4763929232743287
CC(N)Cc1cccc2[nH]ccc12	2.0576	0.7185527164618344	2.4915249415103062
CC(N)Cc1ccccc1	1.5763	0.6542162175383444	1.8385878222102576
CC(N)Cc1ccccc1OCCNCCc1c[nH]c2ccc(F)cc12	3.407800000000001	0.5155718166514978	2.6829854834599427
CC(N=C(O)Nc1cc(C(=O)O)ccn1)c1ccccc1OCc1ccccc1	4.445900000000003	0.4061115333715843	2.929788752403512
CC(N=C(O)c1cc(OCC2CC2)c(OCC2CCCC2)n1C)c1ccccc1	5.448700000000006	0.4529333600973033	3.416017297352539
CC(N=C(O)c1ccc(Cl)c(S(F)(F)(F)(F)F)c1)C(=O)Nc1cccnc1	5.724200000000002	0.36217970877128763	3.8307386481419954
CC(N=C(O)c1ccc(F)cc1)C1CC(c2nc3cc(Cl)c(Cl)cc3[nH]2)=NO1	4.895100000000003	0.46470730101602087	3.7491265555792745
CC(N=C(O)c1cccc2c1N(Cn1ccc(C(F)(F)F)c1)CC2)c1ccc(F)cc1	5.732000000000005	0.31836709794153667	3.515351071603984
CC(N=C(O)c1ccccc1-c1ncc(C2CC2)s1)c1ccc(Cl)cc1	6.406700000000004	0.4091478586216581	3.122327986578447
CC(N=C1CCN(CC2COCCO2)CC1)c1ccccc1	2.6998000000000006	0.857373586404213	3.420244857804514
CC(NC(=O)C(C)(C)N(O)C=O)C(=O)O	-0.7981000000000003	0.3179973146186889	3.4592108258979115
CC(NC(=O)C(C)NC(=O)OCc1ccccc1)C(=O)O	0.8905999999999994	0.722430421322045	2.4854115115824715
CC(NC(=O)c1c[nH]c2ccccc12)C1CC1c1ccccc1	4.089900000000003	0.7489371935007615	3.0745084865691528
CC(NC(=O)c1ccc(CN2CCN(Cc3ccccc3)CC2)cc1)c1ccncc1	3.890400000000003	0.6372527220519778	2.368188008672222
CC(NC(=O)c1ccccc1Cl)C(=O)NC1C2CC3CC1CC(C(N)=O)(C3)C2	2.2546999999999997	0.7022481444814077	4.457788722090898
CC(NC(=O)c1cn[nH]c1)c1ccc(Cl)c(OC(F)(F)F)c1	3.452700000000001	0.9001783847944983	2.8659418127215
CC(NC1=C(c2cc(F)cc(F)c2)CCC1)c1ccccc1	5.210600000000004	0.8167886910131574	2.8067912632709504
CC(NC1CCC(F)(F)CC1)c1ccc(Cl)cc1	4.568500000000004	0.8506733636555274	2.7272944969112736
CC(NC1COc2cc(F)ccc21)C(F)(F)F	2.7996000000000008	0.8136309605235473	3.424362232188183
CC(NCc1c[nH]c2ccccc12)C(=O)N(C)CC(c1ccc(C(F)(F)F)cc1)C1CC1	5.317000000000005	0.49528461976783905	3.3392024079628335
CC(NS(=O)(=O)c1cccc(Cl)c1)C1CCN(CC2COC2)CC1	2.3652000000000006	0.832394878310228	2.8701202606728664
CC(Nc1cc(F)ccc1C(=O)O)C1CCN(CCc2ccccc2)C1	3.888900000000003	0.790262559224726	2.840739376455957
CC(Nc1ccc(F)cc1)C1CCCN1CCOc1cccc(F)c1	4.308600000000004	0.8085051339341003	2.9137172042500215
CC(Nc1ccc(F)cc1)c1cc(C(=O)N(C)C)cc2c(=O)cc(N3CCOCC3)oc12	3.643600000000002	0.6543267144298608	3.124570967161449
CC(Nc1ccc(F)cc1)c1cc(CNCC(F)(F)F)cc(C(N)=O)c1	3.749600000000001	0.6514374769613983	2.7867782808597266
CC(Nc1ncnc2c1c(C(N)=O)cn2Cc1ccc(F)cc1)C1CCN(C)C1	2.4697000000000005	0.6682008971879883	3.364040880213741
CC(O)(C(=O)NC1C2CCC3CC1CC(O)(C3)C2)c1ccccc1	2.34	0.7970891854883304	5.013904168565514
CC(O)(COc1cccc2[nH]ccc12)C(=O)N1CCC(N2CCN(Cc3cccc(F)c3)C(F)(CF)C2)CC1	3.880900000000003	0.42152620157617077	3.9843358043698007
CC(O)(COc1cccc2[nH]ccc12)c1cnn2ccccc12	3.102100000000001	0.6087768538214405	3.1718860126647197
CC(O)(c1cc(F)cc(Cl)c1)c1nc2cc(O)ccc2s1	4.050200000000001	0.7477445114191967	3.1328474871074965
CC(O)(c1ccc(F)cc1)c1ccc2oc(N3CCNCC3)nc2c1	2.6323000000000008	0.7668312861733424	2.9704273840190787
CC(O)(c1cccc(N2CCN(CCOc3ccc(C(F)(F)F)nc3Cl)CC2)c1)c1ccccn1	4.6056000000000035	0.47238167498114864	3.139873077764631
CC(O)=NC(C)=C1N=C(c2ccc3c(c2)c(C2CCN(C)CC2)cn3-c2cccc(Cl)c2)N1C	5.950500000000006	0.37438345635808606	3.2938142654999396
CC(O)=NC(C)CNc1cccc2ncnc(Nc3cccc(C4CCN(C)CC4)c3)c12	4.959400000000004	0.36140853057373973	3.3411997631480723
CC(O)=NC1CCC(CCN2CCC(c3noc4cc(F)ccc34)CC2)CC1	5.071600000000005	0.5745461462093877	2.9017186557737737
CC(O)=NC1CCN(CCCCN2CCC(c3cn(-c4ccc(F)cc4)c4ccccc34)CC2)C1	5.779900000000007	0.2546300936551852	3.245093151808234
CC(O)=NC1CCN(c2ccc3nc(C4CCN(C(=O)C(C)(C)O)CC4)cc(O)c3c2)C1	2.9724000000000013	0.4981403124459696	3.6181849516039737
CC(O)=NC1CCN(c2cnc3cc(Cl)c4c(c3n2)CN(CCS(C)(=O)=O)C4=O)CC1(C)C	2.8649000000000022	0.502435632754068	4.071984116317479
CC(O)=NC1CC[N+]2(O)CCCC12	1.1035	0.3649900930642051	5.290665122616774
CC(O)=Nc1ccc2c(c1)C(NCCCCc1cn(-c3ccc(F)cn3)c3ccc(F)cc13)C(=O)N2	5.517300000000004	0.17274486813523843	3.542546364101856
CC(O)=Nc1cccc(N2CCN(CCCn3c(=O)n(O)c4ccccc43)CC2)c1	2.860500000000001	0.37145323207426995	2.7348289522372973
CC(O)=Nc1ccccc1N1CCN(C2CCC(NC(=O)COc3cccc4c3OCCO4)CC2)CC1	3.6941000000000024	0.4350116529987327	2.807114893337644
CC(O)C(=O)N1CCC(c2cc(F)ccc2OCCCN2CCC3(CC2)OCO3)CC1	2.477800000000001	0.6625277108719553	3.5803196356509046
CC(O)C(=O)N1CCCC1CN1CCCC1	0.4539999999999995	0.7598323948551106	2.9192917511140184
CC(O)C(N)CN1C(=O)C(c2ccc(N)cc2)CC(C)(C)C1=O	0.8455999999999999	0.5627100982257492	3.737743897158074
CC(O)C(N=C(O)c1cn(C)c2cc(OCC(F)(F)F)ccc12)C1CCCCC1	4.753700000000004	0.5313583674846402	3.734613389594604
CC(O)C(NC(O)=NCc1cccc(Cl)c1Cl)C(=N)O	2.281669999999999	0.42342101690652495	3.827468011650593
CC(O)C1=CC(C)(C)Nc2ccc3[nH]cc(Cl)c3c21	3.7896000000000027	0.7420992702345082	3.646507044029674
CC(O)C1CCC(C)N(CC(=O)NC2(C)CCN(Cc3ccc(F)cc3)C2=O)C1	1.9141999999999995	0.7584911090299059	3.8814483890634053
CC(O)CCN1CCC2c3ccccc3CCC21	2.5616000000000003	0.8844230702500754	3.2458257098424657
CC(O)CN1CCC(c2cc3c(-c4cccnc4)cccc3o2)CC1	4.055000000000003	0.7805842165344544	2.8879172154205524
CC(O)CN1CCC(c2ccc3c(c2)CCN3C(=O)CCN2CCC(CF)CC2)CC1	3.2075000000000022	0.720287501601817	3.1105276042538215
CC(O)CN1CCC(c2cn(-c3ccc(F)cc3)c3ccc(Cl)cc23)CC1	4.9832000000000045	0.6842953519715672	2.7879285332568813
CC(O)CN1CCCC1c1ccccc1	2.2043	0.8174449834995499	2.6390827630848097
CC(O)CN1CCN(c2ccc3ccc(=NC(=O)CCN4CCN(C)CC4)[nH]c3n2)CC1	0.13050000000000322	0.6585101052203877	3.4853532748537566
CC(O)CNc1n[nH]c2cc(C(=O)NCCN3CCN(c4cccc5ccccc45)CC3)sc12	3.122300000000001	0.3108057211295136	3.105470177328389
CC(O)COc1c(O)ccc(Cl)c1C=CCCNCC12CCC(C1)c1ccccc12	5.017200000000004	0.49168427393730896	4.767872394886424
CC(O)c1ccccc1-c1cccc(N2CCOCC2)c1	3.243500000000001	0.9383344909209277	2.3920407644915027
CC(OC(=O)NCCCN1CCN(c2cccc(Cl)c2)CC1)c1csc(Cl)c1	5.054400000000005	0.609632176416657	2.986137346351253
CC(OC(=O)NCc1ccccc1F)C1CCCCN1C(=O)C(CC#N)NCc1ccc(F)cc1	4.032680000000003	0.5604982180793115	3.6176796451874846
CC(OC1CCC(N(C)CC2Cc3ccc(F)cc3C2)CC1)C(F)(F)F	4.750900000000005	0.6908174015022465	3.5637896883062705
CC(OC1CCC(N)CC1)c1ccc(Cl)c(F)c1	3.8266000000000027	0.906852131748266	2.8719314199881953
CC(OC1CCC(NCc2cnccn2)CC1)c1cc2cccc(F)c2s1	5.009000000000005	0.6479435345019467	3.3169460726794835
CC(OC1CCC(Nc2cncc3ccsc23)C1)c1cccs1	5.468600000000004	0.6663244675559977	3.8772260053102876
CC(Oc1cc(F)ccc1N1CCN(C)CC1)C1=NCCN1	1.3464999999999998	0.9113845879247011	3.085824230303917
CC(Oc1ccc(C(=O)NC2CCN(C)CC2)cc1)c1ccc(C#N)cc1	3.522280000000003	0.882630051556729	2.544516745045094
CC(Oc1ccc2ncnc(N3CCN(C(=O)Nc4ccccc4-c4ccccc4)CC3)c2c1)c1c[nH]c2ccccc12	7.272200000000006	0.2206725452966998	3.0626121178207395
CC(Oc1cccc(N2CCC(Oc3cccc(Cl)c3Cl)CC2)c1)C(O)=NNCCCN1CCC(c2c[nH]c3ccccc23)CC1	8.020600000000007	0.061600128657125254	3.549734137086447
CC(Oc1cccc2[nH]ccc12)C1CN=C(O)CN1	1.8635	0.7877110527958909	3.9302436878216724
CC(Oc1cccc2ccccc12)C(=O)Nc1ccc2ccccc2c1	5.3990000000000045	0.539636841678719	2.1910750705044766
CC(Oc1ccccc1)(c1ccc(Cl)cc1)c1cnc2ncccc2c1	5.625700000000005	0.47304000209714564	2.8308475401401054
CC(Oc1ccccc1)C(=O)N1CCCC1CCNCCc1ccccc1	3.6673000000000027	0.6887108151507592	2.730095410924058
CC(Oc1ccccc1Cl)C(=O)NC1CCC(CCN2CCN(c3ccccc3OC(F)(F)F)CC2)CC1	5.893200000000006	0.41935099491003375	2.937232627549772
CC(Oc1ccccc1N1CCN(C2CCC2)CC1)C(=O)Nc1ccccc1	3.767100000000003	0.829915074700746	2.4075345472059535
CC(Oc1ccccc1N1CCN(CCCCOc2ccc3c(c2)C(=O)N(C)CCC3)CC1)c1ccccc1	5.826000000000007	0.31077193138854586	2.92428883073039
CC(Oc1cncc2ccc(C(=O)NCCN3CCN(c4ccccc4OCCc4ccccc4)CC3)cc12)C1CC1	5.585600000000006	0.24221877627461594	3.094405243464216
CC(Oc1nccc2ccc(CCN3CCN(c4ncc(C(N)=O)cn4)CC3)cc12)c1csc2ccc(F)cc12	4.982200000000004	0.2878543827703201	3.3708732197324434
CC(c1c(O)nsc1-c1cccc(C(F)(F)F)n1)N1CCc2ccccc2S1(=O)=O	4.2375000000000025	0.6389105330949628	3.727084239894806
CC(c1ccc(CN2CCN(c3ccccc3C(F)(F)F)CC2)cc1)N1CCOCC1	4.420800000000003	0.6948813910382545	2.668211441764626
CC(c1ccc(F)c(F)c1)N(C)C1CC1c1ccccc1	4.513700000000004	0.7992081997306418	3.184304781827602
CC(c1ccc(F)cc1)N1CCN(C2CCC(c3ccc(F)cc3)C3=C2OCCO3)CC1	4.848000000000005	0.6788341207872388	3.7310601919269617
CC(c1ccc(O)cc1)C1CCN(CC2CCCc3ccc(F)cc32)CC1	5.466900000000005	0.7747618680640628	3.178109829319683
CC(c1ccc(O)cc1)N1CCN(CC(N)(Cc2ccccc2)c2cccc(C(F)(F)F)c2)CC1	5.186500000000004	0.48596097554413464	3.263807828065504
CC(c1ccc(OCCCN2CCCC2)cc1)C(C)(C)C	4.700900000000004	0.7037537749999481	2.4561902376357523
CC(c1ccc2[nH]ccc2c1)C1CCC(N2CCN(c3cccc(Cl)c3Cl)C(C)C2)CC1	7.347700000000006	0.43078538242569214	3.496952376021154
CC(c1ccc2[nH]ccc2c1)N1CCC2(CCCCC2)OC1=O	4.774100000000003	0.8675130548744393	3.5492724360525045
CC(c1ccc2c(c1)OCO2)C1CN=C(N)N1	0.8052999999999999	0.7926344314909808	3.6031544101965087
CC(c1ccccc1)C1CCc2c1[nH]c1ccc(O)cc21	4.707000000000004	0.6990520907379761	3.1033872997287517
CC(c1ccccc1)N(C)CCCNC(=O)Cn1c(-c2ccccc2)cc2ccccc2c1=O	4.867800000000004	0.36808934952918604	2.675054963970318
CC(c1ccccc1)N1CCN(C(=O)C(Cc2ccc(Cl)cc2)NC(=O)C2Cc3ccccc3CN2)CC1	3.9872000000000023	0.4847152665236779	3.3369132975367304
CC(c1ccccc1)N1CCN(CCCCN)CC1	2.1041	0.7960860977100565	2.2932124340242943
CC(c1ccccc1)N1CCN(CCCc2ccncc2)CC1	3.3930000000000025	0.8151540187817677	2.366489676472378
CC(c1ccccc1)N1CCN(CCCc2coc3ccccc23)CC1	4.744200000000005	0.64112936491408	2.548364328614788
CC(c1ccccc1)c1ccc(O)c(O)c1	3.249600000000002	0.7532154813030364	2.2708238539599996
CC(c1ccsc1)c1c[nH]c2c(N3CCN(CCc4ccccc4)CC3)cccc12	5.745900000000005	0.433353518304735	2.902634493458759
CC(c1coc2ccccc12)N1CCC2(CCN(Cc3ccc(O)cc3)CC2)OC1=O	5.076500000000006	0.6378382749176651	3.5851498454411157
CC(c1coc2ccccc2c1=O)N1CCC2(CCc3ccccc31)CCc1ccc(C(F)(F)F)cc12	7.599900000000006	0.2824425829565335	4.045168632378764
CC1(C(=O)N2CCC(c3ccccc3)C(Cc3ccccc3F)C2)CCCCN1	4.532700000000004	0.8261536137345141	3.5029721622610426
CC1(C(=O)N2CCN(CCCc3ccccc3)CC2)CCCc2ccc3ccccc3c2C1	5.501900000000006	0.48910150896963844	2.8527824985537986
CC1(C(=O)Nc2ccc3[nH]ncc3c2)CCN1c1csc2ccccc12	4.385100000000003	0.5683004013863124	3.188816163621885
CC1(C(=O)O)CCc2ccc(Oc3ccc(C(F)(F)F)cc3)nc2O1	4.061000000000003	0.9011533161587353	3.1309737050893123
CC1(C)C(=O)N(CCCCN2CCN(c3ccccc3Cl)CC2)C(=O)N1Cc1cc2ccccc2s1	5.699900000000006	0.2799771843549207	2.6475459070734573
CC1(C)C(=O)N(CCCc2c[nH]c3ccccc23)C(=O)N1C1CCOC1	2.9322000000000017	0.8388594392007703	3.1408444106948696
CC1(C)C(=O)Nc2cc(OCCCN3CCN(c4ccccc4C(N)=O)CC3)ccc21	2.606300000000001	0.6699723085604804	2.4198832490569426
CC1(C)C(c2ccc(F)cc2)C1c1ccc(C#N)c(C(F)(F)F)c1	5.623380000000004	0.6540873913737876	3.150821996915468
CC1(C)C2CC1C(c1ccc(Cl)cc1Cl)C(CO)(C(N)=O)C2	3.607000000000002	0.8814385239524757	4.737973053558507
CC1(C)C2CC1CC(CCNCCc1ccc(F)cc1)(CCNc1ncc(C(F)F)cn1)C2	6.020200000000006	0.40273639255388344	4.56351299791149
CC1(C)CC(=O)C(C2CCCCC2)=C(c2ccccc2)N1	4.3190000000000035	0.8755134485051951	2.477455158893708
CC1(C)CC(=O)C(NC(=O)C(c2ccccc2)c2ccccc2)(c2ccccc2)O1	4.555700000000003	0.684497743348999	3.105836316537693
CC1(C)CC(=O)C2=C(C1)N(c1cc(C#N)cc(Cl)c1O)C1=C(CCC1)N2	4.323080000000003	0.7703374059205638	3.427477566386737
CC1(C)CC(=O)C2=C(N=O)C(N3CC4CCC3C4O)Cc3c(cccc32)N=C1O	3.1309000000000013	0.7491750001003898	6.44235451538712
CC1(C)CC(=O)CCN1CCCN1CCN(c2cc(Cl)cc(C(F)(F)F)c2)CC1	4.314400000000004	0.6935800618332357	2.727269344598149
CC1(C)CC(=O)N(CC=C2c3ccncc3Oc3ccc(Br)cc32)C1	4.640000000000004	0.6306941920765445	3.0966651039989603
CC1(C)CC(=O)N(CCCCN2CCC(c3cc4cc(Cl)ccc4s3)CC2)C(=O)C1	5.689500000000006	0.42240145047683697	2.7175158426929418
CC1(C)CC(=O)N(CCCc2c[nH]c3ccccc23)C(=O)N1C1CCCC1	4.4760000000000035	0.8471896249269092	2.6285483394603997
CC1(C)CC(=O)N(CCN2CCN(c3ccccc3)CC2)C(=O)N1Cc1ccc(C(N)=O)cc1	2.5405999999999995	0.6816144728506478	2.48313926549994
CC1(C)CC(=O)Nc2c(C=C(c3ccccc3)c3ccc(Cl)cc3)cccc21	6.548700000000005	0.5070798648245857	2.4942752369703545
CC1(C)CC(=O)Nc2c(CCCN3CCN(c4nsc5ncccc45)CC3)cc(F)cc21	4.205000000000004	0.6273013984184089	2.985125454770518
CC1(C)CC(=O)Nn2cc(CCCCN3CCN(c4cccc(Cl)c4Cl)CC3)cc21	4.691200000000005	0.6508959496108839	3.022660639073033
CC1(C)CC(=O)c2c(O)cc(F)c(Cl)c2O1	2.9285000000000014	0.7632989549543368	2.852088035787892
CC1(C)CC(=O)c2cc(C(O)=NCCCCCc3ccccc3)ccc21	5.268200000000005	0.4205151537753332	2.4727409239750955
CC1(C)CC(=O)c2cc(CCc3nc4c(F)cc(F)cc4[nH]3)cc(F)c2O1	4.509200000000003	0.733950801353899	2.8869776541457153
CC1(C)CC(=O)c2cc(F)cc(CCCCCN3CCN(c4nsc5ccccc45)CC3)c2O1	5.714200000000006	0.40438344922561326	2.814206838105905
CC1(C)CC(=O)c2cccc(-c3ccccc3)c2O1	4.097400000000003	0.7634897699324317	2.0873566358322098
CC1(C)CC(=O)c2oc(O)c(-c3ccc(-c4ccc(OC(F)(F)F)cc4)cc3)c2C1	6.372900000000005	0.5387553454920784	2.7530725498836954
CC1(C)CC(N)(c2ccc(-c3cnccc3N3CCNCC3)cc2)CC(C)(C)N1	3.2528000000000015	0.7469797191915902	2.9780583549170974
CC1(C)CC(N2C(=O)COc3cc(Cl)ccc32)C(=O)N(CCCCS)C1=O	2.9291000000000023	0.460147523818101	3.43264691217526
CC1(C)CC(NC(=O)CCN=C(N)N)c2ccc(F)cc2O1	1.2076000000000007	0.574312087801907	3.119919505029193
CC1(C)CC(NC(=O)Nc2ccc3c(c2)NC(=O)CN3)c2ccc(F)cc2O1	3.613600000000001	0.6365545944984945	3.2004716671886424
CC1(C)CC(NC(=O)Nc2ccccc2)c2ccc(Cl)cc2O1	4.763900000000003	0.8333679531683058	2.6019190569109423
CC1(C)CC(c2cccc3c(C(N)=O)cccc23)CCN1	3.1843000000000012	0.8885066367913103	2.9127964957843844
CC1(C)CC2=C(O1)c1ccc3c(c1C(=O)N1CCN(Cc4ccccc4)CC3C1)CCc1ccccc12	5.907600000000007	0.4479084405435108	5.2783113467090965
CC1(C)CC=C(c2ccccc2)c2ccc(C(=O)NCCCCN3CCN(c4nsc5ccccc45)CC3)cc2C1	7.032600000000007	0.23347665651181904	2.834143879433345
CC1(C)CCC(C)(C)N1CCNC(=O)C1CCCN1C(=O)C(O)CC1CCCN1C(=O)C1CCCC1	2.6788000000000016	0.5302283594359968	3.9720769436097125
CC1(C)CCC(CCN2CCC3(CC2)COc2ccccc23)(c2ccccc2)CC1	6.3409000000000075	0.5903718874481251	3.127321858902305
CC1(C)CCC(CN2CCN(c3cccc(Cl)c3)C2)CC1	4.635900000000004	0.8026941441449305	2.4562313127398614
CC1(C)CCC(N)(c2nc3cc(-c4cc5ccccc5s4)nc(N4CCOCC4)c3n2CC2CC(N)C(N)C2)C1	4.578300000000002	0.3272716561364524	4.4440280759130175
CC1(C)CCC(N2CCC(c3cn(-c4ccc(F)cc4)c4ccc(Cl)cc34)=CC2=O)CC1	7.007500000000006	0.4210259524058884	2.8277757745176615
CC1(C)CCC(N2CCC3(CC2)COc2ccccc23)CC1	4.381400000000004	0.7627166647372856	3.0568009473368836
CC1(C)CCCC(C(=O)N2CCC3(CCCCC3)CC2)C1	4.775700000000005	0.6808321507831802	3.396523608424732
CC1(C)CCCC(CCN2CCN(c3cccc(Cl)c3)CC2)C1	5.068500000000006	0.7581981584337134	2.646672214522564
CC1(C)CCCN(S(=O)(=O)c2ccc(F)cc2)c2ccc(Cl)cc21	4.7458000000000045	0.7679348456471444	2.1992111256683398
CC1(C)CCN(C2CC(c3ccc(F)cc3)c3cc(Cl)ccc32)C(=O)O1	5.676700000000005	0.6776323432672023	3.4084745144390407
CC1(C)CCN(C2CCC3(CCCN3S(=O)(=O)c3cccs3)C2)C1	3.5558000000000023	0.8190311929465302	4.213104897281399
CC1(C)CCN(CCCC(=O)N2CC(C)(C)c3oc4ccccc4c3C2=O)CC1	4.595000000000004	0.758152426212123	2.9366956907519945
CC1(C)CCN(CCCC2CCCN2C(=O)C(CC(=O)C2CCCCC2)NCC2CCCCC2)CC1	5.957600000000006	0.3796111542385072	3.550481361560349
CC1(C)CCN(CCCCCSc2nc3c(C(N)=O)cccc3[nH]2)C1	3.6561000000000012	0.5564054180380217	2.612303240510336
CC1(C)CCN(CCCCN2CCN(c3cccn4nccc34)CC2=O)CC1	2.8851000000000013	0.7197461566472672	2.8123220745771924
CC1(C)CCN(CCCN2CCN(c3nccc4sccc34)CC2)CC1	3.9304000000000032	0.7929884692704083	2.471024631164065
CC1(C)CCN(CCOc2ccc(CNCC(c3ccc(Cl)cc3)C3CCCCN3)cc2)CC1	5.856300000000005	0.4436544833485502	3.3427993332236676
CC1(C)CCc2ccc(N3CCN(Cc4cnc(O)c5c4NCC5)CC3)cc2O1	3.181000000000002	0.8338763205098702	3.043775361081665
CC1(C)CCc2cccc(C(N)=O)c2C1	2.3004000000000007	0.7473674316422126	2.3207575090478194
CC1(C)CCc2ccccc2O1	2.7902000000000013	0.5696549478339586	2.0750311541680198
CC1(C)CN(C(=O)c2cccc(COc3ccccc3)n2)CCCN1C(=O)CN	2.0724	0.8358275620577899	2.529741844598149
CC1(C)CN(C(=O)c2cnn3cc(-c4ccc(C#N)cc4)cc3c2NC2CCC(C)(N)CC2)C1	4.426880000000002	0.6051188232218856	3.153639068131519
CC1(C)CN(C2CC3c4cccc(-c5ccccc5)c4CCN3C2=O)CCN1	3.235500000000001	0.8753527145605595	3.4402557776933076
CC1(C)CN(C2CCC(CNS(=O)(=O)c3cccs3)CC2)CC1(O)c1ccsc1	3.8763000000000023	0.6950662935768677	3.5604437898139416
CC1(C)CN(C2CCC(n3c(Br)c(CN4CCNC4=O)c4ccc(Cl)cc43)CC2)C1=O	4.934500000000004	0.5964054072012351	3.209401846838471
CC1(C)CN(CCCN2CC=C(c3c[nH]c4ccccc34)CC2)CCN1	3.3309000000000015	0.8661232534135886	2.727684955050705
CC1(C)CN(CCCOc2ccc(F)c(F)c2)CCC1(C)c1cccc(O)c1	5.1291000000000055	0.6955025684770196	3.0411141658778797
CC1(C)CN(c2cccc3ccc(-c4cn[nH]c4)cc23)CCN1CCO	3.122800000000002	0.759044461626855	2.748111335617507
CC1(C)CN(c2cccc3ccc(C#CCCF)cc23)C(=O)OC1(C)C	5.312300000000005	0.6846495668975368	3.134012181771353
CC1(C)CN=C(N)c2ccccc2O1	1.5629000000000004	0.6745468134087678	2.705982360840066
CC1(C)CNCCOc2ccc(Cl)cc2C1	2.8907000000000016	0.7518756838308515	2.9116730847292303
CC1(C)COc2ccc(OCCCN3CCN(Cc4ccccc4)CC3)cc2C1	4.2344000000000035	0.6561994847417607	2.250134242788194
CC1(C)Cc2c(nc(Cl)nc2N2CCN3CCC3COc3ccccc3S2)O1	3.8239000000000027	0.5149509501937716	4.267996592484287
CC1(C)Cc2cc(Cl)ccc2N(c2cccnc2)C1	4.455400000000004	0.762123391242627	2.390095097370672
CC1(C)Cc2ccccc2N1C(=O)CC1CCCc2ccccc21	4.864500000000005	0.7735019947882191	2.912341894976267
CC1(C)Cn2ncc(CN3CCN(c4cc(Cl)ccc4Cl)CC3)c2C(=O)N1	3.0341000000000014	0.8486236765549119	2.8709275812712196
CC1(C)N=C(N)N2CCN(C(=NC3CC3c3ccccc3)C(c3cccc(Cl)c3)N3CCCC3=N)CC21	4.501870000000004	0.4514585556735178	4.670574425224285
CC1(C)NC(C(=O)NCCCN2CCN(c3cccc(Cl)c3)CC2)Cc2ccc(Cl)c(c2)O1	3.951100000000003	0.5998689310991582	3.956368308613442
CC1(C)NC(N)=Nc2c(Cl)cccc21	2.1245000000000003	0.6879190622151611	3.169738075570679
CC1(C)Nc2c(c(C(F)(F)F)nn2CCCCN2CC=C(c3cccc(OCN)c3O)CC2)C1c1ccc(F)cc1	5.947100000000006	0.16671582526587697	3.9254864821252786
CC1(C)OC(=O)N(C2CCC(NS(=O)(=O)c3cccc(Cl)c3Cl)CC2)C1c1ccc(Cl)cc1	6.2084000000000055	0.49769184132133615	3.2042303377883146
CC1(C)OC(=O)N(C2CCC(O)(n3cc(-c4cnc5ccccc5n4)c4c3CN(C(=O)NCC(F)(F)F)C4)CC2)C1c1ccccc1	6.245600000000007	0.26489211518566264	4.133690258032301
CC1(C)OC(=O)N(C2CCC(n3c(O)cc4cc(-c5ccc(Cl)cc5)ccc43)CC2)C1c1ccc(F)cc1	8.262200000000005	0.28760940248003336	3.3599633967805413
CC1(C)OC(=O)Nc2cc(C3CC3)c(O)cc21	3.0668000000000006	0.7327219915722737	2.8335655784960743
CC1(C)OC(N)=Nc2c(CCCCN3CCN(c4cccc(Cl)c4F)CC3)cc(F)cc21	4.974600000000004	0.61534591224582	3.0016648193190143
CC1(C)Oc2c(C(=O)N3CCN(C4CCCCC4)CC3)cccc2N1CCCCNCCO	3.074100000000002	0.554601209676438	2.828729466450751
CC1(C)Oc2c(OCCN3CCN(CCc4coc5ccccc45)CC3)cc(C(=O)Nc3ccc(F)cc3)cc2C1=O	5.417000000000006	0.28739131396229334	2.820516149255509
CC1(C)Oc2c(cccc2N2CCN(Cc3ccccc3)CC2)NC1=O	3.1183000000000014	0.9228345629656194	2.3130264125405837
CC1(C)Oc2c(sc3c(F)ccc(F)c23)C(c2ccc(Cl)cc2)O1	6.067400000000004	0.5202333748052228	3.3824217532101812
CC1(C)Oc2c(sc3ccccc23)C1Oc1ccc(C#N)cc1	5.064080000000004	0.6619660158002808	3.159680606130955
CC1(C)Oc2ccc(C3CCCCC3)cc2S(=O)(=O)C12CC2	4.211600000000003	0.7781997499550095	3.5583943978412984
CC1(C)Oc2ccc(C3CCN(CCCc4c[nH]c5ccccc45)CC3)cc2C2=CCCC21	6.944500000000007	0.4651193988803926	3.2487368205204916
CC1(C)Oc2ccccc2C(NC2CCC(C(=O)NC(=O)c3ccccn3)CC2)S1	4.046900000000003	0.719732316877927	3.36726619131408
CC1(C)Oc2ccccc2C2(CCN(CCCc3c[nH]c4ccccc34)CC2)O1	5.236900000000005	0.6621596260653201	3.094366001490358
CC1(C)SC(=NCCCCN)Nc2cccc(c2)C1=O	2.9015000000000004	0.8370474692697815	4.148996323904376
CC1(C)SC(C)(C)N(CCCCN2CCN(c3cccc(Cl)c3Cl)CC2)C1=O	4.985700000000005	0.5782412739613692	2.840547404802523
CC1(C)SC(NC23CC4CCC2CC(CC(N)=O)(C4)C3)COC1=O	2.1851000000000003	0.7581119453085604	6.000066968747994
CC1(C)SC(NCC2CCC(NC(=O)CNS(N)(=O)=O)CC2)CN(Cc2ccc(F)cc2)C1=O	1.0635000000000026	0.38873649594072	3.5675330995125876
CC1(C)SC(NCC2CCc3ccccc3O2)=NC1=O	2.3778000000000006	0.9083233002930468	3.3103613764322537
CC1(C)SC(Nc2ccccc2)=NC1=O	2.506500000000001	0.7902702228941246	2.481212239683037
CC1(C)SCCN(S(=O)(=O)CC=CC23CCC(C2N2CCNCC2)C(C)(C)CC3)C1=O	2.7166000000000006	0.6246187960049112	5.538086323353492
CC1(C)SCN(S(N)(=O)=O)C1c1cccc(F)c1	1.8552000000000002	0.9039029582566674	3.3251925353728122
CC1(C)SCOc2ncc3ccccc3c2N1CCN1CCC(O)(c2ccccn2)CC1	4.239000000000003	0.6378961202721934	3.3064525612544973
CC1(C)c2c(Br)c3c(C(N)=O)cc[nH]c-3c2CC1C(=O)N1CCCC1CN1CCCC1	3.5176000000000034	0.6927153032824009	4.052190958147925
CC1(C)c2ccc(F)cc2CN1CCCCN1CCC(c2ccc(F)cc2)CC1	5.675300000000006	0.5781507779614741	2.574955375645416
CC1(C2CCN2CCc2cccc3occc23)CCOCC1	3.8663000000000034	0.856870241745704	3.3365622860942814
CC1(CCCN2CCN(c3ccc(Cl)cc3)CC2)C(=O)Nc2ccccc21	4.152200000000003	0.8418778254409406	2.7339213404496885
CC1(CNc2nccc(C(F)(F)F)n2)CCN(S(C)(=O)=O)CC1	1.9689999999999999	0.8966638708063018	2.7972623536189953
CC1(COB(O)OC(C)(C)C)CC1	1.5954000000000002	0.677283306878327	3.7725026870717624
CC1(COCCN)Cc2cc(F)cc3c2C1Cc1ccc(O)c(F)c1O3	3.6401000000000026	0.8163557872862764	4.04043763351175
CC1(COc2ccc(Cl)cc2)CCC(CN2CCC(c3ccc4[nH]cc(F)c4c3)CC2)O1	6.156500000000006	0.4825379904382784	3.4989137526529372
CC1(Cc2ccc(F)cc2)CSc2ccc(C#N)c(Cl)c2O1	4.836680000000004	0.7882639344332465	3.384562160116042
CC1(Cc2ncco2)CCC(=O)N(C(=O)Nc2ccc([N+](=O)[O-])cc2)C1	2.9861000000000013	0.6627474371047084	3.360467017706517
CC1(F)CC(N)C(c2cc(NC(=O)c3ccc(Cl)cc3)ncn2)C1	3.315200000000001	0.89119005908003	3.7108072581134657
CC1(F)CC(NC(=O)c2cc3cc(Cl)ccc3n2Cc2cc(-n3cncn3)ccc2F)C1	4.683200000000003	0.4748092408740822	2.87669866547286
CC1(F)CCN(CCCCN2C(=O)Nc3ccccc3S2(=O)=O)CC1	2.827000000000001	0.8105396069512024	2.856575192220598
CC1(F)CCN(Cc2cnc3ccc(Cl)cn23)C1	2.9216000000000015	0.8339989374579471	3.4212524335628576
CC1(N)CCC(c2ccccc2)(c2ccccc2)O1	3.4155000000000024	0.8897438492792574	3.054549496961359
CC1(N)CCN(CCCCCN(Cc2ccc(F)cc2)c2cccnc2)CC1	4.210800000000003	0.657984106551212	2.5023169463720656
CC1(N)CCc2c(O)c(Br)cc3c2C1Cc1cc(Cl)ccc1-3	4.778400000000003	0.6928511227145928	3.774668297517387
CC1(N)Cc2cccc(CNCC(c3ccccc3)c3ccccc3)c2O1	4.218100000000003	0.6935474595391764	2.9130309801770498
CC1(O)CC(c2cccc(F)c2)C1=C(C(=O)NO)c1ccc(OCCF)cc1	3.371500000000002	0.4021445633625086	3.716549400310006
CC1(O)CCC(NC(=O)c2ccc(NC(=O)c3ccc(NC(=O)N4CCCC4)cc3)cc2)CC1	3.990000000000003	0.5361572922353682	2.2649718933746446
CC1(O)CCCC(C)(CNc2cc(Cl)cc(Cl)c2Br)C1	5.499100000000003	0.6782244161676689	3.805563173721226
CC1(O)CCCN(C(=O)C2CCC2)C(=S)c2ccccc21	2.9921000000000015	0.8108907713821576	3.1694108823329614
CC1(c2cc(F)cc(OCCN3CC=C(c4c[nH]c5ccccc45)CC3)c2)CCSC(N)=N1	5.141900000000003	0.5300152647821452	3.4280306547790165
CC1(c2cc(NC(=O)c3ccn(C(F)F)c3)ccc2F)N=C(N)OCC1(F)F	3.4700000000000015	0.7688212657765909	3.6651755953391065
CC1(c2cc(NC(=O)c3ncccc3O)ccc2F)COCCN1S(=O)(=O)c1ccc(Cl)cc1	3.7683000000000026	0.5461424689340445	3.1772817341925776
CC1(c2cc3c(C(N)=O)cccc3[nH]2)CSC(NCCOc2ccoc2)=NC1=O	2.4155000000000006	0.5345079675649604	3.8386502908650524
CC1(c2cc3c(cc2F)CO3)CC(=O)N(Cc2c(Cl)cccc2Cl)C1=O	4.2417000000000025	0.7320652382114128	3.2834114065368656
CC1(c2cc3ccccc3s2)CCN(CCCNS(N)(=O)=O)CC1	2.4380000000000006	0.770171208408356	2.7960124419990677
CC1(c2ccc(F)cc2)CC(N2CCN(C3(CNS(=O)(=O)c4cccc5ccccc45)CCCC3)CC2)C(=O)Nc2ccccc21	5.904600000000006	0.2629055230607718	3.824462543377834
CC1(c2ccc(F)cc2)CCCN(C(=O)NCCCCCl)C(=O)C1	3.8245000000000022	0.6450777375177715	3.0767813398921557
CC1(c2cccc(C(N)=O)c2)CCC(N2CC=C(c3ccccc3)CC2)C1	4.385000000000004	0.879102565455155	3.3014400068344774
CC1(c2cccc(O)c2)CCN(Cc2c[nH]c3ncccc23)CC1	3.8222000000000023	0.7708247006828145	2.5537666501438636
CC1(c2cccc3c2NCC3)N=C2NCCN2C1=O	0.6711999999999998	0.7762889182770826	3.82120851794038
CC1(c2ccccc2)CC(=O)N(CCCN2CCN(c3cnc4ccccc4n3)CC2)C1=O	2.8587000000000016	0.545944751057066	2.9695527701636326
CC1(c2ccccc2)CCC(=O)N(C2CCCCC2)C1	3.8994000000000035	0.7985939425112626	2.7398517575574797
CC1(c2ccccc2)CCCN(C2COC(c3ccccc3)(c3ccccc3)C2)C1=O	5.299400000000006	0.5830594418017772	3.3953764130113635
CC1(c2ccccc2)CCN(CCCN2C(=O)CC(c3ccccc3)(c3ccccc3Cl)NC2=O)CC1	5.969300000000006	0.4215451463120292	3.2256587502622756
CC1(c2ccccc2)CCN(CCCN2CCC(c3ccccc3)CC2)C1=O	4.446300000000004	0.7437375072288283	2.7318303153944044
CC1(c2ccccc2)CN(C(=O)NCC2CCC(S(C)(=O)=O)CC2)CCN1O	2.2215999999999996	0.7958793529866288	3.3681141658778797
CC1(c2ccccc2)CN(Cc2cnc3nc(C#Cc4ccccc4)cn3c2)CC1N	3.2299000000000007	0.5299500221730501	3.7898320343131386
CC1(c2ccccn2)CCCN(COc2ccc(CC(NC(=O)c3cscc3-c3ccccc3)C(F)(F)F)cc2)CC1	7.493600000000007	0.2185114989276788	3.7975004421858483
CC1(c2ccccn2)COC(c2ccccc2)(c2nccs2)C1	4.159900000000003	0.7260751406692364	3.7139384333549046
CC1(c2ccco2)CCCN(C2CCNC(Cc3ccccc3)(c3ccccc3)C2)C(=O)O1	5.617400000000006	0.5551420536468129	3.9863201452067027
CC12C3CC(C3)C1C1C(=O)c3ccc(Cl)cc3C1C2C=CO	4.599900000000003	0.7691443944816446	5.361213408389064
CC12C=CC(=O)C=C1C1C(=O)OC3C2=CC=CC=CCC31	2.671900000000001	0.6407056881055017	6.09385131874358
CC12CC(=O)N(CC1C1=CCCC1)Sc1nnc(-c3ccc(F)cc3)n1Cc1ccc(Cl)cc12	6.023100000000005	0.3225210656353464	5.503927947466568
CC12CC(=O)N(CC3CC3)C1(C)CN2Cc1ccccc1	2.661900000000001	0.8484290991539762	3.635999516797595
CC12CC(=O)N(CSc3cn(-c4cccs4)nn3)C1c1ccccc1C2	3.914400000000003	0.6420625722587493	4.256061955512749
CC12CC(=O)Nc3c(F)cccc3C1(O)CC2=O	1.3346	0.7286834040973565	3.8135955620401756
CC12CC(O)C(=O)CCC3(Cc4ccccc4)Cc4cc(c1cc43)O2	3.444700000000002	0.914958447254498	5.135368724700405
CC12CC3CC(C1)CC(NCCN1CCN(c4nsc5ccccc45)CC1)(C3)C(=O)N2	2.845300000000001	0.7503018150993443	5.056766833216265
CC12CC3CCC(O3)C1(C)CC(=O)N(CCCc1ccc(Cl)cc1)C2=O	3.9954000000000036	0.7471926289650023	4.59373772381473
CC12CCC(=O)C(Cl)(OC(c3ccccc3)c3cccnc31)C(N)C2	3.4743000000000013	0.7943866115077088	4.922110422604768
CC12CCC(=O)C(NCCI)=C1c1ccc(F)cc1C2	3.4867000000000017	0.63782619994775	3.7304812289481593
CC12CCC(=O)C=C1CC1C2CCC2(C)C1CCC2(O)C(c1ccccc1)c1ccccc1	6.691400000000008	0.5770956726265972	4.1319806797498435
CC12CCC(=O)N(Cc3cccc(C(=N)N)c3)C1C2	1.8716700000000002	0.6407774867756653	3.3748171249505816
CC12CCC(CN3CCc4ccccc4C3)C=C1Cc1ccccc12	4.895100000000005	0.7087600050594233	3.5592128903207074
CC12CCC(Cc3c[nH]c4ccccc34)(C1)N=CC(=O)C2	3.6830000000000016	0.8956932658850404	4.8063665401854845
CC12CCC(O)C(O)C1Oc1ccc(O)cc12	0.9264999999999997	0.6263765105553006	3.924648617304176
CC12CCC(O)Cc3c(OCCCN4CCOc5ccccc5OCC4)cccc3C1(C)CC2=O	4.162900000000003	0.6497799071308709	4.149343153689064
CC12CCC1N(CC1CCC(N=C(O)c3cccc4[nH]ccc34)CC1)CC2	4.905700000000004	0.5976092087107613	3.8450508150136393
CC12CCC3C(C4Cc5ccc(O)c6c5C3(CCN4CC3CC3)C1O6)C2C(=O)NCCCN1CCN(c2cccc(Cl)c2)CC1	5.075600000000004	0.3970426352254496	6.18689185239135
CC12CCC3c4ccc(N=C(N)c5cc(F)c(F)cc5F)cc4CCC3C1CCC2O	5.357900000000005	0.38446062173497125	4.021753445512907
CC12CCN(C(=O)C3CCC4CN(C(=O)C5CCCC5)CC43)C(Cc3c(O)cccc31)C2(C)C	4.507900000000004	0.7006691887376085	4.894202637950672
CC12CCN(CCCCc3ccccc3)CC1C2	3.7412000000000027	0.7120825046079481	2.889401314239459
CC12CCN(CCc3ccc([N+](=O)[O-])cc3)C(=O)C1CC2C(=O)NO	1.5173999999999999	0.4762148386544576	3.6816105552728846
CC12CCN(Cc3ccccc3)CC1CC2=O	2.4876000000000005	0.7762524761592632	2.8892156346863054
CC1=C(C(=O)Nc2ccc3[nH]nc(C)c3c2)CC(=O)N(C)CC1	2.37852	0.8934189338160796	2.8145710229738334
CC1=C(C2CC2)N=COCCCN1C(=O)c1ccc(Br)cc1	3.9814000000000034	0.7976751862424976	3.3842182395205063
CC1=C(C2N(c3ccccc3OCC(F)(F)F)CC23CCN(CCCSc2nc4sc(C)cc4c(=O)n2O)CC3)C(=O)CC1	6.077420000000006	0.12944114585237076	4.462750075363299
CC1=C(CCCN2CCN(c3cccc(C(F)(F)F)c3Cl)CC2)C(=O)C2CC(C)NC2=N1	4.514200000000004	0.6902067968423427	3.9040414745142593
CC1=C(N)C(=O)N(C)C1Cc1ccccc1	1.3023999999999996	0.8096668089056158	2.9207532945194394
CC1=C(NC(=O)Nc2ccc(OCCN3CCOCC3)cc2)C(=O)OC(CC(C)C)C(=O)N1C	2.1804999999999994	0.5559934094304982	3.260911045933468
CC1=C(Nc2ccc(OCCN3CCCC3)cc2)COc2ccccc21	4.3967000000000045	0.8373272772566811	2.339618100852272
CC1=C(c2ccccc2)CC(C)N(C(=O)c2cccc3c2OCC3)C1c1ccccc1	6.070900000000005	0.5253002880904004	3.3156269793680835
CC1=C(n2cc(N3CCN(C)CC3)c3cc(C)ccc32)CCC(O)C1	3.4773200000000024	0.9089152962639433	3.2865140037373877
CC1=C2C(=O)CCC(C)(C)C2=CC=C2C=CC(OCCCN3CCN(c4ccccc4Cl)CC3)=NN21	5.541000000000007	0.49052732431663004	3.4507693574095306
CC1=C2c3ccc4[nH]nnc4c3CC2N(C)CC1=O	1.1706	0.7663069011893651	3.981090475982338
CC1=CC(=O)N(C2CCCCC2)CC1	2.497700000000001	0.6262664904846034	2.5529055856921374
CC1=CC(=O)N(C2CCCN(CCC3CCN(c4ccccc4OCC(F)(F)F)CC3)C2)C2=Cc3cccc(C)c3CCC1C2	7.789120000000009	0.3163884988709165	4.7451657815415285
CC1=CC(=O)N(C2CCN(CCCn3c([N+](=O)[O-])cc4ccccc43)CC2)C2=C(C)CC(C)N(C)C12	4.559100000000004	0.43751118724070526	4.10834114684361
CC1=CC(=O)N(NS(=O)(=O)c2ccc(F)cc2)CC1	1.1976000000000002	0.9065784185232606	2.681473795595524
CC1=CC(C)(C)Nc2cccc3c2C(C3)N(C)C1	3.3660000000000023	0.7017263099859258	3.941607721676786
CC1=CC(F)(c2ccc(F)cc2)C(C(=O)OCCC2CCCC2)C(=O)N1C	4.1060000000000025	0.5731682873694469	3.729846468372939
CC1=CC(O)CC(Cc2ccccc2OCCCO)N1C	1.9590999999999998	0.7867921962143599	3.4763439757284953
CC1=CC23CCC(C2)C1c1c([nH]c2ccc(F)cc12)OC3	4.529400000000003	0.7059574400431782	5.7754192524564525
CC1=CC2CC=C(Cn3nc(CCN4CCN(c5csc6ccccc56)CC4)c4c(F)cc(C)cc43)C=C2C=C1	7.452020000000007	0.24919305660225463	3.9232693939825953
CC1=CC2Cc3nc4ccc(N)cc4cc3C(CCCCCCN)C2(C)CC1=O	4.907500000000003	0.5414571111416664	4.115393577431238
CC1=CC2Cc3nc4cccc(Cl)c4c(NCCCN4CCN(c5cccc(C#N)c5)CC4)c3C(C1)C2	6.380080000000006	0.30716454188115	4.407753239740812
CC1=CC2Cc3nc4ccccc4c(N)c3C(C1)C2	3.8130000000000024	0.7219586093929948	4.158873117433512
CC1=CC2Cc3nc4ccccc4c(N)c3C(C1)N2C	3.0646000000000013	0.7443550788797377	4.438247529109045
CC1=CCC2C(C1)c1c(O)ccc(O)c1C2c1ccccc1	4.683200000000004	0.5914053120765917	3.578595433091409
CC1=Cc2c(OCC(O)CN3CC(C)CCC3C)cc(F)cc2S(=O)(=O)C(C)(C)C1	4.045100000000003	0.7499053364141474	4.22001863611537
CC1=NC2=C(CCC2)c2cc(-c3cccc(CN4CCOCC4)c3)ccc2N1C	4.949000000000004	0.7459487524587106	2.754803745050637
CC1=NOc2c(ccc3cccc(-c4cccnc4)c23)C(c2ccccc2)N1	5.306600000000005	0.5237830660096731	3.219063164238185
CC1C#CCN(C(=O)NC2CCC(C(C)(C)O)CC2)C1C#N	1.8729799999999996	0.7646604092172385	4.492705094490905
CC1C(=O)N(C)C2(CCc3ccccc32)C1=O	1.5053	0.6322383598011749	4.039439671569792
CC1C(=O)N(C)c2cccc3c2C1N(C)CC3	1.8281	0.678575375207484	3.402018433710989
CC1C(=O)N(CCCCCN2CCN(c3cccc(Cl)c3Cl)CC2)c2ccc3ccccc3c21	6.589200000000007	0.3455317544804719	2.9421614003910417
CC1C(=O)N(CCCCN2CCN(c3ncccn3)CC2)C2Cc3ccc([N+](=O)[O-])cc3C12	2.4738000000000007	0.36322326479901546	3.689706620435217
CC1C(=O)N(CCOc2ccccc2)CCN1C(=O)CCCCCN1CCC2C(CC2c2ccc(F)cc2)C(=O)C1	4.518900000000004	0.37632304166045777	3.892141955841236
CC1C(=O)NC2CC(F)(F)C(C)(C)C(=O)N21	0.7245999999999999	0.6688460508775258	4.360961394641224
CC1C(=O)NCCN1C(=O)CC(N)Cc1cc(F)c(F)cc1F	0.7107000000000004	0.7991196867771582	3.312679128143987
CC1C2C=C(Cc3ccc(N(C)C(=O)c4cccc(F)c4)cc3)C(c3ccc(O)cc3)C(c3ccc(O)cc3)C(N)=C2C(=O)CC1(C)C	8.02770000000001	0.18451248416545113	4.393618787179147
CC1C2CCc3cccc(c3S(N)(=O)=O)C2CCN1CC1CC(=O)N(C)C1	1.5524999999999998	0.8473797144887371	4.778558782068965
CC1CC(=O)N(C)C2=C(C1O)C1CCC(C3CCCC3O)CC1N2C	1.9484000000000001	0.760197665319013	4.784393893750772
CC1CC(=O)N(C)c2cc(OCCN3CCN(c4cnc5ccccc5n4)CC3)cc(Cl)c2N1	3.6511000000000013	0.5970708200206293	3.26086877872699
CC1CC(=O)N(C)c2nc(S)sc2C1	1.9768999999999999	0.6887766120491912	3.875747624222833
CC1CC(=O)N(C2CC3CCC(C2)N3Cc2ccco2)CC1CO	2.2519000000000005	0.9187194856045108	4.610097624220962
CC1CC(=O)N(C2CCC(N=C(O)c3ccc(CN4CCN(C)CC4)cc3)CC2)C(=N)N1	2.1949700000000014	0.4819614487800027	3.5332438496635623
CC1CC(=O)N(CC2CCC(c3ccccn3)CC2)C(=O)C1(C)C	3.776600000000003	0.7935528683168288	3.1615508002825106
CC1CC(=O)N2CCC2C1C(=O)N1CCN(CCc2ccc(F)cc2)CC1	1.7692999999999999	0.8080267283422764	3.3479390966837315
CC1CC(=O)Nc2c(Br)c(Br)c(Br)c(Br)c21	5.1823000000000015	0.4055354447638792	3.6743009968171405
CC1CC(=O)Nc2c(CCCCN3CCN(c4cccc(Cl)c4)CC3)nc(-c3ccccc3C#N)n21	5.123280000000005	0.45342722065624536	3.3053060383708264
CC1CC(=O)Nc2c(CCN3CCN(C4CC4)CC3)c(I)cc(F)c21	3.198500000000002	0.7061497542960212	3.3982802411619364
CC1CC(=O)Nc2c(CCN3CCN(Cc4ccc5c(c4)OCO5)CC3)cc(F)cc21	3.360400000000002	0.7963010362822441	3.0792006206756035
CC1CC(=O)Nc2c(CCN3CCN(c4cccc(Cl)c4)CC3)cc(Cl)c(=O)n21	3.4230000000000027	0.7999574460098703	3.170039662234206
CC1CC(=O)Nc2c(CCN3CCN(c4cccc5nc(O)ccc45)CC3)cccc21	3.7508000000000026	0.6780027771367576	3.13853292836791
CC1CC(=O)Nc2c(CCN3CCN(c4cccc5ncccc45)CC3)cc(Cl)cc21	4.698600000000004	0.6462458444420083	3.034545236060217
CC1CC(=O)Nc2c(CCN3CCOCC3)c(F)cc(Cl)c21	2.799500000000001	0.9283815413013883	3.239416502547803
CC1CC(=O)Nc2c(CN3CCN(c4ccccc4)CC3)cc(O)c(=O)n21	1.7792999999999997	0.8635639748825622	3.0861297320580796
CC1CC(=O)Nc2c(OCCN3CCN(c4ccccc4C(C)(C)C)CC3)ccc(O)c21	4.336400000000005	0.7286900187435668	3.0975940440845253
CC1CC(=O)Nc2c(cccc2N2CCN(C(C)C)CC2)C1	2.737800000000001	0.9121351479280713	2.9346715893964372
CC1CC(=O)Nc2c1sc1c(O)cccc21	3.052600000000001	0.7343629340837237	3.4815961616523055
CC1CC(=O)Nc2cc(CCCCN3CCN(c4cccc5ccccc45)CC3)ncc21	4.825400000000005	0.571764129310985	2.9895983648701225
CC1CC(=O)Nc2cc(OCCCN3CCN(c4ccccc4Cl)CC3)ccc2C1C	5.0129000000000055	0.6395606392355113	3.1488786820474273
CC1CC(=O)Nc2ccc(C(=O)NCCCCN3CCN(c4cccc(C(F)(F)F)c4)CC3)cc21	4.483300000000004	0.5643338033657771	2.9217947560863085
CC1CC(=O)Nc2ccc(C3Oc4cncc(Cl)c4C(=O)N3c3ccccc3)cc21	4.918700000000004	0.6396225692379182	3.5888988111872404
CC1CC(=O)Nc2ccc(CCCN3CCN(c4nsc5ccccc45)CC3)cc21	4.496800000000004	0.6603935721728615	3.020229726035171
CC1CC(=O)Nc2ccc(CCN3CCN(c4ncccn4)CC3)cc21	2.287	0.9157131437390955	2.858763936901237
CC1CC(=O)Nc2ccc3c(c21)CN(c1ccccc1Cl)C(=O)N3C	4.362100000000003	0.8257581433659432	3.181811449953144
CC1CC(=O)Nc2cccc(CCN3CCN(c4nsc5ccsc45)CC3)c2O1	3.8320000000000025	0.6844266432218378	3.4448121553365123
CC1CC(=O)OCCN1C1CC2CCC(C1)N2C1CCCC1	2.5618	0.7341675186592618	4.47044089979116
CC1CC(=O)c2ccc(F)cc2C(N)=N1	1.5059	0.69901954513559	3.1945757769653014
CC1CC(C(=O)N2CCC3(C)c4ccccc4CC23)CC(C)(C)N1	3.2680000000000016	0.8589133254968999	4.156580479339317
CC1CC(C)(C)CCN1CC1CC2c3ccc(C(C)(C)C)cc3C(C(CO)=NCc3ccccc3)(N(C)C)C12	6.6183000000000085	0.4099035177746463	4.6986683278186145
CC1CC(C)CN(CCN2CCN(c3cccc(Cl)c3Cl)CC2)C1	4.093300000000004	0.790422255017855	2.8932642698009534
CC1CC(C)CN(CCN2CCN(c3ccccc3)CC2)C1	2.786500000000001	0.8465419269798526	2.646944854106289
CC1CC(F)CN(CCCNC(=O)c2cccnc2)c2ccccc21	3.5534000000000026	0.8460720746886895	3.1613710504038686
CC1CC(N(C)CCCCN2CCN(c3ccccc3OCCF)CC2)CCN1S(N)(=O)=O	1.9253000000000025	0.48253968975246186	3.511955834811449
CC1CC(N)CC(c2cccnc2Oc2ccc(F)cc2)O1	3.580300000000002	0.9412052039913801	3.362441586937562
CC1CC(N)CC(c2ccn3c(-c4cccc(NC(=O)c5ccsc5)c4)cnc3c2Cl)C1	6.199400000000004	0.3773450910498002	3.770323068181142
CC1CC(N)CN(c2ncnc3ccsc23)C(C)C1	2.6434000000000006	0.8697071770645142	3.75359611100426
CC1CC(N2CCN(C)c3cc(O)ccc3C2)Cc2ccc(F)cc21	3.9016000000000037	0.8527820144959992	3.4224691814981245
CC1CC(N2CCN(CCCCCN3C(=O)CC(CCCF)C3=O)CC2)=Cc2c1cccc2C1CCC1	5.714900000000007	0.2829237836233685	3.903658594841117
CC1CC(N2CCN(c3ccccc3C(C)C)CC2)CN1	2.6824000000000003	0.9219227406035617	3.061762280813241
CC1CC(NS(=O)(=O)c2cccc3cc(Cl)ccc23)CC(C)(C)N1	3.6906000000000025	0.8704691904267563	3.3362153804550054
CC1CC(O)(CCc2cc3cc(F)ccc3s2)CC(c2ccccc2)=CN1CCO	5.221800000000006	0.568935974886266	3.8221292226362564
CC1CC(O)(CNCCF)CCc2ccc(O)c(O)c21	1.8277999999999999	0.3863296456231047	3.8748853648634185
CC1CC(O)(CNCCN2CCC(c3nc4ccccc4s3)CC2)CCc2ccccc2O1	4.600200000000004	0.5212649948224484	3.4145088572462807
CC1CC(Oc2ccc(C#N)cc2N2CCCC2)C(C)N1C(=O)C1CCCN1C	3.009380000000002	0.7829984104349148	3.9335956217088093
CC1CC(c2c[nH]c3cc(F)ccc23)CCN1CCCOc1ccc2c(c1)CN(C)CC2	5.3319000000000045	0.5310771732256171	3.349738566548721
CC1CC(c2cc(Cl)ccc2Cl)CCN1c1ncc(OCCN2CCCC2)cn1	5.030500000000005	0.6367724018263117	3.272576219264934
CC1CC(c2cc3ccccc3s2)CCN1CC(O)CN1Cc2ccccc2O1	4.639700000000004	0.667198701379911	3.940511787341843
CC1CC(c2cc3ccccc3s2)CCN1[N+](O)c1cccc(O)c1	4.9508000000000045	0.5166753146666004	3.814082588865406
CC1CC(c2ccc(C(F)(F)F)cc2)CCN1O	3.6625000000000023	0.831526513081121	3.131884416043315
CC1CC(c2ccc(I)cc2)(c2cccnc2)C(=O)N1C	3.222900000000002	0.7358829789744702	3.590098343394726
CC1CC(c2ccc(O)cc2)=NN2CCCC2C1	2.9906000000000015	0.824017753151791	3.407167636668844
CC1CC(c2cccc(Cl)c2)c2cc(F)cc3[nH]c(=O)c(=O)n1c23	3.5789000000000026	0.6859353341401964	3.4579931176431895
CC1CC(c2ccccc2)CCN1CCCOc1ccc2c(c1)CCCN2C	5.106000000000005	0.6500625946958676	3.0155242163007685
CC1CC(c2ccccc2)CCN1CCCOc1ccc2c(c1)CCN(C)C2=O	4.351700000000005	0.6853135593970896	3.0730069884957034
CC1CC(c2ccncc2N)c2ncc(-c3ccc(OCCCN4CCN(c5ncccn5)CC4)cc3)cc2O1	4.409800000000004	0.3274857186541738	3.688363438965319
CC1CC2(CCCCCC2)OC(=O)N1CCCCCN1CCN(c2ncccn2)CC1	4.092700000000003	0.6085079221599559	3.5904691015696013
CC1CC2(O)C3Cc4ccc(O)c5c4C2(CCN3C)C(O5)C1N(CCCF)C1CC1	2.614700000000001	0.7729524554653487	5.829204918344076
CC1CC2=C(C(=O)NCc3ccc(Cl)cc3)CC(O)C2C1=O	2.2424999999999997	0.8976519313346086	3.6762984775878955
CC1CC2=C(O)N3C(=CC=C2N(C)C1)N=C(Nc1ccccc1F)C=C3C1CCCN1C(=O)COc1ccccc1	5.385700000000005	0.5154784114815256	4.239702096528889
CC1CC2C(=CCc3ccc(-c4ccc(Cl)cc4)cc32)C2(C)CCC(=O)C=C12	6.908500000000005	0.4848821723429839	3.8528633018859946
CC1CC2C(=O)N(CCCc3c[nH]c4ccccc34)CC2(C)C1	3.9951000000000025	0.910269743001258	3.6323689917356274
CC1CC2C(=O)N(c3ccc4cc[nH]c4c3)CC(NCc3ccccc3)C(=O)N2CC1C	3.546000000000002	0.6652480498239045	3.8106834206404585
CC1CC2CC(=O)C=CNC2(C)CCC1CN1CCCC1	2.969400000000001	0.8483807868522539	4.2866651648974265
CC1CC2CC(c3ccc(F)cc3)(n3ccnc3-c3ccccc3)C2C1	5.498800000000005	0.6122516187052496	3.8112725723904557
CC1CC2CCC(C(=O)OC(C(=O)c3ccccc3)c3cnnn3C)C(C1)C1CCCC21	4.770900000000005	0.49950535127739476	5.111115602157157
CC1CC2Cc3c(C(N)=O)cccc3C2N(C)C1=O	1.4971	0.8292760201332441	3.726318398972702
CC1CC2Cc3ccc(C#N)cc3C2(C)CC1CN	2.993080000000001	0.8372299428398103	4.005124972750297
CC1CC2Cc3cccc(Cl)c3N2CC1CN1CCN(c2cccc(C(N)=O)c2)CC1	3.648200000000002	0.791198725949043	3.5945886699873544
CC1CCC(=O)N1CCCCN1CCN(c2ccccc2)CC1	2.5997000000000003	0.7551018903892239	2.482959261803641
CC1CCC(=O)N1CCN1CCN(c2ccccc2Cl)CC1	2.4729	0.8521430865492293	2.5613934610731484
CC1CCC(C)(C)CN1CC(O)COc1cccc2ccccc12	4.090000000000003	0.8976198509315162	3.089374677040773
CC1CCC(C)(C)N1CCCN1CCN(c2cccc(Cl)c2)CC1	4.115000000000004	0.7914475977552605	2.981421395271367
CC1CCC(C)(C)c2c(c3ccccc3n2C)C1	4.428300000000004	0.6013425579829816	2.9281828046035816
CC1CCC(C)(C)c2ccc(OCCNCCc3ccccc3)cc2O1	4.736400000000004	0.7296590227440286	2.750641483459942
CC1CCC(C)N1CCCN1CCN(c2cccc(C(F)(F)F)c2)C1=O	4.210300000000004	0.7773450984030594	3.2375646883062714
CC1CCC(C)N1CCCN1CCN(c2nccc3sccc23)CC1	3.6812000000000022	0.8130180342752261	3.2322741325956468
CC1CCC(C)N1c1ccc2[nH]ccc2c1	3.5451000000000015	0.7688751795130615	3.1854581725187012
CC1CCC(CCN2CC3CCCN3C2=O)c2cc3c(cc21)NC3	3.8831000000000024	0.9151265069390112	4.0933758689056585
CC1CCC(CCN2CCC3(CC2)COc2ccccc23)CC1	4.629000000000005	0.8065173740444281	2.8821326628977157
CC1CCC(CN2CCN(C3Cc4ccccc4Cc4ccccc43)CC2)CC1	5.318500000000006	0.7021516453809106	2.79889947723486
CC1CCC(CN2CCN(c3cc(F)cc4cccnc34)CC2)CC1	4.322200000000004	0.8285889808785458	2.30425081468033
CC1CCC(CN2CCN(c3cccc(Cl)c3)CC2)(c2ccc(Cl)cc2)CC1	6.263500000000007	0.5791087678264062	2.330609254064372
CC1CCC(CN2CCN(c3cccc4ccccc34)CC2)NC1=O	2.876500000000001	0.9353888873405963	3.014709327537692
CC1CCC(CN=C(O)C2=CC(CNc3cccc4nonc34)C(C)O2)CC1	4.336300000000003	0.5685288402455846	4.082736119573649
CC1CCC(N2CCC(N3Cc4ccccc4S3(C)Cc3ccco3)CC2)CC1	6.046800000000006	0.6095945774809429	3.6009593046577786
CC1CCC(N2CCC(c3c[nH]c4ccc(F)cc34)CC2)CC1	5.065100000000005	0.8201390790304417	2.3146662942137866
CC1CCC(Nc2nc3sc(-c4ccc(F)cc4)cc3c3sccc23)CC1	7.307700000000004	0.3926219403730932	2.6059869160736593
CC1CCC(O)(CCCCN2CCC(N3C(=O)n4cccc4Sc4ccc(Cl)cc43)CC2)CC1	6.656700000000007	0.4495882577537261	3.162973086143582
CC1CCC(O)(CCCCN2CCC3(CC2)OCc2ccccc23)CC1	4.619400000000004	0.7806522809610285	3.1853218316380794
CC1CCC2=CC1ON(c1c(C3=C(O)CCC4CCCN34)ccc3ccccc13)C2	5.801100000000006	0.6440603144531541	5.098378660132804
CC1CCCC(=O)N1CCCNC(CS(C)(=O)=O)C(=O)O	-0.1350999999999976	0.6036100477427431	3.2937854126813715
CC1CCCC(CN2CCN(c3cccc(Cl)c3Cl)CC2)C1	4.941700000000004	0.7681374064179559	2.84463850108431
CC1CCCC(N2CCC(Cc3ccccc3)CC2)C1	4.5198000000000045	0.7810168318624903	2.681824755642131
CC1CCCC(N2CCC(F)(F)C2)CN1C(=O)CNC1CCc2cccc(Cl)c21	4.027500000000003	0.790721909892205	3.838752489251126
CC1CCCC(N2CCC(c3noc4cc(F)ccc34)CC2)C1	4.725000000000004	0.8022093333093498	3.1836100751459497
CC1CCCC(N2CCC(c3noc4cc(F)ccc34)CC2)CN1C	4.0191000000000034	0.8228981974564478	3.3212152811730995
CC1CCCCN1CCc1ccc(F)cc1	3.242600000000002	0.7570610776008967	2.1730033857325743
CC1CCCCN1CCc1ccc(N2CCN(c3ccccn3)CC2)cc1	3.8251000000000026	0.8041865239038852	2.5037013404496875
CC1CCCN(C2C3CC4CC2CC(O)(C4)C3)C1	2.6579000000000006	0.7720745885055544	4.745634177384646
CC1CCCN(C2Cc3ccccc3Sc3ccc(Cl)cc32)C1	5.820300000000005	0.6413793616496434	3.07698022439968
CC1CCCN(CC=C2[N+]=NCC2CCC(=O)N(C)C2CCCCN2C)C1	2.700400000000001	0.7171812505974272	4.709494341438976
CC1CCCN(CC=C2c3ccccc3Sc3ccccc32)C1	5.314800000000005	0.6286540118677457	2.8423107171963604
CC1CCCN(CCCOc2ccc(Cl)cc2C(=O)c2ccc(F)cc2)C1	5.210900000000005	0.4805004499720494	2.4588665951949427
CC1CCCN(CCOc2ccc(-n3c(O)nc4cc(Cl)ccc43)cc2)C1	4.495200000000004	0.7023348596263285	2.777485245775134
CC1CCCN(CCOc2ccc(Cl)cc2Cl)C1	4.104100000000003	0.8265696312223655	2.29009225256738
CC1CCCN(CCOc2ccc(F)cc2)C1	2.9364000000000017	0.7980053786198709	2.149992886668864
CC1CCCN1C1CCC(c2cccc3ccccc23)=NN1C	4.079900000000004	0.832291402560905	3.388772876523676
CC1CCCN1C1CCN(c2ccc(N3CCC4(CCN(c5ccccn5)CC4)C3=O)cc2)CC1	4.558200000000004	0.6514293142843665	3.577020876771436
CC1CCCN1CC1CCN(c2ccccc2)C1	2.997200000000002	0.8062544308212115	2.6662169891306053
CC1CCCN1CCCCN1C(=O)CC(NC(=O)c2cc3ccccc3cn2)C1=O	2.3565999999999994	0.5617750564088495	3.193325465927848
CC1CCCN1CCCN1CCN(c2cccc(C(F)(F)F)c2)CC1	3.701800000000003	0.7973716339248759	2.5679746754600323
CC1CCCN1CCCN1CCN(c2cccc(C(F)(F)F)c2)c2ccccc2S1(=O)=O	4.722200000000004	0.6383036900587515	3.15554019793068
CC1CCCN1CCCN1CCN(c2ccccc2)CC1	2.6830000000000007	0.8242245281559486	2.303095078448303
CC1CCCN1CCCOc1ccc(-c2ccc(=O)n(-c3ccccc3)c2)cc1	4.757700000000004	0.5475695129245909	2.586412517327462
CC1CCCN1CCCOc1ccc(C(F)(F)F)cc1Nc1ccnc2ccccc12	6.250400000000005	0.450603955145837	2.778405045913285
CC1CCCN1CCCOc1ccc(CCN2CCN(c3ccccn3)CC2)cc1	3.699500000000003	0.5908777601308459	2.5936007855935905
CC1CCCN1CCCOc1ccc2[nH]cc(CCCN3CCN(c4ncccn4)CC3)c2c1	3.965900000000003	0.46032407707792905	2.959206326327905
CC1CCCN1CCCOc1ccc2[nH]cc(CCN3CCN(c4ccccc4)CC3)c2c1	4.7858000000000045	0.47966219940255	2.7491189985780746
CC1CCCN1CCCOc1cccc(F)c1	3.0789000000000017	0.7296647570515117	2.3055953984428044
CC1CCCN1CCCOc1cccc2[nH]ccc12	3.421100000000002	0.8323125821424221	2.5841561353229974
CC1CCCN1CCN1CCN(c2cccc(Cl)c2)C1=O	3.066300000000002	0.8545147323209361	2.710451306736143
CC1CCCN1CCN1CCN(c2cccc(Cl)c2)CC1	2.946300000000001	0.8466127594447809	2.4204367291825495
CC1CCCN1CCOc1ccc(CC(=O)c2ccc3c(c2)OCCO3)cc1	3.7463000000000033	0.6839224187317944	2.6289989833118526
CC1CCCN1CCOc1ccc(CN2CCN(c3ccccc3)CC2)cc1	3.871900000000003	0.7267817015258105	2.377974378325302
CC1CCCN1CCc1csc2ccc(O)cc12	3.633700000000003	0.9116336623952193	2.8271457158461857
CC1CCCN1c1cccc(CN2CCN(C(=O)c3ccc(Cl)cc3)CC2)n1	3.681700000000003	0.787135337704791	2.5895157437871497
CC1CCCN2c3c1cccc3C1CN(CCCC(=O)c3ccccc3N)CCC12	4.807100000000004	0.5750584020993531	3.5136250021631152
CC1CCCc2cc(F)cc(c2)C1OCCCN1CCN(c2ccccn2)CC1	4.463100000000004	0.6729822620538123	4.0823080341385705
CC1CCCc2cc(ccc2F)C1Oc1cccc(OCCN2C(=O)CN(C)C2=O)c1	4.191000000000003	0.6501898539926937	4.155209765623281
CC1CCN(C(=O)C2C(C(=O)NCCCCCC(=N)N)C(Cc3ccc(F)cc3)CN2C(=O)CCCCN2CCN(C)C2=O)CC1	3.220170000000003	0.15317811517898547	4.125710852306663
CC1CCN(C(=O)C2c3ccc4c(c3)C=C(OCO4)C(N3CCN(C)C(=O)C3)Cc3cc(O)ccc32)CC1	3.1887000000000016	0.6591240281631822	5.289597121606775
CC1CCN(C(=O)CC2CCCc3ccccc32)CC1	3.755100000000003	0.8018345129208375	2.502543004241831
CC1CCN(C)CC1Oc1cc2c(cc1OCCF)CCN(C)C2=O	2.3820000000000006	0.8177092028477648	3.517843522931339
CC1CCN(C2CC(N=C(N)c3cccc(Cl)c3)c3cccc(Cl)c32)C(C)C1	6.005200000000006	0.4921952313615735	4.058128037521298
CC1CCN(CC=C2c3ccccc3C(O)(CC(F)(F)F)C2C)CC1C	4.837600000000005	0.8264962794990168	4.361586006843327
CC1CCN(CC=CCCN2CCN(c3nccc4c3CCO4)CC2)C(=O)C1	2.3433	0.7048907208228267	3.3098700902536917
CC1CCN(CCC2(C)CC(c3nnn4cnc5[nH]ccc5c34)C2)C1	3.2212000000000014	0.7932614441375917	3.8502312301729242
CC1CCN(CCC2Cc3ccccc3-c3ccc(C(=O)N4CCN(C)CC4)cc32)CC1	4.502900000000005	0.7130167843757689	2.85941071902249
CC1CCN(CCC=C2C(=O)Nc3ccccc32)CC1	3.1441000000000017	0.8557718248105249	2.307891392208413
CC1CCN(CCCC2CC2c2cccc(F)c2)CC1	4.4413000000000045	0.7675398203473419	2.8936083549767524
CC1CCN(CCCC2CCCN2C(=O)C(NC(=O)C(CCCNC(C)NC(=O)Nc2ccccc2)C(C)C)C(C)C)CC1	5.440000000000005	0.14702512009765953	3.9874698888111197
CC1CCN(CCCN2CC3(C)CC4CC(CC3C2=O)C(C)C(O)(CCN)C4)CC1	3.1091000000000015	0.6940088862990439	5.283568880391749
CC1CCN(CCCN2CCN(c3cccc(Cl)c3)C2=O)C(C)C1	4.092500000000004	0.7999658934356147	3.10949436029869
CC1CCN(CCCOc2ccc(F)cc2)CC1	3.326500000000002	0.7442773155656778	1.6825464910806716
CC1CCN(CCCOc2ccc3c(c2)Cc2cnc(N)nc2N3)CC1	3.2074000000000007	0.686112376103459	2.585760056265281
CC1CCN(CCc2ccc(F)cc2)CC1	3.100100000000002	0.7577966612938326	1.6320588432413086
CC1CCN(Cc2ccc3c(c2)CCC(C)(C)O3)CC1	4.022100000000003	0.8066231534860409	2.220955471504798
CC1CCN(c2cccc3ccc(-c4ccccc4)nc23)CC1	5.138100000000005	0.6514717578554817	1.9240676010281312
CC1CCN(c2cccc3ccsc23)CC1	4.1376000000000035	0.7127656104808944	2.1585658239571703
CC1CCN(c2nc3ccccc3n3cccc23)CC1	3.7238000000000024	0.6681141821852217	2.139563513774748
CC1CCc2c(F)cc(CCN3CCN(c4ccccn4)CC3)c3c2C1C(C)CC(=O)N3	4.229600000000003	0.7793542281464069	3.8523193892513756
CC1CCc2ccc3cc(S(C)(=O)=O)ccc3c2N1CCN1CCN(C)CC1	2.631800000000001	0.7880458141785237	2.99053768471542
CC1CCn2c(nc3c2c(=O)n(C)c(=O)n3C)N1CCN1CCN(c2cccc(Cl)c2)CC1	1.5079	0.5741086717972848	3.1682408905110266
CC1CN(C(=O)C2Cc3ccccc3C2)CCN1C1CCN(C(=O)C2CCCC2)CC1	3.1153000000000013	0.7503767585731403	2.964160620675603
CC1CN(C(=O)CCN2CCC(C)(O)C(C)C2)CC1c1ccc2c(c1)CCCO2	3.056400000000001	0.8440432777533811	3.9138327699264455
CC1CN(C(=O)c2ccccc2)c2ccc(Cl)cc2CC1O	3.5399000000000034	0.8741334382047353	2.834857749577754
CC1CN(C)C(=O)c2ccc(-c3cccc(OC(=O)Nc4ccc(Cl)cc4)c3)cc2N1	5.503900000000004	0.5691549736395054	2.8448191871091684
CC1CN(C)C2C(=O)C(CCC(=O)NO)OC12	-0.44139999999999935	0.5178631923198338	4.3271146814897605
CC1CN(C)CC1c1cc(F)c(O)cc1O	1.9019999999999997	0.7668561418055649	3.475717797625647
CC1CN(C)CCc2cc(O)ccc21	1.9836	0.6775398042664414	2.7524972660789526
CC1CN(C)CCc2ccc(CN)cc21	1.7367	0.7546915397407099	2.7620109149979992
CC1CN(C)CCc2ccc(NS(=O)(=O)c3cccc([N+](=O)[O-])c3)cc21	2.987000000000001	0.6550015360398173	2.782774868075327
CC1CN(C)Cc2c(cccc2N(C)S(=O)(=O)c2ccc(-c3ccc(C(F)(F)F)cc3)cc2)O1	5.410200000000006	0.49083567121953897	3.0805123139152055
CC1CN(C)Cc2ccc3c(c21)CCc1cccc(O)c1-3	3.7067000000000037	0.7944491807101075	3.23926592212076
CC1CN(C)c2[nH]c3ccc(Cc4ccccc4)cc3c2C(=O)N1	3.3268000000000013	0.7610166172442768	3.0907265103608825
CC1CN(C2CC(c3ccc(F)cc3)c3ccc(Cl)cc32)CCN1C	4.691700000000005	0.767890477009286	3.334402773464981
CC1CN(C2CC(c3cccc(O)c3)c3ccc(F)cc32)CCN1C	3.7439000000000027	0.9020197579004253	3.4530175080261936
CC1CN(C2CC(c3ccccc3)c3ccc(C#N)c(Cl)c32)CCN1	4.082080000000003	0.8855612107500075	3.7175593010922823
CC1CN(C2CC(c3cn(-c4ccc(Cl)cc4)nc3N)CCCC2N)CN1	2.7126	0.7037357086037378	4.119827486323258
CC1CN(C2CC(c3cn(-c4ccc(F)cc4)c4ccc(Cl)cc34)Nc3ccc(Cl)cc32)CCN1C	7.310300000000007	0.30469996411332084	3.7733118696739396
CC1CN(C2CCC(O)(c3ccccc3)c3ccccc32)CCN1Cc1ccc(F)cc1	5.1028000000000056	0.6236629840038208	3.4301132936639345
CC1CN(C2CCC(c3cc(F)cc(F)c3)c3ccc(Cl)cc32)CCN1C(=O)OCC1CO1	5.126500000000005	0.5740387144686069	3.8974972796896807
CC1CN(C2CCCc3ccc(C(N)=O)cc32)CCN1Cc1ccc2[nH]c(=O)n(C)c(=O)c2c1	1.9094	0.6177087392822898	3.4060206181887045
CC1CN(C2CCN(C(=O)c3cccs3)CC2)CCN1CC(O)C(F)(F)F	2.2820000000000005	0.8351238868052728	3.3735350837575533
CC1CN(C2CCN(Cc3c[nH]c4ccc(F)cc34)C2)CCN1	2.1750000000000003	0.9106925009746765	3.210072761713114
CC1CN(C2CCN(c3ccc(-c4ccccn4)cc3)C2)CCN1CCN(C)C	2.8950000000000014	0.7518510289229502	3.1080690764077925
CC1CN(C2CCN(c3ccc(C(F)(F)F)cc3Cl)C2)CCN1C(=O)OC1CC1	4.242600000000004	0.716774906691095	3.3138720434407585
CC1CN(C=O)CC12CCN(c1ccccc1)CC2	2.3813000000000004	0.7604316332849428	3.601418442006591
CC1CN(CC(=O)N2CC(C)(C)c3ccc(Cl)cc32)CCN1CCN(C)C	2.5319000000000003	0.7698456325630391	3.148353564981912
CC1CN(CC(=O)N2CC(C)(C)c3ccc(F)cc32)CCN1C(=O)C1CC1	2.3926	0.8172325084857183	3.0782022136305613
CC1CN(CC(=O)N2CC(O)C(C#Cc3ccccc3)C2)CCN1C(=O)C1CC1c1ccccc1	2.1937999999999995	0.6948223234416195	3.9814796173951654
CC1CN(CC(=O)N2Cc3nc(C(F)(F)F)cn3C(C)(C)C2)CCN1Cc1ccc(F)cc1	3.324600000000002	0.6476179204227722	3.4821104730376815
CC1CN(CC(=O)Nc2ccc(CCN3CCN(c4ccccc4N)CC3)cn2)CCN1	1.2607000000000013	0.5620973346157999	2.9108007934641797
CC1CN(CC(=O)Nc2cccc(N3CCN(C)CC3)c2)CCN1CCCN1C(=O)CCC1=O	0.9221000000000021	0.5663015011013155	2.9304838461338107
CC1CN(CC(Cc2ccc(O)cc2)c2ccccn2)CCN1CCCc1ccc(F)cc1	4.891500000000005	0.506939655788763	3.1882377827022683
CC1CN(CC(NC(=O)c2ccc(F)cc2)c2ccc(Cl)cc2)CC(C)N1CCO	3.3371000000000017	0.7028156644713012	3.269863691060425
CC1CN(CC2CCC(Nc3c(C(=O)C4CC4)cnc4ccc(-c5ccc(Cl)cc5)cc34)CC2)C1=O	6.596900000000006	0.2925316236360776	3.18400088239909
CC1CN(CC2CCCCC2)C(=O)CN1Cc1cccc(-c2ccc(C(F)(F)F)cc2)c1	5.9854000000000065	0.5659687526811894	2.8847432579475853
CC1CN(CC2CCN(C(=O)c3ccccc3Cl)C2)CCN1CC(=O)N1CCC2CCCCN2C1=O	3.0150000000000015	0.602789876057894	3.636986402907695
CC1CN(CCC(=O)NS(=O)(=O)c2ccccc2-c2ccc(N3CCN(c4ccnc(F)c4)CC3)n2C)CCN1c1ccccc1	3.9585000000000026	0.2737875385770676	3.5705757924460144
CC1CN(CCC(F)(F)F)CCC1(Oc1ccncc1)c1ccc(O)cc1	4.355700000000005	0.8374675487784106	3.5585679420571497
CC1CN(CCC2CCC(NS(=O)(=O)c3ccc4cc(Cl)ccc4c3)CC2)CCN1C	4.356300000000004	0.6912147721736395	2.9006302010951828
CC1CN(CCC2CNCCCc3ccccc32)CC1COc1ccccc1	4.3430000000000035	0.8090428884178935	3.3949725372891475
CC1CN(CCC2Cc3c(O)cccc3Oc3cc(O)ccc32)CCN1C	3.5558000000000023	0.867639837030133	3.4619004463949157
CC1CN(CCCCN2C(=O)C3(CCc4ccccc4O3)C2=O)CCC1OCCCN	1.9752000000000007	0.3670603463193527	4.10613283334708
CC1CN(CCCCN2CCC(c3coc4ccccc34)CC2)C(=O)CN1C	3.5549000000000026	0.715406866410594	3.07422856429997
CC1CN(CCCCNC(=O)c2ccc(F)c3ccnn23)Cc2ccc(O)c(O)c2C1C	3.650000000000003	0.4021681900650884	3.7700957873923917
CC1CN(CCCN2C(=O)C3CCCN3C2=O)CCc2cc(F)ccc21	2.604000000000001	0.7764673073981707	3.2779185864351685
CC1CN(CCCN2CCC(c3ccc(F)cc3)(c3ccccc3O)O2)c2cccc(OCc3ccc(C(F)(F)F)cc3)c21	8.023800000000007	0.1956280820998935	3.95494379915202
CC1CN(CCCc2c(Cl)cccc2Cl)CCC1(C)c1cccc(I)c1	6.8303000000000065	0.40555421430143956	3.2186456419416754
CC1CN(CCCc2cc(-c3ccccc3)ccc2O)CCN1C1CCc2c(C=S)cccc2C1	5.903200000000007	0.4223271270567089	3.5386914562020735
CC1CN(CCCc2ccc(-c3ccccc3)[nH]2)CCN1CC(=O)O	2.705	0.8128748261960396	2.861792768634462
CC1CN(CCCc2ccccc2)C2CC(NC(=O)C=Cc3ccccc3O)CC12	4.253300000000003	0.6784362013888219	3.6906818371503967
CC1CN(CCCc2ccccc2)CC1CN1CCc2nc(O)ccc2C1	3.3460000000000027	0.8521899576786812	3.3694792473408057
CC1CN(CCN2CCN(c3ccccc3OC(C)C)CC2)c2cc(Cl)ccc2C(=O)N1	3.8877000000000024	0.714211933606206	3.013597695817408
CC1CN(CCN=C2N=C(c3ccccc3)c3ccccc3Oc3ccc(Cl)cc32)CC(C)N1	5.412100000000005	0.5517856718806802	3.679348983573319
CC1CN(CCO)CCC12CCN(c1cnc3ccccc3n1)CC2	2.5505000000000004	0.9305271514470314	3.5096643327045074
CC1CN(CCO)Cc2cccc(Cl)c2C(C)(c2ccccc2)O1	3.8165000000000022	0.9175987849188071	3.3011169847330804
CC1CN(CCOc2ccc(C(=O)CCCCCC(=O)NC3CCC(CN(C)C)CC3)cc2)CC1C	5.023000000000004	0.28757438391600515	3.282044457627179
CC1CN(CCOc2cccc(Cl)c2)CCN1CC(O)COc1ccccc1Cl	3.8182000000000027	0.6439435661164817	2.951883785794788
CC1CN(CCc2c[nH]c3ccccc23)CCC1(C)c1cccc(O)c1	4.715700000000005	0.7162301615348118	3.0783567652293478
CC1CN(CCc2ccc3ccccc3n2)CCN1CCCCc1ccccc1	4.806300000000005	0.5173612731182761	2.6068066328699224
CC1CN(CCc2ccccc2)CC12CCN(c1ccc3cc(F)ccc3n1)CC2	5.154900000000005	0.6001758713835447	3.3897055242272573
CC1CN(CCc2ccccc2)CCC1(C)c1cccc(O)c1	4.234400000000004	0.9131425775295788	2.8360545172709895
CC1CN(CCc2ccccc2)CCC12CCN(c1ccc(F)cc1)CC2	4.996800000000005	0.7514861333885487	3.1459245087400305
CC1CN(CCc2ccccc2)CCN1C(=O)CCCCN1CCC2C(CC2c2cccc(Cl)c2)C1=O	5.237700000000006	0.42389969603651556	3.7030014222265777
CC1CN(CCc2ccccc2)CCN1CCc1cccc(F)c1	3.6170000000000027	0.7999041780466394	2.3827053254588293
CC1CN(CCn2cc(C3(C(F)(F)F)CCC3)nn2)CCN1CCCOc1ccc(C(F)(F)F)cc1	4.756100000000005	0.3534490026450469	3.445215564998045
CC1CN(Cc2ccc(F)cc2)CCC1c1cccc(Br)c1	5.213800000000004	0.7242295147767511	2.7172846549304666
CC1CN(Cc2ccc3ccccc3c2)CCN1CCc1ccccc1	4.588600000000004	0.6678859046233481	2.344601091851551
CC1CN(Cc2cccc3ccccc23)C(=O)O1	3.180500000000002	0.8077726941130123	2.54013358566867
CC1CN(Cc2cccc3ccccc23)CCN1C(=O)c1c(Cl)cccc1Br	5.602200000000004	0.5107858553589671	2.6643769617358686
CC1CN(Cc2ccccc2)CC(C)N1CC1CCc2cc(O)ccc2C1	4.091900000000003	0.8850427166088864	3.337646304860171
CC1CN(Cc2ccccc2)CC2CC(O)(COc3cccc(Cl)c3)CC1N2C	4.064600000000003	0.7997144620481957	4.370982939157174
CC1CN(Cc2ccccc2)CCC1(C)C1=C2N=C2C2=CNC2=CC=C1	4.184200000000003	0.8912702276840841	4.040723291545136
CC1CN(Cc2ccccc2)CCC12CCN(c1ccc(C(=O)N(C)CC(=O)O)cc1)CC2	3.9718000000000027	0.7229914687766158	3.339130656958604
CC1CN(Cc2ccccc2)CCN1C1CCc2ccc(O)cc2O1	3.249600000000002	0.93188709509938	3.1883438902352683
CC1CN(Cc2ccccc2)CCN1S(=O)(=O)c1cc(Cl)cc(Cl)c1	3.8884000000000034	0.7834811078563606	2.5352079334696285
CC1CN(Cc2ccccc2Cc2ccccc2)CCN1S(=O)(=O)c1ccc(F)cc1	4.311500000000004	0.5758423429324825	2.5450413466911606
CC1CN(c2cc(C3CCCN(C)C3)nc(Cl)n2)CCN1C1CCN(C(=O)c2ccc(C(F)(F)F)s2)CC1	4.834800000000005	0.49073749386988463	3.8697692785978735
CC1CN(c2cc3c(s2)C(N(C)COc2ccccc2)CC3)CCN1CCN1CCOCC1	3.546400000000003	0.5488262786258711	3.7801743608148755
CC1CN(c2cc3ccccc3n2Cc2ccc(C(=O)NO)cc2)CCN1	2.6067	0.4916692066233026	2.929489387786967
CC1CN(c2cc3ccccc3n2Cc2ccc(F)cc2)CCN1C	3.969000000000003	0.7163991483248205	2.740206230172925
CC1CN(c2ccc(C#N)cn2)CCN1C(=O)CCCN1CCN(c2cccc(Cl)c2)CC1	3.2461800000000016	0.6506866693823253	2.8973765049814464
CC1CN(c2ccc(F)cc2)CCN1S(=O)(=O)c1ccc(Cl)cc1	3.3785000000000025	0.8335012000077516	2.3945503410402615
CC1CN(c2ccc(N3CCCN(C4CC4)CC3)cc2)CCN1	2.1592000000000002	0.922709039136746	2.678475220471837
CC1CN(c2ccc(N3CCc4cc(Cl)ccc4C3)nn2)CCN1C1CCCC1	4.145800000000003	0.7577887379172367	3.018500481128367
CC1CN(c2ccc3[nH]cc(C4CC4)c3c2)C(C)CN1C	3.5741000000000023	0.909919036887063	3.295128330356917
CC1CN(c2ccc3cc(C#N)ccc3n2)CCN1CCOc1ccc(Cl)c(Cl)c1	5.002780000000005	0.5577838924169627	2.8647103773605913
CC1CN(c2ccc3cc(F)ccc3n2)CCN1C(=O)c1ccc(F)c(F)c1	4.003000000000003	0.6690669112172671	2.6819857859812437
CC1CN(c2ccc3cc(OCCN4CCN(c5ccccn5)CC4)ccc3n2)CCN1	2.6289000000000007	0.6426172242241441	2.893747566351733
CC1CN(c2ccc3n(c2=O)CCc2ccc(C4CC4)cc2-3)CCN1C	3.089100000000002	0.8341041778452704	3.170278714229174
CC1CN(c2ccc3nc(O)[nH]c3c2)CCN1CC1CC1	2.189	0.9079148958008119	3.0882482298130665
CC1CN(c2ccc3nc(Oc4ccc5c(c4)CCN5C(=N)O)ncc3c2)CCN1	3.075470000000001	0.4558353985438343	3.3850625147981317
CC1CN(c2cccc(-c3cc4ccc(C(N)=O)cc4s3)c2)CCN1	3.465300000000001	0.7596083950311749	2.8676850763267705
CC1CN(c2cccc(Cl)c2)CCN1CCCNc1cc2c(cn1)cc(-c1c(Cl)cccc1Cl)c(=O)n2C	6.573400000000007	0.2546740036615751	3.2147736531907984
CC1CN(c2cccc3[nH]ccc23)CCN1CCC1CCCc2ccccc2O1	4.852400000000005	0.6919171317211427	3.236522437000687
CC1CN(c2cccc3c(Cl)cccc23)CCN1CCC1CCC(c2ccc(Cl)c(Cl)c2)O1	7.620900000000007	0.35597779422845066	3.500058037439266
CC1CN(c2cccc3ccc(=O)n(CCN4CCN(c5ccccc5Cl)CC4)c23)CCN1	3.2752000000000017	0.6261285812194639	3.030984981702094
CC1CN(c2cccc3ccc(S(=O)(=O)c4ccc5c(c4)CCN5C)cc23)CCN1	3.463000000000002	0.701950126150369	2.9977332753927914
CC1CN(c2cccc3ccn(C4CCN(C(=O)C5CCCCC5)CC4)c23)CCN1	4.183200000000003	0.8281416203435459	3.0904706351260813
CC1CN(c2cccc3ccsc23)CCN1CCC1CCC(NC(=O)c2ccccn2)C1	4.795600000000005	0.5887288855607405	3.553418457066078
CC1CN(c2ccccc2)CCN1CCOc1cccc2[nH]ccc12	3.7574000000000023	0.7702787274711393	2.6147975503392438
CC1CN(c2ccccc2F)CCN1C(=O)CCC(N)=O	1.1282999999999999	0.9046298294735534	2.5410055772931734
CC1CN(c2ccccn2)CCN1	0.8796999999999999	0.6899095750118341	2.6152124565557138
CC1CN(c2ccccn2)CCN1CC(=O)Oc1ccccc1	2.1977	0.6396989324461125	2.538228148141183
CC1CN(c2ccccn2)CCN1CCCCCc1cn2c(n1)-c1ccc(-c3cnn(C)c3)cc1-2	4.571700000000004	0.3129915830758089	3.353678522805027
[truncated: 21,466 more rows]
