# Supplementary material for: MTMol-GPT: De novo multi-target molecular generation with transformer-based generative adversarial imitation learning
Source: PLoS Comput Biol. 2024 Jun 26;20(6):e1012229. doi: 10.1371/journal.pcbi.1012229 (PMC11233020; doi:10.1371/journal.pcbi.1012229)
Supplement: S1 Data — All datasets for each figure and table are structured in the supporting_data.zip file. (ZIP) [file pcbi.1012229.s002.zip › data/figS1-S11/S_figureS9-S11/EGFR_test_Xchem.txt]

CCOC(=O)C(C#N)C=Nc1ccc2ncnc(Nc3ccccc3CC)c2c1
N#C/C(=C\c1ccc(O)c(O)c1)C(=O)NCCCCc1ccccc1
O=C(Nc1ccccc1Br)c1ccc(N(CCCl)CCCl)cc1
C=S(O)(O)=CCNCc1ccc(-c2ccc3ncnc(Nc4ccc(OCc5cccc(Br)c5)cc4)c3c2)o1
Fc1ccc(Nc2ncnc3ccc(C#Cc4cccs4)cc23)cc1Cl
Cc1ccc(C2CC(c3ccc(C)c(C)c3)=NN2c2nc(-c3ccccc3)cs2)cc1
Brc1cccc(Nc2[nH]cnc3ccc4ccnc4c23)c1
O=C(O)CCNc1cc2ncnc(Nc3cccc(Br)c3)c2cn1
C=CC(=O)N1CCc2c(sc3ncnc(Nc4cccc(C)c4F)c23)C1
C=CC(=O)Nc1ccc2ncnc(Nc3ccc(Br)cc3C)c2c1
Oc1ccccc1CNc1ccc2ncnc(Nc3cccc(Cl)c3)c2c1
COc1cc2ncnc(Nc3ccc(F)c(Cl)c3)c2cc1OCCCCC(O)=NO
Nc1nc(Nc2ccc(Cl)cc2)c2cc(CCc3ccccc3)[nH]c2n1
Oc1ccc(CNc2ccc3ncnc(Nc4cccc(Cl)c4)c3c2)cc1
O=[N+]([O-])c1cc(NCc2cc(O)ccc2O)ccc1O
C=S(O)(O)=CCNCc1ccc(-c2cc3ncnc(Nc4ccc(OCc5cccc(F)c5)c(Cl)c4)c3s2)o1
C#Cc1cccc(Nc2ncnc3cc4c(cc23)N(C(=O)CC=CN2CCC(C)CC2)CCO4)c1
COc1cc(/C=C2\CCC/C(=C\c3ccc(Br)cc3)C2=O)cc(OC)c1
Nc1nn2c(O)cc(-c3ccccc3)nc2c1/N=N/c1ccc2c(c1)OCO2
NC(=S)N1N=C(c2ccc(F)cc2)CC1c1ccc2ccccc2c1
COc1cc(C=C(C#N)c2ccccn2)ccc1O
O=C(CCCCCC(O)=NO)Nc1ccc(O)c(C(=O)Nc2ccccc2)c1
COc1cc2ncnc(Nc3cccc(Cl)c3F)c2cc1CN1CCC[C@@H]1C(N)=O
COc1cc(/C=C(\C#N)C(=N)C(C#N)C#N)cc(O)c1O
CCN(CC)CCN(C)C/C=C/C(=O)Nc1cc2c(Nc3ccc(F)c(Cl)c3)ncnc2s1
Cc1ccc2nc(Oc3ccccc3)c(/C=N/NC(=O)Cn3c([N+](=O)[O-])cnc3C)cc2c1
COc1cc2ncc(C#N)c(Nc3ccccc3Br)c2cc1OC
COc1cc2ncc(C(=O)NC3CC(C)(C)N(O)C(C)(C)C3)c(Nc3cccc(Br)c3)c2cc1OC
COc1ccc(C2=NN(c3nc(-c4ccc(Cl)cc4)cs3)C(c3ccc(O)cc3)C2)cc1
CN(C)C(=O)O[C@H]1CN[C@@H](C#Cc2cc3ncnc(Nc4ccc(OCc5cccc(F)c5)c(Cl)c4)c3s2)C1
N[C@H]1CCN(Cc2ccn3ncnc(Nc4ccc5c(cnn5Cc5cccc(F)c5)c4)c23)C1
C=CC(=O)N(CCN(C)C)c1cc2c(Nc3cccc(Br)c3)ncnc2cn1
O=C(/C=C\Cl)Cc1cc2c(Nc3cccc(Br)c3)ncnc2cn1
O[C@H]1CN[C@H](C#Cc2cc3ncnc(Nc4ccc(OCc5cccc(F)c5)c(Cl)c4)c3s2)C1
Cc1ccc(NN=c2c(C)nc3ccccc3[nH]c2=O)cc1
O=C(Nc1cccc(C(F)(F)F)c1)Nc1ncnc2nn3ccccc3c12
NC(=S)N/N=C(/C=C/c1ccccc1)c1ccc(Cl)c(Cl)c1
O=C(Nc1ccc2ncnc(Nc3cccc(Cl)c3)c2c1)C1COc2ccccc2O1
CCOC(=O)C(C=Nc1ccc2ncnc(Nc3ccc(Cl)cc3Cl)c2c1)C(=O)OCC
C=CC(=O)N1CCC[C@@H](n2nc(-c3ccc(Oc4ccccc4)cc3)c3c(N)ncnc32)C1
COc1ccc(C2=NN(c3nc(-c4ccc(Cl)cc4)cs3)C(c3ccc([N+](=O)[O-])cc3)C2)cc1
CN(CCCl)CCN/N=N/c1ccc2ncnc(Nc3cccc(Cl)c3)c2c1
C=S(O)(O)=CCNCCCCOc1ccc2ncnc(Nc3ccc(OCc4ccccc4)cc3)c2c1
Cc1ncc([N+](=O)[O-])n1CCOC(=O)/C=C/c1ccc(Cl)cc1
C=CC(=O)Nc1cc2ncnc(Nc3cccc(Br)c3)c2cn1
Cn1c(SSc2c(CCC(=O)O)c3ccccc3n2C)c(CCC(=O)O)c2ccccc21
O=C(Oc1ccccc1)c1cc(NCc2cc(O)ccc2O)ccc1O
Cc1ncc([N+](=O)[O-])n1CC(=O)NS(=O)(=O)c1ccccc1
Nc1nc(Nc2cccc(Br)c2)c2cc(Cc3ccc4ccccc4c3)[nH]c2n1
Cc1c(OCC(F)(F)F)ccnc1COc1ccc(Nc2ncnc3cc4oc(=O)n(CCCN5CCOCC5)c4cc23)cc1
O=C(Nc1ccccc1)c1cc2cc(O)c(O)cc2cn1
CCN(CC)CCNC(=O)c1[nH]c2cnnc(Nc3ccc(OCc4cccc(F)c4)c(Cl)c3)c2c1C
CCOc1cc2ncc(C#N)c(Nc3ccc(OCc4cccc(Cl)c4)c(Cl)c3)c2cc1NC(=O)/C=C/CN(C)C
Cc1ccc2c(c1)=NCC(=NNc1ccccc1)C(=O)N=2
CCOc1cc2ncc(C#N)c(Nc3ccc(OCc4ccc(Cl)cc4)c(Cl)c3)c2cc1NC(=O)/C=C/CN(C)C
COc1ccc(/C=N/Nc2nc(O)cs2)cc1
O=C(/C=C/CN1CCSCC1)Nc1ccc2ncnc(Nc3cccc(Br)c3)c2c1
CNC(=O)[C@H]1CCCN1Cc1cc2c(Nc3cccc(Cl)c3F)ncnc2cc1OC
Nc1ccccc1NC(=O)/C=C/c1ccc(-c2ccc3ncnc(Nc4ccc(OCc5cccc(F)c5)c(Cl)c4)c3c2)cc1
ClCCN(CC=NNNc1ccc2ncnc(Nc3cccc(Cl)c3)c2c1)Cc1ccccc1
CO/N=C/c1c(N)ncnc1Nc1ccc(OCc2cccc(F)c2)c(Cl)c1
O=C(/C=C/CC(=O)Nc1ccc2ncnc(Nc3cccc(Br)c3)c2c1)Nc1ccc2c(Nc3cccc(Br)c3)ncnc2c1
C=S(O)(O)=CCNCc1ccc(-c2ccc3ncnc(Nc4ccc(OCc5cccc(F)c5)c(C(F)(F)F)c4)c3c2)o1
Cc1ccc(/C=C/C(=O)OCCn2c([N+](=O)[O-])cnc2C)cc1
CCOc1cc(/C=C(\C#N)C(N)=O)cc(CSc2ccccc2)c1O
CO/N=C/c1c(N)ncnc1Nc1ccc(OCc2cc(F)cc(F)c2)c(Cl)c1
CO/N=C/c1c(N)ncnc1Nc1ccc2c(cnn2Cc2ccccc2)c1
CCOc1cc2ncc(C#N)c(Nc3ccc(NCc4ccccc4)c(Cl)c3)c2cc1NC(=O)/C=C/CN(C)C
C=S(O)(O)=CCN(C)CCCOc1ccc2ncnc(Nc3ccc(OCc4ccccc4)cc3)c2c1
Cc1ccc(N2NC(=O)/C(=C/c3ccc(OCc4ccccc4)cc3)C2=O)cc1Cl
N#C/C(=C\c1ccc(O)c(O)c1)C(=O)c1ccc(F)cc1
C=C/C=C/C(=O)Cc1cc2c(Nc3cccc(Br)c3)ncnc2cn1
N#C/C(=C\c1ccc(O)c(O)c1)C(=O)NCCCCCCCCNC(=O)/C(C#N)=C/c1ccc(O)c(O)c1
O=C(NCc1ccccc1)c1ccc(-c2ccc(-c3ccccc3)cc2O)cc1
Nc1ncnc2c1c(-c1ccccc1)cn2C1CC(O)C1
C[C@H](COc1cccc2ncnc(Nc3ccc(OCc4ccccn4)c(Cl)c3)c12)N(C)C(=O)CO
C=CC(=O)N1CCc2c(sc3ncnc(N[C@H](C)c4ccccc4)c23)C1
CCN(CC)CCN(C)C(=O)Nc1cc2c(Nc3ccc(F)c(Cl)c3)ncnc2cc1O[C@H]1CCOC1
Cc1ccc(C(=O)N/N=C(/Cn2c([N+](=O)[O-])cnc2C)c2ccc(Br)cc2)cc1
Brc1cccc(Nc2ncnc3c2NCc2ccccc2O3)c1
COc1cc2ncnc(Nc3ccc4nc[nH]c4c3)c2cc1OC
CCOc1cc2ncc(C#N)c(Nc3ccc(Oc4ccccc4)c(Cl)c3)c2cc1NC(=O)/C=C/CN(C)C
C=CC(=O)Nc1ccc2ncnc(NC3CCCCC3)c2c1
Oc1ccc(/C=N/Nc2nc(O)cs2)cc1
CCN(CC)[C@@](C)(C#Cc1ncnc2cc(OC)c(OC)cc12)Cc1ccccc1
NCCc1cn(CCCCCc2ccccc2)c2ccc(OCCc3ccc(O)cc3)cc12
Cc1c(C(=O)NCCN2CCOCC2)[nH]c2cnnc(Nc3ccc(OCc4cccc(F)c4)c(Cl)c3)c12
COc1cc(/C=C2\CCC/C(=C\c3ccc(S(C)(=O)=O)cc3)C2=O)cc(OC)c1
N#C/C(=C\c1ccc(O)c(O)c1)C(=O)Nc1ccccc1Cl
COc1cc2ncnc(Nc3ccc(NC(=O)OC(C)C)cc3)c2cc1OC
C#Cc1cc(Nc2ncnc3cc(OC)c(OCCCCCCC(O)=NO)cc23)ccc1F
CN(c1ccccc1)c1ncnc2cc3oc(=O)n(CCCN4CCOCC4)c3cc12
CN(C)CCCOC(=O)/C=C/C(=O)Cc1ccc2ncnc(Nc3cccc(Br)c3)c2c1
CCOc1cc2ncc(C#N)c(Nc3ccc(OCc4ccccc4)c(Cl)c3)c2cc1NC(=O)/C=C/CN(C)CCO
Cc1[nH]c2ncnc(Nc3cccc(Cl)c3)c2c1C
N[C@@H]1CCN(Cc2ccn3ncnc(Nc4ccc5c(cnn5Cc5cccc(F)c5)c4)c23)C1
Clc1cccc(Nc2ncnc3ccc(NCc4ccc(Br)cc4)cc23)c1
O=C(/C=C/CN1CCCCC1)Nc1ccc2ncnc(Nc3cccc(Br)c3)c2c1
C=CC(=O)Nc1cccc(N2C(=O)N(c3ccc(OCc4ccccc4)cc3)Cc3cnc(Nc4ccc(N5CCN(C)CC5)cc4OC)nc32)c1
CN(C)CCCNC(=O)/C=C/C(=O)Cc1ccc2ncnc(Nc3cccc(Br)c3)c2c1
Oc1csc(N/N=C/c2ccc(F)cc2)n1
N#C/C(=C/c1ccc(O)c(O)c1)C(=O)Nc1ccccc1Cl
Nc1nc(Nc2cccc(Br)c2)c2cc(Cc3ccccc3)[nH]c2n1
COc1cc2c(cc1OC)Oc1ncnc(Nc3ccc4cn[nH]c4c3)c1NC2
C=NNNc1ccc2ncnc(Nc3cccc(Cl)c3)c2c1
CN(C)CCN(C)CC(=O)Nc1cc2c(Nc3ccc(F)c(Cl)c3)ncnc2s1
O=c1oc2cc3ncnc(Nc4ccc(OCc5ccccn5)cc4)c3cc2n1CCCN1CCOCC1
N#Cc1cnc2c(c1Nc1cccc(Br)c1)C=C(O)C(=O)C2
COc1cc2ncnc(Nc3ccc(F)c(Cl)c3)c2cc1CN1CCC[C@H]1C(N)=O
COc1cc(/C=C(\C#N)c2ccccn2)ccc1O
C=C(CN(C)C)C(=O)c1ccccc1
COC[C@@H]1CCCN1C/C=C/C(=O)Nc1ccc2ncnc(Nc3cccc(Br)c3)c2c1
CCN(C=CCC(=O)N1CCc2c(sc3ncnc(N[C@H](CO)c4ccccc4)c23)C1)CC
Oc1csc(N2N=C(c3ccc(Cl)cc3)CC2c2ccccc2)n1
CCOC(=O)C(C=Nc1ccc2ncnc(Nc3ccc(O)cc3)c2c1)C(=O)OCC
CCOc1cc2ncc(C#N)c(Nc3ccc(OCc4ccccc4)c(Cl)c3)c2cc1NC(=O)/C=C/CN1CCC(O)CC1
C=C(C)C(=O)Nc1ccc2ncnc(Nc3cccc(Br)c3)c2c1
COc1cc(/C=C(\C#N)C(N)=O)cc(CSCc2ccccc2)c1O
CO/N=C/c1c(N)ncnc1Nc1ccc2[nH]c(Cc3cccc(F)c3)nc2c1
COc1cc2ncnc(Nc3cccc(Cl)c3F)c2cc1CN1CCC[C@H]1CC(N)=O
O=C(NCCN1CCCC1)Nc1cc2c(Nc3ccc(F)c(Cl)c3)ncnc2cc1O[C@H]1CCOC1
COc1cc2c(Oc3ccc(NS(=O)(=O)c4ccc(-c5ccsc5)cc4)cc3F)ccnc2cc1OCCCN1CCN(C)CC1
C[C@@H](Nc1ncnc2[nH]c(-c3ccc(F)cc3)cc12)c1ccccc1
COc1ccc(C2=NN(c3nc(-c4ccc(Cl)cc4)cs3)C(c3ccc(Br)cc3)C2)cc1
COC(=O)c1c(OCCCN2CCN(c3ccccc3Cl)CC2)c2ccccc2c2oc3c(c12)C(=O)c1ccccc1C3=O
CC(=O)Oc1cccc2c(C(=O)Nc3ccccc3)c(SSc3c(C(=O)Nc4ccccc4)c4cccc(OC(C)=O)c4n3C)n(C)c12
CCOc1cc2ncnc(N=C3CC(=O)C(OCc4ccccn4)=CC3=O)c2cc1NC(=O)/C=C/CN(C)C
COc1cc2c(Oc3ccc(NS(=O)(=O)c4cccc(-c5cnn(C)c5)c4)cc3F)ccnc2cc1OCCCN1CCOCC1
O=C(/C=C/c1ccccc1)N1CCc2c(sc3ncnc(N[C@H](CO)c4ccccc4)c23)C1
C=CC(=O)Nc1ccc(C(=O)Nc2cccc(C(O)c3ccccc3)c2)c(O)c1
[O-][N+]1(CCCNc2cc3ncnc(Nc4cccc(Br)c4)c3cn2)CCOCC1
O=C(/C=C/c1cccc2ccccc12)Nc1ccc2ncnc(Nc3cccc(Cl)c3)c2c1
Cc1ccc(C2CC(c3ccc(Br)c(Br)c3)=NN2C(N)=S)cc1
CNC(=O)c1cc(Nc2ccc(-c3nc4ccccc4s3)cc2)ccn1
Cc1ncc([N+](=O)[O-])n1CC(=O)N/N=C/c1cc2ccccc2nc1Oc1ccc(F)cc1
CCCC(Cc1coc2nc(N)nc(N)c12)c1ccccc1OC
COc1cc(/C=C(\C#N)C(N)=O)cc(CSc2ccccc2C(=O)O)c1O
CN(C)CCCNC(=O)Nc1cc2c(Nc3ccc(F)c(Cl)c3)ncnc2cc1O[C@H]1CCOC1
CCOc1cc2ncnc(NC3=CC(=O)C(OCc4cccc(OC)c4)=CC3=O)c2cc1NC(=O)CC=CN(C)C
N=c1scc(-c2ccccc2)n1CC(=O)N1CCN(c2ccccc2)CC1
Cc1ncc([N+](=O)[O-])n1C/C(=N/NC(=O)c1ccncc1)c1ccc(Br)cc1
Cc1ccc2c(Nc3ccc(F)c(Cl)c3)ncnn12
Cc1c(C)n(-c2ccccc2)c2ncnc(N)c12
CC(C)(C)CCOC(=O)c1cc(NCc2cc(O)ccc2O)ccc1O
COc1cc2ncc(C(=O)O)c(Nc3ccc(F)c(Cl)c3)c2cc1OC
CN(C)CCCCC(=O)Nc1cccc(-c2c(-c3ccccc3)oc3ncnc(N[C@H](CO)c4ccccc4)c23)c1
C=CC(=O)N1CCc2c(sc3ncnc(N[C@H](CC)c4ccccc4)c23)C1
O=C(/C=C/c1ccccc1)Nc1ccccc1F
CN(c1ccccc1)c1ncnc2ccc(NNN=Cc3ccccn3)cc12
CCOC(=O)O[C@H]1CN[C@H](C#Cc2cc3ncnc(Nc4ccc(OCc5cccc(F)c5)c(Cl)c4)c3s2)C1
Cc1cc(C(=O)N2CCOCC2)[nH]c1/C=C1\C(=O)Nc2ncnc(Nc3ccc4c(c3)CCC4)c21
COc1cc2ncnc(Nc3cccc(Cl)c3F)c2cc1CN(C)[C@@H](C)C(N)=O
Oc1csc(N/N=C/c2cc(Br)ccc2O)n1
Nc1cccc(-c2cc(=O)c3c(N)c(O)c(N)cc3o2)c1
CCOC(=O)C(C#N)C=Nc1ccc2ncnc(Nc3cccc(Br)c3)c2c1
COc1cc(O)c2c(=O)c(-c3cccc(Cl)c3)cn(CCc3ccccc3)c2c1
C/C(=C\c1c(C)ncnc1Nc1ccc(OCc2cccc(F)c2)c(Cl)c1)C(=O)NCCN1CCOCC1
CCOc1cc2ncc(C#N)c(Nc3ccc(OCc4ccccc4)c(Cl)c3)c2cc1NC(=O)/C=C/CN1CCN(C)CC1
CCOc1cc2ncc(C#N)c(Nc3ccc(OCc4ccccc4)c(Cl)c3)c2cc1NC(=O)/C=C/CN(C(C)C)C(C)C
NCCc1c[nH]c2ccc(OCCc3ccc(O)cc3)cc12
CCN(C)C(=O)O[C@H]1CN[C@H](C#Cc2cc3ncnc(Nc4ccc(OCc5cccc(F)c5)c(Cl)c4)c3s2)C1
CCOc1cc2ncc(C#N)c(Nc3ccc(OCc4cccnc4)c(Cl)c3)c2cc1NC(=O)/C=C/CN(C)C
COc1cc(/C=C/[N+](=O)[O-])ccc1OS(=O)(=O)c1ccc(C(=O)OC[C@H]2O[C@@H](n3cnc4c(N)ncnc43)[C@H](O)[C@@H]2O)cc1
CCOc1cc2ncc(C#N)c(Nc3ccc(OCc4ccccc4)c(Cl)c3)c2cc1NC(=O)/C=C/CN(C)C
CCOC(=O)c1cc(NCc2cc(O)ccc2O)ccc1O
C=S(O)(O)=CCNCCCOc1ccc2ncnc(Nc3ccc(OCc4ccccc4)cc3)c2c1
Cc1ccc(C2CC(c3ccc(Br)cc3)=NN2c2nc(O)cs2)cc1
Oc1csc(N/N=C/c2ccc(Cl)cc2)n1
CCOC(=O)C(C=Nc1ccc2ncnc(Nc3ccccc3Cl)c2c1)C(=O)OCC
CCOC(=O)C1C(=N)N(c2cccnc2)C2=CCCC(=O)C2C1c1c(C)nn(-c2ccc(C)cc2)c1Cl
N#CC(C#N)=Cc1cc(O)cc(O)c1
Fc1ccc2c(c1)CNc1c(Nc3cccc(-c4ccccc4)c3)ncnc1O2
Nc1cc2ncnc(NCc3ccccc3Br)c2cn1
COc1cc2c(cc1OC)Oc1ncnc(Nc3ccc4ccccc4c3)c1NC2
COC(=O)c1c(OCc2ccc(OC)cc2)c2ccccc2c2oc3c(c12)C(=O)c1ccccc1C3=O
Cc1ccc(C(=O)Nc2ccc(CN3CCN(C)CC3)c(C(F)(F)F)c2)cc1NC(=O)c1ccc(=O)[nH]c1
Cc1ncc([N+](=O)[O-])n1CCOC(=O)/C=C/c1ccc(C(C)C)cc1
COC/C=C/C(=O)Nc1ccc2ncnc(Nc3cccc(Br)c3)c2c1
C=CC(=O)Nc1cc2nc[nH]c(Nc3cccc(Br)c3)c-2n1
Cc1[nH]c(/C=C2\C(=O)Nc3ncnc(Nc4ccc(F)c(Cl)c4)c32)c(C)c1CCC(=O)O
Brc1ccc(CNc2ccc3ncnc(Nc4cccc(Br)c4)c3c2)cc1
Nc1ncnc2nn3ccccc3c12
Cc1cccc2c(CCC(=O)O)c(SSc3[nH]c4c(C)cccc4c3CCC(=O)O)[nH]c12
COc1cc2ncc(C#N)c(Nc3ccc(Sc4ncc(-c5ccccc5)s4)c(Cl)c3)c2cc1NC(=O)/C=C/CN(C)C
COc1ccccc1Cc1nc2ccc(-c3nn([C@H]4CC[C@H](C5CCN(C)CC5)CC4)c4ncnc(N)c34)cc2[nH]1
C[C@@H](Oc1cccc2ncnc(Nc3ccc(OCc4ccccn4)c(Cl)c3)c12)C(=O)N(C)C
COc1cc(N2CCN(C)CC2)ccc1Nc1ncc(Cl)c(Oc2cccc(NC(=O)CCN3CCCCC3)c2)n1
COc1ccc(N(CCN/N=N/c2ccc3ncnc(Nc4cccc(Cl)c4)c3c2)CC(C)Cl)cc1
COc1cc2ncnc(Nc3ccc(F)c(Cl)c3)c2cc1CN(C(C)C)[C@@H](C)C(N)=O
OCCN(CCO)CCCNc1cc2c(Nc3cccc(Br)c3)ncnc2cn1
COc1cc2ncnc(Nc3cccc(Cl)c3F)c2cc1CN1CCC[C@@H]1C(=O)N(C)C
O=C(/C=C/c1cccs1)Nc1ccc2ncnc(Nc3cccc(Cl)c3)c2c1
COC[C@H]1Oc2cc3ncnc(Nc4cccc(I)c4)c3cc2O[C@@H]1COC
COc1cc2ncnc(Nc3cccc(C#CCCCO)c3)c2cc1OC
Nc1nc(Nc2cccc(Br)c2)c2cc(Cc3ccc(-c4ccccc4)cc3)[nH]c2n1
COc1cc2ncnc(Nc3cccc(Cl)c3F)c2cc1CN(C)[C@H](C)C(=O)N(C)C
FC(F)(F)c1ccc(-c2nn3ncccc3c2-c2ccnc(Nc3ccc4c(c3)OCCO4)n2)cc1
Oc1csc(N2N=C(c3ccc(Br)cc3)CC2c2ccc(F)cc2)n1
O=CN=CCc1ccc(O)c(O)c1
Fc1ccc2c(c1)CNc1c(Nc3ccc(F)c(Cl)c3)ncnc1O2
O=C(Nc1ccc(C(F)(F)F)cc1)Nc1ncnc2nn3ccccc3c12
COc1cc2ncnc(Nc3ccc(-c4ccc(N)cc4)cc3)c2cc1OC
COc1cc(/C=C2\CCC/C(=C\c3ccc(F)cc3)C2=O)cc(OC)c1
Cc1ccc(S(=O)(=O)NC(=O)Cn2c([N+](=O)[O-])cnc2C)cc1
ClCCN(CC=NNNc1ccc2ncnc(Nc3cccc(Cl)c3)c2c1)c1ccc(Cl)cc1
COc1ccc(N2Cc3cnc(Nc4ccc(F)cc4)nc3N([C@@H]3CC[C@@H](O)C3)C2=O)cc1
O=C(NCc1ccccc1)c1ccc(-c2cc(O)cc(-c3ccccc3)c2)cc1
COC(=O)c1c(OCCN(C)C)c2ccccc2c2oc3c(c12)C(=O)c1ccccc1C3=O
COc1ccc(N2Cc3cnc(Nc4ccccc4)nc3N([C@H]3CC[C@H](O)C3)C2=O)cc1
OC[C@@H](Nc1ncnc2oc(-c3ccccc3)c(-c3ccccc3)c12)c1ccccc1
C=CC(=O)Nc1cccc(Oc2nc(Nc3ccc(N4CCN(CC(=O)OCCCOc5no[n+]([O-])c5S(=O)(=O)c5ccccc5)CC4)cc3OC)ncc2Cl)c1
COc1ccc(-c2nn3ncccc3c2-c2ccnc(Nc3ccc(F)c(F)c3)n2)cc1
Brc1ccc(C2=NN(c3nc(-c4ccccc4)cs3)C(c3ccc(Br)cc3)C2)cc1
O=C(NCCN1CCCCC1)Nc1cc2c(Nc3ccc(F)c(Cl)c3)ncnc2cc1O[C@H]1CCOC1
COCC(=O)Nc1ccc2ncnc(Nc3cc(Cl)c(Cl)cc3F)c2c1
CCOc1cc2ncc(C#N)c(Nc3ccc(OCc4cccc(C)c4)c(Cl)c3)c2cc1NC(=O)/C=C/CN(C)C
COc1cc2ncnc(NCc3ccc(Cl)c(F)c3)c2cc1OCCCCCCC(O)=NO
COc1cc(O)c2c(c1)CCN(c1cccc(C(=O)N3CCCCC3)c1)C2=O
COc1cc2ncc(C#N)c(Nc3ccc(C)cc3)c2cc1OC
C=CC(=O)Nc1ccc(O)c(C(=O)Nc2cccc(Cl)c2)c1
COc1cc(NC(=O)/C=C/CN2CCOCC2)cc2c(Nc3cccc(Br)c3)ccnc12
CC(C(=O)/C=C/C(=O)NCCCN(C)C)c1cc2c(Nc3cccc(Br)c3)ncnc2cn1
O=C(Nc1cc2c(Nc3ccc(F)c(Cl)c3)ncnc2cc1O[C@H]1CCOC1)N1CCC(F)CC1
CCN(CC)CCNC(=O)c1c(C)[nH]c(/C=C2\C(=O)Nc3ccc(Br)cc32)c1C
ON=C(O)c1ccc(-c2ccc3ncnc(Nc4ccc(OCc5cccc(F)c5)c(Cl)c4)c3c2)s1
CO[C@H]1[C@@H](N(C)Cc2ccccc2)C[C@@H]2O[C@@]1(C)n1c3ccccc3c3c4c(c5c6ccccc6n2c5c31)C(=O)NC4
COc1cc(Nc2ncnc3[nH]cnc23)ccc1-c1nc2ccccc2s1
C=S(O)(O)=CCNCc1nc(-c2ccc3ncnc(Nc4ccc(F)c(Cl)c4)c3c2)cs1
COc1cc2ncc(C#N)c(Nc3ccc4c(cnn4Cc4ccccc4)c3)c2cc1NC(=O)/C=C/CN(C)C
Cc1cccc(C(O)=Nn2c(CC3CCCCC3)nc3c(-c4ccc(Cl)cc4)nnc-3c2O)c1
Nc1ncnc(Nc2ccc3c(cnn3Cc3cccc(F)c3)c2)c1/C=N/N1CCCCC1
COc1cc(N2CCN(C)CC2)ccc1Nc1ncc(Cl)c(Oc2ccc(CCOc3no[n+]([O-])c3S(=O)(=O)c3ccccc3)cc2)n1
C=CS(=O)c1cc2c(Nc3cccc(Br)c3)ncnc2cn1
Cc1cc(C(=O)NCCN2CCOCC2)[nH]c1/C=C1\C(=O)Nc2ncnc(Nc3ccc4c(ccn4Cc4ccccc4)c3)c21
COc1cc(N2CCN(C(C)C)CC2)ccc1Nc1nc(Nc2ccc(F)cc2C(=O)NC[C@@H](O)CO)c2cc[nH]c2n1
N#C/C(=C\c1ccc(O)c(O)c1)C(=O)NCCCNC(=O)/C(C#N)=C/c1ccc(O)c(O)c1
ON=C(O)c1cc(NCc2cc(O)ccc2O)ccc1O
COc1cc(O)c(C(=O)Nc2ccc(F)c(Cl)c2)cc1NC(=O)CCCCCC(=O)NO
COc1ccc(C2=NN(c3nc(-c4ccccc4)cs3)C(c3ccc(Br)cc3)C2)cc1
C[C@@H](Nc1ncnc2sc3c(c12)CCN(C(=O)CC=CN(C)C)C3)c1ccccc1
Cc1ncc([N+](=O)[O-])n1CCOC(=O)/C=C/c1ccc(OCc2ccccc2)cc1
COc1cc2ncnc(Nc3ccc(F)c(Cl)c3)c2cc1OCCCC(O)=NO
CN(C)CCOc1ccc(/C=C/c2cc(-c3cc4c(O)ncnc4[nH]3)ccn2)cc1
COc1cc2ncnc(Nc3cccc(-c4ccccc4)c3)c2cc1OC
COc1cc2ncnc(NC3CC3c3ccccc3)c2cc1OC(C)=O
NC(=S)N/N=C(/C=C/c1ccc([N+](=O)[O-])cc1)c1ccccc1
CCOc1cc2ncc(C#N)c(Nc3ccc(OCc4ccco4)c(Cl)c3)c2cc1NC(=O)/C=C/CN(C)C
CCCCCCCNC(=O)COc1cc(O)c2c(=O)cc(-c3ccccc3)oc2c1
Nc1cc2c(Nc3cccc(Br)c3)ncnc2cn1
CN(C)CCN(C)Cc1cnc2cc3[nH]cnc(Nc4cccc(Br)c4)c3cc12
N#CC(C#N)C(=O)c1cc(O)c(O)c(O)c1
COc1cc(C2=C(c3c(-c4ccccc4)[nH]c4ccccc34)C(=O)NC2=O)cc(OC)c1OC
Cc1ccc2nc(Oc3ccc(F)cc3)c(/C=N/NC(=O)Cn3c([N+](=O)[O-])cnc3C)cc2c1
CC/C(=C(\c1ccccc1)c1ccc(OCCN(C)C)cc1)c1ccccc1
COc1ccc(CCCCCn2cc(CCN)c3cc(OCCc4ccc(O)cc4)ccc32)cc1
CC(COC(=O)c1cc(NCc2cc(O)ccc2O)ccc1O)Cc1ccccc1
Nc1ccc2c(c1)CNc1c(Nc3ccc(F)c(Cl)c3)ncnc1O2
O=S1CCN(Cc2ccc(-c3ccc4ncnc(Nc5ccc(OCc6ccccc6)c(Cl)c5)c4c3)o2)CC1
COC(=O)c1c(OCCCN(C)C)c2ccccc2c2oc3c(c12)C(=O)c1ccccc1C3=O
CCN1CCN(Cc2ccc(-c3cc4c(N[C@H](C)c5ccccc5)ncnc4[nH]3)cc2)CC1
COc1cc(/C=C(\C#N)C(N)=O)cc(CSc2ccc3ccccc3c2)c1O
CN1CCC(c2c(O)cc(O)c3c(=O)cc(-c4ccccc4Cl)oc23)[C@@H](O)C1
CCOc1cc2ncnc(Nc3cccc(-c4csc(C)n4)c3)c2cc1OCC
O=C1Nc2ccccc2C(=O)[C@@H]2[C@@H](c3cccc(Cl)c3)C[C@](O)(c3ccccc3)[C@@H]12
CCOc1cc2ncc(C#N)c(Nc3ccc(OCc4ccccc4)c(Cl)c3)c2cc1NC(=O)/C=C/CN1CCSCC1
Nc1cc2ncnc(Nc3ccccc3C(F)(F)F)c2cn1
C=S(O)(O)=CCNCc1ccc(-c2ccc3ncnc(Nc4ccc(OCc5cccc(C(F)(F)F)c5)cc4)c3c2)o1
CCC(=O)O[C@H]1CN[C@H](C#Cc2cc3ncnc(Nc4ccc(OCc5cccc(F)c5)c(Cl)c4)c3s2)C1
CN(C)C/C=C/C(=O)Nc1cc2c(Nc3ccc(F)c(Cl)c3)ncnc2s1
Brc1cccc(Nc2ncnc3ccc(NNN=CCN4CCOCC4)cc23)c1
COc1ccc(NC(=O)/C=C/c2ccccc2)cc1
CN(C)CCC(=O)c1ccc(OCc2ccccc2)cc1
COc1cc2ncc(C#N)c(Nc3cccc(C(F)(F)F)c3)c2cc1OC
CO[C@H]1[C@@H](N(C)C(=O)CN)C[C@@H]2O[C@@]1(C)n1c3ccccc3c3c4c(c5c6ccccc6n2c5c31)C(=O)NC4
COc1cc2c(Oc3ccc(NS(=O)(=O)c4cccc(-c5ccco5)c4)cc3F)ccnc2cc1OCCCN1CCN(C)CC1
COc1cc2ncnc(N3CCc4ccccc43)c2cc1OC
C=CC(=O)Nc1ccc2ncnc(Nc3ccc(Br)c(OC)c3)c2c1
COc1cc(NCc2cnc[nH]2)cc2c(Nc3ccc(F)c(Cl)c3)c(C#N)cnc12
Brc1cccc(Nc2ncnc3cnc(NCCN4CCOCC4)cc23)c1
O=C(O)/C=C/C(=O)Nc1ccc2ncnc(Nc3cccc(Br)c3)c2c1
C[C@@H](Oc1cccc2ncnc(Nc3ccc4c(cnn4Cc4nccs4)c3)c12)C(=O)N1CCOCC1
O=C(CCc1c(SSc2[nH]c3ccccc3c2CCC(=O)NCc2ccc(C(=O)O)c(O)c2)[nH]c2ccccc12)NCc1ccc(C(=O)O)c(O)c1
COc1cc2c(Nc3ccc(C#N)cc3F)ncnc2cc1OC/C=C/CN1CCCC1
CCOc1cc2ncnc(NC3=CC(=O)C(OCc4ccc(F)c(F)c4)=CC3=O)c2cc1NC(=O)/C=C/CN(C)C
COc1cc2c(cc1OC)Sc1ncnc(Nc3ccc(F)c(Cl)c3)c1NC2
CN(C)CCCNC(=O)/C=C/C(=O)Nc1cc2c(Nc3cccc(Br)c3)ncnc2cn1
CCOc1cc(/C=C2/CCNC2=O)cc(CSc2ccccc2)c1O
Brc1cccc(Nc2ncnc3cc4c(cc23)OCCCSCCCO4)c1
COc1ccc(C2CC(c3ccc(C)cc3)=NN2c2nc(O)cs2)cc1
Nc1nc(Nc2cccc(Br)c2)c2cc(CCc3ccccc3Cl)[nH]c2n1
CCOc1cc2ncc(C#N)c(Nc3ccc(Cn4ccnc4)c(Cl)c3)c2cc1NC(=O)/C=C/CN(C)C
C[SH](=O)(O)NCC=NCc1ccc(-c2ccc3ncnc(Nc4ccc(OCc5cccc(F)c5)c(Cl)c4)c3c2)o1
Cc1ccc(C2CC(c3ccc(Cl)cc3)=NN2c2nc(O)cs2)cc1
CN(C)Cc1cnc2cc3[nH]cnc(Nc4cccc(Br)c4)c3cc12
COc1cc2ncc(C#N)c(Nc3cccc(N=[N+]=[N-])c3)c2cc1OC
COc1cc(/C=C(\C#N)C(N)=O)cc(CSc2nc3cc(Cl)ccc3s2)c1O
O=C(Cc1cnc2cc3nc[nH]c(Nc4cccc(Br)c4)c3cc12)N1CCOCC1
CCN(CC)CCNC(=O)c1c(C)[nH]c(/C=C2\C(=O)Nc3ncnc(Nc4ccc(F)c(Cl)c4)c32)c1C
CCOc1cc2ncc(C#N)c(Nc3ccc(OCc4ccccc4)c(Cl)c3)c2cc1NC(=O)/C=C/CN1CCCCC1
COc1cc2ncc(C#N)c(Nc3ccc(Sc4nccs4)c(Cl)c3)c2cc1NC(=O)/C=C/CN(C)C
Cc1ncc([N+](=O)[O-])n1C/C(=N/NC(=O)c1ccc(N)cc1)c1ccc(Br)cc1
NC1CCc2c(c3cc(OCCc4ccc(O)cc4)ccc3n2CCCc2ccccc2)C1
O=S1CCN(Cc2ccc(-c3ccc4ncnc(Nc5ccc(OCc6cccc(F)c6)c(C(F)(F)F)c5)c4c3)o2)CC1
C=NNNc1ccc2ncnc(Nc3cccc(Br)c3)c2c1
CCOc1cc2ncnc(Nc3cccc(-c4cncnc4)c3)c2cc1OCC
CC(C)N1CCN(C/C=C/C(=O)Nc2cc3c(Nc4ccc(F)c(Cl)c4)ncnc3s2)CC1
O=C(O[C@H]1CN[C@H](C#Cc2cc3ncnc(Nc4ccc5c(cnn5S(=O)(=O)c5cccc(F)c5)c4)c3s2)C1)N1CCOCC1
C=CC(=O)N1CCc2c(sc3ncnc(Nc4ccc(Br)cc4F)c23)C1
O=C(O[C@H]1CN[C@H](C#Cc2cc3ncnc(Nc4ccc(OCc5cccc(F)c5)c(Cl)c4)c3s2)C1)N1CCNCC1
C=CC(=O)Nc1ccc2c(c1)CNc1c(Nc3ccc(F)c(Cl)c3)ncnc1O2
O=C(NCc1ccccc1)[C@@H](Cc1c[nH]c2ccccc12)NC(=O)C(F)(F)F
CCOc1cc2ncnc(C#Cc3cn[nH]c3-c3ccc(F)cc3)c2cc1OCC
Nc1ccccc1NC(=O)/C=C/c1cccc(-c2ccc3ncnc(Nc4ccc(OCc5cccc(F)c5)c(Cl)c4)c3c2)c1
COC(=O)c1ccccc1SCC(CN(C)C)C(=O)c1ccc(OCc2ccccc2)cc1
CC(C)(O)c1nnc2ccc(-c3c(-c4ccc(F)cc4F)nc4n3CCC4)nn12
COC[C@@H](C(N)=O)N(C)Cc1cc2c(Nc3cccc(Cl)c3F)ncnc2cc1OC
Nc1ncnc2c1ncn2[C@@H]1O[C@H](CO)[C@@H](O)[C@H]1S
CCOc1cc2ncc(C#N)c(Nc3ccc(OCc4ccc5ccccc5c4)c(Cl)c3)c2cc1NC(=O)/C=C/CN(C)C
OCCn1ccc2ncnc(Nc3ccc(Oc4cccc5c[nH]c(O)c45)c(Cl)c3)c21
Cc1ccc(C(=O)NS(=O)(=O)c2ccc(Cl)cc2)c(Cl)n1
CCc1c(CC(N)=O)cn2ncnc(Nc3ccc4c(cnn4Cc4ccccc4)c3)c12
COc1cc2ncnc(Nc3cccc(Cl)c3F)c2cc1CN1CCC[C@H]1C(N)=O
O=C(Nc1cc2c(Nc3ccc(F)c(Cl)c3)ncnc2cc1O[C@H]1CCOC1)N1CCC(CCO)CC1
CCOc1cc2ncnc(Nc3cccc(Cl)c3)c2cc1OCC
CCOC(=O)Cc1cc(NCc2cc(O)ccc2O)ccc1O
COc1cc2c(cc1OC)Oc1ncnc(Nc3ccc(Br)cc3)c1NC2
C=S(O)(O)=CC(=O)NCCn1ccc2ncnc(Nc3ccc(Oc4cccc(C(F)(F)F)c4)c(Cl)c3)c21
NC(=O)O[C@H]1CN[C@H](C#Cc2cc3ncnc(Nc4ccc(OCc5cccc(F)c5)c(Cl)c4)c3s2)C1
COc1cc(/C=C(\C#N)C(N)=O)cc(CSCc2ccccc2Cl)c1O
Cc1ccc(C2=NN(C3=NC(c4ccccc4)CS3)C(c3ccc4ccccc4c3)C2)cc1
CN(C)CCCNC(=O)/C=C/C(=O)Cc1cc2c(Nc3cccc(Br)c3)ncnc2cn1
Oc1c(Cl)cc(Cl)cc1CN(Cc1ccc(F)cc1)C(=S)Nc1ccccc1
NC(=S)N1N=C(c2ccccc2)CC1c1ccc2ccccc2c1
C=CC(=O)N1CCc2c(sc3ncnc(Nc4ccc(CC)cc4)c23)C1
O=C(CCC=NCC1COC1)Nc1cc2c(Nc3ccc(F)c(Cl)c3)ncnc2s1
CN1C[C@@H]2C[C@H]1CN2c1cc(F)c(-c2ccnc3c(-c4cccc5[nH]ncc45)c(-c4ccncc4)nn23)c(F)c1
COc1cc2ncc(C#N)c(Nc3ccc(C)c(Cl)c3)c2cc1OC
CN(C)CCCOC(=O)/C=C/C(=O)Nc1ccc2ncnc(Nc3cccc(Br)c3)c2c1
Oc1csc(N2N=C(c3ccccc3)CC2c2ccc3ccccc3c2)n1
NCCc1cn(Cc2ccc(-c3ccccc3)cc2)c2ccc(OCCc3ccc(O)cc3)cc12
CCOc1cc2ncc(C#N)c(Nc3ccc(O[C@H]4CCc5ccccc54)c(Cl)c3)c2cc1NC(=O)/C=C/CN(C)C
C#Cc1cccc(NC(=O)c2cc(NC(=O)CCCCCC(O)=NO)c(OC)cc2O)c1
Cc1ccc(C2=NN(C(N)=S)C(c3ccccc3F)C2)cc1C
COc1cc(/C=C(\C#N)S(=O)(=O)/C(C#N)=C/c2cc(O)c(O)c(OC)c2)cc(O)c1O
O=C(O)/C=C/C(=O)Cc1ccc2ncnc(Nc3cccc(Br)c3)c2c1
CCN(CC)CCOc1ccc(/C(=C(/Cl)c2ccccc2)c2ccccc2)cc1
Cc1cccc(C)c1NC(=O)/C(C#N)=C/c1ccc(O)c(O)c1
NC(=O)Nc1ccc2ncnc(Nc3cccc(O)c3)c2c1
Nc1ccc2ncnc(Nc3ccccc3Cl)c2c1
CCN(CC)CCOc1cc2c(Nc3ccc(Br)cc3F)ncnc2cc1OC
COC(=O)c1ccc(S(=O)(=O)Oc2ccc(/C=C/[N+](=O)[O-])cc2)cc1O
OS(O)(=CCNCc1ccc(-c2ccc3ncnc(Nc4ccc(OCc5cccc(F)c5)c(Cl)c4)c3c2)o1)=CC(F)(F)F
CSCc1cc(/C=C2\C(=O)Nc3ccccc32)cc(CSC)c1O
COc1cc2c(Nc3ccc(Br)cc3F)ncnc2cc1OC[C@@H]1CCCN(C)C1
Cc1ncnc(Nc2ccc(OCc3cccc(F)c3)c(Cl)c2)c1C#C/C=N/OCCN1CCOCC1
O=C(O)Cc1cc(NCc2cc(O)ccc2O)ccc1O
COc1cc2ncnc(Nc3ccc(F)c(Cl)c3)c2cc1CN(C)[C@H](C)C(N)=O
O=C(Cc1ccccc1)Nn1c(CC2CCCCC2)nc2c(-c3ccc(Cl)cc3)[nH]nc2c1=O
Nc1ccc2sc3c(Nc4cccc(Br)c4)ncnc3c2c1
CCOC(=O)C(C#N)C=Nc1ccc2ncnc(Nc3ccccc3Cl)c2c1
CCCCOC(=O)Nc1ccc(Nc2ncnc3cc(OC)c(OC)cc23)cc1C
O=C(O[C@H]1CN[C@H](C#Cc2cc3ncnc(Nc4ccc5c(cnn5Cc5cc(F)ccc5F)c4)c3s2)C1)N1CCOCC1
O=C(Nc1cc2c(Nc3ccc(F)c(Cl)c3)ncnc2cc1O[C@H]1CCOC1)N1CCC(N2CCCC2)CC1
COc1cc2c(Oc3ccc(C4C=NC(=Nc5ccc(F)cc5)N(C)C4=O)cc3F)ccnc2cc1OCCCN1CCOCC1
O=C(/C=C/CN1CCC(F)CC1)Nc1cc2c(Nc3ccc(F)c(Cl)c3)ncnc2s1
OC[C@@H](Nc1ncnc2oc(-c3ccccc3)c(Cl)c12)c1ccccc1
CC(C)(C)NC(=O)c1ccc(S(=O)(=O)Oc2ccc(/C=C/[N+](=O)[O-])cc2)cc1
COCCNC(=O)Nc1cc2c(Nc3ccc(F)c(Cl)c3)ncnc2cc1O[C@H]1CCOC1
C=S(O)(O)=CCNc1nc(-c2ccc3ncnc(Nc4ccc5c(cnn5Cc5ccccc5)c4)c3c2)cs1
OCCN(CCO)CCNc1cc2c(Nc3cccc(Br)c3)ncnc2cn1
C=S(O)(O)=CCNCc1ccc(-c2ccc3ncnc(Nc4ccc(OCc5ccccc5)c(Br)c4)c3c2)o1
COc1ccccc1Cc1nc2ccc(-c3nn([C@H]4CC[C@H](N5CCN(C(C)=O)CC5)CC4)c4ncnc(N)c34)cc2[nH]1
CNc1ccc2sc3c(Nc4cccc(Br)c4)ncnc3c2c1
NC(=S)N1N=C(c2ccc(Br)c(Br)c2)CC1c1ccc(Cl)cc1
COc1cccc(Nc2[nH]cnc3nc(C)c(C)c2-3)c1
C=S(O)(O)=CCNCc1nc(-c2ccc3ncnc(Nc4ccc(OCc5ccccc5)cc4)c3c2)cs1
CCc1ccccc1NC(=O)N1C[C@@H](C)Oc2cc(-c3ccc(C4CCC(CC(=O)O)CC4)cc3)ccc21
CCOc1cc2ncc(C#N)c(Nc3ccc(OCc4cc(F)cc(F)c4)c(Cl)c3)c2cc1NC(=O)/C=C/CN(C)C
COC(=O)Cc1cc(NCc2cc(O)ccc2O)ccc1O
Nc1nc(Nc2cccc(Br)c2)c2cc(CCc3cccc4ccccc34)[nH]c2n1
C=CC(=O)Nc1ccc(C(=O)Nc2cccc(C(=O)N(CC)CC)c2)c(O)c1
COc1ccc(C2CC(c3ccc(Cl)c(Cl)c3)=NN2C(N)=S)cc1
Cc1cc(C)c(O)c(CN(Cc2ccc(O)cc2)C(=O)Nc2ccccc2)c1
CN(C)C[C@@H]1CCn2cc(c3ccccc32)C2=C(C(=O)NC2=O)c2cn(c3ccccc23)CCO1
Nc1nc(Nc2ccc(Cl)cc2F)c2cc(CCc3ccccc3)[nH]c2n1
O=C(NCCN1CCOCC1)Nc1cc2c(Nc3ccc(F)c(Cl)c3)ncnc2cc1O[C@H]1CCOC1
COc1ccc2c(c1)CNc1c(Nc3ccc(Cl)cc3)ncnc1O2
COc1cc2c(cc1OC)Oc1ncnc(Nc3ccc(F)cc3Cl)c1NC2
CO[C@H]1[C@@H]([N+](C)(C)C)C[C@@H]2O[C@@]1(C)n1c3ccccc3c3c4c(c5c6ccccc6n2c5c31)C(=O)NC4
C#Cc1cccc(-n2ccc3cc(OC)cc(O)c3c2=O)c1
Cc1cccc(CN(Cc2ccc(O)cc2)C(=S)Nc2ccccc2)c1O
CS(=O)(=O)N1CCC[C@@H]1C#Cc1cc2ncnc(Nc3ccc(OCc4cccc(F)c4)c(Cl)c3)c2s1
COc1cc(N2CCN(C)CC2)ccc1Nc1ncc(Cl)c(Oc2cccc(NC(=O)CCN3CCN(C)CC3)c2)n1
CCCCCCCCCCCCCCCCCCCCOC(=O)COc1cc(O)c2c(=O)cc(-c3ccccc3)oc2c1
COc1ccc(C2=C(c3ccc(OC)cc3)C(=O)NC2=O)cc1
CNC/C=C/C(=O)Nc1cc2c(Nc3ccc(F)c(Cl)c3)c(C#N)cnc2cc1OCCF
C=S(O)(O)=CCNCCCCOc1ccc2ncnc(Nc3ccc(S(=O)(=O)c4ccccc4)cc3)c2c1
O=C(Cc1ccc(F)cc1)NS(=O)(=O)c1ccc(Br)cc1
CN(C)C/C=C/C(=O)Nc1ccc(-c2cncc(C#N)c2Nc2ccc(OCc3cccc(F)c3)c(Cl)c2)cc1
CC1(C)CC(C(=O)Nc2ccc3ncnc(Nc4ccc(F)c(Cl)c4)c3c2)CC(C)(C)N1O
COc1cc2ncnc(Nc3nnc4ccccc4n3)c2cc1OC
COc1cc(NC(=O)/C=C/CN2CCOCC2)cc2c(Nc3cccc(Br)c3)c(C#N)cnc12
COc1cc2ncnc(Nc3cccc(Cl)c3F)c2cc1CN1C[C@H](OC)C[C@@H]1C(N)=O
COc1cc(/C=C2\CCC/C(=C\c3cccc(Cl)c3)C2=O)cc(OC)c1
O=C(O)c1ccc2c(c1)CNc1c(Nc3ccc(F)c(Cl)c3)ncnc1O2
CCN(CC)C/C=C/C(=O)Nc1cc2c(Nc3ccc(F)c(Cl)c3)ncnc2s1
COc1cc2c(cc1OC)Oc1ncnc(Nc3cccc(C)c3)c1NC2
CCN(CC)CCn1cc(C(=O)NC)c2ccccc21
C[C@@H](Nc1ncnc2[nH]c(-c3ccc(O)cc3)cc12)c1cccc(F)c1
COCC(=O)NC/C=C/c1ccc2ncnc(Nc3ccc(Oc4ccc(C)nc4)c(C)c3)c2c1
CC(C)NC(=O)c1ccc(S(=O)(=O)Oc2ccc(/C=C/[N+](=O)[O-])cc2)cc1
CCOC(=O)C(C#N)C=Nc1ccc2ncnc(Nc3ccc(Cl)cc3)c2c1
CCOC(=O)/C=C/C(=O)Cc1cc2c(Nc3cccc(Br)c3)ncnc2cn1
COc1cc2ncnc(C#C[C@](C)(O)Cc3ccccc3)c2cc1OC
COc1cc2ncc(C#N)c(Nc3ccc(NCNc4ccccc4)c(Cl)c3)c2cc1NC(=O)/C=C/CN(C)C
N#C/C(=C/c1ccc(O)c(O)c1)C(=O)NC1CCCCC1
CCOC(=O)C1C(=N)N(c2cccnc2)C2=CC(C)(C)CC(=O)C2C1c1c(C)nn(-c2ccc(C)cc2)c1Cl
COc1cc(/C=C(\C#N)C(N)=O)cc(CSc2nc3ccccc3o2)c1O
Clc1ccc(CNc2ccc3ncnc(Nc4cccc(Br)c4)c3c2)cc1
C[C@H](Nc1ncnc2cc3oc(=O)n(CCCN4CCOCC4)c3cc12)c1ccccc1
Cc1ncnc(Nc2ccc(OCc3cccc(F)c3)c(Cl)c2)c1/C=N/OCCCN1CCOCC1
C/C=C\C(=O)Nc1ccc2ncnc(Nc3cccc(Br)c3)c2c1
C[C@@H](Nc1ncnc2[nH]c(-c3ccc(O)cc3)cc12)c1ccccc1F
CCOc1cc2ncnc(NC3=CC(=O)C(OCc4cccs4)=CC3=O)c2cc1NC(=O)CC=CN(C)C
Cc1cccc(Nc2ncnc3c2sc2ccc(N)cc23)c1
CC(C)O/N=C/c1c(N)ncnc1Nc1ccc2c(cnn2Cc2cccc(F)c2)c1
CC#CC(=O)Nc1cnc2ncc(C#N)c(Nc3cccc(Br)c3)c2c1
Nc1cc2ncnc(Nc3cccc(Br)c3)c2cc1N
CCOc1cc2ncc(C#N)c(Nc3ccc(F)c(Cl)c3)c2cc1NC(=O)/C=C/CN(C)Cc1ccc(F)cc1
O=C(OCc1ccccc1)c1cc(NCc2cc(O)ccc2O)ccc1O
C#Cc1cccc(NC(=O)c2cc(NC(=O)CCCCCC(=O)NO)ccc2OC)c1
CC(=O)OCN(C)/N=N/c1ccc2ncnc(Nc3cccc(Cl)c3)c2c1
Nc1ccc(Nc2ncnc3cc(N)ncc23)cc1
COc1cc(Nc2ncnc3cc(OC)c(OC)cc23)cc(OC)c1
COc1cc(N2CCN(C)CC2)ccc1Nc1ncc(Cl)c(Oc2cccc(COc3no[n+](O)c3S(=O)(=O)c3ccccc3)c2)n1
O=C(/C=C/Cn1cccn1)Nc1ccc2ncnc(Nc3cccc(Br)c3)c2c1
C=NNNc1ccc2ncnc(N(C)c3ccccc3)c2c1
O=C(Nc1cccc([N+](=O)[O-])c1)Nc1ncnc2nn3ccccc3c12
c1ccc(Cc2nc3cc(Nc4ncnc5nn6ccccc6c45)ccc3[nH]2)cc1
CN(C)CCC(=O)Nc1cccc(-c2c(-c3ccccc3)oc3ncnc(N[C@H](CO)c4ccccc4)c23)c1
N#C/C(=C\c1ccc(O)c(O)c1)C(=O)NC1CCCC[C@@H]1NC(=O)/C(C#N)=C/c1ccc(O)c(O)c1
Cc1ccc(C2=NN(c3nc(-c4ccccc4)cs3)C(c3ccc(Br)cc3)C2)cc1C
COC(=O)CN(C)[C@H]1C[C@@H]2O[C@](C)([C@H]1OC)n1c3ccccc3c3c4c(c5c6ccccc6n2c5c31)C(=O)NC4
CCCCc1nc2c(-c3ccc(Cl)cc3)[nH]nc2c(=O)n1NC(=O)c1ccccc1
COc1ccc(N(CC/N=N/Nc2ccc3ncnc(Nc4cccc(Cl)c4)c3c2)CC(C)Cl)cc1
COc1cc(C2=C(c3ccccc3)C(=O)NC2=O)cc(OC)c1OC
Fc1cccc(COc2ccc(Nc3ncnn4ccc(COC[C@@H]5CNCCO5)c34)cc2Cl)c1
CN(CC(=O)O)Cc1c[nH]c2cc3ncnc(Nc4cccc(Br)c4)c3cc12
N#C/C(=C\c1ccc(O)c(O)c1)C(=O)NCCCc1ccccc1
Nc1cc2ncnc(Nc3ccccc3N)c2cn1
COC(=O)c1ccc(C(=O)N(C)[C@H]2C[C@@H]3O[C@](C)([C@H]2OC)n2c4ccccc4c4c5c(c6c7ccccc7n3c6c42)C(=O)NC5)cc1
CCOc1cc(/C=C(\C#N)C(N)=O)cc(CSc2cccc(OC)c2)c1O
CN(C)C/C=C/C(=O)Nc1ccc2ncnc(Nc3cccc(I)c3)c2c1
COc1cc2ncnc(Nc3ccc(F)c(Cl)c3)c2cc1OC1CCN(C)CC1
Cc1ccc2[nH]c(SSc3[nH]c4ccc(C)cc4c3CCC(=O)O)c(CCC(=O)O)c2c1
Oc1csc(N2N=C(c3ccc(Br)cc3)CC2c2ccc(Br)cc2)n1
COc1cc2ncc(C#N)c(Nc3cccc(Br)c3)c2cc1NC(=O)/C=C/CN1CCOCC1
O=C(/C=C/C(=O)NCCCn1ccnc1)Cc1cc2c(Nc3cccc(Br)c3)ncnc2cn1
NC(=Nc1ccccc1)SCCCN1C(=O)C2=C(C1=O)n1ccc3cccc(c31)C1Cc3ccccc3N21
ON=C(O)c1ccc(-c2ccc3ncnc(Nc4ccc(OCc5cccc(F)c5)c(Cl)c4)c3c2)o1
C#Cc1cccc(Nc2ncnc3cc4c(cc23)N(C(=O)CC=CN2CCCC2)CCO4)c1
CCN(CC)CCNC(=O)c1cc(C)c(/C=C2\C(=O)Nc3ncnc(Nc4ccc(F)c(Cl)c4)c32)[nH]1
COc1cccc(/C=C/C(=O)Nc2ccc3ncnc(Nc4cccc(Cl)c4)c3c2)c1
Cc1cccc(Nc2ncnc3ccc(NC(=O)N(C)CCCl)cc23)c1
COc1ccc2c(c1)CNc1c(Nc3ccc(F)c(Cl)c3)ncnc1O2
COc1cc2c(N(C)c3ccc(-c4nc5ccccc5s4)c(OC)c3)ncnc2cc1OCCCN1CCN(C)CC1
O=C(O[C@H]1CN[C@H](C#Cc2cc3ncnc(Nc4ccc5c(Oc6ccccn6)cccc5c4)c3s2)C1)N1CCOCC1
CCOc1cc2ncc(C#N)c(Nc3ccc(NCc4cccc5ccccc45)c(Cl)c3)c2cc1NC(=O)/C=C/CN(C)C
N#CC(C#N)=C(C#N)c1ccc(O)c(O)c1
CO/N=C/c1c(N)ncnc1Nc1ccc2c(ccn2Cc2cccc(F)c2)c1
O=[N+]([O-])c1cccc(Oc2cc(Nc3ccc(OCc4cccc(F)c4)c(Cl)c3)ncn2)c1
Cc1cc(C(=O)NCCN2CCOCC2)[nH]c1/C=C1\C(=O)Nc2ncnc(Nc3ccc(F)c(Cl)c3)c21
O=C(NCc1ccccc1)c1cc2cc(O)c(O)cc2cn1
N#C/C(=C\c1ccc(O)c(O)c1)C(=O)NCCCCCCNC(=O)/C(C#N)=C/c1ccc(O)c(O)c1
O=C(NCc1ccccc1)C(Cc1c[nH]c2ccccc12)NC(=O)C(F)(F)F
O=C(Nc1cc2c(Nc3ccc(F)c(Cl)c3)ncnc2cc1O[C@H]1CCOC1)N1CCC(F)(F)CC1
Clc1ccc(CNc2ncnc3ccccc23)cc1
O=C(Nc1ccccc1)N(Cc1ccc(O)cc1)Cc1cc(Br)cc(Br)c1O
CNc1cc2c(Nc3cccc(C)c3)ncnc2cn1
C=CC(=O)N1CCc2c(sc3ncnc(N[C@@H](CO)c4ccccc4)c23)C1
C=S(O)(O)=CCNCc1ccc(-c2cc3c(Nc4ccc(OCc5cccc(F)c5)c(Cl)c4)ncnc3s2)o1
COc1ccc(C2=NN(c3nc(-c4ccc(Cl)cc4)cs3)C(c3ccc(C)cc3)C2)cc1
COc1cc(/C=C2\CCC/C(=C\c3ccccc3Cl)C2=O)cc(OC)c1
CCOc1cc(N)c(C(=O)Nc2ccc(OCc3ccccn3)c(Cl)c2)cc1NC(=O)/C=C/CN(C)C
COc1cc(/C=C(\C#N)C(N)=O)cc(CSc2ccc(C)cc2)c1O
O=C(/C=C/CN1CC(O)C1)Nc1cc2c(Nc3ccc(F)c(Cl)c3)ncnc2s1
C=C=CC(=O)Nc1ccc2ncnc(Nc3cccc(Br)c3)c2c1
O=C(/C=C/c1ccc(Cl)cc1)Nc1ccc2ncnc(Nc3cccc(Br)c3)c2c1
OC[C@@H](Nc1ncnc2oc(-c3ccccc3)c(-c3ccc4c(c3)OCO4)c12)c1ccccc1
O=S1CCN(Cc2ccc(-c3ccc4ncnc(Nc5ccc(OCc6ccccc6)c(F)c5)c4c3)o2)CC1
COc1ccc(/N=C/c2c(N)ncnc2Nc2ccc3c(cnn3Cc3cccc(F)c3)c2)cc1
C=CC(=O)Nc1ccc(O)c(C(=O)Nc2cccc(Br)c2)c1
C#Cc1cccc(Nc2ncnc3ccc(S(=O)(=O)n4ccc(/C=C/C(=O)NO)c4)cc23)c1
O=C(O[C@H]1CN[C@H](C#Cc2cc3ncnc(Nc4ccc(Oc5ccccn5)c(Cl)c4)c3s2)C1)N1CCOCC1
COc1cc(/C=C(\C#N)C(N)=O)cc(CSc2ccccc2NC(C)=O)c1O
CNC(=O)c1cn(C)c2ccccc12
O=C1Nc2ncnc(Nc3ccc(F)c(Cl)c3)c2/C1=C/c1ccc(C(=O)NCCN2CCOCC2)[nH]1
COc1ccccc1Cc1nc2ccc(-c3nn([C@H]4CC[C@H](N5CCNCC5)CC4)c4ncnc(N)c34)cc2[nH]1
CN(/N=N/c1ccc2ncnc(Nc3cccc(Cl)c3)c2c1)C(=O)OCCCl
CCOC(=O)C(C#N)C=Nc1ccc2ncnc(Nc3ccc(O)cc3)c2c1
C#Cc1cccc(Nc2ncnc3cc4c(cc23)N(C(=O)CC=CN2CCCCC2C)CCO4)c1
CN(C)CCCN(C)C/C=C/C(=O)Nc1cc2c(Nc3ccc(F)c(Cl)c3)ncnc2s1
O=[N+]([O-])c1ccc2ncnc(Nc3ccccc3)c2c1
N#C/C(=C\c1cc(O)c(O)c(CSc2nc3ccccc3s2)c1)C(N)=O
O=C1NC(=O)C(c2c[nH]c3ccccc23)=C1c1ccc(Cl)cc1
OCCn1ccc2ncnc(Nc3ccc(Oc4cccc5n[nH]cc45)c(Cl)c3)c21
Fc1ccccc1-c1nnc(SCc2ccccc2)o1
COc1cc2ncnc(N[C@@H](C)c3ccc(F)cc3)c2cc1OCCCCCCC(O)=NO
CN(C)CCCN=CCCC(=O)Nc1cc2c(Nc3ccc(F)c(Cl)c3)ncnc2s1
CSCCCNc1ccc2ncnc(Nc3cccc(Cl)c3)c2c1
COc1cc2ncc(C(=O)O)c(Nc3cccc(Br)c3)c2cc1OC
COc1cc(/C=C2\CCCC(C=C3CCCCC3)C2=O)cc(OC)c1
COc1ccc(C2=NN(c3nc(O)cs3)C(c3ccc4ccccc4c3)C2)cc1
COC(=O)CC(=O)Nc1cc2c(Nc3ccc(F)c(Cl)c3)ncnc2s1
ON=C(O)CCCCCCOc1ccc2ncnc(Nc3ccc(F)c(Cl)c3)c2c1
COc1cc2ncnc(Nc3ccc(F)c(Cl)c3)c2cc1SCCCCCCC(O)=NO
CCCCCCCCCCCCCCOC(=O)COc1cc(O)c2c(=O)cc(-c3ccccc3)oc2c1
COc1cc2ncnc(Nc3cccc(Cl)c3F)c2cc1CN(C(C)C)[C@@H](C)C(N)=O
CCOc1cc2ncnc(NC3=CC(=O)C(OC(CF)CF)=CC3=O)c2cc1NC(=O)CC=CN(C)C
NC(=S)N1N=C(c2ccc(Cl)c(Cl)c2)CC1c1ccc(Cl)cc1
CCOc1cc2ncc(C#N)c(Nc3ccc(OCc4nc5ccccc5s4)c(Cl)c3)c2cc1NC(=O)/C=C/CN(C)C
COc1cc2ncnc(Nc3ccccc3C(F)(F)F)c2cc1OC
O=S1CCN(Cc2ccc(-c3ccc4ncnc(Nc5ccc(OCc6cccc(F)c6)c(Cl)c5)c4c3)o2)CC1
CCOc1cc2ncnc(NC3=CC(=O)C(OCc4cccc(C)c4)=CC3=O)c2cc1NC(=O)CC=CN(C)C
COc1cc2ncc(C#N)c(N[C@@H]3C[C@H]3c3ccc(Oc4ccccc4)cc3)c2cc1OC
CC[N+](C)(C)[C@H]1C[C@@H]2O[C@](C)([C@H]1OC)n1c3ccccc3c3c4c(c5c6ccccc6n2c5c31)C(=O)NC4
O=C1Nc2ccccc2/C1=C/c1cnc[nH]1
C=CC(=O)Nc1ccc2c(Nc3cccc(C)c3)ncnc2c1
C#Cc1cccc(Nc2ncnc3cc4c(cc23)N(C(=O)CC=CN(CC)CC)CCO4)c1
Cc1c(C(=O)NCCN2CCOCC2)[nH]c2cnnc(Nc3ccc(OCc4ccccn4)c(Cl)c3)c12
COc1ccc(Nc2ncnc3cccc(OC4CCN(C)CC4)c23)cc1Cl
C=CC(=O)Nc1cccc(Oc2nc(Nc3ccc(N4CCN(CC(=O)NCCOc5no[n+]([O-])c5S(=O)(=O)c5ccccc5)CC4)cc3OC)ncc2Cl)c1
COc1cc(N2CCC(O)CC2)ccc1Nc1ncc(Cl)c(Oc2cccc(COc3no[n+](O)c3S(=O)(=O)c3ccccc3)c2)n1
COCCOc1cc2ncc(C#N)c(Nc3cccc(Br)c3)c2cc1OCCOC
COC(=O)N1CCC[C@@H]1C#Cc1cc2ncnc(Nc3ccc(OCc4cccc(F)c4)c(Cl)c3)c2s1
Oc1csc(N/N=C/c2cc(Cl)ccc2O)n1
COc1cc2ncc(C#N)c(Nc3cccc(O)c3)c2cc1OC
O=C(O)c1ccc(S(=O)(=O)Oc2ccc(/C=C/[N+](=O)[O-])cc2)cc1O
COc1cc(/C=C(\C#N)C(N)=O)cc(CSc2cccc3ccccc23)c1O
COc1cc(N2CCN(C)CC2)ccc1Nc1ncc(Cl)c(Oc2cccc(NC(=O)CCN3CCN(CCOc4no[n+](O)c4S(=O)(=O)c4ccccc4)CC3)c2)n1
CCOc1ccc(C(=O)Nc2ccc(OCc3ccccn3)c(Cl)c2)cc1NC(=O)c1ccc(CN2CCN(C)CC2)cc1
COc1c(O)cc2occ(-c3ccc(O)cc3)c(=O)c2c1O
CC(C)(C)NC(=O)Nc1nc2nc(N)ncc2cc1-c1ccccc1
COc1cc2ncnc(Nc3ccc(NC(=O)OC(C)C)c(C)c3)c2cc1OC
CCOc1cc2ncc(C#N)c(Nc3ccc(OCc4ccccc4)c(Cl)c3)c2cc1NC(=O)/C=C/CN1CCC1
CN(C)Cc1cc(C(=O)N[C@@H]2CCc3ccc(Oc4ccnc5c4CCC(=O)N5)cc3C2)cc(C(F)(F)F)c1
CCN(CC)[C@@](C)(C#Cc1ncnc2cc(OC)c(OC)cc12)Cc1ccncc1
N#Cc1cnc2cc3c(cc2c1Nc1cccc(Br)c1)OCO3
COCOc1cc2ncc(C#N)c(Nc3cccc(Br)c3)c2cc1OCOC
COc1ccc(/C=C/C(=O)Nc2cccc(Oc3cc(Nc4ccc(OCc5cccc(F)c5)c(Cl)c4)ncn3)c2)cc1OC
OC[C@@H]1CCCN1Cc1ccc(Nc2nc3ncnc(Nc4ccc(F)c(Cl)c4)c3s2)cc1
C=S(O)(O)=CCNCc1cc(-c2cc3ncnc(Nc4ccc(OCc5cccc(F)c5)c(Cl)c4)c3s2)cs1
C[C@@H](COc1cccc2ncnc(Nc3ccc(OCc4ccccn4)c(Cl)c3)c12)N(C)C(=O)CO
CCOc1cc(N)c(C(=O)Nc2ccc(OCc3cccc(F)c3)c(Cl)c2)cc1NC(=O)CC=CN(C)C
CCC(C)=CCC(=O)C(=O)/C=C/C=C/C=C/C=C/C=C/C=C/[C@@H]1C[C@@H](O)[C@H](C(=O)O)O1
CCN(CC)C/C=C/C(=O)Nc1cc2c(Nc3ccc(F)c(Cl)c3)c(C#N)cnc2cc1OC
COc1ccc(N(CC=NNNc2ccc3ncnc(Nc4cccc(Cl)c4)c3c2)CCCl)cc1
N#CC(C#N)=C(C#N)c1cc(O)cc(O)c1
CCOc1ccccc1NC(=O)/C=C/c1ccccc1
O=C(Oc1cccc2ccccc12)c1cc(NCc2cc(O)ccc2O)ccc1O
COc1ccc(C2=NN(c3nc(O)cs3)C(c3ccc(F)cc3)C2)cc1
CCOc1cc2ncc(C#N)c(Nc3ccc(OCc4ccccc4)c(C#N)c3)c2cc1NC(=O)/C=C/CN(C)C
COc1ccc(C2=NN(c3nc(-c4ccc(Cl)cc4)cs3)C(c3ccc(OC)cc3)C2)cc1
CC(NC(=O)C(C)NC(=O)c1ccc(S(=O)(=O)Oc2ccc(/C=C/[N+](=O)[O-])cc2)cc1)C(=O)O
COc1cc2ncnc(Nc3cccc(Cl)c3F)c2cc1CN(C)[C@H](C)C(N)=O
Brc1cccc(Nc2ncnc3c2sc2ccccc23)c1
c1ccc(CCNc2ccnc3oc4ccccc4c23)cc1
COc1cc(OC2CCOCC2)c2c(Nc3ccc(F)c(Cl)c3)ncnc2c1
CCOc1cc2ncnc(NC3=CC(=O)C(OCc4cccc(OC)c4)=CC3=O)c2cc1NC(=O)/C=C/CN(C)C
CCOc1cc2ncc(C#N)c(Nc3ccc(OCc4ccccc4)cc3)c2cc1NC(=O)/C=C/CN(C)C
C=CC(=O)Nc1cc2c(Nc3cccc(Br)c3)ncnc2cc1N1CCN(C)CC1
COc1cc(/C=C(\C#N)C(=O)c2ccc(O)c(O)c2)cc(CSCc2ccccc2)c1O
COc1cc(/C=C2\CCC/C(=C\c3ccc(O)c(O)c3)C2=O)cc(OC)c1
CN(C)CCCC(=O)Nc1cccc(-c2c(-c3ccccc3)oc3ncnc(N[C@H](CO)c4ccccc4)c23)c1
COc1ccc(C(=O)N(C)[C@H]2C[C@@H]3O[C@](C)([C@H]2OC)n2c4ccccc4c4c5c(c6c7ccccc7n3c6c42)C(=O)NC5)cc1
Cc1ncc([N+](=O)[O-])n1CCOC(=O)/C=C/c1ccc(Br)cc1
CC(C)(C)OC(=O)c1cc(NCc2cc(O)ccc2O)ccc1O
Fc1ccc(Nc2ncnc3sc4c(c23)CCC4)cc1F
CN(C)/N=C/c1c(N)ncnc1Nc1ccc2c(cnn2Cc2cccc(F)c2)c1
C=CC(=O)Nc1cccc(Nc2ncc(Cl)c(-c3c[nH]c4ccccc34)n2)c1
O=C(OCC1CCCCC1)c1cc(NCc2cc(O)ccc2O)ccc1O
CSC1CCN(C/C=C/C(=O)Nc2cc3c(Nc4ccc(F)c(Cl)c4)ncnc3s2)CC1
N#C/C(=C\c1ccc(O)c(O)c1)C(=O)Nc1ccccc1
N#Cc1cnc2c(Br)cc(NCc3cnc[nH]3)cc2c1Nc1ccc(F)c(Cl)c1
COc1cc(/C=C2\CCC/C(=C\c3ccccc3Br)C2=O)cc(OC)c1
COc1cc(O)c2c(O)c(-c3cccc(Cl)c3)cnc2c1
CCN(CC)CCNC(=O)c1c(C)[nH]c(/C=C2\C(=O)Nc3ccc(Cl)cc32)c1C
N#C/C(=C\c1ccc(O)c(O)c1)C(=O)NCCCCCNC(=O)/C(C#N)=C/c1ccc(O)c(O)c1
O=C(O[C@H]1CN[C@H](C#Cc2cc3ncnc(Nc4ccc(Sc5cccc(F)c5)c(Cl)c4)c3s2)C1)N1CCOCC1
CO/N=C/c1c(N)ncnc1NCc1ccc(F)c(Cl)c1
CCOc1cc2ncc(C#N)c(Nc3ccc(OCc4ccccc4OC)c(Cl)c3)c2cc1NC(=O)/C=C/CN(C)C
C#Cc1cccc(Nc2ncnc3cc(OC)c(OCCCCC(O)=NO)cc23)c1
CCOc1cc2ncc(C#N)c(Nc3ccc(OCc4cccc5ccccc45)c(Cl)c3)c2cc1NC(=O)/C=C/CN(C)C
C#Cc1cccc(Nc2ncnc3ccc(N=CC(C(=O)OCC)C(=O)OCC)cc23)c1
O=C(OC/C=C/c1ccccc1)c1cc(NCc2cc(O)ccc2O)ccc1O
COc1cc2ncnc(Oc3cccc(Br)c3)c2cc1OC
CCN(CC)CCn1c2ccc(OC)cc2c2c(Nc3cccc(Br)c3)ncnc21
CCOc1cc2ncc(C#N)c(Nc3ccc(OCc4ccccc4)c(Cl)c3)c2cc1NC(=O)/C=C/Cc1cnc[nH]1
CN(C)CCCNC(=O)/C=C/C(=O)N(C)c1cc2c(Nc3cccc(Br)c3)ncnc2cn1
C#Cc1cccc(Nc2ncnc3cc(OCCCCCCC(O)=NO)c(OC)cc23)c1
Cc1cc(C)c(/C=C2\C(=O)Nc3ncnc(Nc4ccc(F)c(Cl)c4)c32)[nH]1
CC(C)CO/N=C/c1c(N)ncnc1Nc1ccc2c(cnn2Cc2cccc(F)c2)c1
COc1ccc(C2CC(c3ccc(Br)cc3)=NN2c2nc(O)cs2)cc1
C=CS(=O)(O)=Nc1ccc2ncnc(Nc3cccc(Br)c3)c2c1
CC(C)CCCC(C)CCOC(=O)c1cc(NCc2cc(O)ccc2O)ccc1O
COc1cc2ncnc(Nc3ccc(F)c(Cl)c3)c2cc1CN(C)[C@@H](C)C(N)=O
COc1cc(/C=C/[N+](=O)[O-])ccc1OS(=O)(=O)c1ccc(C(=O)OCC2OC(n3cnc4c(N)ncnc43)C(O)C2O)cc1
Fc1cccc(Cn2ncc3cc(Nc4ncnn5ccc(COC[C@@H]6COCCN6)c45)ccc32)c1
COc1cc(C2=C(c3cc[nH]c3)C(=O)NC2=O)cc(OC)c1OC
COc1cc2ncnc(NCc3ccccc3)c2cc1OCCCCCCC(O)=NO
Cc1cc(C(=O)N2CCOCC2)[nH]c1/C=C1\C(=O)Nc2ncnc(Nc3ccc4c(ccn4Cc4ccccc4)c3)c21
N#C/C(=C\c1cc(O)c(O)c(Br)c1)C(=O)NCCCNC(=O)/C(C#N)=C/c1cc(O)c(O)c(Br)c1
O=C(CO)N1CCC[C@H]1COc1cccc2ncnc(Nc3ccc(OCc4ccccn4)c(Cl)c3)c12
O=C(O[C@H]1CN[C@H](C#Cc2cc3ncnc(Nc4ccc(OCc5ccccn5)c(Cl)c4)c3s2)C1)N1CCOCC1
COc1cc2c(Nc3ccc(Cl)cc3F)ncnc2cc1OC[C@@H]1CCCN(C)C1
N#CC(C#N)C1=c2cc(O)c(O)cc2=CC1
Fc1cccc(COc2ccc(Nc3cc(-c4ccccc4)ncn3)cc2Cl)c1
COc1cc(C)c(NC(=O)CN(C)C)cc1Nc1nc(Nc2cccc(F)c2C(N)=O)c2ccnc-2[nH]1
C=CC(=O)Nc1ccc(C(=O)Nc2cccc(Br)c2)c(O)c1
CCOc1cc2ncc(C#N)c(Nc3ccc(O[C@@H]4CCc5ccccc54)c(Cl)c3)c2cc1NC(=O)/C=C/CN(C)C
C=S(O)(O)=CCN(CCC)Cc1ccc(-c2ccc3ncnc(Nc4ccc(OCc5cccc(F)c5)c(Cl)c4)c3c2)o1
CCOc1cc2ncnc(NC3=CC(=O)C(OC)=CC3=O)c2cc1NC(=O)/C=C/CN(C)C
Cc1ccc(C2=NN(C(N)=S)C(c3ccccc3Br)C2)cc1C
Cc1ccc(C2=NN(c3nc(O)cs3)C(c3ccc4ccccc4c3)C2)cc1C
O=C(Cc1ccc(F)cc1)NS(=O)(=O)c1ccc(Cl)cc1
CCOc1cc2ncc(C#N)c(Nc3ccc(OCc4ccc(F)cc4F)c(Cl)c3)c2cc1NC(=O)/C=C/CN(C)C
Nc1ccc(-c2cc(=O)c3cc(N)ccc3o2)cc1
C#Cc1cccc(NC(=O)c2cc(NC(=O)CCCCCCC(O)=NO)ccc2O)c1
O=c1oc2cc3ncnc(Nc4ccc5n[nH]cc5c4)c3cc2n1CCCN1CCOCC1
Cc1[nH]c2ncnc(NCc3ccccc3)c2c1C
Cc1cc(C(=O)N2CC(C)NC(C)C2)[nH]c1/C=C1\C(=O)Nc2ncnc(Nc3ccc(F)c(Cl)c3)c21
N#C/C(=C\c1ccc(O)c(O)c1)C(=O)NCc1cccc(CNC(=O)/C(C#N)=C/c2ccc(O)c(O)c2)c1
COc1cc2ncc(C(=O)O)c(Nc3cccc(Cl)c3)c2cc1OC
CN1CCN(CC(=O)Nc2cc3c(Nc4ccc(F)c(Cl)c4)ncnc3s2)CC1
C#Cc1cccc(NC(=O)c2cc(OCCCCCCC(O)=NO)ccc2O)c1
COc1cc2ncnc(Nc3cccc(Cl)c3F)c2cc1CN(C)[C@@H](CO)C(N)=O
COc1cc2c(Oc3ccc(NS(=O)(=O)c4ccc(-c5cnn(C)c5)cc4)cc3F)ccnc2cc1OCCCN1CCN(C)CC1
Cc1[nH]c2ncnc(Nc3cccc(C(F)(F)F)c3)c2c1C
COc1cc2ncnc(Nc3cccc(Cl)c3F)c2cc1CN[C@H](C)C(N)=O
O=C(O)[C@@H]1O[C@H]1C(=O)Nc1ccc2ncnc(Nc3cccc(Br)c3)c2c1
C=CC(=O)N1CCN(c2ccc(Nc3ncc(Cl)c(Oc4cccc(COc5no[n+](O)c5S(=O)(=O)c5ccccc5)c4)n3)c(OC)c2)CC1
COc1ccccc1NC(=O)/C=C/c1ccccc1
C#Cc1cccc(Nc2ncnc3cc4c(cc23)N(C(=O)CC=CN2CCCCC2)CCO4)c1
CCN(CC)CCNC(=O)Nc1cc2c(Nc3ccc(F)c(Cl)c3)ncnc2cc1O[C@H]1CCOC1
COc1cc2ncnc(NC3CCc4ccccc43)c2cc1OC
O=C(Nc1ccc2ncnc(Nc3cccc(Cl)c3)c2c1)c1cccc2c1OCCO2
COc1cc2ncc(C#N)c(N[C@@H]3C[C@H]3c3ccc(Cl)cc3)c2cc1OC
O=C(/C=C/Cl)Nc1cc2c(Nc3cccc(Br)c3)ncnc2cn1
CN1CCN(C=CCC(=O)N2CCc3c(sc4ncnc(N[C@H](CO)c5ccccc5)c34)C2)CC1
N#C/C(=C\c1ccc(O)c(O)c1)C(=O)NCCCCNC(=O)/C(C#N)=C/c1ccc(O)c(O)c1
Brc1cccc(Nc2[nH]cnc3cc4nncc4cc23)c1
COc1cc2ncnc(Nc3ccc(OCc4cccc(F)c4)c(Cl)c3)c2cc1OCCCCCCC(O)=NO
CCOc1cc2ncc(C#N)c(Nc3ccc(OCc4cccs4)c(Cl)c3)c2cc1NC(=O)/C=C/CN(C)C
C#Cc1cccc(Nc2ncnc3c2/C(=C/c2[nH]c(C(=O)NCCN4CCOCC4)cc2C)C(=O)N3)c1
CN(C)c1cccc(CNc2ncnc3cc(N)ncc23)c1
O=C(O[C@@H]1CN[C@H](C#Cc2cc3ncnc(Nc4ccc(OCc5cccc(F)c5)c(Cl)c4)c3s2)C1)N1CCOCC1
C=C(CN1CCOCC1)C(=O)Nc1ccc2ncc(C#N)c(Nc3ccc(F)c(Cl)c3)c2c1
CNC(=O)O[C@H]1CN[C@H](C#Cc2cc3ncnc(Nc4ccc(OCc5cccc(F)c5)c(Cl)c4)c3s2)C1
CS(=O)(=O)CCNC(=O)Nc1cc2c(Nc3ccc(F)c(Cl)c3)ncnc2cc1O[C@H]1CCOC1
COc1cccc2ncnc(NCc3ccccc3)c12
