# Supplementary material for: MTMol-GPT: De novo multi-target molecular generation with transformer-based generative adversarial imitation learning
Source: PLoS Comput Biol. 2024 Jun 26;20(6):e1012229. doi: 10.1371/journal.pcbi.1012229 (PMC11233020; doi:10.1371/journal.pcbi.1012229)
Supplement: S1 Data — All datasets for each figure and table are structured in the supporting_data.zip file. (ZIP) [file pcbi.1012229.s002.zip › data/figS1-S11/S_figureS9-S11/gail_e395_6JXT_H_3G5D_H_sample1000_size25_affinity.csv]

index	smiles	affinity_6JXT_H-gail	affinity_3G5D_H-gail	All_DS
0	Cc1cccc(C)c1N(C)c1nc(Cl)nc2cc(Cl)c(Nc3cc(C(C)C)c[nH]3)cc12	-9.198	-9.333	-18.531
1	O=C(c1cc2ccccc2[nH]1)c1cc2cc(O)ccc2[nH]1	-8.927	-9.152	-18.079
2	Nc1cc(C(=O)Oc2cccc(O)c2)c(O)c(-c2ccncc2)c1	-8.539	-8.458	-16.997
3	CSc1nc(NCc2ccc(C)cc2)c2cnn(CC(Cl)c3ccccc3)c2n1	-9.012	-8.877	-17.889
4	NC(=S)N/N=C(/C=C/c1ccc(O)cc1)c1ccccc1	-7.323	-8.142	-15.465
5	Cc1ccc(C2=NN(C(N)=S)C(c3cccc4ccccc34)C2)cc1	-9.136	-8.984	-18.12
6	CN(C)CCN(C)Cc1c[nH]c2cc3ncnc(Nc4cccc(Br)c4)c3cc12	-8.694	-9.143	-17.837
7	CCOc1cc2ncc(C#N)c(Nc3ccc(Sc4nc(-c5ccccc5)cs4)c(Cl)c3)c2cc1NC(=O)/C=C/CN(C)C	-9.465	-8.319	-17.784
8	COc1ccc(C2CC(c3ccc(F)cc3)=NN2c2nc(O)cs2)cc1	-8.642	-8.714	-17.356
9	NC(=S)N/N=C(/C=C/c1ccc(F)cc1)c1ccccc1	-7.657	-7.656	-15.313
10	C[C@H](Nc1ncnc2[nH]c(-c3ccccc3)cc12)c1ccc(F)cc1	-9.151	-9.752	-18.903
11	CN(c1ccc(F)c(NC(=O)c2cccc(OC(C)(C)C#N)c2Cl)c1)c1ccc2nc(NC(=O)OCCCO)oc2c1	-9.936	-8.742	-18.678
12	C=CC(=O)Nc1cccc(Oc2nc(Nc3ccc(N4CCN(CC(=O)OCCCCCCOc5no[n+]([O-])c5S(=O)(=O)c5ccccc5)CC4)cc3OC)ncc2Cl)c1	-9.572	-8.245	-17.817
13	CN(C)CCCNC(=O)/C=C/C(=O)Nc1ccc2ncnc(Nc3ccc(F)c(Cl)c3)c2c1	-8.808	-8.452	-17.26
14	Cc1cccc(Nc2ncnc3ccc(NC(=O)NCCCl)cc23)c1	-8.93	-9	-17.93
15	CCOC(=O)CCCc1ccc(Nc2ncc(C#N)c(Sc3ccccc3F)n2)cc1	-7.903	-8.459	-16.362
16	CCCCC(=O)Nc1cccc(Nc2nccc(-c3cccnc3)n2)c1	-8.597	-8.424	-17.021
17	Brc1cccc(Nc2ncnc3cc4c(cc23)NCCO4)c1	-9.084	-9.291	-18.375
18	COC(=O)c1ccc(-c2c(C)cccc2C)cc1O	-7.683	-8.562	-16.245
19	COCCNc1cc2c(Nc3cccc(Cl)c3)ncnc2cn1	-7.822	-7.703	-15.525
20	Cc1cc(-n2ccc(Cl)c(-c3ccccc3)c2=O)ccc1OCCN1CCCCC1	-9.104	-8.549	-17.653
21	COc1cc2ncc(C(=O)NC3CC(C)(C)N(O)C(C)(C)C3)c(Nc3cccc(OCC(F)(F)F)c3)c2cc1OC	-8.793	-9.05	-17.843
22	O=S(=O)(CCO)c1cc2c(Nc3ccc(F)c(Cl)c3)ncnc2cc1Cl	-9.378	-8.625	-18.003
23	Cc1c[nH]c2ccc(Nc3ncnc4cc(-c5ccccc5)sc34)cc12	-9.164	-9.984	-19.148
24	CN(c1ccc(F)c(NC(=O)c2cccc(OC(C)(C)C#N)c2Cl)c1)c1ccc2nc(NC(=O)OCCN3CCCC3)sc2n1	-9.533	-9.004	-18.537
25	CC(C)COC(=O)Nc1ccc(-c2cnc3c(-c4cccc5ccccc45)cnn3c2N)cc1	-10.07	-10.08	-20.15
26	COc1ccc(Cl)c(Nc2ncnc3cccc(OC4CCN(C)CC4)c23)c1	-9.342	-9.569	-18.911
27	COc1ccc(Nc2ncnc3ccccc23)cc1OC	-7.582	-8.307	-15.889
28	Cc1ncc(C#N)c(Nc2ccc(OCc3ccccn3)c(Cl)c2)c1C#Cc1ccc(CN2CCOCC2)o1	-8.369	-8.701	-17.07
29	O=C(Nc1cc2c(Nc3ccc(F)c(Cl)c3)ncnc2cc1O[C@H]1CCOC1)N1CCN(CCO)CC1	-9.631	-8.794	-18.425
30	Nc1ncnc(Nc2ccc(F)c(Cl)c2)n1	-7.113	-7.314	-14.427
31	O=S(=O)(CCNCc1ccc(-c2ccc3ncnc(Nc4ccc(OCc5cccc(F)c5)c(OC(F)(F)F)c4)c3c2)o1)CC(F)(F)F	-9.09	-10.04	-19.13
32	COc1cccc(O)c1C1CCCC(=O)N1Cc1ccc(Br)cc1	-7.1	-7.724	-14.824
33	O=C(COc1c(F)c(F)c(F)c(F)c1F)Nc1ccnc(Br)c1	-8.685	-8.639	-17.324
34	COc1cnc(Cl)c(Nc2ncnc3cc(OCCCN4CCCC4)cc(OC4CCOCC4)c23)c1	-9.03	-8.767	-17.797
35	Cc1ncc([N+](=O)[O-])n1C/C(=N/NC(=O)c1ccc(O)cc1)c1ccc(F)cc1	-7.971	-9.737	-17.708
37	COc1cc2c(Nc3nc4ccc(C(=O)Nc5c(C)cc(C)cc5C)cc4s3)ncnc2cc1OCCCN1CCCC1	-10.22	-9.937	-20.157
38	Fc1ccc(Oc2nc3ncnc(Nc4ccc(Cl)cc4)c3s2)cc1	-8.745	-8.444	-17.189
39	c1cc(CNc2ncnc3ccccc23)c2[nH]ccc2c1	-8.732	-9.338	-18.07
40	Cc1ccc(C2=NN(C(N)=S)C(c3ccc(C(F)F)cc3)C2)cc1C	-8.567	-8.756	-17.323
41	CN1N=C(O)/C(=C/c2ccc(Cl)cc2)C1c1cccc(O)c1Cl	-6.895	-8.035	-14.93
42	C=CC(=O)Nc1cccc(Oc2nc(Nc3ccc(N4CCN(C)CC4)cc3OC(C)C)ncc2Cl)c1	-9.194	-8.893	-18.087
43	CCC[C@H](C)[C@H](NC(=O)[C@H](CCC(=O)O)NC(=O)[C@H](CCCC(=O)O)NC(=O)[C@H](Cc1ccc(OP(=O)(O)O)cc1)NC(C)=O)C(=O)N[C@@H](CCC(=O)O)C(=O)O	-9.194	-7.339	-16.533
44	CCN(CC)CCCNc1cc(-n2c(Nc3cc(NC(=O)c4cccc(C(F)(F)F)c4)ccc3C)nc3ccccc32)ncn1	-9.823	-9.722	-19.545
45	CN(C)c1cc2c(Nc3cccc(Br)c3)ncnc2cn1	-8.206	-8.259	-16.465
46	CCN(CC)CCC#CC(=O)Nc1ccc2ncnc(Nc3ccc(F)c(Cl)c3)c2c1	-8.724	-8.486	-17.21
47	c1ccc(CCCNc2ncnc3ccc(-c4ccc5c(c4)OCO5)cc23)cc1	-9.172	-9.873	-19.045
48	C#Cc1cccc(Nc2ccnc3cc(OC)c(OC)cc23)c1	-8.46	-9.238	-17.698
49	CC(C)(C)c1ccc(COC(=O)c2cc(Br)cc(NCc3cc(O)ccc3O)c2)cc1	-9.108	-9.747	-18.855
50	COc1cc(Nc2c(C#N)cnc3cc(-c4csc(N(C)C)n4)ccc23)c(Cl)cc1Cl	-8.933	-8.264	-17.197
51	CCN(CCO)CCCOc1ccc2c(Nc3ccc(F)c(Br)c3)ncnc2c1	-7.916	-8.479	-16.395
52	ClCCNc1ccc2ncnc(Nc3cccc(Br)c3)c2c1	-8.137	-7.86	-15.997
53	CC(C)COC(=O)Nc1ccc2c(c1)N=C(c1cc(O)cc(O)c1)c1ccccc1CO2	-8.626	-8.806	-17.432
54	Cc1cccc(NC(=O)Nc2ccc(-c3cncc4[nH]nc(N)c34)c3ccccc23)c1	-10.13	-9.633	-19.763
55	C=CC(=O)Nc1cc2c(Nc3cccc(Cl)c3)ncnc2cc1OCCCN1CCN(C)CC1	-9.091	-8.774	-17.865
56	C=CC(=O)Nc1ccc2ncnc(Nc3cccc(C(F)(F)F)c3)c2c1	-9.672	-9.196	-18.868
57	COc1cc2ncc(C#N)c(NC3C4CCC3CC4)c2cc1OCCCN1CCOCC1	-8.36	-8.413	-16.773
58	COc1ccc(C2=NN(c3nc(O)cs3)C(c3ccc(OC)cc3)C2)cc1	-8.478	-8.136	-16.614
59	N#C/C(=C\c1ccc(O)c(O)c1)C(=O)NCCCCCCCNC(=O)/C(C#N)=C/c1cc(O)c(O)c(O)c1	-8.403	-8.152	-16.555
60	N#C/C(=C\c1ccc(O)c(O)c1)C(=O)NCc1ccc(O)cc1	-8.101	-8.584	-16.685
61	Cc1ccccc1-c1cc2cnc(N)nc2nc1NC(=O)NC(C)(C)C	-8.449	-9.883	-18.332
62	CCN1CCN(Cc2ccc(NC(=O)c3ccc(C)c(NC(=O)c4cncc(-c5cccs5)c4)c3)cc2C)CC1	-10.41	-9.87	-20.28
63	Nc1ncnc(Nc2ccc(OCc3ccccc3)c(Cl)c2)c1-c1nc2ccccc2[nH]1	-9.795	-9.949	-19.744
64	COCCN1CCC(n2cc(-c3ccc(F)cc3)c3c(N)ncnc32)C1	-8.98	-8.669	-17.649
65	CO/N=C/c1c(N)ncnc1Nc1ccc2c(cnn2Cc2ccc(OC)c(OC)c2)c1	-8.299	-8.389	-16.688
66	N/C(=N\[N+](=O)[O-])N/N=C/c1ccc([N+](=O)[O-])cc1O	-8.315	-7.408	-15.723
67	O=C(NCc1ccc(F)cc1)c1cc(-c2ccncc2)c(-c2ccc(Cl)cc2Cl)nc1N1CCOCC1	-9.726	-9.307	-19.033
68	Nc1ncnc2occ(-c3ccc(NC(=O)Nc4cc(C(F)(F)F)cc(C(F)(F)F)c4)cc3)c12	-9.885	-9.303	-19.188
69	C=CC(=O)Nc1cccc(-n2c(=O)c(C)nc3cnc(Nc4ccc(N5CCN(C)CC5)cc4OC)nc32)c1	-10.39	-9.285	-19.675
70	COc1cc(Nc2c(C#N)cnc3cc(/C=C/c4ccc(CN(C)C)cn4)c(OC)cc23)c(Cl)cc1Cl	-8.945	-8.539	-17.484
71	COc1cc2c(Nc3ccc(Cl)cc3F)ncnc2cc1OCCCCCC(O)O	-8.902	-7.905	-16.807
72	COc1cc2c(Nc3c(F)cc(Br)cc3F)ncnc2cc1OCCC1CCNCC1	-8.841	-8.196	-17.037
73	CN(C)CCNc1nc(NCc2ccccc2)c2ncn(C3CCCC3)c2n1	-8.551	-7.887	-16.438
74	COc1cc(Nc2c(C#N)cnc3cc(/C=C/c4cccnc4)ccc23)cc(OC)c1OC	-8.519	-8.609	-17.128
75	COc1cc(Nc2c(C#N)cnc3cc(-c4ccc(CN5CCSCC5)cc4)sc23)c(Cl)cc1Cl	-9.153	-9.112	-18.265
76	CCCN1CCN(Cc2ccc(-c3cccc(OC)c3)cc2)CC1	-8.266	-8.165	-16.431
77	Cc1cccc(Nc2nc(N3CCOCC3)nc3[nH]cnc23)c1	-8.888	-8.549	-17.437
78	COc1cc2ncc(C#N)c(Nc3cc(OC)c(Br)c(OC)c3C)c2cc1OC	-7.73	-7.63	-15.36
79	C=CC(=O)Nc1cccc(Oc2nc(Nc3ccc(N4CCN(CC(=O)OCC(C)Oc5no[n+](O)c5S(=O)(=O)c5ccccc5)CC4)cc3OC)ncc2Cl)c1	-10.31	-8.676	-18.986
80	C=CC(=O)Nc1cccc(N2C(=O)N(C)Cc3cnc(Nc4ccc(N5CCN(C)CC5)cc4OC)nc32)c1	-10.08	-9.012	-19.092
81	O=C(O[C@H]1CN[C@H](C#Cc2cc3ncnc(Nc4ccc5c(cnn5S(=O)(=O)c5ccccc5)c4)c3s2)C1)N1CCOCC1	-10.5	-10.39	-20.89
82	CC(C)(C)OC(=O)N[C@@H](Cc1ccc(OP(=O)(O)O)cc1)C(=O)NC1CSc2ccccc2N(CCCC(=O)O)CC1O	-11.34	-10.53	-21.87
83	CCC(C)Cn1cc(-c2ccc(OC)cc2)c2c(N)ncnc21	-8.095	-8.062	-16.157
84	CN(C)CC(CO)C(=O)NCCn1ccc2ncnc(Nc3ccc(Oc4cccc(C(F)(F)F)c4)cc3Cl)c21	-9.155	-8.596	-17.751
85	COc1cc(Nc2c(C#N)cnc3cc(OCCCN4CCSCC4)c(OC)cc23)c(Cl)cc1C	-8.432	-7.722	-16.154
86	N#CCNCc1ccc(-c2ccc3ncnc(Nc4ccc(OCc5cccc(F)c5)c(Cl)c4)c3c2)o1	-10.12	-9.606	-19.726
87	O=C1C(=O)C(c2cc(O)c(O)c(O)c2)C(=O)C(=O)C1c1cc(O)c(O)c(O)c1	-7.423	-7.984	-15.407
88	O=c1c2cc(O)c(O)cc2c2cc(O)c(O)cc2n1Cc1ccc([N+](=O)[O-])cc1	-9.64	-8.619	-18.259
89	Cc1cccc(OCc2ccc(-c3ccc(C(=O)NN4CCCCN(C)C4)cc3)cc2)c1	-13.18	-13.44	-26.62
90	Cc1cc2ncc(Nc3cccc(C(F)(F)F)c3)c(O)c2cc1O	-9.848	-9.804	-19.652
91	Cc1nc2nc[nH]c(N(C)c3cccc(Cl)c3)c-2c1C	-8.177	-8.261	-16.438
92	CCCCn1c(-c2ccc([N+](=O)[O-])cc2)cn2c3c(=O)n(C)c(=O)n(C)c3cc12	-7.851	-8.627	-16.478
93	Cc1ccc(NC(=O)c2cc(OC3CCN(C)CC3)cc(C(F)(F)F)c2)cc1C(=O)Nc1cnc(Nc2cccc(F)c2)nc1	-10.7	-9.639	-20.339
94	COc1cc(Nc2c(C#N)cnc3cc4ccc(OCCN5CCOCC5)cc4cc23)c(Cl)cc1Cl	-9.809	-9.292	-19.101
95	C[C@H](Nc1ncnc2c1cnn2-c1ccccc1)c1ccccc1	-9.327	-9.404	-18.731
96	CN1CCN(c2ccc(-c3cnn4c(N)c(-c5cccc(O)c5)cnc34)cc2)CC1	-9.142	-10.27	-19.412
97	COC[C@@H]1C(C(=O)NO)CC[C@@H]1N(C)C(=O)C(=O)NCc1ccc(C(F)(F)F)cc1	-7.584	-7.697	-15.281
98	COc1cccc(/C=C2\CCC/C(=C\c3ccc(O)c(O)c3)C2=O)c1	-8.926	-10.31	-19.236
99	O=C(Nc1cccc(Nc2nccc(-c3cccnc3)n2)c1)c1ccc(F)cc1	-9.539	-9.686	-19.225
100	CSc1nc(Nc2ccccc2)c2cnn(CC(C)c3ccccc3)c2n1	-8.906	-9.374	-18.28
101	COC(=O)CCc1c(SSc2[nH]c3ccccc3c2CCC(=O)NN)[nH]c2ccccc12	-8.99	-8.367	-17.357
102	O=C(/C=C/C(=O)NCCCN1CCOCC1)Cc1cc2c(Nc3cccc(Br)c3)ncnc2cn1	-9.176	-8.531	-17.707
103	COc1ccc(NC(=O)/C=C/CN(C)C)cc1Nc1ncc(Cl)c(-c2c[nH]c3ccccc23)n1	-9.356	-8.727	-18.083
104	Cc1ccc(C2=NN(c3nc(-c4ccccc4)cs3)C(c3ccc(O)cc3)C2)cc1	-10.14	-10.49	-20.63
105	CNc1cc2ncnc(Nc3cccc(C)c3)c2cc1NC(=O)CCN1CCOCC1	-9.66	-9.044	-18.704
106	CCCCC(=O)Nc1ccc(Oc2ccc(OC)cc2)cc1	-7.58	-8.714	-16.294
107	CCOc1cc2ncnc(Nc3cc(F)cc(C(F)(F)F)c3)c2cc1OCC	-8.458	-9.022	-17.48
108	CN(CC(O)CO)c1cc2ncnc(Nc3cccc(Br)c3)c2cn1	-8.087	-8.451	-16.538
109	C=CC(=O)N1CCc2c(sc3ncnc(Nc4ccc(C=C(C)O)cc4)c23)C1	-8.92	-8.692	-17.612
110	O=C(/C=C/CN1CCC(CO)(CO)CC1)Nc1cc2c(Nc3ccc(F)c(Cl)c3)ncnc2s1	-9.252	-8.257	-17.509
111	CC(=O)/C=C/C(=O)Cc1ccc2ncnc(Nc3ccc(OCc4cccc(F)c4)c(Cl)c3)c2c1	-9.787	-9.005	-18.792
112	COc1cc2c(Nc3ccc(Cl)cc3F)ncnc2cc1OCCCCCC(O)=Nc1cccc(C#N)c1	-9.368	-8.403	-17.771
113	CCn1cnc2c(Nc3cccc(C(F)(F)F)c3)nc(C(C)C)nc21	-9.109	-8.813	-17.922
114	COc1ccc2c(c1)CNc1c(Nc3ccccc3)ncnc1O2	-8.913	-8.827	-17.74
115	COCCC#CC(=O)Nc1ccc2ncnc(Nc3cccc(Cl)c3)c2c1	-9.018	-8.336	-17.354
116	COc1cc(Nc2cc(N(C)c3cccc(F)c3)nc(Br)n2)cc(OC(F)F)c1OC(F)(F)F	-8.675	-9.191	-17.866
117	Cc1cc(C)cc(Nc2nccc(-c3ncc(CSCCO)[nH]3)n2)c1	-7.651	-7.766	-15.417
118	CC1=NC(=O)CC(c2ccc(C(F)(F)F)cc2)C1C(=O)Nc1ccc2n[nH]c(C)c2c1	-9.801	-9.96	-19.761
119	CCOc1cc2ncc(C#N)c(Nc3ccc(OCc4cccnc4)c(Cl)c3)c2cc1NC(=O)/C=C/CN(C)CCOC	-8.593	-7.449	-16.042
120	CN(C)C/C=C/C(=O)Nc1cc2c(Cc3cccc(Br)c3)n[nH]c2cn1	-8.633	-8.501	-17.134
121	Nc1ncnc(Nc2ccc(OCc3ccccc3)c(Cl)c2)c1/C=C/c1nnc(Br)s1	-9.016	-9.285	-18.301
122	COc1cc2c(Nc3c(Cl)ccc4c3OCO4)ncnc2cc1OCc1ccnc(C#N)c1	-9.59	-8.987	-18.577
123	CN(C)CCCc1c(/C=C2\C(=O)Nc3ccc(S(=O)(=O)NCCN(C)C)cc32)[nH]c2c1CCCC2	-8.593	-9.07	-17.663
124	CC(C)(C)c1ccc(C(=O)CCCN2CCC(OC(c3ccccc3)c3ccccc3)CC2)cc1	-10.04	-8.794	-18.834
125	COc1c(NC(=O)Nc2ccc(-c3ccc(CN4CCOCC4)nc3)c3ccccc23)cc(C(C)(C)C)cc1NS(C)(=O)=O	-10.46	-9.75	-20.21
126	Clc1ccccc1Nc1nc2c(-c3ncn[nH]3)cccc2c2ncncc12	-9.465	-9.501	-18.966
127	O=C(NNC(=O)c1ccc(O)c(CO)c1)C(=O)c1c[nH]c2ccccc12	-9.022	-8.607	-17.629
128	Oc1cc(O)c2c(O)c(I)cc(O)c2c1O	-6.886	-6.858	-13.744
129	Nc1ncnc2c1c(-c1ccc(F)c(O)c1)nn2CC1CCNCC1	-9.198	-8.874	-18.072
130	COc1cc(/C=C(\C#N)C(N)=O)cc(CSC2=NCC[N+](C3CCCCC3)C2)c1OC	-8.363	-7.976	-16.339
131	COc1cc(Nc2c(C#N)cnc3cc(/C=C/c4ccccc4)c(OC)cc23)c(Cl)cc1Cl	-9.46	-9.004	-18.464
132	CN1CCN(CCCNc2c(C(=O)C3CC3)cnc3ccc(-c4csc(N)c4)cc23)CC1	-9.046	-8.737	-17.783
133	CCc1c(C(=O)NCCCn2ccnc2)cn2ncnc(Nc3cc(C)c(OC)c(OC)c3)c12	-8.46	-8.461	-16.921
134	COc1cc(Nc2ncnc3cc(OCCN4CCOCC4)cc(OC(C)C)c23)c(Cl)cc1Cl	-9.203	-8.584	-17.787
135	COc1cccc(-c2cn(Cc3c(F)cccc3F)c3ncnc(N)c23)c1	-9.368	-9.132	-18.5
136	CC[C@H](C)[C@H](NC(=O)[C@H](CCC(=O)O)NC(=O)[C@H](CCC(=O)O)NC(=O)[C@H](Cc1ccc(OP(=O)(O)O)cc1)NC(C)=O)C(N)=O	-7.5	-8.147	-15.647
137	C#Cc1cccc(Nc2ncnc3ccc(C#N)cc23)c1	-8.877	-8.696	-17.573
138	COCC[C@@H]1CCN2N=C(O)c3cc(OC)c(OC)cc3CC2C1	-11.77	-11.85	-23.62
139	Cn1c(SSc2c(C(=O)Nc3cccc(C(=O)O)c3)c3cc(Cl)ccc3n2C)c(C(=O)Nc2ccccc2)c2cc(F)ccc21	-11.35	-9.365	-20.715
140	COc1ccc2nc(-c3ccc(NC(=O)Nc4cc(C(C)(C)C)on4)cc3)sc2c1	-8.82	-8.946	-17.766
141	COc1cc(-c2nn(C3CCC(N4CCN(C)CC4)CC3)c3ncnc(N)c23)ccc1NS(=O)(=O)Nc1ccccc1	-10.3	-9.364	-19.664
142	Oc1ccc(CN(Cc2ccc(Br)cc2O)C(=S)Nc2ccccc2)cc1	-8.19	-8.063	-16.253
143	CCCn1cc(-c2cnc(N)c3c(-c4ccc(NC(=O)Nc5ccccc5)cc4)csc23)cn1	-8.984	-9.395	-18.379
144	COc1ccc2ncnc(Nc3ccc(OCc4ccccn4)c(C)c3)c2c1	-9.272	-9.007	-18.279
145	CSc1ncc2n1-c1ccc(Cl)cc1Cc1cccc(O)c1C2	-8.135	-8.502	-16.637
146	CCS(=O)(=O)c1ccc2c(c1)/C(=C/c1[nH]c3c(c1CCC(=O)O)CCCC3)C(=O)N2	-9.159	-9.711	-18.87
147	Cn1c(SSc2c(C(=O)Nc3ccccc3)c3cc(F)ccc3n2C)c(C(=O)Nc2ccccc2)c2cc(F)ccc21	-11.26	-9.696	-20.956
148	COc1cc2ncc(C(=O)NC3CC(C)(C)N(O)C(C)(C)C3)c(Nc3cccc(Cl)c3)c2cc1OC	-9.293	-9.169	-18.462
149	Cc1cc2c(Nc3ccc4nc(N)sc4c3)c(C#N)cnc2cc1OCCN1CCN(C)CC1	-9.559	-8.784	-18.343
150	C=CC(=O)Nc1cccc(-n2c(=O)cnc3cnc(Nc4ccc(N5CCOCC5)cc4)nc32)c1	-9.582	-9.702	-19.284
151	CN(C)c1ccc(Nc2[nH]nc3ncnc(Nc4cccc(Cl)c4)c23)cc1	-8.955	-9.33	-18.285
152	c1ccc(COc2ccc(-c3cnc4c(-c5cn[nH]c5)cnn4c3)cc2)nc1	-9.5	-9.701	-19.201
153	Cn1c(N)ccc1-c1cc(F)cc(Br)c1	-6.74	-6.971	-13.711
154	COc1cc2ncnc(Nc3ccc(NC(=O)Nc4ccc(Cl)c(C(F)(F)F)c4)cc3)c2cc1OCCCN1CCOCC1	-9.864	-9.171	-19.035
155	N#C/C(=C\c1cc(O)c(O)c(Br)c1)[N+](=O)O	-6.982	-7.043	-14.025
156	CC(C)(C(N)=O)n1cc(-c2cnc(N)c3cc(Cl)c(O)cc23)c2ccc(Cl)cc21	-9.725	-9.794	-19.519
157	COc1cc(Nc2c(C#N)cnc3cc4cc(OC)c(OCCN5CCCN(C)CC5)cc4cc23)c(C)cc1Cl	-11.96	-11.71	-23.67
158	CN(CCCl)c1nc(Nc2ccccc2)c2cc(Cl)ccc2n1	-8.039	-8.274	-16.313
159	COc1cc2ncnc(Nc3ccc(F)c(Cl)c3)c2cc1N	-8.441	-8.814	-17.255
160	C=CC(=O)Nc1ccc(-n2c(=O)cnc3cnc(Nc4ccc(N5CCOCC5)cc4)nc32)cc1	-9.301	-10.51	-19.811
161	O=C(OCCc1ccccc1)c1cc(-c2ccc(Cl)cc2)oc1O	-8.098	-8.139	-16.237
162	NS(=O)(=O)c1ccc(Nc2nc3ncnc(Nc4cccc(Cl)c4)c3s2)cc1	-8.896	-9.259	-18.155
163	C=CC(=O)C(CCCN1CCC(O)(Cc2ccc(Cl)c(Cl)c2)C1)c1ccco1	-7.747	-8.139	-15.886
164	COc1ccc(CC(CO)n2cc(-c3cccc(O)c3)c3c(N)ncnc32)cc1	-9.008	-8.634	-17.642
165	COc1cc2c(Nc3ccc(-c4nc5ccc(Cl)cc5s4)cc3O)ncnc2cc1OCCCN1CCN(C)CC1	-9.522	-8.688	-18.21
166	CN(C)CCCCCNc1nc2cc(-c3c(Cl)ccc4occc34)c(NC(=O)Nc3ccccc3)nc2n1C	-9.136	-7.493	-16.629
167	NS(=O)(=O)c1ccc(Nc2nc3ncnc(Nc4ccc(F)c(F)c4)c3s2)cc1	-9.142	-9.348	-18.49
168	O=c1c2cc(O)c(O)cc2c2cc(O)c(O)cc2n1Cc1ccc(Cl)cc1	-9.229	-9.297	-18.526
169	Cc1c(O)c(O)c(O)c(C=O)c1C=O	-6.128	-5.997	-12.125
170	OCc1cc(Nc2nc(-c3ccc(Cl)cc3)nc3ccccc23)[nH]n1	-9.432	-9.529	-18.961
171	C=C=CCOc1cc(O)c2c(=O)n(-c3cccc(C(=O)N4CCOCC4)c3)cnc2c1C	-9.427	-8.969	-18.396
172	CCCNc1nc(SCCC)nc2c1cnn2CC(Cl)c1ccccc1	-7.448	-6.949	-14.397
173	O=c1c2cc(O)c(O)cc2c2cc(O)c(O)cc2n1Cc1ccc(Cl)c(Cl)c1	-9.219	-9.567	-18.786
174	COc1ccc(OC)c(Cc2cc3c(Nc4cccc(C(F)(F)F)c4)nc(NC(C)C)nc3[nH]2)c1	-9.57	-8.799	-18.369
175	COc1cc(Cl)c(C(=O)Nc2ccc(-c3cncc4c3ncn4CCN(C)C)cc2)c(OC)c1	-8.054	-8.519	-16.573
176	COc1cn2ncnc(Nc3ccc4c(cnn4Cc4cccnc4)c3)c2c1COCC1CCNCC1	-9.271	-9.496	-18.767
177	CCC[C@H](C)[C@H](NC(=O)[C@H](CCC(=O)O)NC(=O)[C@H](CCC(=O)O)NC(=O)C(Cc1ccc(OP(=O)(O)O)cc1)c1ccccc1)C(=O)N[C@@H](CCC(=O)O)C(=O)O	-7.283	-7.812	-15.095
178	COc1cc(Nc2nn3c(N[C@H](CO)Cc4cccnc4)cc(C4CC4)nc3c2C(N)=O)cc(OC)c1	-8.868	-8.734	-17.602
180	O=C(CCCN1CCC(c2ccc(Cl)cc2)CC1)Nc1cc2c(Nc3ccc(F)c(Cl)c3)ncnc2s1	-10.21	-9.22	-19.43
181	CCC(C)C(NC(=O)C(CCc1ccccc1)CPS(=O)(=O)c1ccc(PCl)cc1)C(=O)NC(C#N)CO	-7.719	-7.449	-15.168
182	NC(=S)NP(=O)(O)O	-4.379	-3.719	-8.098
183	CC(CCO)NC(=O)Nc1cc2ncnc(Nc3cccc(Br)c3)c2cc1OCCOCCO	-8.372	-8.172	-16.544
184	CCC(=O)Nc1ccc(Sc2nc(Nc3cc(C)[nH]n3)c3ccccc3n2)cc1	-9.814	-9.177	-18.991
185	Cc1cc(C2=NN(c3ccccc3)C(c3cccc4ccccc34)C2)ccc1Cl	-9.978	-11.28	-21.258
186	CCC(=O)Nc1cc2c(Nc3ccc(NC(=O)Nc4ccc(Cl)cc4Cl)c(Cl)c3)ncnc2cc1OCCCN1CCN(C)CC1	-9.818	-9.007	-18.825
187	Cc1cc2nc(Nc3ccc(OCCN4CCCC4)cc3)nnc2cc1-c1c(C)cccc1C	-9.062	-10.05	-19.112
188	CCN(CC)C/C=C/C(=O)Nc1ccc2ncnc(Nc3cccc(Br)c3)c2c1	-8.503	-8.535	-17.038
189	COc1ccc2ncnc(Nc3ccc(F)c(Cl)c3)c2c1OC1CCN(C)C1	-9.351	-9.321	-18.672
190	CNC(=O)c1nn(C(=O)c2ccc(Br)cc2)c2ccc(OC)cc12	-8.481	-9.022	-17.503
191	C#CCCCCc1ccc(S(N)(=O)=O)cc1	-5.815	-6.676	-12.491
192	O=S(=O)(CCOCc1ccc(-c2ccc3ncnc(Nc4ccc(OCc5ccccc5)c(Cl)c4)c3c2)o1)c1ccccc1	-10.45	-9.531	-19.981
193	COc1cc2ncc(C#N)c(N[C@@H]3C[C@H]3c3ccccc3)c2cc1OCCCN1CCOCC1	-8.596	-8.509	-17.105
194	COc1ccc(Cl)c(Nc2ncnc3ccc(OC)c(OC4CCN(C)CC4)c23)c1	-10.11	-9.551	-19.661
195	CC(=O)N[C@@H](Cc1ccc(OP(=O)(O)O)cc1)C(=O)N[C@@H]1CCN(C)CCSC1	-10.67	-10.9	-21.57
196	CN(C)c1nc(NCc2ccccc2)c2cnn(CC(Cl)c3ccccc3)c2n1	-9.045	-8.841	-17.886
197	CCCS(=O)(=O)Nc1ccc(F)c(C(=O)c2c[nH]c3ncc(Cl)cc23)c1F	-8.881	-8.683	-17.564
198	COc1cc(Nc2c(C#N)cnc3cc(-c4cccc(CN5CCSCC5)n4)sc23)c(Cl)cc1Cl	-8.468	-8.387	-16.855
199	COc1ccc(Cl)c(Nc2ncnc3cc(OC)c(OCCCN4CCOCC4)cc23)c1	-8.636	-9.159	-17.795
200	CCN(CC)C(=O)c1ccc(Nc2nc(Sc3ccc(Cl)cc3)nc3ccccc23)cc1	-8.553	-9.375	-17.928
201	O=C1OCC(c2ccc(F)cc2)C1c1ccc(O)cc1	-8.175	-8.705	-16.88
202	COc1cccc(-c2cn(-c3ccc(CC#N)cc3)c3ncnc(N)c23)c1	-8.906	-9.043	-17.949
203	O=C(NCCCl)Nc1ccc2ncnc(Nc3cccc(I)c3)c2c1	-9.314	-8.389	-17.703
204	COc1ccc(Nc2ncnn3ccc(CN4CCC(N)CC4)c23)cc1Cl	-7.782	-9.159	-16.941
205	Nc1nc(Nc2cccc3[nH]ccc23)nc2ccccc12	-9.071	-9.97	-19.041
206	OCCNCCNc1ncc2ncnc(Nc3cccc(Br)c3)c2n1	-7.515	-7.275	-14.79
207	C=CC(=O)NCC1=CCC(=CCCCCCCCCC(=O)N(C)CC)C1	-6.739	-6.84	-13.579
208	CCOC(=O)c1ccc(Nc2nc3ccc(-c4cccc(CN5CCOCC5)c4)nc3c3occc23)cc1	-9.937	-9.673	-19.61
209	Cc1ccc(NC(=O)c2cccc(C(F)(F)F)c2)cc1Nc1nc2ccccc2n1-c1cc(NC2CCNCC2)ncn1	-11.71	-11.07	-22.78
210	Fc1ccc(-c2nc(-c3ccc(OCCN4CCCC4)cc3)c3cccnc3n2)cc1	-9.358	-9.068	-18.426
211	Cc1c(/C=C/c2cnccc2Cl)[nH]c(=O)c2c(C)cccc12	-8.685	-9.596	-18.281
212	CCOc1cc2ncc(C#N)c(Nc3ccc(OCc4ccccc4)cc3)c2cc1NC(=O)/C=C/CN(C)NCCOC	-8.768	-8.001	-16.769
213	CNc1ncc(C(=O)Nc2cc(C(=O)Nc3ccc(CN4CCN(C)CC4)c(C(F)(F)F)c3)ccc2C)cn1	-9.777	-9.58	-19.357
214	CS(=O)(=O)CCNCCCCOc1ccc2ncnc(Nc3ccc4c(cnn4Cc4cccc(F)c4)c3)c2c1	-9.18	-8.869	-18.049
215	CCCCCCCCCOc1cc2c(Nc3ccc(F)c(Cl)c3)ncnc2cc1OC	-8.062	-8.505	-16.567
216	Cc1cc(Nc2cc(C)c(C#N)c(NC(C)CCC(C)(C)O)n2)[nH]n1	-8.135	-7.625	-15.76
217	C=Cc1ccc2nc(Nc3c(F)cc(Br)cc3F)nc(Nc3ccc(N4CCN(C)CC4)cc3OC)c2c1	-9.423	-9.707	-19.13
218	COc1cc2ncnc(Nc3ccc(F)c(Cl)c3)c2cc1OCC(O)CN(CO)CCO	-8.216	-7.949	-16.165
219	Clc1ccc(C2CC(c3ccccc3)=NN2c2ccccc2)cc1	-9.738	-8.598	-18.336
220	ClC(Cn1ncc2c(Nc3ccccc3)nc(SCCN3CCOCC3)nc21)c1ccccc1	-9.553	-9.182	-18.735
221	CN(CCO)CCCCNc1cc2ncnc(Nc3cccc(Br)c3)c2cn1	-7.557	-7.643	-15.2
222	O=C(/C=C/c1ccc(Cl)c(Cl)c1)Nc1ccc2ncnc(Nc3cccc(Cl)c3)c2c1	-10.43	-9.846	-20.276
223	Cc1cc(Nc2nc(Nc3ccccc3)nc3ccccc23)n[nH]1	-9.919	-9.48	-19.399
224	CCc1c(NC(=O)c2ccc(CN3CCN(C)CC3)cc2)cn2ncnc(Nc3ccc(OCc4cccc(F)c4)c(Cl)c3)c12	-10.07	-9.513	-19.583
225	Brc1cncnc1Nc1ccc2c(cnn2Cc2ccccc2)c1	-8.549	-8.129	-16.678
226	NC(=O)COCc1cc(Cl)cc(Br)c1	-6.225	-6.175	-12.4
227	COc1cc(N2CCN(C(C)=O)CC2)ccc1Nc1ncc(Cl)c(-c2c[nH]c3ccccc23)n1	-9.256	-8.993	-18.249
228	Cc1cc2c(Nc3ccc4nc(N)[nH]c4c3)c(C#N)cnc2cc1OCCCN1CCN(C)CC1	-9.061	-9.254	-18.315
229	CC(=O)c1ccc(N2CCOCC2)cc1O	-6.647	-6.968	-13.615
230	CCOc1cc2ncc(C#N)c(Nc3cccc(Br)c3)c2cc1NC(=O)/C=C/CNCc1cn(CCF)nn1	-8.837	-7.982	-16.819
231	C=CC(=O)Nc1ccc2ncnc(Cn3cc(Cc4ccccc4)c4ccccc43)c2c1	-9.451	-9.528	-18.979
232	CC(CCc1ccc(OCc2ccc(Cl)cc2)cc1)NCc1cccc(OCc2ccccc2)c1	-9.284	-9.045	-18.329
233	CS(=O)(=O)CCN(Cc1ccccc1)Cc1ccc(-c2ccc3ncnc(Nc4ccc(OCc5cccc(F)c5)c(Cl)c4)c3c2)o1	-9.896	-9.572	-19.468
234	COc1ccc(Cl)c(Nc2ncnc3cc(C(=O)c4ccccc4)ccc23)c1	-9.613	-10.07	-19.683
235	OCCOCc1cnc(Cl)c(-c2cc(Nc3nc4ccccc4s3)ncn2)c1	-8.753	-7.948	-16.701
236	CCOc1cc2ncc(C#N)c(Nc3ccc(F)c(Cl)c3)c2cc1NC(=O)/C=C/CNCc1cn(CCF)nn1	-9.233	-8.312	-17.545
237	O=C1Nc2ccc(Cl)cc2/C1=C/c1nc2ccccc2[nH]1	-9.71	-9.233	-18.943
238	COc1cc2c(cc1OC)-c1[nH]nc(Nc3cccnc3)c1C2	-8.615	-8.536	-17.151
239	OCc1csc(-c2ccc(N3CCOCC3)nc2)n1	-7.27	-7.313	-14.583
240	Cc1cccc(C)c1OC(=O)N(c1ccncc1)c1ccc2ccccc2c1	-9.342	-9.993	-19.335
241	COCc1cnc(-c2ccnc(Nc3ccc4c(c3)CCC4)n2)cn1	-8.517	-8.267	-16.784
242	COc1cc(Nc2c(C#N)cnc3cc(OCCCOCCN4CCOCC4)c(OC)cc23)c(C)cc1C	-8.245	-7.82	-16.065
243	Cc1cccc(C)c1-c1cc(C)c2nc(Nc3cccc(S(=O)(=O)N4CCN(C)CC4)c3)nnc2c1	-10.31	-11.87	-22.18
244	COC(=O)c1ccc(NCc2cc(O)ccc2O)cc1O	-7.551	-8.029	-15.58
245	N#Cc1cccc(Cn2c3cc(O)c(O)cc3c3ccc(O)c(O)c32)c1	-9.657	-8.745	-18.402
246	Nc1ccc(-c2cn(-c3ccc(Oc4nccnc4C(=O)NC(Cc4ccccc4)C(=O)Nc4ccccc4)cc3)nn2)cc1	-10.43	-9.72	-20.15
247	CCCCOc1cc2ncc(C#N)c(Nc3ccc(Cl)cc3Cl)c2cc1OCCCC	-7.985	-7.717	-15.702
248	COc1cc(Nc2c(C#N)cnc3cc(-c4cccs4)ccc23)c(Cl)cc1Cl	-8.506	-8.108	-16.614
249	CN(C)Cc1ccc(-c2cc3ncnc(Nc4ccc5[nH]ccc5c4)c3s2)cc1	-8.926	-9.187	-18.113
250	COc1cnc(Cl)c(Nc2ncnc3cc(OCCN4CCOCC4)c(OC4CCOC4)cc23)c1	-8.629	-8.897	-17.526
251	O=C(NS(=O)(=O)c1ccc(Cl)cc1)c1cncc(Cl)c1	-7.935	-7.646	-15.581
252	CCOc1cc(N)c(C(=O)Nc2ccc(F)c(Cl)c2)cc1NC(=O)/C=C/CN(C)C	-8.259	-7.955	-16.214
253	COc1cc2c(Nc3cccc4cc[nH]c34)ncnc2cc1OCCCN1CCOCC1	-9.143	-8.956	-18.099
254	CC(=O)Nc1ccc2ncnc(Nc3cccc(C(F)(F)F)c3)c2c1	-9.704	-9.488	-19.192
255	CCOc1cc2ncc(C#N)c(Nc3ccc(Br)cc3)c2cc1OCC	-7.682	-8.35	-16.032
256	CNc1cc2ncnc(Oc3cccc(Cl)c3)c2cc1[N+](=O)[O-]	-8.725	-8.608	-17.333
257	CCCCCCCCCCCCC[n+]1ccccc1	-5.712	-6.135	-11.847
258	CCCc1nc(Nc2ccc(F)c(Cl)c2)c2ncn(CC(Cl)c3ccc(F)cc3)c2n1	-9.774	-9.142	-18.916
259	COc1cc(/C=C(\C#N)C(C)N)cc(C(C)c2ccccc2)c1O	-8.906	-8.143	-17.049
260	CCOc1cc2ncc(C#N)c(Nc3cccc(Br)c3)c2cc1NC(=O)/C=C/CCNCc1cn(C)c2ccccc12	-9.864	-9.094	-18.958
261	Cc1c(C(=O)N2CCN(C)CC2)cc(C(=O)c2cccc(F)c2)n1C	-8.724	-9.2	-17.924
262	CC(=O)c1ccc(-n2ccc(C)c(-c3ccc4nc(N)ncc4c3)c2=O)cc1	-9.472	-10.11	-19.582
263	CC(C)(C)c1cc(O)cc(-c2ccc(O)cc2)c1	-7.724	-8.231	-15.955
264	Nc1ncnc2c1c(-c1ccc(Oc3ccccc3)cc1)cn2CCO	-8.24	-8.87	-17.11
265	CC(C)S(=O)(=O)CCNCCc1c[nH]c2ccc(O)cc12	-7.027	-7.163	-14.19
266	CN(C)CCC(=O)Oc1ccc2[nH]c(C(=O)c3cc4ccccc4[nH]3)cc2c1	-8.978	-8.651	-17.629
267	CCCCc1c(-c2ccc(O)cc2)nc2ncc[nH]c1-2	-7.622	-8.441	-16.063
268	CCCCC(NC(=O)C(CS)NC(C)=O)C(=O)Nc1ccc(OC(C)C)cc1	-6.801	-7.056	-13.857
269	CCCCCCCCCCCCCCCCCCCCCNC(=O)COc1cc(O)c2c(=O)cc(-c3ccccc3)oc2c1	-7.662	-6.999	-14.661
270	O=C(O[C@H]1CN[C@H](C#Cc2cc3ncnc(Nc4ccnc(OCCc5cccc(F)c5)c4)c3s2)C1)N1CCOCC1	-10.31	-9.762	-20.072
271	O=C(c1ccccc1)N(CCCO)Cc1ccc(-c2ccccc2Cl)cc1	-8.365	-8.467	-16.832
272	N#Cc1cnc(Nc2cccc(O)c2)c2ccccc12	-8.316	-8.781	-17.097
273	CCCOC1CN(C)CCN1c1ccc(Nc2nnc3cc(-c4c(C)cccc4Cl)cc(C)c3n2)cc1	-9.851	-11.1	-20.951
274	O=C1NC(=O)C(c2ccccc2)=C1Nc1cccc(OCc2ccccc2)c1	-9.633	-9.2	-18.833
275	CNc1nccc(-c2cnc(O)c(NC(=O)c3ccc(N4CCCCC4)cc3)c2)n1	-8.938	-9.032	-17.97
276	Cc1cccc(Nc2ncnc3ccncc23)c1NCCCN1CCCCC1	-8.131	-9.268	-17.399
277	Cc1ncc([N+](=O)[O-])n1C/C(=N/NC(=O)c1ccccc1O)c1ccc(Cl)cc1	-8.227	-8.296	-16.523
278	CCN1CCN(Cc2ccc(NC(=O)c3ccc(C)c(Nc4nc5ccccc5n4-c4cc(N)ncn4)c3)cc2Cl)CC1	-10.46	-10.36	-20.82
279	Cc1ccc(NC(=O)c2cccc(C(F)(F)F)c2)cc1Nc1nc2ccccc2n1-c1cc(NCC2CC2)ncn1	-10.4	-11.06	-21.46
280	CS(=O)(=O)c1cccc(Nc2nccc(-c3cnc(OC4CCOCC4)nc3)n2)c1	-8.976	-8.64	-17.616
281	O=C1N(c2ccc(Cl)cc2)CCN1c1ccc2ncccc2c1	-8.613	-9.468	-18.081
282	CN(C)c1cc2c(Nc3ccc4c(cnn4Cc4ccccc4)c3)ncnc2cc1Cl	-9.611	-8.89	-18.501
283	Cc1cc(C)c2c(N)c(C(=O)NC3C4CC5CC3C(C4)NC5=O)ccc2n1	-8.454	-10.17	-18.624
284	CC(=O)N[C@@H](Cc1ccc(OP(=O)(O)O)cc1)C(=O)N[C@@H](CN(C)C)C(=O)N(CCCC(=O)O)CC(C)C	-7.356	-7.323	-14.679
285	Cc1cccc(C)c1-c1cc(C)c2nc(Nc3ccc(OCCN4CCCC4)cc3)nnc2c1	-9.55	-10.94	-20.49
286	CC(CCc1ccc(O)cc1)Oc1nc(S)nc2cc(C(=O)c3cnc[nH]3)ccc12	-9.268	-9.184	-18.452
287	COc1cc(Nc2c(C#N)cnc3cc(-c4cccc(CCN5CCOCC5)c4)ccc23)c(Cl)cc1Cl	-9.975	-9.468	-19.443
288	CCCCOc1cc2c(Nc3ccc(NC(=O)OCC)c(Cl)c3)ncnc2cc1OCCCN1CCOCC1	-8.316	-7.719	-16.035
289	C#Cc1cccc(Nc2ncnc3ccc(N(C)C)cc23)c1	-8.711	-8.82	-17.531
290	COc1cc2c(cc1OC)Oc1ncnc(Oc3cccc(Cl)c3F)c1NC2	-7.797	-8.236	-16.033
291	CCOC(=O)N1CCN(Cc2ccc(-c3ccc4ncnc(Nc5ccc(OCc6cccc(F)c6)c(Cl)c5)c4c3)o2)CC1	-10.35	-9.653	-20.003
292	Nc1ncnc2c1c(-c1ccccc1)cn2C(CO)Cc1ccccc1	-9.472	-9.359	-18.831
293	COc1cc(Nc2c(C#N)cnc3cc(OCC4CCCCN4C)c(OC)cc23)c(Cl)cc1Cl	-8.496	-8.784	-17.28
294	CCOc1cc2ncc(C#N)c(Nc3ccc(Br)cc3C)c2cc1OCC	-8.085	-8.596	-16.681
295	O=C(Nc1ccc2ncnc(Nc3cccc(Br)c3)c2c1)C1CCSS1	-9.209	-9.084	-18.293
296	CCCCOc1ccc(Nc2c(C#N)cnc3cc(OCC)c(NC(=O)/C=C/CN(C)C)cc23)cc1Cl	-8.187	-7.575	-15.762
297	Fc1cccc(Br)c1Oc1ccnc(Nc2ccc(Cl)c(Cl)c2)n1	-8.188	-9.184	-17.372
298	COc1cc2c(Nc3ccc4c(c3)OCO4)ncnc2cc1OCCC1CCN(C)CC1	-9.494	-8.683	-18.177
299	CC(C)Oc1cc(OCCN2CCCC2)cc2ncnc(Nc3nc(N(C)C)ccc3Cl)c12	-9.439	-8.534	-17.973
300	COc1cc(Nc2c(C#N)cnc3cc(-c4cccc(CO)c4)sc23)c(Cl)cc1Cl	-8.855	-8.695	-17.55
301	CCN1CCN(CCCOc2cc(OC)c3c(=O)cc(-c4ccccc4C)oc3c2)CC1	-8.448	-9.729	-18.177
302	CC(C)COc1cc2ncc(C#N)c(Nc3ccc(Cl)cc3Cl)c2cc1OCCCN1CCOCC1	-8.588	-8.346	-16.934
303	Cn1nc(N)c2c(-c3ccc(NC(=O)Nc4cccc(Cl)c4)c(F)c3)ccnc21	-9.87	-9.912	-19.782
304	N#CCC(=O)Nc1cccc(Oc2cc(Nc3ccc(OCc4cccc(F)c4)c(OC(F)(F)F)c3)ncn2)c1	-9.4	-9.241	-18.641
305	CCS(=O)(=O)c1ccc2c(c1)/C(=C/c1[nH]c3c(c1CCCN1CCC(O)CC1)CCCC3)C(=O)N2	-9.487	-9.877	-19.364
306	Brc1cccc(Nc2ncnc3ccncc23)c1NCCCn1ccnc1	-7.849	-8.092	-15.941
307	COn1c(NC(C)c2ccccc2)nc2c(c1=O)CN(c1c(Cl)cccc1Cl)CC2	-8.758	-8.866	-17.624
308	CCN(CC)c1ncnc2c1cnn2CC(Cl)c1ccccc1	-7.746	-7.716	-15.462
309	COc1ccc(-c2c(-c3ccccc3)c(=N)n(C)c3ccccc23)cc1OC	-9.028	-8.97	-17.998
310	COc1cc(Nc2c(C#N)cnc3cc(-c4cccc(CN5CCNS(=O)CC5)n4)ccc23)c(Cl)cc1Cl	-12.16	-12.17	-24.33
311	CNC(=O)c1ccccc1Sc1ccc2c(/C=C/c3ccccn3)[nH]nc2c1	-9.323	-8.876	-18.199
312	Fc1cccc(Cn2ncc3cc(Nc4ncnn5ccc(CNCCCl)c45)ccc32)c1	-8.694	-8.624	-17.318
313	Nc1ncnc2c1c(-c1ccc(F)c(C(=O)N[C@H](CO)c3ccc(Br)cc3)c1)nn2C1CCCC1	-9.924	-9.964	-19.888
314	COc1cc(Nc2c(C#N)cnc3ccc(/C=C/CCN4CCOCC4)cc23)c(Cl)cc1Cl	-8.593	-8.46	-17.053
315	CCOc1cc2ncnc(Nc3ccc(-c4nc5ccccc5s4)c(O)c3)c2cc1OCCCN1CCN(CCO)CC1	-9.198	-8.906	-18.104
316	N#Cc1cnc2c(F)cc(NCc3c[nH]nn3)cc2c1Nc1ccc(F)c(Cl)c1	-8.907	-9.035	-17.942
317	Brc1cccc(Nc2ncnc3cc4c(cc23)OCCOCCCO4)c1	-12.45	-12.4	-24.85
318	c1ccc(-c2n[nH]cc2-c2ccnc(OCCCN3CCOCC3)c2)nc1	-8.307	-8.141	-16.448
319	COc1cc2ncnc(Nc3ccc(F)c(Cl)c3)c2cc1OCCCNCCN	-8.165	-7.909	-16.074
320	Brc1cccc(Nc2ncnc3cc4n[nH]nc4cc23)c1	-9.077	-9.125	-18.202
321	CCC1=C2C(Nc3ccc4c(cnn4Cc4ccccc4)c3)=NC=NC2N=C1NC(=O)O[C@H]1CC[C@@](C)(N)CC1	-11.33	-9.499	-20.829
322	Cc1cn(-c2cc(NC(=O)c3ccc(C)c(Nc4nc5ccccc5n4-c4cc(N)ncn4)c3)cc(C(C)C)c2)cn1	-11.03	-10.1	-21.13
323	COc1cc(-c2nn(C3CCC(N4CCN(C)CC4)CC3)c3ncnc(N)c23)ccc1NC(=O)c1cc2ccccc2[nH]1	-11.5	-9.932	-21.432
324	COc1cc(N2CCOCC2)ccc1Nc1ncc(Cl)c(OC)c1Cl	-7.204	-7.573	-14.777
325	Cc1c(Cl)cccc1Nc1ncnc2ccncc12	-7.679	-9.676	-17.355
326	COc1ccc(O)c(-c2cc3cnc(N)cc3nc2NC(=O)NC(C)(C)C)c1	-8.073	-8.527	-16.6
327	CCOC(=O)/C=C/C(=O)Cc1ccc2ncnc(Nc3cccc(Br)c3)c2c1	-8.472	-8.669	-17.141
328	Clc1cccc(Nc2ncnc3sccc23)c1	-7.489	-7.924	-15.413
329	COc1cccc(-c2csc(N)n2)c1N	-6.221	-6.118	-12.339
330	O=C(/C=C/c1ccccc1)Nc1cc2c(Nc3cccc(F)c3)ncnc2s1	-9.507	-9.122	-18.629
331	COc1cc2c(Nc3cc(OC)c(OC)c(OC)c3)c(C#N)cnc2cc1C#CCCN1CCN(C)CC1	-8.242	-8.236	-16.478
332	CCc1nccn1Cc1ccc(NC(=O)c2cccc(Cl)c2)cc1	-8.483	-7.995	-16.478
333	CC(C)S(=O)(=O)c1ccc2c(c1)/C(=C/c1cc3c(cc1Cl)OCCO3)C(=O)N2	-9.452	-9.658	-19.11
334	CCOc1cc2ncc(C#N)c(Nc3cc(OC)c(OC)c(OC)c3Cl)c2cc1OCCOC	-7.22	-7.42	-14.64
335	CCCCCCCCCCCOC(=O)COc1cc(O)c2c(=O)cc(-c3ccccc3)oc2c1	-6.969	-8.04	-15.009
336	CCSc1nc(NCCc2ccccc2)c2cnn(CC(Cl)c3ccccc3)c2n1	-8.467	-8.34	-16.807
337	CCN1CCN(C/C=C/C(=O)Nc2cc3c(Nc4ccc(F)c(Cl)c4)ncnc3s2)CC1	-9.249	-8.876	-18.125
338	COc1cc(Cl)c(Cl)c(Nc2c(C#N)cnc3ccc(C#CCCN4CCOCC4)cc23)c1	-8.102	-8.503	-16.605
339	C=CS(=O)(=O)N1CCc2c(c3cc(OC)c(OC)cc3n2CCCN2CCOCC2)C1	-7.764	-8.036	-15.8
340	Cc1ccc(NC(=O)c2ccc(CCN3CCOCC3)cc2)cc1-c1ccc2ccncc2c1	-10.48	-9.759	-20.239
341	N#Cc1cnc2ccc(NC(=O)C#CCN(Cc3ccc(ON)cc3)C3CCCCC3)cc2c1	-8.77	-8.442	-17.212
342	COc1cc(Nc2c(C#N)cnc3cc(-c4ccc(CN5CC=S(O)(O)=CC5)cn4)sc23)c(Cl)cc1Cl	-9.286	-8.519	-17.805
343	CSc1nc(NCc2ccccc2Cl)c2cnn(CC(Cl)c3ccc(F)cc3)c2n1	-8.967	-9.009	-17.976
344	COc1cc2c(cc1OC)Nc1c(Nc3ccc(S(=O)(=O)NCCN4CCCC4)cc3)ncnc1N2	-8.867	-8.805	-17.672
345	COc1cc2ncnc(Nc3ccc(-c4nc5ccccc5s4)c(O)c3)c2cc1OC	-9.665	-9.299	-18.964
346	Fc1ccc(Nc2ncnc3cc(OCCN4CCCC4)cc(OC4CCOCC4)c23)cc1F	-9.786	-9.632	-19.418
347	Cc1ccc2[nH]c(=O)c(O)c(-c3cccc(C(=O)Nc4cccc(Cl)c4)c3)c2c1	-11.43	-10.98	-22.41
348	COc1ccc(Cl)c(Nc2ncnc3ccc(OCCCN4CCN(C(C)=O)CC4)c(OC4CCOCC4)c23)c1	-9.726	-9.36	-19.086
350	O=C(CCCc1ccccc1)Nc1cc(-c2ccc(F)cc2)ccn1	-9.053	-8.544	-17.597
351	COc1cc2ncc(C#N)c(Nc3ccc(OCc4ccccc4)c(Cl)c3)c2cc1NC(=O)/C=C/CN(C)C	-9.448	-8.301	-17.749
352	CSc1nc(NCc2cccc(Br)c2)c2cnn(CC(Cl)c3ccccc3)c2n1	-9.083	-8.712	-17.795
353	CN(C)CCNC(=O)c1ccc(Oc2ccc(F)cc2)nc1	-7.543	-7.729	-15.272
354	Oc1cc2ncnc(Nc3ccc(Cl)cc3)c2cc1O	-7.623	-8.139	-15.762
355	CCS(=O)(=O)c1ccc2c(c1)/C(=C/c1[nH]c3c(c1CCCN1CCOCC1)CCCC3)C(=O)N2	-9.057	-9.891	-18.948
356	CC(=O)Nc1cccc(Nc2ncc3cc(-c4c(Cl)cccc4Cl)c(=O)n(C)c3n2)c1	-9.459	-11.24	-20.699
357	O=c1c(Nc2ccccc2)c(Nc2ccc(O)cc2)c1=O	-8.827	-8.316	-17.143
358	CN(C)CCn1cnc2c(N)nc(NCc3c(Cl)cccc3Cl)nc21	-7.366	-7.921	-15.287
359	CC(=O)Nc1cccc(-c2c(-c3ccccc3)oc3ncnc(N[C@H](CO)c4ccccc4)c23)c1	-9.155	-9.184	-18.339
360	CC(C)c1nc(-c2ccc(Cl)cc2Cl)nc(N(C)c2ccc(Cl)c(Cl)c2)n1	-9.147	-9.635	-18.782
361	COc1cc2cc3ncc(C#N)c(Nc4ccc(C)c(Cl)c4)c3cc2cc1OCCN1CCOCC1	-9.02	-9.655	-18.675
362	NC(=O)c1c(-c2ccc(F)cc2)oc2cc(N(CCO)CCO)c(-c3ccncc3)c(Cl)c12	-8.778	-9.24	-18.018
363	Cc1cc(C)cc(Nc2nccc(-c3nc(C)c(CCO)s3)n2)c1	-7.902	-8.243	-16.145
364	COc1cc(/C=C2\SC(N)=NC2=O)ccc1OCCCOc1cc(C)cc(C)c1	-9.232	-8.128	-17.36
365	Nc1cc2ncnc(NCc3ccccc3C(F)(F)F)c2cn1	-8.323	-9.198	-17.521
366	Cc1ccc(C2=NN(C3=NC(c4ccccc4)CS3)C(c3cccc4ccccc34)C2)[nH]1	-10.42	-11.22	-21.64
367	COc1ccc2ncnc(Nc3ccc(OCc4ccccn4)c(Cl)c3)c2n1	-9.251	-8.919	-18.17
368	CCOCc1cn2ncnc(Nc3ccc4c(cnn4Cc4ccccc4)c3)c2c1CC	-8.312	-8.565	-16.877
369	Nc1ncnc2c1c(-c1ccc(Cl)cc1)nn2-c1ccccc1	-9.15	-9.215	-18.365
370	O=C(Nc1ccc(Br)cc1)c1cc(Br)cc(Br)c1O	-7.48	-7.576	-15.056
371	Cc1c(NC(=O)Nc2ccc(F)c(C(F)(F)F)c2)cccc1-c1ncnc2cc(S(=O)(=O)Nc3nncs3)ccc12	-10.44	-9.582	-20.022
372	CCCCCc1noc(C=Cc2cc(OC)c(OC)c(OCCOCCO)c2)n1	-7.391	-7.456	-14.847
373	COc1cc(Nc2c(C#N)cnc3cc(C#Cc4cccc(CN(C)C)c4)c(OC)cc23)c(Cl)cc1Cl	-9.02	-8.233	-17.253
374	COc1cc(Nc2c(C#N)cnc3cc(/C=C/c4ccncc4)ccc23)cc(OC)c1OC	-9.185	-8.336	-17.521
375	COc1cc(OC2CCOC2)c2c(Nc3ccc(F)c(Cl)c3)ncnc2c1	-9.086	-9.287	-18.373
376	COc1ccc(Cl)c(Nc2ncnc3cc(OCCN4CCCC4)cc(OC(C)C)c23)n1	-9.134	-8.637	-17.771
377	COc1ccc(-c2nn(C3CCC(N4CCN(C)CC4)CC3)c3ncnc(N)c23)cc1OC	-9.094	-9.829	-18.923
378	Cc1ccn(-c2ccc(F)c(C(F)(F)F)c2)c(=O)c1-c1ccc2nc(N)ncc2c1	-10.29	-11.38	-21.67
379	Cc1cc(C(=O)O)[nH]c1/C=C1/C(=O)Nc2ncnc(Nc3ccc(F)c(Cl)c3)c21	-9.122	-9.428	-18.55
380	COc1cc2ncnc(Nc3cc(Cl)c(Cl)c(S(N)(=O)=O)c3)c2cc1OC1CCN(CCF)CC1	-9.258	-8.849	-18.107
381	CC(Nc1ncnc2[nH]c(-c3ccc(O)cc3)cc12)c1ccc(NC(=O)Nc2ccccc2)cc1	-10.65	-9.822	-20.472
382	C=CC(=O)Nc1nc2c(Nc3ccc(F)c(Cl)c3)ncnc2cc1SCCCN1CCOCC1	-8.604	-8.599	-17.203
383	COc1cc2ncnc(Nc3ccc(F)c(Cl)c3)c2cc1OCCCN1CC2(C=S(=O)(O)N(C)C2)C1	-9.657	-9.762	-19.419
384	Cc1cccc(Nc2cc(NC(=O)CCOc3ccc(NC(=O)Nc4ccc(F)cc4)cc3)ncn2)c1	-9.906	-10.94	-20.846
385	CCC(=O)Nc1ccc2c(Nc3cccc(Br)c3)ncnc2c1	-9.219	-9.093	-18.312
386	O=C(O)CCc1c(/C=C2\C(=O)Nc3cc(O)ccc32)[nH]c2c1CCCC2	-8.816	-9.505	-18.321
387	CC(O)C#Cc1ccc2ncnc(Nc3ccc(OCc4cccc(F)c4)c(Cl)c3)c2c1	-9.455	-8.998	-18.453
388	Cc1cc(NC2CCCCC2)nc2cc(OCc3ccncc3)ccc12	-9.1	-9.168	-18.268
389	O=C(/C=C/c1ccc(-c2ccccc2)cc1)Nc1ccc2ncnc(Nc3cccc(CCCO)c3)c2c1	-10.82	-9.745	-20.565
390	CCOCn1cc(-c2c[nH]c(O)c2-c2cc(OC)c(OC)c(OC)c2)c2c(N)ncnc21	-7.251	-8.722	-15.973
391	COc1cc2c(Nc3cccc4c(Cl)coc34)ncnc2cc1OCCCN1CCCC1	-9.952	-9.005	-18.957
392	COc1cc(Nc2c(C#N)cnc3cc4[nH]c(N)nc4cc23)cc(OC)c1OC	-8.265	-8.019	-16.284
393	Cn1c(=O)c(-c2c(Cl)cccc2Cl)cc2cnc(NCCCc3ccccc3)cc21	-8.17	-9.953	-18.123
394	O=C(N[C@H]1CCCCN(Cc2ccc(O[PH](=O)(=O)c3ccccc3)cc2)C1=O)c1ccc(-c2ccccc2)cc1	-13.31	-13.69	-27
395	CC#CC(=O)Nc1cc2c(Nc3cccc(Br)c3)ncnc2cn1	-9.138	-8.397	-17.535
396	CNS(=O)(=O)c1ccc(C)c(Nc2ncnc3cc(N)ncc23)c1	-8.9	-8.729	-17.629
397	C=CC(=O)N1CCc2c(sc3ncnc(Nc4ccc(CCN(C)C)c(Br)c4)c23)C1	-8.623	-8.213	-16.836
398	O=C(Cc1c(S)[nH]c2ccccc12)NCc1ccccc1	-8.253	-8.25	-16.503
399	COc1cc(-c2nn(C3CCC(N4CCN(C)CC4)CC3)c3ncnc(N)c23)ccc1NCc1ccccc1	-10.43	-9.614	-20.044
400	Cc1cccc(-c2cc3cnc(N)nc3n(CCC#Cc3ccccc3)c2=O)c1	-10.41	-9.655	-20.065
401	Fc1ccc(CNc2nc(SCCN3CCOCC3)nc3c2cnn3CC(Cl)c2ccc(Cl)cc2)cc1	-9.373	-8.851	-18.224
402	CCOc1cc2ncnc(Nc3c(F)cccc3Br)c2cc1OCC	-7.458	-8.989	-16.447
403	COc1cc2c(Nc3c(Cl)ccc4c3OCO4)ncnc2cc1OCc1ccnc(C#Cc2ccccc2)c1	-9.999	-10.38	-20.379
404	C=S(O)(O)=CCNCc1coc(C#Cc2cccc(Cl)c2)n1	-7.481	-7.194	-14.675
405	Nc1ccc2c(c1)CNc1c(Nc3cccc(Br)c3)ncnc1O2	-9.261	-9.092	-18.353
406	COc1cc2ncc(C#N)c(Nc3cccc(O)c3)c2cc1OC	-8.37	-8.507	-16.877
407	CCc1nccn1Cc1ccc(Nc2nc3ncnc(Nc4ccc(F)c(Cl)c4)c3s2)cc1-c1cc(Cl)ccc1Cl	-10.56	-9.935	-20.495
408	CSc1nc(NCc2ccc(F)c(Cl)c2)c2cnn(CC(Cl)c3ccc(F)cc3)c2n1	-9.015	-9.149	-18.164
409	O=C1NC(=O)C(c2cn(CCCO)c3ncccc23)=C1c1cnccn1	-8.724	-8.146	-16.87
410	Nc1cc2ncnc(Nc3cccc(O)c3)c2cn1	-7.716	-8.282	-15.998
411	Fc1ccc(Nc2ncnc3ccc(-c4cccc(CN5CCOCC5)c4)cc23)cc1Cl	-10.36	-10.7	-21.06
412	C=CC(=O)Nc1cc2c(Nc3ccc(F)c(Cl)c3)ncnc2cc1OCCCN1CCOCC1	-9.21	-9.176	-18.386
413	N#C/C(=C\c1cc(O)c(O)c(O)c1)C(N)=O	-6.827	-6.561	-13.388
414	CC(=O)Nc1cc2ncnc(Nc3cccc(Cl)c3)c2cn1	-8.53	-9.302	-17.832
415	O=C1NC(=O)C(c2ccc(Br)cc2)=C1c1ccc(Cl)cc1	-8.784	-8.821	-17.605
416	CN/N=C/c1c(N)ncnc1Nc1ccc2c(cnn2Cc2cccc(BN)c2)c1	-8.784	-8.821	-17.605
417	COc1cc2ncnc(NCc3cccc(C)c3)c2cc1OC	-8.209	-8.799	-17.008
418	CN1CCN(c2ccc(-c3cnn4c(N)c(-c5cccc(NC(=O)NCC6CCCCC6)c5)cnc34)cc2)CC1	-11.07	-10.64	-21.71
419	Cc1noc(C)c1-c1cc2c(c3c1c(=O)n(C)c1cc(O)ccc31)OCCO2	-9.064	-9.949	-19.013
420	COc1cc2c(Nc3ccc(Br)cc3F)ncnc2cc1OCCC1CCNCC1	-8.838	-8.441	-17.279
421	COc1cc(OC2CCN(C)CC2)c2c(Nc3ccc(F)c(Cl)c3)ncnc2c1	-9.363	-9.761	-19.124
422	CCOc1cc(N2CCC(C)CC2)ccc1Nc1ncc(Cl)c(Oc2ccc(CCOCCO)cc2Cl)n1	-8.522	-8.336	-16.858
423	CN(C)C1CCN(Cc2ccn3ncnc(Nc4ccc5c(cnn5Cc5cccc(F)c5)c4)c23)CC1	-9.488	-9.568	-19.056
424	CC(=O)N1CCN(Cc2ccc(-c3ccc4ncnc(Nc5ccc(OCc6cccc(F)c6)c(Cl)c5)c4c3)o2)CC1	-10.44	-10.38	-20.82
425	CCN(CC)CCOc1ccc(C)c(-c2cc3nccc(Nc4ccc(OCc5cccc(F)c5)c(Cl)c4)c3s2)c1	-9.76	-9.173	-18.933
426	CC(CCOC(=O)c1cc(/N=C/c2cc(O)ccc2O)ccn1)CC(C)(C)C	-7.629	-8.532	-16.161
427	NS(=O)(=O)c1ccc(Nc2nc3ncnc(Nc4c(Cl)cccc4Cl)c3s2)cc1	-8.3	-8.77	-17.07
428	c1ccc(Nc2ncnc3c2NCc2ccccc2O3)cc1	-8.852	-8.6	-17.452
429	C=CC(=O)Nc1cccc(N2C(=O)N(C)Cc3cnc(Nc4ccc(N5CCCCC5)c(OC)c4)nc32)c1	-9.495	-8.456	-17.951
430	CCCN(c1ccc(OC)cc1)c1nc(C)nc2oc(C)cc12	-7.822	-8.002	-15.824
431	OCCCNCc1ccc(-c2cc3nccc(Nc4ccc5[nH]ccc5c4)c3s2)cc1	-9.004	-9.116	-18.12
432	COc1cc2ncnc(N3CCN(C(=O)Cc4ccc(Cl)cc4)CC3)c2cc1OC	-8.614	-8.25	-16.864
433	Cc1cccc(C)c1-c1cc2nnc(Nc3ccccc3)nc2c(C)c1C	-10.04	-10.99	-21.03
434	O=C(O)c1cc(N=Cc2cc(O)ccc2O)ccc1O	-7.85	-8.519	-16.369
435	O=C(Nc1nnc(SCc2ccccc2)s1)c1ccc(Cl)cc1Cl	-7.873	-8.169	-16.042
436	N#Cc1cnc2c(F)cc(NCc3c[nH]c4ccccc34)cc2c1Nc1ccc(F)c(Cl)c1	-10.06	-10.54	-20.6
437	Cc1cc(-c2ccc(NC(=O)Nc3ccc(C(F)(F)F)c(C)c3)cc2)c2c(N)n[nH]c2c1	-10.79	-9.09	-19.88
438	c1ccc(Nc2ncc(-c3ccccc3)n3cncc23)cc1	-9.001	-9.742	-18.743
439	Fc1ccc(-c2ncn(CCCN3CCCC3)c2-c2ccncc2)cc1	-8.108	-7.796	-15.904
440	Nc1cccc(Nc2ncnc3cc(N)ncc23)c1	-7.916	-8.2	-16.116
441	COc1ccc(-c2cnc3c(C)nc4ncccc4n23)cc1	-8.326	-8.913	-17.239
442	Cc1ccc(C(=O)Nc2cccc(C(F)(F)F)c2)cc1Nc1nc2ccccc2n1-c1cc(NC2CCN(C)CC2)ncn1	-11.36	-11.63	-22.99
443	CC[C@H](C)[C@H](NC(=O)[C@H](CCC(=O)O)NC(=O)[C@H](CCC(=O)O)NC(=O)/C(=C/c1ccc(OP(=O)(O)O)cc1)C(=O)O)C(=O)N[C@@H](CCC(=O)O)C(=O)O	-7.945	-8.252	-16.197
444	CC(C)CCCCCCCCNc1c2c(nc3ccccc13)CCCC2	-7.535	-7.23	-14.765
445	CCOc1cc2ncc(C#N)c(Nc3ccc(OCc4ccccc4)c(Cl)c3)c2cc1NC(=O)/C=C/CN1CCCN(C)CC1	-11.83	-11.09	-22.92
446	C#Cc1cccc(-c2cc(F)cc(NC(=O)C(C#CC(C)O)C(=O)Nc3ccc(OC)c(OC)c3)c2)c1	-9.151	-8.776	-17.927
447	CN(C)C(=O)c1ccc(Nc2nc(O)nc3cc(-c4ccccc4N(C)S(C)(=O)=O)ccc23)cc1	-9.988	-9.026	-19.014
448	CCCC1=C2C(N3CCN(C(C)C)CC3)=Nc3c(OCC(=O)O)cccc3C2N(C)C1	-7.803	-8.293	-16.096
449	Cc1cccc(NC(=O)Nc2ccc(-c3csc4c(-c5cnn(CC(C)(C)O)c5)cnc(N)c34)cc2)c1	-9.323	-10.21	-19.533
450	Cc1ccc(C2=NN(C(=O)C(=O)O)C(c3ccc(O)cc3)C2)cc1C	-8.717	-8.338	-17.055
451	Cn1nc(-c2ccc(Oc3cccc(-c4cnn(CCO)c4)c3)cc2)c2c(N)ncnc21	-9.685	-8.983	-18.668
452	C=CC(=O)Nc1cc2c(Nc3ccc(F)c(Cl)c3)ncnc2cc1OCCn1ccnc1	-9.408	-9.298	-18.706
453	O=S(=O)(CCO)Nc1ccc2ncnc(Nc3cccc(OCc4ccccc4)c3)c2c1	-9.002	-8.931	-17.933
454	CCn1c2ccccc2c2cc(/C=N\OCCO/N=C\c3cc4cccnc4[nH]3)ccc21	-10.21	-8.877	-19.087
455	CC(=O)N[C@@H](Cc1ccc(OP(=O)(O)O)cc1)C(=O)N[C@@H]1CCCOc2cc(OCC3CCCCC3)c(C(N)=O)cc21	-12.85	-11.58	-24.43
456	C=CC(=O)Nc1ccc2ncc(C#N)c(Nc3cccc(Br)c3)c2c1	-8.595	-9.077	-17.672
457	Cc1cccc(Nc2ncnc3ccncc23)c1NCCCN1CCOCC1	-8.337	-9.024	-17.361
458	O=C(O)c1ccc(S(=O)(=O)Oc2ccc(NC(=O)c3cc(Cl)c4ccccc4c3O)cc2)cc1	-9.82	-8.931	-18.751
459	CSc1nc(NCCc2ccccc2)c2cnn(CC(Br)c3ccc(F)cc3)c2n1	-8.606	-8.747	-17.353
460	OCCNCc1ccn2ncnc(Nc3ccc4c(cnn4Cc4cccc(F)c4)c3)c12	-9.426	-8.643	-18.069
461	C=CC(=O)Nc1cc2c(Nc3ccc(F)c(Cl)c3)ncnc2c(CBr)n1	-9.137	-8.372	-17.509
462	Cc1cccc(-c2cc(=O)n(C)c3ncnc(N)c23)c1	-8.573	-8.926	-17.499
463	N#C/C(=C\c1ccc(O)c(O)c1)C(=O)NCCCCCCCCCNC(=O)/C(C#N)=C/c1cc(O)c(O)c(O)c1	-8.121	-7.938	-16.059
464	CN1CCC(c2c(O)cc(Oc3c(O)cccc3Br)c(Br)c2O)CC1	-8.451	-8.419	-16.87
465	CC(N)C(=O)Nc1ccc(-c2c(-c3ccc(F)cc3)[nH]c3ncnc(N[C@H](CO)c4ccccc4)c23)cc1	-10.21	-9.177	-19.387
466	COc1ccc(C2CC(c3ccc(C)c(C)c3)=NN2C(N)=S)cc1	-8.342	-8.065	-16.407
467	COc1ccc(Cl)c(Nc2c(C#N)cnc3cc(/C=C/c4cc[n+](O)cc4)ccc23)c1	-8.488	-8.961	-17.449
468	Oc1cc2c3ccc(O)c(O)c3n(Cc3ccc(F)cc3)c2cc1O	-9.361	-8.859	-18.22
469	c1ccc(C2=NN(c3ccccc3)C(c3ccc4ccccc4c3)C2)cc1	-11.19	-9.879	-21.069
470	OCC(O)Cn1ccc2ncnc(Nc3ccc(OCc4cccc(F)c4)c(Cl)c3)c21	-8.396	-8.921	-17.317
471	COc1cc2ncc(C#N)c(Nc3cccc(C(=O)Nc4cnc[nH]4)c3)c2cc1OC	-9.191	-9.298	-18.489
472	COc1cc2c(Nc3cccc4cnccc34)ncnc2cc1OCCCN1CCOCC1	-9.214	-8.865	-18.079
473	CC(C)(C)S(=O)(=O)NCCn1ccc2ncnc(Nc3ccc(Oc4cccc(Cl)c4)c(Cl)c3)c21	-9.489	-8.637	-18.126
474	C=C=CCOc1cc2c(Nc3ccc(F)c(Cl)c3)ncnc2cc1OC	-8.445	-8.811	-17.256
475	NP(=O)(O)c1cccc(Nc2nc(N3CCNCC3)nc3[nH]cnc23)c1	-9.239	-8.355	-17.594
476	COc1cccc(Nc2nc(N3CCOCC3)nc3[nH]cnc23)c1	-8.624	-8.283	-16.907
477	COc1cc(Nc2nccc(-c3ncc(C)s3)n2)cc(C(F)(F)F)c1	-8.758	-8.494	-17.252
478	C=CC(=O)Nc1ccc2ncnc(Nc3cccc(C(=O)Nc4ccccc4)c3)c2c1	-9.866	-9.637	-19.503
479	CC(=O)N[C@@H](Cc1ccc(OP(=O)(O)O)cc1)C(=O)N[C@@H](Cc1ccc(OP(=O)(O)O)cc1)C(=O)NCCN	-7.82	-7.779	-15.599
480	CC(=O)N[C@@H](Cc1ccc(OP(=O)(O)O)cc1)C(=O)N[C@H]1CCCCc2cc(OCC3CCCCC3)c(C(N)=O)cc21	-12.08	-11.97	-24.05
481	Cn1c(=O)c(-c2c(Cl)cccc2Cl)cc2cnc(Nc3ccc(N4CCOCC4)cc3)nc21	-9.494	-11.26	-20.754
482	CNC(=O)c1c(O)cnc2cc(OC)c(OCCOC)cc12	-7	-7.299	-14.299
483	C=C=CCCCCCOc1cc2c(Nc3ccc(F)c(Cl)c3)ncnc2cc1OC	-7.943	-8.411	-16.354
484	COc1cc2ncc(C#N)c(Nc3cc(Cl)c(OCc4cccc(F)c4)c(OC)c3)c2cc1NC(=O)/C=C/CN(C)C	-9.053	-8.437	-17.49
485	Cc1ccn(-c2ccccc2)c(=O)c1-c1ccc2nc(N)ncc2c1	-9.459	-9.224	-18.683
486	COc1cc2c(Oc3ccc(NS(=O)(=O)c4cccc(S(N)(=O)=O)c4)cc3F)ccnc2cc1OCCN1CCOCC1	-9.85	-9.276	-19.126
487	CCN(CC)CCCCNc1cc2ncnc(Nc3cccc(Br)c3)c2cn1	-7.79	-7.656	-15.446
488	COc1cc(Nc2nn3c(NC[C@@H](O)Cc4c[nH]c5ccccc45)cc(C4CC4)nc3c2C(N)=O)cc(OC)c1	-9.319	-8.795	-18.114
489	Cc1ccc(-c2nn(C3CCC(N4CCC(C)CC4)CC3)c3ncnc(N)c23)cc1	-10.18	-9.511	-19.691
490	Cc1cc(/C=C(\C#N)C(=O)NCCc2ccccc2)cc(CO)c1O	-7.922	-8.914	-16.836
491	O=C(c1ccc(F)cc1)n1c2cc(O)c(O)cc2c2ccc(O)c(O)c21	-9.483	-8.74	-18.223
492	C=S(O)(O)=C(C)Cn1cc(-c2cccc(OC(F)(F)F)c2)c(-c2ccnc(NC(C)C(C)(C)C)c2)c1C	-10.04	-8.967	-19.007
493	CCOc1ccc2cc(-c3nn(CCC4CCN(C)CC4)c4ncnc(N)c34)ccc2c1	-9.387	-9.446	-18.833
494	Cc1cc2nc(Nc3ccc(S(=O)(=O)NCCN4CCCC4)cc3)nnc2cc1-c1ccccc1C(F)(F)F	-9.468	-10.84	-20.308
495	CCOP(=O)(Cc1cc(NC(=O)c2cc(C(C)C)cc(C(C)C)c2)cc(OC)c1)OCC	-8.406	-8.185	-16.591
496	Brc1cccc(Nc2ncnc3cc4[nH]cc(CN5CCOCC5)c4cc23)c1	-9.718	-9.936	-19.654
497	Cc1cccc(C)c1-c1cc(N)c2nc(Nc3ccc(OCCN4CCCC4)cc3)nnc2c1	-9.607	-10.33	-19.937
498	C=CC(=O)Nc1nc2c(Cc3ccc(F)c(Cl)c3)ncnc2cc1OCCCN1CCOCC1	-8.266	-9.079	-17.345
499	Cn1nc(N)c2c(-c3ccc(OCCC4CCCCC4)cc3)cncc21	-8.544	-8.421	-16.965
500	C=S(O)(O)=C(C)C(=O)NCCn1ccc2ncnc(Nc3ccc(Oc4cccc(C(F)(F)F)c4)c(Cl)c3)c21	-9.91	-9.151	-19.061
501	CN(C)c1ncnc2c1c(-c1ccccc1)cn2CC(Cl)c1ccccc1	-9.643	-8.941	-18.584
502	N#Cc1cnc(Nc2cccc(Br)c2)c2cc(NC(=O)CCN3CCOCC3)ccc12	-8.942	-9.083	-18.025
503	CN1CCN(Cc2cc(NC(=O)c3cccc(NC(=O)c4ccccc4)c3)cc3nccn23)CC1	-9.979	-9.375	-19.354
504	Cc1cccc(F)c1CC(=O)Nc1ccc(-c2ccncc2)c(N)n1	-8.721	-8.738	-17.459
505	CN(C)c1ccc(CC2=c3ccccc3=NC2=O)cc1	-7.955	-8.092	-16.047
506	CC(C)n1cnc2c(Nc3cccc(Cl)c3)nc(NCCO)nc21	-8.324	-7.85	-16.174
507	Cc1ccccc1Cc1nc2ccc(-c3nn(CCN4CCN(C)CC4)c4ncnc(N)c34)cc2[nH]1	-9.838	-9.719	-19.557
508	Cc1cccc(CN(Cc2ccc(Br)cc2)C(=S)Nc2ccccc2)c1O	-7.992	-8.2	-16.192
509	Cc1cccc(Oc2nccc(-c3c(-c4ccc(F)cc4)ncn3C3CCNCC3)n2)c1	-9.512	-9.894	-19.406
510	CN1CCC(n2cnc(-c3ccc(F)cc3)c2-c2ccnc(Nc3ccccc3)n2)CC1	-9.543	-9.546	-19.089
511	CN(C)CC#CC(=O)Nc1ccc2ncnc(Nc3cccc(Br)c3)c2c1	-8.87	-8.293	-17.163
512	CCCS(=O)(=O)Nc1ccc2c(c1)CNc1c(Nc3cccc(Br)c3)ncnc1O2	-9.153	-8.41	-17.563
513	COc1cc(Nc2c(C#N)cnc3cc4[nH]c(N5CCOCC5)nc4cc23)cc(OC)c1OC	-9.074	-8.486	-17.56
514	CC(=O)N[C@@H](Cc1ccc(OP(=O)(O)O)cc1)C(=O)NC(CCC(=O)O)C(=O)N[C@@H](Cc1c[nH]c2ccccc12)C(N)=O	-9.023	-8.973	-17.996
515	COc1cc(Nc2c(C#N)cnc3cc(-c4ccc(C(=O)N5CC(O)C5)cn4)ccc23)c(Cl)cc1Cl	-9.831	-9.116	-18.947
516	Oc1ncnc2c1c(-c1ccc(F)cc1)nn2-c1cccnc1	-9.502	-9.775	-19.277
517	Cc1cc2c(Nc3ccc(-c4nc5ccccc5s4)c(O)c3)ncnc2cc1Cl	-10.75	-9.606	-20.356
518	Cc1cncc(C#Cc2cncnc2Nc2ccc(OCc3cccc(F)c3)c(Cl)c2)n1	-9.791	-9.508	-19.299
519	[CH]CNc1ncnc2cc([N+](=O)[O-])ccc12	-6.597	-6.687	-13.284
520	OCC(O)CNc1cc2ncnc(Nc3cccc(Br)c3)c2cn1	-7.897	-7.773	-15.67
521	CN(C)CCOc1ccc(Nc2ncc3cc(-c4c(Cl)cccc4C#N)c(=O)n(C)c3n2)cc1	-8.331	-9.34	-17.671
522	Cc1ncnc(Nc2ccc(OCc3cccc(F)c3)c(Cl)c2)c1C#CCCN1CCCC1	-9.098	-9.17	-18.268
523	CCN1CCN(Cc2ccc(NC(=O)c3ccc(C)c(NC(=O)c4cnc5ccccc5c4)c3)c(F)c2)CC1	-10.08	-9.754	-19.834
524	Oc1ccc(Nc2nc(N3CCOCC3)nc3[nH]cnc23)cc1O	-8.642	-8.437	-17.079
525	CN(C)CCN1Cc2cc3c(Nc4cccc(Br)c4)ncnc3cc21	-8.484	-8.453	-16.937
526	CCN(CC)CCCN1C=C(c2cccc3ccccc23)Nc2ccccc21	-7.898	-9.724	-17.622
527	Brc1cccc(Nc2ncnc3c2sc2ncsc23)c1	-8.516	-8.198	-16.714
528	CC(C)(C)c1cc(C=C(C#N)C#N)cc(Br)c1O	-7.448	-6.853	-14.301
529	C=Cn1cnc2c(Nc3ccc(P(C)(C)=O)cc3)nc(C(C)C)nc21	-7.638	-7.814	-15.452
530	CCOc1cc(N)c(C(=O)Nc2ccc(OCc3ccccn3)c(Cl)c2)cc1NC(=O)c1ccc(CN2CCN(C)CC2)cc1	-9.396	-8.877	-18.273
531	O=c1sc2cc3ncnc(Nc4ccc(OCc5ccc(Cl)cc5)cc4)c3cc2n1CCCN1CCOCC1	-9.595	-9.758	-19.353
532	Clc1ccc2c(c1Nc1ncnc3cc(OCCN4CCCC4)cc(OC4CCOCC4)c13)OCO2	-9.554	-9.93	-19.484
533	Cc1cc2c(Nc3ccc(N4CCN(C)CC4)cc3)ncnn2c1	-8.393	-8.456	-16.849
534	COc1ccc(CCNc2ncc(Br)c(Nc3ccc(F)cc3Cl)n2)cc1OC	-8.287	-7.907	-16.194
535	CN1CCN(c2ccc([N+](=O)[O-])c(NC3=CC(C#Cc4ccccc4)=C3)n2)CC1	-8.822	-9.082	-17.904
536	Cc1c(C(=O)c2ccc(N3CCN(C)CC3)cc2)c2ccc(O)cc2n1CC(=O)O	-9.429	-8.458	-17.887
537	Cc1cc(C)c(CC(C)C)c(C)c1O	-6.494	-7.156	-13.65
538	COc1ccc2ncnc(Nc3ccc(OCc4ccccn4)c(Cl)c3)c2c1	-8.817	-9.387	-18.204
539	Cc1ccc(NC(=O)c2cccc(C(F)(F)F)c2)cc1Nc1nc2ccccc2n1-c1cc(NCCC2CCN(C)CC2)ncn1	-11.02	-9.903	-20.923
540	COc1ccc(Nc2nc(SC)nc3ccccc23)cc1	-7.832	-8.083	-15.915
541	N#C/C(=C\c1cc(O)c(O)c(I)c1)C(=O)NC1CCCCC1	-8.112	-7.993	-16.105
542	Cc1nc(Nc2ccc(C(F)(F)F)c(C)c2)c2cc(C)oc2n1	-8.376	-9.383	-17.759
543	CCOc1c(OC)cc(Nc2ncnc3cc(OC)c(OC)cc23)cc1OC	-7.021	-7.498	-14.519
544	Cc1cc(-c2ccccc2)ccc1-n1c(=O)ccc2cc(S(=O)(=O)Nc3ccncn3)ccc21	-10.32	-9.266	-19.586
545	CS(=O)(=O)CCNc1nc(-c2ccc3ncnc(Nc4ccc5c(cnn5Cc5ccccc5)c4)c3c2)cs1	-10.88	-9.053	-19.933
546	CN(C)CCN(C)c1cncc(-c2ccc(Oc3ccccc3)cc2)c1	-8.267	-8.402	-16.669
547	NCCOCc1n[nH]c2ncnc(Nc3ccc(OCc4ccccn4)c(Cl)c3)c12	-8.656	-8.306	-16.962
548	C=CS(=O)(=O)Nc1nc2c(Cc3ccc(F)c(Cl)c3)ncnc2cc1OCCCN1CCOCC1	-8.979	-8.426	-17.405
549	C=COC(=O)N(C)SCCCNCCc1ccccc1	-5.61	-6.192	-11.802
550	Cc1ccc(NC(=O)c2cccc(C(F)(F)F)c2)cc1C(=O)Nc1cncnc1	-10.2	-9.47	-19.67
551	Cc1cc(N)cc(CN)c1-c1cc2[nH]c3ccc(C(=O)NCCC(C)(C)O)cc3c2cc1C=O	-8.84	-9.309	-18.149
552	CCC(C)C(NC(=O)C(CS)NC(C)=O)C(=O)NC(Cc1ccc(O)cc1)C(=O)NC(CCCCN)C(=O)NC(Cc1ccc([N+](=O)[O-])cc1)C(=O)NC(Cc1ccc([N+](=O)[O-])cc1)C(=O)O	-8.469	-8.034	-16.503
553	Cc1cc(C)c(/C=C2/C(=O)Nc3ccccc32)[nH]1	-8.129	-8.95	-17.079
554	Cc1ccc(Oc2ccc(Nc3ncnc4[nH]nc(OCCN5CCC(O)CC5)c34)cc2Cl)cn1	-8.856	-8.993	-17.849
555	Cc1ccc(C2CC(c3ccc(C)c(C)c3)=NN2c2nc(-c3ccc(Cl)cc3)cs2)cc1	-10.23	-10.19	-20.42
556	COc1cc(Nc2nn3c(N[C@H](CO)Cc4cccc(Cl)c4)cc(C4CC4)nc3c2C(N)=O)cc(OC)c1	-9.73	-9.08	-18.81
557	Cc1ccc(NC(=O)c2cccc(C(F)(F)F)c2)cc1Nc1nc2ccccc2n1-c1cc(NCCCN(C)C)ncn1	-10.35	-9.375	-19.725
558	COc1cc2ncnc(Nc3ccc(Nc4ncnc5ccccc45)c(Cl)c3)c2cc1OCCCN1CCN(C)CC1	-9.978	-9.309	-19.287
559	CC(C)(CO)CNc1nccc(-c2c(-c3ccc(F)cc3)nc3c(CCN)nccn23)n1	-9.518	-8.681	-18.199
560	CCOc1cc2ncnc(Nc3cccc(-c4ncc[nH]4)c3)c2cc1OCC	-8.443	-8.742	-17.185
561	COc1cc2c(c(OC)c1)C(=O)N(c1cccc(C(=O)N3CCCCC3)c1)CC2	-9.629	-9.073	-18.702
562	COc1cc(Nc2c(C#N)cnc3cc(OC)c(OCCCN4CCOCC4)cc23)c(Br)cc1Cl	-8.206	-7.495	-15.701
563	CCN(CCO)CCCNC(=O)/C=C/C(=O)Nc1ccc2ncnc(Nc3cccc(Br)c3)c2c1	-8.586	-8.182	-16.768
564	OCCOCCNCc1ccc(Nc2nccc(-c3cccnc3)n2)cc1	-7.521	-6.834	-14.355
565	CCOc1nc2ccc(Cl)cc2c(=O)n1Cc1ccc(-c2ccccc2-c2nnn[nH]2)cc1	-10.05	-9.362	-19.412
566	CS(=O)(=O)c1ccc(C(=O)N2C(=O)c3cc(O)c(O)cc32)cc1	-8.654	-9.3	-17.954
567	O=C1Nc2ccc(Nc3cccc(F)c3)cc2C1=O	-8.382	-8.836	-17.218
568	COc1cc(N2CCN(C(=O)C=CC(O)COC3CC3)CC2)ccc1Nc1ncc(Cl)c(Oc2cccc(NC(=O)CC(C)C)c2)n1	-10.13	-8.398	-18.528
569	C=S(O)(O)=CCNC(=O)OS1=CC(OCc2cccc(OC(F)(F)F)c2)=C(Cl)C(NC(=O)NCCN(C)C)=C1	-8.906	-8.149	-17.055
570	COc1cc(-c2nn([C@H]3CC[C@H](N4CCN(C)CC4)CC3)c3ncnc(N)c23)ccc1NC(=O)c1ccccc1	-9.823	-9.395	-19.218
571	CC(C)c1ccc(CN2CCC[C@H](c3ccccc3)C2=O)cc1	-8.026	-9.543	-17.569
572	CCC(=O)Nc1cccc(Nc2nccc(-c3cnn4ncccc34)n2)c1	-9.977	-8.586	-18.563
573	CCOc1cc2ncnc(Cc3cccnc3)c2cc1OCC	-8.278	-8.108	-16.386
574	CN(C)CCNc1cc2c(Nc3ccc(F)c(Cl)c3)ncnc2cn1	-8.148	-8.223	-16.371
575	Cc1cccc(Nc2ncnc3ccncc23)c1NCCCN(C)C	-7.676	-8.118	-15.794
576	COCCN1CC(C(N)=O)(N(C)C)c2cc(NC(=O)NNc3ccccc3)c(C(F)(F)F)nc21	-9.13	-8.316	-17.446
577	Cc1ccccc1-c1cc2nnc(Nc3ccc(S(=O)(=O)NCCN4CCCC4)cc3)nc2cc1C	-9.101	-10.6	-19.701
578	O=C(Nc1ccc(Br)cc1)c1ccc(N(CCCl)CCC2CCCCC2)cc1	-8.205	-8.638	-16.843
579	CN(C(=O)N(CCCl)N=O)c1ccc2ncnc(Nc3cccc(C(F)(F)F)c3)c2c1	-9.124	-8.625	-17.749
580	CCCCNc1nc(SCC)nc2c1cnn2CC(Cl)c1ccccc1	-7.841	-7.603	-15.444
581	CC(=O)Nc1cc2ncnc(Nc3cccc(C)c3)c2cn1	-8.655	-9.646	-18.301
582	Cc1cc(-c2cc(N)ccc2Cl)cc2nnc(Nc3ccc(OCCN4CCCC4)cc3)nc12	-9.398	-10.27	-19.668
583	Cc1ccc(NC(=O)Nc2ccc(C)c(C(F)(F)F)c2)cc1Nc1nc2ccccc2n1-c1cc(NCCCN)ncn1	-10.72	-9.361	-20.081
584	O=C(C#CCCN1CCOCC1)Nc1ccc2ncnc(Nc3cccc(Br)c3)c2c1	-9.285	-8.774	-18.059
585	Nc1cc2ncnc(Nc3ccccc3N)c2cn1	-7.858	-7.778	-15.636
586	COC(=O)C[C@@H]1C[C@@H](n2cc(-c3ccc(O)cc3)c3c(N)ncnc32)CN1	-8.274	-8.289	-16.563
587	CCN(CC)CCCCNc1cc(-n2c(Nc3cc(C(=O)Nc4cccc(C(F)(F)F)c4)ccc3C)nc3ccccc32)ncn1	-9.584	-9.227	-18.811
588	COc1cc2ncnc(Nc3ccc(F)c(Cl)c3)c2cc1OCCCN1CC(OC)C1	-8.026	-8.581	-16.607
589	Nc1ncnc2c1c(-c1cccc(O)c1)cn2-c1ccc(CCO)cc1	-9.416	-9.194	-18.61
590	O=C(O)Cn1ccc2cc3ncnc(Nc4cccc(Br)c4)c3cc21	-9.028	-8.924	-17.952
591	O=c1c(-c2cccc(O)c2)coc2cc(O)cc(O)c12	-8.295	-10.05	-18.345
592	CC(COC(=O)c1cc(/N=C/c2cc(O)ccc2O)ccc1O)CC(C)(C)C	-8.217	-9.016	-17.233
593	Clc1cccc(Nc2ncnc3ccc(NCc4cccc(Br)n4)cc23)c1	-9.327	-9.996	-19.323
594	Nc1ccc2sc3c(Nc4ccccc4Cl)ncnc3c2c1	-8.865	-9.049	-17.914
595	BrC(Cn1ncc2c(NCc3ccccc3)ncnc21)c1ccccc1	-8.817	-8.351	-17.168
596	CCOc1cc(C)c(C=C(C)c2ccc(OC)cc2)c(Cl)c1	-6.597	-6.698	-13.295
597	Cc1ccc(NC(=O)c2cccc(C(F)(F)F)c2)cc1Nc1nc2ccccc2n1-c1cc(N)ncn1	-11.29	-9.781	-21.071
598	CC(CCOC(=O)c1cc(Br)cc(I)c1)Cn1ncc2cc(O)oc21	-7.947	-7.846	-15.793
599	Cc1cc(O)ccc1CCCCN(C)C(=S)Nc1ccccc1	-7.096	-7.591	-14.687
600	CN(C)CCCNc1cc2ncnc(Nc3cccc(Br)c3)c2cn1	-7.831	-7.894	-15.725
601	CSc1ccc(CCCCCn2cc(CCN)c3cc(OCCc4ccc(O)cc4)ccc32)cc1	-7.806	-8.713	-16.519
602	COc1cc(Nc2nccc(-c3ccncc3)n2)cc(OC)c1OC	-7.932	-7.683	-15.615
603	CCOC(=O)c1cn2ncnc(Nc3ccc(OCc4cccc(F)c4)c(Cl)c3)c2c1CC	-8.781	-8.318	-17.099
604	CC(C)[C@H](CO)Nc1nc(Nc2ccccc2F)c2ncn(C(C)C)c2n1	-8.566	-8.247	-16.813
605	NC1CCN(Cc2ccn3ncnc(Nc4ccc5c(cnn5Cc5cccnc5)c4)c23)CC1	-9.454	-9.183	-18.637
606	O=C1NC(=O)N(CCc2ccccc2)/C1=C/c1ccccc1	-8.435	-8.351	-16.786
607	NCCOCc1c[nH]c2ccccc12	-6.368	-6.518	-12.886
608	O=C(Nc1ccc(Oc2ccc3[nH]c(NC(=O)c4ccco4)nc3c2)cc1)Nc1cc(C(F)(F)F)ccc1F	-10.75	-10.37	-21.12
609	Cc1cc2nc(Nc3ccc(OCCCN4CCCCC4)cc3)nnc2cc1-c1c(C)cccc1C	-9.546	-10.38	-19.926
610	COc1cc2c(Nc3cc(OC)c(OC)c(OC)c3)c(C#N)cnc2cc1OCCCN1CCC(O)CC1	-8.169	-7.6	-15.769
611	CONC(=O)c1cnc(OCc2cccc(F)c2)c(-c2ccncc2)c1	-8.749	-8.622	-17.371
612	COc1cc2nccc(Oc3ccc(NC(O)=NCCn4cc(-c5ccc(F)cc5)cn4)cc3F)c2cc1OC	-9.209	-9.261	-18.47
613	Clc1cccc(CNc2ccc3ncnc(Nc4cccc(Br)c4)c3c2)c1	-9.212	-9.718	-18.93
614	C[C@@H](Nc1ncnc2oc(-c3ccccc3)c(-c3ccccc3)c12)c1ccccc1	-9.055	-10.24	-19.295
615	CCNC(=O)Nc1nc2cc(N)ncc2cc1-c1cccc(O)c1	-8.114	-8.697	-16.811
616	CCN(CC)C/C=C/C(=O)Nc1cnc2ncc(C#N)c(Nc3cccc(Br)c3)c2c1	-8.379	-8.108	-16.487
617	CN1CCC(Oc2cc3c(Nc4cccc(Br)c4)ncnc3cc2OCCNCc2ccccn2)CC1	-9.524	-8.773	-18.297
618	CCCC(=O)Nc1[nH]nc2ccc(-c3nnn(Cc4ccccc4)c3-c3ccccc3)cc12	-9.683	-10.92	-20.603
619	Cc1ccc(CO)cc1N(C)c1ccnc(Nc2cc(O)c(C(=O)NC3CC3)c(Cl)c2)n1	-9.395	-8.837	-18.232
620	Cc1cccc(C2C(=O)N(C)C(=NCC(N)Cc3ccccc3)N=C2c2ccncc2)c1	-9.185	-9.233	-18.418
621	C=Cn1nc(-c2ccc(OCC)c(OC)c2)c2c(N)ncnc21	-7.156	-7.851	-15.007
622	CN(C)c1cccc2ncnc(Nc3cccc(Br)c3)c12	-8.193	-7.902	-16.095
623	COc1ccc(N(C(=O)Oc2c(C)cccc2C)c2ccnc(Nc3cc(OC)c(OCCN4CCOCC4)c(OC)c3)n2)c(OC)c1	-8.459	-8.478	-16.937
624	O=S(=O)(CCO)NCc1ccc(-c2ccc3ncnc(Nc4ccc(OCc5cccc(F)c5)c(Cl)c4)c3c2)o1	-10.37	-8.427	-18.797
625	COc1cccc(Nc2nc(N3CCOCC3)nc3ccsc23)c1	-8.571	-8.529	-17.1
626	CCOc1cc2ncnc(Nc3cccc(-c4nnc[nH]4)c3)c2cc1OCC	-8.78	-8.691	-17.471
627	CCOC(=O)C1C(=N)N(c2cccnc2)C2=CCCC(=O)C2C1c1c(C)nn(-c2ccc(F)cc2)c1Cl	-8.385	-7.335	-15.72
628	O=C(CNC(=O)Oc1ccccc1)Nc1ccc2ncnc(Nc3cccc(Br)c3)c2c1	-10.32	-9.139	-19.459
629	Clc1ccc2c(c1Nc1ncnc3cc(OCCN4CCCC4)cc(OC4CCOCC4)c13)OCCO2	-9.561	-9.683	-19.244
630	COc1ccc(C2=C(c3c[nH]c4ccccc34)C(=O)NC2=O)cc1OC	-8.812	-8.797	-17.609
631	COc1cccc(Nc2ncnc3cc(S(=O)(=O)NCCn4ccc5ccccc54)ccc23)c1	-10.47	-9.126	-19.596
632	CCCOc1cc(OC2CCN(C(C(=O)O)C(C)C)CC2)c2cc(Br)c(OC)cc2c1	-8.51	-7.833	-16.343
633	OCc1ccn2ncnc(Nc3ccc4ncsc4c3)c12	-7.536	-8.786	-16.322
634	C=CC(=O)Nc1ccc2ncnc(Cc3cccc(C)c3)c2c1	-9.114	-9.387	-18.501
635	COc1ccc(N(NC(=O)c2ccc(-c3ccccc3)cc2)C(=O)NC2CCC(N3CCCCC3)CC2)cc1	-9.522	-9.236	-18.758
636	Brc1cccc(Nc2ncnc3ccc(NCc4ccc5c(c4)OCCO5)cc23)c1	-9.818	-9.539	-19.357
637	CNc1cc2ncnc(Nc3ccccc3)c2cc1N	-7.793	-8.334	-16.127
638	Clc1cccc(Nc2ncnc3ccc(NCc4ccc(Br)o4)cc23)c1	-8.744	-9.05	-17.794
639	Cc1cccc(Cl)c1Nc1ncc(-c2ccc(F)cc2)n2cncc12	-8.388	-10.65	-19.038
640	Cc1[nH]c2ncnc(Nc3cccc(Cl)c3)c2c1Br	-8.096	-8.621	-16.717
641	CC(=O)Nc1cccc(-c2cnc(N)c(-c3ccc(Cl)cc3)n2)c1	-9.349	-9.507	-18.856
642	NS(=O)(=O)c1cccc(N=Nc2c(O)[nH]c3ccc(-c4cnco4)cc23)c1	-7.908	-7.98	-15.888
643	Cn1nc(N)c2c(-c3ccc(NC(=O)Nc4cccc(Cl)c4)cc3)cc(Sc3ccccc3)cc21	-10.47	-9.222	-19.692
644	COc1ccc(Nc2ncc3ncc(Nc4cccc(Cl)c4)n3n2)cc1	-8.136	-8.87	-17.006
645	COCCN1CCC[C@@H]1C#Cc1cc2ncnc(Nc3ccc(OCc4cccc(F)c4)c(Cl)c3)c2s1	-9.232	-8.893	-18.125
646	O=C(/C=C/CN1CCS(=O)(=O)CC1)Nc1c(Cl)cccc1Cl	-7.9	-7.957	-15.857
647	COc1cc(Nc2c(C#N)cnc3cc(C#Cc4cncc(CN5CCN(C)CC5)c4)ccc23)c(Cl)cc1Cl	-9.951	-9.43	-19.381
648	CCOC(=O)C1C(=N)N(c2cccnc2)C2=CCCC(=O)C2C1c1c(C)nn(-c2ccc(Cl)cc2)c1Cl	-8.363	-8.855	-17.218
649	Cc1ccc(Nc2nccc(N(C)c3ccc4c(C)n(C)nc4c3)n2)cc1C(=O)N(C)C	-9.821	-9.751	-19.572
650	CC(C)(C)CNc1nccc(-c2c(-c3ccc(F)cc3)nc3c(CCN)nccn23)n1	-9.902	-8.49	-18.392
651	Cc1cc(-c2c(Cl)cccc2Cl)cc2nnc(N)nc12	-8.758	-9.644	-18.402
652	CCNC(=O)Nc1cccc(-c2c(-c3ccc(F)cc3F)nc3c(C=Cc4cnc[nH]4)ccnn23)c1	-10.78	-9.293	-20.073
653	O=C(CS(=O)(=O)c1ccc(Cl)cc1)N/N=C/c1cc(C(=O)O)c(Nc2ccc(I)cc2F)c(F)c1F	-9.251	-9.013	-18.264
654	CCCCCCCCCCCCCCCCCCNC(=O)COc1cc(O)c2c(=O)cc(-c3ccccc3)oc2c1	-8.201	-6.919	-15.12
655	Cc1ccc(CCNc2cc(-c3ccccc3)ncn2)cc1	-8.661	-7.977	-16.638
656	CS(=O)(=O)CCNc1nc(-c2ccc3ncnc(Nc4ccc(OCc5cccc(C(F)(F)F)c5)cc4)c3c2)cs1	-10.62	-10.01	-20.63
657	Nc1nccc(-c2c(-c3ccc(O)cc3)ncn2C2CCCCC2)n1	-8.152	-9.501	-17.653
658	Cc1ccc(C(=O)Nc2ccc(C)c(C(F)(F)F)c2)cc1Nc1nc2ccccc2n1-c1cc(N)ncn1	-11.16	-9.996	-21.156
659	C=C(CC=C1CC(=O)Nc2ccc(OC)cc21)CN1CCCCC1	-8.35	-8.54	-16.89
660	CNc1cc(-c2cnc(O)c(NC(=O)c3ccc(N4CCCCC4)cc3)c2)ccn1	-9.088	-9.377	-18.465
661	Clc1ccc2ncnc(Nc3cccc(Br)c3)c2n1	-8.155	-8.461	-16.616
662	COc1cc2ncnc(NC3=CC(=O)C(OCc4ccccc4)=CC3=O)c2cc1OC	-8.832	-8.637	-17.469
663	CN(C)CCNc1ccc2ncnc(Nc3cccc(Br)c3)c2c1	-8.319	-8.342	-16.661
664	COc1cc2ncnc(Nc3cc(OC)c(OC)c(OC)c3)c2cc1OC	-7.411	-7.692	-15.103
665	CCc1c(OCOC)cn2ncnc(Nc3ccc4[nH]ccc4c3)c12	-7.668	-8.181	-15.849
666	CONC(=O)c1cccc(Nc2ncnc3cc(OC)cc(NCc4ccc(F)cc4)c23)c1	-10.09	-9.135	-19.225
667	N#C/C(=C\c1ccncc1)C(=O)N1CCCC(N2CCN(C(c3ccc(F)cc3)c3ccc(Cl)cc3)CC2=O)C1	-9.948	-8.636	-18.584
668	C[C@@H](c1cccc2ccccc12)n1ncnc1N	-8.584	-8.409	-16.993
669	Cc1cc2nc(Nc3ccc(S(=O)(=O)NCCN4CCCC4)cc3)nnc2cc1-c1ccccc1CO	-10.16	-10.18	-20.34
670	CC(=O)N[C@@H](Cc1ccc(OP(=O)(O)O)cc1)C(=O)N[C@H]1CCCCN(Cc2ccc(-c3ccc(F)cc3F)cc2)C1=O	-13	-12.21	-25.21
671	COc1ccc(CNc2nc(SC)nc3oc(=O)ccc23)cc1	-7.843	-8.012	-15.855
672	Brc1cccc(Nc2ncnc3ccc(NNCc4ccccc4)cc23)c1	-9.533	-9.232	-18.765
673	O=C(NN1CCN(Cc2ccn3nc(-c4cccc(F)c4)nc3c2)CC1)c1cccs1	-9.768	-8.92	-18.688
674	Oc1ccc2ncnc(Nc3cccc(Br)c3)c2c1	-8.518	-8.466	-16.984
675	O=C(CCN1CCCCC1)Nc1ccc2ncnc(Nc3ccc(F)c(Cl)c3)c2c1	-9.614	-9.594	-19.208
676	COc1cc2ncnc(N3CCN(C(=O)Nc4ccc(Oc5ccccc5)cc4)CC3)c2cc1OC	-9.622	-9.611	-19.233
677	NC(=S)N/N=C(/C=C/c1cccc([N+](=O)[O-])c1)c1ccccc1	-8.011	-7.93	-15.941
678	CN1CCc2cc3c(Nc4cccc(Br)c4)ncnc3cc21	-9.295	-9.535	-18.83
679	CCN(CC)CCn1c2ccc(N)cc2c2c3c(ccc21)C(=O)c1ccccc1C3=O	-9.815	-9.941	-19.756
680	Clc1ccccc1Nc1nc(Nc2ccc(Br)cc2)c2cc[nH]c2n1	-9.231	-9.422	-18.653
681	Cc1cc2c(Nc3ccc4nc(N)sc4c3)c(C#N)cnc2cc1OCCCN1CC(C)NC(C)C1	-9.19	-8.909	-18.099
682	COc1cc2c(Nc3nc4ccc(C(=O)Nc5c(C)cccc5Cl)cc4s3)ncnc2cc1OCCCN1CCCCC1	-9.691	-10.43	-20.121
683	Nc1nc(Nc2ccc(F)cc2)c2cc(Cc3ccc(C(F)(F)F)cc3)[nH]c2n1	-10	-9.78	-19.78
684	CN(C)c1ccc(CCc2ccc(O)c(O)c2)cc1	-7.807	-8.481	-16.288
685	COc1ccc(Cl)c(Nc2ncnc3cccc(OCCCN4CCN(C)CC4)c23)c1	-9.108	-8.209	-17.317
686	COc1cc(Nc2ncnc3c2Cc2cc(OC)c(OC)cc2-3)c(OC)cc1Cl	-8.858	-8.53	-17.388
687	COc1cc2c(Nc3cc(OC)c(OC)c(OC)c3)c(C#N)cnc2cc1/C=C/c1cccnc1	-8.026	-8.113	-16.139
688	O=C(Nc1ccc(Oc2ccc(OC(=O)n3cnc4ccccc43)cc2)cc1)c1cn(CCO)c2ccccc12	-10.16	-9.935	-20.095
689	Cc1ccc(NC(=O)c2cc(CN3CCOCC3)n(C)n2)cc1Nc1nc2ccccc2n1-c1cc(N)ncn1	-9.254	-9.574	-18.828
690	Clc1cccc(Nc2nc(SCCN3CCOCC3)nc3c2cnn3CC(Cl)c2ccccc2)c1	-9.5	-9.146	-18.646
691	N#Cc1cnc2c(Cl)cc(NCc3c[nH]cn3)nc2c1Nc1ccc(F)c(Cl)c1	-8.666	-8.113	-16.779
692	O=C(Nc1ccc(CO)cc1/C=C/C(O)=NO)c1ccc(=O)[nH]c(=O)c1	-9.595	-9.617	-19.212
693	N#CCCNC(=O)C(Cc1ccccc1)NC(=O)C(Cc1ccccc1)NC(=O)OCc1ccccc1	-9.138	-7.983	-17.121
694	CN1CCC(Oc2cccc3ncnc(Nc4cccc(Br)c4)c23)CC1	-9.585	-9.86	-19.445
695	CC(C)(C)Cn1nc(-c2ccc3ccccc3c2)c(C(N)=O)c1N	-8.789	-9.307	-18.096
696	CS(=O)(=O)c1ccc2c(c1)/C(=C/c1[nH]c3c(c1CCCN)CCCC3)C(=O)N2	-9.416	-9.703	-19.119
697	CS(=O)(=O)CCNCc1ccc(-c2cc3ncnc(Nc4ccc(OCc5cccc(F)c5)c(Cl)c4)c3s2)o1	-8.886	-8.773	-17.659
698	CC(C)N(CC#CC(=O)Nc1ccc2ncc(C#N)c(Nc3cccc(Br)c3)c2c1)C(C)C	-9.011	-8.178	-17.189
699	Oc1cccc(CNc2ccc3ncnc(Nc4cccc(Br)c4)c3c2)c1	-9.111	-9.25	-18.361
700	CN(C)C1CCN(C/C=C/C(=O)Nc2cc3c(Nc4ccc(F)c(Cl)c4)ncnc3s2)CC1	-9.382	-8.814	-18.196
701	C=CC(=O)Nc1cccc(Nc2ncc(NC(=O)c3cc(NC(=O)c4cccc(C(F)(F)F)c4)ccc3C)cn2)c1	-11.37	-9.689	-21.059
702	CCCN1CCC(Oc2cc3ncnc(Nc4ccc(Cl)c(Cl)c4)c3cc2C)CC1	-8.489	-9.072	-17.561
703	Brc1cccc(Nc2ncnc3cnc(NCCCN4CCOCC4)nc23)c1	-8.284	-8.412	-16.696
704	COc1cc2ncnc(Nc3cc(Cl)cc(Cl)c3F)c2cc1OC	-7.866	-8.929	-16.795
705	Cc1cccc(Nc2nccc(-c3ncc(C)s3)n2)c1	-8.65	-8.277	-16.927
706	Cc1ccc(C)n1-c1ccc2cc(Nc3nc4ccccc4s3)ncc2c1	-9.122	-10.58	-19.702
707	Cc1cc(C)cc(NC(=O)Nc2ccc(-c3cccc4[nH]nc(N)c34)c(F)c2)c1	-10.22	-10.03	-20.25
708	COCC(=O)Nc1ccc2ncnc(Nc3ccc(OCc4ccccn4)c(Cl)c3)c2c1	-8.906	-8.402	-17.308
709	CSc1ccc2cc(-c3nn(C(C)C)c4ncnc(N)c34)ccc2n1	-9.109	-9.332	-18.441
710	C#Cc1cccc(-c2cc(F)cc(NC(=O)C(C#CC(C)(C)O)C(N)=O)c2)c1	-9.404	-9.259	-18.663
711	COc1ccc(N(C(=O)Oc2c(C)cccc2C)c2ccnc(Nc3ccc(N4CCOCC4)cc3)n2)c(OC)c1	-9.067	-9.597	-18.664
712	CCCN(CC#CC(=O)Nc1ccc2ncc(C#N)c(Nc3cccc(Br)c3)c2c1)CCC	-8.676	-8.075	-16.751
713	COc1cc(Nc2c(C#N)cnc3cc(OCCCn4ccnn4)c(OC)cc23)c(Br)cc1Cl	-9.105	-7.906	-17.011
714	CN(C)CCCn1c(SSc2c(C(=O)Nc3ccccc3)c3ccccc3n2CCCN(C)C)c(C(=O)Nc2ccccc2)c2ccccc21	-8.804	-7.655	-16.459
715	c1ccc(-c2cc(Nc3ccc(OCCN4CCCC4)cc3)ncn2)cc1	-7.901	-8.417	-16.318
716	CNC(=O)c1c(F)cccc1Nc1nc(Nc2cc3c(cc2OC)CCN3C(=O)CN(C)C)nc2[nH]ccc12	-9.44	-9.218	-18.658
717	Cc1cc2nc(Nc3ccc(S(=O)(=O)N(C)CCN4CCCC4)cc3)nnc2cc1-c1ccccc1CO	-9.573	-10.28	-19.853
718	COc1cc(Nc2c(C#N)cnc3cc(OC)c(OC)cc23)c(Cl)cc1Cl	-7.448	-7.95	-15.398
719	Nc1ncnc2c1c(-c1cccc(O)c1)cn2-c1ccc(OCCNCCO)cc1	-9.468	-8.366	-17.834
720	O=C(Nc1ccc2ncnc(Nc3cccc(Br)c3)c2c1)c1cccc2c1OCCO2	-11.03	-9.983	-21.013
721	COc1cc2c(Nc3ccc(Cl)cc3Cl)c(C#N)cnc2cc1OCCCN1CCN(C)CC1	-7.94	-8.005	-15.945
722	CCOc1cc2ncnc(Nc3ccc(F)cc3)c2cc1OCC	-7.929	-9.159	-17.088
723	O=C(Nc1ccc(Br)cc1)Nc1ccc2ncnc(Nc3cccc(Br)c3)c2c1	-10.33	-9.292	-19.622
724	COc1cc(Nc2c(C#N)cnc3cc(OC)c(OC)cc23)c(F)cc1Cl	-8.155	-8.422	-16.577
725	CS(=O)(=O)CCNC1CCN(Cc2ccn3ncnc(Nc4ccc5c(cnn5Cc5cccc(F)c5)c4)c23)CC1	-10.17	-9.385	-19.555
726	c1ccc(CCCCc2cccc(Nc3ncnc4ccc(-c5ccc6c(c5)OCO6)cc34)c2)cc1	-10.08	-10.26	-20.34
727	Cc1cc(-c2ccncc2)cc2nnc(Nc3ccc(OCCN4CCCC4)cc3)nc12	-9.246	-9.666	-18.912
728	CCCNc1nc(SCC)nc2c1cnn2CC(Cl)c1ccc(F)cc1	-7.84	-7.673	-15.513
729	O=C(NCCCCCN1CCCC1=O)c1cc(Cl)cc(NCc2cc(O)ccc2O)c1	-8.707	-8.714	-17.421
730	CCOC(=O)c1cn2ncnc(Nc3ccc4c(cnn4Cc4ccccc4)c3)c2c1C	-8.693	-8.733	-17.426
731	O=C(Nc1nnc(SCc2ccc([N+](=O)[O-])cc2)s1)c1ccc(Cl)cc1	-8.122	-8.089	-16.211
732	N#C/C(=C\c1ccc(O)c(O)c1)C(=N)CN	-6.861	-6.709	-13.57
733	COc1ccc(C2=NN(c3nc(-c4ccc(Cl)cc4)cs3)C(c3ccc([N+](=O)[O-])cc3)C2)cc1	-9.771	-9.014	-18.785
734	Oc1ccc(-c2cnn3cc(-c4ccc(OCCN5CCOCC5)cc4)cnc23)cc1OC1CCNCC1	-9.818	-9.956	-19.774
735	Cc1ccc(-c2csc(=N)n2CC(=O)N2CCN(c3ccccc3)CC2)cc1	-8.839	-8.14	-16.979
736	Cc1ccc(NC(=O)c2cccc(Cl)c2)cc1Nc1nc2ccccc2n1-c1cc(N)ncn1	-10.51	-10.2	-20.71
737	Clc1ccc(C(Cl)Cn2ncc3c(NCc4ccncc4)ncnc32)cc1	-8.426	-8.193	-16.619
738	Cc1cccc(Cn2nc(-c3ccc(O)cc3)c3c(N)ncnc32)c1O	-8.716	-8.703	-17.419
739	Cc1cc(-c2c(O)cccc2Cl)cc2nnc(Nc3ccc(CCN4CCN(C)CC4)cc3)nc12	-9.57	-11.26	-20.83
740	CCOc1c(OC)cc(Nc2c(C#N)cnc3cc4cc(OC)c(OC)cc4cc23)cc1OC	-8.168	-8.212	-16.38
741	Clc1cccc(Cl)c1-c1ccc2nc(Nc3ccc(OCCN4CCCC4)cc3)nnc2c1	-9.373	-9.982	-19.355
742	CN(C)CCCn1ccc2c3c(Nc4cccc(Br)c4)ncnc3ccc21	-8.821	-8.698	-17.519
743	CCCCCOc1c(OC)cc(Nc2ncnc3cc(OC)c(OC)cc23)cc1OC	-7.219	-7.044	-14.263
744	CCN(CC)CCOc1cc2ncnc(Nc3nc4ccc(C(=O)Nc5c(C)cccc5Cl)cc4s3)c2cc1OC	-8.972	-9.41	-18.382
745	CCN(CC)C(=O)Nc1ccc2ncnc(Nc3cccc(Br)c3)c2c1	-9.325	-8.841	-18.166
746	CO[C@@H]1C(C#N)CC[C@@H]1Nc1nc(-c2ccc(F)cc2)c(-c2ccc(F)cc2)[nH]1	-9.009	-8.587	-17.596
747	ON=C(F)/C=C/c1ccccc1Cl	-6.584	-6.753	-13.337
748	FC(F)(F)c1cccc(Nc2ncnc3cc4c(cnn4CCCN4CCOCC4)cc23)c1	-10.04	-9.62	-19.66
749	O=C(/C=C/C(=O)Nc1cc2c(Nc3ccc(F)c(Cl)c3)ncnc2cn1)NCCCl	-9.266	-8.568	-17.834
750	CSc1nc(NCCc2ccccc2)c2cnn(CC(Br)c3ccccc3)c2n1	-8.646	-9.052	-17.698
751	CN(C)c1cc2c(Nc3cccc4c3OCCO4)ncnc2cc1SCCN1CCOCC1	-8.969	-9.125	-18.094
752	Clc1ccc(Nc2nc(SCc3ccccc3)nc3ccccc23)cc1	-8.285	-9.066	-17.351
753	CNc1cc2ncnc(Nc3cccc(Br)c3)c2cc1OC	-8.107	-9.188	-17.295
754	O=C(CCCc1ccccc1)n1c2cc(O)c(O)cc2c2ccc(O)c(O)c21	-9.59	-8.791	-18.381
755	CCCCCCOc1ccc(Nc2nnc3cc(-c4c(C)cccc4C)c(N(C)S(=O)(=O)c4ccc(F)cc4)nc3n2)cc1	-9.752	-8.054	-17.806
756	Cc1ccc(C(=O)NCCC2CCCC2)cc1C(=O)Nc1ccc(N)nc1	-8.845	-8.379	-17.224
757	COc1cc2c(Nc3ccc(I)cc3F)ncnc2cc1OCCCN1CCOCC1	-8.258	-7.988	-16.246
758	CCCC(=O)Nc1ccc2nccc(Nc3cccc(Br)c3)c2c1	-8.589	-8.543	-17.132
759	Cc1ccc(-c2cnc3cc(C)c(C)cc3n2)cc1	-8.875	-9.448	-18.323
760	O=c1c(-c2ccc(O)cc2)coc2cc(O)c(O)c(O)c12	-8.306	-9.123	-17.429
761	CS(=O)(=O)CCN(CC#N)Cc1ccc(-c2ccc3ncnc(Nc4ccc(OCc5cccc(F)c5)c(Cl)c4)c3c2)o1	-9.523	-8.81	-18.333
762	O=C(O)CN1Cc2cc3c(Nc4cccc(Br)c4)ncnc3cc21	-8.673	-8.831	-17.504
763	CCOC(=O)c1cn2ncnc(Nc3cccc(Br)c3)c2c1CC	-8	-8.346	-16.346
764	O=[N+]([O-])c1cc2c(Nc3cccc(F)c3)ncnc2cc1Cl	-8.641	-8.866	-17.507
765	CCN(CCO)c1ccc2ncnc(Nc3cccc(Br)c3)c2c1	-8.299	-8.486	-16.785
766	CC(=O)Nc1cccc(-c2c(-c3ccc(F)cc3)c3cncnc3n2CCCN2CCOCC2)c1	-9.915	-9.398	-19.313
767	CC(=O)N[C@@H](Cc1ccc(I)cc1)C(=O)NC(C)c1nc(SCC2CCCCC2)c(C(N)=O)n1C	-8.728	-8.653	-17.381
768	COc1cc(Cl)c(Cl)c(Nc2c(C#N)cnc3cc(/C=C/c4cnccn4)c(OC)cc23)c1	-8.852	-8.937	-17.789
769	Cc1cc(Oc2ccc(Nc3ncnc4cc(C#C[C@@H]5CC[C@@H](OC(=O)N6CCOCC6)CN5)sc34)cc2Cl)no1	-10.1	-9.242	-19.342
770	NC1=C(c2ccccc2Cl)c2cc(O)ccc2C1=O	-8.315	-9.121	-17.436
771	COc1cc2ncc(C#N)c(Nc3ccc(F)c(C(F)(F)F)c3)c2cc1OC	-8.919	-8.768	-17.687
772	Cc1cc2c(Nc3ccc4nc(N)[nH]c4c3)c(C#N)cnc2cc1OCCCN1CCC(C)CC1	-9.339	-9.156	-18.495
773	CCSc1nc(NC2CC2)c2cnn(CC(Cl)c3ccccc3)c2n1	-7.92	-7.809	-15.729
774	CN(CCO)c1c(Br)cccc1Nc1ncnc2ccncc12	-6.966	-7.772	-14.738
775	O=C(/C=C/c1cccc([N+](=O)[O-])c1)Nc1ccc2ncnc(Nc3cccc(Cl)c3)c2c1	-10.46	-9.688	-20.148
776	COc1cc(Nc2c(C#N)cnc3cc(-c4coc(CN(C)C)c4)c(OC)cc23)c(Cl)cc1Cl	-8.43	-8.144	-16.574
777	Cc1cc(Nc2ncnc3[nH]nc(OCCN4CCCC4)c23)ccc1OCc1cccc(Br)c1	-8.854	-8.284	-17.138
778	O=C(NCCO)C1=Cc2c(ncnc2Nc2ccc(OCc3cccc(F)c3)c(Cl)c2)NCC1	-12.63	-12.47	-25.1
779	CCCOC1CN(C)CCN1c1cccc(Nc2nnc3cc(NC(=O)NC(C)C)cc(C)c3n2)c1	-9.609	-8.808	-18.417
780	Nc1cc2ncnc(NCc3cccc(Br)n3)c2cn1	-8.029	-7.854	-15.883
781	COC(=O)c1c(OCCN2CCCC2)c2ccccc2c2oc3c(c12)C(=O)c1ccccc1C3=O	-9.462	-9.587	-19.049
782	Oc1cc2[nH]c3c(O)c(O)cc(C=Cc4ccccc4Cc4ccccc4)c3c2cc1O	-10.39	-10.15	-20.54
783	NC1CCN(Cc2ccn3ncnc(Nc4ccc(OCc5cccc[n+]5[O-])c(Cl)c4)c23)CC1	-10.09	-9.161	-19.251
784	CS(=O)(=O)CCNCc1ccc(-c2ccc3ncnc(Nc4ccc(OCc5cccc(C(F)(F)F)c5)c(Cl)c4)c3c2)o1	-9.909	-8.592	-18.501
785	Nc1nc2cc(NC(=O)CN3CCN(Cc4ccc(Cl)cc4)CC3)nn2c2ccccc12	-9.754	-9.498	-19.252
786	COc1cc2ncnc(Nc3cccc(NC(=O)Nc4ccc(C)c(C)c4)c3)c2cc1OC	-9.569	-9.249	-18.818
787	CSc1nc(N2CCCCC2)c2cnn(CC(Cl)c3ccccc3)c2n1	-8.629	-8.13	-16.759
788	C#Cc1cccc2ncnc(Nc3ccc(OCc4cccnc4)cc3)c12	-8.729	-8.959	-17.688
789	C[C@@H](CC(=O)N1CCOCC1)Cc1c[nH]c2c(F)cccc12	-8.182	-8.476	-16.658
790	Cc1cc2c(Nc3ccc4nc(N)sc4c3)c(C)cnc2cc1OCCCN1CCOCC1	-8.631	-8.893	-17.524
791	NC1CC(N2CCC(F)(C(=O)O)CC2)CCC1c1cc(O)c(O)c(O)c1	-8.138	-9.079	-17.217
792	Cc1nc(Nc2cc(-c3cccc(C#N)c3)ncn2)cc(NC(CC#N)C2CCCCO2)n1	-8.974	-9.444	-18.418
793	O=C(NC(CO)c1ccccc1)c1ccc(-c2ccncc2)cc1	-8.177	-9.596	-17.773
794	N#CCC(=O)Nc1ccc2ncnc(Nc3cccc(Br)c3)c2c1	-8.595	-8.394	-16.989
795	C=CC(=O)Nc1ccc2ncnc(Cc3ccc(OCCO)c(N)c3)c2c1	-8.448	-8.06	-16.508
796	CCOc1ccc2cc(-c3nn(C4CCN(C)CC4)c4ncnc(N)c34)ccc2c1	-9.376	-10.36	-19.736
797	CN(C#CC(=O)O)c1ccc(O)c(O)c1	-6.713	-6.412	-13.125
798	COc1ccc(C2(c3ccccc3)CCN(Cc3ccccc3C)C2=O)cc1	-8.598	-8.561	-17.159
799	O=C(CCn1ncc2cc(Oc3ccc4ccccc4c3)ccc21)NCc1ccccc1	-9.486	-10.29	-19.776
800	Cc1cnn(C)c1-c1cc(C)c2c(Nc3cccc(Cl)c3)ncnc2c1	-9.513	-9.514	-19.027
801	c1ccc(COc2cc3ncnc(Nc4ccc5c(cnn5Cc5ccccc5)c4)c3s2)cc1	-10.06	-9.968	-20.028
802	C=CC(=O)Nc1ccc2c(C)c(S(=O)(=O)NCc3cccc(Cl)c3)sc2c1	-9.39	-8.751	-18.141
803	Cc1cccc(C)c1Nc1ncc(-c2ccc(C#N)cc2)n2cncc12	-8.533	-10.15	-18.683
804	CC1(N)CCN(Cc2ccn3ncnc(Nc4ccc5c(cnn5Cc5cccc(F)c5)c4)c23)CC1	-9.664	-9.66	-19.324
805	C=CC(=O)Nc1cccc(N2C(=O)N(c3ccc4ccccc4c3)Cc3cnc(Nc4ccc(N5CCN(C)CC5)cc4OC)nc32)c1	-11.58	-11.17	-22.75
806	Brc1cccc(Nc2ncnc3ccncc23)c1NCCCN1CCOCC1	-8.347	-8.114	-16.461
807	O=C(Nc1ccc(F)cc1)C(Cc1c(F)cccc1F)NC(=S)c1ccc([N+](=O)[O-])cc1	-9.119	-9.067	-18.186
808	O=C(/C=C/C(O)CO)Cc1cc2c(Nc3cccc(Br)c3)ncnc2cn1	-8.417	-8.607	-17.024
809	COc1cc(Nc2c(C#N)cnc3cc(C#CCCN4CCN(C)CC4)c(OC)cc23)c(Cl)cc1Cl	-7.931	-8.153	-16.084
810	O=C(NCCN1CCOCC1)c1cnc(Nc2ccc(Oc3ccccc3)cc2)nc1C1CC1	-8.519	-8.91	-17.429
811	CC(=O)N[C@@H](Cc1ccc(/C=C/c2ccc(O[PH](=O)O)cc2)cc1)C(=O)NC(CCC(=O)O)C(=O)N(C)CCCC1CCCCC1	-8.843	-8.686	-17.529
812	COc1cc(Nc2c(C#N)cnc3cc4[nH]c(NCCN5CCOCC5)nc4cc23)cc(OC)c1OC	-8.556	-8.234	-16.79
813	Cc1cc(C)c(C)c(Oc2nc3ccccc3cc2/C=N/NC(=O)Cn2c([N+](=O)[O-])cnc2C)c1	-8.936	-9.647	-18.583
814	Cc1c(C(=O)N2CCN(C)CC2)cn2ncnc(Nc3ccc4c(cnn4Cc4ccccc4)c3)c12	-10.09	-10	-20.09
815	O=C1NC(=O)c2c1c1c(O)ccc(O)c1c1[nH]c3ccc(O)cc3c21	-11.08	-10.19	-21.27
816	Nc1ccc2c(c1)C(=O)/C(=C/c1cc(Cl)c(OC3CCOCC3)c(OCCO)c1)C2	-8.3	-8.843	-17.143
817	Cc1cc(C)c(C(=O)Nc2cc(N3CCN(C)CC3)cc(C(F)(F)F)c2)cc1/C=C/n1cnc2c(NC3CC3)ncnc21	-10.2	-9.879	-20.079
818	COc1cc2ncc(Cl)c(Nc3ccc(Cl)cc3Cl)c2cc1OC	-8.146	-8.702	-16.848
819	C=CC(=O)Nc1cc2nc[nH]c(Nc3ccc(F)c(Br)c3)c-2n1	-8.564	-8.261	-16.825
820	O=C(CCc1ccc(-c2ccccc2)cc1)Nc1ccc(O)cc1	-8.931	-9.158	-18.089
821	CCOc1cc2ncc(C#N)c(Nc3ccc(O[C@H](C)c4ccccc4)c(Cl)c3)c2cc1NC(=O)/C=C/CN1CCCOCC1	-12.73	-11.28	-24.01
822	COc1cc2ncnc(C#CCNc3ccccn3)c2cc1OC	-8.404	-7.847	-16.251
823	CN(C)Cc1ccc(-c2cc3c(c(O)c2-c2ccncc2)C(O)=CSC=N3)cc1	-12.34	-13.41	-25.75
824	COC(=O)c1cc(NCc2cc(O)ccc2O)ccc1OC	-7.301	-7.445	-14.746
825	CCOc1cc([N+](=O)[O-])c(C(=O)Nc2ccc(OCc3cccc(F)c3)c(Cl)c2)cc1NC(=O)N1CCC(OC)CC1	-9.577	-9.169	-18.746
826	C1=Nc2nccc(Nc3nccc(-c4ccncc4)n3)c21	-8.277	-8.534	-16.811
827	N#Cc1cnc2c(/C=C/c3ccc(C(=O)Nc4ccc(Cl)cc4Cl)cc3)csc2c1	-9.528	-9.672	-19.2
828	CCCCc1ccc2c(c1)C(Nc1ncnc3cc(OC)c(OC)cc13)CC2	-8.624	-8.004	-16.628
829	O=C(CCCCCC(O)=NO)Nc1ccc(O)c(C(=O)Nc2ccccc2)c1	-8.89	-8.884	-17.774
830	OC[C@@H](Nc1ncnc2sc3c(c12)CCC3)c1ccccc1	-8.249	-7.822	-16.071
831	Cc1ccc(C(=O)Nc2ccc(CN3CCN(C)CC3)c(C(F)(F)F)c2)cc1NC(=O)c1ccc(O)nc1	-10.2	-9.648	-19.848
832	CS(=O)(=O)NCCNc1nc(-c2ccc3ncnc(Nc4ccc(OCc5cccc(F)c5)c(Cl)c4)c3c2)cs1	-10.09	-8.919	-19.009
833	CN(C)CCCCN1CCN(C(=O)C(C)(C)c2ccc(F)cc2)CC1	-7.888	-7.046	-14.934
834	Oc1cc2cc(O)c(O)c(O)c2cc1O	-7.008	-6.893	-13.901
835	CN(C)c1ccc(CNc2c(C#N)cnc3ccc(C#Cc4cccnc4)cc23)cc1	-9.556	-9.768	-19.324
836	COCCN1CCCC(Oc2cc3c(Nc4cccc(Cl)c4F)ncnc3cc2OC)C1	-8.744	-9.025	-17.769
837	Cc1cc(PC(C)(C)C)ccc1-c1cc2nc(Nc3ccc(N4CCOCC4)cc3)nnc2cn1	-8.997	-9.309	-18.306
838	Cc1ccc(C2CC(c3ccc(F)cc3)=NN2c2nc(O)cs2)cc1	-8.955	-8.57	-17.525
839	O=CNc1ccc2ncnc(Nc3cccc(Cl)c3)c2c1	-8.655	-8.894	-17.549
840	COc1cc(Nc2nn3c(N[C@@H](CO)C(C)C)cc(C)nc3c2C(N)=O)cc(OC)c1	-8.115	-8.154	-16.269
841	CCCCN(c1ccc(OC)cc1)c1nc(C)nc2oc(C)cc12	-7.145	-7.32	-14.465
842	Fc1ccc(-n2cc(CN3CCC(OCCCl)CC3)c3ccccc32)cc1	-8.72	-8.429	-17.149
843	CS(=O)(=O)Nc1cccc(-c2c(-c3ccccc3)oc3ncnc(N[C@H](CO)c4ccccc4)c23)c1	-9.888	-9.294	-19.182
844	COCOc1cc(C(C)(C)C)ccc1-c1ccc(C(=O)OC)cc1	-7.291	-8.299	-15.59
845	Nc1ncnc2c1c(-c1ccccc1)cn2CCC(F)(F)F	-8.195	-8.1	-16.295
846	CCS(=O)(=O)c1ccc(OC)c(Nc2ncc(-c3ccccc3)o2)c1	-8.226	-8.873	-17.099
847	CN1CCN(CCCOc2cc(OC3CCOCC3)c3c(Nc4c(Cl)ccc5c4OCCO5)ncnc3c2)CC1	-9.289	-9.8	-19.089
848	O=C(NCCn1ccc2ncnc(Nc3ccc(OCc4cccc(F)c4)c(Cl)c3)c21)C1CC1	-9.258	-9.32	-18.578
849	NCCOc1cn2ncnc(Nc3ccc4c(cnn4Cc4cccc(F)c4)c3)c2c1-c1ccnc(Cl)c1	-9.255	-8.403	-17.658
850	Clc1cccc2cc(Nc3nccc(-c4cnn5ncccc45)n3)ccc12	-10	-9.752	-19.752
851	Oc1ccc(CN(Cc2cc(Br)cc(Br)c2O)C(=S)Nc2ccc(I)cc2)cc1	-7.782	-8.158	-15.94
852	C=C(CN1CCCCC1)C(=O)Nc1cc2c(Nc3ccc(F)c(Cl)c3)c(C#N)cnc2cc1OC	-9.458	-8.978	-18.436
853	COc1ccc(Nc2ncnc3cc(OCCCN4CCN(CCO)CC4)cc(OC4CCOCC4)c23)cc1	-8.949	-9.001	-17.95
854	COc1ccc(-c2cnc(Nc3ccccc3Cl)c3cncn23)cc1OC	-8.678	-8.983	-17.661
855	CCOc1cc2ncc(C#N)c(Nc3cc(Cl)c(O)c(Cl)c3Cl)c2cc1OCCOC	-7.23	-7.454	-14.684
856	COc1cc(C=C(C#N)C#N)cc(O)c1O	-6.218	-6.16	-12.378
857	Cc1cccc(CN(Cc2ccc(O)cc2)C(=S)Nc2ccccc2)c1	-8.203	-8.956	-17.159
858	Cc1cn(-c2cc(NC(=O)c3ccc(C)c(/C=C/n4cnc5c(N)ncnc54)c3)cc(C(F)(F)F)c2)cn1	-11.28	-9.667	-20.947
859	COc1cc(Nc2ncnc3cc(OCCCN4CCCC4)cc(OC4CCOCC4)c23)c(Cl)cn1	-9.301	-8.833	-18.134
860	CN(CCCl)c1ccc2ncnc(Nc3cccc(Br)c3)c2c1	-8.233	-8.6	-16.833
861	C=CC(=O)Nc1cccc(Oc2nc(Nc3ccc(N4CCN(CC(=O)OCC#CCOc5no[n+]([O-])c5S(=O)(=O)c5ccccc5)CC4)cc3OC)ncc2Cl)c1	-10.2	-9.341	-19.541
862	Oc1cc(Nc2nccc(-c3nccs3)n2)cc(C(F)(F)F)c1	-8.769	-8.3	-17.069
863	O=S(=O)(NCCn1c2c(c3cc(O)ccc31)CN(S(=O)(=O)c1cc(Cl)cc(Cl)c1)CC2)c1ccc(Cl)cc1	-9.82	-9.485	-19.305
864	COc1cc(Nc2c(C#N)cnc3cc(-c4ccsc4CN4CCOCC4)ccc23)c(Cl)cc1Cl	-9.334	-8.81	-18.144
865	CCOc1ccc(-c2cc(C(F)(F)F)c(CNC(=O)OCc3ccccc3)nc2N)cc1	-8.851	-8.829	-17.68
866	Cc1nc2cc3ncnc(Nc4cccc(Br)c4)c3cc2[nH]1	-9.154	-9.451	-18.605
867	Cc1nc[nH]c1[C@@H]1c2nc[nH]c2CCN1Cc1nc2ccccc2[nH]1	-8.452	-7.942	-16.394
868	CCOC(=O)CCCc1ccc(Nc2ncc(C#N)c(Sc3ccccc3Cl)n2)cc1	-7.433	-8.09	-15.523
869	CC(=O)Nc1ccc(Nc2nc(N3CCOCC3)nc3c2N=C(N)C=C(C)C3)cc1	-14.2	-13.22	-27.42
870	COc1ccc2[nH]c3c(ccc4cc(OC)c(OC)cc43)c(=O)c2c1	-8.953	-9.852	-18.805
871	COc1cc(Nc2c(C#N)cnc3cc4cc(OCCN5CCSCC5)c(OC)cc4cc23)c(Cl)cc1Cl	-8.724	-8.686	-17.41
872	N#Cc1cnc2c(F)cc(NCc3ccncc3)cc2c1Nc1ccc(F)c(Cl)c1	-9.194	-8.823	-18.017
873	CCn1cnc(-c2c[nH]c3cc(OCCN(C)C)ccc23)c1/C=N/C(C)(C)N(C)CCO	-7.389	-8.019	-15.408
874	C=CC(=O)Nc1ccc2ncnc(Nc3cccc(C)c3)c2n1	-8.8	-8.803	-17.603
875	C=CC(=O)C(C)c1cc2c(Nc3cccc(Br)c3)ncnc2cc1OCC	-8.438	-8.247	-16.685
876	C=CC(=O)Nc1cc2c(Nc3cccc(C)c3)ncnc2cc1OCCCn1ccnn1	-9.256	-8.64	-17.896
877	COc1cc(Nc2c(C#N)cnc3cc(OCC4CCN(C)CC4)c(OC)cc23)c(Cl)cc1Cl	-8.668	-8.228	-16.896
878	Nc1ncnc2c1c(-c1ccc(Oc3ccccc3)cc1)cn2CCC(CO)CO	-8.352	-8.408	-16.76
879	CC(C)N(C(=O)Nc1ccc2nc(Cl)c(Cl)cc2c1)C(C)C	-7.76	-8.43	-16.19
880	NC(=O)c1cccc(-c2cc(Nc3ccc(OC(F)(F)F)cc3)ncn2)c1	-9.049	-9.564	-18.613
881	COc1cc2c(Nc3ccccc3)ncnc2cc1O	-7.844	-8.213	-16.057
882	COc1cc(Nc2c(C#N)cnc3cc(C#Cc4cccc(CN(C)C)n4)ccc23)c(Cl)cc1Cl	-9.481	-8.636	-18.117
883	COc1cc(Nc2nccc(-c3ncc(C)s3)n2)cc(C2CCCCC2)c1	-9.243	-9.222	-18.465
884	N#Cc1ccc2ncnc(Nc3cccc(Cl)c3)c2c1	-8.517	-8.73	-17.247
885	O=[N+]([O-])c1cc2c(Nc3cccc(Br)c3)ncnc2cc1Cl	-8.848	-9.034	-17.882
886	C=CC(=O)Nc1nc2c(Cc3ccc(F)c(Cl)c3)ncnc2cc1/C=C/CCN1CCOCC1	-9.113	-9.244	-18.357
887	COc1cc2ncnc(Nc3cccc(Cl)c3F)c2cc1CN(C)C1(C(N)=O)CN(C)C1	-9.418	-9.663	-19.081
888	COc1cc2ncnc(Nc3cccc(Cl)c3F)c2cc1OC1CCN(C)CC1	-9.066	-9.835	-18.901
889	CN(C)CCn1ncc2cc3c(Nc4cccc(Br)c4)ncnc3cc21	-9.089	-8.999	-18.088
890	CCOc1ccc2cc(-c3nn(C4CCN(C(C)=O)CC4)c4ncnc(N)c34)ccc2c1	-9.808	-10.43	-20.238
891	C[C@H](C(=O)Nc1ccc2ncnc(Nc3cccc(Br)c3)c2c1)N1CCCCC1	-9.299	-9.433	-18.732
892	CC(O)CN[C@@H](Cc1ccccc1)Cc1ccc([PH](N)=O)cc1	-7.493	-7.402	-14.895
893	Clc1ccc2c(c1Cl)CNc1c(Nc3ccccc3)ncnc1O2	-9.392	-8.951	-18.343
894	CC(C#N)Nc1ccc2ncnc(Nc3cccc(Br)c3)c2c1	-8.456	-8.361	-16.817
895	Brc1ccc(C2=NN(c3ccccc3)C(c3cccc4ccccc34)C2)cc1	-9.64	-9.888	-19.528
896	CN1CCC(Oc2cccc3ncnc(Nc4ccc(OCc5ccc6c(OCS(C)(=O)=O)cccc6c5)c(Cl)c4)c23)CC1	-10.57	-9.861	-20.431
897	CC(C)n1nc(-c2ccc3ncccc3c2)c2c(N)ncnc21	-9.352	-9.08	-18.432
898	CC(=O)N[C@@H]1CCc2cc(OCCc3ccc(OC(F)(F)F)cc3)ccc2N1C(=O)C(N)=O	-8.451	-7.893	-16.344
899	O=C(O)CCNc1c(Cl)cccc1Cl	-5.909	-5.651	-11.56
900	Cc1cccc(NC(=O)Nc2ccc(-c3cccc4onc(N)c34)cc2)c1	-9.762	-9.92	-19.682
901	CC(C)(C)c1ccc(-c2ccnc(N)n2)c(O)c1	-8.038	-7.61	-15.648
902	C#CC(=O)Nc1cc2c(Nc3cccc(Br)c3)ncnc2cn1	-8.638	-8.263	-16.901
903	CCN(CCO)CCCOc1cc2c(Nc3ccc(F)c(Cl)c3)ncnc2cc1OC	-8.262	-8.336	-16.598
904	COc1ccc(C2=NN(C(N)=S)C(c3ccc4ccccc4c3)C2)cc1	-8.807	-9.033	-17.84
905	CS(=O)(=O)CCNCc1nc(-c2ccc3ncnc(Nc4ccc5[nH]ccc5c4)c3c2)cs1	-8.946	-9.211	-18.157
906	CN(c1ccc(F)c(NC(=O)c2cccc(OC(C)(C)C#N)c2Cl)c1)c1ccc2nc(NC(=O)OCc3cccc(Cl)c3)sc2n1	-10.17	-9.727	-19.897
907	COc1cc(C=C(C#N)C#N)cc(CSc2ccc(CCNCC(O)c3cccnc3)cc2)c1O	-7.896	-7.514	-15.41
908	COCCCN(C)C/C=C/C(=O)Nc1ccc2ncnc(Nc3cccc(Br)c3)c2c1	-8.629	-8.116	-16.745
909	CC(C)n1nc(-c2ccc(Cl)c(C#N)c2)c2c(N)ncnc21	-8.792	-8.725	-17.517
910	N#CCCc1cn(Cc2cccc(Cl)c2)c2cc(OCC(O)Cn3ccnc3)ccc12	-8.445	-8.697	-17.142
911	Cc1ccn2ncnc(Nc3ccc4c(cnn4Cc4ccccn4)c3)c12	-9.328	-9.48	-18.808
912	Fc1ccc(Nc2nc(Nc3cccc(Br)c3)c3nc[nH]c3n2)cc1Cl	-9.501	-9.555	-19.056
913	CCN(CC)CCCOc1cc2ncnc(Nc3ccc(NC(=O)OCCN4CCCCC4)c(C(C)C)c3)c2cc1OC	-8.293	-8.39	-16.683
914	COc1cc2ncnc(N=C(c3ccc(F)cc3)N3CCC(C)C(N4CCOCC4)C3)c2cc1OC	-8.586	-8.025	-16.611
915	COc1cc(Nc2c(C#N)cnc3cc(OCC4CCCCCN4)c(OC)cc23)c(C)cc1Cl	-11.22	-12.11	-23.33
916	CC(C)(C)n1nc(-c2ccc3ccccc3c2)c2c(N)ncnc21	-10.24	-9.998	-20.238
917	CC(C)(O)CC#Cc1ccc2ncnc(Nc3ccc(F)c(Cl)c3)c2c1	-9.077	-8.906	-17.983
918	CN(C)C/C=C/C(=O)Nc1cccc(-c2c(-c3ccccc3)oc3ncnc(N[C@H](CO)c4ccccc4)c23)c1	-9.253	-9.157	-18.41
919	NC(=O)c1c(Nc2ccccc2)nn2c1[nH]c1c(Cl)cccc12	-9.255	-8.85	-18.105
920	CC(=O)Oc1cccc2c1C(C(=O)Nc1ccccc1)=C1SCC2NCCOCCN1CCc1ccccc1	-13.74	-13.16	-26.9
921	O=C(NCCn1ccnn1)c1ccc2c(-c3ccnc(NCCCO)n3)c(-c3ccc(Cl)cc3)nn2c1	-10.75	-8.547	-19.297
922	COCCOc1cc2ncnc(Nc3cccc(-c4cnco4)c3)c2cc1OCCCCCCC(O)=NO	-8.516	-7.858	-16.374
923	Cc1cccc(C)c1Nc1nc2ccc(N3CCN[C@@H](C)C3)nc2n2cncc12	-9.567	-10.53	-20.097
924	Cc1cc(C)c(Nc2ncc(-c3ccccc3)nc2-c2ccc(NS(C)(=O)=O)cc2)c(C(F)(F)F)c1	-10.25	-9.02	-19.27
925	Cc1ccc2c(Nc3cccc(Br)c3)ncnc2c1	-8.61	-9.227	-17.837
926	O=c1cc(N2CCNCC2)oc2c(-c3ccccc3)cccc12	-9.375	-9.12	-18.495
927	NNC(=O)CCc1ccccc1	-6.315	-6.782	-13.097
928	COc1cc(Cl)c(Cl)c(-c2cc(C)c(=O)n(C)c2OC)c1	-7.045	-7.726	-14.771
929	COc1ccc(N(C(=O)Oc2c(C)cccc2C)c2ccnc(Nc3cc(OC)c(OCCN4CCN(C)CC4)c(OC)c3)n2)c(OC)c1	-8.671	-9.516	-18.187
930	O=C(NNC(=O)c1ccc(-c2cccc(COc3cccc(C(F)(F)F)c3)n2)cc1)C(=O)c1c[nH]c2ccccc12	-11.56	-10.64	-22.2
931	Nc1ncnc(Nc2ccc(OCc3ccccc3)c(Cl)c2)c1-c1nnc(CCNC2CCCCC2)o1	-9.446	-9.244	-18.69
932	Cc1ccc(C(=O)Nc2cccc(C(F)(F)F)c2)cc1Nc1nc2ccccc2n1-c1cc(N)ncn1	-10.86	-10.34	-21.2
933	COc1ccc(NC(=O)Nc2ccc(-c3csc4c(-c5cnn(CC(C)O)c5)cnc(N)c34)cc2)cc1	-9.105	-9.395	-18.5
934	Cc1cc2c(Nc3ccc(-c4nc5ccccc5s4)cc3)ncnc2cc1Cl	-10.15	-9.844	-19.994
935	Cn1c(=O)c(-c2c(Cl)cccc2Cl)cc2cnc(Nc3cccc(NC(=O)OCCF)c3)nc21	-8.988	-10.44	-19.428
936	C#CCCCCCOc1cc2c(Nc3ccc(F)c(Cl)c3)ncnc2cc1OC	-7.919	-8.408	-16.327
937	COc1cc(Nc2c(C#N)cnc3cc(-c4cccc(CN5CCN(C)CC5)c4)sc23)c(Cl)cc1Cl	-9.209	-8.908	-18.117
938	Cc1ccc(S(=O)(=O)c2cc(Cl)ccc2O)c(CO)c1	-7.348	-7.585	-14.933
939	Cn1c(=O)c(-c2c(Cl)cccc2Cl)cc2cnc(Nc3ccc(N(CCS(=O)(=O)O)CC4CC4)cc3)nc21	-9.278	-9.995	-19.273
940	CCCCCc1nc2c(-c3ccc(Cl)cc3)n[nH]c2c(=O)n1NC(=O)c1ccccc1	-9.681	-8.828	-18.509
941	CN(C)C=CCC(=O)N1CCc2c(sc3ncnc(Nc4cccc(Br)c4)c23)C1	-9.226	-8.482	-17.708
942	c1ccc(Cc2nc3ccc(Nc4ncnc5ccccc45)cc3[nH]2)cc1	-9.663	-9.93	-19.593
943	COc1cc(Nc2c(C#N)cnc3ccc(-c4cccc(CN5CCN(C)CC5)c4)cc23)c(Cl)cc1Cl	-9.121	-9.598	-18.719
944	CC(C)c1ccc(C(=O)Nc2ccc(CN3CCN(C)CC3)c(C(F)(F)F)c2)cc1NC(=O)c1cnc2[nH]ccc2c1	-10.04	-9.825	-19.865
945	CCN(CCO)CCCOc1ccc2ncnc(Nc3ccc(OCc4cccc(F)c4)c(Cl)c3)c2c1	-8.094	-8.32	-16.414
946	COc1cc2ncc(C#N)c(Nc3ccc(-n4ccnc4)c(Cl)c3)c2cc1OCCCN1CCOCC1	-8.72	-8.199	-16.919
947	COc1cn2ncnc(Nc3ccc4c(cnn4Cc4cccc(F)c4)c3)c2c1CN1CCCC1	-9.808	-9.948	-19.756
948	CN(C)C=CCOCc1ccn2ncnc(Nc3ccc4c(cnn4Cc4cccc(F)c4)c3)c12	-9.008	-8.866	-17.874
949	COc1cc2ncc(C#N)c(N[C@@H]3C[C@H]3c3ccccc3)c2cc1OCCCc1ccccc1OC(C)=O	-9.276	-9.452	-18.728
950	Cc1ccc(C(=O)Nc2cccc(C(F)(F)F)c2)cc1Nc1nc2ccccc2n1-c1cc(NCCC2CCCCN2)ncn1	-11.56	-9.895	-21.455
951	Cc1ccc(O)cc1CC[C@@H]1[C@H](O)CC[C@]2(C)[C@@H]([C@H](C)CCCC(C)C)CC[C@@H]12	-8.155	-8.772	-16.927
952	COc1cc(/C=C(\C#N)C(N)=O)cc(CSc2ccccn2)c1OC	-7.67	-7.884	-15.554
953	Cc1ncnc(Nc2ccc(OCc3cccc(F)c3)c(Cl)c2)c1C#CCCCN1CCOCC1	-8.907	-8.97	-17.877
954	O=C(N[C@@H]1CCN(CCO)CCSC1)c1ccc(O)cc1	-10.53	-10.65	-21.18
955	CN(c1ccc(F)c(NC(=O)c2cccc(OC(C)(C)C#N)c2Cl)c1)c1cccc2c1[nH]c(=O)n2C	-9.921	-9.063	-18.984
956	CC(=O)N[C@@H](Cc1ccc(OP(=O)(O)O)cc1)C(=O)N[C@H]1CSCCN(Cc2ccc(-c3ccccc3Cl)cc2)C1=O	-12.32	-12.23	-24.55
957	Cc1nc(Nc2cc(-n3c(Nc4c(Cl)cccc4Cl)nc4ccccc43)ncn2)cc(N2CCN(CCO)CC2)n1	-9.079	-9.122	-18.201
958	C=CC(=O)Nc1ccc2ncnc(Nc3ccc(Br)cc3F)c2c1	-8.521	-8.579	-17.1
959	CCc1nc(SSCC(C(=O)O)c2ccccc2)c(CO)c(NC(=O)c2ccccc2C(=O)O)c1CC	-8.762	-8.265	-17.027
960	Nc1c([N+](=O)[O-])c(I)nn2c(-c3cccc(Cl)c3)cnc12	-7.751	-8.47	-16.221
961	CC(O)C#Cc1ccc2ncnc(Nc3ccc(F)c(Cl)c3)c2c1	-8.726	-8.982	-17.708
962	C#Cc1cccc(-c2cc3cnc(N)nc3nc2NC(=O)NC(C)(C)C)c1	-8.136	-9.496	-17.632
963	Cc1ccc(Nc2nc(N3CCN(CCO)CC3)nc3[nH]cnc23)cc1	-8.264	-8.157	-16.421
964	CN1CCN(NCc2ccc(-c3ccc4ncnc(Nc5ccc(OCc6cccc(F)c6)c(Cl)c5)c4c3)o2)CC1	-10.3	-9.622	-19.922
965	COCCOc1cc2ncnc(Nc3cccc(-c4cnsc4)c3)c2cc1OCCCN1CCOCC1	-8.093	-7.785	-15.878
966	Clc1ccc(-n2c(Nc3c(Cl)cccc3Cl)nc3ccccc32)cc1Cl	-8.887	-9.215	-18.102
967	O=C(Nc1nnc(SCc2ccc(Cl)cc2)s1)c1ccc(Cl)cc1Cl	-7.714	-8.046	-15.76
968	COc1cc2ncnc(Nc3cccc(Cl)c3F)c2cc1CN(C)C1CCNCC1c1ccccc1	-10	-12.3	-22.3
969	CC(C)c1ccc(CN2CCCCC2)cc1	-7.149	-7.445	-14.594
970	NC(=O)C1C=NC2C(=C1)C(=O)N=C2Nc1ccc(OCc2ccccc2)cc1	-9.095	-8.987	-18.082
971	C#Cc1cccc(NC(=O)c2cc(NC(=O)CCCl)ccc2O)c1	-9.037	-8.226	-17.263
972	Clc1ccc2c(c1)CNc1c(Nc3ccccc3)ncnc1O2	-8.357	-7.721	-16.078
973	Cc1ccc(C2CC(c3ccc(Br)cc3)=NN2c2nc(O)cs2)cc1	-9.16	-8.8	-17.96
974	Cc1ncnc(Nc2ccc(OCc3cccc(F)c3)c(Cl)c2)c1C#Cc1ccc(CN(C)C)cc1	-8.957	-10.71	-19.667
975	CCN(CC)CC(=O)Nc1ccc2ncnc(Nc3cccc(Br)c3)c2c1	-8.698	-8.544	-17.242
976	CC[C@H](C)[C@H](NC(=O)[C@H](CCC(=O)O)NC(=O)[C@H](CCC(=O)O)NC(=O)C(CC#N)C(=O)Nc1cccc2nccnc12)C(=O)NC(C)C	-8.175	-7.824	-15.999
977	Cc1cccc(C)c1Nc1ncc(-c2ccc(F)cc2)n2cncc12	-8.591	-10.71	-19.301
978	C=CC(=O)Nc1nc2c(Cc3cccc(F)c3)ncnc2cc1OCCCN1CCOCC1	-8.52	-8.727	-17.247
979	NC(=S)NCCCc1ccn2ncnc2c1	-6.163	-6.309	-12.472
980	Nc1ncnc(Nc2ccc(OCc3ccccc3)c(Cl)c2)c1-c1nnc(CCN2CCOCC2)o1	-9.344	-9.774	-19.118
981	Cc1c(Cl)cccc1Nc1ncnc2cc(OCCCN3CCOCC3)ccc12	-8.653	-9.358	-18.011
982	O=C(/C=C/c1cc(Cl)c(Cl)c(C(F)(F)F)c1)Nc1cccc(Oc2ccc(OCc3ccccc3Cl)c(Cl)c2)c1	-10.24	-9.866	-20.106
983	CC(C)n1nc(-c2ccc(F)c(F)c2)c2c(N)ncnc21	-8.648	-8.626	-17.274
984	C#Cc1cccc(Nc2ncnc3ccc(OCc4ccc(=O)[nH]c4)cc23)c1	-9.178	-9.789	-18.967
985	O=C(Nc1nnc(SCc2ccc(Br)cc2)s1)c1ccc(F)cc1	-8.492	-8.395	-16.887
986	CCN(CC)CCCOc1cc2ncc(C#N)c(Nc3ccc(OCc4nccs4)c(Cl)c3)c2cc1OC	-7.958	-7.583	-15.541
987	CS(=O)(=O)CCNCc1ccc(-c2cc3c(Nc4ccc(OCc5cccc(F)c5)c(Cl)c4)ncnc3s2)[nH]1	-9.773	-9.064	-18.837
988	C=CC(=O)Nc1cccc(-n2c(=O)cnc3cnc(Nc4ccc(C)nc4)nc32)c1	-9.801	-8.988	-18.789
989	Nc1cccc(-c2[nH]nc3ncnc(Nc4cccc(Cl)c4)c23)c1	-8.811	-9.938	-18.749
990	COc1cc(F)c(-c2nn(C(C)C)cc2N)cc1OC	-7.26	-7.6	-14.86
991	Cc1onc(-c2ccccc2)c1-c1ccc(F)cc1	-8.389	-8.704	-17.093
992	O=C(Oc1ccc(F)cc1)c1cc(-c2ccc(F)cc2)c[nH]1	-8.954	-9.123	-18.077
993	CCCCCOc1cc2c(Nc3ccc(NC(=O)OCC)c(Cl)c3)ncnc2cc1OC	-8.091	-8.217	-16.308
994	Cc1cc(Nc2nc3ccc(C(=O)Nc4c(C)cccc4Cl)cc3s2)nc(NCCO)n1	-8.807	-10.21	-19.017
995	CSc1ccc(NCc2cnc(N)nc2N)cc1O	-6.902	-7.4	-14.302
996	CCC/C=C/C1CC(C(=O)O)CCC1C=CCC(C)CCC	-7.149	-7.121	-14.27
997	NC1CCN(Cc2ccn3ncnc(Nc4ccc(OCc5cccnc5)c(Cl)c4)c23)CC1	-8.976	-9.253	-18.229
998	COc1ccc(OC)c(N(C(=O)OCCn2cncn2)C2CC2)c1	-6.521	-6.691	-13.212
999	CCN(CC)C(=O)c1ccc(Nc2nc(OCC3CCCCC3)c3nc[nH]c3n2)cc1	-8.466	-9.366	-17.832
