# Supplementary material for: MTMol-GPT: De novo multi-target molecular generation with transformer-based generative adversarial imitation learning
Source: PLoS Comput Biol. 2024 Jun 26;20(6):e1012229. doi: 10.1371/journal.pcbi.1012229 (PMC11233020; doi:10.1371/journal.pcbi.1012229)
Supplement: S1 Data — All datasets for each figure and table are structured in the supporting_data.zip file. (ZIP) [file pcbi.1012229.s002.zip › data/figS1-S11/S_figureS9-S11/SRC_test_Xchem.txt]

C=Cn1cnc2c(Nc3ccc(P(C)(C)=O)cc3)ncnc21
CCOC(=O)CN1CCN(CCCc2c(/C=C3\C(=O)Nc4ccc(S(=O)(=O)NC)cc43)[nH]c3c2CCCC3)CC1
CS(=O)(=O)c1nc(NCc2ccccc2)c2cnn(CC(Cl)c3ccccc3)c2n1
CCOc1cccc2c1c(/C=C1\C(=O)NN=C1c1snnc1C)cn2C
CO/N=C(\C)c1ccc2c(c1)c1c3c[nH]c(O)c3c3c(c1n2CC(C)C)CCc1nn(C)cc1-3
O=C1Nc2ccc(C(=O)O)cc2/C1=C/c1cc2c([nH]1)CCCC2
CNS(=O)(=O)c1ccc2c(c1)/C(=C/c1[nH]c3c(c1CCCN(C)C)CCCC3)C(=O)N2
CC(=O)N[C@@H](Cc1ccc(OP(=O)(O)O)cc1)C(=O)N[C@@H]1CCCCc2cc(OCC3CCCCC3)c(C(N)=O)cc21
Cc1cccc(C(=O)Nc2cccc([C@H](C)Nc3cncc(Cl)n3)c2)c1
CCCP(=O)(CCC)c1ccc(Nc2nc(C(C)C)nc3c2ncn3CC)cc1
COc1ccc(CCNc2nc(SC)nc3c2cnn3CC(Cl)c2ccccc2)cc1
CN(C)CCCc1c(/C=C2\C(=O)Nc3ccc(S(=O)(=O)N(C)C)cc32)[nH]c2c1CCCC2
COc1cc(Nc2c(C#N)cnc3cc(-c4ccc(CN5CCS(=O)(=O)CC5)cn4)ccc23)c(Cl)cc1Cl
COc1cc(Nc2c(C#N)cnc3cc(C#Cc4ccc(CN(C)C)cc4)c(OC)cc23)c(Cl)cc1Cl
COc1cc(Nc2c(C#N)cnc3cc4cc(OCCN5CCOCC5)c(OC)cc4cc23)c(C)cc1Cl
C[C@H](NC(=O)OC(C)(C)C)C(=O)Oc1c(-c2ccc(O)c(O)c2)oc2cc(O)cc(O)c2c1=O
Cc1cccc(C)c1Nc1ncc(C2C=CC(CN3CCN(C)CC3)=[S+]2)n2cncc12
CSc1nc(N2CCOCC2)c2cnn(CC(Cl)c3ccccc3)c2n1
COC1C=C(c2nn(C3=CCCC(P(=O)(O)CC(=O)O)=C3)c3ncnc(N)c23)C=CC1
Nc1ncnc2c1c(-c1cccc(O)c1)cn2-c1ccc(CCOP(=O)(O)CP(=O)(O)O)cc1
CCCNc1ncnc2c1cnn2CC(Br)c1ccccc1
CCS(=O)(=O)c1ccc2c(c1)/C(=C/c1[nH]c3c(c1CCC(N)=O)CCCC3)C(=O)N2
CC(C)(C)OC(=O)N1C[C@H](n2cc(-c3ccc(O)cc3)c3c(N)ncnc32)C[C@H]1CO
COc1cc2c(Nc3cc(OC)c(OC)c(OC)c3)c(C#N)cnc2cc1/C=C/c1ccncc1
CC(=O)N[C@@H](Cc1ccc(OP(=O)(O)O)cc1)C(=O)N[C@@H](CCC(=O)O)C(=O)N(C)CCCc1ccccc1
CNS(=O)(=O)c1ccc2c(c1)/C(=C/c1[nH]c3c(c1CCC(N)=O)CCCC3)C(=O)N2
CC(C)Nc1ncnc2c1cnn2CC(Br)c1ccccc1
CNS(=O)(=O)c1ccc2c(c1)/C(=C/c1[nH]c3c(c1CCC(=O)N1CCN(C)CC1)CCCC3)C(=O)N2
CC(C)n1nc(-c2ccc3nccc(N)c3c2)c2c(N)ncnc21
CCCNc1nc(S(C)(=O)=O)nc2c1cnn2/C=C\c1ccccc1
OC(Cn1ncc2c(NCc3ccccc3)ncnc21)c1ccccc1
CCSc1nc(N2CCOCC2)c2cnn(CC(Cl)c3ccccc3)c2n1
CSc1nc(N2CCCC2)c2cnn(CC(Br)c3ccccc3)c2n1
NS(=O)(=O)c1ccc(N/N=C2\C(=O)Nc3ccc(C(=O)NCc4ccncc4)cc32)cc1
CC(=O)N[C@@H](Cc1ccc(OP(=O)(O)O)cc1)C(=O)N[C@H]1CCCCN(Cc2ccc(-c3ccc(C)cc3)cc2)C1=O
Cc1cccc(C)c1-c1cc(C)c2nc(N)nnc2c1
CCC(=O)N1CCN(CCCc2c(/C=C3\C(=O)Nc4ccc(S(=O)(=O)NC)cc43)[nH]c3c2CCCC3)CC1
COC(=O)c1sc(-n2cnc3cc(OC)c(OC)cc32)cc1OCc1ccccc1C(F)(F)F
COc1ccc(-c2nn(C[C@@H](C)CO)c3ncnc(N)c23)cc1OC
BrC(Cn1ncc2c(N3CCCCC3)ncnc21)c1ccccc1
COC(=O)c1ccc(CN2CCCC[C@H](NC(=O)[C@H](Cc3ccc(OP(=O)(O)O)cc3)NC(C)=O)C2=O)cc1
COc1cc2ncc(C#N)c(Nc3ccc(Cl)cc3Cl)c2cc1OCCCN1CCOCC1
CC[C@H](C)[C@H](NC(=O)[C@H](CCC(=O)O)NC(=O)[C@H](CCC(=O)O)NC(=O)[C@@H](CC(=O)O)Cc1ccc(OP(=O)(O)O)cc1)C(=O)N[C@@H](CCC(=O)O)C(=O)O
CCOc1ccc2cc(-c3nn(CCC4CCN(CCCN)CC4)c4ncnc(N)c34)ccc2c1
COc1cc(Nc2c(C#N)cnc3cc(/C=C/c4cccnc4)ccc23)c(Cl)cc1Cl
CNC(=O)c1cc(Oc2ccc3oc(Nc4ccc(Cl)c(OC[C@@H]5CCCN5C)c4)nc3c2)ccn1
COc1ccc(Nc2cc3c(cn2)cc(-c2c(Cl)cccc2Cl)c(=O)n3C)cc1
COc1ccc(-c2ccc3c(c2)NC(=O)/C3=C\c2[nH]c3c(c2CCC(=O)O)CCCC3)cc1
COc1cc2cc3ncc(C#N)c(Nc4cc(OC)c(OC)c(OC)c4)c3cc2cc1OCCN1CCN(C)CC1
Nc1c2c(O)nc(-c3ccccc3)cc2nn1-c1ccccc1
COc1cc2c(Nc3nc4ccc(C(=O)Nc5c(C)cccc5Cl)cc4s3)ncnc2cc1OCCCN1CCCC1
COc1ccc(Cl)c(Nc2c(C#N)c[nH]c3cc4ncnc4cc23)c1
CC(C)(C)OC(=O)N1C[C@@H](n2cc(-c3ccccc3)c3c(N)ncnc32)C[C@@H]1CO
O=C1Nc2cc(-c3ccccc3)ccc2/C1=C/c1[nH]cc2c1CCOC2=O
O=C(c1ccccc1)n1c2cc(O)c(O)cc2c2cc(O)c(O)cc21
CCOCCNc1nc(SC)nc2c1cnn2CC(Br)c1ccccc1
Fc1ccc(CNc2ncnc3c2cnn3CC(Cl)c2ccc(Br)cc2)cc1
COc1ccc(C=C(C#N)C#N)cc1
COc1cc(-c2ccc3c(c2)NC(=O)/C3=C\c2c[nH]c3ncccc23)ccc1O
Cc1cccc(C)c1-c1cc(C)c2nc(Nc3ccc(N=S(O)(O)=CCN4CCCC4)cc3)nnc2c1
CCCc1cc(NCCN(C)C)nc2sc(C(=O)N/N=C/c3cccn3C)c(N)c12
COc1cc(Nc2nn3c(N[C@H](CO)C(C)C)cc(C)nc3c2C(N)=O)cc(OC)c1
CC(=O)N[C@@H](Cc1ccccc1)C(=O)Oc1c(-c2ccc(O)c(O)c2)oc2cc(O)cc(O)c2c1=O
Cc1ccc(O)cc1CC[C@@H]1C(=O)CC[C@@]2(C)[C@H]1CC[C@@H]2[C@H](C)/C=C/CC(C)C
CCN(CC)Cc1ccc(Nc2nccc(-c3cnn4ncccc34)n2)cc1
Cc1ccc(NC(=O)c2cccc(C(F)(F)F)c2)cc1Nc1nc2ccccc2n1-c1cc(Cl)ncn1
Cc1cccc(C)c1/C=C/n1cnc2c(Nc3ccc(P(C)(C)=O)cc3)nc(Oc3cccnc3)nc21
CCS(=O)(=O)c1ccc2c(c1)/C(=C/c1[nH]c3c(c1CCCN1CCN(C(C)=O)CC1)CCCC3)C(=O)N2
CN1CCN(Cc2ccc(-c3cc4ncc(C#N)c(Nc5ccc(Oc6ccccc6)cc5)c4s3)cc2)CC1
COc1cccc2ncc(C#N)c(Nc3ccc(Cl)cc3Cl)c12
CCN(CC)C/C=C/c1nc(O)c2c(ccc3nc(Nc4c(Cl)cccc4Cl)n(C)c32)c1C
CC(=O)NC(Cc1ccc(OP(=O)(O)O)cc1)C(=O)N[C@@H](C)c1ccc(OCC2CCCCC2)c(C(N)=O)c1
CC[C@H](C)[C@H](NC(=O)[C@H](CCC(=O)O)NC(=O)[C@H](CCC(=O)O)NC(=O)CCc1c(C)cc(OP(=O)(O)O)cc1C)C(=O)N[C@@H](CCC(=O)O)C(=O)O
CC(C)COc1ccc2cc(-c3nn(C(C)(C)C)c4ncnc(N)c34)ccc2c1
CC(=O)N[C@@H](Cc1ccc(OP(=O)(O)O)cc1)C(=O)N[C@H]1CSCCN(Cc2cccc(C(=O)c3ccccc3)c2)C1=O
COC(=O)C(=O)C(=O)c1ccc(CC(NC(C)=O)C(=O)N[C@@H](CCC(=O)O)C(=O)N[C@H](C(=O)N[C@@H](CC(C)C)C(N)=O)[C@@H](C)O)cc1
CC(C)(C)OC(=O)N1C[C@@H](n2cc(-c3ccccc3)c3c(N)ncnc32)C[C@H]1CO
CC(=O)Nc1ccc(Sc2nc(Nc3ccn[nH]3)c3ccccc3n2)cc1
CC(=O)N[C@@H](Cc1ccc(OP(=O)(O)O)cc1)C(=O)N[C@H]1CCCCN(C/C=C/c2ccccc2)C1=O
CNc1cc(-c2cnc(O)c(N=C(O)c3ccc(N4CCCCC4)cc3)c2)ncn1
COc1cc(Nc2c(C#N)cnc3ccc(/C=C/c4ccncc4)cc23)c(Cl)cc1Cl
CCOC(=O)C[C@@H]1C[C@H](n2cc(-c3ccc(O)cc3)c3c(N)ncnc32)CN1C(=O)OC(C)(C)C
CN(C)CCCc1c(/C=C2\C(=O)Nc3ccccc32)[nH]c2c1CCCC2
CS(=O)(=O)NCc1cccc(-c2ccc(C(=O)NNC(=O)C(=O)c3c[nH]c4ccccc34)cc2)c1
COc1cc(Nc2c(C#N)cnc3cc(-c4ccc(CN(C)C)cn4)sc23)c(Cl)cc1Cl
COc1cc(-c2nn([C@H]3CC[C@H](N4CCN(C)CC4)CC3)c3ncnc(N)c23)ccc1NC(=O)OCc1ccccc1
CCCCNc1nc(SC)nc2c1cnn2CC(Cl)c1ccc(Cl)cc1
CNc1cccc(-c2cnc(O)c(N=C(O)c3ccc(N4CCCCC4)cc3)c2)c1
COc1cccc(-c2cn(-c3ccc(C(=O)O)cc3)c3ncnc(N)c23)c1
Nc1ncnc2c1c(-c1ccc(Cl)cc1)nn2-c1cccc(-c2cnnn2Cc2cccc(/C=C/C(O)=NO)c2)c1
Nc1ncnc2c1c(-c1ccc(O)cc1)cn2[C@@H]1CN[C@@H](CO)C1
Nc1cc(Nc2cnccn2)nc(-c2ccnc(N3CCNCC3)c2)c1
CCC(C)C(NC(=O)C(CS)NC(C)=O)C(=O)NC(Cc1ccc([N+](=O)[O-])cc1)C(=O)NC(CCCCN)C(=O)NC(Cc1ccc(O)cc1)C(=O)NC(Cc1ccc(O)cc1)C(=O)O
O=C(N[C@H]1CCCCN(CCCc2ccccc2)C1=O)c1ccc(OP(=O)(O)O)cc1
CC(=O)N[C@@H](Cc1ccc(OP(=O)(O)O)cc1)C(=O)N[C@H]1CCCCN(Cc2ccc(-c3ccc(Cl)cc3)cc2)C1=O
ClC(Cn1ncc2c(NCc3ccc(Br)cc3)ncnc21)c1ccc(Br)cc1
CCN1CCN(Cc2ccc(-c3cc4ncc(C#N)c(Nc5cc(OC)c(Cl)cc5Cl)c4s3)cc2)CC1
CCOc1ccc2cc(-c3nn(C4CCNCC4)c4ncnc(N)c34)ccc2c1
Nc1ncnc2c1c(-c1ccc(O)cc1)cn2[C@H]1CN[C@H](CO)C1
Cn1c(=O)c(-c2c(Cl)cccc2Cl)cc2cnc(Nc3ccc(CP(=O)(O)CP(=O)(O)O)cc3)nc21
c1ccc(-c2[nH]nc3c2oc2ccccc23)cc1
Cc1cccc(C)c1/C=C/n1cnc2c(Nc3ccc(P(C)(C)=O)cc3)nc(CCC#N)nc21
CCOC(=O)C[C@@H]1C[C@H](n2cc(-c3ccc(O)cc3)c3c(N)ncnc32)CN1
N[C@H]1CC[C@H](Nc2ccc3ncc(-c4cnc(Nc5ncccc5F)nc4)n3n2)CC1
COc1cc(Nc2c(C#N)cnc3cc(-c4cc(CN5CCCCC5)cs4)ccc23)c(Cl)cc1Cl
O=C(N[C@H](CO)c1ccc(F)c(Cl)c1)C1C=C(c2[nH]ncc2-c2cccc(Cl)c2)C=N1
CC(C)CNS(=O)(=O)c1ccc2c(c1)/C(=C/c1[nH]c3c(c1CCCN(C)C)CCCC3)C(=O)N2
COc1cc(Nc2nn3c(N[C@@H](C)CO)cc(C)nc3c2C(N)=O)cc(OC)c1
COc1cc2ncc(C#N)c(CNc3ccc(Cl)cc3Cl)c2cc1OC
CC(=O)N[C@@H](Cc1ccc(OP(=O)(O)O)cc1)C(=O)N[C@H]1CCCCN(Cc2ccc(-c3ccccc3C#N)cc2)C1=O
Cc1cccc(C)c1-c1cc(N=S(C)(=O)O)c2nc(Nc3ccc(OCCN4CCCC4)cc3)nnc2c1
COc1cc2c(Nc3ccc(Cl)cc3Cl)c(C#N)cnc2cc1OCCCN1CCC(O)CC1
CC1C=CC(c2nn(C3=CCCC(C(=O)NCc4ccc(P(=O)(O)O)c(P(=O)(O)O)c4)=C3)c3ncnc(N)c23)=CC1
CC(=O)Nc1nccc(-c2c(-c3ccccc3)noc2C)n1
Oc1ccc(-c2cnn3cc(-c4ccc(OCCN5CCOCC5)cc4)cnc23)cn1
CC[C@H](C)[C@H](NC(=O)[C@H](CCC(=O)O)NC(=O)[C@H](CCC(=O)O)NC(=O)CCc1ccc(OP(=O)(O)O)cc1)C(=O)N[C@@H](CCC(=O)O)C(=O)O
CCOC(=O)c1c(SCC2CCCCC2)nc(C(C)NC(=O)[C@H](Cc2ccc(OP(=O)(O)O)cc2)NC(C)=O)n1C
COc1cc(Nc2c(C#N)cnc3cc(/C=C/c4cc[n+]([O-])cc4)c(OC)cc23)c(Cl)cc1Cl
O=C(Nc1ccc([N+](=O)[O-])cc1Cl)c1cc(Cl)ccc1O
CCS(=O)(=O)c1ccc2c(c1)/C(=C/c1[nH]c3c(c1CCCN1CCN(C(O)C=O)CC1)CCCC3)C(=O)N2
CCCCCCCCCCCCOc1ccc(N=C(N)N)cc1N=C(N)N
CCOC(=O)C[C@H]1C[C@H](n2cc(-c3ccccc3)c3c(N)ncnc32)CN1C(=O)OC(C)(C)C
O=c1c2c(O)c(O)ccc2c2cc(O)c(O)cc2n1Cc1ccc(S(=O)(=O)c2ccccc2)cc1
Cc1cc(C)c2c(N)c(C(=O)N/N=C/c3cncn3C)sc2n1
CC[C@H](C)[C@H](NC(=O)[C@H](CCC(=O)O)NC(=O)[C@H](CCC(=O)O)NC(=O)[C@H](Cc1ccc(P(=O)(O)O)cc1)NC(C)=O)C(=O)N[C@@H](CCC(=O)O)C(=O)O
Nc1ncnc2c1c(-c1ccc(Oc3ccccc3)cc1)cn2[C@H]1CC[C@H](N2CCCCC2)CC1
COc1cc(Nc2c(C#N)cnc3cc(-c4cncc(CN5CCOCC5)c4)ccc23)c(Cl)cc1Cl
CC(=O)N[C@@H](Cc1ccc(OP(=O)(O)O)cc1)C(=O)N[C@H]1CCCCN(Cc2ccc(-c3cccc4ccccc34)cc2)C1=O
CC(C)(C)NC(=O)Nc1nc2nc(N)ncc2cc1-c1cc(F)cc(F)c1
COc1ccc(Cl)cc1NC(=O)Nc1cc(C)nc2ccccc12
Cc1cc(-c2cc(O)ccc2Cl)cc2nnc(N)nc12
CCCCCN(CCCCC)C(=O)[C@H](C)NC(=O)[C@@H](NC(=O)[C@H](Cc1ccc(OP(=O)(O)O)cc1)NC(C)=O)C(C)C
CCOC(=O)C[C@H]1C[C@H](n2cc(-c3ccc(O)cc3)c3c(N)ncnc32)CN1
CC(=O)N[C@@H](Cc1ccc(C(P(=O)(O)O)P(=O)(O)O)cc1)C(=O)N[C@@H](C)c1ccc(OCC2CCCCC2)c(C(N)=O)c1
COc1cc(Nc2c(C#N)cnc3cc(-c4ccc(CN5CCNCC5)cc4)sc23)c(Cl)cc1Cl
O=C(Nc1ccc(Cl)cc1)Nc1ccc2c(c1)C(Nc1ccc(Cl)cc1Cl)=NS2(=O)=O
CP(C)(=O)c1ccc(Nc2nc(C3CCCC3)nc3c2ncn3CCc2cccc(O)c2)cc1
Cc1ccc(N=C2CC(=O)c3sc(C)nc3C2=O)cc1
CC(=O)Nc1ccc(Nc2nc(N3CCN(CCO)CC3)nc3[nH]cnc23)cc1
CN(C)CCCc1c(/C=C2\C(=O)Nc3ccc(S(=O)(=O)Nc4ccccc4Cl)cc32)[nH]c2c1CCCC2
Cc1cncc2cccc(S(=O)(=O)N3CCCN(C(=O)CN)C[C@H]3C)c12
CC(C)n1nc(-c2ccc(N=S(C)(=O)O)cc2)c2c(N)ncnc21
COc1cc(Nc2nn3c(N[C@@H](CO)C(C)C)cc(C4CC4)nc3c2C(N)=O)cc(OC)c1
Cn1c(SSc2c(C(=O)Nc3ccccc3)c3ccc(O)cc3n2C)c(C(=O)Nc2ccccc2)c2ccc(O)cc21
CCOCCNc1ncnc2c1cnn2CC(Br)c1ccccc1
COc1cc2c(Nc3ccc(Cl)cc3Cl)c(C#N)cnc2cc1OCCCN1CCN(C)CC1
CCCNc1nc(SC)nc2c1cnn2CC(Br)c1ccccc1
CC[C@H](C)[C@H](NC(=O)[C@H](CCC(=O)O)NC(=O)[C@H](CCC(=O)O)NC(=O)C(Cc1ccc(C(=O)C(=O)C(=O)OC)cc1)NC(C)=O)C(N)=O
ClC(Cn1ncc2c(N3CCCCCC3)ncnc21)c1ccccc1
CC(=O)N[C@@H](Cc1ccc(OP(=O)(O)O)cc1)C(=O)NCCCC(=O)NCCCc1ccccc1
Cc1cccc(C)c1Nc1ncc(-c2cccc(OCC3CCCN(C)C3)c2)n2cncc12
Cc1cc(NCCN(C)C)nc2sc(C(=O)N/N=C/c3cccc4ccccc34)c(N)c12
C[C@@H](O)[C@H](NC(=O)OC(C)(C)C)C(=O)Oc1c(-c2ccc(O)c(O)c2)oc2cc(O)cc(O)c2c1=O
CC[C@H](C)[C@H](NC(=O)[C@H](CCC(=O)O)NC(=O)[C@H](CCC(=O)O)NC(=O)[C@@H](N)Cc1ccc(OP(=O)(O)O)cc1)C(=O)O
Oc1cc2c3cc(O)c(O)cc3n(Cc3cccnc3)c2cc1O
Nc1ncnc2c1c(-c1ccccc1)nn2Cc1cn(CC(=O)CCCO)nn1
Nc1ncnc2c1c(-c1ccc3cc(OCc4ccccc4)ccc3c1)nn2CC1CCNCC1
Cc1cc(-c2c(Cl)cccc2Cl)cc2nnc(Nc3ccc(OCC[N+]4(O)CCCC4)cc3)nc12
NC(=O)CCc1c(SSc2[nH]c3ccccc3c2CCC(N)=O)[nH]c2ccccc12
OCCN1CCN(c2nc(Nc3ccccc3)c3nc[nH]c3n2)CC1
CC(C)(C)OC(=O)N1C[C@@H](n2cc(-c3ccc(O)cc3)c3c(N)ncnc32)C[C@@H]1CO
COc1ccc(-c2[nH]nc3ncnc(N)c23)cc1O
COc1cc(Nc2c(C#N)cnc3cc4cc(OCCN5CCC(O)CC5)c(OC)cc4cc23)c(Cl)cc1C
COc1cc(Nc2c(C#N)cnc3cc(-c4ccc(CN5CCOCC5)s4)ccc23)c(Cl)cc1Cl
O=C1NN(c2ccc(Cl)c(Cl)c2)C(=O)/C1=C\c1cccc(OCc2ccccc2)c1
CNc1ncnc2c1c(-c1ccccc1)cn2-c1ccccc1
CC(=O)N[C@@H](Cc1ccc(OP(=O)(O)O)cc1)C(=O)N[C@H]1CSCCN(Cc2ccc(-c3ccccc3)cc2)C1=O
C=Cn1cnc2c(Nc3ccc(P(C)(C)=O)cc3)nc(OC3CCOC3)nc21
Cc1cc(Nc2nc(Oc3ccccc3)nc3ccccc23)[nH]n1
O=C(Nc1ccccc1)c1c(SSc2[nH]c3ccccc3c2C(=O)Nc2ccccc2)[nH]c2ccccc12
CCCC(NC(=O)[C@H](Cc1ccc(OP(=O)(O)O)cc1)NC(C)=O)C(=O)N(CCCC(=O)O)CCCc1ccccc1
CC(C)(CO)CNC(=O)c1ccc2[nH]c(O)c(N=Nc3ccc(S(N)(=O)=O)cc3)c2c1
COc1cc(Nc2c(C#N)cnc3cc(-c4ccccc4)sc23)c(Cl)cc1Cl
C=C(CC[C@@H](C)[C@H]1CC[C@H]2[C@H](CCc3cc(O)ccc3C)C(=O)CC[C@@]21C)C(C)C
COc1cc(Nc2c(C#N)cnc3cc(-c4ccc(N5CCN(C)CC5)cc4)sc23)c(Cl)cc1Cl
CC(=O)N[C@@H](Cc1ccc(OP(=O)(O)O)cc1)C(=O)N[C@H]1CCCCN(CCCc2ccccc2)C1=O
CCn1cnc2c(Nc3ccc(P(=O)(O)CP(=O)(O)O)cc3)nc([C@H]3CC[C@H](N)CC3)nc21
COc1cc2c(Nc3nc4ccc(C(=O)Nc5c(C)cccc5Cl)cc4s3)ncnc2cc1OCCCN1CCCCC1C
Cc1cccn2cc(CN(Cc3nc(O)c4ccccc4n3)C(C)C)nc12
CCOC(=O)C[C@H]1C[C@@H](n2cc(-c3ccccc3)c3c(N)ncnc32)CN1C(=O)OC(C)(C)C
COc1cc2c(Nc3c(Cl)ccc4ccoc34)ncnc2cc1OCCCN1CCOCC1
CC(C)COC(=O)c1ccc2[nH]c(O)c(C=Nc3ccc(S(N)(=O)=O)cc3)c2c1
CC(C)(C)N1CN(c2ccc(Cl)cc2)C(=N)c2cn[nH]c21
CNS(=O)(=O)c1ccc2c(c1)/C(=C/c1[nH]c(C)c(C)c1CCCN(C)C)C(=O)N2
Nc1ncnc2c1c(-c1ccccc1)cn2[C@@H]1CN[C@@H](CO)C1
COc1cc2nccc(Oc3ccc(C)cc3C(C)=O)c2cc1OC
FC(F)(F)c1cc(CNc2ncnc3c2cnn3CC(Cl)c2ccc(Br)cc2)cc(C(F)(F)F)c1
COc1cc(Cl)c(Cl)c(Nc2c(C#N)cnc3cc(/C=C/c4ncc[nH]4)ccc23)c1
CCc1nc(-c2ccc(OC)cc2)[nH]c1-c1ccncc1
COc1cc(Nc2c(C#N)cnc3cc(/C=C/c4ccccn4)ccc23)c(Cl)cc1Cl
CN1C[C@@H]2C[C@H]1CN2c1ccc(-c2ccnc3c(-c4cccc(O)c4)c(-c4ccncc4)nn23)cc1
COc1ccc(Nc2nc(N3CCN(CCO)CC3)nc3[nH]cnc23)cc1
CN1CCN(Cc2ccc(-c3ccc4c(Nc5ccc(Cl)cc5Cl)c(C#N)cnc4c3)nc2)CC1
CC(C)(C)OC(=O)N[C@@H](Cc1ccc(OP(=O)(O)O)cc1)C(=O)NC1CSCCN(CCCC2CCCCC2)C1=O
N[C@H]1CC[C@H](Nc2nc(Nc3ccc(P(=O)(O)CP(=O)(O)O)cc3)c3ncn(C4CCCC4)c3n2)CC1
Cc1cccc(C)c1Nc1ncc(C2=[S+]C(=CN3CCCC3)CC2)n2cncc12
BrC(Cn1ncc2c(N3CCCC3)ncnc21)c1ccccc1
CC(=O)N[C@@H](Cc1ccc(OP(=O)(O)O)cc1)C(=O)N[C@@H](CCC(=O)O)C(=O)NCCCC1CCCCC1
N#Cc1cnc2ccc(/C=C/CCN3CCOCC3)cc2c1Nc1ccc(Cl)cc1Cl
COc1cc(Nc2c(C#N)cnc3cc(-c4ccc(C(=O)N(C)C)cc4)sc23)c(Cl)cc1Cl
O=C1NC(=O)c2c1c1c3ccccc3[nH]c1c1[nH]c3cc(Br)ccc3c21
O=C(N[C@H]1CCCCN(Cc2ccc(C(=O)c3ccccc3)cc2)C1=O)c1ccc(OP(=O)(O)O)cc1
COc1cc2ncc(C#N)c(Sc3ccc(Cl)cc3Cl)c2cc1OC
CC(C)(C)OC(=O)N1C[C@H](n2cc(-c3ccccc3)c3c(N)ncnc32)C[C@H]1CO
Nc1ccc2c(c1)C(=O)/C(=C/c1cc(Br)c(O)c(Br)c1)C2=O
COc1cc(Nc2c(C#N)cnc3cc(/C=C/c4ccncc4)c(OC)cc23)c(Cl)cc1Cl
COc1ccccc1C1C(=O)NC(=O)C1=Nc1ccccc1
O=c1c2cc(O)c(O)cc2c2cc(O)c(O)cc2n1Cc1ccc(S(=O)(=O)c2ccccc2)cc1
Cc1ccc(NC(=O)c2cccc(C(F)(F)F)c2)cc1Nc1nc2ccccc2n1-c1cc(N[C@H]2CC[C@H](N)CC2)ncn1
COc1cc(Nc2c(C#N)cnc3cc(/C=C/c4cc[n+](O)cc4)ccc23)c(Cl)cc1Cl
CCc1ccccc1CCNC(=O)[C@H](CCC(=O)O)NC(=O)[C@H](Cc1ccc(OP(=O)(O)O)cc1)NC(C)=O
Cc1c(O)c(O)c(O)c2c(O)occ12
CCOC(=O)C[C@@H]1C[C@@H](n2cc(-c3ccccc3)c3c(N)ncnc32)CN1
CSc1nc(Nc2ccccc2)c2cnn(CC(Cl)c3ccccc3)c2n1
C[C@H](/C=C\C(F)(F)F)Oc1cc(-c2cc(-c3cc(CN(C)C)cs3)cnc2N)ccc1C(N)=O
Cc1ccc(C(=O)Nc2cc(C(F)(F)F)ccn2)cc1/C=C/n1cnc2c(NC3CC3)ncnc21
Cc1c(Nc2c(C#N)cncc2/C=C/c2cccc(S(=O)(=O)N3CCN(C)CC3)c2)ccc2[nH]ccc12
C[C@H](O)[C@@H](NC(=O)OC(C)(C)C)C(=O)Oc1c(-c2ccc(O)c(O)c2)oc2cc(O)cc(O)c2c1=O
CCN1CCN(CC/C=C/c2cc3ncc(C#N)c(Nc4cc(OC)c(Cl)cc4Cl)c3cc2OC)CC1
Clc1ccc(CNc2ncnc3c2cnn3CC(Cl)c2ccc(Br)cc2)cc1Cl
Oc1ncnc2c1Cc1ccccc1N2
CP(C)(=O)c1ccc(Nc2ncnc3c2ncn3/C=C/c2cccc3[nH]ncc23)cc1
CCCNc1nc(SC)nc2c1cnn2CC(Cl)c1ccccc1
N#Cc1cnc2cc(/C=C/CCN3CCOCC3)ccc2c1Nc1ccc(Cl)cc1Cl
CC[C@@H](C)[C@H](NC(=O)[C@H](CCC(=O)O)NC(=O)CC[C@@H]1NC(=O)[C@H](Cc2ccc(OP(=O)(O)O)cc2)NC1=O)C(=O)O
COc1ccc(Cl)c(Nc2ncnc3cc(OCCCN4CCOCC4)cc(OC4CCCCC4)c23)c1
CC(=O)Nc1ccc(Nc2nc(N3CCNCC3)nc3[nH]cnc23)cc1
COc1cc(Nc2c(C#N)cnc3cc4cc(OC)c(OCCN5CCOCC5)cc4cc23)c(Cl)cc1Cl
Cn1c(SSc2c(C(=O)Nc3ccccc3)c3cc(O)ccc3n2C)c(C(=O)Nc2ccccc2)c2cc(O)ccc21
ClC(Cn1ncc2c(NCc3ccccc3Br)ncnc21)c1ccc(Br)cc1
COc1cc(Nc2c(C#N)cnc3cc(/C=C/c4ccncc4)ccc23)c(Cl)cc1Cl
COc1cc(Nc2c(C#N)cnc3cc(C#Cc4cc(CN(C)C)ccn4)c(OC)cc23)c(Cl)cc1Cl
Cc1cccc(C)c1Nc1nccn2cncc12
CC[C@H](C)[C@H](NC(=O)C(CCC(=O)O)NC(=O)C(CCC(=O)O)NC(=O)C(Cc1ccc(OP(=O)(O)O)cc1)c1cccc(O)c1)C(=O)N[C@@H](CCC(=O)O)C(=O)O
CC[C@H](CO)Nc1nc(N=C(N)N)c2ncn(C(C)C)c2n1
CCOC(=O)C[C@@H]1C[C@H](n2cc(-c3ccccc3)c3c(N)ncnc32)CN1
NC(=O)c1c(-c2ccncc2)nn(-c2c(Cl)cc(Cl)cc2Cl)c1N
COc1cc(Nc2c(C#N)cnc3cc(-c4ccc(CN5CCOCC5)cn4)ccc23)c(Cl)cc1Cl
Cn1c(SSc2c(C(=O)Nc3ccccc3)c3cc(C(F)(F)F)ccc3n2C)c(C(=O)Nc2ccccc2)c2cc(C(F)(F)F)ccc21
Cn1ncc2cc(-c3nn(C(C)(C)C)c4ncnc(N)c34)ccc21
COc1cccc(-c2cn(-c3cccc(C(=O)NCCCP(=O)(O)CP(=O)(O)O)c3)c3ncnc(N)c23)c1
CC[C@H](NC(=O)[C@H](Cc1ccc(P(=O)(O)O)cc1)NC(C)=O)C(=O)N(C)CCCC1CCCCC1
COc1cc(Nc2c(C#N)cnc3cc(/C=C/c4cc(CN(C)C)ccn4)c(OC)cc23)c(Cl)cc1Cl
NS(=O)(=O)c1ccc(N/N=C2\C(=O)Nc3ccc(C(=O)NCCc4c[nH]cn4)cc32)cc1
C[C@@H](CN)n1nc(-c2ccc(F)c(O)c2)c2c(N)ncnc21
COc1ccc(CNc2nc(N(CCO)CCO)nc3c2ncn3C(C)C)cc1
CCCc1ccc(CN2CCCC[C@H](NC(=O)[C@H](Cc3ccc(OP(=O)(O)O)cc3)NC(C)=O)C2=O)cc1
O=C1N=c2ccc3ncsc3c2=C1Cc1cnc[nH]1
COc1cc(Nc2c(C#N)cnc3cc(/C=C/c4cccc(CN(C)C)c4)c(OC)cc23)c(Cl)cc1Cl
COc1cc(SC)ccc1C(=O)Nc1nnc(CCc2ccccc2)s1
COc1cc2nccc(Oc3ccccc3C(=O)c3ccccc3)c2cc1OC
CC(=O)N[C@@H](Cc1ccc(C(F)(F)P(=O)(O)O)cc1)C(=O)N[C@H]1CCCCN(CCCC2CCCCC2)C1=O
CC[C@H](C)[C@H](NC(=O)[C@H](CCC(=O)O)NC(=O)[C@H](CCC(=O)O)NC(=O)[C@H](Cc1ccc(C(F)(F)P(=O)(O)O)cc1)NC(C)=O)C(=O)N[C@@H](CCC(=O)O)C(=O)O
NC(=O)c1ccc(Nc2nc(N3CCN(CCO)CC3)nc3[nH]cnc23)cc1
CCCCc1ccc(CN2CCCC[C@H](NC(=O)[C@H](Cc3ccc(OP(=O)(O)O)cc3)NC(C)=O)C2=O)cc1
NS(=O)(=O)c1ccc(Nc2ncc(-c3ccc(O)nc3)o2)cc1
CCOC(=O)C[C@H]1C[C@@H](n2cc(-c3ccc(O)cc3)c3c(N)ncnc32)CN1C(=O)OC(C)(C)C
O=C1C(=NNc2cccc3c(=O)[nH][nH]c(=O)c23)C(c2ccccc2)=NN1c1ccccc1
CN1CCN(C(=O)Cn2c(-c3ccccc3)csc2=N)CC1
COc1cc(-c2nn([C@H]3CC[C@H](N4CCN(C)CC4)CC3)c3ncnc(N)c23)ccc1NC(=O)CC(C)(C)c1ccccc1
C[C@H](CN)n1nc(-c2ccc(F)c(O)c2)c2c(N)ncnc21
C[C@@H](Oc1cc(-n2cnc3ccc(OCC4CCN(C)CC4)cc32)sc1C(N)=O)c1ccccc1Cl
COC(=O)c1cc(C[C@H](NC(C)=O)C(=O)N[C@H]2CCCCN(Cc3ccc(-c4ccccc4)cc3)C2=O)ccc1C(C(=O)O)C(=O)O
CNOC(=O)c1ccc2c(c1)=C(Cc1[nH]c3c(c1CCCN(C)C)CCCC3)C(=O)N=2
CCN(CC)c1ccc(/C=C2/C(=O)NN(c3ccc(I)cc3)C2=O)c(O)c1
CC(=O)N[C@@H](Cc1ccc(OP(=O)(O)O)cc1)C(=O)N[C@@H](CCC(=O)O)C(=O)N(CCCC(=O)O)CCCc1ccccc1
COc1ccc2c(c1)/C(=C/c1[nH]c3c(c1CCCN(C)C)CCCC3)C(=O)N2
CC(=O)N[C@@H](Cc1ccc(C(F)(F)P(=O)(O)O)cc1)C(=O)NC(C)c1nc(SCC2CCCCC2)c(C(N)=O)n1C
CCCCCCCc1noc([C@H](CCC(=O)O)NC(=O)[C@H](Cc2ccc(OP(=O)(O)O)cc2)NC(C)=O)n1
Cc1cc(Nc2nc(-c3ccccc3)nc3ccccc23)[nH]n1
Cn1c(=O)c(-c2c(Cl)cccc2Cl)cc2cnc(Nc3ccc(P(=O)(O)CP(=O)(O)O)cc3)nc21
CN(C)CCNc1cc(-c2ccccc2)c2c(N)c(C(=O)N/N=C/c3cncn3C)sc2n1
COc1cc(Nc2c(C#N)cnc3cc(/C=C/CCCCN4CCOCC4)c(OC)cc23)c(Cl)cc1Cl
CC(=O)Oc1ccc2c(C(=O)Nc3ccccc3)c(SSc3c(C(=O)Nc4ccccc4)c4ccc(OC(C)=O)cc4n3C)n(C)c2c1
CNS(=O)(=O)c1ccc2c(c1)/C(=C/c1[nH]c3c(c1CCCN1CCC(O)CC1)CCCC3)C(=O)N2
O=C1NN(c2ccc(I)cc2)C(=O)/C1=C\c1ccc(I)cc1
CCCCCCCCN(CCCCCCCC)C(=O)[C@H](C)NC(=O)[C@@H](NC(=O)[C@H](Cc1ccc(OP(=O)(O)O)cc1)NC(C)=O)C(C)C
CN(C)C(=O)CCc1c(SSc2[nH]c3ccccc3c2CCC(=O)N(C)C)[nH]c2ccccc12
Cc1ccc(NC(=O)c2cccc(C(F)(F)F)c2)cc1/C=C/n1cnc2c(Nc3cccnc3)ncnc21
COc1ccc(C(=O)Nc2sc3c(c2C(N)=O)CCCC3)cc1OC
COc1cc(Nc2c(C#N)cnc3cc(/C=C/CCCCCCCCCN4CCOCC4)c(OC)cc23)c(Cl)cc1Cl
COCCOc1cc2ncnc(Nc3ccc(F)c(Cl)c3)c2cc1NC(=O)[C@@H]1CCCN1
CCOC(=O)C[C@H]1C[C@@H](n2cc(-c3ccc(O)cc3)c3c(N)ncnc32)CN1
Nc1ncnc2c1ncn2[C@@H]1O[C@H](COP(=O)(O)OP(=O)(O)OP(=O)(O)OP(=O)(O)O)[C@@H](O)[C@H]1O
CCS(=O)(=O)c1ccc2c(c1)/C(=C/c1[nH]c3c(c1CCCN(C)C)CCCC3)C(=O)N2
CC(=O)N[C@@H](Cc1ccc(OP(=O)(O)O)cc1)C(=O)N[C@H]1CCCOc2cc(OCC3CCCCC3)c(C(N)=O)cc21
CC1=NC(=O)CC(c2ccc(C(F)(F)F)cc2)C1C(=O)Nc1cc(Cl)c2[nH]ncc2c1
O=C1C(Cl)=C(n2c(O)ccc2O)C(=O)c2ccccc21
COc1cc(Nc2c(C#N)cnc3ccsc23)c(Cl)cc1Cl
CCC(=O)N1CCN(CCCc2c(/C=C3\C(=O)Nc4ccc(S(=O)(=O)CC)cc43)[nH]c3c2CCCC3)CC1
COc1cc(Nc2c(C#N)cnc3cc(-c4cscc4CN4CCOCC4)ccc23)c(Cl)cc1Cl
CC(C)n1nc(-c2cccc(N=S(C)(=O)O)c2)c2c(N)ncnc21
ClC(Cn1ncc2c(NCCc3ccccc3)ncnc21)c1ccccc1
NC(=O)c1ccc(Nc2nc(N3CCOCC3)nc3[nH]cnc23)cc1
COc1cc(Cc2nn(C3CCC(N4CCN(C)CC4)CC3)c3ncnc(N)c23)ccc1NC(=O)[C@@H]1C[C@H]1c1ccccc1
CSc1nc(Nc2cccc(F)c2)c2cnn(CC(Cl)c3ccccc3)c2n1
CNc1cncc(-c2c[nH]c(=O)c(NC(=O)c3ccc(N4CCC[C@H]4CN4CCCC4)cc3)c2)n1
CC[C@H](C)[C@H](NC(=O)[C@H](CCC(=O)O)NC(=O)[C@H](CCC(=O)O)NC(=O)[C@H](Cc1ccc(OP(=O)(O)O)cc1)NC(C)=O)C(=O)N[C@@H](CCC(=O)O)C(=O)O
CC[C@H](C)[C@H](NC(=O)[C@H](CCC(=O)O)NC(=O)[C@H](CCC(=O)O)NC(=O)C(Cc1ccc(OP(=O)(O)O)cc1)c1ccccc1O)C(=O)N[C@@H](CCC(=O)O)C(=O)O
COc1cccc(-c2cn(-c3ccc(C(=O)Nc4ccc(P(=O)(O)O)c(P(=O)(O)O)c4)cc3)c3ncnc(N)c23)c1
CSc1nc(NCc2ccccc2Cl)c2cnn(CC(C)c3ccccc3)c2n1
Clc1ncnc2c1c(-c1ccccc1)cn2-c1ccccc1
COc1cc(-c2nn([C@H]3CC[C@H](N4CCN(C)CC4)CC3)c3ncnc(N)c23)ccc1NS(=O)(=O)c1ccccc1
Cc1ccc(Nc2c(C#N)cnc3cc(/C=C/c4ccncc4)ccc23)c(C)c1
COC(=O)c1ccc2c(c1)NC(=O)C2C(=Nc1ccc(N(C)C(=O)CN2CCN(C)CC2)cc1)c1ccccc1
CC(=O)NC(Cc1ccc(P(=O)(O)O)c(P(=O)(O)O)c1)C(=O)N[C@H]1CCCCc2cc(OCC3CCCCC3)c(C(N)=O)cc21
COc1ccccc1-c1ccc2c(c1)NC(=O)/C2=C\c1[nH]c2c(c1CCC(=O)O)CCCC2
CN1CCN(Cc2ccc(-c3cc4ncc(C#N)c(Oc5ccc(Cl)cc5Cl)c4s3)cc2)CC1
CCOc1cc(Nc2c(C#N)cnc3cc(OCC4CCN(C)CC4)c(OC)cc23)c(Cl)cc1Cl
CN1CCN([C@H]2CC[C@H](n3nc(-c4ccc(Nc5ccccc5)cc4)c4c(N)ncnc43)CC2)CC1
Cc1cc(C)c2c(N)c(C(=O)N/N=C/c3cccn3C)sc2n1
Clc1cccc(Nc2nc(N3CCOCC3)nc3c2cnn3CC(Cl)c2ccccc2)c1
CC(C)Oc1cc(-n2cnc3ccc(N[C@@H](C)c4ccc(F)cn4)nc32)n[nH]1
C(=C\n1ncc2c(NC3CC3)ncnc21)\c1ccccc1
CC(C)(C)c1nc2c3ccnc(O)c3c3cc(F)ccc3c2[nH]1
COc1cc(OC)c2c(Nc3ccc(Cl)cc3Cl)c(C#N)cnc2c1
Cc1ccc(C(=O)Nc2cccc(C(C)(C)C)c2)cc1/C=C/n1cnc2c(NC3CC3)ncnc21
COc1cc2ncc(-c3ccccc3)nc2cc1OC
CC(=O)N[C@@H](Cc1ccc(OCC(=O)O)c(P(=O)(O)O)c1)C(=O)N[C@H]1CCCCN(Cc2ccc(-c3ccccc3)cc2)C1=O
Cn1c(SSc2c(C(=O)Nc3ccccc3)c3cccnc3n2C)c(C(=O)Nc2ccccc2)c2cccnc21
COc1cccc(-c2cn(-c3cccc(C(=O)O)c3)c3ncnc(N)c23)c1
COc1cc(-c2nn([C@H]3CC[C@H](N4CCN(C)CC4)CC3)c3ncnc(N)c23)ccc1NC(=O)C(C)(C)Cc1ccccc1
COc1ccc(C2=C(C(N)=O)C(=O)c3ccccc32)cc1
CC[C@H](C)[C@H](NC(=O)[C@H](CCC(=O)O)NC(=O)[C@H](C)NC(=O)[C@H](Cc1ccc(O)cc1)NC(C)=O)C(=O)N[C@@H](CCC(=O)O)C(=O)O
CN(C)CCNc1cc(Cc2ccccc2)c2c(N)c(C(=O)N/N=C/c3cccn3C)sc2n1
COC(=O)c1cncc(/C=C/c2c(C)cc(O)cc2C)c1
CCO/N=C(\C)c1ccc2c(c1)c1c3c[nH]c(O)c3c3c(c1n2C(C)C)CCc1nn(C)cc1-3
Cn1cncc1/C=N/NC(=O)c1sc2ncccc2c1N
COc1ccc2c(c1)Cc1c(O)ncnc1N2
COc1cc(Nc2c(C#N)cnc3cc(/C=C/c4ccccc4)c(OC)cc23)c(Cl)cc1Cl
COc1cc(Nc2c(C#N)cnc3cc(-c4cc(CN5CCSCC5)cs4)ccc23)c(Cl)cc1Cl
CN(C)CCNc1cc(-c2ccccc2)c2c(N)c(C(=O)N/N=C/c3cccn3C)sc2n1
COc1cc(Nc2c(C#N)cnc3cc4cc(OC)c(OCCN5CCC(O)CC5)cc4cc23)c(Cl)cc1Cl
CC[C@H](NC(=O)[C@H](Cc1ccc(C(F)(F)P(=O)(O)O)cc1)NC(C)=O)C(=O)N(C)CCCC1CCCCC1
Cc1ccc2[nH]ncc2c1/C=C/n1cnc2c(Nc3ccc(P(C)(C)=O)cc3)ncnc21
COc1cc(Nc2c(C#N)cnc3ccc(/C=C/c4ccncc4)cc23)cc(OC)c1OC
COc1cc(Nc2c(C#N)cnc3cc4cc(OC)c(OCCN5CCOCC5)cc4cc23)c(Cl)cc1C
Nc1ncnc2c1c(-c1ccc(Cl)c(O)c1)nn2[C@@H]1CCNC1
CC[C@@H](C)[C@H](NC(=O)[C@@H]1CCC(=O)N[C@@H](Cc2ccc(OP(=O)(O)O)cc2)C(=O)N[C@@H](CCC(=O)O)C(=O)N1)C(=O)O
COc1cc(Nc2c(C#N)cnc3cc(-c4ccc(CN5CCSCC5)cn4)ccc23)c(Cl)cc1Cl
CC(=O)N[C@@H](Cc1ccc(OP(=O)(O)O)cc1)C(=O)N[C@@H](C)c1ccc(OCC2CCCCC2)c(C(N)=O)c1
CP(C)(=O)c1ccc(Nc2ncnc3c2ncn3/C=C/c2cccc3n[nH]cc23)cc1
Nc1nnc2cc(-c3ccc4ccccc4c3)ccc2n1
CN(C)S(=O)(=O)c1ccc2[nH]c(O)c(Cc3cc4c([nH]3)=CCCC=4)c2c1
COc1cc(Nc2c(C#N)cnc3cc(C#CCN4CCN(C)CC4)sc23)c(Cl)cc1Cl
CC(=O)N[C@@H](Cc1ccc(OP(=O)(O)O)cc1)C(=O)N[C@H]1CSCCN(Cc2cccc(C(F)(F)F)c2)C1=O
COc1cc2c(Nc3nc4ccc(C(=O)Nc5c(C)cc(C)cc5C)cc4s3)ncnc2cc1OCCCN1CCCCC1
O=C1c2ccccc2-c2nc3nnnn3nc21
CC=S(O)(O)=Cc1ccc2c(c1)/C(=C/c1[nH]c3c(c1CCCN(C)C)CCCC3)C(=O)N2
CC1=c2nc(Nc3ccc(S(=O)(=O)NCCN4CCCC4)cc3)nnc2=C/C(=C2/C(=O)C=CC=C2Cl)C1
CC1(C)CC(N=C(O)c2cccc(-c3cc4nccc(Nc5cccc(O)c5)n4n3)c2)CC(C)(C)N1O
COc1cc(Cl)c(Cl)c(Nc2c(C#N)cnc3cc(/C=C/c4cnccn4)c(OC)cc23)c1
CN(C)CCCc1c(CC2=c3cc(C(=O)O)ccc3=NC2=O)[nH]c2c1CCCC2
CCOc1cc(Nc2c(C#N)cnc3cc(OC)c(OC)cc23)c(Cl)cc1Cl
CCCCCCN(CCCCCC)C(=O)[C@H](C)NC(=O)[C@@H](NC(=O)[C@H](Cc1ccc(OP(=O)(O)O)cc1)NC(C)=O)C(C)C
Cc1cc(Nc2nc(-c3ccncc3)nc3ccccc23)[nH]n1
CC[C@@H](C)[C@H](NC(=O)[C@H](CCC(=O)O)NC(=O)[C@H](CCC(=O)O)NC(=O)[C@H](Cc1ccc(OP(=O)(O)O)cc1)NC(C)=O)C(=O)N[C@@H](CCC(=O)O)C(=O)O
CC1=CCC[C@@H]2[C@@]1(C)CC[C@H](C)[C@@]2(C)CC1C(=O)C(=O)CC(=NCCC(C)C)C1=O
COc1cccc(-n2ncc3c(N/N=C/c4ccc(C)cc4)ncnc32)c1
Oc1c(-c2ccc(F)cc2)c(-c2ccncc2)nn1-c1ccc(Cl)cc1
COc1cc(Nc2c(C#N)cnc3cc(-c4cccc(CN5CCOCC5)n4)ccc23)c(Cl)cc1Cl
NC(=O)C[C@H](N)C(=O)NCc1cc(C(=O)O)c(Nc2ccc(I)cc2F)c(F)c1F
Cc1cccc(Nc2nc(N3CCNCC3)nc3[nH]cnc23)c1
COc1ccc(Cl)c(Nc2ncnc3cc(OCCCN4CCOCC4)c(OC)cc23)c1
Fc1ccc(C(Cl)Cn2ncc3c(Nc4cccc(Br)c4)ncnc32)cc1
CC(C)CCNc1ccc(-c2cnc3ccc(NC4CCN(C)CC4)nn23)cn1
CC(=NNC(=N)N)c1cc(NC(=O)NCCCN(C)CCCNC(=O)Nc2cc(C(C)=NNC(=N)N)cc(C(C)=NNC(=N)N)c2)cc(C(C)=NNC(=N)N)c1
CN(C)CCCc1c(/C=C2\C(=O)Nc3ccc(S(N)(=O)=O)cc32)[nH]c2c1CCCC2
CC(=O)N[C@@H](Cc1ccc(C(F)(F)P(=O)(O)O)cc1)C(=O)N[C@@H](CCC(=O)O)C(=O)N(C)CCCC1CCCCC1
O=c1c2cc(O)c(O)cc2c2cc(O)c(O)cc2n1Cc1ccccc1
Cc1cccc(C)c1-c1ccc2nc(N)nnc2c1
Cc1cc(NCCN(C)C)nc2sc(C(=O)N/N=C/c3cccn3C)c(N)c12
COc1ccc(-c2nn([C@@H]3CCNC3)c3ncnc(N)c23)cc1O
Nc1cc2cc(-c3cncc(OC[C@@H](N)Cc4c[nH]c5ccccc45)c3)ccc2cn1
Cc1cc(O)cc(C)c1/C=C/c1cncc(C(N)=O)c1
CC(C)(C)OC(=O)N1C[C@H](n2cc(-c3ccc(O)cc3)c3c(N)ncnc32)C[C@@H]1CO
O=[N+]([O-])c1ccc(Nc2nc(N3CCNCC3)nc3[nH]cnc23)cc1
COc1cccc(-c2cn(-c3ccc(CCOP(=O)(O)CP(=O)(O)O)cc3)c3ncnc(N)c23)c1
CSc1nc(NCc2ccc(F)cc2)c2cnn(CC(C)c3ccccc3)c2n1
O=C(CCc1c(S)[nH]c2ccccc12)NCc1ccccc1
N#Cc1ccccc1-c1ccc(CN2CCCC[C@H](NC(=O)c3ccc(OP(=O)(O)O)cc3)C2=O)cc1
O=C(c1ccc(C(F)(F)F)cc1)n1c2cc(O)c(O)cc2c2c(Br)cc(O)c(O)c21
COc1cc2nccc(Oc3ccc(C)cc3C(=O)c3ccccc3)c2cc1OC
COc1cc(/C=N/Nc2ncnc3[nH]ncc23)ccc1O
Cc1ccc(O)cc1CC[C@@H]1[C@@H](O)CC[C@@]2(C)[C@H]1CC[C@@H]2[C@H](C)/C=C/CC(C)C
COc1cc(-c2c(-c3cn(COCc4ccccc4)c4ccccc34)c[nH]c2O)cc(OC)c1OC
COc1cc(Nc2c(C#N)cnc3c(/C=C/CCN4CCOCC4)cccc23)c(Cl)cc1Cl
COc1cc(Nc2c(C#N)cnc3cc(C#Cc4cccc(CN5CCN(C)CC5)n4)c(OC)cc23)c(Cl)cc1Cl
CSc1nc(NCCc2ccccc2)c2cnn(CC(Cl)c3ccccc3)c2n1
COc1cc(Nc2c(C#N)cnc3cc(-c4ccc(CN5CCN(C)CC5)cc4)sc23)c(Cl)cc1Cl
O=C(O)c1cnc2cc(/C=C/c3ccncc3)ccc2c1Nc1ccc(Cl)cc1Cl
CSc1nc(NCc2ccccc2F)c2cnn(CC(C)c3ccccc3)c2n1
Nc1ncnc2c1c(-c1ccc(O)cc1)cn2[C@H]1CN[C@@H](CO)C1
CCOC(=O)C[C@@H]1C[C@@H](n2cc(-c3ccccc3)c3c(N)ncnc32)CN1C(=O)OC(C)(C)C
COc1cc(Nc2c(C#N)cnc3cc(/C=C/CCN4CCOCC4)ccc23)c(Cl)cc1Cl
COc1cc(Nc2c(C#N)cnc3cc(-c4ncccc4CN4CCOCC4)ccc23)c(Cl)cc1Cl
O=C1NC(=O)/C(=C\c2ccc3nccnc3c2)S1
CN(CCOP(=O)(O)CP(=O)(O)O)CCc1ccc(-n2cc(-c3cccc(O)c3)c3c(N)ncnc32)cc1
CC(C)(C)c1ccc(C(=O)NNC(=O)C(=O)c2c[nH]c3ccccc23)cc1
CN(CCCC1CCCCC1)C(=O)[C@H](CCC(=O)O)NC(=O)N(CC(=O)O)Cc1ccc(OP(=O)(O)O)cc1
O=C(O)c1cnc2c(cnn2/C=C/c2ccccc2)c1NCc1ccccc1
COc1cc(Nc2c(C#N)cnc3cc(C#Cc4ncccc4CN(C)C)c(OC)cc23)c(Cl)cc1Cl
CCN(CC)CCCOc1cc2ncnc(Nc3nc4ccc(C(=O)Nc5c(C)cccc5C)cc4s3)c2cc1OC
Oc1cc2[nH]c3cc(O)c(O)cc3c2cc1O
COc1cc(Nc2c(C#N)cnc3cc(-c4ccccc4CN4CCOCC4)ccc23)c(Cl)cc1Cl
O=C(Nc1nnc(SCc2ccc(F)cc2)s1)c1ccccc1Cl
COc1ccc(C2Sc3ccccc3N(CCCC3CCCCC3)C(=O)C2NC(=O)[C@H](Cc2ccc(OP(=O)(O)OCc3ccccc3)cc2)NC(=O)OC(C)(C)C)cc1
