# Supplementary material for: MTMol-GPT: De novo multi-target molecular generation with transformer-based generative adversarial imitation learning
Source: PLoS Comput Biol. 2024 Jun 26;20(6):e1012229. doi: 10.1371/journal.pcbi.1012229 (PMC11233020; doi:10.1371/journal.pcbi.1012229)
Supplement: S1 Data — All datasets for each figure and table are structured in the supporting_data.zip file. (ZIP) [file pcbi.1012229.s002.zip › data/SF-MTMol-GPT/gail_e190_6LUQ_H_7E2Y_H_sample1000_size25_affinity.csv]

index	smiles	affinity_6LUQ_H-gail	affinity_7E2Y_H-gail
0	COc1ccc2c(c1)CC(CCCN1CCN(c3ccccc3OC)CC1)CC2=O	-9.703	-8.968
1	C#CCC=C1C=NCC(OCC2=Nc3ccccc3N3CCNCC3C2C)=C1	-13.5	-13.91
2	C=CCNC1CC=C(c2ccccc2OCCCF)P(CO[N+](C)(C)C(=O)NCCCc2ccc3c(c2)OCO3)C1	-8.712	-9.214
3	CC1=NC=C(NC=CC=COCNC(CF)c2cc(F)ccc2S(C)(=O)=O)CC1N	-8.313	-8.222
4	C#CCN(CCCC=C1C=NC=CC1)CCN1CCN(c2cccc(Cl)c2)CC1	-8.609	-8.602
5	CNc1ncc2c(n1)CC(CN1CCC(c3c[nH]c4c(F)cccc34)CC1)CC2=O	-11.79	-10.72
6	CCCCN1CCN(CC2CCN=C3ONc4ccccc4[SH]2N3N)CC1	-11.54	-12.58
7	CCN1CCCC1CNC(=O)C=Cc1cccc(OC)c1O	-7.873	-7.287
8	O=C(CCCCN1CCC(c2cccc[n+]2[O-])CC1)NC12CC3CC(CC(C3)C1)C2	-8.631	-9.373
9	O=C(NN(c1ccccc1)c1ccc(Cl)cc1N=CN1CCNC1)c1ccc([N+](=O)[O-])cc1	-9.561	-8.858
10	C=C1CN(c2ccc(Cl)cc2)CCN1CCCC1CC=CC(C)=C1O	-8.307	-8.565
11	COc1ccccc1N1CCN(CCCCNS(=O)(=O)C2=CC=CC3=CCC=C3C=C2)CC1	-13.19	-13.36
12	CN1CCOC2Cc3c(O)cccc3CC21	-7.401	-7.353
13	CC(O)COC(F)=CC=CNC=CCCN	-6.634	-5.717
14	COc1ccccc1NCCN(C)CCCCNC(=O)c1cc2ccccc2cn1	-8.649	-8.593
15	CCN1CCCC1CNC(=O)c1c(Cl)c(O)cc(O)c1OC	-7.053	-7.223
16	CCCN(CCC)C1CCc2cccc(C(N)=O)c2C1	-7.683	-7.543
17	Oc1cc2c(cc1O)C1CCN1CC2	-7.816	-6.746
18	O=C1c2ccccc2C(=O)N1CCCNCCCOc1cccc2c1CCCC2	-9.173	-9.738
19	CCN(CCC(O)c1ccc(I)cc1)Cc1coc2ccccc12	-8.589	-9.426
20	CCCN(Cc1ccc([N+](=O)[O-])cc1)C1CCc2c(cccc2OC)C1	-8.742	-8.728
21	O=C1C2CCCN2C(=O)CN1CCCN1CCN(c2ccccc2C=CC=CO)CC1	-8.656	-8.954
22	C=C1CN(c2ccc(F)cc2)CCN1CCCC1Nc2ccccc21	-10.67	-8.904
23	O=CNc1cc(F)ccc1C(=O)CCCN1CCC2C(C1)c1cccc3c1N2CCCS3	-13.84	-13.73
24	CC1=C(C(F)(F)F)C=CC12CCCC(NC(=O)C1=CNC1)C2	-8.714	-9.223
25	CS(=O)(=O)Oc1cccc(C(C=O)(COC(N)=O)NC2CCN(c3ccccc3OCC3COCCO3)C2)c1	-8.765	-8.623
26	Cc1ccc2c(N3CCN(CCc4cccc(NC(=O)c5cccnc5)c4)CC3)cccc2n1	-11.42	-10.86
27	COc1c(Cl)cc2c(c1Cl)Cc1ccccc1CCN(C)CC2	-11.65	-12.61
28	CNC(=O)COc1cccc(OCCCCNC2CCN(C=Cc3cnc4cccnc4c3)C2)c1	-8.863	-8.482
29	O=C1N(CCC2CCN(CC3COc4ccccc4O3)CC2)CCN1c1ccc(F)cc1	-10.48	-10.5
30	CN1CCC=C(c2c[nH]c3ccc(C4CCc5ccccc54)cc23)C1	-9.318	-10.74
31	c1cc(N2CCNCC2)c2sccc2c1	-6.361	-6.634
32	COc1ccccc1NC1CCON(CCC=C2CCCc3cc(-c4cccs4)n(CN)c32)C1	-9.595	-9.425
33	CC1=NC(=CCC2(c3ccccc3)CCCNC2)Sc2ccc(Cl)cc21	-8.042	-9.418
34	CC1=CC=C(SCCCN2CCN(c3cccc(Cl)c3Cl)CC2N)C1	-8.105	-8.408
35	COc1cccc(OC)c1OCCNC1CCOc2cccc(Cl)c2O1	-11.1	-11.91
36	CC(C)c1ccccc1OCCN1CCC(CNS(=O)(=O)c2ccc(F)cc2)CC1	-9.786	-9.223
37	FC(F)(F)c1cccc(N2CCNCC2)c1OC1CNCCC(c2c[nH]c3ccccc23)C1	-12.46	-12.88
38	Oc1ccccc1CN1CCc2cccc(O)c2C1	-9.881	-8.274
39	CCCCCC(=O)NCCN1CCN(C2=CC3=C=C=CC3=C(O)CC(C)C=C2)CC1	-11.58	-12.24
40	Oc1c2c(c(O)n1CCCCN1CCN(c3ncccn3)CC1)C1C=CC2C2CCC12	-9.683	-9.289
41	O=C(CCCN1CCN(c2nsc3ccccc23)CC1)c1ccc(F)cc1	-10.61	-9.104
42	COc1cccc(OC)c1OCCNCCOc1ccccc1OCc1ccccc1	-8.207	-7.86
43	COc1cscc1C(=O)N1CCCC(CCN2CCN(c3ccc(Cl)cc3)CC2C)C1	-9.638	-8.373
44	CC1CCN(CCNC2=c3ccccc3=NC2=O)C1	-8.016	-7.97
45	COc1cc(N)c(Cl)cc1C(=O)NC1CC2CCCC(C1)N2Cc1ccccc1	-8.485	-8.696
46	C=CCN1CCC2c3c(cccc3C(N)=O)CCC21	-6.727	-8.199
47	CN1CC(CNc2cccc(Cl)c2)c2ccccc21	-8.908	-7.835
48	CCN(CCc1c[nH]c2ccc(F)cc12)C1COc2c(F)ccc(C(N)=O)c2C1	-9.711	-9.861
49	COC(C(=C[NH])OCCN1CCCC1C)=C(Cl)C=CN=CCN1CCN(c2ccccc2OC)CC1	-8.2	-8.287
50	O=C1C2CCCCN2C(=O)N1CN1CCN(c2ccccc2-c2ccco2)CC1	-8.373	-8.927
51	COc1ccc(CNC(=O)c2cc(OCC#N)ccc2C2=CCC=C3N=CNC32)cc1	-8.613	-9.09
52	CCN1CCCC1CNC(=O)c1c(O)c(Br)cc(OC)c1OC	-7.302	-6.871
53	CCCC(C)NC(=O)C1=CC2c3cccc4[nH]cc(c34)CC2N(C)C1	-8.061	-9.538
54	CCCN(CCC)C1CCc2cccc(OCCN3CCN(c4ccccc4F)CC3)c2C1	-8.329	-9.24
55	CCN(CCNc1cccc2nc(C)cc-2c1)C1CCC2(CCCC2)CC1=O	-9.579	-9.706
56	CC=C1C(CNC(=O)C2=C(OCCF)C(C=COC)=C2)C2CCCC1(c1ccccc1)C2	-8.917	-8.548
57	O=C1CCc2ccccc2N1CCN1CCN(CCCCCCN2CCCC(c3c[nH]c4ccccc34)C2)CC1	-9.527	-10.46
59	CC(=O)N(C(O)=CCc1ccccc1CCN(C)CCCCCCN)c1ccccc1N	-7.391	-7.81
60	COc1ccccc1N1CCN(CCC(=O)c2csc3ccccc23)CC1	-9.397	-9.233
61	FCc1ccoc1	-4.311	-3.881
62	CCc1cc(OC)c(O)c(C(=O)NCC2CCCN2CC)c1I	-7.129	-7.554
64	OC=NC=Cc1ccco1	-5.594	-4.93
65	Cc1ncccc1C(=O)CCCCN1CCC(=O)N(c2ccccc2)CN(CCC(C)C)CC1	-11.54	-11.22
66	C=CC1CCCN2CC1CC2CNC(=O)C(=COC)CBr	-11.55	-11.94
67	Cc1ccc2c(N3CCN(CCc4cccc5c4NC(=O)CC5C)CC3)cccc2n1	-10.69	-12.41
68	O=C(CCC1CCN(Cc2cscn2)CC1)NCC1CCc2ccccc2O1	-9.769	-9.167
69	Cc1cc(Oc2ccccc2C2CCNCC2)c(C)o1	-7.382	-8.14
70	CC(CN1CCCC1CCNC1CC1C)c1ccc(C#N)cc1	-7.881	-8.418
71	CCCN(CC(C)C)C1COc2cccc(C(=O)NC)c2C1	-6.552	-8.106
72	COc1cccc(OC)c1OCCNC1C=COc2ccccc21	-7.993	-7.948
74	Cc1ccccc1CNC1(Cc2ccccc2O)CC=CC(Cl)=CO1	-12.58	-12.55
75	COc1ccccc1N1CCCN(CCCNC(=O)CCCC2CCC(=O)N2)CC1	-11.3	-11.72
76	O=C1NC2(CCc3ccccc32)C(=O)N1CCCN1CCC(c2c[nH]c3ccccc23)CC1	-11.83	-11.35
77	COc1cc(Br)cc(C(=O)NCC2CCCN2Cc2ccccc2)c1OC	-8.108	-8.568
78	OC1(c2ccc(Cl)cc2)CCN(Cc2c[nH]c3ccccc23)CC1	-10.3	-10.28
79	C=CN=C1C2CC[SH]3C4=CC=CC3NNC(OCCCCCN(CC=CC)CCS(=O)(=O)CCOCO)(CCN2)C41	-15.94	-15.83
80	CC(=O)NCCCCN1CCN(c2cccc(Cl)c2)C12CCCc1ccc(O)cc12	-7.348	-7.81
81	COc1cc(N)c(Cl)cc1C(=O)NCC1CCCCN(C(C)C)C1	-11.82	-11.43
82	CC=C1C=c2c(N3CCN(CCc4ccc5c(c4)NC(=O)CO5)CC3)cccc2=N1	-10.69	-10.7
83	CC(C)Oc1ccccc1N1CCN(C2CCC(NC(=O)Nc3cccc(Cl)c3)CC2C)C1	-10.2	-10.03
84	CCC(F)(F)CCC(C)OCN1CCN2CCOCC2C2=NCC=C3C=NN(C)C3C(=O)C21	-14.31	-15.24
85	Fc1ccc(C2=CCC(CN3CC=C(c4cccs4)CC3)O2)cc1	-9.915	-9.278
86	OC1(c2ccc(I)cc2)CCN(Cc2c[nH]c3ccccc23)CC1	-9.497	-9.482
87	COc1ccccc1NCCNCCC(C)N(C)C(=O)CCNC(=O)Oc1ccccc1CCOC1CCCCC1	-8.862	-8.944
88	Cc1ccc2n1C1(C=CN2c2ccc(F)cc2)CCNC1	-8.188	-9.274
89	C=CCN(C)CCC1=CC=C(OCCCN2CCN(c3cccc4ccoc34)CC2C)C1C	-8.682	-8.852
90	COc1cccc2c1CCCC2CNCCCCc1ccccc1	-8.771	-8.213
91	O=C1CC2(CCCC2)CC(=O)N1C1CNCCN(c2cccc(Cl)c2Cl)C1	-13.14	-13.85
92	CCCC(C)C1CC(O)(CCN2CCN(c3cccc(Cl)c3Cl)CC2C)OC1=O	-9.387	-8.504
93	CN1CCc2ccccc2Cc2cc(Cl)c(O)c(Cl)c2CC1	-11.52	-13.36
94	OC(c1ccc(Cl)c(Cl)c1)C1CCNCC1	-7.497	-7.009
95	CC(C)(C)CNC(=O)NCCCCNC1CCN(CCc2cccc(NC(=O)Nc3cccc(Br)c3)c2)C1	-8.931	-10.23
96	COc1ccccc1N1CCN(CCNC(=O)Cc2ccsc2)CC1	-8.108	-8.209
97	Fc1cccc2c(CCCN3CCN(c4cccc5c4OCCO5)CC3)n[nH]c12	-10.58	-10.04
98	CCCCN(CCC#N)CCC1C=CC=C(OC=Cc2ccc(O)cc2OCC)C1	-7.594	-7.333
99	CON=C(CCN1CCN(c2ncccn2)CC1)c1ccc(Cl)c(Cl)c1	-8.299	-8.049
100	CC1CN(c2cccc(Cl)c2Cl)CCN1CCOC1=CNC=CC(N(C)C)C=CC1	-11.67	-12.09
101	CNC1C=CC=C(CCN2CCN(c3nsc4ccccc34)CC2)C=CC1c1ccccc1	-13.91	-12.96
102	CN1CCN(C2CC(c3cccc(F)c3)c3ccc(Cc4nnn[nH]4)cc32)CC1	-8.995	-9.519
103	c1cc(N2CCNCC2)c2sccc2c1	-6.361	-6.634
104	O=C(O)C=C1C=CNC=C(CCCCN2CCN(c3ccccc3-c3ccccc3)CC2)C=C1	-12.97	-13.59
105	Fc1ccc(Oc2ccccc2N2CCNCC2)c(Cl)c1	-7.201	-8.005
106	COc1ccccc1NC1CCC2C(C)CNC(S)=NCc3ccccc3CN2C1	-12.33	-12.49
107	CCCN1CCC=CC=C(NS(=O)(=O)C=Cc2cccnc2C)c2c(Cl)cccc2N2CCN(CC1)C(C)C2	-11.78	-12.29
108	O=C(CCCCCN1CCN(c2ccccn2)CC1)c1ccc(F)cc1	-9.472	-8.484
109	CSc1ccc2[nH]cc(CCCCN(C)CCc3ccccc3)c2c1	-8.865	-8.657
110	COc1ccc(-c2c(=O)n(CCCCN3CCC(c4c[nH]c5ccccc45)CC3)c(=O)n3ccccc23)cc1	-11.07	-10.54
111	CON=C1CC=C(Cl)C(Cl)=CCC2CN(c3ccccn3)CCN2CC1	-11.92	-11.46
112	O=C(NCCCCN1CCN(c2ccccc2OCCF)CC1)c1ccc(OCCCN2CCCCC2)cc1	-9.159	-9.415
113	CCCN1CCCCCCCCCC2CCCN3CCCC2(C)CCC3Cc2sc(N)nc21	-14.49	-14.35
114	O=C(NC1CCN(Cc2ccccc2)C1)c1ccc(F)cc1	-9.257	-8.621
115	CC1=C(C)C(=O)N2CC=CC(=COCCCN3CCCCC3)C=C(F)C[SH]2C=NCS1	-15.58	-14.92
116	O=S(=O)(NCCCCN1CCN(c2noc3ccccc23)CC1)c1ccc(Cl)c(Cl)c1	-10.15	-8.766
117	Cc1ccc(CNCC2(F)CCN(C(=O)c3ccco3)CC2)nc1	-9.194	-9.126
118	C=CC1NC2CCCC2CN1C(=O)COc1cccc(OC)c1Cl	-7.866	-7.809
119	O=CN1CN(c2ccccc2)C2(CCN(Cc3coc4ccccc34)CC2)C1CF	-8.417	-9.188
120	Cc1cccc(S(=O)(=O)NCCCCN2CCC(c3noc4cc(F)ccc34)CC2)c1	-10.71	-9.662
121	CCCN(CCCc1c[nH]c2ccc(F)cc12)C1COc2cccc(OC)c2C1	-9.201	-9.013
122	COc1ccc2[nH]cc(CCCCN3CCN(c4cccc(Cl)c4Cl)CC3)c2c1	-9.154	-8.9
123	O=C1CCc2ccc(OCCCCN3CCN(c4ccccc4Cl)CC3)cc2N1	-9.742	-9.476
124	COc1cccc2c1CC(N)CC2	-6.693	-6.352
125	CCCCC1(C)CC(=O)NCC(CCN(CCC)C2COc3cccc(OC)c3C2)C1	-10.89	-11.98
126	O=C(NCCCCN1CCN(c2ccccc2OCCF)CC1)c1ccc(OCCOCCF)cc1	-8.44	-8.376
127	COc1ccccc1N1CCN(CCCC2CC(=Cc3ccc(C(F)(F)F)cc3)C(=O)N2)CC1	-10.54	-10.14
128	CCc1c(C#Cc2ccccc2)cccc1CCCNCCOC1=CC=CC1	-9.552	-8.204
129	Oc1[nH]c2ccccc2c1CCCCNCC1=C(C=c2[nH]cc3c2=CC(F)=C3F)CC1	-10.55	-10.32
130	Oc1cc2c(c(Cl)c1O)C(CCCN1CCN(c3ccc(F)cc3)CC1)CC2	-9.735	-9.69
131	CCN(CCNCCCNC(O)=CCNC(=O)c1ccccc1)c1cncs1	-7.653	-7.253
132	CCCCC(=O)c1cccc2c1CC(N(CCC)CCC)CC2	-6.675	-8.18
133	COc1cccc(N2CCN(C(=O)COc3ccc4[nH]cc(CCN)c4c3)CC2)c1	-9.252	-9.006
134	O=C(NCCCN1CCN(c2cccc(Cl)c2)CC1)c1ccc2ccccc2c1	-10.49	-10.04
135	CCN1CCCC1CNC(=O)c1c(O)c(Br)cc(OC)c1OC	-7.302	-6.871
136	Cc1ccccc1-c1ccccc1CCN1CCNC(C2=CC=C(N)C2)C1C	-9.049	-10.11
138	CC=C1Nc2cccc(OCC(O)CN3CCC(c4cc5c(C)cccc5s4)CC3C)c21	-9.622	-10.9
139	O=c1[nH]c2ccccc2c(=O)n1CCN1CCN(C2CC(c3ccc(F)cc3)c3ccc(F)cc32)CC1	-10.96	-11.46
140	COC=C1C=CCC(CCN2CC=C(c3c[nH]c4ccc(F)cc34)CC2)=COC1	-14.06	-13.46
141	COc1cccc2c1CCC(=O)N(CCCCN1CCN(c3cccc(Cl)c3Cl)CC1=O)CC2	-12.36	-12.77
142	CC=C1C=C2CC=CC=C(COc3c2nc(O)n3CCCN2CCN(c3ccccc3)CC2)S1	-16.71	-15.89
143	Cc1cc(Cl)ccc1N1CCN(CC2CC2c2ccccn2)CC1	-9.518	-8.719
144	COc1ccccc1NCCN(C)CC1CCNN=Cc2ccccc2NC1=O	-12	-11.62
145	CC1CN(CC2COc3ccccc3O2)CCC1CN(C)C=O	-8.018	-8.219
146	CCCN1CC2CC=C(C(N)=O)C=C2CC1CC	-8.342	-7.852
147	CCCCCCCC(=O)NCCCCN1CCN(C2=Nc3cc(Cl)ccc3Nc3ccccc32)CC1	-8.321	-8.849
148	NCCc1c[nH]c2ccc(OS(=O)(=O)C(F)(F)F)cc12	-8.469	-7.625
149	OC(CCCN1CCN(c2ncc(F)cn2)CC1)C1CCCCC1	-8.853	-8.082
150	C=C1CN(c2ccccc2O)CCN1CCCCOC1C=CC(=CC(=O)CCCC)C([NH])=C1	-9.048	-9.032
151	COC1=NSC(Cc2ccc(OCCCN3CCC(C)CC3)cc2)C1	-8.194	-7.946
152	O=C(NCCCCN1CCNC2C=CC=CNC(=O)C21)c1cc2ccccc2o1	-13.92	-13.68
153	CN1CCN(C2Cc3ccccc3Sc3ccc(-c4ccncc4)cc32)CC1	-12.79	-13.52
154	CN(C)C(=O)c1ccc(CN2CCN(c3ccccc3C(F)(F)F)CC2)cc1	-9.77	-9.169
155	Cn1cncc1CC=CC1=C(CNCCNC(=O)c2cc3ccccc3s2)CC1	-9.361	-9.192
156	O=C1NCCN1CCN1CCC(c2cn(-c3ccc(F)cc3)c3ccc(Cl)cc23)CC1	-9.907	-9.346
157	CCNC1CNC=C(N)C=C(C(=O)NCC2CC3CCC2C3)C=CCC1=O	-11.3	-11.09
158	O=C1NCCc2ccc(OCCCN3CCN(c4cccc(Cl)c4Cl)CC3)cc21	-9.643	-9.836
159	COC1=CC(N(C)C(=O)N=O)=C1C(=O)NC1CCN(Cc2ccccc2)C1	-8.149	-7.748
160	O=S(=O)(NCCCN1CCC(c2noc3cc(F)ccc23)CC1)c1cccs1	-10.03	-9.282
161	O=C(NCCN1CCN(c2cccc(Cl)c2)CC1)C12CC3CC(CC(C3)C1)C2	-9.047	-9.322
162	O=C1CC2(CCCC2)CC(=O)N1CCN1CCN(c2cccc(Cl)c2Cl)CC1	-9.688	-9.338
163	COc1ccccc1N1CCN(CCCCNC(=O)C=Cc2cc3ccccc3o2)CC1	-8.725	-9.892
164	C=Nc1c(CCC2(O)COC(=O)C(N)CSc3cccc2c3)ccc2[nH]ccc12	-12.3	-11.92
165	O=C1c2ccccc2C(=O)N1CCCCN1CCN(c2ccccc2)CC1	-10.31	-9.468
166	CCN(C)C(=O)N(CCCCNC(=O)C=c1c2c3ccc1c1c3Cc3ccccc3N(C)C=21)CCNc1ccccc1OC	-9.796	-10.13
167	C=NC=CC=CC=CC=CC1CCS(=O)(=O)n2c3cc(c2O1)O3	-11.26	-12.11
168	O=CC=CC(Nc1cccc(Cl)c1F)=C(F)C=NNCCCCN1CCNc2ccccc2OC1	-12.48	-11.76
169	O=c1oc2ccc(F)cc2n1CCC1CCN(CC2COc3ccccc3O2)CC1	-10.83	-11.07
170	C=C1CN(CCOc2cccc3nc(C)ccc23)CCC1C1C=CC=CS(=O)NC1	-13.39	-13.75
171	COc1ccccc1NCCN(C)CCCOC(Cn1ccnc1)OC(=O)COCc1ccccc1Cl	-7.619	-7.713
172	CCCCCCN1C2CCC1CC(O)(c1ccc(Cl)cc1)C2	-8.298	-8.244
173	Cc1ccc2c(OCCN3CCNCC4C=CC=COC43)cccc2n1	-16.35	-16.08
174	C=C1CNCC2Cc3c(O)cccc3CC12	-8.76	-8.007
175	CCC(CNCCCNC1=NCCCN1)Oc1cccc(OC)c1	-7.265	-7.598
176	O=S(=O)(NCCCN1CCN(c2nsc3ccccc23)CC1)c1cc2ccc(Cl)cc2s1	-9.509	-9.398
177	O=S(=O)(Oc1ccc2c(c1)c(N1CCNC1)nc1ccccc12)C(F)(F)F	-8.073	-9.279
178	COc1ccccc1N1CCN(C2C=CC(c3ccccc3)=NN(C)C(=O)C=NC2)CC1	-12.14	-12.57
179	COc1ccccc1NC1CCON2CCCCNC(=O)N(CCCCN3CCC(c4c[nH]c5ccc(F)cc45)CC3)C(=O)NCC12	-13.12	-13.19
180	C=CC1(CCC=C(C)c2ccccc2-c2ccccc2CC)CCNCC2=CC=CC21	-12.2	-13.52
181	O=C1C2CCCN2C(=O)CN1CCCCNCC1CCc2ccccc2O1	-9.585	-8.816
182	COC1N(Cc2ccccc2C)CCCC12C=CC=CNc1cc(Cl)ccc1OC2	-12.64	-12.48
183	CCCN(CCCCNS(=O)(=O)c1ccc(C)cc1)C1COc2cccc(OC)c2C1	-9.21	-7.425
184	CCCCCCCCCN(CC)C1CCc2c(O)cccc2C1	-8.554	-6.829
185	CCNC(=O)c1ccc2cc1CCCN(C)CCO2	-10.53	-11.4
186	CCc1cccc(OCCN2CCN(c3ccccc3)CC2)c1C	-9.376	-9.06
188	CCCN(CCC)C1CCc2cccc(C(N)=O)c2C1	-7.683	-7.543
189	COc1ccccc1N1CCN(CCCCn2ncc(=O)n(C)c2=O)CC1	-8.287	-8.153
190	COc1ccccc1NC1CCN(CCCN(C(=O)c2ccc(C(F)(F)F)cc2)c2ccccn2)C1	-9.33	-9.271
191	COC1=CC=C(C(=O)CCCCN2CCN(c3cccc(Cl)c3Cl)CC2C)C1	-8.421	-8.269
192	O=C1C2CCCN2C(=O)CN1CCCCNC1CCc2ccccc2C1	-10.18	-9.445
193	CC=Cc1cc(N2CCN(CCc3ccccc3OCCC(=O)NC34CCC(CC3)CO4)CC2)cc(C(F)(F)F)n1	-9.991	-11.09
194	Cc1ccc(CNCC2(F)CCN(C(=O)c3cc(C)cs3)CC2)nc1	-9.572	-8.756
195	CCOc1ccc(CN2CCN(CCOc3ccc4[nH]c(C)nc4c3)CC2)cc1	-9.052	-9.127
196	CC(C)C(=O)NCc1cccc(CCN2CCN(c3nsc4ccccc34)CC2)c1	-10.23	-9.73
197	CC=C1C2CC=CC=CC(C)(N=S(C)(=O)OC)C(OC3=CC4=NCC=CC4=C3)C1NCC2	-11.97	-12.65
198	C=CCNC1CCCCC(Cc2ccccc2)C1O	-11.46	-11.05
199	CNC1CCN(C2CC(c3ccccc3)c3ccc(-c4ccncc4Cl)cc32)C1	-9.318	-8.81
200	C=CC=CC=CS(=O)(=O)NCCCCN1CCNc2c(OC)cccc21	-7.567	-7.951
201	O=C1NC(=O)C2=C1Cc1cc(-c3ccc(Cl)cc3)ccc1O2	-10.73	-8.95
202	N#Cc1cc(N2CCN(CCC3CCC(NS(=O)(=O)c4ccc(Cl)cc4Cl)CC3)CC2)cc(C(F)(F)F)c1	-10.41	-11.09
203	CSc1cccc(NC2CCN(CCc3cccc(NS(C)(=O)=O)c3)C2)c1I	-8.607	-8.776
204	CCOC(=O)Nc1cccc(CCN2CCN(c3cccc4nc(C)ccc34)CC2)c1	-10.07	-10.32
205	CCN1CCc2cc(OCCF)cc3c2C1Cc1cccc(O)c1-3	-7.169	-8.224
206	Cc1ccc2c(N3CCN(CCc4cccc5c4CCC(=O)N5)CC3)cccc2n1	-10.72	-9.753
207	Oc1cccc2c1Cc1ccccc1CCNCCC2	-11.18	-12.27
208	CCCNC1CCc2c(O)cccc2C1	-7.44	-6.904
209	CC(C)CCN1CN(c2ccccc2)C2(CCN(CCCC(=O)c3ccc(F)cc3)CC2)C1=O	-11.16	-8.607
210	CN(C)C(=O)NC1CCC(CCN2CCN(c3cccc(Cl)c3Cl)CC2)CC1	-9.132	-10.09
211	NC=CC=CC=C(O)c1ccncc1N1CCNCC1CCCCCCCCN	-6.728	-7.288
212	CN(C)CCc1c[nH]c2ccc(Cc3nc(N)no3)cc12	-8.049	-8.118
213	COc1ccc([N+](=O)[O-])cc1NC1CCON(CCN2CC(NC3c4cccnc43)=NC=C2Cl)C1	-8.798	-9.576
214	O=[N+]([O-])c1ccccc1N1CCN(CCC2CN(C3=CC=CC3)C2)CC1	-9.155	-8.45
215	NC(=O)c1ccc2[nH]cc(CCCCN3CCN4CSC=CCN=C34)c2c1	-12.98	-12.24
216	O=C(CC1CCN(CCc2ccc(Br)cc2)CC1)c1ccc(F)cc1	-10	-9.757
217	CCCN(CCC)C1COc2c(cccc2C(=O)c2ccc(C(F)(F)F)cc2)C1	-9.23	-9.806
218	COc1ccc(Br)c(O)c1C(=O)NCC1CCCN1Cc1ccc(F)cc1	-9.241	-8.385
219	O=CC1C2CCC(C2)C1S(=O)Nc1ccc(F)cc1	-7.762	-8.376
220	CCON(CCCNC(=O)CC1(CC(N)=O)CCCC1)CCNc1ccccc1OC	-7.639	-7.803
221	Cc1cccc(S(=O)(=O)NCCCN2CCC(c3noc4cc(F)ccc34)CC2)c1	-10.84	-9.738
222	Oc1nc2ccccc2n1CCN1CCN(c2cccc3c2OCCO3)CC1	-9.431	-9.159
223	O=C(NCCCN1CCN(c2cccc3ccccc23)CC1)c1cccc2nc[nH]c12	-9.389	-10.08
224	Fc1ccc(CC2=CCN(CCCCc3c[nH]c4ccccc34)CC2)cc1	-10.45	-9.334
225	CCCCCCN(CC)CC1CCc2cccc(OC)c2C1	-7.225	-7.051
226	Cc1ccc(CNCCOc2ccc(Cl)c3[nH]c(O)cc23)cc1	-8.69	-8.772
227	CCCN(CCCCN1C(=O)CC2(CCCC2)CC1=O)C1COc2cccc(OC)c2C1	-9.139	-8.722
228	O=C1N(CCN2CCCCCC2)CCN1c1cccc(Cl)c1	-11.79	-11.62
229	CN1CCc2cc(-c3ccc(O)cc3)cc3c2C1Cc1ccc(O)c(O)c1-3	-8.558	-9.88
230	COc1ccccc1N1CCN(CCOC(C)C(O)C(O)CC2(O)CCc3ccccc3O2)CC1	-9.161	-9.101
231	COc1ccccc1N1CCN(CCCCNC(=O)c2ccc(-c3ccc(Cl)cc3)cc2O)CC1	-10.95	-9.287
232	O=CNCC#CC=Cc1cnc2ccnc(Cl)c2c1C1CC1	-7.886	-8.401
233	COC(=Cc1ncccc1Br)C(=O)NCCCN1CCN(c2ncccn2)CC1	-8.888	-7.936
234	O=C1CCCN(Cc2c[nH]c3ccccc23)CCc2cc1ccc2Cl	-12.01	-13.25
235	COc1ccc([N+](=O)[O-])cc1CNCCNCC1Cc2cc(Cl)ccc2C1c1ccccc1I	-8.717	-8.766
236	CC=CN1CC(=O)N(c2ccccc2)C1=NC#N	-7.066	-6.911
237	CN1CCc2cccc3c2C(C1)CN3c1ccc(F)cc1	-14.41	-14.16
238	C=CC1(C=CC=Cc2ccc(C(=O)O)cc2)CC1CNCCCSC(CNC)=NN=Cc1ocnc1C	-7.698	-9.024
239	COc1ccccc1N1CCN(CCN(C(=O)c2ccc(F)c(C)c2)c2ccccn2)CC1	-9.021	-9.423
240	O=C1CC2(CCCC2)CC(=O)N1CCC(O)CN1CCN(c2nsc3ccccc23)CC1	-9.881	-9.747
241	CCN(CCCCN1CCN(c2ccccc2OC)CC1)S(=O)(=O)c1cnc2ccccc2c1	-8.966	-9.018
242	COc1cccc(C(=O)NC2CC3CCC(C2)N3Cc2cccnc2)c1OC	-8.617	-8.884
243	CCN1CCN(C2CC(c3ccc(F)cc3)c3ccc(Cl)cc32)CC1(C)C	-8.154	-8.838
244	COc1ccccc1N1CCN(CCCn2c(O)cc(NC(=O)CC3CC4CCC3C4)c2OC)C1	-8.642	-9.572
245	CCCCN1CCC=C(CN2CCN(c3cccc(Cl)c3)CC2)CC1	-12.36	-12.14
246	COc1cccc(OC)c1CC(=O)NC1CCN(Cc2ccccc2)CC1	-9.147	-8.272
247	Cc1ncoc1C=NN=c1onc(CC2N=C(O)C3C4CCCC35C4CCN25)s1	-9.165	-9.635
248	C=CCN1CCC2c3c(cccc3OC)CCC2C1	-6.95	-7.833
249	CCCOC(=O)C=Cc1ccccc1NC1CNCCC(NS(=O)(=O)c2cccnc2Cl)C1	-11.6	-12.14
250	Fc1ccc[nH]cc(CCCCNCCNC2=CN=C2C(F)(F)F)cc1	-8.01	-8.304
251	CCCNCC1CCC(C(=O)COc2ccc3[nH]cc(CCN)c3c2)c2ccccc21	-9.823	-9.673
252	CCSN(C)C(O)=NCC=CCCN1CC(NC23C=CC=C(C2)C3)C1CC	-7.302	-8.378
253	CC1=c2ccccc2=CNC1=CC(C=O)=CC=CN1CCNCC1	-8.186	-9.967
254	CCCNC1CCC2CCC3C=NN(c4ccc(F)cc4)C3=C2C1	-7.22	-8.697
255	COc1cc(C(=O)NCC2CCCN2Cc2ccc(F)cc2Cl)c(OC)nc1OC	-8.885	-9.173
256	C=CC=CC=CN(CCN1CCCc2c(OC)cccc21)C(=O)C12CC3CC(CC(C3)C1)C2	-8.879	-8.106
257	C=CC(=NCC1CCN(Cc2ccccc2)C1)C(=O)Nc1ccc[nH]cc2c(n1)C1CN(C)CCC21	-8.605	-11.01
258	Cn1ncc(-c2ccc3c(c2)c(C2CCN(CCN4CCNC4=O)CC2)cn3-c2ccc(F)cc2)n1	-8.821	-9.545
259	COC=Nc1sc(C(=O)NCC2CC3CCC(C2)N3Cc2cccc(F)c2)c(N)c1C(Br)=COC	-8.631	-8.759
260	COc1ccccc1NC1CN(CCN2CC[SH]3C=C(CC2=O)c2ccccc23)CC1C	-12.41	-13.36
261	CCC1C(CCN2C=CC=Cc3cccc4ccnc(c34)SC2)CCCCN2CCC12	-14.68	-15.5
262	COc1ccc(NC(=O)c2ccc(-c3ccc(C(=O)NCC4CC4)cc3)cc2)cc1N1CCN(C)CC1	-11.7	-9.145
263	Oc1ccc(O)n1CCCNCc1cccc(Cl)c1	-7.727	-7.035
264	O=C(COC1=CC=C(CCNCCN(F)c2ccccc2OCC(F)F)PC=C1)Nc1cccnc1	-11.54	-12.09
265	Nn1c(CCCCN2CCN(c3ccc4ccccc4n3)CC2)nc2cc([N+](=O)[O-])ccc2c1=O	-10.27	-10.69
266	O=S(=O)(NCCCN1CCN(c2noc3ccccc23)CC1)c1cc2ccc(Cl)cc2s1	-10.77	-9.945
267	COc1ccccc1OCCNCC1CSC(c2ccccc2)(c2ccccc2)O1	-8.771	-8.357
268	NNC(=O)C1CCCN1C(=O)CCCCN1CCN(c2cccc(Cl)c2)CC1	-8.754	-8.66
269	COc1cccc(C(=O)NCCC2CCN(C3CCc4ccccc4C3)C2)c1	-10.83	-10.48
270	CC1CN(c2ccccc2O)CCN1CCCCN(C=O)C=NC1=CC(=O)NCC(=O)CC1	-12.56	-11.59
271	OCCNc1nccc(C2CCCN(CCc3c[nH]c4ccccc34)C2)n1	-8.883	-9.255
272	C=C1CN(c2ccc(OC)cc2)CCN1CCCCOC1=CNCCCOC=CC=C1	-11.52	-11.27
273	C=CCNC1CCc2cccc(OC)c2C1CO	-6.99	-7.062
274	CCCN(CCCCCCN1CCN(c2ccccc2OC)CC1)c1ccccc1	-8.326	-8.272
275	NCCCCCCC#CC1=C2OC(=NC=C1)NC2CN1CCNc2ccccc2OC1	-13.09	-13.71
276	COc1cccc2c1CC(N)CC2	-6.693	-6.352
277	O=C1CC2(CCCC2)CC(=O)N1CCN1CCC(c2ccccc2)CC1	-9.811	-9.575
278	COc1cc(C(C)=O)ccc1OCCCCN1CCC(c2noc3cc(F)ccc23)CC1	-10.08	-9.545
279	COC(=CC12CC3CC(CC(C3)C1)C2)C(=O)NCCCN1CCN(c2ccccc2)CC1	-9.652	-9.558
280	Cc1ccc2ccccc2c1OCCN1CCC(NS(=O)(=O)c2ccc(F)cc2)CC1	-10.13	-10.92
282	COc1ccccc1N1CCN(CCC(=O)c2cccn2C)CC1	-8.257	-8.429
283	CCON(CCCC1CN(C)N(CC=C=[N-])C=CC(=O)CCC(=O)N1)CCNc1ccccc1OC	-9.939	-10.55
284	Cc1ccc(CNCC2(F)CCN(C(=O)C=Cc3ccccc3)CC2)nc1	-10.22	-9.071
285	Nc1cc(F)ccc1C(=O)CCCN1CCC2C(C1)c1cccc3c1N2CCCS3	-13.96	-14.66
286	CN(CCCN1CCN(c2nsc3ccccc23)CC1)C(=O)c1nsc2ccccc12	-9.376	-9.236
287	COc1ccccc1N1CCN(CCCOc2ccc(-c3cn4cccc(C)c4n3)cc2)CC1	-9.98	-9.549
288	O=CN(CCCCCN1CCOc2cccc(C3CC3)c2CC1CCF)CCNc1ccccc1	-11.93	-11.22
289	COc1ccccc1N1CCN(Cc2cn3cc(C)cc(Br)c3n2)CC1	-9.673	-8.346
290	O=C1N(CCC2CCN(CC3COc4ccccc4O3)CC2)CSC12CCCC2	-9.951	-9.527
291	CC(=O)Nc1ccc2[nH]cc(C3CCN(C)CC3)c2c1	-8.803	-9.087
292	COc1ccccc1N1CCN(Cc2ccc(CN3CCCC3=O)n2C)CC1	-8.097	-8.867
293	CCCN1CCCC(c2ccccc2)CC1	-11.78	-11
294	CCCOC(=O)c1ccccc1NC1CCON(CCCCN2CN3CCCCC3C2=O)C1	-8.422	-8.512
295	COc1ccccc1N1CCN(C=Nc2cc[nH]c2N2CC3CCC2C3)CC1	-7.836	-9.296
297	CC(=CNc1ccccc1S(N)(=O)=O)CN(C)N	-6.658	-6.848
298	C=CCN1CCC2c3c(cccc3C(N)=O)CCC21	-6.727	-8.199
299	COc1ccccc1N1CCN(CC2COc3ccccc3O2)CC1	-9.41	-9.273
301	CN1CCc2ccccc2Cc2cc(Cl)c(O)c(Cl)c2CC1	-11.52	-13.36
302	C=CN(CCCC1NCC2=CC=C(OC)C21)CCc1cc2cncnc2[nH]1	-8.057	-8.655
303	Oc1nc2c(N3CCN(Cc4ccccc4)CC3)cccc2[nH]1	-8.587	-8.58
304	CCOc1ccccc1N1CCN(CCCCn2c(O)cc(NC(=O)CC3CC4CCC3C4)c2O)CC1	-9.145	-9.328
305	O=C(NCCN1CCN(C2CCc3ccccc32)CC1)NC1CCCCC1	-9.942	-9.614
306	N#Cc1ccc2c(c1)C(CCNCc1cnc3c(c1-c1ccccc1)=CNCC=3)C=CN2	-8.507	-9.692
307	CC1CN(c2cccc(Cl)c2)CCN1CCNC1=Nn2ccc(Cl)nn(C)c(=O)cc2C1	-10.45	-10.87
308	CCCCN(CCC#N)CCC1CC=C2C=CNC=C(C=O)C=C2C1	-11.6	-11.31
309	CC1(Nc2nccc(C3CCCN(CCc4c[nH]c5ccccc45)C3)n2)CC1	-10.26	-9.275
310	Oc1nc2ccc(OCCN3CCN(c4ccccc4)CC3)cc2[nH]1	-9.653	-9.334
311	CCCC1CN=C(c2ccccc2)N1CCCN1CCN(c2ccccc2)CC1	-9.616	-8.794
312	COc1ccccc1NC1CCCN(CC=C2C=C(CN3CCCCCC3=O)N2)C1	-11.98	-12.12
313	CN(C)Cc1cn(-c2ccc(F)cc2)c2ccc(Cl)cc12	-8.749	-8.062
314	Cc1cc(C)c2cc(N3CCN(CCc4ccc5c(c4)NC(=O)CC5)CC3)ccc2n1	-11.17	-10.42
315	COc1cc2c3c(c1)-c1c(ccc(O)c1O)CC3N(C)CC2	-7.242	-8.418
316	CCC1(C(N)=O)CCCCNC23C=C(NCC(CCN4CCN(CC4)c4c(OC)cccc42)C3)O1	-16.37	-16.72
317	OC(CCN1CCN(c2ccccc2-c2ccco2)CC1)c1ccc(F)cc1	-8.614	-9.321
318	COc1ccccc1N1CCN(CC=C2C=C(C3CC4CCCCC4CN3)N2)CC1	-9.625	-9.879
319	CN1CCc2cc(OCCBr)cc3c2C1Cc1cccc(O)c1-3	-7.268	-8.854
320	O=C1CN(c2ccccn2)CCN1CCCCCN1CC2CC(c3ccccc3)CC1C2	-10.43	-10.15
321	CC(C=CC=CCN1CC2C1CCN2c1ccccc1OC(C)C)CNC=Nc1ccccc1N	-9.133	-9.331
322	CN1CCC=C(O)SCN=CN(CCNC2CCN(C=C3C=c4ccc(CCCl)cc4=C3)C2)CC1	-11.59	-11.48
323	Cc1ccc2c(N3CCN(CCc4cccc(NC(=O)C(F)(F)F)c4)CC3)cccc2c1C	-11.86	-11.07
324	c1ccc(CCC2CN2CCCCNc2cc(-c3ccccc3)cc3ccccc23)cc1	-7.638	-9.677
325	OCCN1CCN(C2CC(c3ccc(F)cc3)c3ccc(Cl)cc32)CC1	-8.128	-8.22
326	COc1ccc2c(c1)c(C1CCN(CCN3CCNC3=O)CC1)cn2-c1ccc(F)cc1	-9.144	-9.332
327	O=C(NCCN1CCN(c2ccc(Cl)cc2)CC1)c1ccc2ccccc2c1	-10.53	-9.872
328	CCCN(CC(C)C)C1Cc2cccc3c2N(CCC3)C1	-7.371	-8.088
329	O=C(NCCCCN1CCN(c2cccc(Cl)c2Cl)CC1)c1cc2cc(I)ccc2s1	-9.469	-8.822
330	O=[N+]([O-])c1ccc2[nH]cc(C3=CCNCC3)c2c1	-8.492	-7.958
331	CC(=O)c1ccc(OCCCNCCCOc2cccc3c2OCCO3)cc1	-8.176	-8.046
332	O=C(NC1CCC(CCN2CCN(c3cccc(Cl)c3Cl)CC2)CC1)C1CCCCC1	-10.61	-9.273
333	CCCN1CCc2c(O)cccc2CCC2C(C1)NCCN2c1ccc2cc(Cl)ccc2c1C	-11.91	-12.7
334	N#Cc1cccnc1NCCNC1CCC(C2NC(=O)c3cc(Br)ccc32)CC1	-9.128	-9.33
335	CCC1Cc2sccc2C(=O)N1CCCCN1CCN(C2CC(c3ccc(F)cc3)c3cc(Cl)ccc32)CC1	-9.734	-10.69
336	c1ccc(CN2CCN(C3CCOC(c4ccc5c(c4)OCO5)CC3)CC2)cc1	-13.71	-13.29
337	Oc1nc2cccc(N3CCN(CCCC4=Cc5c4[nH]c4ccc(F)cc54)CC3)c2o1	-11.24	-10.52
338	Cc1ccc2c(c1)c(C1CCN(CCN3CCNC3=O)CC1)cn2-c1ccc(F)cc1	-9.35	-9.79
340	OC(Cc1ccccc1)(CC1CCN(c2ccc(Cl)cc2)CCN1)c1ccc(Cl)cc1	-13.27	-12.2
341	CCCC(C)C(=O)C12CC(CN3CCN(c4ccccc4OCC)CCO3)C1NC(=O)CCC2C(=O)NO	-14.08	-14.36
342	CCCN(CCNC(C)=O)C1COc2cccc(OC)c2C1	-7.123	-7.183
343	COc1ccc(CCN2CCN(c3ccc(Cl)cc3)CC2)cc1	-8.949	-8.922
344	CN1CCN(C2Cn3cccc3Sc3ccc(Cl)cc32)CC1	-12.19	-12.68
345	O=C(Nc1ccccc1)NC12CCN(CC1)CC2Cc1ccc(OCc2ccccc2)cc1	-10.65	-10.19
346	CCc1cccc(OC)c1OCCN(CCC(=O)NCC#CC(N)=O)OC(=O)CCc1ccco1	-7.006	-7.832
347	Fc1ccccc1OCCNCCOc1ccccc1	-7.859	-7.182
349	C=CCC1(Cc2ccc3c(c2)CC(=O)N3CC)CNCCOC2C=C3C=C(C1)N=C32	-13.19	-12.69
350	Fc1ccc2[nH]cc(CCCNCCC3C=CC=C4NC=C43)c2c1	-9.425	-8.821
351	C#CC=CCC(Cl)N(CCC)CCCCCNC(=O)c1cccc(Cl)c1	-7.734	-7.626
352	CCC(CCNCCCCNS(=O)(=O)C1=CC1)c1noc2cc(F)ccc12	-8.75	-7.681
353	CCCNC1CCc2cccc(OC)c2C1CO	-6.837	-7.22
354	Cc1ncoc1-c1nnc(SCCCN2CC3CC3(c3ccc(C(F)(F)F)c(F)c3)C2)n1C	-9.49	-10.37
355	CCN(CCNc1cccc2nc(C)cc-2c1)CCC1=CCC=CC=C1NC(=O)c1ccccc1	-12.48	-13.32
357	Cc1cc2c(OCC(O)CN3CCC(c4cccc5ccsc45)CC3C)cccc2[nH]1	-9.798	-10.38
358	COc1ccc2[nH]c(C(=O)NCC=CCN3CCN(c4ccccc4OCCF)CC3)cc2c1	-9.212	-8.982
360	C=CC1CC(O)(CCO)CC1NCC1=CC=CC=CC1	-11.64	-11.99
361	CCC(CCCCN1CCN(c2ccccc2)CC1C)Cc1ccccc1OC	-9.732	-8.542
362	c1ccc(-c2nc3cc(CCN4CCN(c5ccccc5)CC4)ccc3[nH]2)cc1	-11.3	-9.646
363	CCCNC1CC2CCC(C1)N2c1ccc(C(N)=O)cc1Br	-7.341	-8.031
364	COc1ccc(S(=O)(=O)NCCC2CCN(Cc3ccc(F)cc3)CC2)cc1	-9.142	-8.964
365	COc1ccccc1N1CCN(CCCCCNS(=O)(=O)c2ccccc2I)CC1	-8.3	-8.567
366	CCN1CCCC1CNC(=O)c1c(O)c(Br)cc(OC)c1OC	-7.302	-6.871
367	CCCN(CCCCN1CCOCC1)C1COc2cccc(OC)c2C1	-7.419	-7.903
368	CC=CC1CN(CC(O)COc2cccc3[nH]ccc23)CCN1C1=C2C=C(C)NC21	-9.972	-8.942
369	CC=C1CCCC23CN(CC4CC(O)(c5ccc6c(c5)OCO6)CCO4)CC2NCCCC(=O)CC=C13	-13.12	-14.09
370	COc1ccccc1CC(CNCCc1c[nH]c2ccc(F)cc12)OCO	-9.178	-8.382
371	C=C1CN(Cc2cc(C)sc2Sc2ccc(F)cc2)CCN1C1C=Cc2nc(C)ccc21	-9.446	-9.26
372	COc1ccc(-c2cccc(OC(CO)CNC(=O)c3ccc(Cl)s3)c2)cc1	-9.586	-9.188
373	O=C(NCCCCN1CCN(c2cccc(Cl)c2Cl)CC1)c1ccc(F)cc1	-9.427	-9.007
374	COc1ccccc1N1CCN(CCCCNC(=O)C2CCCN2C(=O)CC2CC3CCC2C3C)C1	-8.279	-9.167
375	CN1CCCC1CCOC(C)(c1ccc(Cl)cc1)c1ccc(Cl)c(Cl)c1	-8.079	-7.154
376	O=C1C2CCCN2C(=O)N1CN1CCN(c2cccc3c2OCCO3)CC1	-8.689	-8.394
377	COc1ccccc1N1CCN(CCCCCNCCCC(=O)c2cc(O)ccc2C)CC1	-8.471	-8.507
378	CC(C)Oc1ccccc1N1CCN(Cc2ccc(C(=O)N3CCCCC3)cc2)CC1	-9.683	-9.895
379	COc1ccccc1C=C(NCC1CN(C)c2ccccc21)c1ccccc1	-8.794	-9.446
380	CCCc1cc(C#N)ccc1C(=O)N1c2ccc3ccnc(N4CCN(C)CC4)c3c21	-8.667	-9.371
381	CCCN(CCNCCC(O)C(N)=O)CCNC(C)=O	-6.277	-6.151
382	C#CCN(CCN1CCN(c2cccc3ccoc23)CC1)CNC(=O)CCc1ccccc1CCCC	-8.928	-9.425
383	COc1cccc2c1NCCN2CCCCCCCNN=CC1=CC=CCC2CN(Cc3ccc(Cl)c(Cl)c3)CCN12	-11.81	-13.08
384	CC1=CCCC(=O)NCCCCN2CCN(c3nsc4ccccc34)CC2=CCC=C1	-11.91	-12.87
385	O=C(NCCN1CC=C(c2ccc(Cl)cc2)CC1)c1cccc2ccccc12	-10.7	-10.69
386	CCN1CCCC1CNC(=O)c1c(Cl)c(Cl)cc(OC)c1OC	-7.186	-6.943
388	C=CC(=CC=COC)C1CCN(C2C3CC4CC(CC(C)(C4)C3)C2O)CCN1	-13.12	-13.07
389	CCOc1ccccc1OC=C(CN1CCN(c2ccc(Cl)cc2)CC1)C1N=CN=C1CN=CNOCCN	-8.062	-7.924
390	CCCCCN1CN(c2ccccc2)C2(CCN(CCCC(=O)c3ccc(F)cc3)CC2)C1=O	-8.955	-8.715
391	COc1ccccc1N1CCN(CCCCn2c3cc(c2O)C(OC)CCC(=O)C(c2ccccc2)O3)CC1	-12.05	-11.9
392	COc1ccc2c(c1)OCCC2CNCCc1ccccc1	-8.757	-8.518
393	CCN1CCCCNC(=O)N2CCCC2(CCCNS(=O)(=O)C2=CC=CC=C(CC(F)(F)F)C2C)COc2ccccc2NCC1	-13.62	-13.89
394	COC(=O)C(N)CSc1ccc2c(c1)C(=O)OCC=CNC2c1ccc(-c2cccc(F)c2F)cc1	-13.96	-12.6
395	O=C1NCCCN1CCN1CCN(C2CC(c3ccc(F)cc3)c3ccc(Cl)cc32)CC1	-9.115	-9.638
396	CCN1c2[nH]c3ccccc3c2CC2CN(C)CC21	-7.335	-8.103
397	COc1cc(F)c(Cl)cc1CN1CCN(c2ccccn2)CC1	-8.223	-7.976
398	CCC1NCCc2cc(Cl)c(O)cc21	-6.848	-6.746
399	CCOc1cc2cc3c1OC(CO3)CN1CCCC1CC2(O)c1cccc(Cl)c1	-12.1	-13.14
400	CCCCCC(=O)NCCCCN1CCN(c2ccccc2OC)CC1	-7.233	-8.186
401	COC=C1C=C(CNCC=C2CN=C(N)N3CN=C(N)C(=O)C23)C=C1OC	-8.192	-8.815
402	OCCN1CCN(CCCN2c3ccccc3Sc3ccc(C(F)(F)F)cc32)CC1	-7.223	-8.796
403	C=C(C=C(O)NCCCCN1CC(Nc2ccccc2OC)CCO1)NC(=O)CCC1CC2CCC1C2	-7.186	-8.889
404	O=C(NCc1cc(CCN2CCN(c3nsc4ccccc34)CC2)ccc1Cl)OC1CC1	-9.548	-9.508
405	CC(C)c1ccccc1OCCN1CCC(NS(=O)(=O)c2ccc(F)cc2)CC1	-9.529	-9.098
406	O=C(C=Cc1ccccc1)NCCCCN1CCN(c2cccc(Cl)c2Cl)CC1	-9.819	-9.141
407	CCNC1CCc2cccc3c2C1Cc1cccc(OC)c1-3	-7.282	-9.02
408	COc1ccccc1N1CCN(CCCCN2C(=O)C3CCCCN3C2=O)CC1	-8.947	-9.132
409	CC=C1C=C(N2CCN(CC3CCN(c4cccc(C(F)(F)F)c4)CC3)CC2CC)CC1=NC=Cc1cccnc1	-11.5	-10.34
410	CCN1c2cc(Cl)c(F)cc2N=C[SH]1CCCN1CCN(c2ccccc2C(C)C)C1	-9.04	-9.193
411	CN1C(=O)c2ccccc2S(=O)c2ccc(C(=O)NCCc3ccccc3)cc21	-10.39	-9.836
412	COc1ccccc1NCCN(C)CCCOc1ccc2c(c1)NC(=O)CC2C	-8.329	-8.359
413	O=CC1C=C(NC=Cc2cc(O)cc3c2CCCC3)c2[nH]ccc21	-9.043	-9.527
414	Cc1ccc2c(N3CCN(CCCc4c[nH]c5ccc(-n6cnnc6)cc45)CC3)cccc2n1	-10.89	-10.66
415	OC=NC1=CC(c2ccccc2)=NC1=C(O)NCCN1CCN(c2cccc(Cl)c2)CC1	-10.48	-9.115
416	COC1=CC2=CC(OCCN3CCN(c4ccnc5ccccc45)CC3)=CC=CC=CC2=C1	-14.69	-14.11
417	CCN1CCc2cc(OCCF)ccc2C1Cc1c[nH]c2ccccc12	-8.471	-9.157
418	C=C1CN(c2cccc(C(F)(F)F)c2)CCN1C1C=CCC=CC(=O)OC=C1	-13.8	-12.26
419	CC(C)CCC(=O)NC(C)C(=O)NCCCCN1CCN(c2cccc(Cl)c2)CC1	-8.263	-8.158
420	CC(=O)NCCN1CCCC2(CC1)c1cccc(c1)CC1=NNCCN1c1ccccc12	-15.88	-15.32
421	CC1CC2=CSCCNCc3ccc4c(c31)OC2CN4	-15.8	-16.07
422	COc1c(C(=O)N2CC3CCCC(C2)N3Cc2ccccc2)cc(Br)c2ccccc12	-9.27	-9.659
423	c1ccc(CCCCN2CCN(c3ccc4c(c3)OCCO4)CC2)cc1	-9.587	-9.158
424	COc1ccccc1N1CCN(CCCNC(O)=CC(NC(=O)CC2CC3CCC2C3C)OC)C1	-8.68	-9.079
426	O=S(=O)(Oc1ccc2ccnc(N3CCNC3)c2c1)C(F)(F)F	-7.401	-8.378
427	CCN(CCC(F)CNCc1ccc(C)cn1)C(=O)Cc1csc2ccccc12	-8.954	-8.649
428	C=CCN1CCC2c3c(cccc3C(N)=O)CCC21	-6.727	-8.199
429	Fc1ccc2[nH]cc(CCCCN3CCN(c4cccc(Cl)c4Cl)CC3)c2c1	-10.35	-9.825
430	CCCN(CCC)C1CCc2cccc(C(N)=O)c2C1	-7.683	-7.543
431	O=C1c2ccccc2C(=O)N1CCCCN1CC=C(c2c[nH]c3ccc(F)cc23)CC1	-11.28	-10.93
432	C=CC(=CC=CCN1CCN(c2ccccc2OCC)CC1)C1NC2CCCCC21	-7.599	-8.907
433	Cc1ccc(C(=O)NCCCN2CCN(c3nsc4cc(F)ccc34)CC2)cc1	-10.41	-9.368
434	CC=CC1C2CC3CC(C2)CC1(C(=O)NCC1=CC(=CCN2CC(Nc4ccccc4OC)CCO2)C1)C3	-10.54	-10.21
435	CCCCNc1ccc(C=CC(=O)NCCN2CCN(c3ccccc3OC)C2)c(Br)c1	-8.794	-8.9
437	FC(F)(F)c1cccc(N2CCN(CCCc3c[nH]c4cc(Cl)ccc34)CC2)c1	-10.59	-9.997
438	NCC1C(=O)C=CN1C1CCC(CN2CCN(c3ccccc3[N+](=O)[O-])CC2)CC1	-9.369	-8.746
439	COc1ccccc1NCCN(C)CCCCNc1ccc2ccccc2n1	-8.067	-8.29
440	C=CC(CCNCC(F)(F)Cc1c[nH]cccc[nH]1)NC(=O)N(CC(N)=O)C(=O)CCC=CC=CCc1ccccc1	-8.612	-8.937
441	Clc1cccc(N2CCN(CCOc3ccccc3)CC2)c1Cl	-9.04	-8.451
442	CCCN(CCN1CCN(c2ccccc2OC)CC1)C1CCc2ccc(O)cc2C1	-9.052	-8.813
443	O=C1c2ccccc2C(=O)N1CCCCCN1CC=C(c2c[nH]c3ccc(F)cc23)CC1	-10.76	-10.65
444	CCCN(C)C1CCc2ccc3[nH]cc(C#N)c3c2C1	-6.547	-7.944
445	CCN1CCCC1CNC(=O)c1c(OC)ccc(C)c1OC	-7.75	-7.351
446	C=C1C(=CC=CF)C(F)CCCN1CCCc1nc2cc(Cl)ccc2[nH]1	-13.01	-12.38
447	CCOc1ccccc1NCCN(C)CCC1CCCN1C(=O)CCCCN1CCC(c2coc3ccccc23)CC1C	-9.633	-8.792
448	COc1ccc(NC2CCN(CCCCc3c[nH]c4ccc(C(N)=O)cc34)C2)cc1	-9.656	-9.514
449	Fc1ccc2[nH]cc(CCNCC3CCNC3)c2c1	-8.433	-7.859
450	COc1ccccc1N1CCN(CCC(OC(N)=O)c2ccccc2)CC1	-9.342	-8.542
451	COC=Cc1c(OC)cccc1OCCN1CCN(c2ccc3cc(C)ccc3n2)CC1	-9.677	-9.045
452	O=C(NCCN1CCN(c2cc(Cl)cc(Cl)c2)CC1)c1ccccc1	-9.287	-9.395
453	CC=C1CC(N2CCN(CCC)CCc3ccccc3CCC=CC=N2)=CC=C1C	-11.63	-11.13
454	Cc1cc2c(OCC(O)CN3CCC(c4cc5c(F)cccc5s4)CC3C)cccc2[nH]1	-10.43	-10.19
455	COc1ccccc1N1CCN(CCCCN2CCc3cc(-c4ccccc4)ccc3C2=O)CC1	-11.77	-10.05
456	OC=C1C=CC=CC1=NCCNCCN1CCN(c2ccccc2)CC1	-8.727	-8.948
457	CC(C)c1ccccc1OCCNCC1COC(c2ccccc2)(c2ccccc2)O1	-8.588	-8.526
458	Cc1ccccc1OCCCCNCC1=CC=CC1	-7.639	-7.006
459	CCCN(CCC)CC1Cc2cccc3c2N(CCC3)C1	-6.893	-7.771
460	C=C1C(CC=CC=CC(C)N=CC(=COC)CO)CCNC1COC1C=CC2=NCC=CC2=C1	-9.285	-9.343
461	Clc1ccc2[nH]cc(CCCCN3CC=C(c4ccccc4)CC3)c2c1	-10.35	-8.77
462	O=C(NCCCCN1CCN(c2ccccc2OCCF)CC1)c1ccc(OCCOCCF)cc1	-8.44	-8.376
463	CCc1cc(Cl)c(OC)c(C(=O)NCC2CCCN2CC)c1O	-7.848	-7.116
464	CN(N)N(C=CCC#CCN1CCNc2ccccc2OC1)CCNC1C(=O)CC2CCCN2C1=O	-11.9	-12.34
465	O=S(=O)(NC1CCC(CCN2CCN(c3cccc(OC(F)(F)F)c3)CC2)CC1)c1ccccc1	-10.8	-10.36
466	C=C(Cl)C=c1nc(O)n2c1=CC(C=CC=CN1CCNC1)CCCC2	-11.72	-12.97
467	CC=C1C=CC(c2[nH]c3ccccc3c2CCN2CCC(C=CC3=C(C=CCl)C=C3)CC2)=C1	-10.64	-10.11
468	O=C1CC=C(I)C=CCc2ccccc2N2CNC(=O)C3CCN(CCCC1)CC32	-11.76	-12.65
469	COc1ccc(Br)c(O)c1C(=O)CCN1CCC2C(C1)c1ccccc1N2CCCS	-7.491	-8.325
470	NCCCN=CNCCCCNCC1CCc2ccccc2O1	-8.454	-7.552
471	CCC1(CCNCC(C)=CC=COC)CCCc2ccccc21	-7.228	-8.856
472	O=C(NCCN1CC=C(c2ccc(Cl)cc2)CC1)c1ccc2ccccc2c1	-11.39	-10.37
473	CCC12COC(N)=C1C=CC(=O)NC2CCCN1CCN(c2cccc(Cl)c2Cl)CC1	-12.82	-13.27
474	O=CC(=C(Br)C=NNCCCCCCCN1CCNc2ccccc2OC1)N1CCN(c2ccccc2)CC1	-11.79	-11.72
475	COc1ccccc1NC1CCON(CCCCNC(=O)C2=Cc3ccccc3S2=O)C1	-9.748	-9.354
476	COc1ccccc1N1CCN(CCCOc2ccc3cnc4ccccc4c3c2)CC1	-10.16	-9.659
477	CCCN(CCCc1c[nH]c2ccc(F)cc12)C1COc2ccc3c(c2C1)C(=O)NCC3	-10.36	-10.02
478	CCCN(CCCc1c[nH]c2ccc(F)cc12)C1COc2ccc3c(c2C1)C(=O)NCC3	-10.36	-10.02
479	COc1ccc(N2CCN(CCCCc3ccc4nc(S)[nH]c4c3)CC2)cc1	-9.127	-8.454
480	COC=C1C2=CC=C(Cl)C=C1c1ccccc1CN1CCCC1NC2=O	-16.94	-16.86
481	CCC(C)(N)C(C)=CC=COc1ccccc1C1CCNC1	-8.101	-7.939
482	COc1ccccc1N1CCN(CCCCNC(=O)C=Cc2ccccc2O)CC1	-9.361	-8.458
483	CC1(C)SCN(CCCC2CCOC(C(=O)c3ccc([N+](=O)[O-])cc3)=CN2)C1=O	-12.91	-12.41
484	CC(C)(C)CNC(=O)NCCCCN1CCN(c2cc(C(F)(F)F)nc(C(C)(C)C)n2)CC1	-8.067	-8.923
485	CC1Cc2ccccc2N1C(=O)CN1CCC(c2cccc3ccccc23)CC1	-10.04	-11.25
486	CCN(CCNCCC12Cc3cc(OS(=O)(=O)C(F)(F)F)ccc3CCCCC1C2)c1cc2ccccc2oc1=O	-10.91	-12.37
487	Cc1ccc(C2NCC(O)C(O)CN(C(=O)COc3ccc(CN4CCCC4C)cc3)c3ccccc32)cc1	-12.65	-11.82
489	O=C1Nc2cc(ccn2)C2CCN(CCN3CCOC3=O)CC2c2ccccc2N1	-9.211	-9.679
490	O=C(CCCN1CCCC23CCC(NCN2c2ccccc21)C3=O)c1ccccccsc1	-12.07	-13.22
491	O=C(NC1CCC(CCN2CCN(c3cccc(Cl)c3Cl)CC2)CC1)c1ccccc1	-9.827	-9.427
492	CC(C)(C)CN1CN(c2cccc3ccoc23)CCO1	-7.498	-8.106
493	COc1ccccc1N1CCN(CCCNC(=O)CC2CCCN2C=O)CC1	-8.244	-8.003
494	O=C1C2CCCN2C(=O)N1CN1CCN(c2cccc3c2OCCO3)CC1	-8.689	-8.394
495	COc1ccc([N+](=O)[O-])cc1OCCN1CCC(c2noc3cc(F)ccc23)CC1	-8.893	-9.648
496	Cc1ccc2c(N3CCN(CCc4ccc5c(c4)OCC(=O)N5)CC3)cccc2n1	-11.11	-11.56
497	COCCN(CCCCCNC(=O)C1=CC(=CN)C=C1)CCc1cccnc1	-8.056	-7.485
499	COc1ccccc1NCCN(C)C1CCNC(CNC(=O)C23CC4CC(CC2C4)C3)Oc2ccccc21	-11.78	-12.81
500	COc1ccccc1NC1CCC2N(CCCCNC(=O)C3CCC(=O)N3C(=O)CCCC23CC2CCCC(C2)N3)C1	-11.17	-12.63
501	COc1cccc2c1NCCN2CC1=CC(CN2CCCCC2)C=CC=CC=C1	-12.23	-13.08
502	CCC1CN(c2nccc3occc23)CCN1CCC1CCCNC(=O)C1	-13.23	-12.33
503	Cc1ccc2c(N3CCN(CCc4c(C)ccc5c4ccc(=O)n5C)CC3)cccc2n1	-11.16	-11.07
504	CC(C)N1CCN(C2CC(c3ccc(F)cc3)c3ccc(Br)cc32)CC1(C)C	-8.316	-8.5
505	COc1c(O)cc(I)c(O)c1C(=O)NCC1CCCCN1C	-6.845	-7.467
506	C=CCN1CCC2c3c(cccc3C(N)=O)CCC21	-6.727	-8.199
507	O=C(NC1CCC(CCN2CCN(c3cccc(Cl)c3Cl)CC2)CC1)c1cccnc1	-9.888	-10.25
508	C=C1N(CCc2ccc3c(c2)sc(=O)n3C)CCN1C1C=CC2=NC(C)=CC2=C1	-10.18	-10.27
509	COC1(C(=O)NC2CC3CCC(C2)N3Cc2ccc(F)cc2C)C=CC=COC1	-12.32	-12.9
510	CCCN(CCCCNc1cccc2c1sc1ccccc12)C1CCc2c(O)cccc2C1	-10.35	-9.891
511	CN1CCc2cc(-c3ccc(O)cc3)cc3c2C1Cc1cccc(O)c1-3	-9.472	-9.662
512	CCN1CCCC1CNC(=O)c1c(OC)ccc(C)c1OC	-7.75	-7.351
513	COc1cc(Br)c(O)c(OO)c1OCCCCCN1CCC(c2noc3cc(F)ccc23)CC1	-10	-8.906
514	O=C(NCCN1CCN(c2nccc3ccccc23)CC1)C12CC3CC(CC(C3)C1)C2	-9.511	-9.872
515	COc1cccc2c1CC(N(C)CCc1ccccc1)CC2	-8.561	-8.827
516	COC=C(C=CO)C(=O)NC1CC2CCCC(C1)N2Cc1ccc(F)cc1	-8.81	-8.539
517	COc1ccccc1N1CCCN(CCOc2cccc3c2OCC(=O)N3)CC1	-12.37	-12.38
518	COC=NC1=C=C(C(=O)NCCCCN2CCN(c3ccccc3OC)CC2)S1	-8.037	-8.036
519	O=C1CCc2ccc(OCCN3CCN(c4ccccn4)CC3)cc2N1	-9.621	-8.788
520	O=S(=O)(c1cnc2ccccc2c1)N1CCC(N2CCN(c3cccc4ccccc34)CC2)CC1	-10.28	-10.92
521	O=C(CCCN1CCN(c2ccccn2)CC1)c1ccc(I)cc1	-9.015	-8.518
522	COc1ccc(Cl)cc1NCCN(CCCC1NC(=O)C2(CCCC2)C1=O)N=O	-7.801	-8.604
523	COc1ccccc1NC1CCN(CCCCNC(=O)OC(C)(C)C)C1	-7.504	-7.822
524	Oc1cc2c(OCCNCc3ccsc3)ccc(Cl)c2[nH]1	-6.972	-7.618
525	O=CC1C2CCCCN2C(=O)N1CN1CCN(c2cccc3c2OCCO3)CC1	-8.69	-9.518
526	c1ccc(CNCCOc2ccccc2)cc1	-8.19	-6.514
527	CC1C=C2C(=CC(Cl)=CC=C2C(=O)NCCN2CCN(c3ccccc3)CC2)N1	-15.21	-14.87
528	CCCN(CCN1CCN(c2ccc(C(=O)N3CCCCC3)cc2)CC1)C1CCc2c(O)cccc2C1	-10.29	-9.906
529	N=C(N)NCCCC(=O)CN1CCN(c2cccs2)CC1	-7.727	-7.547
530	CCN1CCN(c2cc(-c3ccc(F)cc3)c3c(n2)CCC(O)CCC3)CC1	-11.53	-12.15
531	COc1ccccc1N1CCN(Cc2ccc(CN3CCCCC3=O)o2)CC1	-8.676	-8.641
532	CC(C)CN1CN(c2ccccc2)C2(CCN(CCCC(=O)c3ccc(F)cc3)CC2)C1=O	-8.899	-9.013
533	Cn1cc(CC2CCN(CCCOc3ccc4ccccc4c3)C2)cn1	-9.561	-9.017
534	BrC=C1C=CCC(NC2CCN3CCCCN(CC3)C2)=C1	-14.52	-14.57
536	CSc1cc(F)ccc1NC1CN(CCNCCCc2ccccc2C)C1	-8.603	-7.915
538	C=CC=CC=CSC1=CNC(=O)NCCN(CCNc2ccccc2OC)N(CCc2ccccc2C)CCCC1	-10.84	-10.77
539	COc1cccc2c1NCCN(CCCC1NC(O)=CC(OCC(=O)N3CC4CC3Cc3ccccc34)C1C)C2	-12.6	-13.53
540	Cc1cccc2c1-c1cccc3c1C(C2)N(C)CC3	-7.749	-9.41
541	COC1=CC(Br)=CC(OC)C(=O)NCCCCN2CCN(c3ccccc3OC)CC2=C1	-10.58	-11.57
542	C=C1C2CC=CC(=CC3(C)C(=C)CCCC3O)N=C3C=CC(C=C3C=CC)OCC1NCC2	-12.06	-13.13
543	Cn1c(CC2=CC=C3NC=C(CCN)C23)nc2ccccc21	-7.74	-8.315
544	Cc1ccccc1C(=O)CCC1CC2CCCC(N1)N2Cc1ccccc1	-9.452	-9.985
545	CCCNC1CCC(c2ccc(O)cc2)C1	-8.047	-7.37
546	CC(C)N1CN(c2ccccc2)C2(CCN(CCCc3c[nH]c4cc(F)ccc34)CC2)C1=O	-10.85	-9.202
547	N#Cc1ccc(F)cc1C=C1C=CC(CCN2CCN(c3ccc(Cl)cc3)CC2)=C1	-10.27	-10.46
548	CCCNCC1(CNC(=O)c2cccc3ccccc23)CC1	-8.089	-8.03
549	COc1ccccc1N1CCN(CCCCOc2ccc3c(c2)NC(=O)CC3)CC1	-9.28	-9.461
550	O=C1CCc2ccccc2N1CCCN1CCC(c2ccc3[nH]ccc3c2)CC1	-11.28	-10.32
551	CCCCNCC1CCc2[nH]ncc2C1	-7.563	-6.219
552	O=C(Nc1ccccc1)N1CCC(CCC2CC(N3CCOCC3)CCN2)CC1	-10.74	-9.113
553	CC1(C)C(=O)Nc2ccc(CCN3CCN(c4nsc5ccccc45)CC3)cc21	-10.14	-10.65
554	Fc1ccc(-n2cc(CCN3CCNCC3)c3cc(Cl)ccc32)cc1	-8.616	-9.124
555	COc1ccccc1N1CCN(Cc2ccc(CN3CCCCCC3=O)o2)CC1	-11.91	-12.55
556	CCC(=O)c1ccc2[nH]cc(C3=CCCN(C)C3)c2c1	-8.078	-8.837
557	CC=C1CC(=O)OCC2=C1C=C(OCCN1CCOCC1)c1ccccc1N(C)CC2O	-14.54	-15.46
558	CNCCNc1ncc2c3ccc4c(c13)C2=NCC(C#CCN1CCOC1)=N4	-12.95	-12.8
559	C#CCN1CCN(C(=O)CCCC2C=CC(OC)=CC2)CC1	-8.028	-7.841
560	Cc1ccc2c(N3CCN(CC4C=CC=COc5ccccc54)CC(C)C3)cccc2n1	-16.07	-17.22
561	CC(=O)N(C)c1cccc(CC2CCN(CCOc3cccc4nc(C)ccc34)CC2)c1	-9.708	-10.3
562	CCN(CCCCc1ccc2nc(S)[nH]c2c1)CCNc1ccccc1OC	-7.952	-8.079
563	CCN(CCCCc1c[nH]c2ccccc12)CCNC(=CC=COC)COC	-7.428	-7.497
564	O=C1CC2(CCCC2)CC(=O)N1CCN1CCN(c2cccc3c2OCCO3)CC1	-10.02	-9.401
565	COc1ccccc1N1CCN(CCNC(=O)C=Cc2ccccc2O)CC1	-8.984	-9.262
566	OC=C1C=C(Cl)C(CCCCN2CCN(c3ccc(Cl)cc3)CC2)=C1Cl	-9.504	-8.352
567	C=CCN1CCC2c3c(cccc3C(N)=O)CCC21	-6.727	-8.199
568	CCN1CCNc2ccccc2OCC(N=C2CN=C(CCCF)C(C)O2)N2C=CC1N=C2	-11.06	-12.01
569	CCN1CCCC1CNC(=O)c1c(Cl)c(Br)cc(O)c1OC	-7.441	-7.409
570	FC(F)(F)c1cccc(N2CCNCC2)c1	-8.073	-7.24
571	CCCOC(=O)N1CC(N(CCC)CCC)Cc2ccccc21	-6.581	-7.416
572	O=C1C2CCCN2C(=O)N1CCCCNCCOc1cccc2c1CCCC2	-8.859	-8.852
573	O=[N+]([O-])C=CC(=CN1C=CN=CC1)N1CCN(CC2COc3ccccc3O2)CC1	-9.584	-8.264
574	COc1ccccc1N1CCN(CCNC(=O)c2ccc(I)cc2)CC1	-9.385	-8.72
575	Cc1ccccc1CN1CCNC2(CCC(c3ccc4c(c3)OCO4)OC2)C1C	-9.939	-8.737
576	COc1ccccc1N1CCN(CCSc2ccc3occc3c2)CC1	-9.111	-8.919
577	Oc1cc2cccc(OCCCCN3CCN(c4cccc5ccccc45)CC3)cc-2n1	-10.06	-10.31
578	c1ccc(CN2CCN(C3CCOC(c4ccc5c(c4)OCO5)CC3)CC2)cc1	-13.71	-13.29
579	CCN1CCCC1CNC(=O)c1c(O)c(Br)cc(OC)c1OC	-7.302	-6.871
580	Cc1ccc2c(N3CCN(Cc4ccccc4)CC3)cccc2n1	-10.14	-9.653
581	C=C1CC(NCC2C(N)C2N2CCN(c3cccc(C(F)(F)F)c3)CC2C)=N1	-9.13	-9.471
582	C=C1C=CC(c2ccccc2)=CN(C=O)CC2CCCNCCCCCc3ccccc3CC2CCN1	-13.73	-13.44
583	CC1C=CC2=C(C=C(OC(=O)CN3CCCC3)CC2C)S1	-7.957	-7.747
584	CC(=O)OC1CC(=O)C2CCC(Nc3c(C)cccc3C)CNCCCCn3c(O)c1c2c3O	-10.41	-11.26
585	COc1cccc(-c2cc(F)ccc2OCC(=O)NCCCN2CCOc3ccccc32)c1	-9.736	-9.49
586	COc1ccccc1NCCNCc1ccccc1CNC=Nc1cc(C)n[nH]1	-8.997	-8.993
587	CC1CN(c2ccccn2)CCN1CC1=CC2=CCNC2=CC1	-9.672	-9.294
588	Fc1cccc2c1CCCC2NCCNCCOc1ccccc1	-8.93	-8.539
589	CCCCCCCN(CC)C1CCc2cccc(OC)c2C1	-7.074	-7.528
590	COc1cccc(C(=O)NC2CC3CCC(C2)N3Cc2cccnc2)c1OC	-8.617	-8.884
591	COc1ccccc1NC1CCN(CC=CCNc2ccc([N+](=O)[O-])c3nonc23)C1	-9.227	-9.525
592	OC1(c2ccc(Cl)cc2)CCN(Cc2c[nH]c3ccccc23)CC1	-10.3	-10.28
593	COc1ccccc1N1CCN(Cc2ccc(CN3CCCCC3=O)o2)CC1	-8.676	-8.641
594	CN1CCC2=C(C1)SC1N=CN(CCN3CCN(c4ccccc4O)CC3)C(=O)N1N2	-9.618	-9.352
595	C=CC=CC1=CC2CN(c3ccc(F)cc3)CCC2N2CCNCC2CC(=O)C=C1	-12.81	-12.96
596	Nc1ccc(CCCC2CN(C=Nc3cc(Cl)ccc3Cl)CCN2)cc1	-9.608	-9.195
597	C=C1CN(C2CCN(c3cccc4ccccc34)CC2)CCC1C(O)C1C=CC=COC1	-14.07	-14.92
598	CC1CN(C=Cc2c(F)ccc3c2OCCC3)CCN1C(=O)N1CCCC1	-8.708	-8.838
599	CC=c1c(O)ccc2c1=C(OCC(O)C1NCCC(Cc3cccc(NS(=O)(=O)C(C)C)c3C)C1CC)C2	-9.272	-10.37
600	CCCNC1CCc2cccc(OC)c2C1CO	-6.837	-7.22
601	O=C1NC2(CCCc3ccccc32)C(=O)N1CCCN1CCN(c2ccccc2)CC1	-11.46	-10.65
602	O=C1N(CCNC2CCCCC2)CCN1c1ccc2c(-c3cccs3)c[nH]c2c1	-10.41	-9.365
603	COC1=CC=COCC1(OC)C(=O)N1CC2CCCC(C1)N2Cc1ccc(F)cc1C	-12.53	-13.87
604	COc1ccc(Cl)cc1N1CCN(CC2CC2c2ccccc2)CC1	-8.1	-8.587
605	COc1ccccc1CCCN(I)CCNC(=O)c1ccc(OCc2ccccc2)cc1	-8.926	-9.091
606	Oc1nc2ccccc2n1C1CCN(Cc2csc3ccccc23)CC1	-10.21	-9.317
607	O=CNCCc1ccc(OCCCN2CCN(c3cccc(Cl)c3Cl)CC2)cc1	-8.725	-8.881
608	O=C(NC1CCC(CCN2CCN(c3cccc(Cl)c3Cl)CC2)CC1)c1ccccc1	-9.827	-9.427
609	CN(C)CCc1coc2ccc(C(N)=O)cc12	-7.602	-7.11
610	Clc1ccc(Cl)c(N2CCN(c3ccccc3)CC2)c1	-9.447	-8.573
611	COc1ccccc1C1=NN(CCCCN(C)CCNc2ccccc2SC)C(=O)C1	-8.099	-8.461
612	COc1cccc(OC)c1OCCNCCc1cnc(S)nc1-c1ccccc1	-8.351	-7.269
613	CN(C)C(=O)NC1CCC(CCN2CCN(c3cccc(Cl)c3Cl)CC2)CC1	-9.132	-10.09
614	CN1C=CC(N=O)=C(NCCCCN2CCN(c3cccc(Cl)c3Cl)CC2)C=C1O	-12.94	-12.47
615	CCOC1(CCC=C2NC=CC2=NC)NC(=O)NCCC1CN1CCNc2ccccc2OC1	-14.54	-16
617	COc1ccc2c(c1)Cc1ccccc1CCN(C)C2	-12.11	-12.62
618	Cc1cc2ccccc2nc1CCC1CN(c2cn(-c3ccc(F)cc3)c3ccccc23)CCN1	-11.5	-12.31
619	O=C(NCCCCN1CCN(c2ccccc2OCCF)CC1)c1cc2cc(F)ccc2s1	-9.672	-9.091
620	Clc1ccccc1N1CCN(CCCCN2CCc3ccccc3C2)CC1	-10.09	-9.527
621	O=C1C=C(C(c2ccccc2)c2ccccc2)C(=O)N1CCCCN1CCN(c2cccc(Cl)c2)CC1	-9.952	-10.58
622	CCN1CCN(C=CN(c2ccc(F)cc2)c2ccc(-c3ccnn3C)cc2)CC1	-8.38	-8.601
623	CC(=O)c1ccc2c(c1)CC(CN1CCC(c3noc4cc(F)ccc34)CC1)CC2=O	-11.84	-10.22
624	O=C1c2ccccc2C(=O)N1CCCN1CCN(c2nsc3ccccc23)CC1	-10.65	-10.14
625	CCCc1cc2c(=O)n(N)c(SCCCN3CCN(c4ccccc4OC)CC3)nc2s1	-8.685	-8.343
626	Cc1cc2c(OCC(O)CN3CCC(c4ccc5ccoc5c4)CC3C)cccc2[nH]1	-10.38	-9.632
627	CN(CCNCN1C(=O)C2CCCN2C1=O)c1cn2cc(Cl)ccc2n1	-8.637	-8.388
628	CN(CCCCC1=CC(O)=NC=C2C=CCC=C21)C1COc2ccccc2O1	-13.54	-14.13
629	Cc1cc2ccccc2n1CCCN1CCC(c2noc3cc(F)ccc23)CC1	-10.39	-11.04
630	Oc1cc2c(cc1O)C1c3ccccc3CNC1CC2	-7.443	-8.753
631	CNCCc1ccc2[nH]cc(C3CCN(C)CC3)c2n1	-7.142	-7.852
632	Cc1cc2c(OCC(O)CN3CCC(c4cc5cc(F)ccc5s4)CC3C)cccc2[nH]1	-10.22	-10.55
633	COc1ccccc1NC1CCN(CCCN(C(=O)c2ccc([N+](=O)[O-])cc2)c2ccccn2)C1	-9.688	-8.684
634	O=C1C=CSC2CC(=C(O)ONC=CNCCCN2CCCc2cccc3[nH]ccc23)C1=CO	-13.45	-14.31
635	O=C1CC2(CCCCC2)CC(=O)N1CCN1CCN(c2cccc(C(F)(F)F)c2)CC1	-11.99	-9.926
636	CC(C)CCN1CCC(c2ccc(F)cc2)c2ccc(F)cc21	-8.319	-9.407
637	CC1c2cc(F)ccc2C(c2ccc(F)cc2)CCCN1CCC1CCN(c2ccnn2C)C1	-12.43	-13.67
638	COc1ccccc1N1CCN(CCn2cnc3sc4c(c3c2=O)CCN(C)C4)CC1	-9.362	-9.453
640	COc1ccc(C(=O)NCCN2CCN(c3ccccn3)CC2)cc1	-8.965	-8.136
641	CCN1CCCC1CNC(=O)c1c(O)c(Br)cc(Br)c1OC	-6.856	-6.851
642	NCCCCNC1=Nc2sccc2C1NC1CCCc2cccnc21	-6.743	-7.283
643	Oc1cc2c(OCCNCc3ccsc3)ccc(Cl)c2[nH]1	-6.972	-7.618
644	CC=C1C=c2ccc(S(=O)(=O)NCCCCN3CCC(c4noc5cc(F)ccc45)CC3)cc2=C1C	-11.08	-10.89
645	O=C1N(CCN2CCCCCC2)CCN1c1cc(Cl)cc(Cl)c1	-12.17	-11.67
646	CC(C)Oc1ccccc1C1=CC=C(CN2CCC(c3noc4cc(F)ccc34)CC2C)C1F	-10.51	-10.12
647	Fc1cccc2c(CCCN3CCN(c4cccc5c4OCCO5)CC3)c[nH]c12	-10.07	-10.18
648	Cc1ccccc1Oc1ncccc1C1CCN(C)C(=O)C1	-7.605	-8.326
649	Cc1ccc(O)cc1N1CCN(CC2CC2c2ccccc2)CC1	-8.735	-9.147
650	C=C1CNCC2Cc3c(O)cccc3CC12	-8.76	-8.007
651	CC(C)C(=O)NCc1ccc2c(c1)C(N1CCN(C)CC1)Cc1ccccc1S2	-13.23	-13.64
652	O=C1N(CCN2CCN(c3ccccc3)CC2)CCN1C1CCCCC1	-9.435	-9.186
653	CC(=O)c1ccc2c(c1)C(N1CCN(C)CC1)Cc1ccccc1S2	-12.56	-12.66
654	O=c1c(N2CCNC(CO)C2)cn(-c2ccc(F)cc2)c2ccc(Cl)cc12	-7.592	-8.158
655	CCNC(=O)N(CCCN(C)C)C(=O)C1CC2c3cccc4c3c(cn4C)CC2N(C)C1	-7.483	-8.246
656	C=C1C=CC=CC(CNC2=CC(=CC(=O)OC)C=C2)NS(=O)(=O)C=Cc2ccc(C)cc21	-11.9	-13.56
657	O=C1NC=CC=CC2NCCN(CCCc3nsc4cc(F)ccc34)C12	-13.62	-13.68
658	COc1cc(N)c(Cl)cc1C(=O)NC1CC2CCCC1N2Cc1ccccc1	-9.567	-8.439
659	CN(C)Cc1cn(-c2ccc(F)cc2)c2ccc(Cl)cc12	-8.749	-8.062
660	CCOC1(NC(=O)CCCC(O)(CF)c2ccccc2OC)OCCN2COc3ccccc3NCC21	-12.42	-12.19
661	CC1CN(c2ncccc2Cl)CCN1CCCCC1=CC=C(F)C1	-8.933	-8.537
662	N#Cc1ccccc1N1CCN(C(=O)COc2ccc3[nH]cc(CCN)c3c2)CC1	-9.088	-9.046
663	C=C(C=CC=CC(F)(F)F)NCCN(C)CCCCN1CC2CCC1C2C	-8.308	-7.85
664	CCC=c1ccccc1=CC=NNCCCCN1CC=CC(O)=CC=CN(C)C1	-12.28	-11.78
665	COc1ccccc1N1CCN(CCC=C2C=CC(CN3CC4CCCC3C4)=C2)CC1	-9.908	-8.917
666	Cc1ccc2c(OCCN3CC(COc4ccc5c(c4)NC(=O)CO5)C3)cccc2n1	-9.877	-9.764
667	CN(C)CCNC1C=c2[nH]c(=O)c3cccc4c5cc(Cl)ccc5c1c2c34	-8.434	-9.61
668	Cc1cccc(S(=O)(=O)NCCCCN2CCC(c3noc4cc(F)ccc34)CC2)c1	-10.71	-9.662
669	CCCNC1CCc2c(O)cccc2C1	-7.44	-6.904
670	CC1CC(=O)Nc2ccc(CCN3CCN(c4nsc5ccccc45)CC3)cc21	-10.2	-10.37
671	CCCCCCN1C2CCC1CC(O)(c1ccc(Cl)cc1)C2	-8.298	-8.244
672	CCNCOC1CCc2cccc(O)c2C1	-7.209	-7.062
673	Nn1c(SCCCN2CCN(c3ccc4ccccc4n3)CC2)nc2cc([N+](=O)[O-])ccc2c1=O	-10.67	-10.36
674	COc1cccc2c1CC(CN1CCN(c3ccccn3)CC1C)O2	-9.973	-8.824
675	C=CC(=CC=CNC(=O)NC(C)C)CC(=O)NCCCN1CCN(c2ccccc2OC)CC1	-8.505	-9.213
676	CCCNC1CCN(c2cccc(O)c2)C1C1C=CO1	-6.759	-7.321
677	CNCCOC=C(C(=O)NC12CC3CC(CC(C3)C1)C2)c1ccccc1	-7.162	-8.436
678	CCN1CCCC1CNC(=O)c1cccc(N)c1OC	-7.128	-7.297
679	O=C1NCCCN1CCN1CCN(C2CC(c3ccc(F)cc3)c3cc(Cl)ccc32)CC1	-9.616	-9.233
680	C#CCN(CCN1CCN(c2ccccc2OC)CC1)C1CCc2ccccc2C1	-10.15	-9.134
681	C=C1CNCC2Cc3c(O)cccc3CC12	-8.76	-8.007
682	CCOC(=O)c1cc2cc(OCCCN3CCN(c4cccc(Cl)c4)CC3)ccc2[nH]1	-9.468	-9.231
683	O=C(CCCN1CCC(c2cc3ccc(Cl)cc3s2)CC1)c1ccc(Cl)cc1	-10.28	-9.654
684	O=S(=O)(c1cnc2ccccc2c1)N1CCC(CCN2CCN(c3ccc(Cl)cc3)CC2)CC1	-10.5	-10.16
685	CC1CN(c2cccc(Cl)c2Cl)CCN1CCCOC1=CC=C(F)C1	-9.229	-8.492
686	N=C1CN2c3cccc(Cl)c3NC2CNC1CCC1N=NCO1	-12.78	-13.03
687	CCC1C=C(C(=O)NCCN2CCN(c3ccccc3)CC2)C=NC=C1Cl	-13.69	-13.24
688	CC(=O)NCCc1cc(F)cc2c1CC(N(CCCc1c[nH]c3ccc(F)cc13)CC1CC1)CO2	-9.564	-9.475
689	C#CC=C1C=CC(C(=O)NCCN2CCN(c3cccc(Cl)c3)CC2)=C1	-9.357	-9.221
690	COc1ccccc1N1CCN(CCCCNC(=O)c2ccc(O)cc2Cl)CC1	-9.287	-8.555
691	COc1cccc2c1CCCN(CCCCn1cc3cccc(N)c3c1O)CCC2	-11.77	-12.46
692	FC(F)(F)c1ccccc1Oc1ncccc1C1CCNCC1	-7.799	-8.645
693	CC1Cc2ccccc2N1C(=O)CC1CCN(Cc2ccccc2)CC1	-9.879	-9.321
694	Cc1ccc(CNCC2(F)CCN(C(=O)c3ccc(C)s3)CC2)nc1	-9.321	-10.45
695	CC(=CC(=O)NN(F)c1ccc(Cl)cc1N=CN1CCNC1)c1ccccc1C(F)F	-9.356	-9.289
696	O=S(=O)(NCCCCN1CCN(c2noc3ccccc23)CC1)c1ccc(Cl)c(Cl)c1	-10.15	-8.766
697	CCN1CCN(C2CC(c3ccc(F)cc3)c3ccc(Cl)cc32)CC1(C)C	-8.154	-8.838
698	CN(C)CCC=CNC=CC=C1CC=NN1	-6.228	-5.731
699	COc1ccccc1-n1cc(CNC2CC=C(c3c[nH]c4ccccc34)CC2)nn1	-11.22	-10.41
700	CS(=O)(=O)NC=C1C=CC(CCN2CCN(c3cc(F)cc4[nH]ccc34)CC2)=C1	-9.577	-10.08
701	CCOC(=O)COc1ccc(OCCCN2CCN(c3cccc(C)c3C)CC2)cc1OC	-7.776	-9.159
702	COc1cccc(C(=O)NCC=CCN2CCN(c3cccc(Cl)c3Cl)CC2)c1	-9.288	-9.263
703	C1=CC(CCCN2CCN(Cc3ccccc3)CC2)=CC1=Cc1ccccc1	-10.76	-9.692
704	Fc1ccc(Sc2ccccc2N2CCNCC2)cc1	-7.459	-7.863
705	COc1ccccc1N1CCN(CCn2nnc3ccccc32)CC1	-9.398	-8.901
706	CCCC(O)CN1CCOCC(C)C1	-10.11	-9.526
707	CSc1ncc2c(n1)CC(CN1CCC(c3noc4cc(F)ccc34)CC1)CC2=O	-9.962	-9.429
708	CC(=O)C1=CC=C(OCCCN2CCC(c3noc4cc(F)ccc34)CC2C)C1	-9.789	-9.447
709	CC1=NCC2CCC(Nc3ccccccn(-c4ccc(F)cc4)c3)(C2)O1	-13.75	-14.76
710	CC1CC(c2cc3ccccc3s2)CCN1CC(O)COc1cccc2[nH]ccc12	-10.61	-9.69
711	c1ccc(-c2ccccc2NC2CCCNC2)cc1	-7.178	-7.88
712	CN1CCc2ccccc2Cc2cc(Cl)c(O)c(Cl)c2C1	-12.22	-12.49
713	O=C1NCCN1CCN1CCC(c2cn(-c3ccc(F)cc3)c3ccc(Cl)cc23)CC1	-9.907	-9.346
714	COc1cccc2c1NCCN(CCC(=O)N1CCCCC1C)C2	-12.61	-12.2
715	CC(=O)N(C)c1cccc(C(Cc2ccccc2)N2CCN(C)CC2)c1	-8.117	-8.292
716	COc1ccc2c(c1)c1c3n2CCC(CCC3)C(CO)CCC1	-14.05	-14.1
717	COc1ccccc1N1CCN(CCCCNc2ncc3ccccc3n2)CC1	-9.456	-8.894
718	C=C(C(=CC=COC)OC)S(=O)(=O)NC1CCC(N2CCN(c3ccccc3OC(C)C)CC2)CC1	-8.49	-8.628
719	Fc1ccc[nH]cc(CCNCCOc2ccc3cn[nH]c3c2)cc1	-9.183	-8.787
720	Cc1ccc2c(c1)CN=CC=CC=C(CCCN1CCC(Nc3ccccc3OC(C)C)C1)NS2(=O)=O	-10.97	-12.85
721	O=C(NCCCCN1CCN(c2ccccc2OCCO)CC1)c1ccccc1	-8.567	-8.49
722	C=C1C=C(C2NCN(CCc3c[nH]c4ccccc34)CC2C)C1	-10.33	-9.886
723	CCN1CCCC1CNC(=O)c1c(O)c(Br)cc(O)c1OC	-6.922	-7.066
724	CN1C=CC=CCCCCCN(CCc2c[nH]c3ccc(F)cc23)CC1=O	-11	-11.24
725	C#CCN1CCC2C(C1)c1ccccc1N2CCCC	-6.094	-7.553
726	CC(C)c1ccccc1N1CCN(CC=CC=CC2(C)N=S(CC=O)CC2=N)C1	-7.76	-8.937
727	O=S(=O)(NCCCN1CCN(c2noc3ccccc23)CC1)c1ccc(Cl)c(Cl)c1	-9.791	-9.174
728	COc1ccccc1N1CCN(CCCCNC(=O)C=Cc2ccc(Cl)c(Cl)c2)CC1	-8.608	-9.491
729	CON=C(CCN1CCN(c2ccccn2)CC1)c1ccc(Cl)c(Cl)c1	-8.439	-8.881
730	CC=C1C([NH])=CCC(=CC=CCCN2CCNC2)CN=C(O)Nc2ccc(Cl)cc21	-11.11	-11.59
731	COc1ccccc1N1CCN(CCCNC2=CC(=O)CCC2=O)CC1	-7.824	-8.497
732	CNCC1C=NC(C2=CCCN(C)C2)=NC=CC1	-11.03	-11.65
733	CCOC=C1C=C(NC=O)C=C(Cl)C=CC1=CCCN1CCNCC2C=CC=COCC21	-17.09	-17.29
734	O=c1ccc2cc(OCCCCN3CCN(c4cccc(Cl)c4Cl)CC3)ccc2[nH]1	-10.18	-9.44
735	COCC(N)CN1CCC2c3ccccc3C(=O)C2C1	-8.763	-7.885
736	COc1ccccc1N1CCN(CCCCCNC(=O)c2cccc(C3CCc4c(C(=O)N5CCN(C)CC5)cccc43)c2)CC1	-10.63	-10.12
737	CCCCCCN1C2CCC1CC(O)(c1ccc(Cl)cc1)C2	-8.298	-8.244
738	Oc1nc2ccccc2n1C1CCN(Cc2csc3ccccc23)CC1	-10.21	-9.317
739	CCCN1CCc2cccc3c2C1Cc1ccc(O)c(O)c1-3	-7.539	-8.417
740	COC1=CC2N=CC=CC(=C1)C=C1CN(C3CCN(c4cccc5cc(C)cnc45)CC3)CCN12	-19.09	-19.68
741	CON=CC=C(N)c1cccc(C(F)(F)F)c1	-8.588	-7.136
742	CC1CN(c2cccc3ccccc23)CCN1CCCCOC1=CC=C2CCC(=O)NC21	-10.01	-10.03
743	CCN(CC=CN(C)C=C(C)C(=O)O)CCNc1ccccc1OC	-7.373	-7.34
744	COc1ccccc1NCCN(C)CCNC(=O)c1ccccc1C	-8.134	-7.92
745	C=CC(C)=CC=CC(=O)N1CCCCC1N1C(=O)CN(C)C1C1CCC1OC1=CC=CN=C(OC)C1C	-11.31	-12.72
746	O=C1CC=C(F)C=CCC2CN(c3cn(-c4cccc(Br)c4)c4ccccc34)CCN2CCCCN1	-13.79	-13.7
747	c1cnc(N2CCC(CCN3CCC(c4c[nH]c5ccccc45)CC3)CC2)nc1	-10.2	-9.972
748	COc1ccccc1N1CCN(CCC(O)CN2CCC(C(=O)c3ccc(C)cc3)CC2C)C1	-10.23	-9.881
749	CN(CCc1ccc(OC(C)(C)C(=O)O)cc1)CCc1cc2ccccc2c(=O)n1C	-9.601	-9.061
750	CCCN(CCN1CCN2C3=CC=CC(=CC(OC)=C3)C(N)=C12)c1cccc2cc(C)cnc12	-16.4	-17.3
751	CC1CCC1(C)NC1=C([NH])C(=CC(=O)NCCCCN2CCNc3ccccc3OC2)C(c2cccs2)=C1	-12.03	-11.74
752	CCc1cc(O)c(OC)c(C(=O)NCC2CCCN2CC)c1Br	-7.255	-7.635
753	Cc1ccc2c(N3CCN(CCc4cccc(N=S(C)(=O)O)c4)CC3)cccc2n1	-9.65	-10.4
754	CCNC(=O)N(CCCN(C)C)C(=O)CC1C2CC(=O)N(C)C1c1c[nH]c3cccc2c13	-7.132	-8.064
755	CNC(=O)Sc1cccc(CCCCN2CCN(Cc3ccc(Cl)cc3Cl)CC2)c1	-8.783	-9.53
758	COc1cccc2c1CCCC2C1Cc2cccc3c2C(C=C3C)CN1C	-14.13	-13.94
759	Ic1ccccc1NCC1CCCCNC1	-11.35	-10.9
760	C=C1CN(CCc2cccc(NC(=O)C(C)(C)C)c2)CCN1C1C=Cc2nc(C)ccc21	-9.327	-10.2
761	CCCN(CCC)C1CC1c1ccccc1	-6.636	-6.493
762	O=C1c2ccccc2C(=O)N1CCCCN1CC=C(c2c[nH]c3ccc(F)cc23)CC1	-11.28	-10.93
763	CCC1CN(C(=O)CCCC(C)(C)Cc2ccccc2)CC1N1CCNc2ccccc2OC1	-12.63	-12.79
764	COc1cccc(NC2CCN(CCCC3=NN(c4ccccc4OC)C3)C2)c1	-8.76	-8.474
765	OC1(c2ccc(Cl)cc2)CCN(Cc2c[nH]c3ccccc23)CC1	-10.3	-10.28
766	O=S(=O)(NCCCN1CCN(c2nc3cc(Cl)ccc3s2)CC1)c1cc2ccccc2s1	-9.89	-9.824
767	O=C1C=CCC=CC(Br)=C(OCCCN2CCC(c3noc4cc(F)ccc34)CC2)C=CO1	-12.83	-12.86
769	COc1ccccc1-c1ccc(CN2CCN(c3ccccc3OC)CC2)[nH]1	-9.209	-9.4
770	Cc1ccccc1N1CCNC(=O)CCCOC=C2C=CNC=C(CCCF)C=CC=C2C1	-13.23	-14.49
771	O=C1N(CCNCC2C3CCCC2C3)CCN1c1cccc(C(F)(F)F)c1	-9.754	-8.932
772	CC(C)c1ccccc1SCCNC(=O)NCC1CCCN1C	-7.841	-7.862
773	CC1CC1CN(CCCc1c[nH]c2ccc(F)cc12)C1Cc2c(ccc3c2C(=O)NCC3)O1	-10.56	-10.46
774	O=C(c1ccccc1)N1CCN(C2=NC=CNCC=NC=C2)CC1	-13.37	-13.67
775	O=C1N(CCCCN2CCN(c3cccc4ccoc34)CC2)CSC12CCCC2	-8.897	-9.522
776	COc1cc(-c2cccc(C(N)=O)c2)ccc1C=CNC1CCNC1	-9.476	-8.529
777	CC1=CC(Br)=CC1=CNC(=O)NC1CCN(CCCN2C(=O)COc3ccccc32)C1	-10.01	-9.636
778	O=C1CC2(CCC(O)C2)CC(=O)N1CCN1CCN(c2nccc3sccc23)CC1	-9.339	-8.962
779	CC1NC(N)=Nc2c(Br)ccc(Br)c21	-6.114	-7.169
780	COc1ccc(Br)c(O)c1C(=O)NCCC1CCCN1Cc1ccc(F)cc1	-9.337	-8.633
781	CNC(=O)c1c(N(C)C=O)nc2n1CCC(=O)N2CCCN1CCN(c2cccc(Cl)c2)CC1	-8.821	-8.558
782	COc1ccccc1N1CCSN(CCNC(=O)CC2(CCC=O)CCCC2)CC1	-11.72	-10.97
783	O=C1NCCN1CCN1CCC(c2cn(-c3ccc(F)cc3)c3ccc(Cl)cc23)CC1	-9.907	-9.346
784	CCC(C)=C(O)N(CC1CCC(NC2CCN(c3cccc(N=S(C)(C)=O)c3)C2)C1)c1ccccc1	-9.036	-9.284
785	CCCN(CCC)C1CC1c1ccccc1	-6.636	-6.493
787	CCOc1ccccc1NC1CCON(CCCC2C=C3C=C(Cc4cccs4)C=C(N2)O3)C1	-8.652	-9.754
788	COc1ccccc1N1CCN(CCCNC(=O)c2ccc(F)cc2)CC1	-9.204	-8.827
789	C#CCN(CCCc1c(O)cccc1CCC)CC(=O)C1CCCN1C(=O)C1CCC(CCCCC)C1C(N)=O	-7.67	-8.236
790	C=C1C2=CC=CN(CCC(O)CNC(=O)NC(=O)c3ccc4ccccc4c31)CCN(c1ccccc1OC)CC2	-14.68	-15.34
791	Clc1ccc(N2CCN(Cc3ccc(-c4cccc(Cl)c4Cl)[nH]3)CC2)cc1	-10.45	-9.69
792	O=C(NCc1ccc2c(c1)OCO2)C1Cc2c(sc3ccccc23)CN1	-10.03	-9.434
793	C=CC=CC=CC1=NC2CC(C)CC3(CCC3)CN(C)CC2OC=CC=C1	-14.73	-14.84
794	COc1ccccc1N1CCN(CCCCc2ccc3nc(S)[nH]c3c2)CC1	-8.79	-8.815
795	C=C1C=CC=CC(CC(O)CNC2CCC(NC(=O)C3=CC=C(OC)C3)C2C)C(=O)c2ccc(C#N)cc21	-12.54	-12.83
796	CCCN1CCCC1CCNC(=O)c1cc(Br)c(OC)cc1OC	-8.379	-7.266
797	O=S1(=O)c2cccc3cccc(c23)N1CCN1CCC(Cc2c[nH]c3cc(F)ccc23)CC1	-11.96	-10.98
798	COc1ccc2[nH]cc(C3=CCNCC3)c2c1	-8.324	-7.47
799	CC(C)(C)c1ccc(C(=O)N(CCN2CCNc3ccccc3OC2)c2ccccn2)cc1	-12.39	-13.12
800	Fc1ccccc1NC1CCN(CCOc2ccc3occc3c2)C1	-8.894	-8.438
801	COc1ccccc1N1CCN(C2C=CN3C=C(C)C=C(c4ccccc4)C3=N2)CC1	-8.671	-9.739
802	CON=C(CCN1CCN(c2ccccn2)CC1)c1ccccc1	-8.891	-7.767
803	CN1CCN(C2=Cc3ccccc3Cc3ccc(Cl)cc32)CC1	-13.58	-13.19
804	COc1ccccc1NCCN(C)CCCCN1CCN(C(C)C)C1=O	-7.467	-6.851
805	CCN1CCCC1CNC(=O)c1c(O)c(Br)cc(O)c1OC	-6.922	-7.066
806	CCOC(=O)NCC1CCC(CCN2CCN(c3ccccc3)CC2)CC1	-9.695	-8.742
807	COc1ccc(CCc2ccc(C=C3C=C(Cl)CN3C)cc2CO)cc1O	-9.276	-8.897
808	CCN1CCCC1CNC(=O)c1c(OC)c(O)cc(Cl)c1OC	-6.516	-7.272
809	CCC1C(C(O)CNCC2=CC=C(C)C2)CCCC1(O)c1ccc(Cl)cc1	-8.227	-8.999
810	CS(=O)(O)=Nc1cccc(OCCNCc2ccccc2)c1	-8.56	-7.842
811	COc1cc2ccccc2cc1C(=O)NCCCN1CCN(c2ccccc2OC)C1	-9.129	-9.503
812	Nn1c(CCCCN2CCN(C3=CNc4cccc(Br)c4O3)CC2)nc2c(c1=O)CCCC2	-10.79	-10.23
813	CCC(C)CN(CCCCCN1CCN(c2ccccc2-c2ccccc2)CC1C)C1Cc2cc(-c3ccco3)ccc2O1	-10.46	-10.69
814	COc1ccc2c(c1)C(CCCN(C)CCN1CCN(C)CC1)CCC2	-7.691	-8.111
815	O=C1C2CCN(CCO)CC2c2ccccc2N1c1ccccc1	-8.485	-7.921
816	COc1ccccc1NCCN(C)CC=CC1N=C(c2cccc(I)c2)C(C(N)=O)=C(O)N1	-8.976	-8.252
817	C=C1CC(c2nc3ccccc3s2)CCN1CCCNC(=O)C1(Cl)C=C([NH])C(C#CC)=C1	-10.53	-9.72
818	CCCCC(Cc1cc(F)ccc1C(C)=O)NC(=O)Nc1ccc(C(F)(F)F)cc1	-9.778	-8.679
819	O=CC1OCC(CNCCc2cccc3ncccc23)COc2ccccc21	-13.15	-12.14
820	O=C1CCc2cccc(-c3ccccc3Cl)c2N1CCCNCc1ccc(F)cc1	-8.356	-9.344
821	CON=C1CC=CC=CCC2CN(c3ccccn3)CCN2CC1	-11.79	-11.71
822	CN1C(=O)N(CCC(F)c2ccccc2OCC(F)F)C2=CC=C(F)N(S(C)(=O)=O)C=CC21	-11.94	-11.87
823	CCCC(C)CC(=O)NCCCCNC1CCN(c2ccccc2C(=O)NCc2ccc(Cl)cc2)C1	-8.586	-9.014
824	CCc1c(CCCNCCNS(=O)(=O)c2cncc3ccccc23)[nH]c2ccc(F)cc12	-9.871	-9.588
825	COC(=O)C=C1C=C(OCCCCN2CCN(c3cccc(Cl)c3Cl)CC2)C=CN1N	-8.47	-8.148
826	COc1ccccc1N1CCNCCCCCNC(=O)C2CCCN2C(=O)CCCC(c2ccsc2)CCO1	-6.905	-11.05
827	CCCN(CCC)CCC1C=CC=C2C=CC=C(CC)C2CC1	-11.24	-11.24
829	COc1ccccc1N1CCN(CCCCNC(=O)C=Cc2ccc(Cl)cc2)CC1	-9.059	-8.115
830	CNCC1CCC2=Cc3ccccc3NC=C(c3ccc(OC)cc3)C(CC1)C2	-14.96	-14.93
831	CC(=NC1CCN(CCc2ccc(F)cc2)C1=O)c1ccc(O)cc1	-9.01	-9.19
832	CCOc1c2cccc1NCCN1CCN(c3ccc4ccc(C)cc4n3)CC1C=CN=N2	-13.03	-12.74
834	Cc1ccc(CN2CCc3cc4nc(N)sc4cc3CC2)nc1	-13.27	-12.25
835	CSc1ccccc1N1CCN(C(=O)COc2ccc3[nH]cc(CCN)c3c2)CC1	-9.116	-8.695
836	O=C(NCC1CCNCC1)NS(=O)(=O)c1ccc(CCN2CCN(c3ccccc3)CC2)cc1	-10.01	-10.03
837	O=C(NCCN1CCN(c2noc3ccccc23)CC1)c1cccnc1	-9.927	-9.808
838	FC=C1C=CNC=C(CCNCCOc2ccc3cn[nH]c3c2)C=C1	-13.36	-12.04
839	CC=CC=C1C(c2ccc(F)cc2)C(=O)CCCN2CCC3C(=O)CN(CCc4ccccc4)CN1C3C2	-15.39	-15.52
841	CCN1CCCC1CNC(=O)c1c(Cl)c(Cl)cc(O)c1OC	-7.057	-7.43
842	COc1ccccc1N1CCN(CCCCNC(=O)c2ccc(N(C)C)cc2)CC1	-8.723	-8.693
843	CCCN1CCC(c2cccc3ccccc23)CC1	-8.058	-8.286
844	CNc1cc(OC)c(C(=O)NCC2CCCN2Cc2ccc(F)cc2)cc1Cl	-9.58	-8.796
845	CN1CCc2c(sc3ncn(CCN4CCN(c5ccc6ccccc6n5)CC4)c(=O)c23)C1	-11.38	-10.19
847	OCCNc1nccc(C2CCCN(CCc3c[nH]c4ccccc34)C2)n1	-8.883	-9.255
848	CC(=O)N(C)c1cccc(CCN2CCN(c3nsc4ccccc34)CC2)c1O	-9.497	-8.987
849	Cc1cc(C(F)(F)F)ccc1N(CC=CC=N)CCN1CCCN2CSCC(C)C12	-8.423	-8.476
850	O=C(CCCCNC1CCC(F)(F)CC1)NC1COC(O)(c2ccc3c(c2)OCO3)C1	-8.082	-8.701
851	N=CC(=CN=CO)NC1CCN(C2CCCc3[nH]c4ccc(F)cc4c32)CC1	-8.163	-9.005
852	CC(C)(C)NC(=O)NCCCCN1CCN(CCC(c2ccc(F)cc2)c2ccc(F)cc2)CC1	-8.782	-9.21
853	CC(C)CN1CN(c2ccccc2)C2(CCN(CCCC(=O)c3ccc(F)cc3)CC2)C1=O	-8.899	-9.013
854	C=CNCCCc1cccnc1OC1C=C(C=C)C=C1O	-7.074	-7.839
855	CCCN1CCN(c2cccc(O)c2)CC1	-7.625	-6.618
856	O=C1N(CCC2CCN(CC3COc4ccccc4O3)CC2)CCN1c1ccc(F)cc1	-10.48	-10.5
858	O=C(NCCCCN1CCN(c2cccc(Cl)c2)CC1)C12CC3CC(CC1C3)C2	-9.103	-9.521
859	CC(C)Oc1ccccc1N1CCN(Cc2ccccc2-c2ccc(CCF)cc2)CC1	-7.948	-9.319
860	Oc1c2ccccc2cn1CCCCN1CCN(c2cccc(Cl)c2)CC1	-9.552	-9.487
861	C=C1CNCC2Cc3c(O)cccc3CC12	-8.76	-8.007
862	CC(C)CNCCCCCCCCCC1CC=NN1	-6.971	-6.211
863	NC1=CC=C(CNC2C(F)CCN2C(=O)N2CC3CCCC(C3)C2)CC=C1	-13.29	-13.53
864	Oc1cc2c(cc1O)C1c3ccccc3CNC1CC2	-7.443	-8.753
865	Nc1ccc(F)cc1C(=O)CCCN1CCC2C(C1)c1cccc3c1N2CCCS3	-13.72	-13.51
866	CCCCN1CCc2cccc3c2C1Cc1cccc(OC)c1-3	-7.529	-8.691
867	CC(C)Oc1ccccc1N1CCN(C2CCC(NC(=O)Nc3cccc(Cl)c3)CC2)CC1	-10.16	-8.615
868	Cc1ccc(N2CCN(Cc3ccccc3)CC2)nc1CN1CCC(O)(c2ccccc2)CC1	-10.25	-10.04
869	CCN1CCCC1CNC(=O)c1c(Br)c(Cl)cc(O)c1OC	-6.758	-7.264
870	Cc1c(CNCCCNC=O)cc2c[nH]c(-c3cccc(NS(=O)(=O)c4ccccc4)c3)cc1-2	-9.881	-9.745
871	C=C1C=CCC2CC(NC(O)c3ccc(F)cc3)CC12NC(=O)C1NC=CC=C1F	-9.229	-10.11
872	C=C1CN(CCOc2cccc3nc(C)ccc23)CCC1C1C=CC=CNC(=O)NCC1	-13.96	-13.4
873	CCCN(CCC)C1CCc2c(F)ccc(C(N)=O)c2C1	-7.282	-7.966
874	CCC1CN(CCC#N)CCC1(C)c1ccc(Cl)cc1	-6.941	-7.361
875	CC1=NC=C(N2CCN(CCNCCc3ccccc3C)C2C)CC=CS1	-12.82	-12.01
876	Clc1ccc2c(c1)C(N1CCNCC1)=Cn1cccc1S2	-12.24	-12.8
877	CNC1=CC(OC)=C(C(=O)NC2CCN(Cc3ccccc3)CC2C)C1Cl	-8.922	-8.265
878	CCCCn1c(C(=O)NCC#CCN2CC2Nc2cc(Cl)ccc2OC)cnc1N1CCN(C)CC1	-8.248	-7.979
879	CN1CCC(c2ccc3ccccc3n2)CC1	-9.292	-7.751
880	COC=CC1=C(C)NCCN(CCCc2c[nH]c3ccc(F)cc23)C1C	-12.64	-12.64
881	Cc1c(S(=O)(=O)NCCCN2CCN(c3nsc4ccccc34)CC2)sc2ccc(F)cc12	-9.704	-9.737
882	C=CC=CC=C(CNCCOC1=CC=CC2=NCC=C2C=C1)COc1ccc2c(c1)NC(=O)CO2	-12.99	-13.02
883	C=CC(=CC=CC(C)=O)OCCCN1CCC(c2c[nH]c3ccccc23)CC1	-9.281	-9.781
884	ON=Cc1cnn2ccc(OCCCCCN3CCN(c4cccc(Cl)c4)CC3)cc12	-8.258	-9.101
885	CCN(CCNc1ccccc1OC)CCC1C=CN=C(N)C=C(O)NC1	-11.47	-10.71
886	O=C(NCC=CCN1CCN(c2cccc(Cl)c2Cl)CC1)c1cccc2c1-c1ccccc1C2=O	-10.35	-10.23
887	N#Cc1ccccc(CCCCN2CCNC3C2=CC=CC2N=C23)c[nH]c1	-14.62	-14.94
888	C=C1CN(CCc2cccc(NC(=O)C3=CCCCC3)c2)CCN1C1C=Cc2nc(C)ccc21	-11.32	-10.63
889	Cn1c(CN2CCC(c3cccc(Cl)c3)CC2)nc2ccccc21	-10.02	-9.556
890	Oc1cccc2c1OCC(CN1CCN(c3ccccc3)CC1)O2	-9.786	-8.858
891	O=CN1CCc2ccc(OCCCCN3CCN(c4cccc5ccoc45)CC3)cc2O1	-9.004	-9.436
892	CN(C)C(=O)NC1CCC(CCN2CCN(c3cccc(Cl)c3)CC2)CC1	-9.428	-9.53
893	C=CC12C=CC(CCCN3CCN(c4ccccc4)CC3=C)C=C1NC2	-10.3	-8.568
894	CCCNCN(CCC)C1C=CC=C(C)C=C(O)C(C(N)=O)=CC(=O)c2cc(C(F)(F)F)ccc2C(=O)C1	-10.54	-11.19
895	COc1ccccc1N1CCN(CCCCn2nc(-n3ccc4ccccc43)ccc2=O)CC1	-10.37	-9.768
896	CN(CC1=CC=COC1)Cc1ccc(F)ccc[nH]c1	-7.934	-7.84
897	Cc1ccc2c(NC3CCNN(CCc4ccccc4CC(C)(C)C)C3)cccc2n1	-10.3	-9.716
899	C=C1NC=C(C(=O)NCC=CCN2CCN(c3cccc(F)c3C)CC2)C=C1C=COC	-9.799	-9.605
900	CCCN(CCC)C1CCn2cccc2C1	-7.429	-6.417
901	CC(Cc1cc(F)ccc1C(N)=O)NC1CCc2[nH]c3ccc(F)cc3c2C1CO	-9.358	-9.963
902	[NH]Oc1ccccc1-c1occc1-c1ccc2c(c1)OCO2	-7.487	-8.64
903	COC=CCNC(=O)c1cc(O)ccc1C(=O)CCNCCNc1ccccc1OC	-7.908	-7.87
905	CCN(CCNc1cccc2nc(C)ccc12)CCc1ccccc1OC1C=NC(Cl)=CC1	-9.075	-9.838
906	C=CNCCOc1c(C(=O)NC=CC=COC)cccc1-c1cc(Cl)c(OO)cc1Cl	-6.978	-8.038
907	CCC=C1C(=O)OCC(OCCN2CCN(c3ccccc3C)CC2)C(OC)=C1Cl	-11.42	-11.74
908	CCc1c(Cc2ccccc2OC)ccc2c1NC(N)=NC2	-7.926	-8.95
909	O=S(=O)(NCCCN1CCN(c2nsc3ccccc23)CC1)c1ccc(Cl)c(Cl)c1	-9.643	-9.529
910	NNC(=Nc1cccc([N+](=O)[O-])c1)SCCCN1CCN(c2ccc3ccccc3n2)CC1	-9.916	-9.467
911	CCCN(CCN1CCN(c2cccc3ncccc23)CC1)C1CCc2ccc(O)cc2C1	-10.2	-9.841
912	O=C1CC2(CCCC2)CC(=O)N1CCN1CCN(c2ccccc2-c2ccco2)CC1	-9.416	-9.206
913	CCN(CC)C(=O)NC1CCC(CCN2CCN(c3cccc(Cl)c3)CC2)CC1	-9.29	-8.885
914	O=C1CCc2ccc(CCN3CCN(c4cccc5ccccc45)CC3)cc2N1	-10.63	-10.59
915	CCN(C)Cc1c(-c2cccs2)[nH]c2ccccc12	-6.656	-7.5
916	CCCN1CCC(c2ccc3ccccc3c2)CC1	-9.822	-8.189
917	COc1ccc(N2CCN(CCCc3ccc4nc(S)[nH]c4c3)CC2)cc1	-9.026	-8.705
918	CN(CCCN1c2ccccc2Sc2ccc(Cl)cc21)Cc1ccc(OCCCN2CCCCC2)cc1	-9.259	-9.146
919	Fc1ccccc1Oc1cccc(Cl)c1OC1CCNCC1	-7.985	-8.064
920	C=CC1(OC)COC=CC=C1C(C1CC1)C1CCN(CCCCNC(=O)c2cccc3cccnc23)C1	-10.75	-12.5
921	O=c1c2cnc3ccccc3c2ncn1CCCCN1CCC(c2ccccc2C(F)(F)F)CC1	-11.31	-10.29
922	COC1=CC(Br)=C(O)C(OC)C(=O)NCCCCN2CCC(c3cc4c(F)cccc4s3)CC2=C1	-12.34	-13.37
924	NC=NC(C#CCCN1CCCCC1)=Nc1ccsc1NCC1CC1	-7.692	-6.984
925	O=Cc1c[nH]c2ccc3c(c12)CC(N1CCCC1)CC3	-7.228	-8.486
926	CCN1CCCC1CNC(=O)c1c(OC)ccc(Cl)c1Br	-6.894	-7.684
927	COc1ccccc1N1CCN(CCCCc2c[nH]c3ccc(C(N)=O)cc23)CC1	-9.627	-9.744
928	Cc1ccccc1C(=O)CCCN1CCN(c2ccccc2C)CC1	-9.511	-9.369
929	CC1Cc2ccccc2N1C(=O)CC1CCN(Cc2cccc(F)c2)CC1	-10.11	-9.864
930	OCCN1CCN(C2CC(c3ccc(F)cc3)c3ccc(Cl)cc32)CC1	-8.128	-8.22
931	COc1ccc(C2CN(Cc3ccc4c(c3)OCC(=O)N4C)CCN2)cc1Cl	-9.338	-9.441
932	CNC(=O)C=C(N)N=CN(C=O)CCCN1CCN(c2ccccc2)CC1C	-9.159	-8.027
933	CCN1CCc2cc(OCCF)ccc2C1CNC(=O)COc1ccccc1	-8.842	-8.472
934	CC1Cc2ccccc2N1C(=O)CC1CCN(Cc2cccc(O)c2)CC1	-10.2	-9.293
935	C=CC(=CC=COC)C1CN(c2ccccc2OCCCF)CCN1	-7.5	-7.547
936	CCN(CCCC1OC=Cc2ccnc(C)c21)CCC1=CC(COC)C=CC=C1Cl	-11.5	-11.87
937	O=C(NCCCN1CCN(CCCc2ccccc2)CC1)c1ccc(F)cc1	-9.455	-8.438
938	COc1ccccc1N1CCN(CCNC(=O)Nc2scc(-c3ccccc3)c2C(N)=O)CC1	-9.843	-9.525
939	O=C1NCCc2ccc(OCCCN3CCN(c4cccc(Cl)c4Cl)CC3)cc21	-9.643	-9.836
940	C=CC=C1Cc2ccc(Cl)cc2N=C(O)NCCN(CCNc2ccccc2OC)C=N1	-11.99	-11.6
941	CCCNC1CCc2c(O)cccc2C1	-7.44	-6.904
942	CN(C)CCc1c[nH]c2ccc(CCc3nc(N)no3)cc12	-8.49	-8.194
943	Oc1c2c(c(O)n1OCCN1CCN(c3ccccc3Cl)CC1)C1C=CC2C1	-9.553	-9.234
944	CCCC(CNCCCc1c[nH]c2ccc(-n3cnnc3)cc12)Oc1ccc(OC)cc1	-9.124	-8.321
945	CCCCN1CCN(c2cccc(Cl)c2)CC1	-7.372	-6.803
946	O=C(CCN1CCN(c2ccccc2)CC1)NCC1CCc2ccccc2O1	-10.9	-9.704
947	CCCN(CCCCN(CCC)C1CCc2c(O)cccc2C1)CC1CCc2c(O)cccc2C1	-10.17	-9.044
948	Clc1cccc(CCCCN2CCN(c3ccccn3)CC2)c1	-8.991	-8.68
949	OCCN1CCN(c2cncc(N3CCN(CCc4c[nH]c5ccccc45)CC3)c2)CC1	-9.707	-10.07
950	CCCN1CC(Cn2cccn2)OC2Cc3c(O)cccc3CC21	-7.964	-8.751
951	COc1ccccc1NCCN(C)CCCCCNC(=O)c1ccccc1C	-7.655	-8.019
952	CCN1CCCC1CNC(=O)c1c(OC)ccc(Cl)c1Br	-6.894	-7.684
953	COc1ccc2c(c1)C(=O)N(CCCCN1CCN(c3ccc(C)cc3)CC1)C2=O	-10.26	-9.051
954	C=CCS1=C(CCN2CCCC2)N=C1Cc1ccccc1	-7.184	-7.723
955	CCCCCC(=O)NCCCCN1CCN(C=Nc2cc(Cl)ccc2Nc2ccccc2)CC1	-8.262	-8.516
956	O=C1C2CCCCN2C(=O)N1CN1CCN(c2ccccc2-c2cccs2)CC1	-8.112	-8.648
957	CC1CCN(C(=O)c2ccccc2)c2c(CCN3CCN(c4nsc5ccccc45)CC3)cccc21	-10.08	-9.614
958	CC(=O)Nc1cccc(CCN2CCN(c3cccc4nc(C)ccc34)CC2)c1	-9.605	-9.638
959	C=CCCNCCC1CCc2cccc(OC)c2C1	-8.12	-7.369
960	O=C1C2C3CCC(O3)C2S(=O)(=O)N1CCCCN1CCN(c2cccc(C(F)(F)F)c2)CC1	-9.971	-10.25
961	COc1ccccc1N1CCN(CCCCN2Cc3ccsc3C2=O)CC1	-8.559	-8.275
962	CCC1NCCC1CNC(=O)c1c(O)c(Cl)cc(OC)c1OC	-7.073	-7.257
963	Oc1ncc2c(C=Cc3cccs3)nc-2c(Cl)n1CCN1CCN(c2ccccc2)CC1	-10.31	-9.827
964	CCCN(CCCCNS(=O)(=O)c1ccc(C)cc1C)COc1cccc(OC)c1-c1ccccc1OCCF	-8.654	-8.36
966	COc1ccccc1N1CCNCCCCNC2CC(c3c[nH]c4ccc(F)cc34)CC2CC1	-11.64	-12.87
967	CC(=CNC(Cl)=CC=CF)CCl	-5.934	-5.44
968	Cc1cccc(S(=O)(=O)NCCCCN2CCC(c3noc4cc(F)ccc34)CC2)c1	-10.71	-9.662
969	COc1ccc2c(c1)c(C1CCN(CCN3CCNC3=O)CC1)cn2-c1ccc(F)cc1	-9.144	-9.332
970	COC1=C(C(=O)NCCCN(C)Cc2ccsc2C)CCNC=N1	-11.99	-11.06
971	O=C1N(CCCCN2CCN(c3ccc4occc4c3)CC2)CCN1c1ccccc1	-10.29	-9.373
972	C=CC=CC=CC(Br)C(=COC)C(=O)NCC1CCCN1CCCCCC	-7.534	-7.534
973	CCCN(CCc1cccs1)C1CCc2ccc(O)cc2C1	-8.473	-7.845
974	CC(C)N1CCN(C2CC(c3ccc(F)cc3)c3ccc(Cl)cc32)CC1(C)C	-8.314	-8.446
975	O=C1C2CCCN2C(=O)N1CN1CCN(c2cccc3ccccc23)CC1	-8.953	-11.06
976	C=CC=C1CNC(=O)N(C)C(=O)c2ccccc2C(=O)NCCCCN2C=C1CCN(c1ccccc1OC)CC2	-13.49	-14.51
977	COc1ccccc1NC1CN1CCN(C(C)=O)C(=O)C1CCC(S)C(C)(C)C1	-7.573	-8.139
978	COc1ccccc1N1CCN(CCC2=CC=CC=CC(CCN)C=C2)CC1	-12.05	-12.18
979	CCN(C)Cc1ccccc1Cc1ccc(Cl)c(OC)c1Cl	-7.236	-7.759
980	Fc1cccc(Oc2ccccc2N2CCNCC2)c1F	-7.755	-8.196
982	CN(C)CCc1c[nH]c2ccc(Cc3cccc(I)c3)cc12	-8.35	-8.875
983	CCCCC1NCCc2cc(Cl)c(O)cc21	-7.26	-6.866
984	CNC(=O)C=C(N=CN=C(CN)CCCN1CCN(c2ccccc2OC)CC1C)N(N)C(=O)C=O	-6.988	-7.649
985	OC1(c2ccc(Cl)cc2)CCN(Cc2c[nH]c3ccccc23)CC1	-10.3	-10.28
986	CCN(CCNC(=O)COC1=CC=CNC=CC(CN)C1)c1cccc2ncccc12	-10.91	-11.28
987	COc1ccccc1N1CCN(CCCOc2cccc(CN3CCCCCCC3=O)c2C)C1	-11.42	-11.83
988	CC1CC(=O)N(C2CNCCN(C3CC(c4ccc(F)cc4)c4ccccc43)C2C)CCN1	-16.52	-15.98
989	CN1CCc2c(sc3ncn(CCN4CCN(c5cccc6[nH]ccc56)CC4)c(=O)c23)C1	-10.19	-10.47
991	COc1ccc(CC=O)cc1O	-6.189	-5.463
992	O=C(CCCN1CCC2(CC1)C(=O)N(Cc1ccccc1I)CN2c1ccccc1)c1ccc(F)cc1	-10.02	-9.64
993	Cc1ncoc1C=NN=C(NN)SCCCN1CCC(c2cccc(NC(=O)C3CCCC3)c2)CC1	-9.345	-9.951
994	O=C(CCCNC1CCC(c2cc3ccc(F)cc3s2)C1)c1ccc(F)cc1	-10.5	-9.545
995	OCCN1CCN(C2CC(c3ccc(F)cc3)c3ccc(Cl)cc32)CC1	-8.128	-8.22
996	Oc1nc2ccccc2n1C1CCN(Cc2csc3ccccc23)CC1	-10.21	-9.317
997	Fc1ccccc1N1CCN(CCCCNc2ccc(-c3ccccc3)cn2)CC1	-10.56	-9.38
998	CC1CC2CCC1(CC(=O)NC(OCCN1CCNc3ccccc3OC1)c1ccccc1)OC2	-13.19	-11.97
999	O=C1CC2(CCCC2)CC(=O)N1CCCCNC1CCC(c2ccccc2)CC1	-10.49	-10.06
1000	Oc1ccc(Cl)cc1C(=Cc1cccc(F)c1)N1CCNCC1	-7.258	-7.14
1001	COc1cc(Br)cc(C(=O)NC2CC3CCCC(C2)N3Cc2ccc(F)cc2)c1OC	-7.67	-8.809
1002	CCCOC(=O)c1cccc(CCN2CCN(c3cccc4nc(C)ccc34)CC2)c1	-9.626	-10.39
1003	COc1cc(N)c(Cl)cc1C(=O)NC1CC2CCC(C1)N2Cc1ccccc1	-9.749	-8.213
1004	N=CC=CC(C=CCNCCc1ccc(F)cc1)=CC(=CN=CO)OCCNCc1ccccc1	-8.451	-7.974
1005	COC(=O)c1ccc(CCCN2CCN(c3cccc4c3OCCO4)CC2)cc1	-9.34	-9.748
1006	O=S(=O)(NCCCN1CCN(c2nsc3ccccc23)CC1)c1ccc(F)c(Cl)c1	-9.8	-9.522
1007	COc1ccccc1N1CCN(CC2CCCNC(=O)CC3C=C2C=CC3)CC1	-12.49	-13.16
1008	CCc1cc(-c2cnco2)ccc1C=CC12CC(C)C[SH](O1)C(N)=N2	-9.629	-8.909
1009	CC1CC2CC1CCN2CCCN1CCN(c2cccc(C(F)(F)F)c2)C1=O	-10.18	-9.227
1010	COc1ccccc1NC1CCON(CC2=CC=C3N=C(O)NC(=O)N3C2)C1	-9.014	-9.633
1011	CCCCN1CCN(c2cccc3c2OCCO3)CC1	-7.676	-7.578
1012	CCCCN1CN(c2ccccc2)C2(CCN(CCCC(=O)c3ccc(F)cc3)CC2)C1=O	-10.13	-8.068
1013	CN1CCN(C2CC(c3ccc(F)cc3)c3ccc(Cl)cc32)CC1(C)C	-8.479	-9.512
1014	Sc1nc2cc(CCCN3CCN(c4ccccc4)CC3)ccc2[nH]1	-9.556	-8.718
1015	CCCCC=NC(=C(N)Nc1ccccc1)C1CCN(Cc2ccccc2)CC1	-9.276	-7.824
1017	COc1ccccc1N1CCN(CCCC2CCC3CCCCC3CC(=O)NC(=O)C=C(O)N2)CC1	-12.51	-12.91
1018	COc1cccc2c1CCCC2CN(C)CCCN1CCN(c2ccccn2)CC1	-9.499	-9.403
1019	CN1CCC(c2cn(-c3ccc(F)cc3)c3ccc(-c4nnn(C)n4)cc23)CC1	-8.623	-8.841
1020	CCNC(=O)COC=C(NC=O)C(=O)NCC1C=CC(C)CC1	-7.47	-7.262
1021	NC(=O)c1cccc2c1OCN1Cc3ccccc3CCC21	-13.79	-15.15
1022	O=C1N(CCN2CCCCCC2)CCN1c1ccccc1	-12	-11.37
1023	O=C1CC2(CCCC2)CC(=O)N1CCN1CCC(c2ccc3c(c2)OCO3)CC1	-10.87	-9.958
1024	CNc1cc(OC)c(C(=O)NCC2CN(Cc3ccccc3)CC2C)cc1Cl	-8.877	-9.083
1025	CC1C(NC(=O)c2ccc(Cl)cc2Cl)=CC=CNC=CC12CCN(C)C2	-12.33	-12.94
1026	CC1SC(=N)C=C1NCCCCN(C)CCNc1cccc2cccc-2c1	-8.737	-8.318
1027	CCN(CCNc1ccccc1OC)CCOc1ccc2sc(CN)cc2c1	-7.947	-8.04
1028	CCCN1CCc2ccc(O)cc2CCC2CN(c3ncccn3)CCC2CC1	-11.27	-11.16
1029	CCC1OC=C2C=C(OC3CCNCCC(O)c4cc5cc(O)cc(O)c5cc43)C1C(Cl)C2	-13.49	-14.67
1030	CCCN1CCCCc2c(cccc2-c2ccco2)CCC1	-11.22	-11.72
1031	COc1ccc(C2CN(CC3CCCC(O)(c4cccc5ccccc45)CC3C)CCN2)cc1	-13.66	-13.86
1032	CC=CC=C(OCCN1CCN(c2ccc(Cl)cc2)CC1)c1ccc(C=C2NN=C3C=CC=CC3C2=O)nc1	-10.86	-9.401
1033	Cc1cc2c(OCCN3CCN(c4ccccc4)CC3)cccc2[nH]1	-9.682	-8.999
1034	COc1ccc2c(c1)C(N1CCN(CCO)CC1)CC2c1ccc(F)cc1	-7.558	-9.025
1035	O=C(NC1CCC(CCN2CCN(c3ccccn3)CC2)CC1)c1cccs1	-9.672	-8.277
1036	CCCNC1CCc2c(O)cccc2C1	-7.44	-6.904
